# Supplementary material for: A Quick Turn of Foot: Rigid Foot-Ground Contact Models for Human Motion Prediction
Source: Front Neurorobot. 2019 Aug 7;13:62. doi: 10.3389/fnbot.2019.00062 (PMC6693511; doi:10.3389/fnbot.2019.00062)
Supplement: Supplementary file 1 [file Data_Sheet_1.ZIP]

Archive with 110 entries (92 files):
- SupplementaryMaterial/
- SupplementaryMaterial/README.txt
- SupplementaryMaterial/resultsData/
- SupplementaryMaterial/resultsData/mainGeneratePaperFigures.m~
- SupplementaryMaterial/resultsData/ocpFootContraintNumInfoEllipseSummary.csv
- SupplementaryMaterial/resultsData/ocpFootErrorEllipseSummary.csv
- SupplementaryMaterial/resultsData/ocpFootContraintNumInfoCircleCircleSummary.csv
- SupplementaryMaterial/resultsData/ocpFootErrorCircleCircleSummary.csv
- SupplementaryMaterial/resultsData/lsqFootContraintNumInfoEllipseSummary.csv
- SupplementaryMaterial/resultsData/lsqFootContraintNumInfoCircleCircleSummary.csv
- SupplementaryMaterial/resultsData/figures/
- SupplementaryMaterial/resultsData/figures/fig_prediction_sim.pdf
- SupplementaryMaterial/resultsData/figures/fig_prediction_stanceAct.pdf
- SupplementaryMaterial/resultsData/figures/fig_prediction_stancePhases.pdf
- SupplementaryMaterial/resultsData/figures/fig_tracking_sim.pdf
- SupplementaryMaterial/resultsData/figures/fig_tracking_stanceAct.pdf
- SupplementaryMaterial/resultsData/figures/fig_tracking_stancePhases.pdf
- SupplementaryMaterial/resultsData/tables/
- SupplementaryMaterial/resultsData/tables/trackingFootErrorEllipseSummary.csv
- SupplementaryMaterial/resultsData/tables/trackingFootErrorCircleCircleSummary.csv
- SupplementaryMaterial/resultsData/tables/predictionFootErrorEllipseSummary.csv
- SupplementaryMaterial/resultsData/tables/predictionFootErrorCircleCircleSummary.csv
- SupplementaryMaterial/resultsData/tables/predictionErrorFootTable.csv
- SupplementaryMaterial/resultsData/tables/predictionErrorStanceLegQ.csv
- SupplementaryMaterial/resultsData/tables/trackingErrorFootTable.csv
- SupplementaryMaterial/resultsData/tables/trackingErrorStanceLegQ.csv
- SupplementaryMaterial/resultsData/README.txt
- SupplementaryMaterial/resultsData/EllipseFoot/
- SupplementaryMaterial/resultsData/EllipseFoot/Tracking/
- SupplementaryMaterial/resultsData/EllipseFoot/Tracking/data.txt
- SupplementaryMaterial/resultsData/EllipseFoot/Tracking/dataColumnNames.txt
- SupplementaryMaterial/resultsData/EllipseFoot/Tracking/meshup.csv
- SupplementaryMaterial/resultsData/EllipseFoot/Tracking/meshup.ff
- SupplementaryMaterial/resultsData/EllipseFoot/Tracking/meshupColumnNames.txt
- SupplementaryMaterial/resultsData/EllipseFoot/Tracking/meshupForceColumnNames.txt
- SupplementaryMaterial/resultsData/EllipseFoot/Prediction/
- SupplementaryMaterial/resultsData/EllipseFoot/Prediction/data.txt
- SupplementaryMaterial/resultsData/EllipseFoot/Prediction/dataColumnNames.txt
- SupplementaryMaterial/resultsData/EllipseFoot/Prediction/meshup.csv
- SupplementaryMaterial/resultsData/EllipseFoot/Prediction/meshup.ff
- SupplementaryMaterial/resultsData/EllipseFoot/Prediction/meshupColumnNames.txt
- SupplementaryMaterial/resultsData/EllipseFoot/Prediction/meshupForceColumnNames.txt
- SupplementaryMaterial/resultsData/concatenatePhaseVector.m
- SupplementaryMaterial/resultsData/getColumnIndex.m
- SupplementaryMaterial/resultsData/getDataSeriesPairError.m
- SupplementaryMaterial/resultsData/getFileAndColumnNames.m
- SupplementaryMaterial/resultsData/mainGeneratePaperFigures.m
- SupplementaryMaterial/resultsData/plotConfig.m
- SupplementaryMaterial/resultsData/plotConfigPaper.m
- SupplementaryMaterial/resultsData/plotDataSeries.m
- SupplementaryMaterial/resultsData/addPhaseMarkings.m
- SupplementaryMaterial/resultsData/extractNumberFromStringColumn.m
- SupplementaryMaterial/resultsData/ExpData/
- SupplementaryMaterial/resultsData/ExpData/f510f583/
- SupplementaryMaterial/resultsData/ExpData/f510f583/qIK.csv
- SupplementaryMaterial/resultsData/ExpData/f510f583/walk1_t169_f510f583_2D.c3d
- SupplementaryMaterial/resultsData/ExpData/f510f583/grf.ff
- SupplementaryMaterial/resultsData/ExpData/f510f583/meshupForceColumnNames.txt
- SupplementaryMaterial/resultsData/ExpData/f510f583/meshupColumnNames.txt
- SupplementaryMaterial/resultsData/CircleCircleFoot/
- SupplementaryMaterial/resultsData/CircleCircleFoot/Tracking/
- SupplementaryMaterial/resultsData/CircleCircleFoot/Tracking/data.txt
- SupplementaryMaterial/resultsData/CircleCircleFoot/Tracking/dataColumnNames.txt
- SupplementaryMaterial/resultsData/CircleCircleFoot/Tracking/meshup.csv
- SupplementaryMaterial/resultsData/CircleCircleFoot/Tracking/meshup.ff
- SupplementaryMaterial/resultsData/CircleCircleFoot/Tracking/meshupColumnNames.txt
- SupplementaryMaterial/resultsData/CircleCircleFoot/Tracking/meshupForceColumnNames.txt
- SupplementaryMaterial/resultsData/CircleCircleFoot/Prediction/
- SupplementaryMaterial/resultsData/CircleCircleFoot/Prediction/dataColumnNames.txt
- SupplementaryMaterial/resultsData/CircleCircleFoot/Prediction/meshup.csv
- SupplementaryMaterial/resultsData/CircleCircleFoot/Prediction/meshupColumnNames.txt
- SupplementaryMaterial/resultsData/CircleCircleFoot/Prediction/meshupForceColumnNames.txt
- SupplementaryMaterial/resultsData/CircleCircleFoot/Prediction/data.txt
- SupplementaryMaterial/resultsData/CircleCircleFoot/Prediction/meshup.ff
- SupplementaryMaterial/resultsVideos/
- SupplementaryMaterial/resultsVideos/Video 1.MP4
- SupplementaryMaterial/resultsVideos/Video 2.MP4
- SupplementaryMaterial/resultsVideos/Video 3.MP4
- SupplementaryMaterial/resultsVideos/Video 4.MP4
- SupplementaryMaterial/resultsVideos/README.txt
- SupplementaryMaterial/codeSnippets/
- SupplementaryMaterial/codeSnippets/MTGDrivenModelEllipseFoot/
- SupplementaryMaterial/codeSnippets/MTGDrivenModelEllipseFoot/CamPlaneConstraint.cc
- SupplementaryMaterial/codeSnippets/MTGDrivenModelEllipseFoot/CamPlaneConstraint.h
- SupplementaryMaterial/codeSnippets/MTGDrivenModelEllipseFoot/MuscleDrivenModel2d.h
- SupplementaryMaterial/codeSnippets/MTGDrivenModelEllipseFoot/MuscleDrivenModel2d.lua
- SupplementaryMaterial/codeSnippets/MTGDrivenModelEllipseFoot/MuscleDrivenWalker.cc
- SupplementaryMaterial/codeSnippets/MTGDrivenModelEllipseFoot/MuscleDrivenWalker.dat
- SupplementaryMaterial/codeSnippets/MTGDrivenModelEllipseFoot/preProcessing/
- SupplementaryMaterial/codeSnippets/MTGDrivenModelEllipseFoot/preProcessing/calcCentralDifference.m
- SupplementaryMaterial/codeSnippets/MTGDrivenModelEllipseFoot/preProcessing/configureAugmentedFileIndices.m
- SupplementaryMaterial/codeSnippets/MTGDrivenModelEllipseFoot/preProcessing/getSdMinSdMaxSdScaSdLabels.m
- SupplementaryMaterial/codeSnippets/MTGDrivenModelEllipseFoot/preProcessing/getUminUMaxUScaULabels.m
- SupplementaryMaterial/codeSnippets/MTGDrivenModelEllipseFoot/preProcessing/mainCreateDATFile.m
- SupplementaryMaterial/codeSnippets/MTGDrivenModelEllipseFoot/preProcessing/plotBoundedMultiphaseVector.m
- SupplementaryMaterial/codeSnippets/MTGDrivenModelDoubleCircleFoot/
- SupplementaryMaterial/codeSnippets/MTGDrivenModelDoubleCircleFoot/CamPlaneConstraint.cc
- SupplementaryMaterial/codeSnippets/MTGDrivenModelDoubleCircleFoot/CamPlaneConstraint.h
- SupplementaryMaterial/codeSnippets/MTGDrivenModelDoubleCircleFoot/MuscleDrivenWalker.dat
- SupplementaryMaterial/codeSnippets/MTGDrivenModelDoubleCircleFoot/MuscleDrivenModel2dCircleCircle.h
- SupplementaryMaterial/codeSnippets/MTGDrivenModelDoubleCircleFoot/MuscleDrivenModel2dCircleCircle.lua
- SupplementaryMaterial/codeSnippets/MTGDrivenModelDoubleCircleFoot/MuscleDrivenWalker.cc
- SupplementaryMaterial/codeSnippets/MTGDrivenModelDoubleCircleFoot/preProcessing/
- SupplementaryMaterial/codeSnippets/MTGDrivenModelDoubleCircleFoot/preProcessing/calcCentralDifference.m
- SupplementaryMaterial/codeSnippets/MTGDrivenModelDoubleCircleFoot/preProcessing/configureAugmentedFileIndices.m
- SupplementaryMaterial/codeSnippets/MTGDrivenModelDoubleCircleFoot/preProcessing/getSdMinSdMaxSdScaSdLabels.m
- SupplementaryMaterial/codeSnippets/MTGDrivenModelDoubleCircleFoot/preProcessing/getUminUMaxUScaULabels.m
- SupplementaryMaterial/codeSnippets/MTGDrivenModelDoubleCircleFoot/preProcessing/plotBoundedMultiphaseVector.m
- SupplementaryMaterial/codeSnippets/MTGDrivenModelDoubleCircleFoot/preProcessing/mainCreateDATFile.m
- SupplementaryMaterial/codeSnippets/README.txt
