# Supplementary material for: A Quick Turn of Foot: Rigid Foot-Ground Contact Models for Human Motion Prediction
Source: Front Neurorobot. 2019 Aug 7;13:62. doi: 10.3389/fnbot.2019.00062 (PMC6693511; doi:10.3389/fnbot.2019.00062)
Supplement: Supplementary file 1 [file Data_Sheet_1.ZIP › SupplementaryMaterial/README.txt]

author: M.Millard
date: July 9, 2019

resultsData: 
  contains the experimental data, simulation data, and matlab scripts to generate the results figures. In addition figures which do not appear in the paper but contain useful information (e.g. MTG activation profiles, constraint errors, Baumgarte stabilization forces) are also generated in this folder

resultsVideos: 
  contains videos which compare the experimental data to the simulation output

codeSnippets:
  contains code snippets that detail the constraint code as well as the optimal control problem formulation. At the time of this article's writing the optimal control solver MUSCOD-II is only available by special arrangement with Prof. Bock. We are currently working to add our new constraints to RBDL-ORB (https://github.com/ORB-HD/rbdl-orb), and to port our optimal control problems to work with either an open-source (CSAdi - https://web.casadi.org/) or a commercial solver (GPOPS - http://www.gpops2.com/ or Gurobi -https://www.gurobi.com/). As this process is quite time consuming we have elected to include the key parts of the model and code in the codeSnippets directory so that others can answer detailed questions they might have about the work, or use it to extend their own work.
