# Supplementary material for: A Quick Turn of Foot: Rigid Foot-Ground Contact Models for Human Motion Prediction
Source: Front Neurorobot. 2019 Aug 7;13:62. doi: 10.3389/fnbot.2019.00062 (PMC6693511; doi:10.3389/fnbot.2019.00062)
Supplement: Supplementary file 1 [file Data_Sheet_1.ZIP › SupplementaryMaterial/resultsData/ocpFootContraintNumInfoEllipseSummary.csv]

0.000127 $\pm$ 0.000205 m FootRPosErr_MeanStd
0.003025 $\pm$ 0.004524 m/s FootRVelErr_MeanStd
0.000306 $\pm$ 0.000278 m FootLPosErr_MeanStd
0.011941 $\pm$ 0.015357 m/s FootLVelErr_MeanStd
0.000000 - 0.000589 m FootRPosErr_MinMax
0.000000 - 0.013835 m/s FootRVelErr_MinMax
0.000000 - 0.000949 m FootLPosErr_MinMax
0.000000 - 0.051083 m/s FootLVelErr_MinMax
-0.2 $\pm$ 0.4 N FootRBGForceX_MeanStd
-0.5 $\pm$ 0.8 N FootRBGForceZ_MeanStd
0.4 $\pm$ 2.3 N FootLBGForceX_MeanStd
-1.7 $\pm$ 2.8 N FootLBGForceZ_MeanStd
-1.0 - 0.0 N FootRBGForceX_MinMax
-2.7 - 0.0 N FootRBGForceZ_MinMax
-5.1 - 6.4 N FootLBGForceX_MinMax
-10.6 - 3.4 N FootLBGForceZ_MinMax
