# Supplementary material for: A Quick Turn of Foot: Rigid Foot-Ground Contact Models for Human Motion Prediction
Source: Front Neurorobot. 2019 Aug 7;13:62. doi: 10.3389/fnbot.2019.00062 (PMC6693511; doi:10.3389/fnbot.2019.00062)
Supplement: Supplementary file 1 [file Data_Sheet_1.ZIP › SupplementaryMaterial/resultsData/ocpFootErrorEllipseSummary.csv]

9.9$^\circ$ $\pm$ 5.8$^\circ$ ori0A0Err
5.8 $\pm$ 5.0 cm copErr
102.2 $\pm$ 212.1 N fxErr
290.1 $\pm$ 666.2 N fzErr
8.2$^\circ$ $\pm$ 4.3$^\circ$ ankleErr
14.6$^\circ$ $\pm$ 6.3$^\circ$ kneeErr
8.5$^\circ$ $\pm$ 4.1$^\circ$ hipErr
17.0$^\circ$ ori0A0ErrMax
16.3 cm copErrMax
2137.0 N fxErrMax
6582.7 N fzErrMax
19.4$^\circ$ ankleErrMax
21.9$^\circ$ kneeErrMax
15.0$^\circ$ hipErrMax
