# Supplementary material for: A Quick Turn of Foot: Rigid Foot-Ground Contact Models for Human Motion Prediction
Source: Front Neurorobot. 2019 Aug 7;13:62. doi: 10.3389/fnbot.2019.00062 (PMC6693511; doi:10.3389/fnbot.2019.00062)
Supplement: Supplementary file 1 [file Data_Sheet_1.ZIP › SupplementaryMaterial/resultsData/ocpFootContraintNumInfoCircleCircleSummary.csv]

0.000000 $\pm$ 0.000000 m HeelRPosErr_MeanStd
0.000000 $\pm$ 0.000000 m/s HeelRVelErr_MeanStd
0.000048 $\pm$ 0.000090 m ForeRPosErr_MeanStd
0.001227 $\pm$ 0.002911 m/s ForeRVelErr_MeanStd
0.000109 $\pm$ 0.000094 m HeelLPosErr_MeanStd
0.001703 $\pm$ 0.004365 m/s HeelLVelErr_MeanStd
0.000114 $\pm$ 0.000088 m ForeLPosErr_MeanStd
0.001641 $\pm$ 0.002428 m/s ForeLVelErr_MeanStd
0.000000 - 0.000000 m HeelRPosErr_MinMax
0.000000 - 0.000000 m/s HeelRVelErr_MinMax
0.000000 - 0.000247 m ForeRPosErr_MinMax
0.000000 - 0.010704 m/s ForeRVelErr_MinMax
0.000000 - 0.000393 m HeelLPosErr_MinMax
0.000000 - 0.033964 m/s HeelLVelErr_MinMax
0.000000 - 0.000346 m ForeLPosErr_MinMax
0.000000 - 0.020221 m/s ForeLVelErr_MinMax
0.0 $\pm$ 0.0 N HeelRBGForceX_MeanStd
0.0 $\pm$ 0.0 N HeelRBGForceZ_MeanStd
-0.2 $\pm$ 0.5 N ForeRBGForceX_MeanStd
-0.6 $\pm$ 1.0 N ForeRBGForceZ_MeanStd
0.1 $\pm$ 0.3 N HeelLBGForceX_MeanStd
-1.2 $\pm$ 1.3 N HeelLBGForceZ_MeanStd
-0.1 $\pm$ 0.2 N ForeLBGForceX_MeanStd
-1.1 $\pm$ 1.0 N ForeLBGForceZ_MeanStd
0.0 - 0.0 N HeelRBGForceX_MinMax
0.0 - 0.0 N HeelRBGForceZ_MinMax
-2.1 - 0.0 N ForeRBGForceX_MinMax
-3.0 - 0.0 N ForeRBGForceZ_MinMax
-0.0 - 2.1 N HeelLBGForceX_MinMax
-7.8 - 0.0 N HeelLBGForceZ_MinMax
-0.9 - 0.3 N ForeLBGForceX_MinMax
-5.6 - 0.0 N ForeLBGForceZ_MinMax
