# Supplementary material for: A Quick Turn of Foot: Rigid Foot-Ground Contact Models for Human Motion Prediction
Source: Front Neurorobot. 2019 Aug 7;13:62. doi: 10.3389/fnbot.2019.00062 (PMC6693511; doi:10.3389/fnbot.2019.00062)
Supplement: Supplementary file 1 [file Data_Sheet_1.ZIP › SupplementaryMaterial/resultsData/ocpFootErrorCircleCircleSummary.csv]

10.7$^\circ$ $\pm$ 7.7$^\circ$ ori0A0Err
4.1 $\pm$ 2.8 cm copErr
40.2 $\pm$ 27.5 N fxErr
105.4 $\pm$ 102.9 N fzErr
12.8$^\circ$ $\pm$ 4.2$^\circ$ ankleErr
7.5$^\circ$ $\pm$ 3.7$^\circ$ kneeErr
4.2$^\circ$ $\pm$ 2.4$^\circ$ hipErr
22.9$^\circ$ ori0A0ErrMax
12.7 cm copErrMax
144.6 N fxErrMax
595.6 N fzErrMax
20.7$^\circ$ ankleErrMax
17.7$^\circ$ kneeErrMax
9.6$^\circ$ hipErrMax
