# Supplementary material for: A Quick Turn of Foot: Rigid Foot-Ground Contact Models for Human Motion Prediction
Source: Front Neurorobot. 2019 Aug 7;13:62. doi: 10.3389/fnbot.2019.00062 (PMC6693511; doi:10.3389/fnbot.2019.00062)
Supplement: Supplementary file 1 [file Data_Sheet_1.ZIP › SupplementaryMaterial/resultsData/lsqFootContraintNumInfoEllipseSummary.csv]

0.000151 $\pm$ 0.000260 m FootRPosErr_MeanStd
0.004343 $\pm$ 0.006651 m/s FootRVelErr_MeanStd
0.000211 $\pm$ 0.000124 m FootLPosErr_MeanStd
0.005387 $\pm$ 0.007614 m/s FootLVelErr_MeanStd
0.000000 - 0.000936 m FootRPosErr_MinMax
0.000000 - 0.021972 m/s FootRVelErr_MinMax
0.000000 - 0.000452 m FootLPosErr_MinMax
0.000000 - 0.031021 m/s FootLVelErr_MinMax
-0.7 $\pm$ 1.2 N FootRBGForceX_MeanStd
-0.5 $\pm$ 0.7 N FootRBGForceZ_MeanStd
-0.7 $\pm$ 2.7 N FootLBGForceX_MeanStd
-1.6 $\pm$ 2.5 N FootLBGForceZ_MeanStd
-4.2 - 0.0 N FootRBGForceX_MinMax
-1.8 - 0.0 N FootRBGForceZ_MinMax
-9.2 - 4.9 N FootLBGForceX_MinMax
-8.8 - 0.6 N FootLBGForceZ_MinMax
