# Supplementary material for: A Quick Turn of Foot: Rigid Foot-Ground Contact Models for Human Motion Prediction
Source: Front Neurorobot. 2019 Aug 7;13:62. doi: 10.3389/fnbot.2019.00062 (PMC6693511; doi:10.3389/fnbot.2019.00062)
Supplement: Supplementary file 1 [file Data_Sheet_1.ZIP › SupplementaryMaterial/resultsData/lsqFootContraintNumInfoCircleCircleSummary.csv]

0.000000 $\pm$ 0.000000 m HeelRPosErr_MeanStd
0.000000 $\pm$ 0.000000 m/s HeelRVelErr_MeanStd
0.000039 $\pm$ 0.000088 m ForeRPosErr_MeanStd
0.001139 $\pm$ 0.002359 m/s ForeRVelErr_MeanStd
0.000091 $\pm$ 0.000073 m HeelLPosErr_MeanStd
0.000933 $\pm$ 0.001437 m/s HeelLVelErr_MeanStd
0.000081 $\pm$ 0.000044 m ForeLPosErr_MeanStd
0.001529 $\pm$ 0.002124 m/s ForeLVelErr_MeanStd
0.000000 - 0.000000 m HeelRPosErr_MinMax
0.000000 - 0.000000 m/s HeelRVelErr_MinMax
0.000000 - 0.000320 m ForeRPosErr_MinMax
0.000000 - 0.008114 m/s ForeRVelErr_MinMax
0.000000 - 0.000256 m HeelLPosErr_MinMax
0.000000 - 0.006148 m/s HeelLVelErr_MinMax
0.000000 - 0.000200 m ForeLPosErr_MinMax
0.000000 - 0.010853 m/s ForeLVelErr_MinMax
0.0 $\pm$ 0.0 N HeelRBGForceX_MeanStd
0.0 $\pm$ 0.0 N HeelRBGForceZ_MeanStd
-0.2 $\pm$ 0.4 N ForeRBGForceX_MeanStd
-0.5 $\pm$ 1.1 N ForeRBGForceZ_MeanStd
0.1 $\pm$ 0.1 N HeelLBGForceX_MeanStd
-1.0 $\pm$ 0.8 N HeelLBGForceZ_MeanStd
-0.0 $\pm$ 0.2 N ForeLBGForceX_MeanStd
-0.9 $\pm$ 0.6 N ForeLBGForceZ_MeanStd
0.0 - 0.0 N HeelRBGForceX_MinMax
0.0 - 0.0 N HeelRBGForceZ_MinMax
-1.5 - 0.0 N ForeRBGForceX_MinMax
-3.7 - 0.0 N ForeRBGForceZ_MinMax
-0.0 - 0.6 N HeelLBGForceX_MinMax
-3.2 - 0.0 N HeelLBGForceZ_MinMax
-0.5 - 0.3 N ForeLBGForceX_MinMax
-3.0 - 0.0 N ForeLBGForceZ_MinMax
