# Supplementary material for: A Quick Turn of Foot: Rigid Foot-Ground Contact Models for Human Motion Prediction
Source: Front Neurorobot. 2019 Aug 7;13:62. doi: 10.3389/fnbot.2019.00062 (PMC6693511; doi:10.3389/fnbot.2019.00062)
Supplement: Supplementary file 1 [file Data_Sheet_1.ZIP › SupplementaryMaterial/resultsData/tables/trackingFootErrorEllipseSummary.csv]

3.6$^\circ$ $\pm$ 2.6$^\circ$ ori0A0Err
1.5 $\pm$ 1.6 cm copErr
30.0 $\pm$ 17.5 N fxErr
46.8 $\pm$ 38.1 N fzErr
3.1$^\circ$ $\pm$ 2.1$^\circ$ ankleErr
1.6$^\circ$ $\pm$ 1.7$^\circ$ kneeErr
2.9$^\circ$ $\pm$ 2.5$^\circ$ hipErr
14.6$^\circ$ ori0A0ErrMax
4.7 cm copErrMax
74.7 N fxErrMax
128.4 N fzErrMax
13.9$^\circ$ ankleErrMax
6.4$^\circ$ kneeErrMax
7.5$^\circ$ hipErrMax
