# Supplementary material for: A Quick Turn of Foot: Rigid Foot-Ground Contact Models for Human Motion Prediction
Source: Front Neurorobot. 2019 Aug 7;13:62. doi: 10.3389/fnbot.2019.00062 (PMC6693511; doi:10.3389/fnbot.2019.00062)
Supplement: Supplementary file 1 [file Data_Sheet_1.ZIP › SupplementaryMaterial/resultsData/tables/trackingFootErrorCircleCircleSummary.csv]

5.4$^\circ$ $\pm$ 2.1$^\circ$ ori0A0Err
0.8 $\pm$ 1.0 cm copErr
29.2 $\pm$ 23.7 N fxErr
69.6 $\pm$ 58.9 N fzErr
7.3$^\circ$ $\pm$ 2.1$^\circ$ ankleErr
2.2$^\circ$ $\pm$ 1.8$^\circ$ kneeErr
3.0$^\circ$ $\pm$ 1.5$^\circ$ hipErr
8.5$^\circ$ ori0A0ErrMax
5.4 cm copErrMax
130.2 N fxErrMax
266.1 N fzErrMax
12.7$^\circ$ ankleErrMax
6.9$^\circ$ kneeErrMax
6.0$^\circ$ hipErrMax
