# Supplementary material for: A Quick Turn of Foot: Rigid Foot-Ground Contact Models for Human Motion Prediction
Source: Front Neurorobot. 2019 Aug 7;13:62. doi: 10.3389/fnbot.2019.00062 (PMC6693511; doi:10.3389/fnbot.2019.00062)
Supplement: Supplementary file 1 [file Data_Sheet_1.ZIP › SupplementaryMaterial/resultsData/tables/predictionErrorFootTable.csv]

	Ellipse	2-Circles
mean(footAngleErrorDegrees)	-3.701	-10.615
std(footAngleErrorDegrees)	10.832	7.872
min(footAngleErrorDegrees)	-16.975	-22.895
max(footAngleErrorDegrees)	16.601	1.040
mean(stanceRightFootCopErrorCm)	-2.216	-3.551
std(stanceRightFootCopErrorCm)	7.356	3.455
min(stanceRightFootCopErrorCm)	-16.276	-12.716
max(stanceRightFootCopErrorCm)	11.376	3.201
mean(stanceLeftFootGrfErrorN)	-33.975	25.136
std(stanceLeftFootGrfErrorN)	232.987	41.731
min(stanceLeftFootGrfErrorN)	-2137.030	-135.820
max(stanceLeftFootGrfErrorN)	205.239	144.644
mean(stanceRightFootGrfErrorN)	168.526	46.704
std(stanceRightFootGrfErrorN)	706.867	139.686
min(stanceRighttFootGrfErrorN)	-299.839	-595.564
max(stanceRightFootGrfErrorN)	6582.663	354.077
