# Supplementary material for: A Quick Turn of Foot: Rigid Foot-Ground Contact Models for Human Motion Prediction
Source: Front Neurorobot. 2019 Aug 7;13:62. doi: 10.3389/fnbot.2019.00062 (PMC6693511; doi:10.3389/fnbot.2019.00062)
Supplement: Supplementary file 1 [file Data_Sheet_1.ZIP › SupplementaryMaterial/resultsData/tables/predictionErrorStanceLegQ.csv]

	Ellipse	2-Circles
mean(hipAngleErrorRadians)	0.149	-0.032
std(hipAngleErrorRadians)	0.072	0.078
min(hipAngleErrorRadians)	0.036	-0.168
max(hipAngleErrorRadians)	0.262	0.120
mean(kneeAngleErrorRadians)	-0.255	0.065
std(kneeAngleErrorRadians)	0.110	0.131
min(kneeAngleErrorRadians)	-0.382	-0.119
max(kneeAngleErrorRadians)	-0.058	0.308
mean(ankleAngleErrorRadians)	0.068	-0.223
std(ankleAngleErrorRadians)	0.147	0.073
min(ankleAngleErrorRadians)	-0.138	-0.361
max(ankleAngleErrorRadians)	0.338	-0.119
