# Supplementary material for: A Quick Turn of Foot: Rigid Foot-Ground Contact Models for Human Motion Prediction
Source: Front Neurorobot. 2019 Aug 7;13:62. doi: 10.3389/fnbot.2019.00062 (PMC6693511; doi:10.3389/fnbot.2019.00062)
Supplement: Supplementary file 1 [file Data_Sheet_1.ZIP › SupplementaryMaterial/resultsData/tables/trackingErrorFootTable.csv]

	Ellipse	2-Circles
mean(footAngleErrorDegrees)	0.883	-4.915
std(footAngleErrorDegrees)	4.333	2.995
min(footAngleErrorDegrees)	-13.162	-8.480
max(footAngleErrorDegrees)	14.573	6.912
mean(stanceRightFootCopErrorCm)	0.746	-0.079
std(stanceRightFootCopErrorCm)	2.054	1.275
min(stanceRightFootCopErrorCm)	-1.996	-5.443
max(stanceRightFootCopErrorCm)	4.699	1.746
mean(stanceLeftFootGrfErrorN)	29.662	29.081
std(stanceLeftFootGrfErrorN)	18.028	23.784
min(stanceLeftFootGrfErrorN)	-9.436	-9.436
max(stanceLeftFootGrfErrorN)	74.652	130.209
mean(stanceRightFootGrfErrorN)	10.532	15.523
std(stanceRightFootGrfErrorN)	59.431	89.874
min(stanceRighttFootGrfErrorN)	-97.464	-266.145
max(stanceRightFootGrfErrorN)	128.412	230.352
