# Supplementary material for: A Quick Turn of Foot: Rigid Foot-Ground Contact Models for Human Motion Prediction
Source: Front Neurorobot. 2019 Aug 7;13:62. doi: 10.3389/fnbot.2019.00062 (PMC6693511; doi:10.3389/fnbot.2019.00062)
Supplement: Supplementary file 1 [file Data_Sheet_1.ZIP › SupplementaryMaterial/resultsData/tables/trackingErrorStanceLegQ.csv]

	Ellipse	2-Circles
mean(hipAngleErrorRadians)	0.029	0.038
std(hipAngleErrorRadians)	0.060	0.045
min(hipAngleErrorRadians)	-0.035	-0.050
max(hipAngleErrorRadians)	0.131	0.105
mean(kneeAngleErrorRadians)	-0.011	0.006
std(kneeAngleErrorRadians)	0.040	0.049
min(kneeAngleErrorRadians)	-0.111	-0.063
max(kneeAngleErrorRadians)	0.027	0.121
mean(ankleAngleErrorRadians)	0.001	-0.125
std(ankleAngleErrorRadians)	0.065	0.044
min(ankleAngleErrorRadians)	-0.242	-0.222
max(ankleAngleErrorRadians)	0.180	0.069
