# Supplementary material for: A Quick Turn of Foot: Rigid Foot-Ground Contact Models for Human Motion Prediction
Source: Front Neurorobot. 2019 Aug 7;13:62. doi: 10.3389/fnbot.2019.00062 (PMC6693511; doi:10.3389/fnbot.2019.00062)
Supplement: Supplementary file 1 [file Data_Sheet_1.ZIP › SupplementaryMaterial/resultsData/README.txt]

author: M.Millard
date: July 9th 2019

To generate figures related to the tracking simulations:
 1. Open mainGeneratePaperFigures.m and set flag_0lsq_1ocp on line 9 to 0.
 2. Run mainGeneratePaperFigures.m in Matlab

To generate figures related to the predicting simulations:
 1. Open mainGeneratePaperFigures.m and set flag_0lsq_1ocp on line 9 to 1.
 2. Run mainGeneratePaperFigures.m in Matlab

In each case the following figures are generated:

  Figure 1: The activation patterns of the MTGs during the stance phase
  Figure 2: The 6 panel figures that appear in the paper (figs. 6 & 7) illustrating the foot orientation, center-of-pressure, ground forces and leg kinematics.
  Figure 3: The constraint error of the ellipse foot at the position and velocity levels. During swing this error is set to 0.
  Figure 4: The Baumgarte stabilization forces applied to the ellipse-plane constraint
  Figure 5: The constraint error of the double circle foot at the position and velocity levels
  Figure 6: The Baumgarte stabilization forces applied to the double circle constraint.
  Figure 7: The phase number of each simulation.

These figures are saved as pdf files in figures:

  Figure 1
  Figure 2
  Figure 7

In tables the following files listed below are saved. The files with names that end in "Summary.csv" contain formatted data that appears in Tables 3 and 4. The remaining tables contain the raw unformatted data.

  predictionErrorFootTable.csv
  predictionErrorStanceLegQ.csv
  predictionFootErrorCircleCircleSummary.csv
  predictionFootErrorEllipseSummary.csv
  trackingErrorFootTable.csv
  trackingErrorStanceLegQ.csv
  trackingFootErrorCircleCircleSummary.csv
  trackingFootErrorEllipseSummary.csv

The raw data from each simulation appears in

  /EllipseFoot
    /Tracking
    /Prediction

  /CircleCircleFoot
    /Tracking
    /Prediction

In each case the data appears in three huge files:

  data.txt  : a capture of an enormous amount of data 
  meshup.csv: time series of the generalized positions
  meshup.ff : time series of the ground force wrenches


A human readable column label for each of these data series is found in, respectively
  
  dataColumnNames.txt
  meshupColumnNames.txt
  meshupForceColumnNames.txt

The experimental data appears in

  /ExpData
    /f510f583

and is located in these files

  qIK.csv: time series inverse kinematics of
  grf.ff:  time series of the ground force wrenches
  walk1_t169_f510f583_2D.c3d: 2d projection of the recorded walking data

the qIK.csv and grf.ff files have column labels that appear in

  meshupColumnNames.txt
  meshupForceColumnNames.txt

These files can be read using the function 'getFileAndColumnNames' while the function 'getColumnIndex' can be used to get the specific column index that corresponds to a given label.
