# Supplementary material for: A Quick Turn of Foot: Rigid Foot-Ground Contact Models for Human Motion Prediction
Source: Front Neurorobot. 2019 Aug 7;13:62. doi: 10.3389/fnbot.2019.00062 (PMC6693511; doi:10.3389/fnbot.2019.00062)
Supplement: Supplementary file 1 [file Data_Sheet_1.ZIP › SupplementaryMaterial/resultsData/EllipseFoot/Tracking/data.txt]

0.000000000000	0.464204405392	0.931760042885	0.128782493729	0.116058753957	0.258893104256	-0.294291467918	-0.520612792826	0.016561873031	-0.334920329904	1.270509934668	-0.140243578011	-0.040188697266	0.766853746243	0.994066544960	0.738279959883	-0.855064133328	2.022204638101	7.737103947071	0.024083063659	0.429022828370	0.070259799006	0.398085951519	0.933896568140	0.000861491374	0.245649620815	0.323046843169	0.003852394005	0.766603125018	0.483599101158	0.038675560482	0.000000000000	0.000000000000	0.408810498154	0.000000000000	0.064148018100	0.176118405167	0.833274860587	-0.000000000000	1.000000000000	0.000000000000	0.000000000000	0.379037846325	-0.000000000000	0.139189582264	0.000000000000	0.000000000000	0.000000000000	-62.063042150976	11.174271633391
0.000175000000	0.464426629971	0.931735511230	0.128775874807	0.116191282794	0.259069346631	-0.294162831334	-0.520763730186	0.016918159492	-0.333569252852	1.269212896852	-0.140118452603	-0.035496604163	0.747878383483	1.020002272925	0.731900857743	-0.869793481049	2.049438005380	7.703895161014	0.026140301746	0.426721710211	0.070225253894	0.396905329652	0.933356362737	0.000856865041	0.249677477123	0.321312848050	0.003831706093	0.764534308516	0.481002104188	0.039229043522	0.000222224579	0.000385643283	0.405534657142	0.001040509179	0.063506537919	0.180351324352	0.833329815068	-0.000000000000	0.991399345575	0.000302533554	0.000000000000	0.383676010207	-0.000000000000	0.144290355686	0.000000000000	0.000000000000	0.000000000000	-61.432743641822	10.850540034166
0.000350000000	0.464648634509	0.931711001340	0.128770055950	0.116320551697	0.259250060274	-0.294035285880	-0.520917172059	0.017279106613	-0.332223925794	1.267994770220	-0.139994816007	-0.031043957437	0.729593997245	1.045170377488	0.725808706574	-0.883691620609	2.075476131128	7.671385889723	0.028168900428	0.424438537073	0.070187449453	0.395753779282	0.932819353428	0.000852263552	0.253637516506	0.319589789383	0.003811129279	0.762501509467	0.478419053466	0.039806946168	0.000444229117	0.000769801619	0.402258816130	0.002081018357	0.062865057738	0.184584243538	0.833384769549	-0.000000000000	0.982798691150	0.000605067109	0.000000000000	0.388314174088	-0.000000000000	0.149391129109	0.000000000000	0.000000000000	0.000000000000	-60.810486444141	10.538867629681
0.000525000000	0.464870432604	0.931686512966	0.128764995851	0.116446679845	0.259435112740	-0.293908781960	-0.521072975310	0.017644508757	-0.330884228302	1.266853155931	-0.139872526850	-0.026823961310	0.711980793972	1.069592348817	0.719996450119	-0.896784998766	2.100359122846	7.639553583174	0.030169013504	0.422173212588	0.070146403187	0.394631144291	0.932285523051	0.000847686774	0.257530103150	0.317877608440	0.003790662964	0.760504534451	0.475849874100	0.040409137282	0.000666027212	0.001152504180	0.398982975117	0.003121527536	0.062223577557	0.188817162724	0.833439724030	-0.000000000000	0.974198036725	0.000907600663	0.000000000000	0.392952337970	-0.000000000000	0.154491902531	0.000000000000	0.000000000000	0.000000000000	-60.196235557684	10.238787498056
0.000700000000	0.465092037441	0.931662045885	0.128760654377	0.116569783006	0.259624375289	-0.293783271196	-0.521231001358	0.018014167183	-0.329550043815	1.265785729448	-0.139751448786	-0.022830022627	0.695019575268	1.093289038103	0.714457218456	-0.909099194362	2.124125681502	7.608376585730	0.032140793945	0.419925640908	0.070102132503	0.393537269398	0.931754854533	0.000843134574	0.261355599286	0.316176246804	0.003770306557	0.758543191089	0.473294491597	0.041035486433	0.000887632049	0.001533779525	0.395707134105	0.004162036715	0.061582097376	0.193050081909	0.833494678511	-0.000000000000	0.965597382300	0.001210134218	0.000000000000	0.397590501851	-0.000000000000	0.159592675954	0.000000000000	0.000000000000	0.000000000000	-59.589958849885	9.949859212759
0.000875000000	0.465313461805	0.931637599896	0.128756992530	0.116689973640	0.259817722777	-0.293658706397	-0.521391116022	0.018387889802	-0.328221259487	1.264790236674	-0.139631450382	-0.019055740199	0.678691706517	1.116280691451	0.709184318270	-0.920658965576	2.146813179819	7.577834076741	0.034084393902	0.417695726697	0.070054654718	0.392472000159	0.931227330895	0.000838606820	0.265114365200	0.314485646374	0.003750059467	0.756617288033	0.470752831867	0.041685863888	0.001109056413	0.001913655610	0.392431293093	0.005202545893	0.060940617195	0.197283001095	0.833549632992	-0.000000000000	0.956996727875	0.001512667772	0.000000000000	0.402228665733	-0.000000000000	0.164693449376	0.000000000000	0.000000000000	0.000000000000	-58.991626665145	9.671666862936
0.001050000000	0.465534718092	0.931613174822	0.128753972418	0.116807360992	0.260015033553	-0.293535041529	-0.521553189388	0.018765490959	-0.326897766047	1.263864490375	-0.139512405004	-0.015494894993	0.662979087959	1.138586981150	0.704171223928	-0.931488293370	2.168457734289	7.547906016276	0.035999964707	0.415483375131	0.070003987055	0.391435182956	0.930702935249	0.000834103380	0.268806759244	0.312805749361	0.003729921106	0.754726634964	0.468224821217	0.042360140611	0.001330312700	0.002292159804	0.389155452081	0.006243055072	0.060299137014	0.201515920281	0.833604587473	-0.000000000000	0.948396073450	0.001815201326	0.000000000000	0.406866829614	-0.000000000000	0.169794222799	0.000000000000	0.000000000000	0.000000000000	-58.401211441281	9.403817237586
0.001225000000	0.465755818322	0.931588770506	0.128751557219	0.116922051184	0.260216189358	-0.293412231685	-0.521717095672	0.019146791210	-0.325579457666	1.263006366894	-0.139394190714	-0.012141441084	0.647864127997	1.160227034530	0.699411569271	-0.941610421509	2.189094271523	7.518573095466	0.037887656881	0.413288491896	0.069950146643	0.390426664998	0.930181650796	0.000829624124	0.272433137842	0.311136498287	0.003709890892	0.752871042585	0.465710386349	0.043058188261	0.001551412929	0.002669318900	0.385879611068	0.007283564250	0.059657656833	0.205748839466	0.833659541954	-0.000000000000	0.939795419025	0.002117734881	0.000000000000	0.411504993496	-0.000000000000	0.174894996222	0.000000000000	0.000000000000	0.000000000000	-57.818687332985	9.145938160863
0.001400000000	0.465976774145	0.931564386813	0.128749711159	0.117034147302	0.260421075237	-0.293290233059	-0.521882713098	0.019531617126	-0.324266231834	1.262213803109	-0.139276690153	-0.008989497312	0.633329718531	1.181219460620	0.694899140058	-0.951047893472	2.208756589481	7.489816691003	0.039747620137	0.411110983186	0.069893150521	0.389446294314	0.929663460830	0.000825168923	0.275993855509	0.309477835981	0.003689968242	0.751050322613	0.463209454359	0.043779879183	0.001772368753	0.003045159129	0.382603770056	0.008324073429	0.059016176652	0.209981758652	0.833714496435	-0.000000000000	0.931194764600	0.002420268435	0.000000000000	0.416143157377	-0.000000000000	0.179995769644	0.000000000000	0.000000000000	0.000000000000	-57.244029842433	8.897676966331
0.001575000000	0.466197596860	0.931540023629	0.128748399475	0.117143749479	0.260629579448	-0.293169002919	-0.522049923774	0.019919801098	-0.322957989244	1.261484793610	-0.139159790442	-0.006033339560	0.619359212160	1.201582374790	0.690627867017	-0.959822586565	2.227477414100	7.461618823385	0.041580003383	0.408950755697	0.069833015635	0.388493919749	0.929148348732	0.000820737647	0.279489264853	0.307829705579	0.003670152580	0.749264287781	0.460721952735	0.044525086411	0.001993191468	0.003419706171	0.379327929044	0.009364582608	0.058374696471	0.214214677838	0.833769450916	-0.000000000000	0.922594110175	0.002722801990	0.000000000000	0.420781321259	-0.000000000000	0.185096543067	0.000000000000	0.000000000000	0.000000000000	-56.677215457495	8.658699098705
0.001750000000	0.466418297416	0.931515680858	0.128747588394	0.117250954974	0.260841593377	-0.293048499584	-0.522218613581	0.020311181152	-0.321654633679	1.260817388095	-0.139043383071	-0.003267393611	0.605936401071	1.221333421539	0.686591819436	-0.967955743488	2.245288451718	7.433962118552	0.043384954727	0.406807716625	0.069769758841	0.387569390960	0.928636297974	0.000816330167	0.282919716588	0.306192050525	0.003650443331	0.747512751822	0.458247809353	0.045293683658	0.002213892024	0.003792985171	0.376052088031	0.010405091786	0.057733216290	0.218447597023	0.833824405397	-0.000000000000	0.913993455750	0.003025335544	0.000000000000	0.425419485140	-0.000000000000	0.190197316489	0.000000000000	0.000000000000	0.000000000000	-56.118221298197	8.428686832339
0.001925000000	0.466638886428	0.931491358422	0.128747245108	0.117355858247	0.261057011457	-0.292928682399	-0.522388672066	0.020705600779	-0.320356071916	1.260209688947	-0.138927363795	-0.000686228535	0.593045497493	1.240489795585	0.682785199259	-0.975468001591	2.262220437711	7.406829772579	0.045162621483	0.404681773667	0.069703396904	0.386672558411	0.928127292116	0.000811946356	0.286285559546	0.304564814563	0.003630839923	0.745795529474	0.455786952479	0.046085545316	0.002434481036	0.004165020746	0.372776247019	0.011445600965	0.057091736109	0.222680516209	0.833879359878	-0.000000000000	0.905392801326	0.003327869098	0.000000000000	0.430057649022	-0.000000000000	0.195298089912	0.000000000000	0.000000000000	0.000000000000	-55.567024772365	8.207338096445
0.002100000000	0.466859374183	0.931467056264	0.128747337745	0.117458551028	0.261275731095	-0.292809511712	-0.522559992334	0.021102908768	-0.319062213621	1.259659848979	-0.138811632528	0.001715449456	0.580671115566	1.259068261390	0.679202335642	-0.982379420023	2.278303181664	7.380205519166	0.046913150173	0.402572835014	0.069633946499	0.385803273369	0.927621314807	0.000807586087	0.289587140687	0.302947941742	0.003611341789	0.744112436467	0.453339310761	0.046900546452	0.002654968790	0.004535837002	0.369500406007	0.012486110144	0.056450255928	0.226913435395	0.833934314359	-0.000000000000	0.896792146901	0.003630402653	0.000000000000	0.434695812903	-0.000000000000	0.200398863335	0.000000000000	0.000000000000	0.000000000000	-55.023603241493	7.994365397788
0.002275000000	0.467079770646	0.931442774340	0.128747835347	0.117559122392	0.261497652592	-0.292690948853	-0.522732470953	0.021502959043	-0.317772971265	1.259166069349	-0.138696093246	0.003942802700	0.568798254532	1.277085171254	0.675837679922	-0.988709504972	2.293565609397	7.354073599647	0.048636686532	0.400480809350	0.069561424212	0.384961387900	0.927118349782	0.000803249233	0.292824805105	0.301341376411	0.003591948362	0.742463289522	0.450904813232	0.047738562803	0.002875365254	0.004905457542	0.366224564994	0.013526619322	0.055808775747	0.231146354581	0.833989268840	-0.000000000000	0.888191492476	0.003932936207	0.000000000000	0.439333976785	-0.000000000000	0.205499636757	0.000000000000	0.000000000000	0.000000000000	-54.487933698058	7.789494832332
0.002450000000	0.467300085475	0.931418512625	0.128748707851	0.117657658819	0.261722679078	-0.292572956112	-0.522906007857	0.021905610519	-0.316488260034	1.258726597605	-0.138580653880	0.006000867387	0.557412283111	1.294556482079	0.672685800979	-0.994477233145	2.308035802112	7.328418735307	0.050333375513	0.398405605851	0.069485846538	0.384146754865	0.926618380865	0.000798935669	0.295998896042	0.299745063216	0.003572659081	0.740847906344	0.448483389307	0.048599470776	0.003095680082	0.005273905481	0.362948723982	0.014567128501	0.055167295566	0.235379273766	0.834044223321	-0.000000000000	0.879590838051	0.004235469761	0.000000000000	0.443972140666	-0.000000000000	0.210600410180	0.000000000000	0.000000000000	0.000000000000	-53.959992455600	7.592465178000
0.002625000000	0.467520328023	0.931394271110	0.128749926062	0.117754244260	0.261950716443	-0.292455496721	-0.523080506258	0.022310726952	-0.315207997745	1.258339725872	-0.138465226219	0.007894558483	0.546498925001	1.311497770921	0.669741380946	-0.999701073654	2.321741032915	7.303226101799	0.052003361291	0.396347134178	0.069407229887	0.383359227914	0.926121391967	0.000794645269	0.299109754897	0.298158947102	0.003553473386	0.739266105616	0.446074968777	0.049483147438	0.003315922631	0.005641203454	0.359672882970	0.015607637679	0.054525815385	0.239612192952	0.834099177802	-0.000000000000	0.870990183626	0.004538003316	0.000000000000	0.448610304547	-0.000000000000	0.215701183602	0.000000000000	0.000000000000	0.000000000000	-53.439754852910	7.403027061385
0.002800000000	0.467740507350	0.931370049800	0.128751461638	0.117848960198	0.262181673268	-0.292338534831	-0.523255872556	0.022718176804	-0.313932104775	1.258003789156	-0.138349725809	0.009628674320	0.536044245380	1.327924249417	0.666999211242	-1.004399008428	2.334707800924	7.278481305478	0.053646787264	0.394305304480	0.069325590577	0.382598661482	0.925627367085	0.000790377909	0.302157721235	0.296582973309	0.003534390721	0.737717706995	0.443679481813	0.050389470518	0.003536101958	0.006007373631	0.356397041957	0.016648146858	0.053884335204	0.243845112138	0.834154132283	-0.000000000000	0.862389529201	0.004840536870	0.000000000000	0.453248468429	-0.000000000000	0.220801957025	0.000000000000	0.000000000000	0.000000000000	-52.927194973746	7.220942191877
0.002975000000	0.467960632226	0.931345848715	0.128753287063	0.117941885708	0.262415460767	-0.292222035497	-0.523432016256	0.023127833109	-0.312660503981	1.257717163761	-0.138234071859	0.011207900872	0.526034638353	1.343850777179	0.664454188909	-1.008588551285	2.346961863177	7.254170361485	0.055263796064	0.392280027386	0.069240944840	0.381864910790	0.925136290301	0.000786133466	0.305143132799	0.295017087372	0.003515410533	0.736202531108	0.441296858960	0.051318318402	0.003756226834	0.006372437725	0.353121200945	0.017688656037	0.053242855023	0.248078031323	0.834209086764	-0.000000000000	0.853788874776	0.005143070425	0.000000000000	0.457886632310	-0.000000000000	0.225902730447	0.000000000000	0.000000000000	0.000000000000	-52.422285383428	7.045982657222
0.003150000000	0.468180711141	0.931321667889	0.128755375635	0.118033097508	0.262651992724	-0.292105964657	-0.523608849889	0.023539573344	-0.311393120634	1.257478265808	-0.138118187140	0.012636815744	0.516456815262	1.359291874231	0.662101313214	-1.012286765771	2.358528264505	7.230279673438	0.056854529555	0.390271214007	0.069153308823	0.381157831831	0.924648145784	0.000781911816	0.308066325516	0.293461235118	0.003496532271	0.734720399544	0.438927031136	0.052269570128	0.003976305749	0.006736417006	0.349845359933	0.018729165215	0.052601374842	0.252310950509	0.834264041245	-0.000000000000	0.845188220351	0.005445603979	0.000000000000	0.462524796192	-0.000000000000	0.231003503870	0.000000000000	0.000000000000	0.000000000000	-51.924996883644	6.877930275103
0.003325000000	0.468400752313	0.931297507367	0.128757701441	0.118122670023	0.262891185435	-0.291990289115	-0.523786288934	0.023953279310	-0.310129882353	1.257285549851	-0.138001997895	0.013919891899	0.507297793782	1.374261732581	0.659935682504	-1.015510281857	2.369431365546	7.206796014591	0.058419128837	0.388278775931	0.069062698582	0.380477281376	0.924162917786	0.000777712837	0.310927633511	0.291915362663	0.003477755388	0.733271134850	0.436569929629	0.053243105385	0.004196346921	0.007099332310	0.346569518920	0.019769674394	0.051959894661	0.256543869695	0.834318995726	-0.000000000000	0.836587565926	0.005748137533	0.000000000000	0.467162960073	-0.000000000000	0.236104277293	0.000000000000	0.000000000000	0.000000000000	-51.435298286707	6.716575995793
0.003500000000	0.468620763690	0.931273367211	0.128760239345	0.118210675426	0.263132957651	-0.291874976526	-0.523964251743	0.024368837013	-0.308870719038	1.257137507577	-0.137885433744	0.015061501138	0.498544887759	1.388774226967	0.657952491294	-1.018275311604	2.379694869039	7.183706510346	0.059957734257	0.386302625219	0.068969130090	0.379823116961	0.923680590647	0.000773536406	0.313727389113	0.290379416415	0.003459079340	0.731854560525	0.434225486098	0.054238804506	0.004416358297	0.007461204049	0.343293677908	0.020810183573	0.051318414480	0.260776788880	0.834373950207	-0.000000000000	0.827986911501	0.006050671088	0.000000000000	0.471801123955	-0.000000000000	0.241205050715	0.000000000000	0.000000000000	0.000000000000	-50.953156210368	6.561719351387
0.003675000000	0.468840752960	0.931249247491	0.128762964964	0.118297183700	0.263377230526	-0.291759995376	-0.524142659470	0.024786136551	-0.307615562814	1.257032666586	-0.137768427592	0.016065917360	0.490185697717	1.402842924874	0.656147027561	-1.020597663851	2.389341844540	7.160998621993	0.061470485405	0.384342674406	0.068872619234	0.379195196891	0.923201148788	0.000769382404	0.316465922868	0.288853343070	0.003440503584	0.730470501019	0.431893632566	0.055256548468	0.004636347568	0.007822052224	0.340017836896	0.021850692751	0.050676934299	0.265009708066	0.834428904688	-0.000000000000	0.819386257076	0.006353204642	0.000000000000	0.476439287836	-0.000000000000	0.246305824138	0.000000000000	0.000000000000	0.000000000000	-50.478534894172	6.413167947548
0.003850000000	0.469060727559	0.931225148291	0.128765854657	0.118382262679	0.263623927561	-0.291645314968	-0.524321436002	0.025205072006	-0.306364347972	1.256969589251	-0.137650915538	0.016937319617	0.482208101983	1.416481095861	0.654514670228	-1.022492758035	2.398394751673	7.138660131595	0.062957521121	0.382398836496	0.068773181813	0.378593380229	0.922724576714	0.000765250710	0.319143563546	0.287337089607	0.003422027584	0.729118781722	0.429574301425	0.056296218889	0.004856322167	0.008181896433	0.336741995883	0.022891201930	0.050035454118	0.269242627252	0.834483859169	-0.000000000000	0.810785602651	0.006655738197	0.000000000000	0.481077451718	-0.000000000000	0.251406597560	0.000000000000	0.000000000000	0.000000000000	-50.011396038158	6.270736994046
0.004025000000	0.469280694671	0.931201069704	0.128768885505	0.118465978103	0.263872974554	-0.291530905408	-0.524500507890	0.025625541337	-0.305117010915	1.256946871637	-0.137532836787	0.017679794971	0.474600248385	1.429701720260	0.653050886835	-1.023975637182	2.406875462038	7.116679127913	0.064418979503	0.380471024960	0.068670833544	0.378017526797	0.922250859014	0.000761141203	0.321760638151	0.285830603293	0.003403650802	0.727799228961	0.427267425426	0.057357698018	0.005076289279	0.008540755883	0.333466154871	0.023931711109	0.049393973937	0.273475546437	0.834538813650	-0.000000000000	0.802184948226	0.006958271751	0.000000000000	0.485715615599	-0.000000000000	0.256507370983	0.000000000000	0.000000000000	0.000000000000	-49.551698664518	6.134248870725
0.004200000000	0.469500661238	0.931177011835	0.128772035298	0.118548393658	0.264124299548	-0.291416737584	-0.524679804286	0.026047446283	-0.303873490102	1.256963142490	-0.137414133564	0.018297341189	0.467350546474	1.442517497304	0.651751231354	-1.025060980151	2.414805279872	7.095043993290	0.065854997902	0.378559153736	0.068565590060	0.377467497167	0.921779980360	0.000757053765	0.324317471932	0.284333831677	0.003385372706	0.726511669999	0.424972937685	0.058440868741	0.005296255846	0.008898649400	0.330190313859	0.024972220287	0.048752493756	0.277708465623	0.834593768131	-0.000000000000	0.793584293801	0.007260805305	0.000000000000	0.490353779481	-0.000000000000	0.261608144406	0.000000000000	0.000000000000	0.000000000000	-49.099399002653	6.003532725847
0.004375000000	0.469720633967	0.931152974797	0.128775282515	0.118629571025	0.264377832787	-0.291302783157	-0.524859256880	0.026470692261	-0.302633726003	1.257017062285	-0.137294751025	0.018793869265	0.460447660223	1.454940852722	0.650611342168	-1.025763113184	2.422204961553	7.073743391425	0.067265712937	0.376663137220	0.068457466907	0.376943152663	0.921311925506	0.000752988277	0.326814388392	0.282846722589	0.003367192766	0.725255933024	0.422690771674	0.059545614570	0.005516228575	0.009255595436	0.326914472846	0.026012729466	0.048111013575	0.281941384809	0.834648722612	-0.000000000000	0.784983639376	0.007563338860	0.000000000000	0.494991943362	-0.000000000000	0.266708917828	0.000000000000	0.000000000000	0.000000000000	-48.654450397795	5.878424104020
0.004550000000	0.469940619330	0.931128958714	0.128778606316	0.118709569923	0.264633506665	-0.291189014544	-0.525038799838	0.026895188275	-0.301397661047	1.257107322315	-0.137174637175	0.019173205805	0.453880501173	1.466983945854	0.649626940169	-1.026096020810	2.429094734045	7.052766255955	0.068651260489	0.374782890271	0.068346479549	0.376444355352	0.920846679288	0.000748944621	0.329251709294	0.281369224141	0.003349110454	0.724031847147	0.420420861223	0.060671819644	0.005736213938	0.009611612084	0.323638631834	0.027053238644	0.047469533394	0.286174303994	0.834703677093	-0.000000000000	0.776382984951	0.007865872414	0.000000000000	0.499630107244	-0.000000000000	0.271809691251	0.000000000000	0.000000000000	0.000000000000	-48.216803243230	5.758764601192
0.004725000000	0.470160623575	0.931104963719	0.128781986520	0.118788448151	0.264891255680	-0.291075404903	-0.525218369746	0.027320846824	-0.300165239576	1.257232643847	-0.137053742784	0.019439095271	0.447638221976	1.478658676330	0.648793826985	-1.026073356160	2.435494312341	7.032101779780	0.070011775712	0.372918328204	0.068232643369	0.375970968041	0.920384226622	0.000744922680	0.331629754675	0.279901284721	0.003331125248	0.722839242397	0.418163140520	0.061819368724	0.005956218183	0.009966717082	0.320362790822	0.028093747823	0.046828053213	0.290407223180	0.834758631574	-0.000000000000	0.767782330526	0.008168405969	0.000000000000	0.504268271125	-0.000000000000	0.276910464673	0.000000000000	0.000000000000	0.000000000000	-47.786404935851	5.644401544393
0.004900000000	0.470380652728	0.931080989953	0.128785403596	0.118866261633	0.265151016393	-0.290961928120	-0.525397905549	0.027747583812	-0.298936407802	1.257391777310	-0.136932021309	0.019595202100	0.441710210310	1.489976690344	0.648107883314	-1.025708450737	2.441422916004	7.011739405092	0.071347393033	0.371069366789	0.068115973664	0.375522854275	0.919924552508	0.000740922338	0.333948842854	0.278442852997	0.003313236625	0.721677949717	0.415917544102	0.062988147189	0.006176247335	0.010320927829	0.317086949810	0.029134257002	0.046186573032	0.294640142366	0.834813586055	-0.000000000000	0.759181676101	0.008470939523	0.000000000000	0.508906435007	-0.000000000000	0.282011238096	0.000000000000	0.000000000000	0.000000000000	-47.363199854626	5.535187694161
0.005075000000	0.470600712598	0.931057037563	0.128788838646	0.118943064451	0.265412727379	-0.290848558795	-0.525577348500	0.028175318465	-0.297711113764	1.257583501528	-0.136809428808	0.019645112716	0.436086083132	1.500949386564	0.647565067361	-1.025014323677	2.446899284842	6.991668814023	0.072658246156	0.369235922248	0.067996485652	0.375099878332	0.919467642023	0.000736943478	0.336209290440	0.276993877910	0.003295444066	0.720547800955	0.413684006862	0.064178041034	0.006396307206	0.010674261386	0.313811108797	0.030174766180	0.045545092851	0.298873061551	0.834868540536	-0.000000000000	0.750581021676	0.008773473077	0.000000000000	0.513544598888	-0.000000000000	0.287112011518	0.000000000000	0.000000000000	0.000000000000	-46.947129361319	5.430980967713
0.005250000000	0.470820808785	0.931033106706	0.128792273395	0.119018908895	0.265676329186	-0.290735272229	-0.525756642100	0.028603973248	-0.296489307285	1.257806622994	-0.136685923867	0.019592337426	0.430755681234	1.511587921721	0.647161413352	-1.024003690538	2.451941693802	6.971879919886	0.073944468071	0.367417911253	0.067874194466	0.374701905218	0.919013480327	0.000732985985	0.338411412339	0.275554308678	0.003277747055	0.719448628865	0.411462464039	0.065388936867	0.006616403392	0.011026734494	0.310535267785	0.031215275359	0.044903612670	0.303105980737	0.834923495017	-0.000000000000	0.741980367251	0.009076006632	0.000000000000	0.518182762769	-0.000000000000	0.292212784941	0.000000000000	0.000000000000	0.000000000000	-46.538131822625	5.331644181155
0.005425000000	0.471040946680	0.931009197545	0.128795690175	0.119093845494	0.265941764296	-0.290622044409	-0.525935732054	0.029033473784	-0.295270939935	1.258059975175	-0.136561467523	0.019440312239	0.425709064083	1.521903215886	0.646893030146	-1.022688971670	2.456567967128	6.952362858951	0.075206191049	0.365615250924	0.067749115160	0.374328800664	0.918562052659	0.000729049745	0.340555521771	0.274124094789	0.003260145081	0.718380267096	0.409252851221	0.066620721905	0.006836541287	0.011378363577	0.307259426773	0.032255784538	0.044262132489	0.307338899923	0.834978449498	-0.000000000000	0.733379712826	0.009378540186	0.000000000000	0.522820926651	-0.000000000000	0.297313558364	0.000000000000	0.000000000000	0.000000000000	-46.136142652699	5.237044809132
0.005600000000	0.471261131473	0.930985310250	0.128799071911	0.119167923054	0.266208977080	-0.290508852000	-0.526114566210	0.029463748777	-0.294055964991	1.258342417853	-0.136436023187	0.019192400577	0.420936504906	1.531905957493	0.646756099906	-1.021082300175	2.460795491824	6.933107982718	0.076443546653	0.363827858826	0.067621262707	0.373980431121	0.918113344336	0.000725134642	0.342641930270	0.272703186004	0.003242637631	0.717342550195	0.407055104343	0.067873283968	0.007056726081	0.011729164753	0.303983585760	0.033296293716	0.043620652308	0.311571819109	0.835033403979	-0.000000000000	0.724779058401	0.009681073740	0.000000000000	0.527459090532	-0.000000000000	0.302414331786	0.000000000000	0.000000000000	0.000000000000	-45.741094374890	5.147054760490
0.005775000000	0.471481368158	0.930961444997	0.128802402114	0.119241188701	0.266477913759	-0.290395672325	-0.526293094520	0.029894729936	-0.292844337398	1.258652836492	-0.136309556572	0.018851894924	0.416428486017	1.541606608111	0.646746876837	-1.019195529494	2.464641230501	6.914105850648	0.077656665741	0.362055652966	0.067490651998	0.373656663761	0.917667340754	0.000721240565	0.344670947699	0.271291532353	0.003225224199	0.716335313592	0.404869159683	0.069146511482	0.007276962766	0.012079153843	0.300707744748	0.034336802895	0.042979172127	0.315804738294	0.835088358460	-0.000000000000	0.716178403977	0.009983607295	0.000000000000	0.532097254414	-0.000000000000	0.307515105209	0.000000000000	0.000000000000	0.000000000000	-45.352916701368	5.061550168632
0.005950000000	0.471701661534	0.930937601967	0.128805664861	0.119313687912	0.266748522368	-0.290282483358	-0.526471268982	0.030326351903	-0.291636013739	1.258990141634	-0.136182035620	0.018422018393	0.412175694338	1.551015407000	0.646861685985	-1.017040240667	2.468121733612	6.895347223312	0.078845678464	0.360298551791	0.067357297847	0.373357366465	0.917224027390	0.000717367399	0.346642882256	0.269889084134	0.003207904280	0.715358393605	0.402694953861	0.070440293469	0.007497256142	0.012428346379	0.297431903736	0.035377312074	0.042337691946	0.320037657480	0.835143312941	-0.000000000000	0.707577749552	0.010286140849	0.000000000000	0.536735418295	-0.000000000000	0.312615878631	0.000000000000	0.000000000000	0.000000000000	-44.971536629198	4.980411195371
0.006125000000	0.471922016213	0.930913781347	0.128808844791	0.119385464551	0.267020752712	-0.290169263710	-0.526649043601	0.030758552180	-0.290430952194	1.259353268321	-0.136053430432	0.017905926233	0.408169017119	1.560142375482	0.647096922083	-1.014627749258	2.471253151142	6.876823055929	0.080010714279	0.358556474188	0.067221214986	0.373082407826	0.916783389796	0.000713515032	0.348558040484	0.268495791914	0.003190677371	0.714411627428	0.400532423839	0.071754519550	0.007717610821	0.012776757613	0.294156062723	0.036417821252	0.041696211765	0.324270576666	0.835198267422	-0.000000000000	0.698977095127	0.010588674404	0.000000000000	0.541373582177	-0.000000000000	0.317716652054	0.000000000000	0.000000000000	0.000000000000	-44.596878551337	4.903521847196
0.006300000000	0.472142436623	0.930889983331	0.128811927086	0.119456560904	0.267294556332	-0.290055992617	-0.526826374337	0.031191271062	-0.289229112510	1.259741175537	-0.135923713203	0.017306707271	0.404399537819	1.568997321124	0.647449048442	-1.011969112001	2.474051243786	6.858524492266	0.081151901944	0.356829339477	0.067082418069	0.372831657141	0.916345413603	0.000709683354	0.350416727280	0.267111606523	0.003173542973	0.713494853132	0.398381506914	0.073089079937	0.007938031231	0.013124402527	0.290880221711	0.037458330431	0.041054731584	0.328503495851	0.835253221903	-0.000000000000	0.690376440702	0.010891207958	0.000000000000	0.546011746058	-0.000000000000	0.322817425476	0.000000000000	0.000000000000	0.000000000000	-44.228864380939	4.830769802952
0.006475000000	0.472362927011	0.930866208114	0.128814897466	0.119527017716	0.267569886467	-0.289942649927	-0.527003219062	0.031624451569	-0.288030455967	1.260152845673	-0.135792858148	0.016627385303	0.400858532148	1.577589841787	0.647914595885	-1.009075133160	2.476531393639	6.840442858861	0.082269369528	0.355117067414	0.066940921669	0.372604984410	0.915910084519	0.000705872252	0.352219245904	0.265736479056	0.003156500589	0.712607909655	0.396242140724	0.074443865432	0.008158521619	0.013471295838	0.287604380699	0.038498839609	0.040413251403	0.332736415037	0.835308176384	-0.000000000000	0.681775786277	0.011193741512	0.000000000000	0.550649909940	-0.000000000000	0.327918198899	0.000000000000	0.000000000000	0.000000000000	-43.867413687336	4.762046252024
0.006650000000	0.472583491448	0.930842455898	0.128817742171	0.119596874220	0.267846698017	-0.289829216091	-0.527179537521	0.032058039380	-0.286834945351	1.260587284008	-0.135660841442	0.015870920435	0.397537464239	1.585929329517	0.648490161713	-1.005956370650	2.478708614436	6.822569659557	0.083363244410	0.353419578183	0.066796740285	0.372402260332	0.915477388328	0.000702081616	0.353965897988	0.264370360871	0.003139549725	0.711750636803	0.394114263240	0.075818767422	0.008379086055	0.013817452007	0.284328539686	0.039539348788	0.039771771222	0.336969334223	0.835363130865	-0.000000000000	0.673175131852	0.011496275067	0.000000000000	0.555288073821	-0.000000000000	0.333018972322	0.000000000000	0.000000000000	0.000000000000	-43.512443842024	4.697245742210
0.006825000000	0.472804133832	0.930818726889	0.128820447957	0.119666168171	0.268124947508	-0.289715672147	-0.527355291282	0.032491982769	-0.285642544914	1.261043518216	-0.135527641154	0.015040210380	0.394427982947	1.594024974332	0.649172408700	-1.002623141912	2.480597561376	6.804896570315	0.084433653288	0.351736792399	0.066649888334	0.372223356298	0.915047310892	0.000698311336	0.355656983542	0.263013203587	0.003122689890	0.710922875239	0.391997812764	0.077213677879	0.008599728440	0.014162885250	0.281052698674	0.040579857967	0.039130291041	0.341202253408	0.835418085346	-0.000000000000	0.664574477427	0.011798808621	0.000000000000	0.559926237703	-0.000000000000	0.338119745744	0.000000000000	0.000000000000	0.000000000000	-43.163870172974	4.636266036513
0.007000000000	0.473024857895	0.930795021294	0.128823002080	0.119734935880	0.268404593058	-0.289601999715	-0.527530443699	0.032926232545	-0.284453220354	1.261520597878	-0.135393237184	0.014138091711	0.391521918262	1.601885767892	0.649958064121	-0.999085529575	2.482212540543	6.787415434285	0.085480722176	0.350068631102	0.066500380159	0.372068144392	0.914619838147	0.000694561304	0.357292800967	0.261664959082	0.003105920594	0.710124466484	0.389892727933	0.078628489356	0.008820452503	0.014507609543	0.277776857662	0.041620367145	0.038488810860	0.345435172594	0.835473039827	-0.000000000000	0.655973823002	0.012101342176	0.000000000000	0.564564401584	-0.000000000000	0.343220519167	0.000000000000	0.000000000000	0.000000000000	-42.821606125648	4.579007978176
0.007175000000	0.473245667203	0.930771339327	0.128825392286	0.119803212242	0.268685594341	-0.289488180980	-0.527704959870	0.033360741992	-0.283266938781	1.262017594016	-0.135257611202	0.013167341076	0.388811277815	1.609520507078	0.650843918794	-0.995353386914	2.483567517964	6.770118257122	0.086504576414	0.348415015756	0.066348230022	0.371936497383	0.914194956106	0.000690831409	0.358873647061	0.260325579494	0.003089241353	0.709355252908	0.387798947712	0.080063094980	0.009041261811	0.014851638629	0.274501016649	0.042660876324	0.037847330679	0.349668091780	0.835527994308	-0.000000000000	0.647373168577	0.012403875730	0.000000000000	0.569202565466	-0.000000000000	0.348321292589	0.000000000000	0.000000000000	0.000000000000	-42.485563429095	4.525375363336
0.007350000000	0.473466565162	0.930747681202	0.128827606804	0.119871030771	0.268967912552	-0.289374198683	-0.527878806599	0.033795466806	-0.282083668691	1.262533598640	-0.135120746590	0.012130676388	0.386288243484	1.616937797487	0.651826826153	-0.991436343113	2.484676128317	6.752997202522	0.087505340668	0.346775868248	0.066193452113	0.371828288724	0.913772650857	0.000687121545	0.360399817028	0.258995017216	0.003072651681	0.708615077729	0.385716411392	0.081517388455	0.009262159769	0.015194986030	0.271225175637	0.043701385503	0.037205850498	0.353901010965	0.835582948789	-0.000000000000	0.638772514152	0.012706409284	0.000000000000	0.573840729347	-0.000000000000	0.353422066012	0.000000000000	0.000000000000	0.000000000000	-42.155652265594	4.475274820704
0.007525000000	0.473687555019	0.930724047139	0.128829634333	0.119938423625	0.269251510377	-0.289260036110	-0.528051952353	0.034230365042	-0.280903379935	1.263067724307	-0.134982628382	0.011030757971	0.383945168075	1.624146056847	0.652903701329	-0.987343808361	2.485551683306	6.736044587964	0.088483138935	0.345151110883	0.066036060542	0.371743392549	0.913352908561	0.000683431603	0.361871604486	0.257673224898	0.003056151098	0.707903785008	0.383645058593	0.082991264053	0.009483149627	0.015537665050	0.267949334625	0.044741894681	0.036564370317	0.358133930151	0.835637903270	-0.000000000000	0.630171859727	0.013008942839	0.000000000000	0.578478893229	-0.000000000000	0.358522839435	0.000000000000	0.000000000000	0.000000000000	-41.831781442384	4.428615697780
0.007700000000	0.473908639872	0.930700437356	0.128831464031	0.120005421640	0.269536351958	-0.289145677082	-0.528224367231	0.034665397059	-0.279726043699	1.263619103690	-0.134843243210	0.009870189685	0.381774572078	1.631153518376	0.654071520253	-0.983084978771	2.486207179740	6.719252880645	0.089438094545	0.343540666383	0.065876069346	0.371681683665	0.912935715455	0.000679761476	0.363289301478	0.256360155445	0.003039739125	0.707221219641	0.381584829257	0.084484616616	0.009704234479	0.015879688784	0.264673493612	0.045782403860	0.035922890136	0.362366849337	0.835692857751	-0.000000000000	0.621571205302	0.013311476393	0.000000000000	0.583117057110	-0.000000000000	0.363623612857	0.000000000000	0.000000000000	0.000000000000	-41.513858564077	4.385309953099
0.007875000000	0.474129822663	0.930676852078	0.128833085510	0.120072054359	0.269822402865	-0.289031105945	-0.528396022920	0.035100525459	-0.278551632472	1.264186889160	-0.134702579247	0.008651520027	0.379769140498	1.637968234072	0.655327318768	-0.978668841153	2.486655307310	6.702614693592	0.090370330166	0.341944457888	0.065713492484	0.371643037554	0.912521057850	0.000676111059	0.364653198476	0.255055762013	0.003023415287	0.706567227357	0.379535663651	0.085997341549	0.009925417271	0.016221070127	0.261397652600	0.046822913038	0.035281409955	0.366599768522	0.835747812232	-0.000000000000	0.612970550877	0.013614009948	0.000000000000	0.587755220992	-0.000000000000	0.368724386280	0.000000000000	0.000000000000	0.000000000000	-41.201790204488	4.345272054092
0.008050000000	0.474351106191	0.930653291529	0.128834488820	0.120138350057	0.270109630056	-0.288916307558	-0.528566892662	0.035535715043	-0.277380120024	1.264770252381	-0.134560626151	0.007377243198	0.377921719733	1.644598077958	0.656668191755	-0.974104177630	2.486908456103	6.686122781939	0.091279967808	0.340362408947	0.065548343842	0.371627330365	0.912108922129	0.000672480245	0.365963584395	0.253759998011	0.003007179111	0.705941654716	0.377497502359	0.087529334821	0.010146700799	0.016561821777	0.258121811588	0.047863422217	0.034639929774	0.370832687708	0.835802766713	-0.000000000000	0.604369896452	0.013916543502	0.000000000000	0.592393384873	-0.000000000000	0.373825159702	0.000000000000	0.000000000000	0.000000000000	-40.895482076692	4.308418880162
0.008225000000	0.474572493113	0.930629755935	0.128835664444	0.120204335770	0.270398001857	-0.288801267282	-0.528736951219	0.035970932751	-0.276211481380	1.265368383909	-0.134417375019	0.006049800155	0.376225314525	1.651050749268	0.658091292272	-0.969399570129	2.486978723845	6.669770039365	0.092167128826	0.338794443522	0.065380637231	0.371634438912	0.911699294751	0.000668868929	0.367220746597	0.252472817097	0.002991030125	0.705344349100	0.375470286288	0.089080492957	0.010368087720	0.016901956249	0.254845970575	0.048903931396	0.033998449593	0.375065606894	0.835857721194	-0.000000000000	0.595769242027	0.014219077056	0.000000000000	0.597031548754	-0.000000000000	0.378925933125	0.000000000000	0.000000000000	0.000000000000	-40.594839200244	4.274669630606
0.008400000000	0.474793985941	0.930606245524	0.128836603288	0.120270037327	0.270687487923	-0.288685970972	-0.528906174838	0.036406147618	-0.275045692799	1.265980492800	-0.134272818329	0.004671579646	0.374673084954	1.657333775605	0.659593830695	-0.964563404734	2.486877922914	6.653549494661	0.093031933922	0.337240485982	0.065210386388	0.371664240673	0.911292162244	0.000665277007	0.368424970901	0.251194173180	0.002974967862	0.704775158711	0.373453956659	0.090650713040	0.010589580549	0.017241485874	0.251570129563	0.049944440574	0.033356969412	0.379298526079	0.835912675675	-0.000000000000	0.587168587602	0.014521610611	0.000000000000	0.601669712636	-0.000000000000	0.384026706547	0.000000000000	0.000000000000	0.000000000000	-40.299766064596	4.243945737066
0.008575000000	0.475015587055	0.930582760525	0.128837296671	0.120335479370	0.270978059212	-0.288570404967	-0.529074541215	0.036841330719	-0.273882731745	1.266605806236	-0.134126949898	0.003244919209	0.373258343483	1.663454516044	0.661173073874	-0.959603875917	2.486617587110	6.637454308450	0.093874503151	0.335700461103	0.065037604975	0.371716613781	0.910887511211	0.000661704373	0.369576541591	0.249924020414	0.002958991855	0.704233932566	0.371448455012	0.092239892703	0.010811181663	0.017580422811	0.248294288551	0.050984949753	0.032715489231	0.383531445265	0.835967630156	-0.000000000000	0.578567933177	0.014824144165	0.000000000000	0.606307876517	-0.000000000000	0.389127479970	0.000000000000	0.000000000000	0.000000000000	-40.010166787876	4.216170780199
0.008750000000	0.475237298699	0.930559301168	0.128837736317	0.120400685386	0.271269687957	-0.288454556078	-0.529242029465	0.037276455124	-0.272722576870	1.267243569145	-0.133979764825	0.001772106174	0.371974552049	1.669420164208	0.662826344292	-0.954528990657	2.486208978209	6.621477770018	0.094694955923	0.334174294064	0.064862306582	0.371791437025	0.910485328326	0.000658150925	0.370675741425	0.248662313200	0.002943101642	0.703720520492	0.369453723198	0.093847930132	0.011032893307	0.017918779053	0.245018447539	0.052025458932	0.032074009050	0.387764364451	0.836022584637	-0.000000000000	0.569967278752	0.015126677719	0.000000000000	0.610946040399	-0.000000000000	0.394228253393	0.000000000000	0.000000000000	0.000000000000	-39.725945270297	4.191270410291
0.008925000000	0.475459122988	0.930535867684	0.128837914347	0.120465677729	0.271562347633	-0.288338411581	-0.529408620089	0.037711495854	-0.271565207988	1.267893043841	-0.133831259452	0.000255378628	0.370815319201	1.675237751301	0.664551019235	-0.949346572442	2.485663092306	6.605613294276	0.095493411005	0.332661910447	0.064684504726	0.371888589844	0.910085600334	0.000654616560	0.371722851641	0.247409006185	0.002927296761	0.703234773126	0.367469703382	0.095474724057	0.011254717595	0.018256566432	0.241742606526	0.053065968110	0.031432528869	0.391997283637	0.836077539118	-0.000000000000	0.561366624327	0.015429211274	0.000000000000	0.615584204280	-0.000000000000	0.399329026815	0.000000000000	0.000000000000	0.000000000000	-39.447005341576	4.169172271565
0.009100000000	0.475681061906	0.930512460304	0.128837823266	0.120530477648	0.271856012934	-0.288221959206	-0.529574294939	0.038146429826	-0.270410606057	1.268553509663	-0.133681431314	-0.001303073623	0.369774397273	1.680914149115	0.666344529965	-0.944064265176	2.484990665967	6.589854418819	0.096269986530	0.331163236232	0.064504212850	0.372007952325	0.909688314053	0.000651101174	0.372718151969	0.246164054259	0.002911576755	0.702776541902	0.365496338038	0.097120173754	0.011476656514	0.018593796628	0.238466765514	0.054106477289	0.030791048688	0.396230202822	0.836132493599	-0.000000000000	0.552765969902	0.015731744828	0.000000000000	0.620222368162	-0.000000000000	0.404429800238	0.000000000000	0.000000000000	0.000000000000	-39.173250901862	4.149805929962
0.009275000000	0.475903117316	0.930489079260	0.128837455962	0.120595105313	0.272150659741	-0.288105187127	-0.529739037191	0.038581235817	-0.269258753152	1.269224262626	-0.133530279095	-0.002901108119	0.368845679605	1.686456072996	0.668204360899	-0.938689536976	2.484202182180	6.574194801106	0.097024799993	0.329678197799	0.064321444326	0.372149405200	0.909293456370	0.000647604667	0.373661920634	0.244927412552	0.002895941167	0.702345679055	0.363533569951	0.098784179038	0.011698711924	0.018930481172	0.235190924502	0.055146986468	0.030149568507	0.400463122008	0.836187448080	-0.000000000000	0.544165315477	0.016034278383	0.000000000000	0.624860532043	-0.000000000000	0.409530573660	0.000000000000	0.000000000000	0.000000000000	-38.904586055746	4.133102804163
0.009450000000	0.476125290958	0.930465724784	0.128836805692	0.120659579833	0.272446265098	-0.287988083954	-0.529902831312	0.039015894417	-0.268109632450	1.269904615076	-0.133377802588	-0.004536628816	0.368023197797	1.691870084786	0.670128048798	-0.933229683880	2.483307876135	6.558628215723	0.097757968260	0.328206721921	0.064136212455	0.372312829839	0.908901014244	0.000644126936	0.374554434371	0.243699036439	0.002880389545	0.701942037613	0.361581342212	0.100466640262	0.011920885566	0.019266631457	0.231915083489	0.056187495646	0.029508088326	0.404696041194	0.836242402561	-0.000000000000	0.535564661052	0.016336811937	0.000000000000	0.629498695925	-0.000000000000	0.414631347083	0.000000000000	0.000000000000	0.000000000000	-38.640915239069	4.118996099681
0.009625000000	0.476347584452	0.930442397107	0.128835866075	0.120723919289	0.272742807184	-0.287870638726	-0.530065663031	0.039450387984	-0.266963228206	1.270593895353	-0.133224002648	-0.006207585177	0.367301119003	1.697162595728	0.672113181956	-0.927691833458	2.482317740829	6.543148551752	0.098469607568	0.326748735765	0.063948530464	0.372498108251	0.908510974701	0.000640667882	0.375395968424	0.242478881532	0.002864921438	0.701565471394	0.359639598218	0.102167458317	0.012143179060	0.019602258739	0.228639242477	0.057228004825	0.028866608145	0.408928960379	0.836297357042	-0.000000000000	0.526964006628	0.016639345491	-0.000000000000	0.634136859806	-0.000000000000	0.419732120506	0.000000000000	0.000000000000	0.000000000000	-38.382143338283	4.107420745830
0.009800000000	0.476569999304	0.930419096460	0.128834631087	0.120788140749	0.273040265285	-0.287752840894	-0.530227519310	0.039884700606	-0.265819525737	1.271291447460	-0.133068881155	-0.007911971282	0.366673743264	1.702339869343	0.674157399402	-0.922082948341	2.481241532507	6.527749810220	0.099159833531	0.325304166890	0.063758411512	0.372705123079	0.908123324841	0.000637227403	0.376186796562	0.241266903682	0.002849536396	0.701215834999	0.357708281669	0.103886534623	0.012365593911	0.019937374147	0.225363401465	0.058268514003	0.028225127964	0.413161879565	0.836352311523	-0.000000000000	0.518363352203	0.016941879046	-0.000000000000	0.638775023688	-0.000000000000	0.424832893928	0.000000000000	0.000000000000	0.000000000000	-38.128175802239	4.098313335416
0.009975000000	0.476792536904	0.930395823075	0.128833095049	0.120852260298	0.273338619773	-0.287634680324	-0.530388388316	0.040318818055	-0.264678511396	1.271996630737	-0.132912440973	-0.009647824940	0.366135500875	1.707408024272	0.676258390100	-0.916409829664	2.480088775945	6.512426101634	0.099828761143	0.323872943243	0.063565868684	0.372933757593	0.907738051830	0.000633805400	0.376927191083	0.240063058977	0.002834233974	0.700892983812	0.355787336569	0.105623771130	0.012588131512	0.020271988688	0.222087560452	0.059309023182	0.027583647783	0.417394798751	0.836407266005	-0.000000000000	0.509762697778	0.017244412600	-0.000000000000	0.643413187569	-0.000000000000	0.429933667351	0.000000000000	0.000000000000	0.000000000000	-37.878918746342	4.091612066998
0.010150000000	0.477015198533	0.930372577183	0.128831252625	0.120916293056	0.273637852077	-0.287516147278	-0.530548259391	0.040752727755	-0.263540172562	1.272708819543	-0.132754685914	-0.011413226828	0.365680949793	1.712373037092	0.678413892158	-0.910679120422	2.478868769583	6.497171643598	0.100476504777	0.322454993157	0.063370914998	0.373183895695	0.907355142904	0.000630401773	0.377617422823	0.238867303740	0.002819013729	0.700596773991	0.353876707222	0.107379070316	0.012810793141	0.020606113253	0.218811719440	0.060349532361	0.026942167602	0.421627717936	0.836462220486	-0.000000000000	0.501162043353	0.017546946155	-0.000000000000	0.648051351451	-0.000000000000	0.435034440773	0.000000000000	0.000000000000	0.000000000000	-37.634279049066	4.087256689577
0.010325000000	0.477237985364	0.930349359012	0.128829098806	0.120980253202	0.273937944660	-0.287397232411	-0.530707123027	0.041186418732	-0.262404497613	1.273427402946	-0.132595620695	-0.013206299636	0.365304773075	1.717240745091	0.680621692050	-0.904897308759	2.477590590515	6.481980758498	0.101103178196	0.321050245353	0.063173563401	0.373455421906	0.906974585368	0.000627016425	0.378257761164	0.237679594531	0.002803875218	0.700327062469	0.351976338229	0.109152335181	0.013033579971	0.020939758621	0.215535878428	0.061390041539	0.026300687421	0.425860637122	0.836517174967	-0.000000000000	0.492561388928	0.017849479709	-0.000000000000	0.652689515332	-0.000000000000	0.440135214196	0.000000000000	0.000000000000	0.000000000000	-37.394164440913	4.085188449591
0.010500000000	0.477460898462	0.930326168791	0.128826628913	0.121044153995	0.274238880994	-0.287277926761	-0.530864970838	0.041619881585	-0.261271475913	1.274151784408	-0.132435250909	-0.015025207228	0.365001776361	1.722016849018	0.682879623830	-0.899070731172	2.476263099341	6.466847871267	0.101708894549	0.319658628932	0.062973826769	0.373748221368	0.906596366595	0.000623649256	0.378848474040	0.236499888140	0.002788818004	0.700083706947	0.350086174493	0.110943469247	0.013256493070	0.021272935468	0.212260037415	0.062430550718	0.025659207240	0.430093556308	0.836572129448	-0.000000000000	0.483960734503	0.018152013263	-0.000000000000	0.657327679214	-0.000000000000	0.445235987618	0.000000000000	0.000000000000	0.000000000000	-37.158483585920	4.085350040093
0.010675000000	0.477683938792	0.930303006750	0.128823838581	0.121108007797	0.274540645538	-0.287158221742	-0.531021795533	0.042053108445	-0.260141097794	1.274881381491	-0.132273582984	-0.016868153816	0.364766885386	1.726706915798	0.685185568367	-0.893205575642	2.474894944886	6.451767507212	0.102293766378	0.318280073376	0.062771717910	0.374062179843	0.906220474024	0.000620300169	0.379389827947	0.235328141591	0.002773841649	0.699866565888	0.348206161208	0.112752376555	0.013479533400	0.021605654370	0.208984196403	0.063471059897	0.025017727059	0.434326475493	0.836627083929	-0.000000000000	0.475360080078	0.018454546818	-0.000000000000	0.661965843095	-0.000000000000	0.450336761041	0.000000000000	0.000000000000	0.000000000000	-36.927146155879	4.087685552006
0.010850000000	0.477907107217	0.930279873113	0.128820723759	0.121171826089	0.274843223713	-0.287038109133	-0.531177590892	0.042486092937	-0.259013354536	1.275615625560	-0.132110624151	-0.018733383149	0.364595143531	1.731316381208	0.687537452576	-0.887307884705	2.473494568792	6.436734289907	0.102857905623	0.316914508547	0.062567249564	0.374397183702	0.905846895164	0.000616969068	0.379882087949	0.234164312140	0.002758945719	0.699675498518	0.346336243867	0.114578961659	0.013702701825	0.021937925810	0.205708355391	0.064511569075	0.024376246878	0.438559394679	0.836682038410	-0.000000000000	0.466759425653	0.018757080372	-0.000000000000	0.666604006976	-0.000000000000	0.455437534464	0.000000000000	0.000000000000	0.000000000000	-36.700062897491	4.092140427347
0.011025000000	0.478130404500	0.930256768106	0.128817280698	0.121235619498	0.275146601880	-0.286917581072	-0.531332351739	0.042918830145	-0.257888238351	1.276353961487	-0.131946382413	-0.020619177716	0.364481709416	1.735850552522	0.689933248662	-0.881383558440	2.472070209990	6.421742939148	0.103401423619	0.315561864682	0.062360434401	0.374753119928	0.905475617590	0.000613655855	0.380325517689	0.233008357269	0.002744129782	0.699510364817	0.344476368251	0.116423129626	0.013925999108	0.022269760182	0.202432514378	0.065552078254	0.023734766697	0.442792313865	0.836736992891	-0.000000000000	0.458158771228	0.019059613927	-0.000000000000	0.671242170858	-0.000000000000	0.460538307886	0.000000000000	0.000000000000	0.000000000000	-36.477145692660	4.098661414335
0.011200000000	0.478353831310	0.930233691953	0.128813505945	0.121299397812	0.275450767317	-0.286796630050	-0.531486073920	0.043351316580	-0.256765742367	1.277095847373	-0.131780866510	-0.022523857955	0.364421854520	1.740314611122	0.692370973368	-0.875438357406	2.470629909050	6.406788268969	0.103924431106	0.314222072395	0.062151285024	0.375129876113	0.905106628943	0.000610360435	0.380720379391	0.231860234692	0.002729393409	0.699371025516	0.342626480436	0.118284786035	0.014149425918	0.022601167799	0.199156673366	0.066592587432	0.023093286516	0.447025233050	0.836791947372	-0.000000000000	0.449558116803	0.019362147481	-0.000000000000	0.675880334739	-0.000000000000	0.465639081309	0.000000000000	0.000000000000	0.000000000000	-36.258307612217	4.107196524284
0.011375000000	0.478577388223	0.930210644876	0.128809396341	0.121363170003	0.275755708199	-0.286675248899	-0.531638754275	0.043783550141	-0.255645860614	1.277840754263	-0.131614085888	-0.024445781487	0.364410960851	1.744713615069	0.694848687233	-0.869477905500	2.469181512427	6.391865185706	0.104427038229	0.312895062671	0.061939813969	0.375527340450	0.904739916933	0.000607082711	0.381066933874	0.230719902347	0.002714736172	0.699257342098	0.340786526785	0.120163836970	0.014372982831	0.022932158895	0.195880832354	0.067633096611	0.022451806335	0.451258152236	0.836846901853	-0.000000000000	0.440957462378	0.019664681035	-0.000000000000	0.680518498621	-0.000000000000	0.470739854731	0.000000000000	0.000000000000	0.000000000000	-36.043462963335	4.117694990207
0.011550000000	0.478801075721	0.930187627096	0.128804949010	0.121426944242	0.276061413575	-0.286553430787	-0.531790390618	0.044215530084	-0.254528588002	1.278588165878	-0.131446050671	-0.026383342350	0.364444518639	1.749052501636	0.697364493851	-0.863507692763	2.467732676590	6.376968686124	0.104909354539	0.311580766864	0.061726033702	0.375945401733	0.904375469332	0.000603822589	0.381365440553	0.229587318401	0.002700157647	0.699169176785	0.338956453951	0.122060189019	0.014596670328	0.023262743632	0.192604991341	0.068673605790	0.021810326154	0.455491071422	0.836901856334	-0.000000000000	0.432356807953	0.019967214590	-0.000000000000	0.685156662502	-0.000000000000	0.475840628154	0.000000000000	0.000000000000	0.000000000000	-35.832527330942	4.130107227045
0.011725000000	0.479024894198	0.930164638831	0.128800161351	0.121490727920	0.276367873349	-0.286431169212	-0.531940981711	0.044647256989	-0.253413920310	1.279337578336	-0.131276771631	-0.028334970260	0.364518124077	1.753336089811	0.699916539150	-0.857533078124	2.466290872051	6.362093855588	0.105371489003	0.310279116700	0.061509956625	0.376383949353	0.904013273981	0.000600579975	0.381616157453	0.228462441243	0.002685657411	0.699106392542	0.337136208872	0.123973749274	0.014820488805	0.023592932108	0.189329150329	0.069714114968	0.021168845973	0.459723990607	0.836956810815	-0.000000000000	0.423756153528	0.020269748144	-0.000000000000	0.689794826384	-0.000000000000	0.480941401577	0.000000000000	0.000000000000	0.000000000000	-35.625417613438	4.144384793459
0.011900000000	0.479248843961	0.930141680298	0.128795031039	0.121554527670	0.276675078256	-0.286308457991	-0.532090527243	0.045078732725	-0.252301854170	1.280088499898	-0.131106260159	-0.030299129871	0.364627477096	1.757569082755	0.702503010664	-0.851559292082	2.464863387296	6.347235866284	0.105813549998	0.308990044270	0.061291595072	0.376842873297	0.903653318785	0.000597354774	0.381819341212	0.227345229486	0.002671235043	0.699068853069	0.335325738772	0.125904425323	0.015044438569	0.023922734353	0.186053309317	0.070754624147	0.020527365792	0.463956909793	0.837011765296	-0.000000000000	0.415155499103	0.020572281699	-0.000000000000	0.694432990265	-0.000000000000	0.486042174999	0.000000000000	0.000000000000	0.000000000000	-35.422052053023	4.160480355106
0.012075000000	0.479472925233	0.930118751711	0.128789556012	0.121618349378	0.276983019844	-0.286185291254	-0.532239027809	0.045509960425	-0.251192387051	1.280840450703	-0.130934528237	-0.032274320058	0.364768379179	1.761756070219	0.705122136823	-0.845591439331	2.463457332618	6.332389975487	0.106235645323	0.307713482029	0.061070961311	0.377322064139	0.903295591714	0.000594146892	0.381975247088	0.226235641967	0.002656890125	0.699056422798	0.333524991158	0.127852125253	0.015268519840	0.024252160346	0.182777468304	0.071795133326	0.019885885611	0.468189828979	0.837066719777	-0.000000000000	0.406554844678	0.020874815253	-0.000000000000	0.699071154147	-0.000000000000	0.491142948422	0.000000000000	0.000000000000	0.000000000000	-35.222350260963	4.178347649341
0.012250000000	0.479697138151	0.930095853284	0.128783734469	0.121682198204	0.277291690458	-0.286061663439	-0.532386484884	0.045940944447	-0.250085517245	1.281592962515	-0.130761588414	-0.034259073207	0.364936731207	1.765901530933	0.707772186249	-0.839634501339	2.462079643853	6.317551523872	0.106637882197	0.306449362797	0.060848067544	0.377821413045	0.902940080802	0.000590956238	0.382084128972	0.225133637741	0.002642622242	0.699068966888	0.331733913818	0.129816757643	0.015492732759	0.024581220010	0.179501627292	0.072835642504	0.019244405430	0.472422748165	0.837121674258	-0.000000000000	0.397954190253	0.021177348807	-0.000000000000	0.703709318028	-0.000000000000	0.496243721844	0.000000000000	0.000000000000	0.000000000000	-35.026233238102	4.197941451284
0.012425000000	0.479921482776	0.930072985225	0.128777564863	0.121746078601	0.277601083213	-0.285937569283	-0.532532900805	0.046371690350	-0.248981243851	1.282345578475	-0.130587453778	-0.036251954519	0.365128531353	1.770009834946	0.710451467058	-0.833693338856	2.460737086037	6.302715933865	0.107020367261	0.305197619751	0.060622925908	0.378340811761	0.902586774148	0.000587782717	0.382146239389	0.224039176087	0.002628430979	0.699106351225	0.329952454822	0.131798231562	0.015717077383	0.024909923222	0.176225786280	0.073876151683	0.018602925249	0.476655667350	0.837176628739	-0.000000000000	0.389353535828	0.021479882362	-0.000000000000	0.708347481910	-0.000000000000	0.501344495267	0.000000000000	0.000000000000	0.000000000000	-34.833623390934	4.219217541190
0.012600000000	0.480145959084	0.930050147744	0.128771045893	0.121809994330	0.277911191982	-0.285813003817	-0.532678278750	0.046802204861	-0.247879566764	1.283097852856	-0.130412137934	-0.038251561330	0.365339873001	1.774085245930	0.713158326170	-0.827772694389	2.459436256967	6.287878708038	0.107383206586	0.303958186431	0.060395548473	0.378880152619	0.902235659916	0.000584626239	0.382161829509	0.222952216498	0.002614315925	0.699168442412	0.328180562518	0.133796456571	0.015941553692	0.025238279815	0.172949945268	0.074916660862	0.017961445068	0.480888586536	0.837231583220	-0.000000000000	0.380752881403	0.021782415916	-0.000000000000	0.712985645791	-0.000000000000	0.506445268689	0.000000000000	0.000000000000	0.000000000000	-34.644444543541	4.242132673075
0.012775000000	0.480370566979	0.930027341045	0.128764176504	0.121873948474	0.278222011373	-0.285687962355	-0.532822622715	0.047232495849	-0.246780486657	1.283849350823	-0.130235654978	-0.040256522435	0.365566942712	1.778131923443	0.715891148635	-0.821877194612	2.458183590688	6.273035427534	0.107726505673	0.302730996731	0.060165947247	0.379439328525	0.901886726331	0.000581486712	0.382131149151	0.221872718687	0.002600276672	0.699255107769	0.326418185532	0.135811342711	0.016166161586	0.025566299585	0.169674104255	0.075957170040	0.017319964887	0.485121505722	0.837286537701	-0.000000000000	0.372152226978	0.022084949470	-0.000000000000	0.717623809673	-0.000000000000	0.511546042112	0.000000000000	0.000000000000	0.000000000000	-34.458621945702	4.266644544538
0.012950000000	0.480595306287	0.930004565332	0.128756955876	0.121937943460	0.278533536716	-0.285562440492	-0.532965937498	0.047662572294	-0.245684004971	1.284599648198	-0.130058019473	-0.042265497433	0.365806018226	1.782153925153	0.718648356955	-0.816011352732	2.456985360890	6.258181750537	0.108050369455	0.301515984901	0.059934134172	0.380018232963	0.901539961684	0.000578364045	0.382054446797	0.220800642585	0.002586312811	0.699366215331	0.324665272764	0.137842800512	0.016390900894	0.025893992295	0.166398263243	0.076997679219	0.016678484706	0.489354424907	0.837341492182	-0.000000000000	0.363551572553	0.022387483025	-0.000000000000	0.722261973554	-0.000000000000	0.516646815535	0.000000000000	0.000000000000	0.000000000000	-34.276082277451	4.292711767736
0.013125000000	0.480820176761	0.929981820804	0.128749383422	0.122001981069	0.278845764038	-0.285436434097	-0.533108228676	0.048092444258	-0.244590123900	1.285348331231	-0.129879246431	-0.044277176081	0.366053466493	1.786155209024	0.721428410425	-0.810179570810	2.455847684246	6.243313410768	0.108354902302	0.300313085545	0.059700121125	0.380616759988	0.901195354326	0.000575258146	0.381931969589	0.219735948335	0.002572423937	0.699501633838	0.322921773391	0.139890740981	0.016615771369	0.026221367676	0.163122422231	0.078038188397	0.016037004525	0.493587344093	0.837396446663	-0.000000000000	0.354950918128	0.022690016579	-0.000000000000	0.726900137436	-0.000000000000	0.521747588957	0.000000000000	0.000000000000	0.000000000000	-34.096753650375	4.320293841462
0.013300000000	0.481045178085	0.929959107661	0.128741458781	0.122066062455	0.279158690056	-0.285309939304	-0.533249502585	0.048522122863	-0.243498846377	1.286094996374	-0.129699351286	-0.046290277653	0.366305741753	1.790139635460	0.724229804478	-0.804386142031	2.454776523655	6.228426216017	0.108640208026	0.299122233616	0.059463919920	0.381234804223	0.900852892673	0.000572168927	0.381763963346	0.218678596295	0.002558609650	0.699661232738	0.321187636861	0.141955075604	0.016840772693	0.026548435437	0.159846581218	0.079078697576	0.015395524344	0.497820263279	0.837451401144	-0.000000000000	0.346350263703	0.022992550134	-0.000000000000	0.731538301317	-0.000000000000	0.526848362380	0.000000000000	0.000000000000	0.000000000000	-33.920565605917	4.349351124285
0.013475000000	0.481270309869	0.929936426096	0.128733181815	0.122130188158	0.279472312147	-0.285182952507	-0.533389766307	0.048951620261	-0.242410176064	1.286839250057	-0.129518349880	-0.048303550326	0.366559383640	1.794110969405	0.727051070037	-0.798635252930	2.453777691434	6.213516046705	0.108906389877	0.297943364418	0.059225542310	0.381872260858	0.900512565202	0.000569096297	0.381550672565	0.217628547038	0.002544869547	0.699844882178	0.319462812894	0.144035716341	0.017065904477	0.026875205266	0.156570740206	0.080119206755	0.014754044163	0.502053182464	0.837506355625	-0.000000000000	0.337749609279	0.023295083688	-0.000000000000	0.736176465198	-0.000000000000	0.531949135802	0.000000000000	0.000000000000	0.000000000000	-33.747449110928	4.379844808703
0.013650000000	0.481495571659	0.929913776302	0.128724552600	0.122194358121	0.279786628345	-0.285055470354	-0.533529027644	0.049380949605	-0.241324117337	1.287580708475	-0.129336258436	-0.050315770559	0.366811015333	1.798072882414	0.729890772883	-0.792930985577	2.452856852427	6.198578854473	0.109153550554	0.296776413603	0.058984999980	0.382529025646	0.900174360452	0.000566040168	0.381292340431	0.216585761345	0.002531203230	0.700052453004	0.317747251481	0.146132575626	0.017291166267	0.027201686833	0.153294899194	0.081159715933	0.014112563982	0.506286101650	0.837561310106	-0.000000000000	0.329148954854	0.023597617242	-0.000000000000	0.740814629080	-0.000000000000	0.537049909225	0.000000000000	0.000000000000	0.000000000000	-33.577336550727	4.411736896280
0.013825000000	0.481720962932	0.929891158468	0.128715571426	0.122258571704	0.280101637316	-0.284927489742	-0.533667295104	0.049810125031	-0.240240675274	1.288318997373	-0.129153093544	-0.052325742498	0.367057341736	1.802028954676	0.732747513019	-0.787277319714	2.452019527058	6.183610660799	0.109381792204	0.295621317166	0.058742304556	0.383204994899	0.899838267024	0.000563000450	0.380989208822	0.215550200211	0.002517610303	0.700283816754	0.316040902881	0.148245566364	0.017516557540	0.027527889797	0.150019058181	0.082200225112	0.013471083801	0.510519020836	0.837616264587	-0.000000000000	0.320548300429	0.023900150797	-0.000000000000	0.745452792961	-0.000000000000	0.542150682648	0.000000000000	0.000000000000	0.000000000000	-33.410161719889	4.444990173709
0.014000000000	0.481946483102	0.929868572781	0.128706238790	0.122322827694	0.280417338343	-0.284799007810	-0.533804577884	0.050239161625	-0.239159855643	1.289053751837	-0.128968872141	-0.054332297387	0.367295147694	1.805982676998	0.735619924058	-0.781678134856	2.451271094316	6.168607555642	0.109591216424	0.294478011449	0.058497467600	0.383900065487	0.899504273580	0.000559977057	0.380641518318	0.214521824839	0.002504090372	0.700538845657	0.314343717619	0.150374601926	0.017742077710	0.027853823810	0.146743217169	0.083240734291	0.012829603620	0.514751940021	0.837671219068	-0.000000000000	0.311947646004	0.024202684351	-0.000000000000	0.750090956843	-0.000000000000	0.547251456070	0.000000000000	0.000000000000	0.000000000000	-33.245859810973	4.479568189790
0.014175000000	0.482172131519	0.929846019424	0.128696555388	0.122387124325	0.280733731314	-0.284670021932	-0.533940885850	0.050668075405	-0.238081664890	1.289784616092	-0.128783611494	-0.056334292986	0.367521296247	1.809937452755	0.738506672605	-0.776137212352	2.450616794683	6.153565696107	0.109781924267	0.293346433132	0.058250500613	0.384614134832	0.899172368842	0.000556969899	0.380249508206	0.213500596639	0.002490643046	0.700817412627	0.312655646486	0.152519596150	0.017967726126	0.028179498519	0.143467376157	0.084281243469	0.012188123439	0.518984859207	0.837726173549	-0.000000000000	0.303346991579	0.024505217906	-0.000000000000	0.754729120724	-0.000000000000	0.552352229493	0.000000000000	0.000000000000	0.000000000000	-33.084367401407	4.515435233260
0.014350000000	0.482397907471	0.929823498577	0.128686522118	0.122451459289	0.281050816706	-0.284540529714	-0.534076229522	0.051096883293	-0.237006110130	1.290511243299	-0.128597329181	-0.058330613008	0.367732726914	1.813896599797	0.741406457658	-0.770658237399	2.450061733000	6.138481305137	0.109954016242	0.292226519239	0.058001415033	0.385347100909	0.898842541594	0.000553978890	0.379813416490	0.212486477231	0.002477267933	0.701119391261	0.310976640540	0.154680463334	0.018193502078	0.028504923569	0.140191535144	0.085321752648	0.011546643258	0.523217778393	0.837781128030	-0.000000000000	0.294746337154	0.024807751460	-0.000000000000	0.759367284606	-0.000000000000	0.557453002915	0.000000000000	0.000000000000	0.000000000000	-32.925622438699	4.552556311466
0.014525000000	0.482623810187	0.929801010417	0.128676140069	0.122515829747	0.281368595568	-0.284410528986	-0.534210620056	0.051525603091	-0.235933199131	1.291233295361	-0.128410043078	-0.060320166557	0.367926454017	1.817863352321	0.744318010012	-0.765244801032	2.449610881276	6.123350670220	0.110107592320	0.291118207130	0.057750222237	0.386098862239	0.898514780680	0.000551003944	0.379333479894	0.211479428440	0.002463964647	0.701444655837	0.309306651097	0.156857118239	0.018419404795	0.028830108612	0.136915694132	0.086362261826	0.010905163077	0.527450697578	0.837836082511	-0.000000000000	0.286145682729	0.025110285014	-0.000000000000	0.764005448487	-0.000000000000	0.562553776338	0.000000000000	0.000000000000	0.000000000000	-32.769564224169	4.590897129827
0.014700000000	0.482849838838	0.929778555119	0.128665410517	0.122580232345	0.281687069507	-0.284280017797	-0.534344069229	0.051954253463	-0.234862940306	1.291950442729	-0.128221771343	-0.062301887586	0.368099565031	1.821840862705	0.747240091672	-0.759900402062	2.449269081449	6.108170142122	0.110242751933	0.290021434501	0.057496933542	0.386869317890	0.898189075002	0.000548044973	0.378809933871	0.210479412295	0.002450732801	0.701793081304	0.307645629739	0.159049476083	0.018645433446	0.029155063305	0.133639853120	0.087402771005	0.010263682896	0.531683616764	0.837891036992	-0.000000000000	0.277545028304	0.025412818569	-0.000000000000	0.768643612369	-0.000000000000	0.567654549760	0.000000000000	0.000000000000	0.000000000000	-32.616133395353	4.630424072070
0.014875000000	0.483075992537	0.929756132853	0.128654334926	0.122644663226	0.282006240677	-0.284148994410	-0.534476589423	0.052382853906	-0.233795342701	1.292662364214	-0.128032532397	-0.064274734358	0.368249218975	1.825832203300	0.750171495276	-0.754628448990	2.449041048092	6.092936133634	0.110359593980	0.288936139384	0.057241560203	0.387658367469	0.897865413524	0.000545101893	0.378243012610	0.209486391030	0.002437572012	0.702164543285	0.305993528305	0.161257452537	0.018871587145	0.029479797318	0.130364012107	0.088443280184	0.009622202715	0.535916535950	0.837945991473	-0.000000000000	0.268944373879	0.025715352123	-0.000000000000	0.773281776250	-0.000000000000	0.572755323183	0.000000000000	0.000000000000	0.000000000000	-32.465271907236	4.671104181196
0.015050000000	0.483302270342	0.929733743788	0.128642914937	0.122709118042	0.282326111760	-0.284017457298	-0.534608193606	0.052811424734	-0.232730415985	1.293368746803	-0.127842344915	-0.066237688922	0.368372644825	1.829840368193	0.753111043523	-0.749432261882	2.448931371060	6.077645118342	0.110458216829	0.287862260143	0.056984113414	0.388465911125	0.897543785269	0.000542174617	0.377632949042	0.208500327081	0.002424481899	0.702558918072	0.304350298895	0.163480963730	0.019097864950	0.029804320335	0.127088171095	0.089483789362	0.008980722534	0.540149455135	0.838000945954	-0.000000000000	0.260343719454	0.026017885678	-0.000000000000	0.777919940132	-0.000000000000	0.577856096606	0.000000000000	0.000000000000	0.000000000000	-32.316923012453	4.712905141166
0.015225000000	0.483528671258	0.929711388087	0.128631152370	0.122773591964	0.282646685957	-0.283885405137	-0.534738895323	0.053239987051	-0.231668170438	1.294069285474	-0.127651227813	-0.068189756591	0.368467139973	1.833868274926	0.756057588614	-0.744315074210	2.448944518106	6.062293629405	0.110538718320	0.286799735472	0.056724604310	0.389291849542	0.897224179317	0.000539263061	0.376979974849	0.207521183086	0.002411462081	0.702976082618	0.302715893863	0.165719926235	0.019324265865	0.030128642058	0.123812330083	0.090524298541	0.008339242353	0.544382374321	0.838055900435	-0.000000000000	0.251743065029	0.026320419232	-0.000000000000	0.782558104013	-0.000000000000	0.582956870028	0.000000000000	0.000000000000	0.000000000000	-32.171031240581	4.755795259255
0.015400000000	0.483755194234	0.929689065911	0.128619049214	0.122838079699	0.282967966974	-0.283752836799	-0.534868708675	0.053668562734	-0.230608616941	1.294763683023	-0.127459200228	-0.070129965441	0.368530068700	1.837918766188	0.759010011696	-0.739280034661	2.449084837433	6.046878258359	0.110601195768	0.285748504398	0.056463043967	0.390136083938	0.896906584809	0.000536367140	0.376284320465	0.206548921886	0.002398512181	0.703415914540	0.301090265822	0.167974257079	0.019550788842	0.030452772212	0.120536489070	0.091564807720	0.007697762172	0.548615293507	0.838110854916	-0.000000000000	0.243142410604	0.026622952786	-0.000000000000	0.787196267895	-0.000000000000	0.588057643451	0.000000000000	0.000000000000	0.000000000000	-32.027542376650	4.799743449073
0.015575000000	0.483981838171	0.929666777419	0.128606607629	0.122902575497	0.283289959004	-0.283619751353	-0.534997648306	0.054097174409	-0.229551766969	1.295451649888	-0.127266281516	-0.072057365809	0.368558860698	1.841994611461	0.761967222319	-0.734330208914	2.449356560212	6.031395653924	0.110645745964	0.284708506270	0.056199443399	0.390998516060	0.896590990943	0.000533486771	0.375546215090	0.205583506516	0.002385631825	0.703878292111	0.299473367639	0.170243873729	0.019777432779	0.030776720548	0.117260648058	0.092605316898	0.007056281991	0.552848212693	0.838165809397	-0.000000000000	0.234541756179	0.026925486341	-0.000000000000	0.791834431776	-0.000000000000	0.593158416873	0.000000000000	0.000000000000	0.000000000000	-31.886403438958	4.844719214200
0.015750000000	0.484208601920	0.929644522764	0.128593829937	0.122967073163	0.283612666724	-0.283486148054	-0.535125729393	0.054525845435	-0.228497632577	1.296132903975	-0.127072491231	-0.073971029808	0.368551009607	1.846098508642	0.764928157892	-0.729468581388	2.449763803055	6.015842520832	0.110672465179	0.283679680766	0.055933813563	0.391879048183	0.896277386975	0.000530621870	0.374765886693	0.204624900216	0.002372820638	0.704363094257	0.297865152432	0.172528694101	0.020004196528	0.031100496843	0.113984807046	0.093645826077	0.006414801810	0.557081131878	0.838220763878	-0.000000000000	0.225941101754	0.027228019895	-0.000000000000	0.796472595658	-0.000000000000	0.598259190296	0.000000000000	0.000000000000	0.000000000000	-31.747562656319	4.890692632444
0.015925000000	0.484435484280	0.929622302097	0.128580718623	0.123031566070	0.283936095272	-0.283352026341	-0.535252967624	0.054954599880	-0.227446226390	1.296807170495	-0.126877849123	-0.075870050842	0.368504071588	1.850233085624	0.767891783159	-0.724698056957	2.450310570438	6.000215618665	0.110681449170	0.282661967889	0.055666165357	0.392777583110	0.895965762219	0.000527772354	0.373943562015	0.203673066419	0.002360078248	0.704870200554	0.296265573573	0.174828636546	0.020231078888	0.031424110910	0.110708966033	0.094686335256	0.005773321629	0.561314051064	0.838275718359	-0.000000000000	0.217340447329	0.027530553449	-0.000000000000	0.801110759539	-0.000000000000	0.603359963718	0.000000000000	0.000000000000	0.000000000000	-31.610969444794	4.937634340662
0.016100000000	0.484662484006	0.929600115565	0.128567276325	0.123096047169	0.284260250243	-0.283217385832	-0.535379379192	0.055383462501	-0.226397561599	1.297474181797	-0.126682375120	-0.077753543142	0.368415663929	1.854400901847	0.770857089671	-0.720021462640	2.451000757097	5.984511760706	0.110672793176	0.281655307961	0.055396509619	0.393694024161	0.895656106046	0.000524938141	0.373079466584	0.202727968755	0.002347404288	0.705399491228	0.294674584684	0.177143619858	0.020458078614	0.031747572595	0.107433125021	0.095726844434	0.005131841448	0.565546970250	0.838330672840	-0.000000000000	0.208739792904	0.027833087004	-0.000000000000	0.805748923420	-0.000000000000	0.608460737141	0.000000000000	0.000000000000	0.000000000000	-31.476574384016	4.985515520153
0.016275000000	0.484889599805	0.929577963313	0.128553505839	0.123160508998	0.284585137672	-0.283082226319	-0.535504980776	0.055812458732	-0.225351651946	1.298133677209	-0.126486089324	-0.079620641297	0.368283463671	1.858604449812	0.773823095274	-0.715441549256	2.451838150372	5.968727812792	0.110646591927	0.280659641626	0.055124857130	0.394628275178	0.895348407885	0.000522119147	0.372173824715	0.201789571051	0.002334798388	0.705950847143	0.293092139634	0.179473563266	0.020685194413	0.032070891783	0.104157284009	0.096767353613	0.004490361267	0.569779889435	0.838385627321	-0.000000000000	0.200139138479	0.028135620558	-0.000000000000	0.810387087302	-0.000000000000	0.613561510564	0.000000000000	0.000000000000	0.000000000000	-31.344329193155	5.034307882581
0.016450000000	0.485116830340	0.929555845480	0.128539410107	0.123224943694	0.284910764027	-0.282946547764	-0.535629789530	0.056241614656	-0.224308511717	1.298785402878	-0.126289011997	-0.081470499804	0.368105206266	1.862846156571	0.776788843597	-0.710960993061	2.452826432523	5.952860692194	0.110602939644	0.279674909848	0.054851218613	0.395580240519	0.895042657221	0.000519315292	0.371226859518	0.200857837327	0.002322260183	0.706524149807	0.291518192543	0.181818386430	0.020912424948	0.032394078401	0.100881442997	0.097807862791	0.003848881086	0.574012808621	0.838440581802	-0.000000000000	0.191538484054	0.028438154113	-0.000000000000	0.815025251183	-0.000000000000	0.618662283986	0.000000000000	0.000000000000	0.000000000000	-31.214186706596	5.083983656417
0.016625000000	0.485344174229	0.929533762203	0.128524992218	0.123289343004	0.285237136191	-0.282810350293	-0.535753823071	0.056670956994	-0.223268155733	1.299429111614	-0.126091163559	-0.083302292622	0.367878684267	1.867128385173	0.779753403558	-0.706582397346	2.453969182999	5.936907366489	0.110541930041	0.278701053907	0.054575604733	0.396549825056	0.894738843596	0.000516526494	0.370238792905	0.199932731797	0.002309789311	0.707119281362	0.289952697774	0.184178009445	0.021139768837	0.032717142422	0.097605601984	0.098848371970	0.003207400905	0.578245727807	0.838495536283	-0.000000000000	0.182937829629	0.028740687667	-0.000000000000	0.819663415065	-0.000000000000	0.623763057409	0.000000000000	0.000000000000	0.000000000000	-31.086100849385	5.134515573877
0.016800000000	0.485571630047	0.929511713616	0.128510255405	0.123353698293	0.285564261459	-0.282673634195	-0.535877099465	0.057100513084	-0.222230599341	1.300064562741	-0.125892564574	-0.085115212731	0.367601746036	1.871453436092	0.782715868860	-0.702308294023	2.455269880685	5.920864852448	0.110463656329	0.277738015396	0.054298026098	0.397536934171	0.894436956608	0.000513752672	0.369209845597	0.199014218865	0.002297385409	0.707736124585	0.288395609939	0.186552352833	0.021367224655	0.033040093865	0.094329760972	0.099888881149	0.002565920724	0.582478646992	0.838550490764	-0.000000000000	0.174337175204	0.029043221221	-0.000000000000	0.824301578946	-0.000000000000	0.628863830831	0.000000000000	0.000000000000	0.000000000000	-30.960026612484	5.185876858336
0.016975000000	0.485799196330	0.929489699848	0.128495203040	0.123418000552	0.285892147522	-0.282536399913	-0.535999637213	0.057530310863	-0.221195858408	1.300691521948	-0.125693235745	-0.086908471707	0.367272294484	1.875823548611	0.785675357514	-0.698141145172	2.456731906101	5.904730214935	0.110368211219	0.276785736226	0.054018493259	0.398541473755	0.894136985909	0.000510993746	0.368140237128	0.198102263130	0.002285048118	0.708374562880	0.286846883890	0.188941337544	0.021594790938	0.033362942802	0.091053919960	0.100929390327	0.001924440543	0.586711566178	0.838605445245	-0.000000000000	0.165736520779	0.029345754776	-0.000000000000	0.828939742828	-0.000000000000	0.633964604254	0.000000000000	0.000000000000	0.000000000000	-30.835920027877	5.238041212204
0.017150000000	0.486026871571	0.929467721025	0.128479838632	0.123482240413	0.286220802457	-0.282398648043	-0.536121455244	0.057960378853	-0.220163949308	1.301309761139	-0.125493197911	-0.088681299297	0.366888285835	1.880240902191	0.788631011354	-0.694083344572	2.458358543576	5.888500565808	0.110255686924	0.275844158617	0.053737016711	0.399563350203	0.893838921210	0.000508249636	0.367030185856	0.197196829377	0.002272777080	0.709034480278	0.285306474723	0.191344884952	0.021822466179	0.033685699356	0.087778078947	0.101969899506	0.001282960362	0.590944485364	0.838660399726	-0.000000000000	0.157135866354	0.029648288330	-0.000000000000	0.833577906709	-0.000000000000	0.639065377677	0.000000000000	0.000000000000	0.000000000000	-30.713738143565	5.290982805245
0.017325000000	0.486254654225	0.929445777269	0.128464165821	0.123546408153	0.286550234718	-0.282260379331	-0.536242572898	0.058390746142	-0.219134888918	1.301919058292	-0.125292472033	-0.090432943005	0.366447728420	1.884707617794	0.791581995567	-0.690137219202	2.460152983385	5.872173062831	0.110126175162	0.274913225100	0.053453606892	0.400602470414	0.893542752275	0.000505520262	0.365879908964	0.196297882583	0.002260571939	0.709715761435	0.283774337776	0.193762916852	0.022050248833	0.034008373710	0.084502237935	0.103010408685	0.000641480181	0.595177404549	0.838715354207	-0.000000000000	0.148535211930	0.029950821885	-0.000000000000	0.838216070591	-0.000000000000	0.644166151099	0.000000000000	0.000000000000	0.000000000000	-30.593438998472	5.344676263314
0.017500000000	0.486482542708	0.929423868699	0.128448188380	0.123610493706	0.286880453123	-0.282121594665	-0.536363009917	0.058821442367	-0.218108694608	1.302519197319	-0.125091079196	-0.092162667686	0.365948681485	1.889225759190	0.794527498223	-0.686305030722	2.462118323857	5.855744908587	0.109979767157	0.273992878515	0.053168274182	0.401658741787	0.893248468924	0.000502805545	0.364689622470	0.195405387912	0.002248432341	0.710418291622	0.282250428625	0.196195355462	0.022278137315	0.034330976104	0.081226396923	0.104050917863	0.000000000000	0.599410323735	0.838770308688	-0.000000000000	0.139934557505	0.030253355439	-0.000000000000	0.842854234472	-0.000000000000	0.649266924522	0.000000000000	0.000000000000	0.000000000000	-30.474981597291	5.399096657514
0.017675000000	0.486710535670	0.929401995411	0.128431909422	0.123674488978	0.287211464243	-0.281982293965	-0.536482783541	0.059252494091	-0.217085383631	1.303110006043	-0.124889039031	-0.093869865553	0.365389502750	1.893797144010	0.797466744728	-0.682588423212	2.464256495343	5.839214824197	0.109823283634	0.273088589821	0.052883555476	0.402716557623	0.892958376563	0.000500105406	0.363483279931	0.194517806714	0.002238151851	0.711113617605	0.280734702805	0.198628162269	0.022506130284	0.034653513733	0.080454538891	0.107148436298	0.000298619155	0.597870551003	0.839686887435	-0.000000000000	0.140166457777	0.029996339319	0.000667509077	0.836947807614	-0.000000000000	0.649173001920	0.000000000000	0.000000000000	0.000000000000	-30.358547082072	5.453073228447
0.017850000000	0.486938630950	0.929380157555	0.128415334426	0.123738378917	0.287543282532	-0.281842480526	-0.536601919556	0.059683938372	-0.216064974670	1.303691680068	-0.124686361273	-0.095555008463	0.364771479323	1.898420503083	0.800400147747	-0.678984647424	2.466562947771	5.822585810911	0.109663494882	0.272205791772	0.052601969312	0.403760424623	0.892674764266	0.000497419768	0.362284659593	0.193633611963	0.002231511191	0.711773491952	0.279227116933	0.201047400669	0.022734225564	0.034975989765	0.079682680859	0.110245954733	0.000597238309	0.596330778270	0.840603466181	-0.000000000000	0.140398358049	0.029739323199	0.001335018153	0.831041380756	-0.000000000000	0.649079079319	0.000000000000	0.000000000000	0.000000000000	-30.244357806274	5.505470211157
0.018025000000	0.487166827235	0.929358355222	0.128398466433	0.123802155619	0.287875914406	-0.281702154248	-0.536720434596	0.060115800653	-0.215047484087	1.304264386982	-0.124483054550	-0.097218484178	0.364095562515	1.903095069906	0.803327811883	-0.675491081548	2.469032776562	5.805862693268	0.109500419229	0.271344368596	0.052323498934	0.404790417104	0.892397597169	0.000494748552	0.361093721357	0.192752785252	0.002228490813	0.712398104314	0.277727627015	0.203453143032	0.022962421849	0.035298401779	0.078910822828	0.113343473168	0.000895857464	0.594791005538	0.841520044928	-0.000000000000	0.140630258321	0.029482307078	0.002002527230	0.825134953899	-0.000000000000	0.648985156717	0.000000000000	0.000000000000	0.000000000000	-30.132411921937	5.556300069321
0.018200000000	0.487395122974	0.929336588522	0.128381309193	0.123865809057	0.288209368731	-0.281561316112	-0.536838347696	0.060548109077	-0.214032927957	1.304828320147	-0.124279126332	-0.098860758163	0.363362945559	1.907819775733	0.806250002099	-0.672104857217	2.471660886362	5.789049921593	0.109334074327	0.270504205508	0.052048127611	0.405806609575	0.892126840659	0.000492091681	0.359910423969	0.191875308493	0.002229071274	0.712987644052	0.276236189574	0.205845461833	0.023190717588	0.035620748467	0.078138964796	0.116440991603	0.001194476619	0.593251232806	0.842436623674	-0.000000000000	0.140862158593	0.029225290958	0.002670036307	0.819228527041	-0.000000000000	0.648891234116	0.000000000000	0.000000000000	0.000000000000	-30.022711144464	5.605577835093
0.018375000000	0.487623516647	0.929314857563	0.128363866378	0.123929329410	0.288543654192	-0.281419967051	-0.536955677394	0.060980890906	-0.213021321592	1.305383667912	-0.124074583488	-0.100482282432	0.362574786925	1.912593582652	0.809166981864	-0.668823170576	2.474442298222	5.772151812939	0.109164477732	0.269685188338	0.051775838699	0.406809076144	0.891862460311	0.000489449078	0.358734726397	0.191001163698	0.002233233239	0.713542299512	0.274752761367	0.208224429159	0.023419111260	0.035943028430	0.077367106764	0.119538510038	0.001493095773	0.591711460074	0.843353202421	-0.000000000000	0.141094058865	0.028968274838	0.003337545383	0.813322100183	-0.000000000000	0.648797311515	0.000000000000	0.000000000000	0.000000000000	-29.915256575442	5.653318312435
0.018550000000	0.487852006767	0.929293162453	0.128346141579	0.123992707058	0.288878779291	-0.281278107957	-0.537072441744	0.061414172540	-0.212012679556	1.305930613735	-0.123869432309	-0.102083495876	0.361732211206	1.917415482778	0.812079013107	-0.665643280929	2.477372147030	5.755172554827	0.108991646906	0.268887203530	0.051506615646	0.407797890522	0.891604421883	0.000486820665	0.357566587828	0.190130332973	0.002240957473	0.714062258028	0.273277299384	0.210590116710	0.023647601381	0.036265240191	0.076595248733	0.122636028473	0.001791714928	0.590171687341	0.844269781168	-0.000000000000	0.141325959137	0.028711258718	0.004005054460	0.807415673325	-0.000000000000	0.648703388913	0.000000000000	0.000000000000	0.000000000000	-29.810048725922	5.699536080444
0.018725000000	0.488080591882	0.929271503297	0.128328138314	0.124055932573	0.289214752359	-0.281135739670	-0.537188658324	0.061847979539	-0.211007015694	1.306469336301	-0.123663678532	-0.103664824582	0.360836309980	1.922284497458	0.814986356175	-0.662562509417	2.480445678987	5.738116208901	0.108815599218	0.268110138136	0.051240441987	0.408773126021	0.891352691320	0.000484206368	0.356405967670	0.189262798520	0.002252224847	0.714547705927	0.271809760844	0.212942595798	0.023876186496	0.036587382188	0.075823390701	0.125733546908	0.002090334083	0.588631914609	0.845186359914	-0.000000000000	0.141557859409	0.028454242598	0.004672563536	0.801509246467	-0.000000000000	0.648609466312	0.000000000000	0.000000000000	0.000000000000	-29.707087538561	5.744245496703
0.018900000000	0.488309270566	0.929249880200	0.128309860026	0.124118996717	0.289551581558	-0.280992862990	-0.537304344251	0.062282336638	-0.210004343150	1.307000009629	-0.123457327362	-0.105226682153	0.359888142658	1.927199676496	0.817889269788	-0.659578237707	2.483658249125	5.720986714480	0.108636351942	0.267353879817	0.050977301347	0.409734855563	0.891107234746	0.000481606110	0.355252825548	0.188398542640	0.002267016333	0.714998828536	0.270350103199	0.215281937357	0.024104865180	0.036909452782	0.075051532670	0.128831065344	0.002388953238	0.587092141877	0.846102938661	-0.000000000000	0.141789759681	0.028197226478	0.005340072613	0.795602819609	-0.000000000000	0.648515543710	0.000000000000	0.000000000000	0.000000000000	-29.606372408695	5.787460700638
0.019075000000	0.488538041425	0.929228293267	0.128291310088	0.124181890434	0.289889274885	-0.280849478669	-0.537419516187	0.062717267772	-0.209004674388	1.307522803192	-0.123250383498	-0.106769470012	0.358888737309	1.932160097399	0.820788011011	-0.656687906707	2.487005318871	5.703787892034	0.108453922261	0.266618316835	0.050717177439	0.410683151677	0.890868018469	0.000479019816	0.354107121303	0.187537547724	0.002285313008	0.715415810186	0.268898284125	0.217608211936	0.024333636039	0.037231450261	0.074279674638	0.131928583779	0.002687572392	0.585552369144	0.847019517408	-0.000000000000	0.142021659953	0.027940210357	0.006007581690	0.789696392751	-0.000000000000	0.648421621109	0.000000000000	0.000000000000	0.000000000000	-29.507902204380	5.829195616885
0.019250000000	0.488766903097	0.929206742601	0.128272491801	0.124244604845	0.290227840179	-0.280705587415	-0.537534190353	0.063152796087	-0.208008021216	1.308037882020	-0.123042851153	-0.108293577710	0.357839091474	1.937164864632	0.823682835218	-0.653889015300	2.490482453655	5.686523446563	0.108268327264	0.265903338053	0.050460054061	0.411618086502	0.890635008979	0.000476447410	0.352968814993	0.186679796262	0.002307096046	0.715798834221	0.267454261530	0.219921489706	0.024562497711	0.037553372841	0.073507816606	0.135026102214	0.002986191547	0.584012596412	0.847936096154	-0.000000000000	0.142253560226	0.027683194237	0.006675090766	0.783789965893	-0.000000000000	0.648327698508	0.000000000000	0.000000000000	0.000000000000	-29.411675285481	5.869463958651
0.019425000000	0.488995854243	0.929185228303	0.128253408403	0.124307131242	0.290567285124	-0.280561189891	-0.537648382534	0.063588943965	-0.207014394800	1.308545406808	-0.122834734072	-0.109799383218	0.356740172952	1.942213108899	0.826573996073	-0.651179119097	2.494085320561	5.669196970896	0.108079583951	0.265208832932	0.050205915101	0.412539731791	0.890408172943	0.000473888819	0.351837866891	0.185825270835	0.002332346727	0.716148082996	0.266017993544	0.222221840464	0.024791448857	0.037875218666	0.072735958575	0.138123620649	0.003284810702	0.582472823680	0.848852674901	-0.000000000000	0.142485460498	0.027426178117	0.007342599843	0.777883539036	-0.000000000000	0.648233775906	0.000000000000	0.000000000000	0.000000000000	-29.317689521836	5.908279231092
0.019600000000	0.489224893558	0.929163750478	0.128234063063	0.124369461086	0.290907617254	-0.280416286715	-0.537762108096	0.064025733036	-0.206023805691	1.309045534023	-0.122626035556	-0.111287253222	0.355592920580	1.947303986435	0.829461745497	-0.648555829212	2.497809686017	5.651811948909	0.107887709227	0.264534691524	0.049954744532	0.413448158909	0.890187477209	0.000471343968	0.350714237481	0.184973954119	0.002361046428	0.716463737890	0.264589438525	0.224509333627	0.025020488171	0.038196985817	0.071964100543	0.141221139084	0.003583429856	0.580933050947	0.849769253648	-0.000000000000	0.142717360770	0.027169161997	0.008010108920	0.771977112178	-0.000000000000	0.648139853305	0.000000000000	0.000000000000	0.000000000000	-29.225942310559	5.945654734679
0.019775000000	0.489454019758	0.929142309225	0.128214458890	0.124431585998	0.291248843958	-0.280270878464	-0.537875381990	0.064463184201	-0.205036263836	1.309538416007	-0.122416758481	-0.112757543402	0.354398244984	1.952436678313	0.832346333659	-0.646016811054	2.501651413535	5.634371758655	0.107692719909	0.263880804475	0.049706526413	0.414343438841	0.889972888804	0.000468812782	0.349597887460	0.184125828884	0.002393176627	0.716745979307	0.263168555052	0.226784038245	0.025249614372	0.038518672309	0.071192242511	0.144318657519	0.003882049011	0.579393278215	0.850685832394	-0.000000000000	0.142949261042	0.026912145877	0.008677617996	0.766070685320	-0.000000000000	0.648045930703	0.000000000000	0.000000000000	0.000000000000	-29.136430592520	5.981603568562
0.019950000000	0.489683231589	0.929120904646	0.128194598929	0.124493497757	0.291590972484	-0.280124965668	-0.537988218763	0.064901317641	-0.204051778603	1.310024201072	-0.122206905312	-0.114210598717	0.353157029328	1.957610389769	0.835228008958	-0.643559783147	2.505606461488	5.616879675422	0.107494632723	0.263247063014	0.049461244889	0.415225642188	0.889764374930	0.000466295190	0.348488777739	0.183280877989	0.002428718903	0.716994986682	0.261755301929	0.229046022992	0.025478826203	0.038840276097	0.070420384480	0.147416175954	0.004180668166	0.577853505483	0.851602411141	-0.000000000000	0.143181161314	0.026655129756	0.009345127073	0.760164258462	-0.000000000000	0.647952008102	0.000000000000	0.000000000000	0.000000000000	-29.049150868032	6.016138633935
0.020125000000	0.489912527823	0.929099536841	0.128174486166	0.124555188293	0.291934009942	-0.279978548817	-0.538100632567	0.065340152842	-0.203070358792	1.310503033607	-0.121996478127	-0.115646753673	0.351870130031	1.962824349541	0.838107018008	-0.641182515957	2.509670880926	5.599338874712	0.107293464304	0.262633358957	0.049218884191	0.416094839175	0.889561902965	0.000463791118	0.347386869435	0.182439084390	0.002467654932	0.717210938487	0.260349638179	0.231295356177	0.025708122436	0.039161795078	0.069648526448	0.150513694389	0.004479287320	0.576313732751	0.852518989888	-0.000000000000	0.143413061586	0.026398113636	0.010012636149	0.754257831604	-0.000000000000	0.647858085501	0.000000000000	0.000000000000	0.000000000000	-28.964099211801	6.049272637379
0.020300000000	0.490141907254	0.929078205912	0.128154123532	0.124616649686	0.292277963310	-0.279831628353	-0.538212637169	0.065779708605	-0.202092012659	1.310975054168	-0.121785478630	-0.117066332594	0.350538377480	1.968077809222	0.840983605633	-0.638882830753	2.513840813448	5.581752435142	0.107089231200	0.262039584701	0.048979428632	0.416951099646	0.889365440464	0.000461300492	0.346292123875	0.181600431129	0.002509966488	0.717394012236	0.258951523046	0.233532105740	0.025937501867	0.039483227093	0.068876668416	0.153611212824	0.004777906475	0.574773960018	0.853435568634	-0.000000000000	0.143644961858	0.026141097516	0.010680145226	0.748351404746	-0.000000000000	0.647764162899	0.000000000000	0.000000000000	0.000000000000	-28.881271287147	6.081018094214
0.020475000000	0.490371368702	0.929056911957	0.128133513898	0.124677874156	0.292622839437	-0.279684204682	-0.538324245959	0.066220003062	-0.201116747928	1.311440399574	-0.121573908169	-0.118469649881	0.349162576723	1.973370042632	0.843858014861	-0.636658598478	2.518112489092	5.564123341269	0.106881949869	0.261465633219	0.048742862612	0.417794493074	0.889174955156	0.000458823242	0.345204502595	0.180764901345	0.002555635446	0.717544384486	0.257560915993	0.235756339257	0.026166963316	0.039804569930	0.068104810385	0.156708731259	0.005076525630	0.573234187286	0.854352147381	-0.000000000000	0.143876862130	0.025884081396	0.011347654303	0.742444977888	-0.000000000000	0.647670240298	0.000000000000	0.000000000000	0.000000000000	-28.800662359561	6.111387331818
0.020650000000	0.490600911012	0.929035655077	0.128112660085	0.124738854064	0.292968645046	-0.279536278161	-0.538435471958	0.066661053696	-0.200144571808	1.311899203003	-0.121361767750	-0.119857010271	0.347743508148	1.978700345192	0.846730486919	-0.634507738645	2.522482224292	5.546454486354	0.106671636678	0.260911398061	0.048509170613	0.418625088555	0.888990414941	0.000456359295	0.344123967336	0.179932478262	0.002604643774	0.717662230852	0.256177776701	0.237968123941	0.026396505626	0.040125821324	0.067332952353	0.159806249694	0.005375144784	0.571694414554	0.855268726128	-0.000000000000	0.144108762402	0.025627065276	0.012015163379	0.736538551030	-0.000000000000	0.647576317696	0.000000000000	0.000000000000	0.000000000000	-28.722267309592	6.140392492949
0.020825000000	0.490830533049	0.929014435372	0.128091564858	0.124799581904	0.293315386739	-0.279387849110	-0.538546327829	0.067102877350	-0.199175491013	1.312351594076	-0.121149058055	-0.121228709085	0.346281928141	1.984068033330	0.849601261233	-0.632428218250	2.526946419852	5.528748675041	0.106458307912	0.260376773346	0.048278337203	0.419442954816	0.888811787893	0.000453908580	0.343050480046	0.179103145197	0.002656973541	0.717747726001	0.254802065066	0.240167526645	0.026626127663	0.040446978965	0.066561094322	0.162903768129	0.005673763939	0.570154641821	0.856185304874	-0.000000000000	0.144340662674	0.025370049156	0.012682672456	0.730632124172	-0.000000000000	0.647482395095	0.000000000000	0.000000000000	0.000000000000	-28.646080645121	6.168045539040
0.021000000000	0.491060233703	0.928993252940	0.128070230934	0.124860050302	0.293663071000	-0.279238917805	-0.538656825880	0.067545490248	-0.198209511769	1.312797698953	-0.120935779456	-0.122585032477	0.344778569742	1.989472443883	0.852470575433	-0.630418050705	2.531501558976	5.511008625976	0.106241979762	0.259861653765	0.048050347029	0.420248160216	0.888639042259	0.000451471025	0.341984002875	0.178276885557	0.002712606910	0.717801043664	0.253433741201	0.242354613860	0.026855828317	0.040768040496	0.065789236290	0.166001286564	0.005972383094	0.568614869089	0.857101883621	-0.000000000000	0.144572562947	0.025113033035	0.013350181533	0.724725697315	-0.000000000000	0.647388472494	0.000000000000	0.000000000000	0.000000000000	-28.572096513026	6.194358253480
0.021175000000	0.491290011884	0.928972107882	0.128048660978	0.124920252008	0.294011704199	-0.279089484480	-0.538766978079	0.067988908001	-0.197246639837	1.313237640414	-0.120721932026	-0.123926257671	0.343234143275	1.994912933521	0.855338665355	-0.628475294792	2.536144205329	5.493236974358	0.106022668336	0.259365934571	0.047825184823	0.421040772745	0.888472146455	0.000449046561	0.340924498178	0.177453682837	0.002771526140	0.717822356638	0.252072765433	0.244529451724	0.027085606498	0.041089003515	0.065017378258	0.169098804999	0.006271002249	0.567075096357	0.858018462368	-0.000000000000	0.144804463219	0.024856016915	0.014017690609	0.718819270457	-0.000000000000	0.647294549892	0.000000000000	0.000000000000	0.000000000000	-28.500308710274	6.219342244878
0.021350000000	0.491519866525	0.928951000297	0.128026857609	0.124980179896	0.294361292595	-0.278939549330	-0.538876796055	0.068433145628	-0.196286880523	1.313671537948	-0.120507515558	-0.125252653200	0.341649336967	2.000388878182	0.858205765050	-0.626598053637	2.540871001143	5.475436274421	0.105800389656	0.258889511581	0.047602835399	0.421820860029	0.888311069064	0.000446635116	0.339871928512	0.176633520621	0.002833713585	0.717811836794	0.250719098302	0.246692106016	0.027315461139	0.041409865581	0.064245520227	0.172196323434	0.006569621403	0.565535323625	0.858935041114	-0.000000000000	0.145036363491	0.024599000795	0.014685199686	0.712912843599	-0.000000000000	0.647200627291	0.000000000000	0.000000000000	0.000000000000	-28.430710694459	6.243008950301
0.021525000000	0.491749796577	0.928929930285	0.128004823399	0.125039826959	0.294711842339	-0.278789112507	-0.538986291111	0.068878217568	-0.195330238691	1.314099507831	-0.120292529573	-0.126564479135	0.340024817558	2.005899672523	0.861072106789	-0.624784473696	2.545678665353	5.457609001851	0.105575159655	0.258432281173	0.047383283651	0.422588489329	0.888155778843	0.000444236621	0.338826256636	0.175816382580	0.002899151694	0.717769655079	0.249372700558	0.248842642165	0.027545391191	0.041730624214	0.063473662195	0.175293841869	0.006868240558	0.563995550892	0.859851619861	-0.000000000000	0.145268263763	0.024341984675	0.015352708762	0.707006416741	-0.000000000000	0.647106704689	0.000000000000	0.000000000000	0.000000000000	-28.363295593795	6.265369638494
0.021700000000	0.491979801013	0.928908897945	0.127982560876	0.125099186304	0.295063359479	-0.278638174123	-0.539095474229	0.069324137691	-0.194376718782	1.314521663216	-0.120076973333	-0.127861987308	0.338361230894	2.011444729372	0.863937921081	-0.623032743772	2.550563991785	5.439757556150	0.105346994183	0.257994140279	0.047166514556	0.423343727547	0.888006244713	0.000441851006	0.337787445506	0.175002252475	0.002967823011	0.717695981521	0.248033533164	0.250981125246	0.027775395627	0.042051276896	0.062701804163	0.178391360304	0.007166859713	0.562455778160	0.860768198608	-0.000000000000	0.145500164035	0.024084968555	0.016020217839	0.701099989883	-0.000000000000	0.647012782088	0.000000000000	0.000000000000	0.000000000000	-28.298056216606	6.286435413075
0.021875000000	0.492209878826	0.928887903377	0.127960072524	0.125158251148	0.295415849960	-0.278486734252	-0.539204356076	0.069770919313	-0.193426324821	1.314938114202	-0.119860845857	-0.129145421537	0.336659202503	2.017023479208	0.866803436678	-0.621341094037	2.555523847365	5.421884262922	0.105115909003	0.257574986387	0.046952513169	0.424086641226	0.887862435763	0.000439478202	0.336755458279	0.174191114153	0.003039710174	0.717590985235	0.246701557293	0.253107619987	0.028005473440	0.042371821076	0.061929946132	0.181488878739	0.007465478867	0.560916005428	0.861684777354	-0.000000000000	0.145732064307	0.023827952434	0.016687726916	0.695193563025	-0.000000000000	0.646918859487	0.000000000000	0.000000000000	0.000000000000	-28.234985060304	6.306217215706
0.022050000000	0.492440029027	0.928866946682	0.127937360786	0.125217014817	0.295769319630	-0.278334792925	-0.539312947015	0.070218575207	-0.192479060433	1.315348967922	-0.119644145928	-0.130415017841	0.334919338170	2.022635369637	0.869668880595	-0.619707795086	2.560555170378	5.403991376114	0.104881919795	0.257174717532	0.046741264630	0.424817296549	0.887724321248	0.000437118141	0.335730258311	0.173382951546	0.003114795912	0.717454834431	0.245376734324	0.255222190766	0.028235623641	0.042692254170	0.061158088100	0.184586397174	0.007764098022	0.559376232695	0.862601356101	-0.000000000000	0.145963964579	0.023570936314	0.017355235992	0.689287136167	-0.000000000000	0.646824936885	0.000000000000	0.000000000000	0.000000000000	-28.174074319889	6.324725829238
0.022225000000	0.492670250645	0.928846027960	0.127914428062	0.125275470743	0.296123774241	-0.278182350134	-0.539421257110	0.070667117617	-0.191534928855	1.315754328612	-0.119426872106	-0.131671004647	0.333142224484	2.028279864890	0.872534478124	-0.618131156999	2.565654968759	5.386081080194	0.104645042154	0.256793232299	0.046532754153	0.425535759345	0.887591870588	0.000434770754	0.334711809153	0.172577748676	0.003193063049	0.717287696410	0.244059025846	0.257324901617	0.028465845258	0.043012573564	0.060386230068	0.187683915609	0.008062717177	0.557836459963	0.863517934848	-0.000000000000	0.146195864851	0.023313920194	0.018022745069	0.683380709309	-0.000000000000	0.646731014284	0.000000000000	0.000000000000	0.000000000000	-28.115315895978	6.341971880830
0.022400000000	0.492900542727	0.928825147311	0.127891276715	0.125333612456	0.296479219454	-0.278029405835	-0.539529296129	0.071116558269	-0.190593932947	1.316154297688	-0.119209022739	-0.132913603005	0.331328429385	2.033956445326	0.875400452853	-0.616609528427	2.570820318419	5.368155492265	0.104405291591	0.256430429819	0.046326967036	0.426242095091	0.887465053367	0.000432435972	0.333700074552	0.171775489648	0.003274494500	0.717089737581	0.242748393652	0.259415816229	0.028696137341	0.043332776619	0.059614372037	0.190781434044	0.008361336331	0.556296687231	0.864434513594	-0.000000000000	0.146427765123	0.023056904074	0.018690254146	0.677474282452	-0.000000000000	0.646637091682	0.000000000000	0.000000000000	0.000000000000	-28.058701402380	6.357965845039
0.022575000000	0.493130904340	0.928804304835	0.127867909069	0.125391433586	0.296835660839	-0.277875959941	-0.539637073559	0.071566908385	-0.189656075205	1.316548973821	-0.118990595971	-0.134143026780	0.329478502694	2.039664606951	0.878267026683	-0.615141295692	2.576048361609	5.350216664134	0.104162683534	0.256086209761	0.046123888653	0.426936368910	0.887343839333	0.000430113728	0.332695018449	0.170976158653	0.003359073273	0.716861123454	0.241444799743	0.261494997950	0.028926498954	0.043652860666	0.058842514005	0.193878952479	0.008659955486	0.554756914498	0.865351092341	-0.000000000000	0.146659665395	0.022799887954	0.019357763222	0.671567855594	-0.000000000000	0.646543169081	0.000000000000	0.000000000000	0.000000000000	-28.004222173218	6.372718046885
0.022750000000	0.493361334565	0.928783500636	0.127844327412	0.125448927856	0.297193103880	-0.277722012328	-0.539744598606	0.072018178690	-0.188721357771	1.316938453006	-0.118771589756	-0.135359482861	0.327592976632	2.045403860939	0.881134419853	-0.613724881909	2.581336305318	5.332266584319	0.103917233328	0.255760472336	0.045923504458	0.427618645577	0.887228198397	0.000427803955	0.331696604981	0.170179739967	0.003446782466	0.716602018654	0.240148206321	0.263562509787	0.029156929179	0.043972823015	0.058070655973	0.196976470914	0.008958574641	0.553217141766	0.866267671087	-0.000000000000	0.146891565667	0.022542871834	0.020025272299	0.665661428736	-0.000000000000	0.646449246479	0.000000000000	0.000000000000	0.000000000000	-27.951869269636	6.386238664886
0.022925000000	0.493591832501	0.928762734813	0.127820533995	0.125506089081	0.297551553976	-0.277567562834	-0.539851880201	0.072470379427	-0.187789782444	1.317322828631	-0.118552001861	-0.136563171347	0.325672366328	2.051173733175	0.884002850956	-0.612358746122	2.586681419705	5.314307180006	0.103668956236	0.255453118288	0.045725799984	0.428288989518	0.887118100628	0.000425506586	0.330704798475	0.169386217951	0.003537605268	0.716312586919	0.238858575793	0.265618414409	0.029387427115	0.044292660954	0.057298797942	0.200073989349	0.009257193796	0.551677369034	0.867184249834	-0.000000000000	0.147123465940	0.022285855713	0.020692781375	0.659755001878	-0.000000000000	0.646355323878	0.000000000000	0.000000000000	0.000000000000	-27.901633486065	6.398537734060
0.023100000000	0.493822397263	0.928742007469	0.127796531036	0.125562911166	0.297911016446	-0.277412611257	-0.539958927012	0.072923520366	-0.186861350693	1.317702191548	-0.118331829882	-0.137754285739	0.323717170316	2.056973763795	0.886872536969	-0.611041382461	2.592081036568	5.296340318952	0.103417867439	0.255164048898	0.045530760838	0.428947464813	0.887013516261	0.000423221555	0.329719563451	0.168595577049	0.003631524958	0.715992991110	0.237575870767	0.267662774149	0.029617991876	0.044612371751	0.056526939910	0.203171507784	0.009555812950	0.550137596302	0.868100828581	-0.000000000000	0.147355366212	0.022028839593	0.021360290452	0.653848575020	-0.000000000000	0.646261401277	0.000000000000	0.000000000000	0.000000000000	-27.853505356086	6.409625148909
0.023275000000	0.494053027981	0.928721318707	0.127772320718	0.125619388101	0.298271496527	-0.277257157360	-0.540065747444	0.073377610817	-0.185936063662	1.318076630138	-0.118111071246	-0.138933013125	0.321727871019	2.062803506744	0.889743693269	-0.609771319310	2.597532547841	5.278367811345	0.103163982036	0.254893165973	0.045338372710	0.429594135199	0.886914415688	0.000420948794	0.328740864619	0.167807801789	0.003728524906	0.715643393211	0.236300054052	0.269695651004	0.029848622594	0.044931952657	0.055755081879	0.206269026219	0.009854432105	0.548597823569	0.869017407327	-0.000000000000	0.147587266484	0.021771823473	0.022027799529	0.647942148162	-0.000000000000	0.646167478675	0.000000000000	0.000000000000	0.000000000000	-27.807475157893	6.419510666357
0.023450000000	0.494283723801	0.928700668629	0.127747905193	0.125675513959	0.298632999381	-0.277101200866	-0.540172349649	0.073832659636	-0.185013922186	1.318446230378	-0.117889723225	-0.140099534364	0.319704935226	2.068662529344	0.892616533668	-0.608547118498	2.603033404133	5.260391411598	0.102907315045	0.254640371849	0.045148621361	0.430229064070	0.886820769458	0.000418688238	0.327768666879	0.167022876782	0.003828588570	0.715263954339	0.235031088657	0.271717106639	0.030079318415	0.045251400905	0.054983223847	0.209366544654	0.010153051260	0.547058050837	0.869933986074	-0.000000000000	0.147819166756	0.021514807353	0.022695308605	0.642035721304	-0.000000000000	0.646073556074	0.000000000000	0.000000000000	0.000000000000	-27.763532919349	6.428203908668
0.023625000000	0.494514483884	0.928680057338	0.127723286582	0.125731282893	0.298995530096	-0.276944741462	-0.540278741529	0.074288675241	-0.184094926796	1.318811075904	-0.117667782940	-0.141254024260	0.317648814557	2.074550411864	0.895491270428	-0.607367374501	2.608581113287	5.242412820116	0.102647881404	0.254405569387	0.044961492632	0.430852314479	0.886732548283	0.000416439822	0.326802935320	0.166240786722	0.003931699498	0.714854834744	0.233768937789	0.273727202387	0.030310078498	0.045570713717	0.054211365815	0.212464063089	0.010451670414	0.545518278105	0.870850564821	-0.000000000000	0.148051067028	0.021257791233	0.023362817682	0.636129294446	-0.000000000000	0.645979633472	0.000000000000	0.000000000000	0.000000000000	-27.721668422659	6.435714366336
0.023800000000	0.494745307405	0.928659484939	0.127698466977	0.125786689134	0.299359093685	-0.276787778798	-0.540384930743	0.074745665617	-0.183179077731	1.319171248072	-0.117445247370	-0.142396651739	0.315559945915	2.080466747104	0.898368114301	-0.606230713670	2.614173238981	5.224433684999	0.102385695970	0.254188661969	0.044776972440	0.431463949142	0.886649723028	0.000414203480	0.325843635216	0.165461516385	0.004037841326	0.714416193815	0.232513564853	0.275725999254	0.030540902019	0.045889888302	0.053439507784	0.215561581524	0.010750289569	0.543978505372	0.871767143567	-0.000000000000	0.148282967300	0.021000775113	0.024030326759	0.630222867588	-0.000000000000	0.645885710871	0.000000000000	0.000000000000	0.000000000000	-27.681871208662	6.442051400936
0.023975000000	0.494976193553	0.928638951536	0.127673448437	0.125841726988	0.299723695094	-0.276630312487	-0.540490924713	0.075203638327	-0.182266374945	1.319526826021	-0.117222113359	-0.143527580015	0.313438751938	2.086411139990	0.901247274544	-0.605135793459	2.619807399359	5.206455603707	0.102120773521	0.253989553497	0.044595046775	0.432064030437	0.886572264718	0.000411979147	0.324890732030	0.164685050628	0.004146997777	0.713948190087	0.231264933452	0.277713557914	0.030771788167	0.046208921857	0.052667649752	0.218659099960	0.011048908724	0.542438732640	0.872683722314	-0.000000000000	0.148514867572	0.020743758992	0.024697835835	0.624316440731	-0.000000000000	0.645791788270	0.000000000000	0.000000000000	0.000000000000	-27.644130580740	6.447224247949
0.024150000000	0.495207141530	0.928618457235	0.127648232997	0.125896390835	0.300089339198	-0.276472342105	-0.540596730629	0.075662600523	-0.181356818117	1.319877886733	-0.116998377623	-0.144646966760	0.311285641426	2.092383207167	0.904128958957	-0.604081301686	2.625481265689	5.188480124680	0.101853128754	0.253808148387	0.044415701706	0.432652620407	0.886500144529	0.000409766760	0.323944191409	0.163911374391	0.004259152662	0.713450981241	0.230023007381	0.279689938720	0.031002736144	0.046527811574	0.051895791720	0.221756618395	0.011347527878	0.540898959908	0.873600301061	-0.000000000000	0.148746767844	0.020486742872	0.025365344912	0.618410013873	-0.000000000000	0.645697865668	0.000000000000	0.000000000000	0.000000000000	-27.608435608360	6.451242019558
0.024325000000	0.495438150554	0.928598002140	0.127622822663	0.125950675124	0.300456030809	-0.276313867192	-0.540702355452	0.076122558953	-0.180450406662	1.320224505091	-0.116774036757	-0.145754964267	0.309101009774	2.098382576614	0.907013373910	-0.603065955797	2.631192561052	5.170508748914	0.101582776290	0.253644351569	0.044238923373	0.433229780762	0.886433333797	0.000407566253	0.323003979186	0.163140472693	0.004374289879	0.712924724115	0.228787750632	0.281655201698	0.031233745168	0.046846554635	0.051123933689	0.224854136830	0.011646147033	0.539359187175	0.874516879807	-0.000000000000	0.148978668116	0.020229726752	0.026032853988	0.612503587015	-0.000000000000	0.645603943067	0.000000000000	0.000000000000	0.000000000000	-27.574775130241	6.454113707410
0.024500000000	0.495669219852	0.928577586357	0.127597219415	0.126004574372	0.300823774672	-0.276154887253	-0.540807805924	0.076583519973	-0.179547139731	1.320566753937	-0.116549087241	-0.146851719607	0.306885239389	2.104408887253	0.909900724373	-0.602088502151	2.636939059063	5.152542931490	0.101309730668	0.253498068485	0.044064697994	0.433795572880	0.886371804007	0.000405377564	0.322070061377	0.162372330635	0.004492393412	0.712369574700	0.227559127391	0.283609406552	0.031464814466	0.047165148219	0.050352075657	0.227951655265	0.011944766188	0.537819414443	0.875433458554	-0.000000000000	0.149210568388	0.019972710632	0.026700363065	0.606597160157	-0.000000000000	0.645510020465	0.000000000000	0.000000000000	0.000000000000	-27.543137757168	6.455848185352
0.024675000000	0.495900348667	0.928557209995	0.127571425208	0.126058083163	0.301192575471	-0.275995401756	-0.540913088567	0.077045489550	-0.178647016229	1.320904704127	-0.116323525446	-0.147937374786	0.304638700094	2.110461788578	0.912791213943	-0.601147715321	2.642718582621	5.134584083074	0.101034006352	0.253369205084	0.043893011858	0.434350057812	0.886315526802	0.000403200628	0.321142404179	0.161606933398	0.004613447333	0.711785688153	0.226337102034	0.285552612666	0.031695943281	0.047483589502	0.049580217625	0.231049173700	0.012243385342	0.536279641711	0.876350037301	-0.000000000000	0.149442468661	0.019715694512	0.027367872142	0.600690733299	-0.000000000000	0.645416097864	0.000000000000	0.000000000000	0.000000000000	-27.513511874431	6.456454212135
0.024850000000	0.496131536252	0.928536873159	0.127545441973	0.126111196143	0.301562437829	-0.275835410133	-0.541018209693	0.077508473279	-0.177750034816	1.321238424585	-0.116097347640	-0.149012066898	0.302361749534	2.116540940280	0.915685044885	-0.600242397402	2.648529002686	5.116633571357	0.100755617725	0.253257667819	0.043723851329	0.434893296277	0.886264473974	0.000401035382	0.320220973972	0.160844266240	0.004737435797	0.711173218796	0.225121639129	0.287484879105	0.031927130866	0.047801875657	0.048808359594	0.234146692135	0.012542004497	0.534739868979	0.877266616047	-0.000000000000	0.149674368933	0.019458678391	0.028035381218	0.594784306441	-0.000000000000	0.645322175263	0.000000000000	0.000000000000	0.000000000000	-27.485885643921	6.455940434088
0.025025000000	0.496362781873	0.928516575959	0.127519271617	0.126163908022	0.301933366312	-0.275674911783	-0.541123175407	0.077972476382	-0.176856193915	1.321567982360	-0.115870549993	-0.150075928274	0.300054733566	2.122646011888	0.918582418153	-0.599371377347	2.654368237082	5.098692722478	0.100474579097	0.253163363645	0.043557202844	0.435425348672	0.886218617467	0.000398881764	0.319305737316	0.160084314501	0.004864343045	0.710532320124	0.223912703435	0.289406264616	0.032158376487	0.048120003858	0.048036501562	0.237244210570	0.012840623652	0.533200096246	0.878183194794	-0.000000000000	0.149906269205	0.019201662271	0.028702890295	0.588877879583	-0.000000000000	0.645228252661	0.000000000000	0.000000000000	0.000000000000	-27.460247005856	6.454315387762
0.025200000000	0.496594084807	0.928496318503	0.127492916023	0.126216213566	0.302305365426	-0.275513906069	-0.541227991609	0.078437503724	-0.175965491724	1.321893442674	-0.115643128584	-0.151129086630	0.297717986643	2.128776682411	0.921483533432	-0.598533510299	2.660234249336	5.080762822391	0.100190904698	0.253086200020	0.043393052914	0.435946275067	0.886177929377	0.000396739712	0.318396660950	0.159327063599	0.004994153403	0.709863144805	0.222710259901	0.291316827632	0.032389679421	0.048437971281	0.047264643531	0.240341729005	0.013139242807	0.531660323514	0.879099773541	-0.000000000000	0.150138169477	0.018944646151	0.029370399372	0.582971452725	-0.000000000000	0.645134330060	0.000000000000	0.000000000000	0.000000000000	-27.436583680167	6.451587502549
0.025375000000	0.496825444342	0.928476100901	0.127466377054	0.126268107602	0.302678439626	-0.275352392317	-0.541332664004	0.078903559815	-0.175077926216	1.322214868977	-0.115415079403	-0.152171665209	0.295351832191	2.134932639988	0.924388589164	-0.597727676956	2.666125047531	5.062845118207	0.099904608682	0.253026084896	0.043231388121	0.436456135210	0.886142381947	0.000394609162	0.317493711794	0.158572499030	0.005126851281	0.709165844689	0.221514273662	0.293216626271	0.032621038956	0.048755775104	0.046492785499	0.243439247440	0.013437861961	0.530120550782	0.880016352287	-0.000000000000	0.150370069749	0.018687630031	0.030037908448	0.577065025868	-0.000000000000	0.645040407458	0.000000000000	0.000000000000	0.000000000000	-27.414883167519	6.447765103272
0.025550000000	0.497056859779	0.928455923262	0.127439656550	0.126319585010	0.303052593308	-0.275190369821	-0.541437198101	0.079370648823	-0.174193495151	1.322532322998	-0.115186398361	-0.153203782919	0.292956582978	2.141113581548	0.927297782586	-0.596952782937	2.672038683200	5.044940819489	0.099615705129	0.252982926720	0.043072195119	0.436954988529	0.886111947572	0.000392490054	0.316596856944	0.157820606368	0.005262421171	0.708440570811	0.220324710041	0.295105718338	0.032852454393	0.049073412512	0.045720927467	0.246536765875	0.013736481116	0.528580778049	0.880932931034	-0.000000000000	0.150601970021	0.018430613911	0.030705417525	0.571158599010	-0.000000000000	0.644946484857	0.000000000000	0.000000000000	0.000000000000	-27.395132749993	6.442856412744
0.025725000000	0.497288330427	0.928435785699	0.127412756333	0.126370640726	0.303427830819	-0.275027837840	-0.541541599220	0.079838774575	-0.173312196079	1.322845864789	-0.114957081288	-0.154225554478	0.290532541476	2.147319212469	0.930211309764	-0.596207758161	2.677973250229	5.027051099521	0.099324208040	0.252956634430	0.042915460635	0.437442894132	0.886086598795	0.000390382326	0.315706063671	0.157071371264	0.005400847652	0.707687473394	0.219141534549	0.296984161331	0.033083925041	0.049390880695	0.044949069436	0.249634284310	0.014035100271	0.527041005317	0.881849509781	-0.000000000000	0.150833870293	0.018173597791	0.031372926601	0.565252172152	-0.000000000000	0.644852562256	0.000000000000	0.000000000000	0.000000000000	-27.377319491412	6.436869554302
0.025900000000	0.497519855607	0.928415688321	0.127385678203	0.126421269737	0.303804156456	-0.274864795598	-0.541645872497	0.080307940572	-0.172434026349	1.323155552779	-0.114727123943	-0.155237090541	0.288080000219	2.153549246247	0.933129365623	-0.595491556251	2.683926883806	5.009177096540	0.099030131343	0.252947117455	0.042761171465	0.437919910809	0.886066308304	0.000388285916	0.314821299424	0.156324779447	0.005542115383	0.706906701854	0.217964712880	0.298852012436	0.033315450221	0.049708176851	0.044177211404	0.252731802745	0.014333719425	0.525501232585	0.882766088527	-0.000000000000	0.151065770565	0.017916581670	0.032040435678	0.559345745294	-0.000000000000	0.644758639654	0.000000000000	0.000000000000	0.000000000000	-27.361430237321	6.429812554316
0.026075000000	0.497751434649	0.928395631243	0.127358423942	0.126471467080	0.304181574463	-0.274701242287	-0.541750022887	0.080778149990	-0.171558983114	1.323461443818	-0.114496522015	-0.156238497835	0.285599242146	2.159803404171	0.936052143986	-0.594803153934	2.689897759373	4.991319914931	0.098733488892	0.252954285709	0.042609314478	0.438386097036	0.886051048936	0.000386200765	0.313942531828	0.155580816723	0.005686209106	0.706098404805	0.216794210914	0.300709328533	0.033547029263	0.050025298187	0.043405353372	0.255829321180	0.014632338580	0.523961459852	0.883682667274	-0.000000000000	0.151297670837	0.017659565550	0.032707944755	0.553439318436	-0.000000000000	0.644664717053	0.000000000000	0.000000000000	0.000000000000	-27.347451614620	6.421693344673
0.026250000000	0.497983066894	0.928375614576	0.127330995314	0.126521227842	0.304560089038	-0.274537177061	-0.541854055165	0.081249405690	-0.170687063335	1.323763593223	-0.114265271129	-0.157229879292	0.283090540947	2.166081415004	0.938979837610	-0.594141550470	2.695884091619	4.973480626391	0.098434294464	0.252978049589	0.042459876613	0.438841510974	0.886040793673	0.000384126811	0.313069728678	0.154839468972	0.005833113645	0.705262730063	0.215629994711	0.302556166197	0.033778661508	0.050342241921	0.042633495341	0.258926839615	0.014930957735	0.522421687120	0.884599246021	-0.000000000000	0.151529571109	0.017402549430	0.033375453831	0.547532891578	-0.000000000000	0.644570794451	0.000000000000	0.000000000000	0.000000000000	-27.335370030849	6.412519765230
0.026425000000	0.498214751692	0.928355638436	0.127303394064	0.126570547155	0.304939704334	-0.274372599045	-0.541957973935	0.081721710222	-0.169818263790	1.324062054825	-0.114033366849	-0.158211334169	0.280554161399	2.172383014662	0.941912638216	-0.593505767078	2.701884133491	4.955660271068	0.098132561765	0.253018319974	0.042312844879	0.439286210472	0.886035515643	0.000382063995	0.312202857944	0.154100722152	0.005982813906	0.704399824651	0.214472030518	0.304392581698	0.034010346306	0.050659005285	0.041861637309	0.262024358050	0.015229576889	0.520881914388	0.885515824767	-0.000000000000	0.151761471381	0.017145533310	0.034042962908	0.541626464720	-0.000000000000	0.644476871850	0.000000000000	0.000000000000	0.000000000000	-27.325171673136	6.402299566253
0.026600000000	0.498446488401	0.928335702936	0.127275621920	0.126619420199	0.305320424455	-0.274207507329	-0.542061783633	0.082195065836	-0.168952581077	1.324356881015	-0.113800804680	-0.159182958180	0.277990359693	2.178707945910	0.944850736532	-0.592894846386	2.707896175223	4.937859858659	0.097828304424	0.253075008223	0.042168206355	0.439720253067	0.886035188117	0.000380012256	0.311341887770	0.153364562295	0.006135294874	0.703509834800	0.213320284760	0.306218631005	0.034242083015	0.050975585522	0.041089779277	0.265121876485	0.015528196044	0.519342141656	0.886432403514	-0.000000000000	0.151993371654	0.016888517190	0.034710471985	0.535720037862	-0.000000000000	0.644382949249	0.000000000000	0.000000000000	0.000000000000	-27.316842506788	6.391040410819
0.026775000000	0.498678276391	0.928315808193	0.127247680596	0.126667842196	0.305702253461	-0.274041900968	-0.542165488527	0.082669474486	-0.168090011619	1.324648122782	-0.113567580076	-0.160144843613	0.275399383761	2.185055958048	0.947794322322	-0.592307851887	2.713918543395	4.920080369485	0.097521536001	0.253148026169	0.042025948188	0.440143695990	0.886039784510	0.000377971535	0.310486786468	0.152630975509	0.006290541618	0.702592905959	0.212174724042	0.308034369785	0.034473871005	0.051291979891	0.040317921246	0.268219394920	0.015826815199	0.517802368923	0.887348982260	-0.000000000000	0.152225271926	0.016631501069	0.035377981061	0.529813611004	-0.000000000000	0.644289026647	0.000000000000	0.000000000000	0.000000000000	-27.310368273551	6.378749877213
0.026950000000	0.498910115038	0.928295954322	0.127219571788	0.126715808412	0.306085195372	-0.273875778985	-0.542269092724	0.083144937833	-0.167230551672	1.324935829761	-0.113333688437	-0.161097079453	0.272781473594	2.191426806614	0.950743584429	-0.591743867406	2.719949600014	4.902322755534	0.097212269979	0.253237286119	0.041886057596	0.440556596160	0.886049278379	0.000375941773	0.309637522521	0.151899947977	0.006448539285	0.701649182793	0.211035315152	0.309839853408	0.034705709652	0.051608185669	0.039546063214	0.271316913355	0.016125434353	0.516262596191	0.888265561007	-0.000000000000	0.152457172198	0.016374484949	0.036045490138	0.523907184147	-0.000000000000	0.644195104046	0.000000000000	0.000000000000	0.000000000000	-27.305734489531	6.365435461288
0.027125000000	0.499142003728	0.928276141441	0.127191297176	0.126763314154	0.306469254162	-0.273709140371	-0.542372600171	0.083621457259	-0.166374197325	1.325220050271	-0.113099125118	-0.162039751498	0.270136861554	2.197820253086	0.953698710806	-0.591201996581	2.725987741611	4.884587941479	0.096900519771	0.253342700851	0.041748521865	0.440959010196	0.886063643426	0.000373922912	0.308794064582	0.151171465954	0.006609273101	0.700678809192	0.209902025051	0.311635136946	0.034937598342	0.051924200147	0.038774205183	0.274414431790	0.016424053508	0.514722823459	0.889182139754	-0.000000000000	0.152689072470	0.016117468829	0.036712999214	0.518000757289	-0.000000000000	0.644101181444	0.000000000000	0.000000000000	0.000000000000	-27.302926442769	6.351104578808
0.027300000000	0.499373941855	0.928256369668	0.127162858428	0.126810354769	0.306854433765	-0.273541984083	-0.542476014661	0.084099033865	-0.165520944510	1.325500831359	-0.112863885429	-0.162972942477	0.267465772685	2.204236064584	0.956659888559	-0.590681362352	2.732031398365	4.866876825664	0.096586298718	0.253464183612	0.041613328348	0.441350994408	0.886082853490	0.000371914892	0.307956381471	0.150445515771	0.006772728374	0.699681928273	0.208774820881	0.313420275174	0.035169536469	0.052240020639	0.038002347151	0.277511950225	0.016722672663	0.513183050726	0.890098718500	-0.000000000000	0.152920972742	0.015860452709	0.037380508291	0.512094330431	-0.000000000000	0.644007258843	0.000000000000	0.000000000000	0.000000000000	-27.301929190493	6.335764567781
0.027475000000	0.499605928821	0.928236639121	0.127134257195	0.126856925643	0.307240738076	-0.273374309046	-0.542579339836	0.084577668481	-0.164670789002	1.325778218840	-0.112627964639	-0.163896732161	0.264768425014	2.210674013585	0.959627303977	-0.590181106462	2.738079033241	4.849190281066	0.096269620089	0.253601648114	0.041480464468	0.441732604807	0.886106882553	0.000369917655	0.307124442178	0.149722083832	0.006938890488	0.698658682383	0.207653669961	0.315195322574	0.035401523435	0.052555644477	0.037230489119	0.280609468660	0.017021291818	0.511643277994	0.891015297247	-0.000000000000	0.153152873014	0.015603436589	0.038048017368	0.506187903573	-0.000000000000	0.643913336241	0.000000000000	0.000000000000	0.000000000000	-27.302727556038	6.319422690757
0.027650000000	0.499837964036	0.928216949920	0.127105495116	0.126903022198	0.307628170948	-0.273206114152	-0.542682579188	0.085057361671	-0.163823726428	1.326052257334	-0.112391357977	-0.164811197476	0.262045029853	2.217133877628	0.962601142577	-0.589700388969	2.744129141162	4.831529156233	0.095950497080	0.253755008533	0.041349917715	0.442103897100	0.886135704737	0.000367931144	0.306298215857	0.149001156613	0.007107744908	0.697609213107	0.206538539783	0.316960333336	0.035633558650	0.052871069015	0.036458631088	0.283706987095	0.017319910972	0.510103505262	0.891931875994	-0.000000000000	0.153384773286	0.015346420469	0.038715526444	0.500281476715	-0.000000000000	0.643819413640	0.000000000000	0.000000000000	0.000000000000	-27.305306125444	6.302086137120
0.027825000000	0.500070046918	0.928197302186	0.127076573815	0.126948639896	0.308016736199	-0.273037398261	-0.542785736064	0.085538113738	-0.162979752267	1.326322990306	-0.112154060637	-0.165716412615	0.259295792091	2.223615439040	0.965581589135	-0.589238387765	2.750180248179	4.813894276192	0.095628942819	0.253924179505	0.041221675644	0.442464926699	0.886169294302	0.000365955301	0.305477671829	0.148282720663	0.007279277175	0.696533661268	0.205429398015	0.318715361357	0.035865641532	0.053186291630	0.035686773056	0.286804505530	0.017618530127	0.508563732530	0.892848454740	-0.000000000000	0.153616673558	0.015089404348	0.039383035521	0.494375049857	-0.000000000000	0.643725491039	0.000000000000	0.000000000000	0.000000000000	-27.309649243739	6.283762025360
0.028000000000	0.500302176893	0.928177696040	0.127047494907	0.126993774230	0.308406437605	-0.272868160200	-0.542888813669	0.086019924732	-0.162138861854	1.326590460107	-0.111916067778	-0.166612449142	0.256520910487	2.230118484647	0.968568827730	-0.588794298111	2.756230910685	4.796286443340	0.095304970361	0.254109076126	0.041095725879	0.442815748715	0.886207625646	0.000363990068	0.304662779578	0.147566762605	0.007453472909	0.695432166932	0.204326212498	0.320460460246	0.036097771506	0.053501309721	0.034914915024	0.289902023965	0.017917149282	0.507023959797	0.893765033487	-0.000000000000	0.153848573830	0.014832388228	0.040050544598	0.488468622999	-0.000000000000	0.643631568437	0.000000000000	0.000000000000	0.000000000000	-27.315741010919	6.264457405325
0.028175000000	0.500534353391	0.928158131603	0.127018259990	0.127038420730	0.308797278909	-0.272698398764	-0.542991815067	0.086502794449	-0.161301050388	1.326854708006	-0.111677374527	-0.167499376101	0.253720577955	2.236642805497	0.971563041779	-0.588367332172	2.762279714625	4.778706438299	0.094978592694	0.254309613947	0.040972056111	0.443156417965	0.886250673306	0.000362035389	0.303853508754	0.146853269131	0.007630317807	0.694304869416	0.203228951247	0.322195683325	0.036329948005	0.053816120716	0.034143056993	0.292999542400	0.018215768436	0.505484187065	0.894681612234	-0.000000000000	0.154080474102	0.014575372108	0.040718053674	0.482562196141	-0.000000000000	0.643537645836	0.000000000000	0.000000000000	0.000000000000	-27.323565277633	6.244179260461
0.028350000000	0.500766575855	0.928138609000	0.126988870653	0.127082574958	0.309189263816	-0.272528112717	-0.543094743189	0.086986722442	-0.160466312933	1.327115774231	-0.111437975984	-0.168377260121	0.250894981848	2.243188196589	0.974564414073	-0.587956718573	2.768325274742	4.761155020765	0.094649822732	0.254525708971	0.040850654095	0.443486988969	0.886298411954	0.000360091206	0.303049829169	0.146142227006	0.007809797643	0.693151907285	0.202137582447	0.323921083627	0.036562170469	0.054130722065	0.033371198961	0.296097060835	0.018514387591	0.503944414333	0.895598190980	-0.000000000000	0.154312374375	0.014318355988	0.041385562751	0.476655769284	-0.000000000000	0.643443723234	0.000000000000	0.000000000000	0.000000000000	-27.333105640594	6.222934510036
0.028525000000	0.500998843729	0.928119128353	0.126959328472	0.127126232510	0.309582395995	-0.272357300791	-0.543197600829	0.087471708026	-0.159634644420	1.327373698004	-0.111197867220	-0.169246165519	0.248044304239	2.249754456596	0.977573126823	-0.587561701953	2.774366233833	4.743632930319	0.094318673324	0.254757277655	0.040731507654	0.443807515958	0.886350816398	0.000358157465	0.302251710797	0.145433623067	0.007991898266	0.691973418362	0.201052074455	0.325636713902	0.036794438343	0.054445111248	0.032599340929	0.299194579270	0.018813006746	0.502404641600	0.896514769727	0.000000000000	0.154544274647	0.014061339868	0.042053071827	0.470749342426	-0.000000000000	0.643349800633	0.000000000000	0.000000000000	0.000000000000	-27.344345437714	6.200730011352
0.028700000000	0.501231156468	0.928099689788	0.126929635015	0.127169389012	0.309976679082	-0.272185961684	-0.543300390651	0.087957750278	-0.158806039655	1.327628517577	-0.110957043280	-0.170106154401	0.245168722192	2.256341387592	0.980589361690	-0.587181542535	2.780401262020	4.726140887227	0.093985157247	0.255004236903	0.040614604674	0.444118052868	0.886407861583	0.000356234107	0.301459123775	0.144727444219	0.008176605603	0.690769539730	0.199972395798	0.327342626618	0.037026751082	0.054759285774	0.031827482898	0.302292097705	0.019111625900	0.500864868868	0.897431348474	0.000000000000	0.154776174919	0.013804323748	0.042720580904	0.464842915568	-0.000000000000	0.643255878032	0.000000000000	0.000000000000	0.000000000000	-27.357267743016	6.177572561941
0.028875000000	0.501463513531	0.928080293430	0.126899791835	0.127212040120	0.310372116676	-0.272014094065	-0.543403115193	0.088444848046	-0.157980493316	1.327880270265	-0.110715499187	-0.170957286761	0.242268408041	2.262948794788	0.983613299831	-0.586815515702	2.786429056047	4.708679593211	0.093649287210	0.255266504065	0.040499933108	0.444418653349	0.886469522587	0.000354321079	0.300672038397	0.144023677440	0.008363905654	0.689540407736	0.198898515171	0.329038873958	0.037259108145	0.055073243179	0.031055624866	0.305389616140	0.019410245055	0.499325096136	0.898347927220	0.000000000000	0.155008075191	0.013547307627	0.043388089981	0.458936488710	-0.000000000000	0.643161955430	0.000000000000	0.000000000000	0.000000000000	-27.371855361318	6.153468901751
0.029050000000	0.501695914386	0.928060939405	0.126869800478	0.127254181522	0.310768712343	-0.271841696569	-0.543505776865	0.088932999951	-0.157157999964	1.328128992482	-0.110473229941	-0.171799620583	0.239343529658	2.269576486263	0.986645121934	-0.586462911582	2.792448338582	4.691249732207	0.093311075854	0.255543996935	0.040387480973	0.444709370760	0.886535774623	0.000352418323	0.299890425118	0.143322309777	0.008553784498	0.688286157993	0.197830401437	0.330725507827	0.037491509000	0.055386981032	0.030283766835	0.308487134575	0.019708864210	0.497785323403	0.899264505967	0.000000000000	0.155239975463	0.013290291507	0.044055599057	0.453030061852	-0.000000000000	0.643068032829	0.000000000000	0.000000000000	0.000000000000	-27.388090822725	6.128425715317
0.029225000000	0.501928358504	0.928041627842	0.126839662478	0.127295808932	0.311166469618	-0.271668767802	-0.543608377954	0.089422204395	-0.156338554037	1.328374719777	-0.110230230522	-0.172633211937	0.236394250718	2.276224272697	0.989685008259	-0.586123034640	2.798457857549	4.673851971098	0.092970535754	0.255836633750	0.040277236350	0.444990258175	0.886606593037	0.000350525786	0.299114254554	0.142623328345	0.008746228284	0.687006925388	0.196768023629	0.332402579851	0.037723953118	0.055700496933	0.029511908803	0.311584653011	0.020007483365	0.496245550671	0.900181084714	0.000000000000	0.155471875735	0.013033275387	0.044723108134	0.447123634994	-0.000000000000	0.642974110227	0.000000000000	0.000000000000	0.000000000000	-27.405956376985	6.102449633925
0.029400000000	0.502160845365	0.928022358868	0.126809379360	0.127336918096	0.311565392000	-0.271495306336	-0.543710920630	0.089912459560	-0.155522149863	1.328617486862	-0.109986495892	-0.173458115073	0.233420730966	2.282891967108	0.992733138678	-0.585795203280	2.804456385463	4.656486960431	0.092627679414	0.256144333184	0.040169187385	0.445261368382	0.886681953305	0.000348643412	0.298343497476	0.141926720331	0.008941223240	0.685702844081	0.195711350943	0.334070141378	0.037956439979	0.056013788513	0.028740050771	0.314682171446	0.020306102519	0.494705777939	0.901097663460	0.000000000000	0.155703776007	0.012776259267	0.045390617211	0.441217208136	-0.000000000000	0.642880187626	0.000000000000	0.000000000000	0.000000000000	-27.425433987710	6.075547237759
0.029575000000	0.502393374454	0.928003132612	0.126778952641	0.127377504783	0.311965482957	-0.271321310712	-0.543813406939	0.090403763418	-0.154708781654	1.328857327650	-0.109742020995	-0.174274382521	0.230423126477	2.289579384592	0.995789692712	-0.585478749453	2.810442718788	4.639155335112	0.092282519273	0.256467014349	0.040063322286	0.445522753887	0.886761831038	0.000346771147	0.297578124813	0.141232472989	0.009138755665	0.684374047515	0.194660352742	0.335728243481	0.038188969068	0.056326853440	0.027968192740	0.317779689881	0.020604721674	0.493166005207	0.902014242207	0.000000000000	0.155935676279	0.012519243147	0.046058126287	0.435310781278	-0.000000000000	0.642786265025	0.000000000000	0.000000000000	0.000000000000	-27.446505326549	6.047725058045
0.029750000000	0.502625945261	0.927983949204	0.126748383827	0.127417564794	0.312366745924	-0.271146779441	-0.543915838817	0.090896113732	-0.153898443512	1.329094275285	-0.109496800758	-0.175082065178	0.227401589919	2.296286342059	0.998854849573	-0.585173018273	2.816415677310	4.621857715086	0.091935067703	0.256804596790	0.039959629326	0.445774466911	0.886846201976	0.000344908936	0.296818107649	0.140540573641	0.009338811932	0.683020668414	0.193614998552	0.337376936959	0.038421539875	0.056639689415	0.027196334708	0.320877208316	0.020903340829	0.491626232474	0.902930820954	0.000000000000	0.156167576551	0.012262227026	0.046725635364	0.429404354420	-0.000000000000	0.642692342423	0.000000000000	0.000000000000	0.000000000000	-27.469151767343	6.018989579175
0.029925000000	0.502858557283	0.927964808775	0.126717674416	0.127457093952	0.312769184306	-0.270971711002	-0.544018218084	0.091389508058	-0.153091129435	1.329328362175	-0.109250830096	-0.175881212408	0.224356270803	2.303012657976	1.001928788204	-0.584877367642	2.822374103522	4.604594706000	0.091585337008	0.257157000486	0.039858096840	0.446016559399	0.886935041990	0.000343056725	0.296063417225	0.139851009680	0.009541378489	0.681642838789	0.192575258066	0.339016272337	0.038654151897	0.056952294174	0.026424476676	0.323974726751	0.021201959983	0.490086459742	0.903847399700	0.000000000000	0.156399476823	0.012005210906	0.047393144440	0.423497927563	-0.000000000000	0.642598419822	0.000000000000	0.000000000000	0.000000000000	-27.493354380335	5.989347240825
0.030100000000	0.503091210023	0.927945711457	0.126686825898	0.127496088110	0.313172801473	-0.270796103843	-0.544120546447	0.091883943754	-0.152286833312	1.329559620021	-0.109004103908	-0.176671872129	0.221287315746	2.309758152108	1.005011687317	-0.584591167881	2.828316862024	4.587366899842	0.091233339429	0.257524145845	0.039758713226	0.446249083013	0.887028327080	0.000341214461	0.295314024935	0.139163768562	0.009746441853	0.680240689943	0.191541101136	0.340646299869	0.038886804637	0.057264665491	0.025652618645	0.327072245186	0.021500579138	0.488546687010	0.904763978447	0.000000000000	0.156631377096	0.011748194786	0.048060653517	0.417591500705	-0.000000000000	0.642504497220	0.000000000000	0.000000000000	0.000000000000	-27.519093926504	5.958804440061
0.030275000000	0.503323902987	0.927926657383	0.126655839753	0.127534543142	0.313577600767	-0.270619956379	-0.544222825508	0.092379417981	-0.151485548932	1.329788079851	-0.108756617080	-0.177454090903	0.218194868717	2.316522645262	1.008103725432	-0.584313801365	2.834242838942	4.570174875574	0.090879087139	0.257905953700	0.039661466944	0.446472089140	0.887126033377	0.000339382090	0.294569902328	0.138478837815	0.009953988618	0.678814352474	0.190512497778	0.342267069540	0.039119497601	0.057576801177	0.024880760613	0.330169763621	0.021799198293	0.487006914277	0.905680557194	0.000000000000	0.156863277368	0.011491178666	0.048728162594	0.411685073847	-0.000000000000	0.642410574619	0.000000000000	0.000000000000	0.000000000000	-27.546350852117	5.927367533434
0.030450000000	0.503556635689	0.927907646686	0.126624717456	0.127572454952	0.313983585497	-0.270443266995	-0.544325056758	0.092875927705	-0.150687269985	1.330013772050	-0.108508364489	-0.178227914027	0.215079071289	2.323305959034	1.011205080920	-0.584044662172	2.840150941351	4.553019199739	0.090522592246	0.258302345314	0.039566346517	0.446685628890	0.887228137136	0.000337559559	0.293831021105	0.137796205032	0.010164005447	0.677363956278	0.189489418169	0.343878631067	0.039352230303	0.057888699081	0.024108902581	0.333267282056	0.022097817447	0.485467141545	0.906597135940	0.000000000000	0.157095177640	0.011234162546	0.049395671670	0.405778646989	-0.000000000000	0.642316652018	0.000000000000	0.000000000000	0.000000000000	-27.575105283587	5.895042839055
0.030625000000	0.503789407648	0.927888679501	0.126593460471	0.127609819463	0.314390758941	-0.270266034046	-0.544427241585	0.093373469705	-0.149891990060	1.330236726388	-0.108259340999	-0.178993385623	0.211940062887	2.330107915549	1.014315932040	-0.583783155734	2.846040096724	4.535900427060	0.090163866792	0.258713242368	0.039473340528	0.446889753099	0.887334614744	0.000335746815	0.293097353118	0.137115857871	0.010376479076	0.675889630555	0.188471832644	0.345481033897	0.039585002261	0.058200357093	0.023337044550	0.336364800491	0.022396436602	0.483927368813	0.907513714687	0.000000000000	0.157327077912	0.010977146426	0.050063180747	0.399872220131	-0.000000000000	0.642222729416	0.000000000000	0.000000000000	0.000000000000	-27.605337022752	5.861836638664
0.030800000000	0.504022218385	0.927869755962	0.126562070256	0.127646632628	0.314799124345	-0.270088255855	-0.544529381273	0.093872040572	-0.149099702651	1.330456972052	-0.108009541466	-0.179750548720	0.208777981031	2.336928337219	1.017436456978	-0.583528698493	2.851909252383	4.518819101015	0.089802922757	0.259138566967	0.039382437623	0.447084512330	0.887445442712	0.000333943807	0.292368870373	0.136437784059	0.010591396310	0.674391503809	0.187459711701	0.347074327215	0.039817812999	0.058511773140	0.022565186518	0.339462318926	0.022695055757	0.482387596080	0.908430293434	0.000000000000	0.157558978184	0.010720130305	0.050730689824	0.393965793273	-0.000000000000	0.642128806815	0.000000000000	0.000000000000	0.000000000000	-27.637025542701	5.827755179676
0.030975000000	0.504255067431	0.927850876207	0.126530548261	0.127682890419	0.315208684925	-0.269909930712	-0.544631477007	0.094371636716	-0.148310401159	1.330674537674	-0.107758960734	-0.180499445344	0.205592961582	2.343767046483	1.020566833887	-0.583280717573	2.857757374973	4.501775754406	0.089439772055	0.259578241633	0.039293626507	0.447269956873	0.887560597678	0.000332150480	0.291645545022	0.135761971387	0.010808744028	0.672869703855	0.186453025994	0.348658559940	0.040050662045	0.058822945194	0.021793328487	0.342559837361	0.022993674911	0.480847823348	0.909346872180	0.000000000000	0.157790878456	0.010463114185	0.051398198900	0.388059366415	-0.000000000000	0.642034884213	0.000000000000	0.000000000000	0.000000000000	-27.670149984292	5.792804677210
0.031150000000	0.504487954319	0.927832040372	0.126498895929	0.127718588834	0.315619443867	-0.269731056878	-0.544733529869	0.094872254367	-0.147524078891	1.330889451361	-0.107507593642	-0.181240116601	0.202385138976	2.350623865569	1.023707240927	-0.583038650447	2.863583449940	4.484770909905	0.089074426535	0.260032189303	0.039206895948	0.447446136751	0.887680056405	0.000330366784	0.290927349372	0.135088407714	0.011028509177	0.671324357822	0.185451746334	0.350233780729	0.040283548933	0.059133871266	0.021021470455	0.345657355796	0.023292294066	0.479308050616	0.910263450927	0.000000000000	0.158022778728	0.010206098065	0.052065707977	0.382152939557	-0.000000000000	0.641940961612	0.000000000000	0.000000000000	0.000000000000	-27.704689153519	5.756991316101
0.031325000000	0.504720878586	0.927813248595	0.126467114697	0.127753723895	0.316031404324	-0.269551632582	-0.544835540847	0.095373889579	-0.146740729065	1.331101740720	-0.107255435018	-0.181972602761	0.199154646466	2.357498616241	1.026857856299	-0.582801944618	2.869386481029	4.467805080590	0.088706897985	0.260500333330	0.039122234773	0.447613101716	0.887803795782	0.000328592667	0.290214255873	0.134417080961	0.011250678776	0.669755592155	0.184455843690	0.351800037976	0.040516473200	0.059444549412	0.020249612423	0.348754874231	0.023590913221	0.477768277884	0.911180029673	0.000000000000	0.158254679000	0.009949081945	0.052733217053	0.376246512700	-0.000000000000	0.641847039010	0.000000000000	0.000000000000	0.000000000000	-27.740621519922	5.720321252876
0.031500000000	0.504953839777	0.927794501016	0.126435205994	0.127788291646	0.316444569419	-0.269371656022	-0.544937510831	0.095876538234	-0.145960344808	1.331311432891	-0.107002479686	-0.182696943342	0.195901616351	2.364391119564	1.030018858289	-0.582570057306	2.875165489793	4.450878770465	0.088337198127	0.260982597477	0.039039631868	0.447770901253	0.887931792820	0.000326828077	0.289506237128	0.133747979116	0.011475239913	0.668163532622	0.183465289187	0.353357379819	0.040749434391	0.059754977730	0.019477754392	0.351852392666	0.023889532376	0.476228505151	0.912096608420	0.000000000000	0.158486579272	0.009692065825	0.053400726130	0.370340085842	-0.000000000000	0.641753116409	0.000000000000	0.000000000000	0.000000000000	-27.777925216222	5.682800617716
0.031675000000	0.505186837438	0.927775797774	0.126403171240	0.127822288154	0.316858942241	-0.269191125365	-0.545039440617	0.096380196043	-0.145182919161	1.331518554569	-0.106748722460	-0.183413177184	0.192626180207	2.371301195661	1.033190425298	-0.582342455141	2.880919515110	4.433992474967	0.087965338621	0.261478905917	0.038959076181	0.447919584582	0.888064024657	0.000325072963	0.288803265883	0.133081090230	0.011702179743	0.666548304313	0.182480054105	0.354905854133	0.040982432052	0.060065154362	0.018705896360	0.354949911101	0.024188151530	0.474688732419	0.913013187167	0.000000000000	0.158718479544	0.009435049704	0.054068235207	0.364433658984	-0.000000000000	0.641659193808	0.000000000000	0.000000000000	0.000000000000	-27.816578039440	5.644435516366
0.031850000000	0.505419871122	0.927757139010	0.126371011852	0.127855709509	0.317274525852	-0.269010038747	-0.545141330910	0.096884858552	-0.144408445079	1.331723132034	-0.106494158151	-0.184121342538	0.189328469113	2.378228663480	1.036372735884	-0.582118613863	2.886647612718	4.417146681455	0.087591331065	0.261989183230	0.038880556717	0.448059200658	0.888200468549	0.000323327274	0.288105315033	0.132416402421	0.011931485494	0.664910031649	0.181500109877	0.356445508538	0.041215465736	0.060375077496	0.017934038328	0.358047429536	0.024486770685	0.473148959687	0.913929765913	0.000000000000	0.158950379816	0.009178033584	0.054735744283	0.358527232126	-0.000000000000	0.641565271206	0.000000000000	0.000000000000	0.000000000000	-27.856557453721	5.605232032028
0.032025000000	0.505652940387	0.927738524866	0.126338729239	0.127888551826	0.317691323277	-0.268828394270	-0.545243182322	0.097390521141	-0.143636915432	1.331925191175	-0.106238781560	-0.184821477133	0.186008613868	2.385173340567	1.039565968794	-0.581898018030	2.892348854760	4.400341869687	0.087215186995	0.262513354401	0.038804062542	0.448189798174	0.888341101878	0.000321590960	0.287412357618	0.131753903867	0.012163144460	0.663248838381	0.180525428091	0.357976390399	0.041448535001	0.060684745366	0.017162180297	0.361144947971	0.024785389840	0.471609186954	0.914846344660	0.000000000000	0.159182280089	0.008921017464	0.055403253360	0.352620805268	-0.000000000000	0.641471348605	0.000000000000	0.000000000000	0.000000000000	-27.897840595167	5.565196227186
0.032200000000	0.505886044794	0.927719955484	0.126306324802	0.127920811240	0.318109337514	-0.268646190010	-0.545344995376	0.097897179032	-0.142868323006	1.332124757518	-0.105982587487	-0.185513618262	0.182666745208	2.392135042841	1.042770302999	-0.581680160731	2.898022329341	4.383578512285	0.086836917884	0.263051344818	0.038729582780	0.448311425561	0.888485902146	0.000319863970	0.286724366822	0.131093582813	0.012397144004	0.661564847595	0.179555980488	0.359498546826	0.041681639408	0.060994156252	0.016390322265	0.364242466406	0.025084008994	0.470069414222	0.915762923407	0.000000000000	0.159414180361	0.008664001344	0.056070762437	0.346714378410	-0.000000000000	0.641377426003	0.000000000000	0.000000000000	0.000000000000	-27.940404278978	5.524334145395
0.032375000000	0.506119183908	0.927701431008	0.126273799936	0.127952483910	0.318528571525	-0.268463424006	-0.545446770508	0.098404827285	-0.142102660507	1.332321856248	-0.105725570722	-0.186197802846	0.179302994014	2.399113584376	1.045985917724	-0.581464543311	2.903667140103	4.366857075179	0.086456535144	0.263603080270	0.038657106613	0.448424130989	0.888634846976	0.000318146254	0.286041315974	0.130435427564	0.012633471557	0.659858181719	0.178591738957	0.361012024675	0.041914778522	0.061303308482	0.015618464233	0.367339984841	0.025382628149	0.468529641490	0.916679502153	0.000000000000	0.159646080633	0.008406985224	0.056738271513	0.340807951552	0.000000000000	0.641283503402	0.000000000000	0.000000000000	0.000000000000	-27.984225009230	5.482651812999
0.032550000000	0.506352357301	0.927682951583	0.126241156033	0.127983566019	0.318949028240	-0.268280094270	-0.545548508068	0.098913460807	-0.141339920558	1.332516512234	-0.105467726055	-0.186874067511	0.175917491510	2.406108777196	1.049212992484	-0.581250675103	2.909282405799	4.350178018042	0.086074050125	0.264168486945	0.038586623281	0.448527962371	0.888787914110	0.000316437763	0.285363178546	0.129779426490	0.012872114617	0.658128962520	0.177632675543	0.362516870552	0.042147951915	0.061612200430	0.014846606202	0.370437503276	0.025681247304	0.466989868757	0.917596080900	0.000000000000	0.159877980905	0.008149969104	0.057405780590	0.334901524694	0.000000000000	0.641189580801	0.000000000000	0.000000000000	0.000000000000	-28.029278991677	5.440155240781
0.032725000000	0.506585564547	0.927664517353	0.126208394473	0.128014053771	0.319370710557	-0.268096198780	-0.545650208319	0.099423074353	-0.140580095702	1.332708750051	-0.105209048268	-0.187542448653	0.172510369464	2.413120431074	1.052451707107	-0.581038073164	2.914867259898	4.333541794709	0.085689474116	0.264747491424	0.038518122083	0.448622967361	0.888945081413	0.000314738447	0.284689928151	0.129125568023	0.013113060749	0.656377311113	0.176678762438	0.364013130811	0.042381159160	0.061920830522	0.014074748170	0.373535021711	0.025979866458	0.465450096025	0.918512659647	0.000000000000	0.160109881177	0.007892952983	0.058073289666	0.328995097836	0.000000000000	0.641095658199	0.000000000000	0.000000000000	0.000000000000	-28.075542149941	5.396850425534
0.032900000000	0.506818805224	0.927646128465	0.126175516633	0.128043943395	0.319793621340	-0.267911735483	-0.545751871440	0.099933662524	-0.139823178405	1.332898594005	-0.104949532139	-0.188202982507	0.169081760362	2.420148353345	1.055702241767	-0.580826262023	2.920420850187	4.316948853574	0.085302818347	0.265340020688	0.038451592374	0.448709193360	0.889106326864	0.000313048256	0.284021538546	0.128473840657	0.013356297586	0.654603347962	0.175729971984	0.365500851558	0.042614399838	0.062229197230	0.013302890139	0.376632540146	0.026278485613	0.463910323293	0.919429238393	0.000000000000	0.160341781449	0.007635936863	0.058740798743	0.323088670979	0.000000000000	0.641001735598	0.000000000000	0.000000000000	0.000000000000	-28.122990145550	5.352743351530
0.033075000000	0.507052078916	0.927627785066	0.126142523885	0.128073231142	0.320217763418	-0.267726702295	-0.545853497529	0.100445219778	-0.139069161053	1.333086068151	-0.104689172441	-0.188855705205	0.165631797585	2.427192348728	1.058964777002	-0.580614773445	2.925942338396	4.300399637984	0.084914093987	0.265946002105	0.038387023568	0.448786687510	0.889271628564	0.000311367141	0.283357983628	0.127824232947	0.013601812826	0.652807192885	0.174786276672	0.366980078653	0.042847673530	0.062537299077	0.012531032107	0.379730058581	0.026577104768	0.462370550561	0.920345817140	0.000000000000	0.160573681721	0.007378920743	0.059408307820	0.317182244121	0.000000000000	0.640907812996	0.000000000000	0.000000000000	0.000000000000	-28.171598402236	5.307839991894
0.033250000000	0.507285385211	0.927609487304	0.126109417590	0.128101913286	0.320643139588	-0.267541097101	-0.545955086602	0.100957740422	-0.138318035956	1.333271196315	-0.104427963945	-0.189500652837	0.162160615574	2.434252219166	1.062239493739	-0.580403146192	2.931430899833	4.283894586601	0.084523312143	0.266565363435	0.038324405133	0.448855496704	0.889440964730	0.000309695055	0.282699237433	0.127176733511	0.013849594234	0.650988965055	0.173847649139	0.368450857707	0.043080979825	0.062845134639	0.011759174075	0.382827577016	0.026875723922	0.460830777828	0.921262395887	0.000000000000	0.160805581993	0.007121904623	0.060075816896	0.311275817263	0.000000000000	0.640813890395	0.000000000000	0.000000000000	0.000000000000	-28.221342134985	5.262146309843
0.033425000000	0.507518723699	0.927591235328	0.126076199107	0.128129986127	0.321069752609	-0.267354917751	-0.546056638596	0.101471218624	-0.137569795346	1.333454002109	-0.104165901416	-0.190137861506	0.158668349969	2.441327763680	1.065526573310	-0.580190925805	2.936885723032	4.267434133757	0.084130483865	0.267198032826	0.038263726596	0.448915667581	0.889614313697	0.000308031948	0.282045274138	0.126531331026	0.014099629640	0.649148783006	0.172914062172	0.369913234087	0.043314318313	0.063152702539	0.010987316044	0.385925095451	0.027174343077	0.459291005096	0.922178974633	0.000000000000	0.161037482265	0.006864888503	0.060743325973	0.305369390405	0.000000000000	0.640719967794	0.000000000000	0.000000000000	0.000000000000	-28.272196384328	5.215668259792
0.033600000000	0.507752093978	0.927573029289	0.126042869788	0.128157445987	0.321497605208	-0.267168162068	-0.546158153366	0.101985648410	-0.136824431382	1.333634508953	-0.103902979615	-0.190767367374	0.155155137745	2.448418778247	1.068826197468	-0.579977664394	2.942306009417	4.251018709791	0.083735620143	0.267843938813	0.038204977539	0.448967246529	0.889791653915	0.000306377772	0.281396068059	0.125888014232	0.014351906940	0.647286764636	0.171985488702	0.371367252917	0.043547688591	0.063460001455	0.010215458012	0.389022613886	0.027472962232	0.457751232364	0.923095553380	0.000000000000	0.161269382537	0.006607872382	0.061410835050	0.299462963547	0.000000000000	0.640626045192	0.000000000000	0.000000000000	0.000000000000	-28.324136056350	5.168411788308
0.033775000000	0.507985495645	0.927554869336	0.126009430976	0.128184289212	0.321926700072	-0.266980827840	-0.546259630692	0.102501023667	-0.136081936146	1.333812740086	-0.103639193301	-0.191389206710	0.151621117329	2.455525055686	1.072138548398	-0.579762920442	2.947690972978	4.234648741358	0.083338731907	0.268503010312	0.038148147602	0.449010279690	0.889972963951	0.000304732479	0.280751593648	0.125246771929	0.014606414094	0.645403027208	0.171061901805	0.372812959078	0.043781090259	0.063767030117	0.009443599980	0.392120132321	0.027771581387	0.456211459631	0.924012132127	0.000000000000	0.161501282810	0.006350856262	0.062078344126	0.293556536689	0.000000000000	0.640532122591	0.000000000000	0.000000000000	0.000000000000	-28.377135968943	5.120382834875
0.033950000000	0.508218928305	0.927536755622	0.125975884011	0.128210512172	0.322357039855	-0.266792912823	-0.546361070276	0.103017338145	-0.135342301646	1.333988718584	-0.103374537226	-0.192003415927	0.148066428686	2.462646385586	1.075463808716	-0.579546258620	2.953039839967	4.218324651730	0.082939830029	0.269175176623	0.038093226477	0.449044812954	0.890158222485	0.000303096022	0.280111825495	0.124607592976	0.014863139129	0.643497687357	0.170143274703	0.374250397210	0.044014522919	0.064073787307	0.008671741949	0.395217650756	0.028070200541	0.454671686899	0.924928710873	0.000000000000	0.161733183082	0.006093840142	0.062745853203	0.287650109831	0.000000000000	0.640438199989	0.000000000000	0.000000000000	0.000000000000	-28.431170904768	5.071587332477
0.034125000000	0.508452391566	0.927518688299	0.125942230223	0.128236111264	0.322788627172	-0.266604414743	-0.546462471745	0.103534585461	-0.134605519817	1.334162467367	-0.103109006142	-0.192610031612	0.144491213401	2.469782554245	1.078802161479	-0.579327249619	2.958351848607	4.202046861064	0.082538925322	0.269860367425	0.038040203915	0.449070891968	0.890347408315	0.000301468352	0.279476738328	0.123970466292	0.015122070132	0.641570861092	0.169229580762	0.375679611714	0.044247986180	0.064380271860	0.007899883917	0.398315169191	0.028368819696	0.453131914167	0.925845289620	0.000000000000	0.161965083354	0.005836824022	0.063413362279	0.281743682973	0.000000000000	0.640344277388	0.000000000000	0.000000000000	0.000000000000	-28.486215671400	5.022031207949
0.034300000000	0.508685885040	0.927500667521	0.125908470940	0.128261082908	0.323221464602	-0.266415331292	-0.546563834652	0.104052759099	-0.133871582520	1.334334009212	-0.102842594795	-0.193209090554	0.140895614721	2.476933344647	1.082153790172	-0.579105469995	2.963626248814	4.185815786660	0.082136028543	0.270558512775	0.037989069719	0.449088562132	0.890540500350	0.000299849424	0.278846307008	0.123335380857	0.015383195260	0.639622663797	0.168320793488	0.377100646752	0.044481479654	0.064686482668	0.007128025885	0.401412687627	0.028667438851	0.451592141435	0.926761868367	0.000000000000	0.162196983626	0.005579807902	0.064080871356	0.275837256116	0.000000000000	0.640250354787	0.000000000000	0.000000000000	0.000000000000	-28.542245169078	4.971720382094
0.034475000000	0.508919408342	0.927482693442	0.125874607480	0.128285423549	0.323655554683	-0.266225660131	-0.546665158474	0.104571852411	-0.133140481543	1.334503366760	-0.102575297930	-0.193800629760	0.137279777578	2.484098536468	1.085518878698	-0.578880502034	2.968862301943	4.169631843186	0.081731150389	0.271269543105	0.037939813750	0.449097868603	0.890737477612	0.000298239189	0.278220506533	0.122702325708	0.015646502727	0.637653210239	0.167416886534	0.378513546249	0.044715002956	0.064992418674	0.006356167854	0.404510206062	0.028966058005	0.450052368702	0.927678447113	0.000000000000	0.162428883898	0.005322791782	0.064748380433	0.269930829258	0.000000000000	0.640156432185	0.000000000000	0.000000000000	0.000000000000	-28.599234466415	4.920660769526
0.034650000000	0.509152961092	0.927464766218	0.125840641156	0.128309129658	0.324090899917	-0.266035398889	-0.546766442617	0.105091858625	-0.132412208602	1.334670562518	-0.102307110287	-0.194384686462	0.133643848583	2.491277906123	1.088897611362	-0.578651933631	2.974059280546	4.153495442878	0.081324301499	0.271993389220	0.037892425920	0.449098856295	0.890938319239	0.000296637601	0.277599312035	0.122071289944	0.015911980816	0.635662614565	0.166517833690	0.379918353894	0.044948555706	0.065298078879	0.005584309822	0.407607724497	0.029264677160	0.448512595970	0.928595025860	0.000000000000	0.162660784170	0.005065775661	0.065415889509	0.264024402400	0.000000000000	0.640062509584	0.000000000000	0.000000000000	0.000000000000	-28.657158884328	4.868858278221
0.034825000000	0.509386542914	0.927446886006	0.125806573274	0.128332197733	0.324527502764	-0.265844545161	-0.546867686417	0.105612770838	-0.131686755341	1.334835618864	-0.102038026604	-0.194961298117	0.129987975986	2.498471226845	1.092290172844	-0.578419358190	2.979216468152	4.137406995725	0.080915492458	0.272729982298	0.037846896197	0.449091569881	0.891143004477	0.000295044615	0.276982698780	0.121442262719	0.016179617869	0.633650990313	0.165623608890	0.381315113141	0.045182137528	0.065603462339	0.004812451791	0.410705242932	0.029563296315	0.446972823238	0.929511604607	0.000000000000	0.162892684442	0.004808759541	0.066083398586	0.258117975542	0.000000000000	0.639968586982	0.000000000000	0.000000000000	0.000000000000	-28.715994088370	4.816318808758
0.035000000000	0.509620153435	0.927429052962	0.125772405134	0.128354624295	0.324965365647	-0.265653096511	-0.546968889136	0.106134582026	-0.130964113332	1.334998558044	-0.101768041616	-0.195530502396	0.126312309600	2.505678268815	1.095696748162	-0.578182374546	2.984333159063	4.121366909612	0.080504733791	0.273479253886	0.037803214604	0.449076053795	0.891351512686	0.000293460183	0.276370642164	0.120815233247	0.016449402292	0.631618450408	0.164734186206	0.382703867211	0.045415748049	0.065908568164	0.004040593759	0.413802761367	0.029861915469	0.445433050505	0.930428183353	0.000000000000	0.163124584714	0.004551743421	0.066750907663	0.252211548684	0.000000000000	0.639874664381	0.000000000000	0.000000000000	0.000000000000	-28.775716189448	4.763048253202
0.035175000000	0.509853792259	0.927411267251	0.125738138164	0.128376405653	0.325404490914	-0.265461050070	-0.547070050794	0.106657286815	-0.130244276725	1.335159402925	-0.101497152888	-0.196092350278	0.122617053757	2.512898754357	1.099117432903	-0.577940623992	2.989408709420	4.105375754987	0.080095037613	0.274232596265	0.037759848259	0.449053079543	0.891556079379	0.000291884259	0.275763059825	0.120191553772	0.016721793401	0.629574903810	0.163849539684	0.384091775585	0.045649386855	0.066213394861	0.004385608975	0.413722883254	0.029593873159	0.444163802359	0.928463318979	0.000000000000	0.163335002944	0.004801909050	0.067593644316	0.249950138790	0.000000000000	0.642428652326	0.000000000000	0.000000000000	0.000000000000	-28.834955704826	4.709320241158
0.035350000000	0.510087459076	0.927393529018	0.125703773373	0.128397538896	0.325844880929	-0.265268404156	-0.547171168914	0.107180874501	-0.129527231709	1.335318162789	-0.101225358287	-0.196646915083	0.118902553942	2.520132076861	1.102552557061	-0.577694269025	2.994443853839	4.089432399496	0.079689394276	0.274981464567	0.037715275435	0.449023412338	0.891748996045	0.000290316798	0.275159870429	0.119572567041	0.016997247423	0.627530186533	0.162969644007	0.385485945694	0.045883053672	0.066517943232	0.004730624191	0.413643005142	0.029325830848	0.442894554213	0.926498454604	0.000000000000	0.163545421174	0.005052074680	0.068436380970	0.247688728895	0.000000000000	0.644982640271	0.000000000000	0.000000000000	0.000000000000	-28.892358040051	4.655409920608
0.035525000000	0.510321153495	0.927375838428	0.125669312163	0.128418020449	0.326286537854	-0.265075155828	-0.547272243525	0.107705339832	-0.128812972613	1.335474852866	-0.100952661761	-0.197194293111	0.115169230225	2.527377629383	1.106002187865	-0.577443395759	2.999439026279	4.073536578211	0.079287782084	0.275725882382	0.037669502548	0.448987088404	0.891930325116	0.000288757755	0.274561050222	0.118958247784	0.017275747833	0.625484305585	0.162094473498	0.386886344193	0.046116748091	0.066822212032	0.005075639407	0.413563127030	0.029057788537	0.441625306067	0.924533590230	0.000000000000	0.163755839404	0.005302240309	0.069279117624	0.245427319001	0.000000000000	0.647536628217	0.000000000000	0.000000000000	0.000000000000	-28.947923618667	4.601324597375
0.035700000000	0.510554875155	0.927358195639	0.125634755784	0.128437847052	0.326729463776	-0.264881302535	-0.547373273847	0.108230675863	-0.128101491169	1.335629486235	-0.100679065702	-0.197734576817	0.111417491839	2.534634785671	1.109466478922	-0.577188139582	3.004394821470	4.057687692018	0.078890179389	0.276465873609	0.037622536042	0.448944143489	0.892100128818	0.000287207084	0.273966575743	0.118348570936	0.017557278274	0.623437267216	0.161224002780	0.388292937634	0.046350469750	0.067126200730	0.005420654622	0.413483248918	0.028789746227	0.440356057921	0.922568725856	0.000000000000	0.163966257635	0.005552405938	0.070121854277	0.243165909107	0.000000000000	0.650090616162	0.000000000000	0.000000000000	0.000000000000	-29.001653873111	4.547071682688
0.035875000000	0.510788623696	0.927340600808	0.125600105469	0.128457015520	0.327173660670	-0.264686841697	-0.547474259126	0.108756875756	-0.127392779217	1.335782076231	-0.100404572545	-0.198267859208	0.107647747349	2.541902922307	1.112945583546	-0.576928631056	3.009311823979	4.041885152951	0.078496564659	0.277201462019	0.037574382327	0.448894613149	0.892258469044	0.000285664741	0.273376423654	0.117743511566	0.017841822473	0.621389077641	0.160358206616	0.389705692749	0.046584218292	0.067429908812	0.005765669838	0.413403370805	0.028521703916	0.439086809775	0.920603861481	0.000000000000	0.164176675865	0.005802571568	0.070964590931	0.240904499213	0.000000000000	0.652644604107	0.000000000000	0.000000000000	0.000000000000	-29.053551526915	4.492658536309
0.036050000000	0.511022398763	0.927323054091	0.125565362436	0.128475522737	0.327619130403	-0.264491770708	-0.547575198627	0.109283932772	-0.126686828696	1.335932636392	-0.100129184769	-0.198794233694	0.103860404146	2.549181419308	1.116439654604	-0.576664996289	3.014190608694	4.026128383528	0.078106916479	0.277932671256	0.037525047779	0.448838532748	0.892405407355	0.000284130680	0.272790570742	0.117143044877	0.018129364246	0.619339743042	0.159497059902	0.391124576449	0.046817993359	0.067733335775	0.006110685054	0.413323492693	0.028253661605	0.437817561629	0.918638997107	0.000000000000	0.164387094095	0.006052737197	0.071807327585	0.238643089319	0.000000000000	0.655198592053	0.000000000000	0.000000000000	0.000000000000	-29.103620729890	4.438092461608
0.036225000000	0.511256200001	0.927305555645	0.125530527885	0.128493365659	0.328065874735	-0.264296086936	-0.547676091641	0.109811840273	-0.125983631646	1.336081180412	-0.099852904895	-0.199313793915	0.100055867900	2.556469660779	1.119948844365	-0.576397357331	3.019031741295	4.010416816073	0.077721213547	0.278659524837	0.037474538738	0.448775937461	0.892541004981	0.000282604857	0.272208993922	0.116547146207	0.018419887496	0.617289269568	0.158640537671	0.392549555822	0.047051794597	0.068036481135	0.006455700270	0.413243614581	0.027985619295	0.436548313484	0.916674132732	0.000000000000	0.164597512325	0.006302902826	0.072650064238	0.236381679424	0.000000000000	0.657752579998	0.000000000000	0.000000000000	0.000000000000	-29.151867191480	4.383380700248
0.036400000000	0.511490027059	0.927288105626	0.125495603000	0.128510541312	0.328513895317	-0.264099787721	-0.547776937476	0.110340591718	-0.125283180206	1.336227722082	-0.099575735486	-0.199826633558	0.096234541973	2.563767035620	1.123473304336	-0.576125832584	3.023835778738	3.994749892028	0.077339434678	0.279382046152	0.037422861512	0.448706862274	0.892665322823	0.000281087228	0.271631670230	0.115955791024	0.018713376212	0.615237663335	0.157788615087	0.393980598135	0.047285621655	0.068339344419	0.006800715486	0.413163736469	0.027717576984	0.435279065338	0.914709268358	0.000000000000	0.164807930555	0.006553068456	0.073492800892	0.234120269530	0.000000000000	0.660306567943	0.000000000000	0.000000000000	0.000000000000	-29.198298309733	4.328530426488
0.036575000000	0.511723879588	0.927270704189	0.125460588950	0.128527046792	0.328963193695	-0.263902870380	-0.547877735462	0.110870180664	-0.124585466612	1.336372275235	-0.099297679145	-0.200332846169	0.092396826792	2.571072938277	1.127013185089	-0.575850537222	3.028603269745	3.979127061245	0.076961558797	0.280100258466	0.037370022375	0.448631341985	0.892778421455	0.000279577749	0.271058576825	0.115368954930	0.019009814468	0.613184930426	0.156941267451	0.395417670827	0.047519474184	0.068641925172	0.007145730702	0.413083858356	0.027449534673	0.434009817192	0.912744403984	0.000000000000	0.165018348785	0.006803234085	0.074335537546	0.231858859636	0.000000000000	0.662860555888	0.000000000000	0.000000000000	0.000000000000	-29.242923293139	4.273548741138
0.036750000000	0.511957757240	0.927253351490	0.125425486885	0.128542879268	0.329413771308	-0.263705332198	-0.547978484950	0.111400600762	-0.123890483194	1.336514853685	-0.099018738516	-0.200832524949	0.088543119189	2.578386769543	1.130568636086	-0.575571583631	3.033334755288	3.963547781268	0.076587564946	0.280814184920	0.037316027565	0.448549411205	0.892880361125	0.000278076376	0.270489690991	0.114786613655	0.019309186425	0.611131076892	0.156098470193	0.396860741516	0.047753351836	0.068944222955	0.007490745918	0.413003980244	0.027181492363	0.432740569046	0.910779539609	0.000000000000	0.165228767015	0.007053399714	0.075178274199	0.229597449742	0.000000000000	0.665414543834	0.000000000000	0.000000000000	0.000000000000	-29.285753272318	4.218442665202
0.036925000000	0.512191659672	0.927236047682	0.125390297942	0.128558035974	0.329865629492	-0.263507170440	-0.548079185310	0.111931845759	-0.123198222379	1.336655471163	-0.098738916282	-0.201325762547	0.084673811709	2.585707937390	1.134139805499	-0.575289081852	3.038030769082	3.948011516612	0.076217432277	0.281523848529	0.037260883290	0.448461104360	0.892971201760	0.000276583066	0.269924990133	0.114208743063	0.019611476330	0.609076108750	0.155260198879	0.398309777990	0.047987254268	0.069246237342	0.007835761134	0.412924102132	0.026913450052	0.431471320900	0.908814675235	0.000000000000	0.165439185245	0.007303565344	0.076021010853	0.227336039847	-0.000000000000	0.667968531779	0.000000000000	0.000000000000	0.000000000000	-29.326801398442	4.163219133249
0.037100000000	0.512425586542	0.927218792921	0.125355023239	0.128572514215	0.330318769480	-0.263308382341	-0.548179835928	0.112463909493	-0.122508676685	1.336794141252	-0.098458215166	-0.201812650835	0.080789291892	2.593035857842	1.137726840024	-0.575003140040	3.042691838070	3.932517738031	0.075851140056	0.282229272185	0.037204595721	0.448366455689	0.893051002961	0.000275097775	0.269364451775	0.113635319145	0.019916668511	0.607020031986	0.154426429203	0.399764748214	0.048221181137	0.069547967927	0.008180776349	0.412844224020	0.026645407741	0.430202072754	0.906849810860	0.000000000000	0.165649603475	0.007553730973	0.076863747507	0.225074629953	-0.000000000000	0.670522519724	0.000000000000	0.000000000000	0.000000000000	-29.366082925241	4.107884986574
0.037275000000	0.512659537509	0.927201587358	0.125319663879	0.128586311361	0.330773192403	-0.263108965112	-0.548280436214	0.112996785894	-0.121821838723	1.336930877322	-0.098176637928	-0.202293280695	0.076889941536	2.600369955864	1.141329884697	-0.574713864919	3.047318482907	3.917065921785	0.075488667658	0.282930478656	0.037147170998	0.448265499250	0.893119824014	0.000273620460	0.268808053566	0.113066318021	0.020224747384	0.604962852553	0.153597136990	0.401225620321	0.048455132105	0.069849414317	0.008525791565	0.412764345907	0.026377365431	0.428932824608	0.904884946486	0.000000000000	0.165860021705	0.007803896602	0.077706484160	0.222813220059	-0.000000000000	0.673076507669	0.000000000000	0.000000000000	0.000000000000	-29.403615271492	4.052446966215
0.037450000000	0.512893512237	0.927184431148	0.125284220950	0.128599424851	0.331228899292	-0.262908915939	-0.548380985593	0.113530468984	-0.121137701195	1.337065692461	-0.097894187371	-0.202767741784	0.072976135948	2.607709666270	1.144949082707	-0.574421362246	3.051911218436	3.901655548912	0.075129994571	0.283627490591	0.037088615229	0.448158268915	0.893177723883	0.000272151079	0.268255773272	0.112501715941	0.020535697446	0.602904576374	0.152772298196	0.402692362618	0.048689106832	0.070150576138	0.008870806781	0.412684467795	0.026109323120	0.427663576462	0.902920082111	0.000000000000	0.166070439935	0.008054062231	0.078549220814	0.220551810165	-0.000000000000	0.675630495615	0.000000000000	0.000000000000	0.000000000000	-29.439418061092	3.996911705901
0.037625000000	0.513127510390	0.927167324443	0.125248695524	0.128611852187	0.331685891081	-0.262708231983	-0.548481483509	0.114064952872	-0.120456256893	1.337198599411	-0.097610866332	-0.203236122310	0.069048243194	2.615054434633	1.148584575211	-0.574125737269	3.056470554153	3.886286104507	0.074775100392	0.284320330515	0.037028934487	0.448044798377	0.893224761215	0.000270689588	0.267707588779	0.111941489282	0.020849503279	0.600845209337	0.151951888905	0.404164943582	0.048923104986	0.070451453030	0.009215821997	0.412604589683	0.025841280809	0.426394328316	0.900955217737	0.000000000000	0.166280858166	0.008304227861	0.079391957468	0.218290400270	-0.000000000000	0.678184483560	0.000000000000	0.000000000000	0.000000000000	-29.473513138184	3.941285725024
0.037800000000	0.513361531636	0.927150267396	0.125213088657	0.128623590936	0.332144168607	-0.262506910379	-0.548581929425	0.114600231759	-0.119777498701	1.337329610494	-0.097326677690	-0.203698508810	0.065106623351	2.622403718191	1.152236501155	-0.573827095173	3.060996994658	3.870957077012	0.074423964827	0.285009020830	0.036968134813	0.447925121147	0.893260994345	0.000269235946	0.267163478092	0.111385614546	0.021166149547	0.598784757300	0.151135885330	0.405643331856	0.049157126232	0.070752044654	0.009560837213	0.412524711571	0.025573238499	0.425125080170	0.898990353363	0.000000000000	0.166491276396	0.008554393490	0.080234694122	0.216028990376	-0.000000000000	0.680738471505	0.000000000000	0.000000000000	0.000000000000	-29.505924555201	3.885575421709
0.037975000000	0.513595575644	0.927133260157	0.125177401391	0.128634638725	0.332603732615	-0.262304948241	-0.548682322822	0.115136299931	-0.119101419589	1.337458737555	-0.097041624362	-0.204154985921	0.061151627778	2.629756986724	1.155904997104	-0.573525541519	3.065491040091	3.855667957530	0.074076567692	0.285693583823	0.036906222217	0.447799270555	0.893286481292	0.000267790110	0.266623419334	0.110834068363	0.021485620996	0.596723226091	0.150324263813	0.407127496256	0.049391170239	0.071052350685	0.009905852429	0.412444833458	0.025305196188	0.423855832024	0.897025488988	0.000000000000	0.166701694626	0.008804559119	0.081077430775	0.213767580482	-0.000000000000	0.683292459451	0.000000000000	0.000000000000	0.000000000000	-29.536678532356	3.829787066103
0.038150000000	0.513829642085	0.927116302877	0.125141634752	0.128644993245	0.333064583755	-0.262102342656	-0.548782663201	0.115673151762	-0.118428012617	1.337585991896	-0.096755709303	-0.204605636170	0.057183598407	2.637113723412	1.159590197073	-0.573221182663	3.069953186546	3.840418239158	0.073732888911	0.286374041656	0.036843202674	0.447667279753	0.893301279766	0.000266352039	0.266087390746	0.110286827488	0.021807902455	0.594660621505	0.149517000820	0.408617405764	0.049625236681	0.071352370816	0.010250867645	0.412364955346	0.025037153877	0.422586583878	0.895060624614	0.000000000000	0.166912112856	0.009054724749	0.081920167429	0.211506170588	-0.000000000000	0.685846447396	0.000000000000	0.000000000000	0.000000000000	-29.565803387756	3.773926793961
0.038325000000	0.514063730632	0.927099395709	0.125105789753	0.128654652244	0.333526722591	-0.261899090690	-0.548882950079	0.116210781714	-0.117757270936	1.337711384212	-0.096468935507	-0.205050539773	0.053202867078	2.644473425637	1.163292232379	-0.572914126155	3.074383926457	3.825207416354	0.073392908517	0.287050416376	0.036779082129	0.447529181715	0.893305447164	0.000264921690	0.265555370685	0.109743868801	0.022132978833	0.592596949305	0.148714072946	0.410113029525	0.049859325228	0.071652104758	0.010595882861	0.412285077234	0.024769111567	0.421317335732	0.893095760239	0.000000000000	0.167122531086	0.009304890378	0.082762904083	0.209244760693	-0.000000000000	0.688400435341	0.000000000000	0.000000000000	0.000000000000	-29.593329438137	3.718000600646
0.038500000000	0.514297840961	0.927082538800	0.125069867394	0.128663613526	0.333990149598	-0.261695189385	-0.548983182994	0.116749184333	-0.117089187782	1.337834924542	-0.096181306006	-0.205489774435	0.049209754910	2.651835605734	1.167011231495	-0.572604481108	3.078783748962	3.810034984343	0.073056606648	0.287722729909	0.036713866495	0.447385009238	0.893299040578	0.000263499022	0.265027337625	0.109205169306	0.022460835122	0.590532215226	0.147915456911	0.411614336856	0.050093435557	0.071951552241	0.010940898076	0.412205199122	0.024501069256	0.420048087586	0.891130895865	0.000000000000	0.167332949316	0.009555056007	0.083605640736	0.206983350799	-0.000000000000	0.690954423286	0.000000000000	0.000000000000	0.000000000000	-29.619288871048	3.662014335627
0.038675000000	0.514531972748	0.927065732301	0.125033868659	0.128671874954	0.334454865170	-0.261490635762	-0.549083361503	0.117288354251	-0.116423756481	1.337956622210	-0.095892823871	-0.205923415183	0.045204571735	2.659199791666	1.170747319933	-0.572292358533	3.083153140232	3.794900438560	0.072723963550	0.288391004064	0.036647561652	0.447234794941	0.893282116791	0.000262083994	0.264503270155	0.108670706131	0.022791456392	0.588466424969	0.147121129559	0.413121297233	0.050327567344	0.072250713011	0.011285913292	0.412125321009	0.024233026945	0.418778839440	0.889166031491	0.000000000000	0.167543367546	0.009805221637	0.084448377390	0.204721940905	-0.000000000000	0.693508411232	0.000000000000	0.000000000000	0.000000000000	-29.643715590167	3.605973697567
0.038850000000	0.514766125672	0.927048976361	0.124997794521	0.128679434440	0.334920869616	-0.261285426819	-0.549183485182	0.117828286185	-0.115760970448	1.338076485787	-0.095603492210	-0.206351534202	0.041187615584	2.666565527633	1.174500620130	-0.571977871648	3.087492583765	3.779803274145	0.072394959575	0.289055260533	0.036580173450	0.447078571272	0.893254732281	0.000260676566	0.263983146979	0.108140456526	0.023124827796	0.586399584206	0.146331067859	0.414633880299	0.050561720268	0.072549586834	0.011630928508	0.412045442897	0.023964984635	0.417509591294	0.887201167116	0.000000000000	0.167753785776	0.010055387266	0.085291114044	0.202460531011	-0.000000000000	0.696062399177	0.000000000000	0.000000000000	0.000000000000	-29.666645036240	3.549884230091
0.039025000000	0.515000299412	0.927032271128	0.124961645940	0.128686289949	0.335388163169	-0.261079559534	-0.549283553627	0.118368974937	-0.115100823184	1.338194523043	-0.095313314169	-0.206774200698	0.037159172260	2.673932374575	1.178271251365	-0.571661136136	3.091802560650	3.764742985483	0.072069575180	0.289715520892	0.036511707707	0.446916370501	0.893216943225	0.000259276695	0.263466946915	0.107614397863	0.023460934565	0.584331698579	0.145545248905	0.416152055860	0.050795894008	0.072848173492	0.011975943724	0.411965564785	0.023696942324	0.416240343148	0.885236302742	0.000000000000	0.167964204006	0.010305552895	0.086133850697	0.200199121116	-0.000000000000	0.698616387122	0.000000000000	0.000000000000	0.000000000000	-29.688113986926	3.493751318295
0.039200000000	0.515234493649	0.927015616750	0.124925423865	0.128692439496	0.335856745987	-0.260873030863	-0.549383566455	0.118910415390	-0.114443308282	1.338310740920	-0.095022292930	-0.207191480784	0.033119514969	2.681299910591	1.182059329684	-0.571342270367	3.096083549787	3.749719065806	0.071747790928	0.290371806601	0.036442170208	0.446748224725	0.893168805497	0.000257884341	0.262954648897	0.107092507637	0.023799762010	0.582262773699	0.144763649912	0.417675793883	0.051030088245	0.073146472788	0.012320958940	0.411885686673	0.023428900013	0.414971095002	0.883271438367	0.000000000000	0.168174622236	0.010555718525	0.086976587351	0.197937711222	-0.000000000000	0.701170375067	0.000000000000	0.000000000000	0.000000000000	-29.708160339415	3.437580186052
0.039375000000	0.515468708065	0.926999013375	0.124889129232	0.128697881140	0.336326618154	-0.260665837744	-0.549483523304	0.119452602516	-0.113788419420	1.338425145501	-0.094730431712	-0.207603437387	0.029068904049	2.688667731251	1.185864967858	-0.571021395581	3.100336028074	3.734731006846	0.071429587486	0.291024139004	0.036371566710	0.446574165871	0.893110374669	0.000256499465	0.262446231970	0.106574763462	0.024141295520	0.580192815146	0.143986248219	0.419205064496	0.051264302661	0.073444484544	0.012665974156	0.411805808560	0.023160857703	0.413701846856	0.881306573993	0.000000000000	0.168385040466	0.010805884154	0.087819324005	0.195676301328	-0.000000000000	0.703724363013	0.000000000000	0.000000000000	0.000000000000	-29.726822880206	3.381375894164
0.039550000000	0.515702942344	0.926982461148	0.124852762969	0.128702612988	0.336797779687	-0.260457977093	-0.549583423833	0.119995531365	-0.113136150367	1.338537741993	-0.094437733767	-0.208010130175	0.025007586770	2.696035449801	1.189688275350	-0.570698636012	3.104560470546	3.719778298547	0.071114945623	0.291672539331	0.036299902937	0.446394225692	0.893041706019	0.000255122026	0.261941675291	0.106061143073	0.024485520563	0.578121828472	0.143213021284	0.420739837990	0.051498536940	0.073742208597	0.013010989372	0.411725930448	0.022892815392	0.412432598710	0.879341709619	0.000000000000	0.168595458697	0.011056049783	0.088662060658	0.193414891434	-0.000000000000	0.706278350958	0.000000000000	0.000000000000	0.000000000000	-29.744141046751	3.325143339378
0.039725000000	0.515937196170	0.926965960217	0.124816325990	0.128706633185	0.337270230534	-0.260249445810	-0.549683267724	0.120539197073	-0.112486494983	1.338648534713	-0.094144202384	-0.208411615517	0.020935797231	2.703402697263	1.193529358313	-0.570374118979	3.108757350488	3.704860428841	0.070803846214	0.292317028697	0.036227184583	0.446208435772	0.892962854524	0.000253751984	0.261440958131	0.105551624326	0.024832422685	0.576049819198	0.142443946690	0.422280084812	0.051732790766	0.074039644808	0.013356004588	0.411646052336	0.022624773081	0.411163350564	0.877376845244	0.000000000000	0.168805876927	0.011306215413	0.089504797312	0.191153481539	-0.000000000000	0.708832338903	0.000000000000	0.000000000000	0.000000000000	-29.760154685775	3.268887254266
0.039900000000	0.516171469226	0.926949510726	0.124779819204	0.128709939919	0.337743970583	-0.260040240775	-0.549783054680	0.121083594857	-0.111839447215	1.338757527083	-0.093849840881	-0.208807946459	0.016853756333	2.710769122426	1.197388319600	-0.570047974930	3.112927139500	3.689976883474	0.070496270235	0.292957628106	0.036153417311	0.446016827525	0.892873874867	0.000252389299	0.260944059870	0.105046185193	0.025181987510	0.573976792815	0.141679002138	0.423825775570	0.051967063822	0.074336793055	0.013701019804	0.411566174224	0.022356730771	0.409894102418	0.875411980870	0.000000000000	0.169016295157	0.011556381042	0.090347533966	0.188892071645	-0.000000000000	0.711386326848	0.000000000000	0.000000000000	0.000000000000	-29.774903813061	3.212612207974
0.040075000000	0.516405761199	0.926933112820	0.124743243507	0.128712531414	0.338218999660	-0.259830358850	-0.549882784428	0.121628720019	-0.111195001102	1.338864721634	-0.093554652610	-0.209199172733	0.012761671842	2.718134391733	1.201265258802	-0.569720337435	3.117070307533	3.675127145891	0.070192198765	0.293594358446	0.036078606755	0.445819432196	0.892774821439	0.000251033932	0.260450960001	0.104544803768	0.025534200739	0.571902754786	0.140918165448	0.425376881030	0.052201355795	0.074633653234	0.014046035019	0.411486296111	0.022088688460	0.408624854272	0.873447116495	0.000000000000	0.169226713387	0.011806546671	0.091190270620	0.186630661751	-0.000000000000	0.713940314794	0.000000000000	0.000000000000	0.000000000000	-29.788428379214	3.156322607803
0.040250000000	0.516640071774	0.926916766645	0.124706599788	0.128714405929	0.338695317534	-0.259619796880	-0.549982456719	0.122174567939	-0.110553150772	1.338970120010	-0.093258640951	-0.209585340777	0.008659738526	2.725498189069	1.205160272300	-0.569391343146	3.121187322883	3.660310697180	0.069891612985	0.294227240496	0.036002758515	0.445616280863	0.892665748336	0.000249685844	0.259961638125	0.104047458258	0.025889048150	0.569827710543	0.140161414561	0.426933372114	0.052435666370	0.074930225263	0.014391050235	0.411406417999	0.021820646149	0.407355606126	0.871482252121	0.000000000000	0.169437131617	0.012056712301	0.092033007273	0.184369251857	-0.000000000000	0.716494302739	0.000000000000	0.000000000000	0.000000000000	-29.800768045568	3.100022701582
0.040425000000	0.516874400637	0.926900472344	0.124669888930	0.128715561758	0.339172923922	-0.259408551695	-0.550082071327	0.122721134083	-0.109913890446	1.339073722990	-0.092961809311	-0.209966493787	0.004548138377	2.732860215456	1.209073453333	-0.569061131716	3.125278652165	3.645527016053	0.069594494174	0.294856294920	0.035925878166	0.445407404436	0.892546709367	0.000248344995	0.259476073955	0.103554126991	0.026246515596	0.567751665489	0.139408727536	0.428495219899	0.052669995233	0.075226509078	0.014736065451	0.411326539887	0.021552603839	0.406086357980	0.869517387746	0.000000000000	0.169647549847	0.012306877930	0.092875743927	0.182107841963	-0.000000000000	0.719048290684	0.000000000000	0.000000000000	0.000000000000	-29.811961973851	3.043716580776
0.040600000000	0.517108747473	0.926884230060	0.124633111806	0.128715997224	0.339651818490	-0.259196620106	-0.550181628053	0.123268413996	-0.109277214435	1.339175530500	-0.092664161124	-0.210342671785	0.000427040887	2.740220188656	1.213004892085	-0.568729845678	3.129344760251	3.630775578885	0.069300823717	0.295481542275	0.035847971250	0.445192833660	0.892417758049	0.000247011346	0.258994247311	0.103064788409	0.026606589009	0.565674624999	0.138660082548	0.430062395621	0.052904342068	0.075522504636	0.015081080667	0.411246661775	0.021284561528	0.404817109834	0.867552523372	0.000000000000	0.169857968077	0.012557043559	0.093718480581	0.179846432068	-0.000000000000	0.721602278630	0.000000000000	0.000000000000	0.000000000000	-29.822048632631	2.987408184278
0.040775000000	0.517343111968	0.926868039935	0.124596269283	0.128715710678	0.340132000853	-0.258983998912	-0.550281126719	0.123816403305	-0.108643117143	1.339275541606	-0.092365699848	-0.210713911568	-0.003703397077	2.747577843305	1.216954675682	-0.568397630545	3.133386110377	3.616055859485	0.069010583093	0.296103003004	0.035769043279	0.444972599115	0.892278947612	0.000245684860	0.258516138122	0.102579421072	0.026969254392	0.563596594419	0.137915457892	0.431634870666	0.053138706563	0.075818211914	0.015426095883	0.411166783662	0.021016519217	0.403547861688	0.865587658998	0.000000000000	0.170068386307	0.012807209188	0.094561217234	0.177585022174	-0.000000000000	0.724156266575	0.000000000000	0.000000000000	0.000000000000	-29.831071723684	2.931101298058
0.040950000000	0.517577493807	0.926851902112	0.124559362223	0.128714700498	0.340613470586	-0.258770684895	-0.550380567178	0.124365097718	-0.108011593066	1.339373753924	-0.092066428984	-0.211080244704	-0.007843038277	2.754932939652	1.220922886664	-0.568064638399	3.137403167013	3.601367324498	0.068723753885	0.296720697442	0.035689099737	0.444746731215	0.892130331003	0.000244365497	0.258041726424	0.102098003653	0.027334497827	0.561517579065	0.137174831978	0.433212616578	0.053373088403	0.076113630907	0.015771111099	0.411086905550	0.020748476907	0.402278613542	0.863622794623	0.000000000000	0.170278804537	0.013057374818	0.095403953888	0.175323612280	-0.000000000000	0.726710254520	0.000000000000	0.000000000000	0.000000000000	-29.839108940680	2.874799486905
0.041125000000	0.517811892676	0.926835816732	0.124522391482	0.128712965084	0.341096227221	-0.258556674823	-0.550479949307	0.124914493024	-0.107382636793	1.339470162819	-0.091766352102	-0.211441694803	-0.011991774682	2.762285275527	1.224909600921	-0.567731032768	3.141396399677	3.586709427229	0.068440317773	0.297334645815	0.035608146077	0.444515260212	0.891971960881	0.000243053219	0.257570992362	0.101620514941	0.027702305470	0.559437584227	0.136438183332	0.434795605050	0.053607487272	0.076408761633	0.016116126315	0.411007027438	0.020480434596	0.401009365396	0.861657930249	0.000000000000	0.170489222767	0.013307540447	0.096246690542	0.173062202386	-0.000000000000	0.729264242465	0.000000000000	0.000000000000	0.000000000000	-29.846251694357	2.818506001191
0.041300000000	0.518046308259	0.926819783935	0.124485357914	0.128710502851	0.341580270261	-0.258341965451	-0.550579273014	0.125464585096	-0.106756243012	1.339564761302	-0.091465472840	-0.211798277147	-0.016149528666	2.769634687788	1.228914887488	-0.567396989200	3.145366283319	3.572081606831	0.068160256535	0.297944868239	0.035526187724	0.444278216196	0.891803889624	0.000241747988	0.257103916186	0.101146933837	0.028072663550	0.557356615163	0.135705490596	0.436383807929	0.053841902854	0.076703604129	0.016461141531	0.410927149325	0.020212392285	0.399740117250	0.859693065874	0.000000000000	0.170699640997	0.013557706076	0.097089427195	0.170800792491	-0.000000000000	0.731818230411	0.000000000000	0.000000000000	0.000000000000	-29.852590169743	2.762223766898
0.041475000000	0.518280740237	0.926803803863	0.124448262369	0.128707312226	0.342065599184	-0.258126553525	-0.550678538238	0.126015369889	-0.106132406509	1.339657540153	-0.091163794906	-0.212149999102	-0.020316251538	2.776981050431	1.232938808946	-0.567062694470	3.149313297622	3.557483289199	0.067883552048	0.298551384724	0.035443230073	0.444035629096	0.891626169328	0.000240449766	0.256640478253	0.100677239358	0.028445558372	0.555274677107	0.134976732525	0.437977197214	0.054076334832	0.076998158453	0.016806156746	0.410847271213	0.019944349975	0.398470869104	0.857728201500	0.000000000000	0.170910059228	0.013807871706	0.097932163849	0.168539382597	-0.000000000000	0.734372218356	0.000000000000	0.000000000000	0.000000000000	-29.858208553548	2.705955402080
0.041650000000	0.518515188291	0.926787876654	0.124411105697	0.128703391641	0.342552213446	-0.257910435778	-0.550777744954	0.126566843444	-0.105511122173	1.339748488175	-0.090861322059	-0.212496860966	-0.024491920472	2.784324270676	1.236981422161	-0.566728344986	3.153237925678	3.542913888877	0.067610186285	0.299154215171	0.035359278492	0.443787528677	0.891438851811	0.000239158516	0.256180659025	0.100211410632	0.028820976311	0.553191775260	0.134251887990	0.439575745052	0.054310782887	0.077292424683	0.017151171962	0.410767393101	0.019676307664	0.397201620958	0.855763337126	0.000000000000	0.171120477458	0.014058037335	0.098774900503	0.166277972703	-0.000000000000	0.736926206301	0.000000000000	0.000000000000	0.000000000000	-29.863180738032	2.649703248972
0.041825000000	0.518749652100	0.926772002446	0.124373888751	0.128698739532	0.343040112491	-0.257693608934	-0.550876893168	0.127119001886	-0.104892384996	1.339837592554	-0.090558058108	-0.212838857198	-0.028676534132	2.791664283452	1.241042779302	-0.566394144540	3.157140652177	3.528372811770	0.067340141318	0.299753379375	0.035274338316	0.443533944547	0.891241988611	0.000237874201	0.255724439068	0.099749426898	0.029198903820	0.551107914800	0.133530935976	0.441179423741	0.054545246696	0.077586402918	0.017496187178	0.410687514989	0.019408265353	0.395932372812	0.853798472751	0.000000000000	0.171330895688	0.014308202964	0.099617637156	0.164016562809	-0.000000000000	0.739480194246	0.000000000000	0.000000000000	0.000000000000	-29.867567149191	2.593469418705
0.042000000000	0.518984131340	0.926756181379	0.124336612382	0.128693354332	0.343529295755	-0.257476069709	-0.550975982925	0.127671841423	-0.104276190072	1.339924839295	-0.090254006886	-0.213175977878	-0.032870107484	2.799001044837	1.245122929028	-0.566060301660	3.161021961299	3.513859458365	0.067073399312	0.300348897023	0.035188414855	0.443274906156	0.891035630989	0.000236596782	0.255271799055	0.099291267510	0.029579327421	0.549023100873	0.132813855577	0.442788205728	0.054779725936	0.077880093277	0.017841202394	0.410607636876	0.019140223043	0.394663124666	0.851833608377	0.000000000000	0.171541313918	0.014558368594	0.100460373810	0.161755152914	-0.000000000000	0.742034182192	0.000000000000	0.000000000000	0.000000000000	-29.871413087658	2.537255843773
0.042175000000	0.519218625684	0.926740413590	0.124299277444	0.128687234470	0.344019762666	-0.257257814810	-0.551075014307	0.128225358351	-0.103662532603	1.340010213670	-0.089949172243	-0.213508210248	-0.037072666333	2.806334525187	1.249221917714	-0.565727026847	3.164882334551	3.499373227087	0.066809942532	0.300940787698	0.035101513390	0.443010442792	0.890819829933	0.000235326223	0.254822719760	0.098836911929	0.029962233710	0.546937338601	0.132100626004	0.444402063608	0.055014220280	0.078173495902	0.018186217610	0.410527758764	0.018872180732	0.393393876520	0.849868744002	0.000000000000	0.171751732148	0.014808534223	0.101303110464	0.159493743020	-0.000000000000	0.744588170137	0.000000000000	0.000000000000	0.000000000000	-29.874748621430	2.481064332787
0.042350000000	0.519453134805	0.926724699214	0.124261884794	0.128680378372	0.344511512646	-0.257038840936	-0.551173987430	0.128779549047	-0.103051407896	1.340093700655	-0.089643558026	-0.213835540182	-0.041284242115	2.813664702567	1.253339790617	-0.565394529951	3.168722248753	3.484913517488	0.066549753333	0.301529070879	0.035013639173	0.442740583588	0.890594636153	0.000234062487	0.254377182063	0.098386339728	0.030347609354	0.544850633075	0.131391226576	0.446020970121	0.055248729400	0.078466610955	0.018531232826	0.410447880652	0.018604138421	0.392124628375	0.847903879628	0.000000000000	0.171962150378	0.015058699852	0.102145847118	0.157232333126	-0.000000000000	0.747142158082	0.000000000000	0.000000000000	0.000000000000	-29.877589768691	2.424896622502
0.042525000000	0.519687658369	0.926709038390	0.124224435292	0.128672784457	0.345004545118	-0.256819144779	-0.551272902449	0.129334409972	-0.102442811360	1.340175285305	-0.089337168067	-0.214157953484	-0.045504867289	2.820991556961	1.257476592883	-0.565063017883	3.172542174298	3.470479733011	0.066292814170	0.302113765936	0.034924797426	0.442465357522	0.890360100092	0.000232805538	0.253935166943	0.097939530591	0.030735441093	0.542762989362	0.130685636726	0.447644898157	0.055483252964	0.078759438619	0.018876248042	0.410368002540	0.018336096111	0.390855380229	0.845939015254	0.000000000000	0.172172568608	0.015308865482	0.102988583771	0.154970923232	-0.000000000000	0.749696146028	0.000000000000	0.000000000000	0.000000000000	-29.879940540935	2.368754423451
0.042700000000	0.519922196043	0.926693431251	0.124186929798	0.128664451139	0.345498859496	-0.256598723022	-0.551371759555	0.129889937669	-0.101836738511	1.340254953072	-0.089030006170	-0.214475436952	-0.049734571577	2.828315065535	1.261632370369	-0.564732692764	3.176342573805	3.456071283200	0.066039107588	0.302694892140	0.034834993347	0.442184793414	0.890116271918	0.000231555338	0.253496655484	0.097496464309	0.031125715736	0.540674412499	0.129983835995	0.449273820749	0.055717790638	0.079051979098	0.019221263258	0.410288124427	0.018068053800	0.389586132083	0.843974150879	0.000000000000	0.172382986838	0.015559031111	0.103831320425	0.152709513337	-0.000000000000	0.752250133973	0.000000000000	0.000000000000	0.000000000000	-29.881795392755	2.312639457119
0.042875000000	0.520156747490	0.926677877932	0.124149369177	0.128655376826	0.345994455194	-0.256377572339	-0.551470558973	0.130446128760	-0.101233184967	1.340332690032	-0.088722076107	-0.214787979186	-0.053973379095	2.835635199031	1.265807170256	-0.564403750542	3.180123901141	3.441687585335	0.065788616229	0.303272468655	0.034744232103	0.441898919930	0.889863201531	0.000230311853	0.253061628872	0.097057120783	0.031518420167	0.538584907498	0.129285804035	0.450907711076	0.055952342085	0.079344232617	0.019566278474	0.410208246315	0.017800011489	0.388316883937	0.842009286505	0.000000000000	0.172593405068	0.015809196740	0.104674057079	0.150448103443	-0.000000000000	0.754804121918	0.000000000000	0.000000000000	0.000000000000	-29.883141703318	2.256553484066
0.043050000000	0.520391312371	0.926662378569	0.124111754294	0.128645559925	0.346491331617	-0.256155689399	-0.551569300960	0.131002979948	-0.100632146446	1.340408483059	-0.088413381605	-0.215095571156	-0.058221306351	2.842951919237	1.270001041476	-0.564076380063	3.183886600821	3.427328065492	0.065541322826	0.303846514544	0.034652518834	0.441607765582	0.889600938563	0.000229075045	0.252630068391	0.096621480020	0.031913541335	0.536494479343	0.128591520608	0.452546542459	0.056186906967	0.079636199425	0.019911293689	0.410128368203	0.017531969179	0.387047635791	0.840044422130	0.000000000000	0.172803823298	0.016059362370	0.105516793732	0.148186693549	-0.000000000000	0.757358109863	0.000000000000	0.000000000000	0.000000000000	-29.883962037074	2.200498323484
0.043225000000	0.520625890345	0.926646933293	0.124074086016	0.128634998837	0.346989488164	-0.255933070860	-0.551667985808	0.131560488009	-0.100033618767	1.340482319916	-0.088103926347	-0.215398206552	-0.062478360973	2.850265177398	1.274214034959	-0.563750762511	3.187631107707	3.412992159139	0.065297210206	0.304417048767	0.034559858653	0.441311358729	0.889329532380	0.000227844879	0.252201955429	0.096189522136	0.032311066263	0.534403132992	0.127900965583	0.454190288365	0.056421484940	0.079927879789	0.020256308905	0.410048490091	0.017263926868	0.385778387645	0.838079557756	-0.000000000000	0.173014241528	0.016309527999	0.106359530386	0.145925283655	-0.000000000000	0.759912097809	0.000000000000	0.000000000000	0.000000000000	-29.884236051002	2.144475865355
0.043400000000	0.520860481068	0.926631542239	0.124036365211	0.128623691966	0.347488924223	-0.255709713369	-0.551766613839	0.132118649799	-0.099437597845	1.340554189315	-0.087793713968	-0.215695881971	-0.066744541063	2.857574913380	1.278446203765	-0.563427071172	3.191357846964	3.398679311330	0.065056261288	0.304984090181	0.034466256644	0.441009727578	0.889049032082	0.000226621319	0.251777271472	0.095761227354	0.032710982042	0.532310873374	0.127214118938	0.455838922402	0.056656075664	0.080219274001	0.020601324121	0.409968611978	0.016995884557	0.384509139499	0.836114693382	-0.000000000000	0.173224659759	0.016559693628	0.107202267040	0.143663873760	-0.000000000000	0.762466085754	0.000000000000	0.000000000000	0.000000000000	-29.883942008195	2.088488076588
0.043575000000	0.521095084195	0.926616205537	0.123998592747	0.128611637716	0.347989639174	-0.255485613566	-0.551865185405	0.132677462243	-0.098844079695	1.340624080925	-0.087482748051	-0.215988596967	-0.071019835003	2.864881055435	1.282697603098	-0.563105471432	3.195067234201	3.384388976606	0.064818459081	0.305547657545	0.034371717865	0.440702900184	0.888759486506	0.000225404330	0.251355998104	0.095336576003	0.033113275833	0.530217705396	0.126530960759	0.457492418321	0.056890678791	0.080510382371	0.020946339337	0.409888733866	0.016727842247	0.383239891353	0.834149829007	-0.000000000000	0.173435077989	0.016809859258	0.108045003693	0.141402463866	-0.000000000000	0.765020073699	0.000000000000	0.000000000000	0.000000000000	-29.883057916867	2.032537002574
0.043750000000	0.521329699380	0.926600923320	0.123960769492	0.128598834493	0.348491632378	-0.255260768082	-0.551963700885	0.133236922342	-0.098253060422	1.340691985356	-0.087171032132	-0.216276354002	-0.075304221612	2.872183520373	1.286968290255	-0.562786120942	3.198759675737	3.370120618690	0.064583786688	0.306107769513	0.034276247348	0.440390904451	0.888460944227	0.000224193876	0.250938117012	0.094915548516	0.033517934866	0.528123633933	0.125851471237	0.459150750012	0.057125293976	0.080801205235	0.021291354553	0.409808855754	0.016459799936	0.381970643207	0.832184964633	-0.000000000000	0.173645496219	0.017060024887	0.108887740347	0.139141053972	-0.000000000000	0.767574061644	0.000000000000	0.000000000000	0.000000000000	-29.881562344641	1.976624765406
0.043925000000	0.521564326274	0.926585695719	0.123922896312	0.128585280709	0.348994903186	-0.255035173536	-0.552062160687	0.133797027165	-0.097664536227	1.340757894124	-0.086858569694	-0.216559158334	-0.079597670527	2.879482214049	1.291258324525	-0.562469169906	3.202435568966	3.355873710024	0.064352227301	0.306664444642	0.034179850095	0.440073768135	0.888153453557	0.000222989923	0.250523609978	0.094498125433	0.033924946439	0.526028663840	0.125175630673	0.460813891506	0.057359920870	0.081091742948	0.021636369769	0.409728977642	0.016191757625	0.380701395061	0.830220100258	-0.000000000000	0.173855914449	0.017310190516	0.109730477001	0.136879644078	-0.000000000000	0.770128049590	0.000000000000	0.000000000000	0.000000000000	-29.879434968738	1.920753559822
0.044100000000	0.521798964526	0.926570522864	0.123884974075	0.128570974782	0.349499450927	-0.254808826537	-0.552160565243	0.134357773849	-0.097078503402	1.340821799601	-0.086545364174	-0.216837017862	-0.083900142745	2.886777032023	1.295567767052	-0.562154761436	3.206095302768	3.341647731225	0.064123764203	0.307217701388	0.034082531083	0.439751518842	0.887837062551	0.000221792434	0.250112458883	0.094084287397	0.034334297918	0.523932799940	0.124503419470	0.462481816974	0.057594559122	0.081381995888	0.021981384985	0.409649099529	0.015923715315	0.379432146915	0.828255235884	-0.000000000000	0.174066332679	0.017560356145	0.110573213654	0.134618234183	-0.000000000000	0.772682037535	0.000000000000	0.000000000000	0.000000000000	-29.876656921447	1.864925647714
0.044275000000	0.522033613787	0.926555404885	0.123847003644	0.128555915136	0.350005274914	-0.254581723682	-0.552258915010	0.134919159600	-0.096494958330	1.340883694964	-0.086231418959	-0.217109942944	-0.088211591250	2.894067860338	1.299896680686	-0.561843031953	3.209739257944	3.327442170493	0.063898380767	0.307767558109	0.033984295263	0.439424184027	0.887511819005	0.000220601377	0.249704645705	0.093674015157	0.034745976738	0.521836047035	0.123834818138	0.464154500725	0.057829208382	0.081671964454	0.022326400201	0.409569221417	0.015655673004	0.378162898769	0.826290371509	-0.000000000000	0.174276750909	0.017810521775	0.111415950308	0.132356824289	-0.000000000000	0.775236025480	0.000000000000	0.000000000000	0.000000000000	-29.873210982990	1.809143351800
0.044450000000	0.522268273702	0.926540341911	0.123808985882	0.128540100205	0.350512374438	-0.254353861559	-0.552357210468	0.135481181690	-0.095913897481	1.340943574133	-0.085916737392	-0.217377946207	-0.092531961673	2.901354576345	1.304245129821	-0.561534111601	3.213367807658	3.313256522993	0.063676060453	0.308314033063	0.033885147557	0.439091791002	0.887177770458	0.000219416716	0.249300152519	0.093267289564	0.035159970402	0.519738409898	0.123169807292	0.465831917207	0.058063868298	0.081961649069	0.022671415416	0.409489343305	0.015387630693	0.376893650623	0.824325507135	-0.000000000000	0.174487169139	0.018060687404	0.112258686962	0.130095414395	-0.000000000000	0.777790013425	0.000000000000	0.000000000000	0.000000000000	-29.869081664563	1.753409048943
0.044625000000	0.522502943920	0.926525334070	0.123770921649	0.128523528432	0.351020748768	-0.254125236743	-0.552455452120	0.136043837456	-0.095335317414	1.341001431711	-0.085601322770	-0.217641042347	-0.096861192977	2.908637049545	1.308613180238	-0.561228124664	3.216981317882	3.299090290245	0.063456786813	0.308857144411	0.033785092863	0.438754366930	0.886834964196	0.000218238416	0.248898961496	0.092864091572	0.035576266477	0.517639893277	0.122508367650	0.467514041004	0.058298538515	0.082251050176	0.023016430632	0.409409465193	0.015119588383	0.375624402477	0.822360642761	-0.000000000000	0.174697587369	0.018310853033	0.113101423616	0.127834004501	-0.000000000000	0.780344001371	0.000000000000	0.000000000000	0.000000000000	-29.864255215065	1.697725163414
0.044800000000	0.522737624085	0.926510381490	0.123732811802	0.128506198274	0.351530397150	-0.253895845798	-0.552553640490	0.136607124295	-0.094759214776	1.341057262928	-0.085285178346	-0.217899247942	-0.101199218112	2.915915142406	1.313000898949	-0.560925189968	3.220580147811	3.284942979526	0.063240543486	0.309396910215	0.033684136051	0.438411938828	0.886483447247	0.000217066445	0.248501054902	0.092464402236	0.035994852599	0.515540501896	0.121850480034	0.469200846838	0.058533218681	0.082540168242	0.023361445848	0.409329587080	0.014851546072	0.374355154331	0.820395778386	-0.000000000000	0.174908005599	0.018561018663	0.113944160269	0.125572594606	-0.000000000000	0.782897989316	0.000000000000	0.000000000000	0.000000000000	-29.858719576877	1.642094160325
0.044975000000	0.522972313843	0.926495484300	0.123694657196	0.128488108197	0.352041318804	-0.253665685277	-0.552651776121	0.137171039672	-0.094185586296	1.341111063586	-0.084968307332	-0.218152581265	-0.105545964653	2.923188711153	1.317408354048	-0.560625421273	3.224164650267	3.270814103297	0.063027314198	0.309933348442	0.033582281966	0.438064533569	0.886123266389	0.000215900767	0.248106415101	0.092068202716	0.036415716471	0.513440240453	0.121196125370	0.470892309565	0.058767908439	0.082829003756	0.023706461064	0.409249708968	0.014583503761	0.373085906185	0.818430914012	-0.000000000000	0.175118423829	0.018811184292	0.114786896923	0.123311184712	-0.000000000000	0.785451977261	0.000000000000	0.000000000000	0.000000000000	-29.852464309328	1.586518539364
0.045150000000	0.523207012839	0.926480642625	0.123656458682	0.128469256682	0.352553512926	-0.253434751719	-0.552749859578	0.137735581107	-0.093614428792	1.341162830003	-0.084650712898	-0.218401062112	-0.109901355401	2.930457606511	1.321835614573	-0.560328927632	3.227735172082	3.256703178665	0.062817082764	0.310466476961	0.033479535426	0.437712177880	0.885754468150	0.000214741348	0.247715024549	0.091675474269	0.036838845861	0.511339113619	0.120545284684	0.472588404177	0.059002607434	0.083117557227	0.024051476280	0.409169830856	0.014315461451	0.371816658039	0.816466049637	-0.000000000000	0.175328842059	0.019061349921	0.115629633577	0.121049774818	-0.000000000000	0.788005965207	0.000000000000	0.000000000000	0.000000000000	-29.845480493259	1.531000828914
0.045325000000	0.523441720715	0.926465856592	0.123618217106	0.128449642223	0.353066978685	-0.253203041653	-0.552847891443	0.138300746186	-0.093045739164	1.341212558967	-0.084332398175	-0.218644711638	-0.114265308939	2.937721674389	1.326282750375	-0.560035813735	3.231292054447	3.242609726866	0.062609833084	0.310996313546	0.033375901224	0.437354898347	0.885377098805	0.000213588156	0.247326865797	0.091286198257	0.037264228602	0.509237126041	0.119897939107	0.474289105799	0.059237315311	0.083405829191	0.024396491496	0.409089952744	0.014047419140	0.370547409893	0.814501185263	-0.000000000000	0.175539260290	0.019311515551	0.116472370230	0.118788364924	-0.000000000000	0.790559953152	0.000000000000	0.000000000000	0.000000000000	-29.837760626057	1.475543580592
0.045500000000	0.523676437115	0.926451126327	0.123579933313	0.128429263330	0.353581715222	-0.252970551593	-0.552945872316	0.138866532551	-0.092479514396	1.341260247691	-0.084013366256	-0.218883552209	-0.118637740149	2.944980756525	1.330749832000	-0.559746180222	3.234835633245	3.228533272795	0.062405549147	0.311522875875	0.033271384127	0.436992721410	0.884991204382	0.000212441157	0.246941921489	0.090900356138	0.037691852594	0.507134282343	0.119254069870	0.475994389693	0.059472031711	0.083693820202	0.024741506712	0.409010074631	0.013779376829	0.369278161747	0.812536320889	-0.000000000000	0.175749678520	0.019561681180	0.117315106884	0.116526955030	-0.000000000000	0.793113941097	0.000000000000	0.000000000000	0.000000000000	-29.829298513575	1.420149364232
0.045675000000	0.523911161682	0.926436451956	0.123541608142	0.128408118525	0.354097721650	-0.252737278044	-0.553043802815	0.139432937901	-0.091915751555	1.341305893768	-0.083693620196	-0.219117607262	-0.123018560689	2.952234691068	1.335236930581	-0.559460123976	3.238366239354	3.214473344555	0.062204215025	0.312046181532	0.033165988876	0.436625673370	0.884596830663	0.000211300317	0.246560174365	0.090517929473	0.038121705801	0.505030587122	0.118613658303	0.477704231249	0.059706756278	0.083981530839	0.025086521928	0.408930196519	0.013511334519	0.368008913601	0.810571456514	-0.000000000000	0.175960096750	0.019811846809	0.118157843538	0.114265545135	-0.000000000000	0.795667929042	0.000000000000	0.000000000000	0.000000000000	-29.820089163205	1.364820763301
0.045850000000	0.524145894059	0.926421833602	0.123503242428	0.128386206349	0.354614997054	-0.252503217495	-0.553141683574	0.139999959997	-0.091354447789	1.341349495136	-0.083373163013	-0.219346901178	-0.127407679421	2.959483313112	1.339744117732	-0.559177738390	3.241884198933	3.200429473051	0.062005814878	0.312566248005	0.033059720186	0.436253780386	0.884194023183	0.000210165604	0.246181607253	0.090138899920	0.038553776251	0.502926044950	0.117976685838	0.479418605994	0.059941488654	0.084268961703	0.025431537144	0.408850318407	0.013243292208	0.366739665455	0.808606592140	-0.000000000000	0.176170514980	0.020062012439	0.119000580191	0.112004135241	-0.000000000000	0.798221916988	0.000000000000	0.000000000000	0.000000000000	-29.810128680808	1.309560370732
0.046025000000	0.524380633886	0.926407271390	0.123464837003	0.128363525359	0.355133540490	-0.252268366426	-0.553239515243	0.140567596652	-0.090795600330	1.341391050042	-0.083051997690	-0.219571459167	-0.131805002811	2.966726455178	1.344271465463	-0.558899113609	3.245389833676	3.186401191600	0.061810332950	0.313083092688	0.032952582749	0.435877068474	0.883782827231	0.000209036984	0.245806203078	0.089763249236	0.038988052039	0.500820660375	0.117343134008	0.481137489583	0.060176228482	0.084556113418	0.025776552359	0.408770440295	0.012975249897	0.365470417309	0.806641727765	-0.000000000000	0.176380933210	0.020312178068	0.119843316845	0.109742725347	-0.000000000000	0.800775904933	0.000000000000	0.000000000000	0.000000000000	-29.799414173120	1.254370785161
0.046200000000	0.524615380807	0.926392765444	0.123426392692	0.128340074125	0.355653350983	-0.252032721302	-0.553337298488	0.141135845738	-0.090239206490	1.341430557007	-0.082730127176	-0.219791307164	-0.136210435284	2.973963947657	1.348819046097	-0.558624336759	3.248883461058	3.172388035582	0.061617753570	0.313596732884	0.032844581230	0.435495563514	0.883363287856	0.000207914426	0.245433944854	0.089390959275	0.039424521320	0.498714437922	0.116712984442	0.482860857802	0.060410975403	0.084842986629	0.026121567575	0.408690562182	0.012707207587	0.364201169163	0.804676863391	-0.000000000000	0.176591351440	0.020562343697	0.120686053499	0.107481315453	-0.000000000000	0.803329892878	0.000000000000	0.000000000000	0.000000000000	-29.787943656514	1.199254607528
0.046375000000	0.524850134462	0.926378315886	0.123387910319	0.128315851239	0.356174427532	-0.251796278576	-0.553435033990	0.141704705181	-0.089685263662	1.341468014803	-0.082407554385	-0.220006471730	-0.140623879549	2.981195619206	1.353386932191	-0.558353492143	3.252365394553	3.158389542107	0.061428061150	0.314107185801	0.032735720268	0.435109291246	0.882935449863	0.000206797895	0.245064815687	0.089022011991	0.039863172316	0.496607382091	0.116086218871	0.484588686570	0.060645729057	0.085129582005	0.026466582791	0.408610684070	0.012439165276	0.362931921017	0.802711999017	-0.000000000000	0.176801769670	0.020812509327	0.121528790152	0.105219905558	-0.000000000000	0.805883880823	0.000000000000	0.000000000000	0.000000000000	-29.775715972465	1.144214438027
0.046550000000	0.525084894492	0.926363922841	0.123349390699	0.128290855306	0.356696769100	-0.251559034687	-0.553532722444	0.142274172962	-0.089133769322	1.341503422423	-0.082084282198	-0.220216979968	-0.145045236889	2.988421297103	1.357975196470	-0.558086661432	3.255835943839	3.144405249715	0.061241240187	0.314614468556	0.032626004479	0.434718277269	0.882499357816	0.000205687361	0.244698798773	0.088656389433	0.040303993309	0.494499497355	0.115462819121	0.486320951931	0.060880489088	0.085415900238	0.026811598007	0.408530805958	0.012171122965	0.361662672871	0.800747134642	-0.000000000000	0.177012187900	0.021062674956	0.122371526806	0.102958495664	-0.000000000000	0.808437868769	0.000000000000	0.000000000000	0.000000000000	-29.762730709758	1.089252873370
0.046725000000	0.525319660540	0.926349586428	0.123310834646	0.128265084950	0.357220374626	-0.251320986064	-0.553630364560	0.142844247115	-0.088584721023	1.341536779057	-0.081760313464	-0.220422859442	-0.149474407432	2.995640807573	1.362583911768	-0.557823923835	3.259295414980	3.130434698087	0.061057275262	0.315118598171	0.032515438455	0.434322547048	0.882055056041	0.000204582790	0.244335877398	0.088294073746	0.040746972648	0.492390788168	0.114842767118	0.488057630061	0.061115255136	0.085701942042	0.027156613223	0.408450927846	0.011903080655	0.360393424725	0.798782270268	-0.000000000000	0.177222606130	0.021312840585	0.123214263460	0.100697085770	-0.000000000000	0.810991856714	0.000000000000	0.000000000000	0.000000000000	-29.748988133227	1.034372504341
0.046900000000	0.525554432245	0.926335306771	0.123272242966	0.128238538813	0.357745243013	-0.251082129121	-0.553727961061	0.143414925729	-0.088038116403	1.341568084072	-0.081435650999	-0.220624138108	-0.153911290381	3.002853976072	1.367213150971	-0.557565356249	3.262744110606	3.116477427792	0.060876151036	0.315619591581	0.032404026759	0.433922125910	0.881602588625	0.000203484151	0.243976034941	0.087935047172	0.041192098742	0.490281258955	0.114226044883	0.489798697263	0.061350026841	0.085987708155	0.027501628439	0.408371049733	0.011635038344	0.359124176579	0.796817405893	-0.000000000000	0.177433024360	0.021563006215	0.124057000113	0.098435675876	-0.000000000000	0.813545844659	0.000000000000	0.000000000000	0.000000000000	-29.734489118711	0.979575913616
0.047075000000	0.525789209250	0.926321083991	0.123233616464	0.128211215555	0.358271373137	-0.250842460260	-0.553825512683	0.143986206943	-0.087493953176	1.341597336993	-0.081110297588	-0.220820844249	-0.158355784232	3.010060627551	1.371862986966	-0.557311033400	3.266182330066	3.102532980034	0.060697852255	0.316117465627	0.032291773935	0.433517039045	0.881141999420	0.000202391411	0.243619254865	0.087579292049	0.041639360062	0.488170914121	0.113612634536	0.491544129967	0.061584803845	0.086273199337	0.027846643655	0.408291171621	0.011366996033	0.357854928433	0.794852541519	-0.000000000000	0.177643442590	0.021813171844	0.124899736767	0.096174265981	-0.000000000000	0.816099832605	0.000000000000	0.000000000000	0.000000000000	-29.719235093839	0.924865673818
0.047250000000	0.526023991194	0.926306918207	0.123194955936	0.128183113851	0.358798763842	-0.250601975870	-0.553923020174	0.144558088950	-0.086952229139	1.341624537484	-0.080784255985	-0.221013006416	-0.162807786969	3.017260586685	1.376533492599	-0.557061027971	3.269610369576	3.088600896434	0.060522363745	0.316612237061	0.032178684499	0.433107311509	0.880673332039	0.000201304540	0.243265520726	0.087226790807	0.042088745141	0.486059758047	0.113002518291	0.493293904729	0.061819585789	0.086558416370	0.028191658871	0.408211293509	0.011098953723	0.356585680287	0.792887677145	-0.000000000000	0.177853860821	0.022063337473	0.125742473421	0.093912856087	-0.000000000000	0.818653820550	0.000000000000	0.000000000000	0.000000000000	-29.703227984190	0.870244345794
0.047425000000	0.526258777718	0.926292809541	0.123156262175	0.128154232397	0.359327413942	-0.250360672327	-0.554020484298	0.145130569995	-0.086412942167	1.341649685330	-0.080457528915	-0.221200653375	-0.167267196230	3.024453678086	1.381224740632	-0.556815410719	3.273028522354	3.074680718816	0.060349670416	0.317103922543	0.032064762943	0.432692968224	0.880196629865	0.000200223506	0.242914816167	0.086877525973	0.042540242575	0.483947795087	0.112395678458	0.495047998232	0.062054372314	0.086843360059	0.028536674086	0.408131415397	0.010830911412	0.355316432141	0.790922812770	-0.000000000000	0.178064279051	0.022313503102	0.126585210075	0.091651446193	-0.000000000000	0.821207808495	0.000000000000	0.000000000000	0.000000000000	-29.686470164413	0.815714477087
0.047600000000	0.526493568464	0.926278758112	0.123117535969	0.128124569906	0.359857322219	-0.250118545996	-0.554117905828	0.145703648373	-0.085876090219	1.341672780428	-0.080130119071	-0.221383814063	-0.171733909468	3.031639726481	1.385936803704	-0.556574250575	3.276437078744	3.060771989011	0.060179757256	0.317592538647	0.031950013737	0.432274033976	0.879711936045	0.000199148277	0.242567124918	0.086531480167	0.042993841020	0.481835029576	0.111792097443	0.496806387284	0.062289163059	0.087128031235	0.028881689302	0.408051537284	0.010562869101	0.354047183995	0.788957948396	-0.000000000000	0.178274697281	0.022563668732	0.127427946728	0.089390036299	-0.000000000000	0.823761796440	0.000000000000	0.000000000000	0.000000000000	-29.668964413865	0.761278600585
0.047775000000	0.526728363071	0.926264764039	0.123078778100	0.128094125109	0.360388487425	-0.249875593228	-0.554215285550	0.146277322430	-0.085341671330	1.341693822772	-0.079802029117	-0.221562517540	-0.176207824086	3.038818556883	1.390669754305	-0.556337614744	3.279836326330	3.046874248677	0.060012609336	0.318078101854	0.031834441325	0.431850533420	0.879219293496	0.000198078822	0.242222430797	0.086188636103	0.043449529193	0.479721465823	0.111191757745	0.498569048816	0.062523957667	0.087412430748	0.029226704518	0.407971659172	0.010294826791	0.352777935849	0.786993084021	-0.000000000000	0.178485115511	0.022813834361	0.128270683382	0.087128626404	-0.000000000000	0.826315784386	0.000000000000	0.000000000000	0.000000000000	-29.650713876376	0.706939233334
0.047950000000	0.526963161182	0.926250827441	0.123039989346	0.128062896754	0.360920908283	-0.249631810360	-0.554312624261	0.146851590561	-0.084809683618	1.341712812437	-0.079473261690	-0.221736792956	-0.180688837564	3.045989994737	1.395423664741	-0.556105568790	3.283226550043	3.032987039123	0.059848211806	0.318560628560	0.031718050127	0.431422491077	0.878718744903	0.000197015110	0.241880717710	0.085848976587	0.043907295873	0.477607108115	0.110594641958	0.500335959885	0.062758755778	0.087696559472	0.029571719734	0.407891781060	0.010026784480	0.351508687703	0.785028219647	-0.000000000000	0.178695533741	0.023063999990	0.129113420036	0.084867216510	-0.000000000000	0.828869772331	0.000000000000	0.000000000000	0.000000000000	-29.631722023729	0.652698875496
0.048125000000	0.527197962436	0.926236948437	0.123001170479	0.128030883607	0.361454583482	-0.249387193718	-0.554409922771	0.147426451213	-0.084280125279	1.341729749576	-0.079143819397	-0.221906669510	-0.185176847563	3.053153866049	1.400198607107	-0.555878176713	3.286608032258	3.019109901158	0.059686549896	0.319040135071	0.031600844541	0.430989931338	0.878210332723	0.000195957110	0.241541969648	0.085512484516	0.044367129897	0.475491960715	0.110000732769	0.502107097671	0.062993557032	0.087980418306	0.029916734950	0.407811902948	0.009758742169	0.350239439557	0.783063355272	-0.000000000000	0.178905951971	0.023314165620	0.129956156689	0.082605806616	-0.000000000000	0.831423760276	0.000000000000	0.000000000000	0.000000000000	-29.611992622541	0.598560009437
0.048300000000	0.527432766475	0.926223127144	0.122962322267	0.127998084455	0.361989511684	-0.249141739616	-0.554507181898	0.148001902879	-0.083752994592	1.341744634405	-0.078813704816	-0.222072176426	-0.189671752033	3.060309997505	1.404994653266	-0.555655501021	3.289981052884	3.005242374934	0.059527608916	0.319516637606	0.031482828940	0.430552878461	0.877694099184	0.000194904792	0.241206170688	0.085179142882	0.044829020163	0.473376027865	0.109410012957	0.503882439476	0.063228361070	0.088264008170	0.030261750166	0.407732024835	0.009490699859	0.348970191411	0.781098490898	-0.000000000000	0.179116370201	0.023564331249	0.130798893343	0.080344396722	-0.000000000000	0.833977748221	0.000000000000	0.000000000000	0.000000000000	-29.591529704184	0.544525098939
0.048475000000	0.527667572938	0.926209363679	0.122923445471	0.127964498098	0.362525691520	-0.248895444354	-0.554604402475	0.148577944104	-0.083228289914	1.341757467196	-0.078482920499	-0.222233342919	-0.194173449291	3.067458216566	1.409811874826	-0.555437602794	3.293345889448	2.991383999810	0.059371374252	0.319990152297	0.031364007674	0.430111356576	0.877170086289	0.000193858126	0.240873304993	0.084848934767	0.045292955629	0.471259313782	0.108822465397	0.505661962722	0.063463167534	0.088547330008	0.030606765382	0.407652146723	0.009222657548	0.347700943265	0.779133626524	-0.000000000000	0.179326788431	0.023814496878	0.131641629997	0.078082986827	-0.000000000000	0.836531736167	0.000000000000	0.000000000000	0.000000000000	-29.570337537471	0.490596588513
0.048650000000	0.527902381468	0.926195658161	0.122884540848	0.127930123357	0.363063121588	-0.248648304220	-0.554701585341	0.149154573479	-0.082706009685	1.341768248271	-0.078151468970	-0.222390198175	-0.198681838103	3.074598351568	1.414650343119	-0.555224541744	3.296702817169	2.977534314220	0.059217831373	0.320460695188	0.031244385069	0.429665389681	0.876638335813	0.000192817079	0.240543356812	0.084521843342	0.045758925313	0.469141822662	0.108238073051	0.507445644955	0.063697976064	0.088830384785	0.030951780598	0.407572268611	0.008954615237	0.346431695120	0.777168762149	-0.000000000000	0.179537206661	0.024064662508	0.132484366650	0.075821576933	-0.000000000000	0.839085724112	0.000000000000	0.000000000000	0.000000000000	-29.548420603836	0.436776902813
0.048825000000	0.528137191706	0.926182010704	0.122845609151	0.127894959070	0.363601800461	-0.248400315490	-0.554798731350	0.149731789644	-0.082186152424	1.341776977994	-0.077819352727	-0.222542771323	-0.203196817751	3.081730231790	1.419510129187	-0.555016376262	3.300052109035	2.963692855552	0.059066965823	0.320928282239	0.031123965430	0.429215001647	0.876098889309	0.000191781624	0.240216310476	0.084197851871	0.046226918289	0.467023558677	0.107656818977	0.509233463842	0.063932786301	0.089113173493	0.031296795813	0.407492390499	0.008686572927	0.345162446974	0.775203897775	-0.000000000000	0.179747624891	0.024314828137	0.133327103304	0.073560167039	-0.000000000000	0.841639712057	0.000000000000	0.000000000000	0.000000000000	-29.525783574765	0.383068446144
0.049000000000	0.528372003291	0.926168421426	0.122806651126	0.127859004092	0.364141726678	-0.248151474428	-0.554895841362	0.150309591287	-0.081668716733	1.341783656764	-0.077486574242	-0.222691091420	-0.207718288095	3.088853687529	1.424391303761	-0.554813163470	3.303394035862	2.949859160030	0.058918763224	0.321392929323	0.031002753035	0.428760216216	0.875551788105	0.000190751729	0.239892150402	0.083876943706	0.046696923693	0.464904525978	0.107078686321	0.511025397167	0.064167597887	0.089395697142	0.031641811029	0.407412512386	0.008418530616	0.343893198828	0.773239033400	-0.000000000000	0.179958043121	0.024564993766	0.134169839958	0.071298757145	-0.000000000000	0.844193700003	0.000000000000	0.000000000000	0.000000000000	-29.502431291252	0.329473602039
0.049175000000	0.528606815866	0.926154890441	0.122767667516	0.127822257297	0.364682898750	-0.247901777282	-0.554992916249	0.150887977143	-0.081153701293	1.341788285012	-0.077153135960	-0.222835187431	-0.212246149621	3.095968550157	1.429293937252	-0.554614959263	3.306728866357	2.936032762604	0.058773209276	0.321854652228	0.030880752142	0.428301057002	0.874997073308	0.000189727365	0.239570861091	0.083559102290	0.047168930718	0.462784728693	0.106503658321	0.512821422835	0.064402410462	0.089677956769	0.031986826245	0.407332634274	0.008150488305	0.342623950682	0.771274169026	-0.000000000000	0.180168461352	0.024815159396	0.135012576611	0.069037347250	-0.000000000000	0.846747687948	0.000000000000	0.000000000000	0.000000000000	-29.478368745102	0.275994732916
0.049350000000	0.528841629071	0.926141417866	0.122728659056	0.127784717573	0.365225315160	-0.247651220294	-0.555089956893	0.151466945992	-0.080641104867	1.341790863195	-0.076819040300	-0.222975088214	-0.216780303489	3.103074652171	1.434218099738	-0.554421818345	3.310056867176	2.922213196854	0.058630289755	0.322313466658	0.030757966986	0.427837547494	0.874434785805	0.000188708501	0.239252427126	0.083244311154	0.047642928614	0.460664170927	0.105931718305	0.514621518870	0.064637223667	0.089959953433	0.032331841461	0.407252756162	0.007882445995	0.341354702536	0.769309304652	-0.000000000000	0.180378879582	0.025065325025	0.135855313265	0.066775937356	-0.000000000000	0.849301675893	0.000000000000	0.000000000000	0.000000000000	-29.453601061883	0.222634179796
0.049525000000	0.529076442548	0.926128003816	0.122689626478	0.127746383829	0.365768974358	-0.247399799688	-0.555186964184	0.152046496664	-0.080130926302	1.341791391792	-0.076484289659	-0.223110822504	-0.221320651573	3.110171827238	1.439163860948	-0.554233794261	3.313378302970	2.908399994887	0.058489990515	0.322769388230	0.030634401777	0.427369711053	0.873864966261	0.000187695109	0.238936833174	0.082932553917	0.048118906690	0.458542856766	0.105362849688	0.516425663413	0.064872037144	0.090241688216	0.032676856677	0.407172878050	0.007614403684	0.340085454390	0.767344440277	-0.000000000000	0.180589297812	0.025315490654	0.136698049919	0.064514527462	-0.000000000000	0.851855663838	0.000000000000	0.000000000000	0.000000000000	-29.428133485391	0.169394262086
0.049700000000	0.529311255939	0.926114648403	0.122650570509	0.127707254989	0.366313874769	-0.247147511678	-0.555283939022	0.152626628031	-0.079623164525	1.341789871299	-0.076148886407	-0.223242418904	-0.225867096492	3.117259910227	1.444131290257	-0.554050939432	3.316693436437	2.894592687250	0.058352297482	0.323222432482	0.030510060706	0.426897570916	0.873287655125	0.000186687160	0.238624063983	0.082623814287	0.048596854314	0.456420790270	0.104797035979	0.518233834724	0.065106850535	0.090523162222	0.033021871893	0.407092999937	0.007346361373	0.338816206244	0.765379575903	-0.000000000000	0.180799716042	0.025565656284	0.137540786573	0.062253117568	-0.000000000000	0.854409651784	0.000000000000	0.000000000000	0.000000000000	-29.401971363468	0.116277277410
0.049875000000	0.529546068884	0.926101351743	0.122611491871	0.127667329995	0.366860014787	-0.246894352468	-0.555380882317	0.153207339014	-0.079117818546	1.341786302230	-0.075812832891	-0.223369905872	-0.230419541639	3.124338737244	1.449120456674	-0.553873305179	3.320002528362	2.880790802845	0.058217196663	0.323672614863	0.030384947939	0.426421150194	0.872702892628	0.000185684623	0.238314104384	0.082318076059	0.049076760906	0.454297975480	0.104234260770	0.520046011177	0.065341663480	0.090804376579	0.033366887109	0.407013121825	0.007078319063	0.337546958098	0.763414711528	-0.000000000000	0.181010134272	0.025815821913	0.138383523226	0.059991707674	-0.000000000000	0.856963639729	0.000000000000	0.000000000000	0.000000000000	-29.375120135056	0.063285501491
0.050050000000	0.529780881025	0.926088113949	0.122572391280	0.127626607805	0.367407392777	-0.246640318246	-0.555477794987	0.153788628578	-0.078614887456	1.341780685109	-0.075476131435	-0.223493311713	-0.234977891206	3.131408145652	1.454131428834	-0.553700941744	3.323305837658	2.866993868845	0.058084674136	0.324119950743	0.030259067619	0.425940471874	0.872110718785	0.000184687469	0.238006939289	0.082015323115	0.049558615949	0.452174416414	0.103674507746	0.521862171266	0.065576475621	0.091085332438	0.033711902325	0.406933243713	0.006810276752	0.336277709952	0.761449847154	-0.000000000000	0.181220552502	0.026065987542	0.139226259880	0.057730297779	-0.000000000000	0.859517627674	0.000000000000	0.000000000000	0.000000000000	-29.347585318372	0.010421188075
0.050225000000	0.530015692004	0.926074935135	0.122533269448	0.127585087394	0.367956007079	-0.246385405192	-0.555574677957	0.154370495735	-0.078114370430	1.341773020471	-0.075138784339	-0.223612664572	-0.239542050200	3.138467974092	1.459164274995	-0.553533898313	3.326603621403	2.853201410623	0.057954716056	0.324564455407	0.030132423869	0.425455558820	0.871511173395	0.000183695671	0.237702553691	0.081715539423	0.050042408978	0.450050117069	0.103117760676	0.523682293596	0.065811286600	0.091366030974	0.034056917541	0.406853365601	0.006542234441	0.335008461806	0.759484982780	-0.000000000000	0.181430970732	0.026316153172	0.140068996534	0.055468887885	-0.000000000000	0.862071615619	0.000000000000	0.000000000000	0.000000000000	-29.319372500098	-0.042313431102
0.050400000000	0.530250501463	0.926061815412	0.122494127082	0.127542767754	0.368505856000	-0.246129609470	-0.555671532164	0.154952939538	-0.077616266729	1.341763308861	-0.074800793882	-0.223727992423	-0.244111924460	3.145518062495	1.464219063024	-0.553372223033	3.329896134868	2.839412951678	0.057827308651	0.325006144061	0.030005020788	0.424966433774	0.870904296046	0.000182709199	0.237400932664	0.081418709039	0.050528129586	0.447925081421	0.102564003419	0.525506356891	0.066046096059	0.091646473383	0.034401932756	0.406773487488	0.006274192130	0.333739213660	0.757520118405	-0.000000000000	0.181641388962	0.026566318801	0.140911733187	0.053207477991	-0.000000000000	0.864625603565	0.000000000000	0.000000000000	0.000000000000	-29.290487325496	-0.094916146309
0.050575000000	0.530485309043	0.926048754894	0.122454964884	0.127499647893	0.369056937823	-0.245872927236	-0.555768358551	0.155535959089	-0.077120575692	1.341751550830	-0.074462162320	-0.223839323070	-0.248687420670	3.152558252095	1.469295860397	-0.553215963025	3.333183631552	2.825628013568	0.057702438224	0.325445031825	0.029876862454	0.424473119354	0.870290126110	0.000181728024	0.237102061362	0.081124816102	0.051015767422	0.445799313424	0.102013219917	0.527334339986	0.066280903639	0.091926660885	0.034746947972	0.406693609376	0.006006149820	0.332469965514	0.755555254031	-0.000000000000	0.181851807192	0.026816484430	0.141754469841	0.050946068097	-0.000000000000	0.867179591510	0.000000000000	0.000000000000	0.000000000000	-29.260935489367	-0.147384769794
0.050750000000	0.530720114386	0.926035753693	0.122415783551	0.127455726834	0.369609250802	-0.245615354631	-0.555865158070	0.156119553532	-0.076627296746	1.341737746932	-0.074122891890	-0.223946684135	-0.253268446362	3.159588385432	1.474394734193	-0.553065164400	3.336466363208	2.811846115849	0.057580091150	0.325881133742	0.029747952924	0.423975638058	0.869668702750	0.000180752118	0.236805925018	0.080833844839	0.051505312189	0.443672817010	0.101465394203	0.529166221833	0.066515708982	0.092206594724	0.035091963188	0.406613731264	0.005738107509	0.331200717368	0.753590389656	-0.000000000000	0.182062225422	0.027066650059	0.142597206495	0.048684658202	-0.000000000000	0.869733579455	0.000000000000	0.000000000000	0.000000000000	-29.230722727781	-0.199717135714
0.050925000000	0.530954917135	0.926022811919	0.122376583775	0.127411003619	0.370162793162	-0.245356887787	-0.555961931680	0.156703722053	-0.076136429402	1.341721897729	-0.073782984806	-0.224050103062	-0.257854909925	3.166608306355	1.479515751088	-0.552919872264	3.339744579862	2.798066776012	0.057460253880	0.326314464772	0.029618296229	0.423474012262	0.869040064918	0.000179781453	0.236512508945	0.080545779558	0.051996753648	0.441545596091	0.100920510392	0.531001981493	0.066750511731	0.092486276166	0.035436978404	0.406533853152	0.005470065198	0.329931469222	0.751625525282	-0.000000000000	0.182272643652	0.027316815689	0.143439943148	0.046423248308	-0.000000000000	0.872287567400	0.000000000000	0.000000000000	0.000000000000	-29.199854810499	-0.251911100048
0.051100000000	0.531189716931	0.926009929685	0.122337366243	0.127365477304	0.370717563104	-0.245097522823	-0.556058680349	0.157288463886	-0.075647973254	1.341704003786	-0.073442443263	-0.224149607107	-0.262446720606	3.173617860019	1.484658977351	-0.552780130730	3.343018529842	2.784289509430	0.057342912934	0.326745039794	0.029487896385	0.422968264224	0.868404251357	0.000178816001	0.236221798535	0.080260604655	0.052490081613	0.439417654558	0.100378552685	0.532841598143	0.066985311527	0.092765706500	0.035781993620	0.406453975039	0.005202022888	0.328662221076	0.749660660907	-0.000000000000	0.182483061883	0.027566981318	0.144282679802	0.044161838414	-0.000000000000	0.874841555346	0.000000000000	0.000000000000	0.000000000000	-29.168337534045	-0.303964540481
0.051275000000	0.531424513417	0.925997107101	0.122298131639	0.127319146961	0.371273558800	-0.244837255846	-0.556155405052	0.157873778304	-0.075161927981	1.341684065672	-0.073101269437	-0.224245223343	-0.267043788509	3.180616892886	1.489824478842	-0.552645982920	3.346288459789	2.770513829305	0.057228054907	0.327172873610	0.029356757380	0.422458416080	0.867761300601	0.000177855733	0.235933779259	0.079978304608	0.052985285953	0.437288996280	0.099839505370	0.534685051070	0.067220108013	0.093044887039	0.036127008836	0.406374096927	0.004933980577	0.327392972930	0.747695796533	-0.000000000000	0.182693480113	0.027817146947	0.145125416456	0.041900428520	-0.000000000000	0.877395543291	0.000000000000	0.000000000000	0.000000000000	-29.136176715363	-0.355875356270
0.051450000000	0.531659306235	0.925984344278	0.122258880640	0.127272011677	0.371830778394	-0.244576082952	-0.556252106772	0.158459664626	-0.074678293350	1.341662083957	-0.072759465486	-0.224336978653	-0.271646024594	3.187605252712	1.495012321007	-0.552517470974	3.349554614678	2.756739246620	0.057115666467	0.327597980939	0.029224883185	0.421944489848	0.867111250978	0.000176900622	0.235648436663	0.079698863979	0.053482356592	0.435159625108	0.099303352816	0.536532319672	0.067454900831	0.093323819117	0.036472024052	0.406294218815	0.004665938266	0.326123724784	0.745730932159	-0.000000000000	0.182903898343	0.028067312577	0.145968153109	0.039639018625	-0.000000000000	0.879949531236	0.000000000000	0.000000000000	0.000000000000	-29.103378186010	-0.407641468089
0.051625000000	0.531894095027	0.925971641325	0.122219613920	0.127224070556	0.372389220007	-0.244314000226	-0.556348786498	0.159046122213	-0.074197069210	1.341638059218	-0.072417033549	-0.224424899734	-0.276253340667	3.194582788543	1.500222568875	-0.552394636045	3.352817237832	2.742965270093	0.057005734349	0.328020376424	0.029092277747	0.421426507428	0.866454140610	0.000175950640	0.235365756375	0.079422267412	0.053981283507	0.433029544868	0.098770079479	0.538383383459	0.067689689623	0.093602504093	0.036817039268	0.406214340703	0.004397895956	0.324854476638	0.743766067784	-0.000000000000	0.183114316573	0.028317478206	0.146810889763	0.037377608731	-0.000000000000	0.882503519182	0.000000000000	0.000000000000	0.000000000000	-29.069947786836	-0.459260817855
0.051800000000	0.532128879437	0.925958998352	0.122180332147	0.127175322716	0.372948881730	-0.244051003742	-0.556445445228	0.159633150468	-0.073718255499	1.341611992033	-0.072073975748	-0.224509013092	-0.280865649379	3.201549350700	1.505455287057	-0.552277518307	3.356076570929	2.729191406132	0.056898245365	0.328440074627	0.028958944994	0.420904490604	0.865790007414	0.000175005760	0.235085724097	0.079148499633	0.054482056730	0.430898759369	0.098239669897	0.540238222051	0.067924474032	0.093880943348	0.037162054483	0.406134462590	0.004129853645	0.323585228492	0.741801203410	-0.000000000000	0.183324734803	0.028567643835	0.147653626417	0.035116198837	-0.000000000000	0.885057507127	0.000000000000	0.000000000000	0.000000000000	-29.035891363131	-0.510731368541
0.051975000000	0.532363659105	0.925946415470	0.122141035986	0.127125767292	0.373509761631	-0.243787089561	-0.556542083965	0.160220748835	-0.073241852240	1.341583882986	-0.071730294189	-0.224589345048	-0.285482864215	3.208504790766	1.510710539744	-0.552166156947	3.359332854015	2.715417158801	0.056793186394	0.328857090032	0.028824888831	0.420378461039	0.865118889104	0.000174065954	0.234808325609	0.078877545453	0.054984666346	0.428767272398	0.097712108691	0.542096815175	0.068159253701	0.094159138285	0.037507069699	0.406054584478	0.003861811334	0.322315980346	0.739836339035	-0.000000000000	0.183535153033	0.028817809465	0.148496363071	0.032854788943	-0.000000000000	0.887611495072	0.000000000000	0.000000000000	0.000000000000	-29.001214760174	-0.562051103976
0.052150000000	0.532598433677	0.925933892786	0.122101726096	0.127075403433	0.374071857749	-0.243522253735	-0.556638703721	0.160808916803	-0.072767859544	1.341553732664	-0.071385990963	-0.224665921738	-0.290104899481	3.215448961575	1.515988390702	-0.552060590168	3.362586325513	2.701642029777	0.056690544386	0.329271437048	0.028690113143	0.419848440283	0.864440823191	0.000173131195	0.234533546768	0.078609389761	0.055489102493	0.426635087722	0.097187380565	0.543959142670	0.068394028272	0.094437090333	0.037852084915	0.405974706366	0.003593769024	0.321046732200	0.737871474661	-0.000000000000	0.183745571263	0.029067975094	0.149339099724	0.030593379048	-0.000000000000	0.890165483017	0.000000000000	0.000000000000	0.000000000000	-28.965923819173	-0.613218028625
0.052325000000	0.532833202793	0.925921430409	0.122062403131	0.127024230301	0.374635168101	-0.243256492303	-0.556735305512	0.161397653899	-0.072296277610	1.341521541661	-0.071041068145	-0.224738769111	-0.294731670294	3.222381717187	1.521288903270	-0.551960855178	3.365837222221	2.687865518325	0.056590306362	0.329683130004	0.028554621794	0.419314449769	0.863755846984	0.000172201455	0.234261373504	0.078344017530	0.055995355363	0.424502209089	0.096665470304	0.545825184481	0.068628797389	0.094714800940	0.038197100131	0.405894828253	0.003325726713	0.319777484054	0.735906610287	-0.000000000000	0.183955989493	0.029318140723	0.150181836378	0.028331969154	-0.000000000000	0.892719470963	0.000000000000	0.000000000000	0.000000000000	-28.930024373553	-0.664230167368
0.052500000000	0.533067966097	0.925909028448	0.122023067742	0.126972247077	0.375199690676	-0.242989801293	-0.556831890363	0.161986959694	-0.071827106723	1.341487310576	-0.070695527797	-0.224807912936	-0.299363092570	3.229302912876	1.526612140364	-0.551866988190	3.369085779322	2.674087121260	0.056492459412	0.330092183152	0.028418418628	0.418776510816	0.863063997594	0.000171276708	0.233991791827	0.078081413811	0.056503415200	0.422368640223	0.096146362777	0.547694920663	0.068863560693	0.094992271581	0.038542115347	0.405814950141	0.003057684402	0.318508235908	0.733941745912	-0.000000000000	0.184166407723	0.029568306353	0.151024573032	0.026070559260	-0.000000000000	0.895273458908	0.000000000000	0.000000000000	0.000000000000	-28.893522245574	-0.715085565265
0.052675000000	0.533302723230	0.925896687010	0.121983720600	0.126919452962	0.375765422881	-0.242722175278	-0.556928459469	0.162576834476	-0.071360349074	1.341451040587	-0.070349374984	-0.224873369578	-0.303999106854	3.236212513686	1.531957928266	-0.551778942038	3.372331950549	2.660306841625	0.056395931413	0.330500644604	0.028282412049	0.418237111138	0.862369451151	0.000170356927	0.233721735096	0.077823033631	0.057021804241	0.420239761736	0.095630042741	0.549564233113	0.069098317825	0.095269504065	0.038493037003	0.406491823051	0.003126215165	0.318156665412	0.733516893108	-0.000000000000	0.183240987355	0.030365482748	0.155042053343	0.025809853667	-0.000000000000	0.896302596519	0.000000000000	0.000000000000	0.000000000000	-28.856753769723	-0.765835538257
0.052850000000	0.533537473841	0.925884406203	0.121944362303	0.126865847133	0.376332363798	-0.242453613200	-0.557025013486	0.163167276402	-0.070896001305	1.341412737564	-0.070002611295	-0.224935119530	-0.308639705223	3.243110292325	1.537326778610	-0.551696426803	3.375575200555	2.646524585714	0.056299658389	0.330910547284	0.028147503816	0.417698719861	0.861676352533	0.000169442086	0.233448159144	0.077570322130	0.057558984032	0.418120915561	0.095116495609	0.551429033958	0.069333068435	0.095546503459	0.038443958659	0.407168695960	0.003194745927	0.317805094916	0.733092040305	-0.000000000000	0.182315566987	0.031162659144	0.159059533654	0.025549148075	-0.000000000000	0.897331734130	0.000000000000	0.000000000000	0.000000000000	-28.820050548384	-0.816530809348
0.053025000000	0.533772217570	0.925872186132	0.121904993526	0.126811428796	0.376900510798	-0.242184109572	-0.557121553518	0.163758285568	-0.070434065524	1.341372407050	-0.069655245723	-0.224993133364	-0.313284917331	3.249996313212	1.542718491993	-0.551619046974	3.378814534287	2.632741386946	0.056203638807	0.331321883632	0.028013688080	0.417161331838	0.860984694434	0.000168532158	0.233171082694	0.077323248679	0.058114853538	0.416012047869	0.094605706300	0.553289347170	0.069567812165	0.095823274549	0.038394880315	0.407845568869	0.003263276689	0.317453524419	0.732667187501	-0.000000000000	0.181390146619	0.031959835539	0.163077013965	0.025288442482	-0.000000000000	0.898360871742	0.000000000000	0.000000000000	0.000000000000	-28.783410804885	-0.867172188152
0.053200000000	0.534006954065	0.925860026902	0.121865614926	0.126756197141	0.377469861820	-0.241913660391	-0.557218080430	0.164349861208	-0.069974541833	1.341330054771	-0.069307284843	-0.225047381561	-0.317934766348	3.256870548176	1.548133107126	-0.551546422611	3.382049054424	2.618957964262	0.056107871306	0.331734645950	0.027880958973	0.416624941682	0.860294469117	0.000167627116	0.232890524544	0.077081783000	0.058689312394	0.413913105074	0.094097660002	0.555145196849	0.069802548660	0.096099822371	0.038345801971	0.408522441779	0.003331807451	0.317101953923	0.732242334697	-0.000000000000	0.180464726251	0.032757011935	0.167094494276	0.025027736890	-0.000000000000	0.899390009353	0.000000000000	0.000000000000	0.000000000000	-28.746832888735	-0.917759803858
0.053375000000	0.534241682972	0.925847928616	0.121826227164	0.126700151356	0.378040414800	-0.241642261646	-0.557314595021	0.164942002404	-0.069517430208	1.341285686275	-0.068958735076	-0.225097834318	-0.322589275671	3.263732968328	1.553570663172	-0.551478176440	3.385277868798	2.605175033494	0.056012354533	0.332148826580	0.027749310662	0.416089544035	0.859605668890	0.000166726934	0.232606503390	0.076845894979	0.059282260772	0.411824033878	0.093592341987	0.556996606965	0.070037277566	0.096376151931	0.038296723627	0.409199314688	0.003400338213	0.316750383427	0.731817481893	-0.000000000000	0.179539305884	0.033554188330	0.171111974588	0.024767031297	-0.000000000000	0.900419146964	0.000000000000	0.000000000000	0.000000000000	-28.710315175544	-0.968293778968
0.053550000000	0.534476403938	0.925835891378	0.121786830907	0.126643290622	0.378612167668	-0.241369909319	-0.557411098025	0.165534708078	-0.069062730501	1.341239306935	-0.068609602697	-0.225144461551	-0.327248468915	3.270583544065	1.559031199756	-0.551413933785	3.388500090240	2.591393307647	0.055917087141	0.332564417905	0.027618737341	0.415555133565	0.858918286098	0.000165831586	0.232319037830	0.076615554664	0.059893599381	0.409744781269	0.093089737603	0.558843601359	0.070271998533	0.096652268203	0.038247645282	0.409876187597	0.003468868975	0.316398812930	0.731392629089	-0.000000000000	0.178613885516	0.034351364726	0.175129454899	0.024506325704	-0.000000000000	0.901448284576	0.000000000000	0.000000000000	0.000000000000	-28.673856065129	-1.018774229320
0.053725000000	0.534711116612	0.925823915289	0.121747426827	0.126585614117	0.379185118348	-0.241096599384	-0.557507590110	0.166127976999	-0.068610442439	1.341190921954	-0.068259893826	-0.225187232901	-0.331912369906	3.277422245062	1.564514756962	-0.551353322522	3.391714836428	2.577613497164	0.055822067791	0.332981412351	0.027489233237	0.415021704973	0.858232313130	0.000164941047	0.232028146360	0.076390732261	0.060523229462	0.407675294520	0.092589832276	0.560686203745	0.070506711207	0.096928176130	0.038198566938	0.410553060507	0.003537399737	0.316047242434	0.730967776285	-0.000000000000	0.177688465148	0.035148541121	0.179146935210	0.024245620112	-0.000000000000	0.902477422187	0.000000000000	0.000000000000	0.000000000000	-28.637453979776	-1.069201264123
0.053900000000	0.534945820644	0.925812000449	0.121708015602	0.126527121016	0.379759264759	-0.240822327809	-0.557604071878	0.166721807783	-0.068160565624	1.341140536361	-0.067909614435	-0.225226117743	-0.336581002669	3.284249040276	1.570021375349	-0.551295973017	3.394921229737	2.563836310195	0.055727295151	0.333399802381	0.027360792610	0.414489252985	0.857547742415	0.000164055289	0.231733847379	0.076171398139	0.061171052788	0.405615521187	0.092092611514	0.562524437706	0.070741415239	0.097203880629	0.038149488594	0.411229933416	0.003605930499	0.315695671938	0.730542923482	-0.000000000000	0.176763044780	0.035945717516	0.183164415521	0.023984914519	-0.000000000000	0.903506559798	0.000000000000	0.000000000000	0.000000000000	-28.601107362619	-1.119574985982
0.054075000000	0.535180515683	0.925800146957	0.121668597914	0.126467810489	0.380334604816	-0.240547090555	-0.557700543869	0.167316198892	-0.067713099536	1.341088155023	-0.067558770349	-0.225261085191	-0.341254391418	3.291063897939	1.575551095943	-0.551241518079	3.398118397100	2.550062452854	0.055632767895	0.333819580501	0.027233409747	0.413957772357	0.856864566423	0.000163174289	0.231436159185	0.075957522825	0.061836971658	0.403565409108	0.091598060898	0.564358326704	0.070976110278	0.097479386584	0.038100410250	0.411906806325	0.003674461261	0.315344101441	0.730118070678	-0.000000000000	0.175837624412	0.036742893912	0.187181895832	0.023724208927	-0.000000000000	0.904535697410	0.000000000000	0.000000000000	0.000000000000	-28.564814676165	-1.169895490921
0.054250000000	0.535415201382	0.925788354912	0.121629174453	0.126407681700	0.380911136425	-0.240270883575	-0.557797006557	0.167911148634	-0.067268043530	1.341033782640	-0.067207367239	-0.225292104101	-0.345932560548	3.297866785560	1.581103960252	-0.551189592906	3.401305469865	2.536292629470	0.055538484707	0.334240739258	0.027107078968	0.413427257872	0.856182777663	0.000162298019	0.231135099978	0.075749077005	0.062520888897	0.401524906399	0.091106166091	0.566187894071	0.071210795977	0.097754698853	0.038051331906	0.412583679235	0.003742992023	0.314992530945	0.729693217874	-0.000000000000	0.174912204044	0.037540070307	0.191199376144	0.023463503334	-0.000000000000	0.905564835021	0.000000000000	0.000000000000	0.000000000000	-28.528574400917	-1.220162868409
0.054425000000	0.535649877392	0.925776624411	0.121589745910	0.126346733812	0.381488857490	-0.239993702816	-0.557893460353	0.168506655167	-0.066825396839	1.340977423751	-0.066855410634	-0.225319143080	-0.350615534629	3.304657669919	1.586680010264	-0.551139835042	3.404481583668	2.522527542843	0.055444444276	0.334663271236	0.026981794625	0.412897704342	0.855502368687	0.000161426455	0.230830687862	0.075546031522	0.063222707851	0.399493961458	0.090616912830	0.568013163014	0.071445471986	0.098029822268	0.038002253562	0.413260552144	0.003811522786	0.314640960449	0.729268365070	-0.000000000000	0.173986783676	0.038337246703	0.195216856455	0.023202797741	-0.000000000000	0.906593972632	0.000000000000	0.000000000000	0.000000000000	-28.492385034110	-1.270377201385
0.054600000000	0.535884543365	0.925764955550	0.121550312987	0.126284965982	0.382067765908	-0.239715544216	-0.557989905605	0.169102716498	-0.066385158573	1.340919082735	-0.066502905910	-0.225342170488	-0.355303338393	3.311436517066	1.592279288454	-0.551091884324	3.407645878297	2.508767894474	0.055350645297	0.335087169062	0.026857551096	0.412369106607	0.854823332084	0.000160559572	0.230522940842	0.075348357374	0.063942332385	0.397472522958	0.090130286929	0.569834156617	0.071680137959	0.098304761632	0.037953175218	0.413937425053	0.003880053548	0.314289389952	0.728843512266	-0.000000000000	0.173061363308	0.039134423098	0.199234336766	0.022942092149	-0.000000000000	0.907623110243	0.000000000000	0.000000000000	0.000000000000	-28.456245088538	-1.320538566281
0.054775000000	0.536119198955	0.925753348425	0.121510876386	0.126222377361	0.382647859567	-0.239436403707	-0.558086342597	0.169699330485	-0.065947327718	1.340858763815	-0.066149858299	-0.225361154446	-0.359995996730	3.318203292322	1.597901837787	-0.551045382846	3.410797497572	2.495014384813	0.055257086475	0.335512425401	0.026734342793	0.411841459533	0.854145660485	0.000159697344	0.230211876827	0.075156025718	0.064679666881	0.395460539847	0.089646274280	0.571650897840	0.071914793550	0.098579521722	0.037904096874	0.414614297963	0.003948584310	0.313937819456	0.728418659462	-0.000000000000	0.172135942940	0.039931599494	0.203251817077	0.022681386556	-0.000000000000	0.908652247855	0.000000000000	0.000000000000	0.000000000000	-28.420153091474	-1.370647033043
0.054950000000	0.536353843817	0.925741803131	0.121471436820	0.126158967098	0.383229136354	-0.239156277213	-0.558182771553	0.170296494833	-0.065511903139	1.340796471057	-0.065796272886	-0.225376062837	-0.364693534680	3.324957960270	1.603547701722	-0.550999974909	3.413935589223	2.481267713483	0.055163766519	0.335939032957	0.026612164156	0.411314758017	0.853469346559	0.000158839746	0.229897513629	0.074969007862	0.065434616233	0.393457961350	0.089164860849	0.573463409517	0.072149438412	0.098854107293	0.037855018530	0.415291170872	0.004017115072	0.313586248960	0.727993806659	-0.000000000000	0.171210522572	0.040728775889	0.207269297389	0.022420680964	-0.000000000000	0.909681385466	0.000000000000	0.000000000000	0.000000000000	-28.384107583666	-1.420702665156
0.055125000000	0.536588477605	0.925730319761	0.121431995004	0.126094734337	0.383811594145	-0.238875160649	-0.558279192632	0.170894207102	-0.065078883579	1.340732208376	-0.065442154608	-0.225386863313	-0.369395977422	3.331700484759	1.609216924215	-0.550955306990	3.417059304773	2.467528579507	0.055070684147	0.336366984474	0.026491009657	0.410788996979	0.852794383016	0.000157986754	0.229579868967	0.074787275271	0.066207085847	0.391464736961	0.088686032677	0.575271714362	0.072384072200	0.099128523072	0.037805940186	0.415968043781	0.004085645834	0.313234678463	0.727568953855	-0.000000000000	0.170285102204	0.041525952285	0.211286777700	0.022159975371	-0.000000000000	0.910710523077	0.000000000000	0.000000000000	0.000000000000	-28.348107118412	-1.470705519670
0.055300000000	0.536823099975	0.925718898408	0.121392551660	0.126029678218	0.384395230813	-0.238593049924	-0.558375605933	0.171492464702	-0.064648267656	1.340665979535	-0.065087508256	-0.225393523299	-0.374103350275	3.338430828902	1.614909549724	-0.550911027695	3.420167799427	2.453797681532	0.054977838083	0.336796272735	0.026370873795	0.410264171369	0.852120762604	0.000157138342	0.229258960461	0.074610799564	0.066996981636	0.389480816449	0.088209775882	0.577075834967	0.072618694570	0.099402773763	0.037756861841	0.416644916691	0.004154176596	0.312883107967	0.727144101051	-0.000000000000	0.169359681836	0.042323128680	0.215304258011	0.021899269778	-0.000000000000	0.911739660689	0.000000000000	0.000000000000	0.000000000000	-28.312150260699	-1.520655647217
0.055475000000	0.537057710583	0.925707539163	0.121353107514	0.125963797876	0.384980044222	-0.238309940939	-0.558472011494	0.172091264895	-0.064220053869	1.340597788147	-0.064732338478	-0.225396009995	-0.378815678684	3.345148955070	1.620625623212	-0.550866787728	3.423260231965	2.440075718041	0.054885227058	0.337226890561	0.026251751099	0.409740276164	0.851448478109	0.000156294487	0.228934805639	0.074439552508	0.067804210021	0.387506149849	0.087736076654	0.578875793801	0.072853305178	0.099676864047	0.037707783497	0.417321789600	0.004222707358	0.312531537471	0.726719248247	-0.000000000000	0.168434261468	0.043120305076	0.219321738322	0.021638564186	-0.000000000000	0.912768798300	0.000000000000	0.000000000000	0.000000000000	-28.276235586403	-1.570553092043
0.055650000000	0.537292309087	0.925696242119	0.121313663301	0.125897092440	0.385566032232	-0.238025829586	-0.558568409291	0.172690604798	-0.063794240593	1.340527637677	-0.064376649773	-0.225394290381	-0.383532988220	3.351854824893	1.626365190149	-0.550822239857	3.426335764634	2.426363387567	0.054792849809	0.337658830812	0.026133636130	0.409217306368	0.850777522359	0.000155455163	0.228607421934	0.074273506026	0.068628677921	0.385540687468	0.087264921259	0.580671613214	0.073087903681	0.099950798582	0.037658705153	0.417998662509	0.004291238120	0.312179966974	0.726294395443	-0.000000000000	0.167508841100	0.043917481471	0.223339218633	0.021377858593	-0.000000000000	0.913797935911	0.000000000000	0.000000000000	0.000000000000	-28.240361681553	-1.620397892029
0.055825000000	0.537526895143	0.925685007366	0.121274219760	0.125829561038	0.386153192694	-0.237740711749	-0.558664799240	0.173290481378	-0.063370826081	1.340455531444	-0.064020446497	-0.225388331221	-0.388255304570	3.358548399259	1.632128296517	-0.550777038881	3.429393563055	2.412661388896	0.054700705082	0.338092086387	0.026016523475	0.408695257011	0.850107888217	0.000154620346	0.228276826686	0.074112632190	0.069470292760	0.383584379876	0.086796296037	0.582463315435	0.073322489737	0.100224582003	0.037609626809	0.418675535419	0.004359768882	0.311828396478	0.725869542639	-0.000000000000	0.166583420732	0.044714657867	0.227356698945	0.021117153001	-0.000000000000	0.914827073522	0.000000000000	0.000000000000	0.000000000000	-28.204527141643	-1.670190078715
0.056000000000	0.537761468409	0.925673834993	0.121234777635	0.125761202790	0.386741523452	-0.237454583306	-0.558761181196	0.173890891462	-0.062949808463	1.340381472624	-0.063663732860	-0.225378099064	-0.392982653539	3.365229638313	1.637914988811	-0.550730841596	3.432432796119	2.398970421269	0.054608791628	0.338526650223	0.025900407753	0.408174123150	0.849439568585	0.000153790012	0.227943037142	0.073956903222	0.070328962454	0.381637177912	0.086330187401	0.584250922575	0.073557063003	0.100498218927	0.037560548465	0.419352408328	0.004428299644	0.311476825982	0.725444689836	-0.000000000000	0.165658000364	0.045511834262	0.231374179256	0.020856447408	-0.000000000000	0.915856211134	0.000000000000	0.000000000000	0.000000000000	-28.168730570987	-1.719929677332
0.056175000000	0.537996028544	0.925662725089	0.121195337677	0.125692016814	0.387331022345	-0.237167440125	-0.558857554956	0.174491831726	-0.062531185749	1.340305464248	-0.063306512929	-0.225363560249	-0.397715061036	3.371898501454	1.643725314043	-0.550683306773	3.435452635903	2.385291184577	0.054517108205	0.338962515293	0.025785283608	0.407653899869	0.848772556406	0.000152964138	0.227606070454	0.073806291493	0.071204595417	0.379699032676	0.085866581834	0.586034456623	0.073791623139	0.100771713946	0.037511470121	0.420029281237	0.004496830407	0.311125255485	0.725019837032	-0.000000000000	0.164732579996	0.046309010658	0.235391659567	0.020595741815	-0.000000000000	0.916885348745	0.000000000000	0.000000000000	0.000000000000	-28.132970582132	-1.769616706823
0.056350000000	0.538230575208	0.925651677743	0.121155900642	0.125622002222	0.387921687203	-0.236879278065	-0.558953920256	0.175093298705	-0.062114955824	1.340227509204	-0.062948790624	-0.225344680904	-0.402452553081	3.378554947335	1.649559319745	-0.550634095127	3.438452257574	2.371624379554	0.054425653577	0.339399674610	0.025671145717	0.407134582277	0.848106844658	0.000152142698	0.227265943686	0.073660769524	0.072097100554	0.377769895534	0.085405465897	0.587813939453	0.074026169802	0.101045071633	0.037462391777	0.420706154147	0.004565361169	0.310773684989	0.724594984228	-0.000000000000	0.163807159629	0.047106187053	0.239409139878	0.020335036223	-0.000000000000	0.917914486356	0.000000000000	0.000000000000	0.000000000000	-28.097245795295	-1.819251179876
0.056525000000	0.538465108059	0.925640693041	0.121116467293	0.125551158122	0.388513515850	-0.236590092979	-0.559050276772	0.175695288789	-0.061701116450	1.340147610241	-0.062590569723	-0.225321426955	-0.407195155791	3.385198933863	1.655417053971	-0.550582869291	3.441430839312	2.357970707962	0.054334426515	0.339838121224	0.025557988783	0.406616165512	0.847442426357	0.000151325670	0.226922673806	0.073520309980	0.073006387258	0.375849718110	0.084946826219	0.589589392822	0.074260702654	0.101318296542	0.037413313433	0.421383027056	0.004633891931	0.310422114493	0.724170131424	-0.000000000000	0.162881739261	0.047903363449	0.243426620189	0.020074330630	-0.000000000000	0.918943623968	0.000000000000	0.000000000000	0.000000000000	-28.061554837849	-1.868833102950
0.056700000000	0.538699626758	0.925629771072	0.121077038400	0.125479483618	0.389106506101	-0.236299880709	-0.559146624123	0.176297798224	-0.061289665269	1.340065769967	-0.062231853857	-0.225293764119	-0.411942895387	3.391830418198	1.661298565300	-0.550529293796	3.444387562223	2.344330872774	0.054243425799	0.340277848221	0.025445807538	0.406098644735	0.846779294557	0.000150513029	0.226576277694	0.073384885677	0.073932365411	0.373938452289	0.084490649501	0.591360838367	0.074495221353	0.101591393209	0.037364235089	0.422059899965	0.004702422693	0.310070543996	0.723745278620	-0.000000000000	0.161956318893	0.048700539844	0.247444100501	0.019813625038	-0.000000000000	0.919972761579	0.000000000000	0.000000000000	0.000000000000	-28.025896343840	-1.918362476308
0.056875000000	0.538934130965	0.925618911921	0.121037614735	0.125406977808	0.389700655765	-0.236008637091	-0.559242961868	0.176900823113	-0.060880599797	1.339981990851	-0.061872646517	-0.225261657916	-0.416695798182	3.398449356753	1.667203902838	-0.550473035049	3.447321610267	2.330705578349	0.054152650211	0.340718848726	0.025334596743	0.405582015135	0.846117442350	0.000149704753	0.226226772139	0.073254469575	0.074874945376	0.372036050215	0.084036922519	0.593128297611	0.074729725560	0.101864366148	0.037315156745	0.422736772875	0.004770953455	0.309718973500	0.723320425816	-0.000000000000	0.161030898525	0.049497716240	0.251461580812	0.019552919445	-0.000000000000	0.921001899190	0.000000000000	0.000000000000	0.000000000000	-27.990268953527	-1.967839294048
0.057050000000	0.539168620342	0.925608115674	0.120998197081	0.125333639786	0.390295962641	-0.235716357950	-0.559339289509	0.177504359417	-0.060473917427	1.339896275225	-0.061512951045	-0.225225073660	-0.421453890588	3.405055705195	1.673133116220	-0.550413761313	3.450232170182	2.317095530609	0.054062098544	0.341161115900	0.025224351186	0.405066271926	0.845456862864	0.000148900817	0.225874173837	0.073129034778	0.075834038000	0.370142464288	0.083585632116	0.594891791962	0.074964214937	0.102137219858	0.037266078400	0.423413645784	0.004839484217	0.309367403004	0.722895573013	-0.000000000000	0.160105478157	0.050294892635	0.255479061123	0.019292213852	-0.000000000000	0.922031036801	0.000000000000	0.000000000000	0.000000000000	-27.954671312964	-2.017263544132
0.057225000000	0.539403094549	0.925597382417	0.120958786223	0.125259468642	0.390892424524	-0.235423039104	-0.559435606490	0.178108402955	-0.060069615430	1.339808625282	-0.061152770643	-0.225183976470	-0.426217199108	3.411649418442	1.679086255611	-0.550351142687	3.453118431414	2.303501437203	0.053971769595	0.341604642940	0.025115065683	0.404551410349	0.844797549264	0.000148101198	0.225518499399	0.073008554536	0.076809554608	0.368257647164	0.083136765208	0.596651342711	0.075198689144	0.102409958819	0.037217000056	0.424090518694	0.004908014979	0.309015832507	0.722470720209	-0.000000000000	0.159180057789	0.051092069031	0.259496541434	0.019031508260	-0.000000000000	0.923060174413	0.000000000000	0.000000000000	0.000000000000	-27.919102073595	-2.066635208426
0.057400000000	0.539637553248	0.925586712233	0.120919382954	0.125184463460	0.391490039198	-0.235128676362	-0.559531912195	0.178712949403	-0.059667690952	1.339719043080	-0.060792108368	-0.225138331263	-0.430985750336	3.418230450667	1.685063371712	-0.550284851094	3.455979586052	2.289924007671	0.053881662167	0.342049423082	0.025006735080	0.404037425668	0.844139494753	0.000147305873	0.225159765342	0.072893002243	0.077801406999	0.366381551753	0.082690308780	0.598406971036	0.075433147843	0.102682587495	0.037167921712	0.424767391603	0.004976545741	0.308664262011	0.722045867405	-0.000000000000	0.158254637421	0.051889245426	0.263514021746	0.018770802667	-0.000000000000	0.924089312024	0.000000000000	0.000000000000	0.000000000000	-27.883559891883	-2.115954262729
0.057575000000	0.539871996101	0.925576105207	0.120879988074	0.125108623322	0.392088804440	-0.234833265523	-0.559628205954	0.179317994298	-0.059268141014	1.339627530539	-0.060430967131	-0.225088102763	-0.435759570960	3.424798755299	1.691064515759	-0.550214560264	3.458814828768	2.276363953606	0.053791775071	0.342495449595	0.024899354247	0.403524313175	0.843482692568	0.000146514819	0.224797988099	0.072782351434	0.078809507450	0.364514131219	0.082246249887	0.600158698001	0.075667590696	0.102955110334	0.037118843368	0.425444264512	0.005045076503	0.308312691515	0.721621014601	-0.000000000000	0.157329217053	0.052686421822	0.267531502057	0.018510097075	-0.000000000000	0.925118449635	0.000000000000	0.000000000000	0.000000000000	-27.848043428947	-2.165220676812
0.057750000000	0.540106422771	0.925565561422	0.120840602388	0.125031947302	0.392688718017	-0.234536802377	-0.559724487039	0.179923533035	-0.058870962513	1.339534089444	-0.060069349701	-0.225033255491	-0.440538687758	3.431354285018	1.697089739523	-0.550139945721	3.461623356751	2.262821988809	0.053702107124	0.342942715787	0.024792918086	0.403012068185	0.842827135985	0.000145728013	0.224433184010	0.072676575789	0.079833768704	0.362655338975	0.081804575655	0.601906544557	0.075902017366	0.103227531766	0.037069765024	0.426121137422	0.005113607265	0.307961121018	0.721196161797	-0.000000000000	0.156403796685	0.053483598217	0.271548982368	0.018249391482	-0.000000000000	0.926147587247	0.000000000000	0.000000000000	0.000000000000	-27.812551350235	-2.214434414455
0.057925000000	0.540340832920	0.925555080962	0.120801226706	0.124954434471	0.393289777691	-0.234239282706	-0.559820754664	0.180529560868	-0.058476152221	1.339438721445	-0.059707258702	-0.224973753778	-0.445323127600	3.437896991765	1.703139095316	-0.550060684772	3.464404369659	2.249298829435	0.053612657150	0.343391214999	0.024687421521	0.402500686041	0.842172818315	0.000144945433	0.224065369331	0.072575649126	0.080874103977	0.360805128688	0.081365273277	0.603650531542	0.076136427515	0.103499856207	0.037020686680	0.426798010331	0.005182138028	0.307609550522	0.720771308994	-0.000000000000	0.155478376317	0.054280774613	0.275566462679	0.017988685889	-0.000000000000	0.927176724858	0.000000000000	0.000000000000	0.000000000000	-27.777082325199	-2.263595433485
0.058100000000	0.540575226211	0.925544663909	0.120761861847	0.124876083895	0.393891981214	-0.233940702283	-0.559917007989	0.181136072913	-0.058083706784	1.339341428056	-0.059344696615	-0.224909561754	-0.450112917448	3.444426826737	1.709212635992	-0.549976456500	3.467157069563	2.235795194144	0.053523423976	0.343840940612	0.024582859509	0.401990162109	0.841519732904	0.000144167055	0.223694560229	0.072479545407	0.081930426948	0.358963454271	0.080928330016	0.605390679683	0.076370820806	0.103772088059	0.036971608336	0.427474883240	0.005250668790	0.307257980026	0.720346456190	-0.000000000000	0.154552955949	0.055077951008	0.279583942990	0.017727980297	-0.000000000000	0.928205862469	0.000000000000	0.000000000000	0.000000000000	-27.741635026999	-2.312703685816
0.058275000000	0.540809602308	0.925534310345	0.120722508635	0.124796894636	0.394495326327	-0.233641056870	-0.560013246116	0.181743064145	-0.057693622722	1.339242210657	-0.058981665775	-0.224840643354	-0.454908084359	3.450943740390	1.715310414944	-0.549886941755	3.469880660898	2.222311804239	0.053434406440	0.344291886038	0.024479227030	0.401480491779	0.840867873135	0.000143392857	0.223320772784	0.072388238730	0.083002651762	0.357130269884	0.080493733204	0.607127009594	0.076605196903	0.104044231709	0.036922529992	0.428151756150	0.005319199552	0.306906409529	0.719921603386	-0.000000000000	0.153627535581	0.055875127404	0.283601423302	0.017467274704	-0.000000000000	0.929235000081	0.000000000000	0.000000000000	0.000000000000	-27.706208132207	-2.361759117491
0.058450000000	0.541043960873	0.925524020353	0.120683167900	0.124716865750	0.395099810766	-0.233340342220	-0.560109468092	0.182350529400	-0.057305896429	1.339141070492	-0.058618168374	-0.224766962317	-0.459708655485	3.457447682443	1.721432486111	-0.549791823146	3.472574350419	2.208849383807	0.053345603384	0.344744044728	0.024376519092	0.400971670468	0.840217232426	0.000142622817	0.222944022991	0.072301703336	0.084090693022	0.355305529935	0.080061470239	0.608859541781	0.076839555468	0.104316291529	0.036873451648	0.428828629059	0.005387730314	0.306554839033	0.719496750582	-0.000000000000	0.152702115213	0.056672303799	0.287618903613	0.017206569112	-0.000000000000	0.930264137692	0.000000000000	0.000000000000	0.000000000000	-27.670800320539	-2.410761668719
0.058625000000	0.541278301570	0.925513794014	0.120643840478	0.124635996289	0.395705432256	-0.233038554079	-0.560205672908	0.182958463377	-0.056920524172	1.339038008670	-0.058254206458	-0.224688482182	-0.464514658075	3.463938601878	1.727578903977	-0.549690785037	3.475237347161	2.195408659848	0.053257013654	0.345197410165	0.024274730731	0.400463693617	0.839567804231	0.000141856912	0.222564326758	0.072219913602	0.085194465794	0.353489189077	0.079631528588	0.610588296638	0.077073896165	0.104588271879	0.036824373304	0.429505501968	0.005456261076	0.306203268537	0.719071897778	-0.000000000000	0.151776694845	0.057469480195	0.291636383924	0.016945863519	-0.000000000000	0.931293275303	0.000000000000	0.000000000000	0.000000000000	-27.635410274586	-2.459711273924
0.058800000000	0.541512624064	0.925503631408	0.120604527213	0.124554285301	0.396312188514	-0.232735688181	-0.560301859503	0.183566860635	-0.056537502090	1.338933026167	-0.057889781929	-0.224605166294	-0.469326119479	3.470416446943	1.733749723574	-0.549583513549	3.477868862396	2.181990362407	0.053168636107	0.345651975870	0.024173857008	0.399956556691	0.838919582038	0.000141095120	0.222181699908	0.072142844043	0.086313885595	0.351681202204	0.079203895787	0.612313294449	0.077308218659	0.104860177107	0.036775294959	0.430182374878	0.005524791838	0.305851698040	0.718647044974	-0.000000000000	0.150851274477	0.058266656590	0.295653864235	0.016685157926	-0.000000000000	0.932322412914	0.000000000000	0.000000000000	0.000000000000	-27.600036679565	-2.508607861788
0.058975000000	0.541746928018	0.925493532617	0.120565228954	0.124471731828	0.396920077247	-0.232431740249	-0.560398026756	0.184175715596	-0.056156826194	1.338826123819	-0.057524896544	-0.224516977794	-0.474143067150	3.476881165155	1.739945000480	-0.549469696553	3.480468109601	2.168595224698	0.053080469601	0.346107735396	0.024073893012	0.399450255178	0.838272559371	0.000140337418	0.221796158178	0.072070469311	0.087448868399	0.349881524455	0.078778559435	0.614034555390	0.077542522612	0.105132011545	0.036726216615	0.430859247787	0.005593322600	0.305500127544	0.718222192171	-0.000000000000	0.149925854109	0.059063832986	0.299671344546	0.016424452334	-0.000000000000	0.933351550526	0.000000000000	0.000000000000	0.000000000000	-27.564678223068	-2.557451355294
0.059150000000	0.541981213095	0.925483497721	0.120525946557	0.124388334906	0.397529096153	-0.232126706000	-0.560494173497	0.184785022545	-0.055778492367	1.338717302332	-0.057159551914	-0.224423879627	-0.478965528648	3.483332703303	1.746164790824	-0.549349023670	3.483034304426	2.155223983224	0.052992513005	0.346564682334	0.023974833856	0.398944784594	0.837626729789	0.000139583786	0.221407717222	0.072002764193	0.088599330631	0.348090111209	0.078355507201	0.615752099529	0.077776807690	0.105403779517	0.036677138271	0.431536120696	0.005661853362	0.305148557048	0.717797339367	-0.000000000000	0.149000433741	0.059861009381	0.303688824858	0.016163746741	-0.000000000000	0.934380688137	0.000000000000	0.000000000000	0.000000000000	-27.529333594829	-2.606241671774
0.059325000000	0.542215478962	0.925473526800	0.120486680885	0.124304093569	0.398139242921	-0.231820581139	-0.560590298497	0.185394775629	-0.055402496363	1.338606562270	-0.056793749504	-0.224325834533	-0.483793531644	3.489771007450	1.752409151286	-0.549221186281	3.485566664664	2.141877377889	0.052904765191	0.347022810305	0.023876674683	0.398440140475	0.836982086883	0.000138834201	0.221016392609	0.071939703615	0.089765189164	0.346306918084	0.077934726818	0.617465946826	0.078011073556	0.105675485334	0.036628059927	0.432212993606	0.005730384124	0.304796986552	0.717372486563	-0.000000000000	0.148075013374	0.060658185776	0.307706305169	0.015903041149	-0.000000000000	0.935409825748	0.000000000000	0.000000000000	0.000000000000	-27.494001486497	-2.654978722958
0.059500000000	0.542449725280	0.925463619935	0.120447432806	0.124219006845	0.398750515230	-0.231513361361	-0.560686400476	0.186004968859	-0.055028833805	1.338493904066	-0.056427490634	-0.224222805049	-0.488627103924	3.496196022937	1.758678139096	-0.549085877519	3.488064410227	2.128556152115	0.052817225038	0.347482112968	0.023779410659	0.397936318384	0.836338624282	0.000138088642	0.220622199824	0.071881262633	0.090946361318	0.344531900936	0.077516206087	0.619176117133	0.078245319875	0.105947133295	0.036578981583	0.432889866515	0.005798914886	0.304445416055	0.716947633759	-0.000000000000	0.147149593006	0.061455362172	0.311723785480	0.015642335556	-0.000000000000	0.936438963360	0.000000000000	0.000000000000	0.000000000000	-27.458680591406	-2.703662415022
0.059675000000	0.542683951716	0.925453777205	0.120408203196	0.124133073756	0.399362910751	-0.231205042350	-0.560782478100	0.186615596108	-0.054657500186	1.338379328011	-0.056060776477	-0.224114753508	-0.493466273395	3.502607694387	1.764971812040	-0.548942792285	3.490526763124	2.115261052947	0.052729891429	0.347942584015	0.023683036977	0.397433313906	0.835696335647	0.000137347086	0.220225154271	0.071827416440	0.092142764855	0.342765015861	0.077099932873	0.620882630196	0.078479546311	0.106218727689	0.036529903239	0.433566739424	0.005867445648	0.304093845559	0.716522780955	-0.000000000000	0.146224172638	0.062252538567	0.315741265791	0.015381629963	-0.000000000000	0.937468100971	0.000000000000	0.000000000000	0.000000000000	-27.423369604360	-2.752292648637
0.059850000000	0.542918157933	0.925443998690	0.120368992938	0.124046293321	0.399976427142	-0.230895619783	-0.560878529982	0.187226651116	-0.054288490868	1.338262834260	-0.055693608059	-0.224001642033	-0.498311068087	3.509005965709	1.771290228457	-0.548791627246	3.492952947443	2.101992831153	0.052642763258	0.348404217172	0.023587548855	0.396931122650	0.835055214674	0.000136609512	0.219825271269	0.071778140361	0.093354317982	0.341006219186	0.076685895105	0.622585505655	0.078713752528	0.106490272795	0.036480824895	0.434243612334	0.005935976411	0.303742275063	0.716097928151	-0.000000000000	0.145298752270	0.063049714963	0.319758746102	0.015120924371	-0.000000000000	0.938497238582	0.000000000000	0.000000000000	0.000000000000	-27.388067221420	-2.800869319019
0.060025000000	0.543152343596	0.925434284469	0.120329802919	0.123958664553	0.400591062054	-0.230585089324	-0.560974554681	0.187838127485	-0.053921801083	1.338144422830	-0.055325986260	-0.223883432540	-0.503161516164	3.515390780099	1.777633447241	-0.548632080849	3.495342189332	2.088752241327	0.052555839419	0.348867006196	0.023492941539	0.396429740249	0.834415255092	0.000135875899	0.219422566055	0.071733409853	0.094580939343	0.339255467477	0.076274080781	0.624284763044	0.078947938191	0.106761772883	0.036431746551	0.434920485243	0.006004507173	0.303390704566	0.715673075348	-0.000000000000	0.144373331902	0.063846891358	0.323776226414	0.014860218778	-0.000000000000	0.939526376193	0.000000000000	0.000000000000	0.000000000000	-27.352772139690	-2.849392315984
0.060200000000	0.543386508369	0.925424634621	0.120290634036	0.123870186459	0.401206813126	-0.230273446626	-0.561070550704	0.188450018682	-0.053557425928	1.338024093598	-0.054957911811	-0.223760086730	-0.508017645926	3.521762080050	1.784001527845	-0.548463853328	3.497693716993	2.075540041979	0.052469118816	0.349330944882	0.023399210297	0.395929162360	0.833776450665	0.000135146226	0.219017053785	0.071693200508	0.095822548020	0.337512717530	0.075864477958	0.625980421794	0.079182102964	0.107033232213	0.036382668207	0.435597358152	0.006073037935	0.303039134070	0.715248222544	-0.000000000000	0.143447911534	0.064644067754	0.327793706725	0.014599513186	0.000000000000	0.940555513805	0.000000000000	0.000000000000	0.000000000000	-27.317483057114	-2.897861524000
0.060375000000	0.543620651917	0.925415049226	0.120251487190	0.123780858044	0.401823677990	-0.229960687335	-0.561166516506	0.189062318041	-0.053195360368	1.337901846299	-0.054589385296	-0.223631566091	-0.512879485815	3.528119807350	1.790394530276	-0.548286646717	3.500006760666	2.062356995624	0.052382600357	0.349796027056	0.023306350426	0.395429384662	0.833138795189	0.000134420471	0.218608749534	0.071657488045	0.097079063527	0.335777926376	0.075457074762	0.627672501229	0.079416246512	0.107304655035	0.036333589863	0.436274231062	0.006141568697	0.302687563574	0.714823369740	-0.000000000000	0.142522491166	0.065441244149	0.331811187036	0.014338807593	0.000000000000	0.941584651416	0.000000000000	0.000000000000	0.000000000000	-27.282198672266	-2.946276822239
0.060550000000	0.543854773904	0.925405528363	0.120212363292	0.123690678304	0.402441654264	-0.229646807083	-0.561262450489	0.189675018759	-0.052835599234	1.337777680528	-0.054220407149	-0.223497831890	-0.517747064427	3.534463903092	1.796812515105	-0.548100164860	3.502280552630	2.049203868870	0.052296282957	0.350262246576	0.023214357246	0.394930402858	0.832502282494	0.000133698614	0.218197668295	0.071626248315	0.098350405815	0.334051051273	0.075051859380	0.629361020570	0.079650368498	0.107576045592	0.036284511518	0.436951103971	0.006210099459	0.302335993077	0.714398516936	-0.000000000000	0.141597070798	0.066238420545	0.335828667347	0.014078102000	0.000000000000	0.942613789027	0.000000000000	0.000000000000	0.000000000000	-27.246917684150	-2.994638084634
0.060725000000	0.544088873993	0.925396072110	0.120173263256	0.123599646235	0.403060739557	-0.229331801494	-0.561358351005	0.190288113900	-0.052478137224	1.337651595736	-0.053850977656	-0.223358845175	-0.522620410513	3.540794307674	1.803255543458	-0.547904113429	3.504514327197	2.036081432496	0.052210165536	0.350729597336	0.023123226103	0.394432212674	0.831866906443	0.000132980633	0.217783824980	0.071599457299	0.099636495259	0.332332049713	0.074648820063	0.631045998937	0.079884468588	0.107847408118	0.036235433174	0.437627976880	0.006278630221	0.301984422581	0.713973664132	-0.000000000000	0.140671650430	0.067035596940	0.339846147659	0.013817396408	0.000000000000	0.943642926639	0.000000000000	0.000000000000	0.000000000000	-27.211638791998	-3.042945179933
0.060900000000	0.544322951850	0.925386680547	0.120134188005	0.123507760823	0.403680931469	-0.229015666179	-0.561454216354	0.190901596395	-0.052122968897	1.337523591230	-0.053481096953	-0.223214566770	-0.527499552991	3.547110960808	1.809723677026	-0.547698199936	3.506707320713	2.022990461529	0.052124247021	0.351198073260	0.023032952367	0.393934809859	0.831232660932	0.000132266508	0.217367234423	0.071577091108	0.100937252667	0.330620879413	0.074247945125	0.632727455344	0.080118546445	0.108118746840	0.036186354830	0.438304849790	0.006347160983	0.301632852085	0.713548811328	-0.000000000000	0.139746230062	0.067832773336	0.343863627970	0.013556690815	0.000000000000	0.944672064250	0.000000000000	0.000000000000	0.000000000000	-27.176360695064	-3.091197971758
0.061075000000	0.544557007138	0.925377353752	0.120095138468	0.123415021051	0.404302227588	-0.228698396739	-0.561550044783	0.191515459039	-0.051770088681	1.337393666174	-0.053110765026	-0.223064957269	-0.532384520953	3.553413801524	1.816216978060	-0.547482133755	3.508858771564	2.009931735311	0.052038526342	0.351667668305	0.022943531434	0.393438190185	0.830599539890	0.000131556218	0.216947911376	0.071559125978	0.102252599269	0.328917498317	0.073849222944	0.634405408705	0.080352601733	0.108390065976	0.036137276486	0.438981722699	0.006415691745	0.301281281588	0.713123958525	-0.000000000000	0.138820809694	0.068629949731	0.347881108281	0.013295985223	0.000000000000	0.945701201861	0.000000000000	0.000000000000	0.000000000000	-27.141082092431	-3.139396318660
0.061250000000	0.544791039521	0.925368091805	0.120056115583	0.123321425899	0.404924625490	-0.228379988765	-0.561645834491	0.192129694497	-0.051419490863	1.337261819582	-0.052739981708	-0.222909977034	-0.537275343674	3.559702768175	1.822735509376	-0.547255626137	3.510967920180	1.996906037572	0.051953002438	0.352138376463	0.022854958725	0.392942349446	0.829967537279	0.000130849742	0.216525870514	0.071545538276	0.103582456719	0.327221864597	0.073452641958	0.636079877832	0.080586634116	0.108661369740	0.036088198142	0.439658595608	0.006484222507	0.300929711092	0.712699105721	-0.000000000000	0.137895389326	0.069427126127	0.351898588592	0.013035279630	0.000000000000	0.946730339472	0.000000000000	0.000000000000	0.000000000000	-27.105801682801	-3.187540074179
0.061425000000	0.545025048663	0.925358894785	0.120017120292	0.123226974338	0.405548122744	-0.228060437835	-0.561741583626	0.192744295299	-0.051071169595	1.337128050321	-0.052368746683	-0.222749586193	-0.542172050621	3.565977798443	1.829279334355	-0.547018390230	3.513034009053	1.983914156485	0.051867674253	0.352610191755	0.022767229684	0.392447283458	0.829336647092	0.000130147060	0.216101126431	0.071536304494	0.104926747092	0.325533936648	0.073058190670	0.637750881435	0.080820643258	0.108932662336	0.036039119798	0.440335468518	0.006552753269	0.300578140596	0.712274252917	-0.000000000000	0.136969968958	0.070224302522	0.355916068903	0.012774574037	0.000000000000	0.947759477084	0.000000000000	0.000000000000	0.000000000000	-27.070518164298	-3.235629086904
0.061600000000	0.545259034227	0.925349762770	0.119978153546	0.123131665336	0.406172716903	-0.227739739518	-0.561837290285	0.193359253844	-0.050725118890	1.336992357110	-0.051997059481	-0.222583744632	-0.547074671460	3.572238829344	1.835848516942	-0.546770141106	3.515056282740	1.970956884726	0.051782540733	0.353083108236	0.022680339780	0.391952988062	0.828706863356	0.000129448151	0.215673693644	0.071531401251	0.106285392880	0.323853673089	0.072665857641	0.639418438126	0.081054628821	0.109203947965	0.035990041454	0.441012341427	0.006621284032	0.300226570099	0.711849400113	-0.000000000000	0.136044548590	0.071021478918	0.359933549215	0.012513868445	0.000000000000	0.948788614695	0.000000000000	0.000000000000	0.000000000000	-27.035230234265	-3.283663200531
0.061775000000	0.545492995876	0.925340695841	0.119939216302	0.123035497856	0.406798405514	-0.227417889371	-0.561932952517	0.193974562398	-0.050381332620	1.336854738513	-0.051624919479	-0.222412411995	-0.551983236069	3.578485797237	1.842443121650	-0.546510595778	3.517033987892	1.958035019526	0.051697600836	0.353557119993	0.022594284508	0.391459459120	0.828078180128	0.000128752996	0.215243586592	0.071530805292	0.107658316994	0.322181032761	0.072275631498	0.641082566413	0.081288590470	0.109475230819	0.035940963110	0.441689214336	0.006689814794	0.299874999603	0.711424547309	-0.000000000000	0.135119128222	0.071818655313	0.363951029526	0.012253162852	0.000000000000	0.949817752306	0.000000000000	0.000000000000	0.000000000000	-26.999936589057	-3.331642253923
0.061950000000	0.545726933273	0.925331694075	0.119900309524	0.122938470855	0.407425186108	-0.227094882939	-0.562028568319	0.194590213096	-0.050039804521	1.336715192944	-0.051252325902	-0.222235547674	-0.556897774547	3.584718637824	1.849063213562	-0.546239473231	3.518966373265	1.945149362715	0.051612853520	0.354032221143	0.022509059386	0.390966692515	0.827450591499	0.000128061574	0.214810819635	0.071534493485	0.109045442756	0.320515974727	0.071887500926	0.642743284709	0.081522527867	0.109746515087	0.035891884766	0.442366087246	0.006758345556	0.299523429107	0.710999694505	-0.000000000000	0.134193707854	0.072615831709	0.367968509837	0.011992457260	0.000000000000	0.950846889918	0.000000000000	0.000000000000	0.000000000000	-26.964635923838	-3.379566081175
0.062125000000	0.545960846081	0.925322757553	0.119861434185	0.122840583285	0.408053056209	-0.226770715756	-0.562124135641	0.195206197942	-0.049700528184	1.336573718660	-0.050879277817	-0.222053110811	-0.561818317225	3.590937286164	1.855708858328	-0.545956494442	3.520852689753	1.932300720768	0.051528297752	0.354508405837	0.022424659954	0.390474684153	0.826824091591	0.000127373865	0.214375407059	0.071542442824	0.110446693901	0.318858458268	0.071501454670	0.644400611326	0.081756440675	0.110017804951	0.035842806422	0.443042960155	0.006826876318	0.299171858610	0.710574841702	-0.000000000000	0.133268287486	0.073413008104	0.371985990148	0.011731751667	0.000000000000	0.951876027529	0.000000000000	0.000000000000	0.000000000000	-26.929326932370	-3.427434511676
0.062300000000	0.546194733962	0.925313886354	0.119822591263	0.122741834092	0.408682013327	-0.226445383344	-0.562219652384	0.195822508807	-0.049363497062	1.336430313763	-0.050505774138	-0.221865060287	-0.566744894675	3.597141676674	1.862380122171	-0.545661382414	3.522692190405	1.919489904836	0.051443932502	0.354985668255	0.022341081780	0.389983429963	0.826198674557	0.000126689849	0.213937363071	0.071554630427	0.111861994575	0.317208442885	0.071117481539	0.646054564477	0.081990328556	0.110289104589	0.035793728078	0.443719833064	0.006895407080	0.298820288114	0.710149988898	-0.000000000000	0.132342867119	0.074210184500	0.376003470459	0.011471046074	0.000000000000	0.952905165140	0.000000000000	0.000000000000	0.000000000000	-26.894008306805	-3.475247370166
0.062475000000	0.546428596578	0.925305080559	0.119783781744	0.122642222218	0.409312054960	-0.226118881215	-0.562315116401	0.196439137434	-0.049028704463	1.336284976193	-0.050131813622	-0.221671354719	-0.571677537724	3.603331743139	1.869077071887	-0.545353862201	3.524484130465	1.906717730784	0.051359756748	0.355464002611	0.022258320453	0.389492925894	0.825574334582	0.000126009506	0.213496701801	0.071571033533	0.113291269329	0.315565888296	0.070735570399	0.647705162279	0.082224191172	0.110560418176	0.035744649733	0.444396705974	0.006963937842	0.298468717618	0.709725136094	-0.000000000000	0.131417446751	0.075007360895	0.380020950771	0.011210340482	0.000000000000	0.953934302752	0.000000000000	0.000000000000	0.000000000000	-26.858678737476	-3.523004476807
0.062650000000	0.546662433590	0.925296340246	0.119745006621	0.122541746598	0.409943178597	-0.225791204867	-0.562410525496	0.197056075435	-0.048696143554	1.336137703733	-0.049757394868	-0.221471952459	-0.576616277463	3.609507418717	1.875799774843	-0.545033660941	3.526227767402	1.893985019210	0.051275769473	0.355943403147	0.022176371586	0.389003167919	0.824951065881	0.000125332817	0.213053437304	0.071591629504	0.114734443121	0.313930754435	0.070355710177	0.649352422749	0.082458028185	0.110831749880	0.035695571389	0.445073578883	0.007032468604	0.298117147121	0.709300283290	-0.000000000000	0.130492026383	0.075804537291	0.384038431082	0.010949634889	0.000000000000	0.954963440363	0.000000000000	0.000000000000	0.000000000000	-26.823336912673	-3.570705647242
0.062825000000	0.546896244661	0.925287665497	0.119706266895	0.122440406163	0.410575381713	-0.225462349787	-0.562505877427	0.197673314292	-0.048365807357	1.335988493998	-0.049382516318	-0.221266811580	-0.581561145262	3.615668635946	1.882548298984	-0.544700507888	3.527922360947	1.881292595471	0.051191969663	0.356423864138	0.022095230817	0.388514152031	0.824328862703	0.000124659761	0.212607583561	0.071616395823	0.116191441310	0.312303001453	0.069977889859	0.650996363811	0.082691839256	0.111103103866	0.035646493045	0.445750451792	0.007100999366	0.297765576625	0.708875430486	-0.000000000000	0.129566606015	0.076601713686	0.388055911393	0.010688929297	0.000000000000	0.955992577974	0.000000000000	0.000000000000	0.000000000000	-26.787981518434	-3.618350692663
0.063000000000	0.547130029450	0.925279056392	0.119667563574	0.122338199838	0.411208661772	-0.225132311452	-0.562601169902	0.198290845357	-0.048037688747	1.335837344443	-0.049007176253	-0.221055889879	-0.586512172780	3.621815326752	1.889322712833	-0.544354134445	3.529567173135	1.868641289698	0.051108356313	0.356905379890	0.022014893805	0.388025874244	0.823707719324	0.000123990320	0.212159154476	0.071645310097	0.117662189657	0.310682589712	0.069602098490	0.652637003289	0.082925624045	0.111374484297	0.035597414701	0.446427324702	0.007169530128	0.297414006129	0.708450577682	-0.000000000000	0.128641185647	0.077398890082	0.392073391704	0.010428223704	0.000000000000	0.957021715585	0.000000000000	0.000000000000	0.000000000000	-26.752611238318	-3.665939419874
0.063175000000	0.547363787618	0.925270513013	0.119628897673	0.122235126542	0.411843016226	-0.224801085323	-0.562696400587	0.198908659856	-0.047711780458	1.335684252350	-0.048631372796	-0.220839144864	-0.591469391978	3.627947422457	1.896123085489	-0.543994274200	3.531161468349	1.856031936801	0.051024928421	0.357387944738	0.021935356234	0.387538330595	0.823087630055	0.000123324474	0.211708163879	0.071678350049	0.119146614323	0.309069479790	0.069228325176	0.654274358914	0.083159382213	0.111645895332	0.035548336357	0.447104197611	0.007238060890	0.297062435632	0.708025724879	-0.000000000000	0.127715765279	0.078196066477	0.396090872015	0.010167518111	0.000000000000	0.958050853197	0.000000000000	0.000000000000	0.000000000000	-26.717224753185	-3.713471631358
0.063350000000	0.547597518825	0.925262035439	0.119590270216	0.122131185188	0.412478442515	-0.224468666853	-0.562791567096	0.199526748882	-0.047388075073	1.335529214835	-0.048255103906	-0.220616533754	-0.596432835136	3.634064853784	1.902949486633	-0.543620662963	3.532704513368	1.843465376478	0.050941684991	0.357871553048	0.021856613812	0.387051517141	0.822468589233	0.000122662204	0.211254625526	0.071715493524	0.120644641863	0.307463632474	0.068856559078	0.655908448321	0.083393113420	0.111917341126	0.035499258013	0.447781070521	0.007306591653	0.296710865136	0.707600872075	-0.000000000000	0.126790344911	0.078993242873	0.400108352327	0.009906812519	0.000000000000	0.959079990808	0.000000000000	0.000000000000	0.000000000000	-26.681820740963	-3.760947125343
0.063525000000	0.547831222730	0.925253623754	0.119551682231	0.122026374684	0.413114938066	-0.224135051481	-0.562886667001	0.200145103403	-0.047066565031	1.335372228839	-0.047878367381	-0.220388013469	-0.601402534859	3.640167550869	1.909801986529	-0.543233038804	3.534195577420	1.830942453210	0.050858625032	0.358356199217	0.021778662269	0.386565429962	0.821850591229	0.000122003491	0.210798553098	0.071756718486	0.122156199228	0.305865008763	0.068486789418	0.657539289049	0.083626817324	0.112188825834	0.035450179669	0.448457943430	0.007375122415	0.296359294640	0.707176019271	-0.000000000000	0.125864924543	0.079790419268	0.404125832638	0.009646106926	0.000000000000	0.960109128419	0.000000000000	0.000000000000	0.000000000000	-26.646397876425	-3.808365695869
0.063700000000	0.548064898991	0.925245278038	0.119513134758	0.121920693934	0.413752500294	-0.223800234632	-0.562981697827	0.200763714259	-0.046747242620	1.335213291128	-0.047501160857	-0.220153540624	-0.606378524098	3.646255443263	1.916680656024	-0.542831142094	3.535633932232	1.818464016254	0.050775747559	0.358841877672	0.021701497356	0.386080065157	0.821233630442	0.000121348314	0.210339960204	0.071802003015	0.123681213761	0.304273569866	0.068119005474	0.659166898545	0.083860493586	0.112460353604	0.035401101325	0.449134816339	0.007443653177	0.296007724143	0.706751166467	-0.000000000000	0.124939504175	0.080587595664	0.408143312949	0.009385401334	0.000000000000	0.961138266031	0.000000000000	0.000000000000	0.000000000000	-26.610954830943	-3.855727132854
0.063875000000	0.548298547268	0.925236998375	0.119474628842	0.121814141832	0.414391126603	-0.223464211720	-0.563076657054	0.201382572162	-0.046430099980	1.335052398291	-0.047123481802	-0.219913071525	-0.611360836160	3.652328459946	1.923585566554	-0.542414715541	3.537018852092	1.806030919631	0.050693051593	0.359328582868	0.021625114850	0.385595418846	0.820617701304	0.000120696656	0.209878860379	0.071851325313	0.125219613195	0.302689277199	0.067753196583	0.660791294160	0.084094141862	0.112731928588	0.035352022981	0.449811689249	0.007512183939	0.295656153647	0.706326313663	-0.000000000000	0.124014083807	0.081384772059	0.412160793260	0.009124695741	0.000000000000	0.962167403642	0.000000000000	0.000000000000	0.000000000000	-26.575490272262	-3.903031222164
0.064050000000	0.548532167216	0.925228784847	0.119436165536	0.121706717270	0.415030814383	-0.223126978148	-0.563171542115	0.202001667698	-0.046115129103	1.334889546736	-0.046745327521	-0.219666562161	-0.616349504725	3.658386529330	1.930516790140	-0.541983504241	3.538349613913	1.793644022103	0.050610536158	0.359816309292	0.021549510549	0.385111487172	0.820002798272	0.000120048498	0.209415267085	0.071904663695	0.126771325652	0.301112092385	0.067389352139	0.662412493154	0.084327761811	0.113003554932	0.035302944637	0.450488562158	0.007580714701	0.295304583151	0.705901460860	-0.000000000000	0.123088663439	0.082181948455	0.416178273572	0.008863990148	0.000000000000	0.963196541253	0.000000000000	0.000000000000	0.000000000000	-26.540002864245	-3.950277745679
0.064225000000	0.548765758495	0.925220637538	0.119397745900	0.121598419133	0.415671561012	-0.222788529305	-0.563266350403	0.202620991326	-0.045802321827	1.334724732688	-0.046366695150	-0.219413968194	-0.621344563859	3.664429579270	1.937474399395	-0.541537255717	3.539625497294	1.781304187149	0.050528200285	0.360305051460	0.021474680275	0.384628266296	0.819388915838	0.000119403820	0.208949193714	0.071961996595	0.128336279637	0.299541977255	0.067027461591	0.664030512692	0.084561353089	0.113275236782	0.035253866292	0.451165435067	0.007649245463	0.294953012654	0.705476608056	-0.000000000000	0.122163243071	0.082979124850	0.420195753883	0.008603284556	0.000000000000	0.964225678864	0.000000000000	0.000000000000	0.000000000000	-26.504491266637	-3.997466481363
0.064400000000	0.548999320758	0.925212556532	0.119359371004	0.121489246298	0.416313363855	-0.222448860565	-0.563361079263	0.203240533379	-0.045491669842	1.334557952185	-0.045987581658	-0.219155244957	-0.626346048031	3.670457537072	1.944458467528	-0.541075719963	3.540845784589	1.769012282930	0.050446043010	0.360794803917	0.021400619870	0.384145752402	0.818776048520	0.000118762604	0.208480653583	0.072023302560	0.129914404043	0.297978893843	0.066667514449	0.665645369850	0.084794915353	0.113546978283	0.035204787948	0.451842307977	0.007717776225	0.294601442158	0.705051755252	-0.000000000000	0.121237822703	0.083776301245	0.424213234194	0.008342578963	0.000000000000	0.965254816476	0.000000000000	0.000000000000	0.000000000000	-26.468954134808	-4.044597203331
0.064575000000	0.549232853663	0.925204541913	0.119321041924	0.121379197639	0.416956220265	-0.222107967293	-0.563455725999	0.203860284066	-0.045183164681	1.334389201076	-0.045607983843	-0.218890347445	-0.631353992126	3.676470329500	1.951469068339	-0.540598649496	3.542009760985	1.756769182255	0.050364063373	0.361285561239	0.021327325200	0.383663941693	0.818164190868	0.000118124832	0.208009659939	0.072088560257	0.131505628142	0.296422804388	0.066309500274	0.667257081609	0.085028448257	0.113818783578	0.035155709604	0.452519180886	0.007786306987	0.294249871662	0.704626902448	-0.000000000000	0.120312402335	0.084573477641	0.428230714505	0.008081873371	0.000000000000	0.966283954087	0.000000000000	0.000000000000	0.000000000000	-26.433390119501	-4.091669681919
0.064750000000	0.549466356863	0.925196593766	0.119282759745	0.121268272022	0.417600127582	-0.221765844839	-0.563550287870	0.204480233469	-0.044876797730	1.334218475017	-0.045227898332	-0.218619230305	-0.636368431464	3.682467882788	1.958506276229	-0.540105799402	3.543116714574	1.744575762527	0.050282260421	0.361777318027	0.021254792153	0.383182830393	0.817553337458	0.000117490485	0.207536225958	0.072157748462	0.133109881587	0.294873671331	0.065953408687	0.668865664861	0.085261951458	0.114090656811	0.035106631260	0.453196053795	0.007854837749	0.293898301165	0.704202049644	-0.000000000000	0.119386981967	0.085370654036	0.432248194816	0.007821167778	0.000000000000	0.967313091698	0.000000000000	0.000000000000	0.000000000000	-26.397797866574	-4.138683683753
0.064925000000	0.549699830014	0.925188712177	0.119244525559	0.121156468307	0.418245083131	-0.221422488540	-0.563644762094	0.205100371548	-0.044572560215	1.334045769471	-0.044847321580	-0.218341847833	-0.641389401815	3.688450122643	1.965570166200	-0.539596927385	3.544165936434	1.732432905698	0.050200633205	0.362270068916	0.021183016639	0.382702414745	0.816943482898	0.000116859544	0.207060364745	0.072230846069	0.134727094408	0.293331457315	0.065599229364	0.670471136406	0.085495424608	0.114362602125	0.035057552916	0.453872926705	0.007923368511	0.293546730669	0.703777196840	-0.000000000000	0.118461561599	0.086167830432	0.436265675128	0.007560462185	0.000000000000	0.968342229310	0.000000000000	0.000000000000	0.000000000000	-26.362176016735	-4.185638971820
0.065100000000	0.549933272767	0.925180897232	0.119206340467	0.121043785348	0.418891084227	-0.221077893720	-0.563739145846	0.205720688138	-0.044270443212	1.333871079699	-0.044466249868	-0.218058153964	-0.646416939413	3.694416974259	1.972660813855	-0.539071793821	3.545156720713	1.720341498206	0.050119180781	0.362763808567	0.021111994590	0.382222691015	0.816334621825	0.000116231991	0.206582089334	0.072307832084	0.136357197013	0.291796125185	0.065246952034	0.672073512955	0.085728867361	0.114634623663	0.035008474572	0.454549799614	0.007991899274	0.293195160173	0.703352344037	-0.000000000000	0.117536141231	0.086965006827	0.440283155439	0.007299756593	0.000000000000	0.969371366921	0.000000000000	0.000000000000	0.000000000000	-26.326523205277	-4.232535305534
0.065275000000	0.550166684775	0.925173149019	0.119168205576	0.120930221993	0.419538128170	-0.220732055690	-0.563833436259	0.206341172951	-0.043970437638	1.333694400763	-0.044084679302	-0.217768102263	-0.651451080978	3.700368362324	1.979778295408	-0.538530161810	3.546088364719	1.708302430907	0.050037902211	0.363258531670	0.021041721959	0.381743655485	0.815726748902	0.000115607808	0.206101412690	0.072388685625	0.138000120180	0.290267637983	0.064896566485	0.673672811128	0.085962279370	0.114906725568	0.034959396228	0.455226672523	0.008060430036	0.292843589677	0.702927491233	-0.000000000000	0.116610720864	0.087762183223	0.444300635750	0.007039051000	0.000000000000	0.970400504532	0.000000000000	0.000000000000	0.000000000000	-26.290838061805	-4.279372440809
0.065450000000	0.550400065691	0.925165467624	0.119130122005	0.120815777082	0.420186212247	-0.220384969747	-0.563927630426	0.206961815575	-0.043672534255	1.333515727518	-0.043702605809	-0.217471645919	-0.656491863727	3.706304211027	1.986922687680	-0.537971797230	3.546960169007	1.696316599004	0.049956796560	0.363754232944	0.020972194723	0.381265304462	0.815119858824	0.000114986978	0.205618347709	0.072473385923	0.139655795062	0.288745958951	0.064548062556	0.675269047457	0.086195660285	0.115178911982	0.034910317884	0.455903545433	0.008128960798	0.292492019180	0.702502638429	-0.000000000000	0.115685300496	0.088559359618	0.448318116061	0.006778345408	0.000000000000	0.971429642144	0.000000000000	0.000000000000	0.000000000000	-26.255119209964	-4.326150130130
0.065625000000	0.550633415163	0.925157853136	0.119092090877	0.120700449451	0.420835333733	-0.220036631175	-0.564021725399	0.207582605478	-0.043376723670	1.333335054611	-0.043320025140	-0.217168737737	-0.661539325399	3.712224444070	1.994094068104	-0.537396468793	3.547771437478	1.684384901967	0.049875862901	0.364250907135	0.020903408879	0.380787634268	0.814513946313	0.000114369481	0.205132907215	0.072561912320	0.141324153180	0.287231051529	0.064201430144	0.676862238383	0.086429009758	0.115451187051	0.034861239540	0.456580418342	0.008197491560	0.292140448684	0.702077785625	-0.000000000000	0.114759880128	0.089356536014	0.452335596372	0.006517639815	0.000000000000	0.972458779755	0.000000000000	0.000000000000	0.000000000000	-26.219365267154	-4.372868122620
0.065800000000	0.550866732843	0.925150305645	0.119054113326	0.120584237927	0.421485489887	-0.219687035244	-0.564115718188	0.208203532006	-0.043082996329	1.333152376477	-0.042936932865	-0.216859330129	-0.666593504264	3.718128984677	2.001292514732	-0.536803948102	3.548521477478	1.672508243438	0.049795100309	0.364748549020	0.020835360444	0.380310641248	0.813909006118	0.000113755301	0.204645103966	0.072654244270	0.143005126423	0.285722879352	0.063856659198	0.678452400262	0.086662327438	0.115723554919	0.034812161196	0.457257291251	0.008266022322	0.291788878188	0.701652932821	-0.000000000000	0.113834459760	0.090153712409	0.456353076684	0.006256934222	0.000000000000	0.973487917366	0.000000000000	0.000000000000	0.000000000000	-26.183574844252	-4.419526164110
0.065975000000	0.551100018378	0.925142825240	0.119016190493	0.120467141330	0.422136677958	-0.219336177211	-0.564209605765	0.208824584384	-0.042791342521	1.332967687334	-0.042553324371	-0.216543375103	-0.671654439148	3.724017755599	2.008518106235	-0.536194009712	3.549209599897	1.660687531141	0.049714507867	0.365247153401	0.020768045459	0.379834321765	0.813305033018	0.000113144418	0.204154950649	0.072750361337	0.144698647047	0.284221406250	0.063513739722	0.680039549360	0.086895612973	0.115996019733	0.034763082851	0.457934164161	0.008334553084	0.291437307691	0.701228080017	-0.000000000000	0.112909039392	0.090950888805	0.460370556995	0.005996228630	0.000000000000	0.974517054977	0.000000000000	0.000000000000	0.000000000000	-26.147746545320	-4.466123997214
0.066150000000	0.551333271416	0.925135412012	0.118978323529	0.120349158477	0.422788895177	-0.218984052319	-0.564303385062	0.209445751715	-0.042501752377	1.332780981183	-0.042169194864	-0.216220824261	-0.676722169448	3.729890679128	2.015770921907	-0.535566431186	3.549835119283	1.648923676774	0.049634084659	0.365746715110	0.020701459986	0.379358672202	0.812702021821	0.000112536816	0.203662459886	0.072850243194	0.146404647669	0.282726596249	0.063172661773	0.681623701855	0.087128866010	0.116268585639	0.034714004507	0.458611037070	0.008403083846	0.291085737195	0.700803227214	-0.000000000000	0.111983619024	0.091748065200	0.464388037306	0.005735523037	0.000000000000	0.975546192589	0.000000000000	0.000000000000	0.000000000000	-26.111878967316	-4.512661361392
0.066325000000	0.551566491603	0.925128066052	0.118940513592	0.120230288172	0.423442138766	-0.218630655796	-0.564397052974	0.210067022984	-0.042214215864	1.332592251799	-0.041784539362	-0.215891628784	-0.681796735153	3.735747677105	2.023051041670	-0.534920993163	3.550397353947	1.637217595900	0.049553829778	0.366247229005	0.020635600106	0.378883688961	0.812099967359	0.000111932477	0.203167644228	0.072953869622	0.148123061271	0.281238413566	0.062833415462	0.683204873840	0.087362086198	0.116541256788	0.034664926163	0.459287909979	0.008471614608	0.290734166699	0.700378374410	-0.000000000000	0.111058198656	0.092545241596	0.468405517617	0.005474817445	0.000000000000	0.976575330200	0.000000000000	0.000000000000	0.000000000000	-26.075970699795	-4.559137993028
0.066500000000	0.551799678586	0.925120787454	0.118902761849	0.120110529218	0.424096405931	-0.218275982857	-0.564490606355	0.210688387057	-0.041928722794	1.332401492732	-0.041399352698	-0.215555739425	-0.686878176860	3.741588670929	2.030358546079	-0.534257479415	3.550895626079	1.625570207825	0.049473742320	0.366748689974	0.020570461924	0.378409368465	0.811498864496	0.000111331384	0.202670516161	0.073061220515	0.149853821193	0.279756822613	0.062495990952	0.684783081321	0.087595273180	0.116814037329	0.034615847819	0.459964782889	0.008540145370	0.290382596202	0.699953521606	-0.000000000000	0.110132778288	0.093342417991	0.472422997928	0.005214111852	0.000000000000	0.977604467811	0.000000000000	0.000000000000	0.000000000000	-26.040020324610	-4.605553625492
0.066675000000	0.552032832007	0.925113576310	0.118865069477	0.119989880407	0.424751693863	-0.217920028702	-0.564584042025	0.211309832683	-0.041645262814	1.332208697302	-0.041013629516	-0.215213106504	-0.691966535794	3.747413581565	2.037693516322	-0.533575676914	3.551329261870	1.613982435467	0.049393821385	0.367251092931	0.020506041563	0.377935707153	0.810898708122	0.000110733518	0.202171088102	0.073172275869	0.151596861133	0.278281787990	0.062160378460	0.686358340218	0.087828426602	0.117086931416	0.034566769475	0.460641655798	0.008608676132	0.290031025706	0.699528668802	-0.000000000000	0.109207357920	0.094139594387	0.476440478240	0.004953406259	0.000000000000	0.978633605423	0.000000000000	0.000000000000	0.000000000000	-26.004026415611	-4.651907989216
0.066850000000	0.552265951510	0.925106432715	0.118827437658	0.119868340525	0.425407999742	-0.217562788519	-0.564677356763	0.211931348489	-0.041363825410	1.332013858591	-0.040627364268	-0.214863679891	-0.697061853829	3.753222329555	2.045056034230	-0.532875375899	3.551697591631	1.602455205222	0.049314066079	0.367754432816	0.020442335168	0.377462701488	0.810299493152	0.000110138863	0.201669372404	0.073287015793	0.153352115146	0.276813274490	0.061826568257	0.687930666364	0.088061546105	0.117359943205	0.034517691131	0.461318528707	0.008677206895	0.289679455210	0.699103815998	-0.000000000000	0.108281937552	0.094936770782	0.480457958551	0.004692700667	0.000000000000	0.979662743034	0.000000000000	0.000000000000	0.000000000000	-25.967987538332	-4.698200811763
0.067025000000	0.552499036738	0.925099356765	0.118789867588	0.119745908350	0.426065320731	-0.217204257479	-0.564770547315	0.212552922991	-0.041084399906	1.331816969446	-0.040240551216	-0.214507409005	-0.702164173506	3.759014835029	2.052446182277	-0.532156369941	3.551999949923	1.590989446821	0.049234475513	0.368258704598	0.020379338907	0.376990347946	0.809701214533	0.000109547402	0.201165381350	0.073405420499	0.155119517642	0.275351247092	0.061494550662	0.689500075510	0.088294631332	0.117633076852	0.034468612787	0.461995401617	0.008745737657	0.289327884713	0.698678963194	-0.000000000000	0.107356517184	0.095733947178	0.484475438862	0.004431995074	0.000000000000	0.980691880645	0.000000000000	0.000000000000	0.000000000000	-25.931902249685	-4.744431817894
0.067200000000	0.552732087330	0.925092348555	0.118752360468	0.119622582653	0.426723653982	-0.216844430739	-0.564863610390	0.213174544585	-0.040806975464	1.331618022469	-0.039853184425	-0.214144242798	-0.707273538055	3.764791017710	2.059864043586	-0.531418456014	3.552235675686	1.579586093168	0.049155048802	0.368763903274	0.020317048964	0.376518643027	0.809103867236	0.000108959116	0.200659127159	0.073527470307	0.156899003379	0.273895670966	0.061164316049	0.691066583319	0.088527681924	0.117906336519	0.034419534443	0.462672274526	0.008814268419	0.288976314217	0.698254110391	-0.000000000000	0.106431096816	0.096531123573	0.488492919173	0.004171289482	0.000000000000	0.981721018256	0.000000000000	0.000000000000	0.000000000000	-25.895769097641	-4.790600729636
0.067375000000	0.552965102925	0.925085408183	0.118714917508	0.119498362198	0.427382996630	-0.216483303442	-0.564956542660	0.213796201553	-0.040531541079	1.331417010016	-0.039465257765	-0.213774129752	-0.712389991411	3.770550796928	2.067309701935	-0.530661434565	3.552404112376	1.568246080183	0.049075785066	0.369270023865	0.020255461548	0.376047583247	0.808507446258	0.000108373990	0.200150621986	0.073653145642	0.158690507471	0.272446511467	0.060835854844	0.692630205373	0.088760697520	0.118179726368	0.034370456099	0.463349147435	0.008882799181	0.288624743721	0.697829257587	-0.000000000000	0.105505676448	0.097328299969	0.492510399485	0.003910583889	0.000000000000	0.982750155868	0.000000000000	0.000000000000	0.000000000000	-25.859586620913	-4.836707266359
0.067550000000	0.553198083162	0.925078535747	0.118677539930	0.119373245740	0.428043345799	-0.216120870716	-0.565049340766	0.214417882061	-0.040258085586	1.331213924191	-0.039076764908	-0.213397017863	-0.717513578240	3.776294091628	2.074783241762	-0.529885109582	3.552504608101	1.556970346629	0.048996683429	0.369777061420	0.020194572884	0.375577165142	0.807911946627	0.000107792006	0.199639877918	0.073782427035	0.160493965376	0.271003734137	0.060509157523	0.694190957169	0.088993677757	0.118453250565	0.034321377755	0.464026020345	0.008951329943	0.288273173224	0.697404404783	-0.000000000000	0.104580256080	0.098125476364	0.496527879796	0.003649878296	0.000000000000	0.983779293479	0.000000000000	0.000000000000	0.000000000000	-25.823353348634	-4.882751144833
0.067725000000	0.553431027677	0.925071731348	0.118640228963	0.119247232027	0.428704698596	-0.215757127676	-0.565142001311	0.215039574164	-0.039986597653	1.331008756844	-0.038687699323	-0.213012854635	-0.722644343954	3.782020820378	2.082284748169	-0.529089288671	3.552536515769	1.545759833928	0.048917743023	0.370285011016	0.020134379222	0.375107385266	0.807317363394	0.000107213148	0.199126906979	0.073915295120	0.162309312901	0.269567304702	0.060184214614	0.695748854119	0.089226622272	0.118726913282	0.034272299410	0.464702893254	0.009019860705	0.287921602728	0.696979551979	-0.000000000000	0.103654835712	0.098922652760	0.500545360107	0.003389172704	0.000000000000	0.984808431090	0.000000000000	0.000000000000	0.000000000000	-25.787067800032	-4.928732079309
0.067900000000	0.553663936105	0.925064995086	0.118602985846	0.119120319798	0.429367052115	-0.215392069418	-0.565234520868	0.215661265803	-0.039717065785	1.330801499563	-0.038298054280	-0.212621587071	-0.727782334737	3.787730901381	2.089814306928	-0.528273783129	3.552499193233	1.534615485969	0.048838962980	0.370793867755	0.020074876829	0.374638240191	0.806723691637	0.000106637397	0.198611721126	0.074051730637	0.164136486197	0.268137189075	0.059861016696	0.697303911556	0.089459530700	0.119000718689	0.034223221066	0.465379766163	0.009088391467	0.287570032232	0.696554699175	-0.000000000000	0.102729415344	0.099719829155	0.504562840418	0.003128467111	0.000000000000	0.985837568702	0.000000000000	0.000000000000	0.000000000000	-25.750728484103	-4.974649781574
0.068075000000	0.553896808080	0.925058327064	0.118565811825	0.118992507785	0.430030403435	-0.215025691027	-0.565326895976	0.216282944806	-0.039449478318	1.330592143675	-0.037907822841	-0.212223161659	-0.732927597561	3.793424252484	2.097372004486	-0.527438408018	3.552392003440	1.523538248915	0.048760342439	0.371303626764	0.020016061992	0.374169726508	0.806130926463	0.000106064739	0.198094332255	0.074191714428	0.165975421758	0.266713353348	0.059539554396	0.698856144727	0.089692402674	0.119274670965	0.034174142722	0.466056639073	0.009156922229	0.287218461735	0.696129846371	-0.000000000000	0.101803994976	0.100517005551	0.508580320729	0.002867761519	0.000000000000	0.986866706313	0.000000000000	0.000000000000	0.000000000000	-25.714333899275	-5.020503961029
0.068250000000	0.554129643233	0.925051727383	0.118528708160	0.118863794712	0.430694749623	-0.214657987570	-0.565419123142	0.216904598892	-0.039183823427	1.330380680237	-0.037516997863	-0.211817524367	-0.738080180212	3.799100791185	2.104957927972	-0.526582982243	3.552214314593	1.512529070985	0.048681880544	0.371814283200	0.019957931019	0.373701840827	0.805539063002	0.000105495156	0.197574752196	0.074335227438	0.167826056419	0.265295763798	0.059219818396	0.700405568799	0.089925237827	0.119548774290	0.034125064378	0.466733511982	0.009225452991	0.286866891239	0.695704993568	-0.000000000000	0.100878574609	0.101314181946	0.512597801041	0.002607055926	0.000000000000	0.987895843924	0.000000000000	0.000000000000	0.000000000000	-25.677882533082	-5.066294324750
0.068425000000	0.554362441194	0.925045196149	0.118491676116	0.118734179293	0.431360087727	-0.214288954100	-0.565511198840	0.217526215668	-0.038920089118	1.330167100033	-0.037125571993	-0.211404620630	-0.743240131306	3.804760434646	2.112572165203	-0.525707328629	3.551965500305	1.501588902235	0.048603576443	0.372325832241	0.019900480239	0.373234579776	0.804948096413	0.000104928632	0.197052992716	0.074482250715	0.169688327353	0.263884386882	0.058901799424	0.701952198859	0.090158035789	0.119823032848	0.034075986034	0.467410384891	0.009293983753	0.286515320743	0.695280140764	-0.000000000000	0.099953154241	0.102111358342	0.516615281352	0.002346350333	0.000000000000	0.988924981535	0.000000000000	0.000000000000	0.000000000000	-25.641372861821	-5.112020577555
0.068600000000	0.554595201594	0.925038733468	0.118454716970	0.118603660233	0.432026414784	-0.213918585655	-0.565603119516	0.218147782632	-0.038658263231	1.329951393569	-0.036733537668	-0.210984395339	-0.748407500316	3.810403099699	2.120214804690	-0.524811274001	3.551644939766	1.490718694334	0.048525429289	0.372838269096	0.019843705997	0.372767940000	0.804358021879	0.000104365150	0.196529065519	0.074632765407	0.171562172073	0.262479189237	0.058585488260	0.703496049909	0.090390796188	0.120097450828	0.034026907690	0.468087257801	0.009362514516	0.286163750246	0.694855287960	-0.000000000000	0.099027733873	0.102908534737	0.520632761663	0.002085644741	0.000000000000	0.989954119147	0.000000000000	0.000000000000	0.000000000000	-25.604803350218	-5.157682422071
0.068775000000	0.554827924057	0.925032339447	0.118417832008	0.118472236232	0.432693727816	-0.213546877257	-0.565694881586	0.218769287175	-0.038398333438	1.329733551070	-0.036340887109	-0.210556792836	-0.753582337589	3.816028702860	2.127885935643	-0.523894649265	3.551252017911	1.479919400317	0.048447438238	0.373351588996	0.019787604661	0.372301918162	0.803768834609	0.000103804694	0.196002982245	0.074786752767	0.173447528425	0.261080137679	0.058270875732	0.705037136873	0.090623518652	0.120372032423	0.033977829346	0.468764130710	0.009431045278	0.285812179750	0.694430435156	-0.000000000000	0.098102313505	0.103705711133	0.524650241974	0.001824939148	0.000000000000	0.990983256758	0.000000000000	0.000000000000	0.000000000000	-25.568172451085	-5.203279558795
0.068950000000	0.555060608211	0.925026014194	0.118381022526	0.118339905977	0.433362023830	-0.213173823911	-0.565786481434	0.219390716582	-0.038140287248	1.329513562474	-0.035947612322	-0.210121756894	-0.758764694372	3.821637160334	2.135585647978	-0.522957289487	3.550786125591	1.469191974340	0.048369602453	0.373865787200	0.019732172617	0.371836510944	0.803180529839	0.000103247248	0.195474754474	0.074944194144	0.175344334591	0.259687199203	0.057957952720	0.706575474596	0.090856202806	0.120646781831	0.033928751002	0.469441003619	0.009499576040	0.285460609254	0.694005582352	-0.000000000000	0.097176893137	0.104502887528	0.528667722285	0.001564233556	0.000000000000	0.992012394369	0.000000000000	0.000000000000	0.000000000000	-25.531478604981	-5.248811686444
0.069125000000	0.555293253679	0.925019757820	0.118344289830	0.118206668147	0.434031299817	-0.212799420607	-0.565877915418	0.220012058028	-0.037884111999	1.329291417426	-0.035553705096	-0.209679230719	-0.763954622830	3.827228388024	2.143314032328	-0.521999033978	3.550246659753	1.458537371415	0.048291921099	0.374380858990	0.019677406272	0.371371715046	0.802593102830	0.000102692795	0.194944393721	0.075105070991	0.177252529083	0.258300340982	0.057646710148	0.708111077840	0.091088848273	0.120921703254	0.033879672658	0.470117876529	0.009568106802	0.285109038757	0.693580729548	-0.000000000000	0.096251472769	0.105300063924	0.532685202597	0.001303527963	0.000000000000	0.993041531981	0.000000000000	0.000000000000	0.000000000000	-25.494720239875	-5.294278503908
0.069300000000	0.555525860081	0.925013570435	0.118307635235	0.118072521414	0.434701552756	-0.212423662321	-0.565969179868	0.220633298586	-0.037629794864	1.329067105277	-0.035159156997	-0.209229156929	-0.769152176068	3.832802301541	2.151071180042	-0.521019726379	3.549633023613	1.447956547146	0.048214393348	0.374896799675	0.019623302050	0.370907527185	0.802006548868	0.000102141320	0.194411911440	0.075269364858	0.179172050744	0.256919530362	0.057337138995	0.709643961291	0.091321454676	0.121196800899	0.033830594314	0.470794749438	0.009636637564	0.284757468261	0.693155876745	-0.000000000000	0.095326052401	0.106097240319	0.536702682908	0.001042822370	0.000000000000	0.994070669592	0.000000000000	0.000000000000	0.000000000000	-25.457895770813	-5.339679709064
0.069475000000	0.555758427038	0.925007452153	0.118271060068	0.117937464438	0.435372779608	-0.212046544011	-0.566060271086	0.221254425225	-0.037377322848	1.328840615077	-0.034763959369	-0.208771477550	-0.774357408153	3.838358816212	2.158857183200	-0.520019214740	3.548944626850	1.437450457441	0.048137018374	0.375413604590	0.019569856396	0.370443944096	0.801420863264	0.000101592807	0.193877319026	0.075437057396	0.181102838746	0.255544734868	0.057029230283	0.711174139554	0.091554021633	0.121472078979	0.033781515969	0.471471622348	0.009705168326	0.284405897765	0.692731023941	-0.000000000000	0.094400632033	0.106894416715	0.540720163219	0.000782116778	0.000000000000	0.995099807203	0.000000000000	0.000000000000	0.000000000000	-25.421003599581	-5.385014997767
0.069650000000	0.555990954169	0.925001403088	0.118234565665	0.117801495870	0.436044977322	-0.211668060619	-0.566151185348	0.221875424810	-0.037126682789	1.328611935570	-0.034368103329	-0.208306134002	-0.779570374138	3.843897847090	2.166672134616	-0.518997351611	3.548180885786	1.427020058220	0.048059795357	0.375931269093	0.019517065772	0.369980962530	0.800836041356	0.000101047239	0.193340627809	0.075608130352	0.183044832587	0.254175922198	0.056722975086	0.712701627157	0.091786548763	0.121747541710	0.033732437625	0.472148495257	0.009773699088	0.284054327268	0.692306171137	-0.000000000000	0.093475211665	0.107691593110	0.544737643530	0.000521411185	0.000000000000	0.996128944815	0.000000000000	0.000000000000	0.000000000000	-25.384042114349	-5.430284063906
0.069825000000	0.556223441087	0.924995423355	0.118198153372	0.117664614352	0.436718142830	-0.211288207070	-0.566241918905	0.222496284106	-0.036877861357	1.328381055188	-0.033971579767	-0.207833067091	-0.784791130081	3.849419308959	2.174516127847	-0.517953994129	3.547341223583	1.416666305119	0.047982723481	0.376449788568	0.019464926662	0.369518579257	0.800252078504	0.000100504600	0.192801849061	0.075782565575	0.184997972090	0.252813060223	0.056418364523	0.714226438548	0.092019035682	0.122023193317	0.033683359281	0.472825368166	0.009842229850	0.283702756772	0.691881318333	-0.000000000000	0.092549791297	0.108488769505	0.548755123841	0.000260705593	0.000000000000	0.997158082426	0.000000000000	0.000000000000	0.000000000000	-25.347009689328	-5.475486599461
0.070000000000	0.556455887409	0.924989513074	0.118161824546	0.117526818517	0.437392273050	-0.210906978274	-0.566332467984	0.223116989776	-0.036630845056	1.328147962049	-0.033574379343	-0.207352216998	-0.790019733070	3.854923116348	2.182389257199	-0.516889004101	3.546425070442	1.406390153168	0.047905801934	0.376969158424	0.019413435566	0.369056791066	0.799668970097	0.000099964876	0.192260993991	0.075960345008	0.186962197401	0.251456116987	0.056115389762	0.715748588099	0.092251482003	0.122299038026	0.033634280937	0.473502241076	0.009910760612	0.283351186276	0.691456465529	-0.000000000000	0.091624370929	0.109285945901	0.552772604153	0.000000000000	0.000000000000	0.998187220037	0.000000000000	0.000000000000	0.000000000000	-25.309904684420	-5.520622294566
0.070175000000	0.556688292730	0.924983672410	0.118125580537	0.117388107131	0.438067363789	-0.210524366717	-0.566422829063	0.223737529401	-0.036385622540	1.327912636437	-0.033176497689	-0.206863520696	-0.795256298037	3.860409408467	2.190291234982	-0.515802483836	3.545432403852	1.396191995297	0.047829798207	0.377488747964	0.019362138432	0.368599126721	0.799086327959	0.000099428050	0.191722187160	0.076137012473	0.188916610714	0.250106570495	0.055814041898	0.717265373233	0.092483887344	0.122575079506	0.033871086852	0.473946157390	0.009811653006	0.284313859249	0.690888905669	-0.000000000000	0.092229474763	0.108431773835	0.549036564372	0.000301245398	0.000000000000	0.998205347837	0.000000000000	0.000000000000	0.000000000000	-25.272586331908	-5.565466657602
0.070350000000	0.556920656685	0.924977901388	0.118089422759	0.117248478485	0.438743414197	-0.210140372164	-0.566512997947	0.224357887843	-0.036142175862	1.327675025537	-0.032777924156	-0.206366901854	-0.800501055519	3.865878079258	2.198222807125	-0.514695805725	3.544366419635	1.386067775786	0.047755474324	0.378007931191	0.019310584597	0.368149089836	0.798503766879	0.000098894107	0.191189523141	0.076308144431	0.190840466301	0.248765889437	0.055514312437	0.718774110163	0.092716251298	0.122851319619	0.034107892766	0.474390073704	0.009712545400	0.285276532222	0.690321345808	-0.000000000000	0.092834578596	0.107577601769	0.545300524591	0.000602490796	0.000000000000	0.998223475636	0.000000000000	0.000000000000	0.000000000000	-25.234913035104	-5.609795065001
0.070525000000	0.557152978853	0.924972200177	0.118053352588	0.117107931266	0.439420420115	-0.209754987030	-0.566602971506	0.224978053568	-0.035900494735	1.327435071833	-0.032378661569	-0.205862287367	-0.805754311836	3.871329568780	2.206183589822	-0.513570454881	3.543230496906	1.376013561293	0.047682821253	0.378526710224	0.019258775391	0.367706639407	0.797921286357	0.000098363032	0.190662969099	0.076473770358	0.192733927434	0.247434025761	0.055216192567	0.720274842306	0.092948573466	0.123127759445	0.034344698680	0.474833990019	0.009613437794	0.286239205195	0.689753785948	-0.000000000000	0.093439682429	0.106723429704	0.541564484810	0.000903736194	0.000000000000	0.998241603436	0.000000000000	0.000000000000	0.000000000000	-25.196880475959	-5.653612961071
0.070700000000	0.557385258820	0.924966568897	0.118017371429	0.116966463963	0.440098378559	-0.209368206204	-0.566692746605	0.225598014641	-0.035660567278	1.327192719301	-0.031978709228	-0.205349608497	-0.811016343874	3.876764137984	2.214173573691	-0.512427936284	3.542028120881	1.366025135402	0.047611830021	0.379045087234	0.019206712187	0.367271734693	0.797338885961	0.000097834808	0.190142492223	0.076633919822	0.194597157334	0.246110932116	0.054919673644	0.721767612650	0.093180853433	0.123404400051	0.034581504594	0.475277906333	0.009514330188	0.287201878168	0.689186226087	-0.000000000000	0.094044786263	0.105869257638	0.537828445029	0.001204981592	0.000000000000	0.998259731236	0.000000000000	0.000000000000	0.000000000000	-25.158484891806	-5.696924565224
0.070875000000	0.557617496161	0.924961007669	0.117981480699	0.116824075018	0.440777286591	-0.208980024576	-0.566782320368	0.226217759734	-0.035422382343	1.326947913887	-0.031578066864	-0.204828801422	-0.816287415088	3.882182035493	2.222192749815	-0.511269726551	3.540762727651	1.356098321053	0.047542491704	0.379563064378	0.019154396346	0.366844335173	0.796756565261	0.000097309421	0.189628059878	0.076788622234	0.196430318348	0.244796561406	0.054624747070	0.723252463950	0.093413090775	0.123681242418	0.034818310509	0.475721822648	0.009415222582	0.288164551140	0.688618666226	-0.000000000000	0.094649890096	0.105015085572	0.534092405248	0.001506226990	0.000000000000	0.998277859035	0.000000000000	0.000000000000	0.000000000000	-25.119722771329	-5.739733988160
0.071050000000	0.557849690444	0.924955516614	0.117945681826	0.116680762826	0.441457141313	-0.208590437039	-0.566871690178	0.226837278117	-0.035185929513	1.326700603486	-0.031176734644	-0.204299807173	-0.821567775700	3.887583497842	2.230241109686	-0.510097274182	3.539437704669	1.346228979827	0.047474797427	0.380080643806	0.019101829228	0.366424400543	0.796174323829	0.000096786855	0.189119639604	0.076937906844	0.198233571950	0.243490866788	0.054331404294	0.724729438734	0.093645285057	0.123958287452	0.035055116423	0.476165738962	0.009316114976	0.289127224113	0.688051106366	-0.000000000000	0.095254993930	0.104160913507	0.530356365467	0.001807472388	0.000000000000	0.998295986835	0.000000000000	0.000000000000	0.000000000000	-25.080590850079	-5.782045234143
0.071225000000	0.558081841224	0.924950095852	0.117909976247	0.116536525741	0.442137939869	-0.208199438486	-0.566960853666	0.227456559647	-0.034951199087	1.326450737924	-0.030774713173	-0.203762571579	-0.826857662891	3.892968749715	2.238318645137	-0.508911999794	3.538056391207	1.336413011298	0.047408738359	0.380597827652	0.019049012180	0.366011890716	0.795592161239	0.000096267096	0.188617199114	0.077081802747	0.200007078747	0.242193801670	0.054039636812	0.726198579299	0.093877435837	0.124235535975	0.035291922337	0.476609655277	0.009217007369	0.290089897086	0.687483546505	-0.000000000000	0.095860097763	0.103306741441	0.526620325686	0.002108717785	0.000000000000	0.998314114635	0.000000000000	0.000000000000	0.000000000000	-25.041086106107	-5.823862203214
0.071400000000	0.558313948050	0.924944745504	0.117874365410	0.116391362075	0.442819679442	-0.207807023812	-0.567049808711	0.228075594763	-0.034718182082	1.326198268936	-0.030372003506	-0.203217045206	-0.832157300986	3.898338004181	2.246425348280	-0.507715296338	3.536622078786	1.326646352437	0.047344305719	0.381114618040	0.018995946545	0.365606765819	0.795010077068	0.000095750128	0.188120706298	0.077220338881	0.201750998483	0.240905319710	0.053749436163	0.727659927716	0.094109542663	0.124512988738	0.035528728252	0.477053571591	0.009117899763	0.291052570059	0.686915986645	-0.000000000000	0.096465201596	0.102452569375	0.522884285905	0.002409963183	0.000000000000	0.998332242434	0.000000000000	0.000000000000	0.000000000000	-25.001205755734	-5.865188693345
0.071575000000	0.558546010463	0.924939465691	0.117838850768	0.116245270105	0.443502357249	-0.207413187913	-0.567138553433	0.228694374473	-0.034486870222	1.325943150154	-0.029968607148	-0.202663183303	-0.837466901637	3.903691462916	2.254561211439	-0.506508529314	3.535138011568	1.316924977068	0.047281490775	0.381631017085	0.018942633658	0.365208986193	0.794428070895	0.000095235936	0.187630129215	0.077353544029	0.203465490047	0.239625374815	0.053460793933	0.729113525830	0.094341605076	0.124790646412	0.035765534166	0.477497487906	0.009018792157	0.292015243032	0.686348426784	-0.000000000000	0.097070305430	0.101598397309	0.519148246124	0.002711208581	0.000000000000	0.998350370234	0.000000000000	0.000000000000	0.000000000000	-24.960947249434	-5.906028402537
0.071750000000	0.558778027995	0.924934256532	0.117803433784	0.116098248067	0.444185970544	-0.207017925687	-0.567227086188	0.229312890351	-0.034257255932	1.325685337087	-0.029564526063	-0.202100945748	-0.842786663995	3.909029316425	2.262726227089	-0.505293036961	3.533607386729	1.307244895381	0.047220284837	0.382147026886	0.018889074847	0.364818512395	0.793846142300	0.000094724505	0.187145436097	0.077481446818	0.205150711470	0.238353921141	0.053173701753	0.730559415261	0.094573622608	0.125068509598	0.036002340080	0.477941404220	0.008919684551	0.292977916005	0.685780866924	-0.000000000000	0.097675409263	0.100744225244	0.515412206343	0.003012453979	0.000000000000	0.998368498033	0.000000000000	0.000000000000	0.000000000000	-24.920308267842	-5.946384930850
0.071925000000	0.559010000171	0.924929118146	0.117768115927	0.115950294168	0.444870516610	-0.206621232034	-0.567315405564	0.229931134526	-0.034029332331	1.325424787103	-0.029159762676	-0.201530296995	-0.848116774884	3.914351744260	2.270920387785	-0.504070130449	3.532033354796	1.297602153505	0.047160679266	0.382662649535	0.018835271433	0.364435305189	0.793264290868	0.000094215821	0.186666595345	0.077604075724	0.206806819938	0.237090913087	0.052888151301	0.731997637406	0.094805594785	0.125346578825	0.036239145995	0.478385320535	0.008820576945	0.293940588978	0.685213307063	-0.000000000000	0.098280513097	0.099890053178	0.511676166562	0.003313699377	0.000000000000	0.998386625833	0.000000000000	0.000000000000	0.000000000000	-24.879286717878	-5.986261782391
0.072100000000	0.559241926509	0.924924050654	0.117732898673	0.115801406582	0.445555992764	-0.206223101852	-0.567403510376	0.230549099674	-0.033803093228	1.325161459419	-0.028754319885	-0.200951206027	-0.853457408960	3.919658915228	2.279143686097	-0.502841094051	3.530419019957	1.287992833130	0.047102665468	0.383177887111	0.018781224728	0.364059325555	0.792682516183	0.000093709868	0.186193575532	0.077721459067	0.208433971791	0.235836305300	0.052604134295	0.733428233440	0.095037521122	0.125624854551	0.036475951909	0.478829236849	0.008721469339	0.294903261951	0.684645747202	-0.000000000000	0.098885616930	0.099035881112	0.507940126781	0.003614944775	0.000000000000	0.998404753633	0.000000000000	0.000000000000	0.000000000000	-24.837880728986	-6.025662367241
0.072275000000	0.559473806518	0.924919054174	0.117697783499	0.115651583452	0.446242396350	-0.205823530044	-0.567491399662	0.231166779010	-0.033578533116	1.324895315081	-0.028348201062	-0.200363646306	-0.858808728874	3.924950987596	2.287396114546	-0.501607185304	3.528767440340	1.278413051189	0.047046234894	0.383692741682	0.018726936040	0.363690534679	0.792100817834	0.000093206633	0.185726345399	0.077833625018	0.210032322532	0.234590052670	0.052321642501	0.734851244315	0.095269401131	0.125903337169	0.036712757823	0.479273153163	0.008622361733	0.295865934924	0.684078187342	-0.000000000000	0.099490720764	0.098181709046	0.504204087000	0.003916190173	0.000000000000	0.998422881432	0.000000000000	0.000000000000	0.000000000000	-24.796088649481	-6.064590003331
0.072450000000	0.559705639703	0.924914128823	0.117662771892	0.115500822895	0.446929724738	-0.205422511513	-0.567579072678	0.231784166281	-0.033355647162	1.324626316952	-0.027941410063	-0.199767595723	-0.864170885423	3.930228109297	2.295677665528	-0.500369635162	3.527081628267	1.268858959599	0.046991379042	0.384207215303	0.018672406667	0.363328893955	0.791519195411	0.000092706099	0.185264873854	0.077940601594	0.211602026825	0.233352110327	0.052040667730	0.736266710765	0.095501234316	0.126182027002	0.036949563738	0.479717069478	0.008523254127	0.296828607897	0.683510627481	-0.000000000000	0.100095824597	0.097327536981	0.500468047219	0.004217435571	0.000000000000	0.998441009232	0.000000000000	0.000000000000	0.000000000000	-24.753909043010	-6.103047918268
0.072625000000	0.559937425560	0.924909274719	0.117627865337	0.115349123002	0.447617975324	-0.205020041163	-0.567666528892	0.232401255757	-0.033134431204	1.324354429700	-0.027533951233	-0.199163036561	-0.869544017701	3.935490418119	2.303988331255	-0.499129648137	3.525364550474	1.259326745051	0.046938089456	0.384721310022	0.018617637904	0.362974364987	0.790937648505	0.000092208254	0.184809129973	0.078042416663	0.213143238507	0.232122433644	0.051761201833	0.737674673305	0.095733020173	0.126460924310	0.037186369652	0.480160985792	0.008424146520	0.297791280870	0.682943067621	-0.000000000000	0.100700928430	0.096473364915	0.496732007438	0.004518680969	0.000000000000	0.998459137032	0.000000000000	0.000000000000	0.000000000000	-24.711340685124	-6.141039251110
0.072800000000	0.560169163582	0.924904491979	0.117593065326	0.115196481841	0.448307145527	-0.204616113899	-0.567753767982	0.233018042221	-0.032914881745	1.324079619785	-0.027125829414	-0.198549955446	-0.874928253238	3.940738041903	2.312328103677	-0.497888402429	3.523619128307	1.249812628873	0.046886357725	0.385235027873	0.018562631034	0.362626909584	0.790356176712	0.000091713083	0.184359082997	0.078139097944	0.214656110587	0.230900978234	0.051483236709	0.739075172232	0.095964758196	0.126740029289	0.037423175566	0.480604902107	0.008325038914	0.298753953843	0.682375507760	-0.000000000000	0.101306032264	0.095619192849	0.492995967657	0.004819926367	0.000000000000	0.998477264831	0.000000000000	0.000000000000	0.000000000000	-24.668382559942	-6.178567054095
0.072975000000	0.560400853255	0.924899780717	0.117558373350	0.115042897459	0.448997232789	-0.204210724629	-0.567840789827	0.233634520966	-0.032696995947	1.323801855447	-0.026717049951	-0.197928343306	-0.880323708145	3.945971098724	2.320696974416	-0.496647050040	3.521848237885	1.240312866929	0.046836175483	0.385748370879	0.018507387337	0.362286489759	0.789774779629	0.000091220570	0.183914702333	0.078230673004	0.216140795253	0.229687699947	0.051206764297	0.740468247627	0.096196447868	0.127019342075	0.037659981481	0.481048818421	0.008225931308	0.299716626816	0.681807947899	-0.000000000000	0.101911136097	0.094765020784	0.489259927876	0.005121171765	0.000000000000	0.998495392631	0.000000000000	0.000000000000	0.000000000000	-24.625033856941	-6.215634294321
0.073150000000	0.560632494058	0.924895141049	0.117523790904	0.114888367882	0.449688234569	-0.203803868261	-0.567927594509	0.234250687783	-0.032480771621	1.323521106693	-0.026307618703	-0.197298195336	-0.885730487239	3.951189697080	2.329094934692	-0.495406716887	3.520054710235	1.230823749604	0.046787534408	0.386261341054	0.018451908084	0.361953067730	0.789193456853	0.000090730703	0.183475957552	0.078317169266	0.217597443875	0.228482554871	0.050931776582	0.741853939354	0.096428088671	0.127298862742	0.037896787395	0.481492734736	0.008126823702	0.300679299789	0.681240388039	-0.000000000000	0.102516239931	0.093910848718	0.485523888095	0.005422417163	0.000000000000	0.998513520430	0.000000000000	0.000000000000	0.000000000000	-24.581293967831	-6.252243855384
0.073325000000	0.560864085466	0.924890573089	0.117489319480	0.114732891122	0.450380148345	-0.203395539706	-0.568014182302	0.234866538956	-0.032266207228	1.323237345291	-0.025897542045	-0.196659510954	-0.891148684179	3.956393936064	2.337521975254	-0.494168502894	3.518241331398	1.221341601826	0.046740426225	0.386773940399	0.018396194541	0.361626605919	0.788612207986	0.000090243466	0.183042818390	0.078398614004	0.219026207011	0.227285499329	0.050658265591	0.743232287066	0.096659680080	0.127578591306	0.038133593309	0.481936651050	0.008027716096	0.301641972762	0.680672828178	-0.000000000000	0.103121343764	0.093056676652	0.481787848314	0.005723662561	0.000000000000	0.998531648230	0.000000000000	0.000000000000	0.000000000000	-24.537162483540	-6.288398538966
0.073500000000	0.561095626951	0.924886076947	0.117454960573	0.114576465172	0.451072971614	-0.202985733874	-0.568100553671	0.235482071251	-0.032053301866	1.322950544757	-0.025486826880	-0.196012293769	-0.896578381585	3.961583905544	2.345978086303	-0.492933482078	3.516410842504	1.211862783167	0.046694842702	0.387286170907	0.018340247965	0.361307066948	0.788031032630	0.000089758845	0.182615254741	0.078475034344	0.220427234410	0.226096489880	0.050386223393	0.744603330201	0.096891221565	0.127858527727	0.038370399224	0.482380567365	0.007928608490	0.302604645735	0.680105268318	-0.000000000000	0.103726447597	0.092202504586	0.478051808534	0.006024907958	0.000000000000	0.998549776030	0.000000000000	0.000000000000	0.000000000000	-24.492639191296	-6.324101066384
0.073675000000	0.561327117978	0.924881652736	0.117420715674	0.114419088013	0.451766701885	-0.202574445680	-0.568186709268	0.236097281911	-0.031842055270	1.322660680349	-0.025075480646	-0.195356551546	-0.902019651158	3.966759686326	2.354463257418	-0.491702702625	3.514565939817	1.202383687997	0.046650775650	0.387798034558	0.018284069609	0.360994413639	0.787449930393	0.000089276827	0.182193236667	0.078546457268	0.221800675016	0.224915483314	0.050115642101	0.745967107985	0.097122712592	0.128138671907	0.038607205138	0.482824483679	0.007829500884	0.303567318707	0.679537708457	-0.000000000000	0.104331551431	0.091348332521	0.474315768753	0.006326153356	0.000000000000	0.998567903829	0.000000000000	0.000000000000	0.000000000000	-24.447724071809	-6.359354080100
0.073850000000	0.561558558009	0.924877300565	0.117386586276	0.114260757616	0.452461336681	-0.202161670039	-0.568272649924	0.236712168644	-0.031632467800	1.322367729056	-0.024663511327	-0.194692296171	-0.907472553795	3.971921350325	2.362977477486	-0.490477186950	3.512709274751	1.192900745705	0.046608216928	0.388309533322	0.018227660716	0.360688609017	0.786868900879	0.000088797398	0.181776734385	0.078612909614	0.223146676976	0.223742436655	0.049846513870	0.747323659434	0.097354152623	0.128419023696	0.038844011052	0.483268399994	0.007730393278	0.304529991680	0.678970148597	-0.000000000000	0.104936655264	0.090494160455	0.470579728972	0.006627398754	0.000000000000	0.998586031629	0.000000000000	0.000000000000	0.000000000000	-24.402417296559	-6.394160145176
0.074025000000	0.561789946502	0.924873020543	0.117352573866	0.114101471938	0.453156873537	-0.201747401869	-0.568358376649	0.237326729623	-0.031424540440	1.322071669591	-0.024250927457	-0.194019543622	-0.912937139694	3.977068960726	2.371520734616	-0.489257931751	3.510843453852	1.183410420989	0.046567158433	0.388820669158	0.018171022525	0.360389616303	0.786287943700	0.000088320543	0.181365718275	0.078674418074	0.224465387637	0.222577307157	0.049578830896	0.748673023355	0.097585541115	0.128699582891	0.039080816967	0.483712316308	0.007631285671	0.305492664653	0.678402588736	-0.000000000000	0.105541759098	0.089639988389	0.466843689191	0.006928644152	0.000000000000	0.998604159429	0.000000000000	0.000000000000	0.000000000000	-24.356719225163	-6.428521750706
0.074200000000	0.562021282911	0.924868812776	0.117318679930	0.113941228933	0.453853310000	-0.201331636089	-0.568443890622	0.237940963469	-0.031218274788	1.321772482386	-0.023837738132	-0.193338313939	-0.918413448466	3.982202572138	2.380093016071	-0.488045908049	3.508971038751	1.173909214207	0.046527592110	0.389331444016	0.018114156267	0.360097398916	0.785707058466	0.000087846249	0.180960158877	0.078731009197	0.225756953560	0.221420052304	0.049312585419	0.750015238346	0.097816877524	0.128980349237	0.039317622881	0.484156232623	0.007532178065	0.306455337626	0.677835028875	-0.000000000000	0.106146862931	0.088785816323	0.463107649410	0.007229889550	0.000000000000	0.998622287228	0.000000000000	0.000000000000	0.000000000000	-24.310630402867	-6.462441311199
0.074375000000	0.562252566688	0.924864677369	0.117284905950	0.113780026546	0.454550643624	-0.200914367621	-0.568529193193	0.238554869249	-0.031013673052	1.321470149587	-0.023423953022	-0.192648631194	-0.923901509224	3.987322230754	2.388694308183	-0.486842061214	3.507094546085	1.164393661802	0.046489509947	0.389841859834	0.018057063167	0.359811920471	0.785126244791	0.000087374502	0.180560026885	0.078782709391	0.227021520514	0.220270629808	0.049047769718	0.751350342798	0.098048161301	0.129261322429	0.039554428795	0.484600148937	0.007433070459	0.307418010599	0.677267469015	-0.000000000000	0.106751966765	0.087931644258	0.459371609629	0.007531134948	0.000000000000	0.998640415028	0.000000000000	0.000000000000	0.000000000000	-24.264151558106	-6.495921167923
0.074550000000	0.562483797279	0.924860614426	0.117251253401	0.113617862718	0.455248871969	-0.200495591390	-0.568614285874	0.239168446466	-0.030810738043	1.321164655045	-0.023009582373	-0.191950523468	-0.929401340689	3.992427974492	2.397324596276	-0.485647310987	3.505216447381	1.154860336802	0.046452903971	0.390351918540	0.017999744442	0.359533144779	0.784545502291	0.000086905288	0.180165293155	0.078829544920	0.228259233488	0.219128997607	0.048784376116	0.752678374895	0.098279391892	0.129542502113	0.039791234710	0.485044065251	0.007333962853	0.308380683572	0.676699909154	-0.000000000000	0.107357070598	0.087077472192	0.455635569848	0.007832380346	0.000000000000	0.998658542827	0.000000000000	0.000000000000	0.000000000000	-24.217283600181	-6.528963590211
0.074725000000	0.562714974132	0.924856624049	0.117217723756	0.113454735389	0.455947992605	-0.200075302322	-0.568699170335	0.239781695053	-0.030609473168	1.320855984313	-0.022594637025	-0.191244022827	-0.934912951268	3.997519833151	2.405983864582	-0.484462551480	3.503339168910	1.145305849380	0.046417766258	0.390861622051	0.017942201306	0.359261035846	0.783964830584	0.000086438594	0.179775928698	0.078871541908	0.229470236692	0.217995113868	0.048522396975	0.753999372617	0.098510568745	0.129823887891	0.040028040624	0.485487981566	0.007234855247	0.309343356545	0.676132349294	-0.000000000000	0.107962174431	0.086223300126	0.451899530067	0.008133625744	0.000000000000	0.998676670627	0.000000000000	0.000000000000	0.000000000000	-24.170027617025	-6.561570776741
0.074900000000	0.562946096688	0.924852706336	0.117184318480	0.113290642498	0.456648003102	-0.199653495348	-0.568783848401	0.240394615362	-0.030409882425	1.320544124646	-0.022179128419	-0.190529165295	-0.940436339150	4.002597828547	2.414672096162	-0.483288651173	3.501465091508	1.135726847508	0.046384088920	0.391370972276	0.017884434962	0.358995557869	0.783384229289	0.000085974406	0.179391904678	0.078908726338	0.230654673561	0.216868936979	0.048261824700	0.755313373739	0.098741691301	0.130105479314	0.040264846538	0.485931897880	0.007135747641	0.310306029518	0.675564789433	-0.000000000000	0.108567278265	0.085369128060	0.448163490286	0.008434871142	0.000000000000	0.998694798427	0.000000000000	0.000000000000	0.000000000000	-24.122384873062	-6.593744856760
0.075075000000	0.563177164389	0.924848861386	0.117151039033	0.113125581984	0.457348901037	-0.199230165400	-0.568868322046	0.241007208158	-0.030211970395	1.320229064992	-0.021763068607	-0.189805990837	-0.945971492380	4.007661974652	2.423389272817	-0.482126452896	3.499596550355	1.126120017673	0.046351864117	0.391879971112	0.017826446610	0.358736675241	0.782803698029	0.000085512712	0.179013192418	0.078941124056	0.231812686761	0.215750425554	0.048002651736	0.756620415835	0.098972759002	0.130387275893	0.040501652453	0.486375814195	0.007036640035	0.311268702491	0.674997229572	-0.000000000000	0.109172382098	0.084514955995	0.444427450505	0.008736116540	0.000000000000	0.998712926226	0.000000000000	0.000000000000	0.000000000000	-24.074356807172	-6.625487891289
0.075250000000	0.563408176673	0.924845089294	0.117117886866	0.112959551791	0.458050683986	-0.198805307415	-0.568952593390	0.241619474611	-0.030015742234	1.319910795996	-0.021346470265	-0.189074543340	-0.951518388934	4.012712277732	2.432135375008	-0.480976773791	3.497735834726	1.116482085688	0.046321084048	0.392388620445	0.017768237442	0.358484352542	0.782223236427	0.000085053496	0.178639763392	0.078968760766	0.232944418190	0.214639538428	0.047744870568	0.757920536275	0.099203771286	0.130669277094	0.040738458367	0.486819730509	0.006937532429	0.312231375464	0.674429669712	-0.000000000000	0.109777485932	0.083660783929	0.440691410724	0.009037361938	0.000000000000	0.998731054026	0.000000000000	0.000000000000	0.000000000000	-24.025945030745	-6.656801874289
0.075425000000	0.563639132980	0.924841390152	0.117084863423	0.112792549865	0.458753349526	-0.198378916332	-0.569036664693	0.242231416288	-0.029821203668	1.319589309994	-0.020929346700	-0.188334870591	-0.957076996792	4.017748736473	2.440910381765	-0.479840405276	3.495885187696	1.106809817571	0.046291740954	0.392896922152	0.017709808643	0.358238554546	0.781642844109	0.000084596746	0.178271589229	0.078991662036	0.234050008984	0.213536234658	0.047488473722	0.759213772229	0.099434727593	0.130951482340	0.040975264281	0.487263646824	0.006838424822	0.313194048437	0.673862109851	-0.000000000000	0.110382589765	0.082806611863	0.436955370943	0.009338607336	0.000000000000	0.998749181826	0.000000000000	0.000000000000	0.000000000000	-23.977151325837	-6.687688733784
0.075600000000	0.563870032744	0.924837764052	0.117051970138	0.112624574161	0.459456895235	-0.197950987096	-0.569120538352	0.242843035142	-0.029628360987	1.319264601014	-0.020511711870	-0.187587024268	-0.962647274002	4.022771342116	2.449714270597	-0.478718112981	3.494046805813	1.097100020528	0.046263827118	0.393404878100	0.017651161393	0.357999246213	0.781062520704	0.000084142450	0.177908641709	0.079009853295	0.235129599524	0.212440473519	0.047233453764	0.760500160668	0.099665627357	0.131233891015	0.041212070196	0.487707563138	0.006739317216	0.314156721410	0.673294549991	-0.000000000000	0.110987693599	0.081952439798	0.433219331162	0.009639852734	0.000000000000	0.998767309625	0.000000000000	0.000000000000	0.000000000000	-23.927977643426	-6.718150332959
0.075775000000	0.564100875402	0.924834211082	0.117019208438	0.112455622641	0.460161318687	-0.197521514654	-0.569204216897	0.243454333511	-0.029437221034	1.318936664778	-0.020093580389	-0.186831059924	-0.968229168740	4.027780078574	2.458547017407	-0.477610636680	3.492222838726	1.087349544018	0.046237334866	0.393912490146	0.017592296865	0.357766392693	0.780482265840	0.000083690593	0.177550892764	0.079023359837	0.236183329434	0.211352214507	0.046979803300	0.761779738365	0.099896470015	0.131516502463	0.041448876110	0.488151479453	0.006640209610	0.315119394383	0.672726990130	-0.000000000000	0.111592797432	0.081098267732	0.429483291381	0.009941098131	0.000000000000	0.998785437425	0.000000000000	0.000000000000	0.000000000000	-23.878426101765	-6.748188471224
0.075950000000	0.564331660388	0.924830731327	0.116986579737	0.112285693278	0.460866617453	-0.197090493958	-0.569287702981	0.244065314099	-0.029247791201	1.318605498701	-0.019674967542	-0.186067036973	-0.973822619366	4.032774922554	2.467408596395	-0.476518690203	3.490415388773	1.077555280910	0.046212256563	0.394419760137	0.017533216226	0.357539959323	0.779902079151	0.000083241162	0.177198314478	0.079032206820	0.237211337589	0.210271417334	0.046727514976	0.763052541894	0.100127255001	0.131799315988	0.041685682024	0.488595395767	0.006541102004	0.316082067356	0.672159430270	-0.000000000000	0.112197901265	0.080244095666	0.425747251600	0.010242343529	0.000000000000	0.998803565224	0.000000000000	0.000000000000	0.000000000000	-23.828498984836	-6.777804885239
0.076125000000	0.564562387138	0.924827324871	0.116954085442	0.112114784055	0.461572789098	-0.196657919965	-0.569370999384	0.244675979980	-0.029060079418	1.318271101894	-0.019255889298	-0.185295018682	-0.979427554472	4.037755843677	2.476298979963	-0.475442961340	3.488626510529	1.067714168745	0.046188584616	0.394926689910	0.017473920636	0.357319911626	0.779321960269	0.000082794145	0.176850879083	0.079036419266	0.238213762119	0.209198041930	0.046476581476	0.764318607633	0.100357981751	0.132082330860	0.041922487939	0.489039312082	0.006441994398	0.317044740329	0.671591870409	-0.000000000000	0.112803005099	0.079389923600	0.422011211819	0.010543588927	0.000000000000	0.998821693024	0.000000000000	0.000000000000	0.000000000000	-23.778198740906	-6.807001249912
0.076300000000	0.564793055085	0.924823991792	0.116921726943	0.111942892969	0.462279831183	-0.196223787637	-0.569454109002	0.245286334579	-0.028874094150	1.317933475167	-0.018836362326	-0.184515072166	-0.985043892927	4.042722804586	2.485218138626	-0.474384111723	3.486858210302	1.057823191095	0.046166311473	0.395433281291	0.017414411250	0.357106215309	0.778741908831	0.000082349528	0.176508558962	0.079036022064	0.239190740412	0.208132048437	0.046226995526	0.765577971765	0.100588649698	0.132365546311	0.042159293853	0.489483228396	0.006342886792	0.318007413301	0.671024310548	-0.000000000000	0.113408108932	0.078535751535	0.418275172038	0.010844834325	0.000000000000	0.998839820824	0.000000000000	0.000000000000	0.000000000000	-23.727527981194	-6.835779179357
0.076475000000	0.565023663666	0.924820732169	0.116889505625	0.111770018032	0.462987741263	-0.195788091940	-0.569537034845	0.245896381668	-0.028689844384	1.317592621036	-0.018416404004	-0.183727268378	-0.990671543917	4.047675761059	2.494166040904	-0.473342776697	3.485112445586	1.047879379035	0.046145429621	0.395939536098	0.017354689216	0.356898836266	0.778161924475	0.000081907300	0.176171326644	0.079031039967	0.240142409118	0.207073397215	0.045978749888	0.766830670279	0.100819258279	0.132648961539	0.042396099767	0.489927144710	0.006243779186	0.318970086274	0.670456750688	-0.000000000000	0.114013212766	0.077681579469	0.414539132257	0.011146079723	0.000000000000	0.998857948623	0.000000000000	0.000000000000	0.000000000000	-23.676489478636	-6.864140227831
0.076650000000	0.565254212315	0.924817546075	0.116857422853	0.111596157274	0.463696516880	-0.195350827848	-0.569619780032	0.246506125361	-0.028507339620	1.317248543720	-0.017996032439	-0.182931682111	-0.996310406978	4.052614662112	2.503142653229	-0.472319565173	3.483391124469	1.037879812721	0.046125931591	0.396445456139	0.017294755675	0.356697740570	0.777582006840	0.000081467446	0.175839154806	0.079021497597	0.241068904153	0.206022048833	0.045731837365	0.768076738970	0.101049806928	0.132932575708	0.042632905682	0.490371061025	0.006144671580	0.319932759247	0.669889190827	-0.000000000000	0.114618316599	0.076827407403	0.410803092476	0.011447325121	0.000000000000	0.998876076423	0.000000000000	0.000000000000	0.000000000000	-23.625086166762	-6.892085890623
0.076825000000	0.565484700468	0.924814433581	0.116825479985	0.111421308742	0.464406155571	-0.194911990339	-0.569702347784	0.247115570096	-0.028326589869	1.316901249157	-0.017575266479	-0.182128391991	-1.001960372022	4.057539450105	2.512147939839	-0.471315059465	3.481696104984	1.027821623087	0.046107809949	0.396951043210	0.017234611765	0.356502894480	0.777002155568	0.000081029954	0.175512016275	0.079007419444	0.241970360702	0.204977964076	0.045486250798	0.769316213441	0.101280295081	0.133216387949	0.042869711596	0.490814977339	0.006045563974	0.320895432220	0.669321630967	-0.000000000000	0.115223420432	0.075973235337	0.407067052695	0.011748570519	0.000000000000	0.998894204223	0.000000000000	0.000000000000	0.000000000000	-23.573321138682	-6.919617604929
0.077000000000	0.565715127565	0.924811394753	0.116793678361	0.111245470503	0.465116654860	-0.194471574398	-0.569784741426	0.247724720637	-0.028147605636	1.316550745003	-0.017154125729	-0.181317480483	-1.007621319358	4.062450060834	2.521181862675	-0.470329815111	3.480029194407	1.017701993671	0.046091057305	0.397456299101	0.017174258613	0.356314264435	0.776422370303	0.000080594811	0.175189884019	0.078988829866	0.242846913227	0.203941103936	0.045241983066	0.770549129104	0.101510722178	0.133500397363	0.043106517510	0.491258893654	0.005946456367	0.321858105193	0.668754071106	-0.000000000000	0.115828524266	0.075119063272	0.403331012914	0.012049815917	0.000000000000	0.998912332022	0.000000000000	0.000000000000	0.000000000000	-23.521197646188	-6.946736750677
0.077175000000	0.565945493042	0.924808429657	0.116762019307	0.111068640647	0.465828012261	-0.194029575019	-0.569866964374	0.248333582056	-0.027970397916	1.316197040646	-0.016732630570	-0.180499033893	-1.013293119711	4.067346423630	2.530244381269	-0.469364360671	3.478392148505	1.007518162563	0.046075666307	0.397961225589	0.017113697345	0.356131817053	0.775842650689	0.000080162005	0.174872731156	0.078965753089	0.243698695466	0.202911429615	0.044999027088	0.771775521182	0.101741087656	0.133784603021	0.043343323425	0.491702809968	0.005847348761	0.322820778166	0.668186511246	-0.000000000000	0.116433628099	0.074264891206	0.399594973133	0.012351061315	0.000000000000	0.998930459822	0.000000000000	0.000000000000	0.000000000000	-23.468719098973	-6.973444651333
0.077350000000	0.566175796343	0.924805538352	0.116730504133	0.110890817286	0.466540225273	-0.193585987199	-0.569949020136	0.248942159731	-0.027794978182	1.315840147210	-0.016310802170	-0.179673142374	-1.018975634226	4.072228461449	2.539335452639	-0.468419197510	3.476786670716	0.997267424489	0.046061629643	0.398465824444	0.017052929077	0.355955519133	0.775262996376	0.000079731524	0.174560530943	0.078938213210	0.244525840438	0.201888902525	0.044757375818	0.772995424705	0.101971390956	0.134069003963	0.043580129339	0.492146726283	0.005748241155	0.323783451139	0.667618951385	-0.000000000000	0.117038731933	0.073410719140	0.395858933352	0.012652306713	0.000000000000	0.998948587622	0.000000000000	0.000000000000	0.000000000000	-23.415889063966	-6.999742574666
0.077525000000	0.566406036909	0.924802720895	0.116699134136	0.110711998559	0.467253291382	-0.193140805947	-0.570030912304	0.249550459329	-0.027621358375	1.315480077570	-0.015888662510	-0.178839899936	-1.024668714476	4.077096090957	2.548455031175	-0.467494799561	3.475214411277	0.986947133046	0.046048940040	0.398970097424	0.016991954921	0.355785337650	0.774683407011	0.000079303354	0.174253256786	0.078906234197	0.245328480450	0.200873484285	0.044517022250	0.774208874520	0.102201631522	0.134353599202	0.043816935253	0.492590642597	0.005649133549	0.324746124112	0.667051391524	-0.000000000000	0.117643835766	0.072556547074	0.392122893571	0.012953552111	0.000000000000	0.998966715421	0.000000000000	0.000000000000	0.000000000000	-23.362711264798	-7.025631733487
0.077700000000	0.566636214186	0.924799977337	0.116667910591	0.110532182629	0.467967208059	-0.192694026278	-0.570112644553	0.250158486805	-0.027449550894	1.315116846361	-0.015466234394	-0.177999404458	-1.030372202450	4.081949222611	2.557603068519	-0.466591613064	3.473676966281	0.976554703075	0.046037590264	0.399474046281	0.016930775983	0.355621239760	0.774103882247	0.000078877483	0.173950882230	0.078869839889	0.246106747096	0.199865136719	0.044277959415	0.775415905282	0.102431808799	0.134638387723	0.044053741168	0.493034558912	0.005550025943	0.325708797085	0.666483831664	-0.000000000000	0.118248939600	0.071702375009	0.388386853790	0.013254797509	0.000000000000	0.998984843221	0.000000000000	0.000000000000	0.000000000000	-23.309189581388	-7.051113286350
0.077875000000	0.566866327621	0.924797307728	0.116636834761	0.110351367691	0.468681972759	-0.192245643216	-0.570194220631	0.250766248388	-0.027279568584	1.314750469995	-0.015043541473	-0.177151757698	-1.036085930550	4.086787760744	2.566779513451	-0.465710056286	3.472175876669	0.966087613206	0.046027573119	0.399977672754	0.016869393363	0.355463192792	0.773524421736	0.000078453900	0.173653380965	0.078829053996	0.246860771265	0.198863821856	0.044040180382	0.776616551465	0.102661922235	0.134923368487	0.044290547082	0.493478475226	0.005450918337	0.326671470058	0.665916271803	-0.000000000000	0.118854043433	0.070848202943	0.384650814009	0.013556042907	0.000000000000	0.999002971020	0.000000000000	0.000000000000	0.000000000000	-23.255328049667	-7.076188338220
0.078050000000	0.567096376668	0.924794712112	0.116605907887	0.110169551967	0.469397582918	-0.191795651794	-0.570275644357	0.251373750570	-0.027111424728	1.314380966668	-0.014620608266	-0.176297065317	-1.041809721565	4.091611603631	2.575984311760	-0.464850519214	3.470712627147	0.955543408560	0.046018881450	0.400480978575	0.016807808155	0.355311164251	0.772945025133	0.000078032591	0.173360726819	0.078783900102	0.247590683142	0.197869501929	0.043803678258	0.777810847352	0.102891971281	0.135208540428	0.044527352996	0.493922391541	0.005351810731	0.327634143031	0.665348711943	-0.000000000000	0.119459147266	0.069994030877	0.380914774229	0.013857288304	0.000000000000	0.999021098820	0.000000000000	0.000000000000	0.000000000000	-23.201130861440	-7.100857941113
0.078225000000	0.567326360779	0.924792190528	0.116575131193	0.109986733712	0.470114035957	-0.191344047056	-0.570356919618	0.251981000098	-0.026945133029	1.314008356383	-0.014197460174	-0.175435436897	-1.047543388647	4.096420643566	2.585217406127	-0.464013363231	3.469288645028	0.944919703629	0.046011508139	0.400983965466	0.016746021445	0.355165121819	0.772365692095	0.000077613545	0.173072893762	0.078734401664	0.248296612215	0.196882139375	0.043568446183	0.778998827048	0.103121955392	0.135493902456	0.044764158911	0.494366307855	0.005252703125	0.328596816004	0.664781152082	-0.000000000000	0.120064251100	0.069139858812	0.377178734448	0.014158533702	0.000000000000	0.999039226620	0.000000000000	0.000000000000	0.000000000000	-23.146602364386	-7.125123094692
0.078400000000	0.567556279412	0.924789743012	0.116544505882	0.109802911216	0.470831329273	-0.190890824055	-0.570438050359	0.252588003966	-0.026780707604	1.313632660964	-0.013774123510	-0.174566985963	-1.053286735278	4.101214766920	2.594478735986	-0.463198920753	3.467905299001	0.934214185350	0.046005446105	0.401486635140	0.016684034317	0.355025033348	0.771786422281	0.000077196749	0.172789855906	0.078680582012	0.248978687274	0.195901696832	0.043334477339	0.780180524470	0.103351874025	0.135779453459	0.045000964825	0.494810224169	0.005153595518	0.329559488977	0.664213592221	-0.000000000000	0.120669354933	0.068285686746	0.373442694667	0.014459779100	0.000000000000	0.999057354419	0.000000000000	0.000000000000	0.000000000000	-23.091747062215	-7.148984746840
0.078575000000	0.567786132031	0.924787369594	0.116514033139	0.109618082802	0.471549460248	-0.190435977855	-0.570519040583	0.253194769400	-0.026618162967	1.313253904078	-0.013350625516	-0.173691830013	-1.059039555222	4.105993854211	2.603768237397	-0.462407494856	3.466563897799	0.923424616368	0.046000688307	0.401988989299	0.016621847847	0.354890866866	0.771207215351	0.000076782191	0.172511587499	0.078622464353	0.249637036418	0.194928137138	0.043101764941	0.781355973355	0.103581726644	0.136065192302	0.045237770739	0.495254140484	0.005054487912	0.330522161950	0.663646032361	-0.000000000000	0.121274458767	0.067431514680	0.369706654886	0.014761024498	0.000000000000	0.999075482219	0.000000000000	0.000000000000	0.000000000000	-23.036569614969	-7.172443794184
0.078750000000	0.568015918102	0.924785070300	0.116483714126	0.109432246831	0.472268426238	-0.189979503533	-0.570599894341	0.253801303850	-0.026457514017	1.312872111251	-0.012926994385	-0.172810090550	-1.064801632479	4.110757780151	2.613085842904	-0.461639358856	3.465265688799	0.912548838513	0.045997227741	0.402491029639	0.016559463104	0.354762590569	0.770628070967	0.000076369860	0.172238062928	0.078560071766	0.250271787060	0.193961423331	0.042870302243	0.782525207259	0.103811512715	0.136351117830	0.045474576654	0.495698056798	0.004955380306	0.331484834923	0.663078472500	-0.000000000000	0.121879562600	0.066577342614	0.365970615105	0.015062269896	0.000000000000	0.999093610019	0.000000000000	0.000000000000	0.000000000000	-22.981074839503	-7.195501082593
0.078925000000	0.568245637095	0.924782845152	0.116453549984	0.109245401704	0.472988224579	-0.189521396175	-0.570680615731	0.254407614980	-0.026298776024	1.312487309893	-0.012503259293	-0.171921893113	-1.070572741216	4.115506413705	2.622431481395	-0.460894755873	3.464011856506	0.901584776497	0.045995057441	0.402992757844	0.016496881155	0.354640172828	0.770048988794	0.000075959743	0.171969256719	0.078493427209	0.250883065926	0.193001518649	0.042640082532	0.783688259557	0.104041231708	0.136637228867	0.045711382568	0.496141973113	0.004856272700	0.332447507896	0.662510912640	-0.000000000000	0.122484666433	0.065723170549	0.362234575324	0.015363515294	0.000000000000	0.999111737818	0.000000000000	0.000000000000	0.000000000000	-22.925267710114	-7.218157407636
0.079100000000	0.568475288486	0.924780694164	0.116423541832	0.109057545859	0.473708852583	-0.189061650883	-0.570761208891	0.255013710654	-0.026141964612	1.312099529325	-0.012079450416	-0.171027367321	-1.076352645701	4.120239618129	2.631805077955	-0.460173898356	3.462803520949	0.890530441843	0.045994170478	0.403494175591	0.016434103058	0.354523582180	0.769469968498	0.000075551828	0.171705143533	0.078422553516	0.251470999063	0.192048386524	0.042411099135	0.784845163445	0.104270883099	0.136923524217	0.045948188482	0.496585889427	0.004757165094	0.333410180868	0.661943352779	-0.000000000000	0.123089770267	0.064868998483	0.358498535543	0.015664760692	0.000000000000	0.999129865618	0.000000000000	0.000000000000	0.000000000000	-22.869153359369	-7.240413514995
0.079275000000	0.568704871758	0.924778617347	0.116393690767	0.108868677779	0.474430307537	-0.188600262771	-0.570841677992	0.255619598928	-0.025987095746	1.311708800799	-0.011655598962	-0.170126646913	-1.082141100222	4.124957251019	2.641206553711	-0.459476967570	3.461641735968	0.879383937072	0.045994559959	0.403995284547	0.016371129866	0.354412787334	0.768891009745	0.000075146104	0.171445698167	0.078347473397	0.252035711842	0.191101990588	0.042183345411	0.785995951941	0.104500466371	0.137210002666	0.046184994397	0.497029805742	0.004658057488	0.334372853841	0.661375792919	-0.000000000000	0.123694874100	0.064014826417	0.354762495762	0.015966006090	0.000000000000	0.999147993417	0.000000000000	0.000000000000	0.000000000000	-22.812737079111	-7.262270100846
0.079450000000	0.568934386397	0.924776614705	0.116363997859	0.108678795990	0.475152586704	-0.188137226968	-0.570922027234	0.256225288034	-0.025834185716	1.311315157534	-0.011231737197	-0.169219869799	-1.087937848989	4.129659164340	2.650635825680	-0.458804113056	3.460527487385	0.868143460144	0.045996219031	0.404496086371	0.016307962626	0.354307757165	0.768312112207	0.000074742558	0.171190895556	0.078268209442	0.252577328959	0.190162294665	0.041956814758	0.787140657886	0.104729981010	0.137496662983	0.046421800311	0.497473722056	0.004558949882	0.335335526814	0.660808233058	-0.000000000000	0.124299977934	0.063160654351	0.351026455981	0.016267251488	0.000000000000	0.999166121217	0.000000000000	0.000000000000	0.000000000000	-22.756024321660	-7.283727812198
0.079625000000	0.569163831895	0.924774686237	0.116334464157	0.108487899064	0.475875687318	-0.187672538616	-0.571002260843	0.256830786375	-0.025683251116	1.310918634741	-0.010807898475	-0.168307178110	-1.093742626034	4.134345204457	2.660092806602	-0.458155452042	3.459461691053	0.856807309188	0.045999140876	0.404996582711	0.016244602382	0.354208460716	0.767733275553	0.000074341180	0.170940710766	0.078184784119	0.253095974441	0.189229262777	0.041731500607	0.788279313944	0.104959426508	0.137783503921	0.046658606225	0.497917638371	0.004459842276	0.336298199787	0.660240673197	-0.000000000000	0.124905081767	0.062306482286	0.347290416200	0.016568496886	0.000000000000	0.999184249017	0.000000000000	0.000000000000	0.000000000000	-22.699020701228	-7.304787247181
0.079800000000	0.569393207753	0.924772831937	0.116305090683	0.108295985619	0.476599606590	-0.187206192874	-0.571082383059	0.257436102502	-0.025534308832	1.310519269657	-0.010384117267	-0.167388718261	-1.099555155092	4.139015212159	2.669577404770	-0.457531068821	3.458445190784	0.845373887529	0.046003318712	0.405496775208	0.016181050170	0.354114867196	0.767154499457	0.000073941957	0.170695119000	0.078097219774	0.253591771649	0.188302859136	0.041507396426	0.789411952603	0.105188802366	0.138070524215	0.046895412140	0.498361554685	0.004360734669	0.337260872760	0.659673113337	-0.000000000000	0.125510185601	0.061452310220	0.343554376419	0.016869742284	0.000000000000	0.999202376816	0.000000000000	0.000000000000	0.000000000000	-22.641731995550	-7.325448955299
0.079975000000	0.569622513476	0.924771051791	0.116275878434	0.108103054324	0.477324341698	-0.186738184919	-0.571162398136	0.258041245112	-0.025387376017	1.310117101585	-0.009960429197	-0.166464641008	-1.105375149474	4.143669022674	2.679089523859	-0.456931014080	3.457478756128	0.833841709032	0.046008745794	0.405996665494	0.016117307020	0.354026945980	0.766575783594	0.000073544878	0.170454095591	0.078005538636	0.254064843282	0.187383048147	0.041284495717	0.790538606178	0.105418108089	0.138357722587	0.047132218054	0.498805471000	0.004261627063	0.338223545733	0.659105553476	-0.000000000000	0.126115289434	0.060598138154	0.339818336638	0.017170987682	0.000000000000	0.999220504616	0.000000000000	0.000000000000	0.000000000000	-22.584164147748	-7.345713437632
0.080150000000	0.569851748577	0.924769345779	0.116246828378	0.107909103898	0.478049889793	-0.186268509942	-0.571242310334	0.258646223028	-0.025242470075	1.309712171927	-0.009536871070	-0.165535101523	-1.111202311920	4.148306465681	2.688629062741	-0.456355304184	3.456563080020	0.822209403787	0.046015415413	0.406496255191	0.016053373957	0.353944666605	0.765997127641	0.000073149932	0.170217616008	0.077909762811	0.254515311379	0.186469794408	0.041062792016	0.791659306809	0.105647343191	0.138645097744	0.047369023968	0.499249387314	0.004162519457	0.339186218706	0.658537993616	-0.000000000000	0.126720393267	0.059743966088	0.336082296857	0.017472233080	0.000000000000	0.999238632416	0.000000000000	0.000000000000	0.000000000000	-22.526323268438	-7.365581146990
0.080325000000	0.570080912578	0.924767713876	0.116217941458	0.107714133114	0.478776247996	-0.185797163153	-0.571322123911	0.259251045187	-0.025099608639	1.309304524227	-0.009113480913	-0.164600259471	-1.117036334445	4.152927365311	2.698195915294	-0.455803920406	3.455698776263	0.810475724153	0.046023320898	0.406995545915	0.015989252003	0.353867998776	0.765418531275	0.000072757106	0.169985655850	0.077809914289	0.254943297325	0.185563062704	0.040842278896	0.792774086465	0.105876507191	0.138932648380	0.047605829883	0.499693303628	0.004063411851	0.340148891679	0.657970433755	-0.000000000000	0.127325497101	0.058889794023	0.332346257076	0.017773478478	0.000000000000	0.999256760215	0.000000000000	0.000000000000	0.000000000000	-22.468215638096	-7.385052488017
0.080500000000	0.570310005005	0.924766156049	0.116189218587	0.107518140800	0.479503413395	-0.185324139784	-0.571401843122	0.259855720627	-0.024958809550	1.308894204216	-0.008690298008	-0.163660279086	-1.122876898164	4.157531540140	2.707789970210	-0.455276808114	3.454886376845	0.798639551186	0.046032455612	0.407494539270	0.015924942170	0.353796912357	0.764839994176	0.000072366390	0.169758190846	0.077706014940	0.255348921851	0.184662818011	0.040622949964	0.793882976943	0.106105599618	0.139220373177	0.047842635797	0.500137219943	0.003964304245	0.341111564652	0.657402873894	-0.000000000000	0.127930600934	0.058035621957	0.328610217295	0.018074723875	0.000000000000	0.999274888015	0.000000000000	0.000000000000	0.000000000000	-22.409847709701	-7.404127817240
0.080675000000	0.570539025396	0.924764672257	0.116160660650	0.107321125838	0.480231383048	-0.184849435084	-0.571481472205	0.260460258473	-0.024820090832	1.308481259861	-0.008267362933	-0.162715329266	-1.128723673101	4.162118803182	2.717411110784	-0.454773875889	3.454126329091	0.786699901483	0.046042812952	0.407993236853	0.015860445468	0.353731377375	0.764261516027	0.000071977772	0.169535196857	0.077598086519	0.255732305042	0.183769025494	0.040404798860	0.794986009867	0.106334620009	0.139508270804	0.048079441711	0.500581136257	0.003865196639	0.342074237625	0.656835314034	-0.000000000000	0.128535704768	0.057181449891	0.324874177514	0.018375969273	0.000000000000	0.999293015814	0.000000000000	0.000000000000	0.000000000000	-22.351226111665	-7.422807443065
0.080850000000	0.570767973296	0.924763262455	0.116132268501	0.107123087172	0.480960153979	-0.184373044323	-0.571561015381	0.261064667918	-0.024683470670	1.308065741410	-0.007844717604	-0.161765583669	-1.134576317983	4.166688961863	2.727059214702	-0.454294994589	3.453418992609	0.774655934451	0.046054386354	0.408491640253	0.015795762901	0.353671364019	0.763683096511	0.000071591241	0.169316649873	0.077486150662	0.256093566337	0.182881650502	0.040187819258	0.796083216695	0.106563567909	0.139796339920	0.048316247626	0.501025052572	0.003766089033	0.343036910598	0.656267754173	-0.000000000000	0.129140808601	0.056327277826	0.321138137733	0.018677214671	0.000000000000	0.999311143614	0.000000000000	0.000000000000	0.000000000000	-22.292357651069	-7.441091625715
0.081025000000	0.570996848258	0.924761926587	0.116104042965	0.106924023805	0.481689723176	-0.183894962793	-0.571640476846	0.261668958211	-0.024548967381	1.307647701455	-0.007422405316	-0.160811220818	-1.140434480015	4.171241817993	2.736734153817	-0.453839996350	3.452764636057	0.762506960050	0.046067169287	0.408989751049	0.015730895466	0.353616842635	0.763104735313	0.000071206785	0.169102526012	0.077370228889	0.256432824534	0.182000658574	0.039972004869	0.797174628712	0.106792442872	0.140084579175	0.048553053540	0.501468968886	0.003666981427	0.343999583571	0.655700194313	-0.000000000000	0.129745912434	0.055473105760	0.317402097952	0.018978460069	0.000000000000	0.999329271414	0.000000000000	0.000000000000	0.000000000000	-22.233249317229	-7.458980577103
0.081200000000	0.571225649847	0.924760664591	0.116075984833	0.106723934803	0.482420087594	-0.183415185811	-0.571719860761	0.262273138641	-0.024416599391	1.307227194982	-0.007000470789	-0.159852424212	-1.146297794631	4.175777167725	2.746435793915	-0.453408673515	3.452163433677	0.750252447034	0.046081155256	0.409487570813	0.015665844156	0.353567783732	0.762526432119	0.000070824395	0.168892801522	0.077250342605	0.256750197793	0.181126015431	0.039757349433	0.798260277038	0.107021244461	0.140372987207	0.048789859454	0.501912885201	0.003567873820	0.344962256544	0.655132634452	-0.000000000000	0.130351016268	0.054618933694	0.313666058171	0.019279705467	0.000000000000	0.999347399213	0.000000000000	0.000000000000	0.000000000000	-22.173908285605	-7.476474460641
0.081375000000	0.571454377636	0.924759476397	0.116048094864	0.106522819298	0.483151244151	-0.182933708716	-0.571799171249	0.262877218518	-0.024286385203	1.306804279442	-0.006578960219	-0.158889382453	-1.152165885234	4.180294801507	2.756163994473	-0.453000777490	3.451615461618	0.737892031712	0.046096337800	0.409985101108	0.015600609960	0.353524157975	0.761948186619	0.000070444057	0.168687452778	0.077126513101	0.257045803639	0.180257686979	0.039543846729	0.799340192625	0.107249972249	0.140661562646	0.049026665369	0.502356801515	0.003468766214	0.345924929517	0.654565074592	-0.000000000000	0.130956120101	0.053764761628	0.309930018390	0.019580950865	0.000000000000	0.999365527013	0.000000000000	0.000000000000	0.000000000000	-22.114341922070	-7.493573390990
0.081550000000	0.571683031208	0.924758361927	0.116020373785	0.106320676487	0.483883189728	-0.182450526872	-0.571878412383	0.263481207156	-0.024158343369	1.306379014810	-0.006157921324	-0.157922289377	-1.158038362899	4.184794504025	2.765918608400	-0.452616017526	3.451120694005	0.725425527275	0.046112710494	0.410482343488	0.015535193858	0.353485936188	0.761369998502	0.000070065763	0.168486456282	0.076998761552	0.257319758966	0.179395639307	0.039331490565	0.800414406258	0.107478625821	0.140950304117	0.049263471283	0.502800717830	0.003369658608	0.346887602490	0.653997514731	-0.000000000000	0.131561223935	0.052910589563	0.306193978609	0.019882196263	0.000000000000	0.999383654813	0.000000000000	0.000000000000	0.000000000000	-22.054557787577	-7.510277433724
0.081725000000	0.571911610158	0.924757321094	0.115992822287	0.106117505638	0.484615921168	-0.181965635671	-0.571957588185	0.264085113857	-0.024032492457	1.305951463664	-0.005737403400	-0.156951344191	-1.163914826072	4.189276054127	2.775699481771	-0.452254059412	3.450678998758	0.712852933730	0.046130266945	0.410979299500	0.015469596828	0.353453089349	0.760791867461	0.000069689499	0.168289788660	0.076867109020	0.257572180040	0.178539838687	0.039120274784	0.801482948558	0.107707204771	0.141239210235	0.049500277197	0.503244634144	0.003270551002	0.347850275463	0.653429954870	-0.000000000000	0.132166327768	0.052056417497	0.302457938828	0.020183441661	0.000000000000	0.999401782612	0.000000000000	0.000000000000	0.000000000000	-21.994563643218	-7.526586604932
0.081900000000	0.572140114091	0.924756353803	0.115965441027	0.105913306090	0.485349435275	-0.181479030531	-0.572036702612	0.264688947888	-0.023908851019	1.305521691256	-0.005317457377	-0.155976751634	-1.169794860221	4.193739224745	2.785506453545	-0.451914524089	3.450290133138	0.700174448462	0.046149000798	0.411475970680	0.015403819841	0.353425588596	0.760213793188	0.000069315257	0.168097426667	0.076731576454	0.257803182504	0.177690251571	0.038910193262	0.802545849980	0.107935708704	0.141528279608	0.049737083111	0.503688550459	0.003171443396	0.348812948435	0.652862395010	-0.000000000000	0.132771431602	0.051202245431	0.298721899047	0.020484687059	0.000000000000	0.999419910412	0.000000000000	0.000000000000	0.000000000000	-21.934367455729	-7.542500870737
0.082075000000	0.572368542624	0.924755459948	0.115938230625	0.105708077254	0.486083728811	-0.180990706900	-0.572115759552	0.265292718465	-0.023787437554	1.305089765598	-0.004898135880	-0.154998722136	-1.175678037483	4.198183782801	2.795339355275	-0.451596986162	3.449953738997	0.687390477477	0.046168905730	0.411972358560	0.015337863864	0.353403405219	0.759635775379	0.000068943024	0.167909347181	0.076592184690	0.258012881378	0.176846844592	0.038701239908	0.803603140817	0.108164137237	0.141817510840	0.049973889026	0.504132466773	0.003072335790	0.349775621408	0.652294835149	-0.000000000000	0.133376535435	0.050348073365	0.294985859266	0.020785932457	0.000000000000	0.999438038212	0.000000000000	0.000000000000	0.000000000000	-21.873977403437	-7.558020146732
0.082250000000	0.572596895387	0.924754639416	0.115911191662	0.105501818619	0.486818798499	-0.180500660255	-0.572194762813	0.265896434730	-0.023668270469	1.304655757545	-0.004479493287	-0.154017471998	-1.181563916272	4.202609489095	2.805198010795	-0.451300972323	3.449669337725	0.674501647366	0.046189975451	0.412468464659	0.015271729859	0.353386510663	0.759057813731	0.000068572790	0.167725527203	0.076448954452	0.258201391067	0.176009584562	0.038493408664	0.804654851199	0.108392490001	0.142106902529	0.050210694940	0.504576383088	0.002973228184	0.350738294381	0.651727275289	-0.000000000000	0.133981639268	0.049493901300	0.291249819485	0.021087177855	0.000000000000	0.999456166011	0.000000000000	0.000000000000	0.000000000000	-21.813401882689	-7.573144297334
0.082425000000	0.572825172022	0.924753892082	0.115884324685	0.105294529752	0.487554641018	-0.180008886104	-0.572273716117	0.266500105731	-0.023551368044	1.304219740895	-0.004061585799	-0.153033223575	-1.187452040855	4.207016098195	2.815082235900	-0.451025959663	3.449436324874	0.661508818026	0.046212203707	0.412964290492	0.015205418780	0.353374876525	0.758479907942	0.000068204544	0.167545943860	0.076301906354	0.258368825358	0.175178438469	0.038286693504	0.805701011093	0.108620766635	0.142396453269	0.050447500854	0.505020299402	0.002874120578	0.351700967354	0.651159715428	-0.000000000000	0.134586743102	0.048639729234	0.287513779705	0.021388423253	0.000000000000	0.999474293811	0.000000000000	0.000000000000	0.000000000000	-21.752649514770	-7.587873135045
0.082600000000	0.573053372184	0.924753217814	0.115857630196	0.105086210301	0.488291253005	-0.179515379992	-0.572352623090	0.267103740398	-0.023436748386	1.303781792481	-0.003644471509	-0.152046205487	-1.193341940911	4.211403358295	2.824991838004	-0.450771373882	3.449253964437	0.648413096192	0.046235584275	0.413459837563	0.015138931579	0.353368474557	0.757902057712	0.000067838276	0.167370574401	0.076151060899	0.258515297430	0.174353373483	0.038081088434	0.806741650307	0.108848966797	0.142686161651	0.050684306769	0.505464215716	0.002775012971	0.352663640327	0.650592155567	-0.000000000000	0.135191846935	0.047785557168	0.283777739924	0.021689668651	0.000000000000	0.999492421610	0.000000000000	0.000000000000	0.000000000000	-21.691729153354	-7.602206419629
0.082775000000	0.573281495542	0.924752616468	0.115831108660	0.104876859998	0.489028631050	-0.179020137492	-0.572431487253	0.267707347522	-0.023324429384	1.303341992280	-0.003228210474	-0.151056652824	-1.199233131043	4.215771011070	2.834926615787	-0.450536587384	3.449121382770	0.635215849811	0.046260110969	0.413955107370	0.015072269201	0.353367276662	0.757324262742	0.000067473974	0.167199396196	0.075996438478	0.258640919854	0.173534356946	0.037876587493	0.807776798486	0.109077090155	0.142976026260	0.050921112683	0.505908132031	0.002675905365	0.353626313300	0.650024595707	-0.000000000000	0.135796950769	0.046931385103	0.280041700143	0.021990914048	0.000000000000	0.999510549410	0.000000000000	0.000000000000	0.000000000000	-21.630649892472	-7.616143857186
0.082950000000	0.573509541778	0.924752087887	0.115804760501	0.104666478659	0.489766771700	-0.178523154220	-0.572510312011	0.268310935727	-0.023214428665	1.302900423526	-0.002812864794	-0.150064807383	-1.205125110274	4.220118791519	2.844886358822	-0.450320917252	3.449037562139	0.621918723308	0.046285777632	0.414450101401	0.015005432589	0.353371254892	0.756746522737	0.000067111630	0.167032386737	0.075838059375	0.258745804593	0.172721356377	0.037673184751	0.808806485119	0.109305136391	0.143266045681	0.051157918597	0.506352048345	0.002576797759	0.354588986273	0.649457035846	-0.000000000000	0.136402054602	0.046077213037	0.276305660362	0.022292159446	0.000000000000	0.999528677210	0.000000000000	0.000000000000	0.000000000000	-21.569421075045	-7.629685099139
0.083125000000	0.573737510592	0.924751631908	0.115778586097	0.104455066193	0.490505671452	-0.178024425823	-0.572589100646	0.268914513446	-0.023106763544	1.302457172827	-0.002398498690	-0.149070917911	-1.211017361498	4.224446427782	2.854870847184	-0.450123623107	3.449001333878	0.608523653783	0.046312578144	0.414944821137	0.014938422676	0.353380381452	0.756168837401	0.000066751230	0.166869523638	0.075675943763	0.258830063014	0.171914339470	0.037470874312	0.809830739536	0.109533105205	0.143556218497	0.051394724512	0.506795964660	0.002477690153	0.355551659246	0.648889475986	-0.000000000000	0.137007158436	0.045223040971	0.272569620581	0.022593404844	0.000000000000	0.999546805009	0.000000000000	0.000000000000	0.000000000000	-21.508052301967	-7.642829741121
0.083300000000	0.573965401696	0.924751248352	0.115752585784	0.104242622598	0.491245326758	-0.177523947993	-0.572667856305	0.269518088893	-0.023001450969	1.302012330290	-0.001985178594	-0.148075240359	-1.216909350904	4.228753640957	2.864879851038	-0.449943904840	3.449011371144	0.595032888170	0.046340506415	0.415439268051	0.014871240394	0.353394628693	0.755591206440	0.000066392767	0.166710784633	0.075510111707	0.258893805882	0.171113274091	0.037269650309	0.810849590907	0.109760996309	0.143846543289	0.051631530426	0.507239880974	0.002378582547	0.356514332219	0.648321916125	-0.000000000000	0.137612262269	0.044368868905	0.268833580800	0.022894650242	0.000000000000	0.999564932809	0.000000000000	0.000000000000	0.000000000000	-21.446553441765	-7.655577321766
0.083475000000	0.574193214820	0.924750937030	0.115726759852	0.104029147968	0.491985734018	-0.177021716459	-0.572746581988	0.270121670038	-0.022898507466	1.301565989655	-0.001572973234	-0.147078038156	-1.222800527365	4.233040144894	2.874913130219	-0.449780900227	3.449066181269	0.581449001395	0.046369556389	0.415933443609	0.014803886668	0.353413969117	0.755013629562	0.000066036228	0.166556147573	0.075340583167	0.258937143369	0.170318128280	0.037069506908	0.811863068248	0.109988809433	0.144137018638	0.051868336340	0.507683797289	0.002279474941	0.357477005192	0.647754356265	-0.000000000000	0.138217366102	0.043514696840	0.265097541019	0.023195895640	0.000000000000	0.999583060609	0.000000000000	0.000000000000	0.000000000000	-21.384934640795	-7.667927321412
0.083650000000	0.574420949710	0.924750697742	0.115701108544	0.103814642494	0.492726889584	-0.176517726996	-0.572825280541	0.270725264571	-0.022797949081	1.301118248431	-0.001161953728	-0.146079582501	-1.228690321801	4.237305645978	2.884970433781	-0.449633682412	3.449164097692	0.567774915551	0.046399722043	0.416427349268	0.014736362420	0.353438375373	0.754436106477	0.000065681604	0.166405590432	0.075167377992	0.258960185055	0.169528870249	0.036870438305	0.812871200418	0.110216544324	0.144427643123	0.052105142255	0.508127713603	0.002180367335	0.358439678165	0.647186796404	-0.000000000000	0.138822469936	0.042660524774	0.261361501238	0.023497141038	0.000000000000	0.999601188408	0.000000000000	0.000000000000	0.000000000000	-21.323206333988	-7.679879160720
0.083825000000	0.574648606131	0.924750530273	0.115675632055	0.103599106470	0.493468789752	-0.176011975421	-0.572903954640	0.271328879879	-0.022699791316	1.300669208044	-0.000752193684	-0.145080152651	-1.234578146506	4.241549842903	2.895051499535	-0.449501257278	3.449303271485	0.554013920095	0.046430997384	0.416920986476	0.014668668564	0.353467820257	0.753858636896	0.000065328884	0.166259091300	0.074990515927	0.258963039930	0.168745468378	0.036672438730	0.813874016122	0.110444200744	0.144718415327	0.052341948169	0.508571629918	0.002081259729	0.359402351138	0.646619236543	-0.000000000000	0.139427573769	0.041806352708	0.257625461457	0.023798386436	0.000000000000	0.999619316208	0.000000000000	0.000000000000	0.000000000000	-21.261379256096	-7.691432199206
0.084000000000	0.574876183864	0.924750434396	0.115650330531	0.103382540293	0.494211430768	-0.175504457601	-0.572982606782	0.271932523004	-0.022604049065	1.300218973983	-0.000343769297	-0.144080036245	-1.240463394450	4.245772426439	2.905156053572	-0.449382560709	3.449481662483	0.540169693069	0.046463376455	0.417414356676	0.014600806012	0.353502276711	0.753281220531	0.000064978059	0.166116628384	0.074810016609	0.258945816401	0.167967891219	0.036475502441	0.814871543910	0.110671778477	0.145009333830	0.052578754083	0.509015546232	0.001982152122	0.360365024111	0.646051676683	-0.000000000000	0.140032677603	0.040952180642	0.253889421676	0.024099631834	0.000000000000	0.999637444007	0.000000000000	0.000000000000	0.000000000000	-21.199464453375	-7.702585733726
0.084175000000	0.575103682709	0.924750409871	0.115625204065	0.103164944469	0.494954808822	-0.174995169449	-0.573061239271	0.272536200618	-0.022510736541	1.299767655961	0.000063240546	-0.143079529613	-1.246345438566	4.249973079183	2.915283809763	-0.449276455746	3.449697030042	0.526246323294	0.046496853327	0.417907461302	0.014532775669	0.353541717821	0.752703857098	0.000064629117	0.165978180009	0.074625899571	0.258908622293	0.167196107494	0.036279623729	0.815863812179	0.110899277322	0.145300397218	0.052815559998	0.509459462547	0.001883044516	0.361327697084	0.645484116822	-0.000000000000	0.140637781436	0.040098008577	0.250153381895	0.024400877232	0.000000000000	0.999655571807	0.000000000000	0.000000000000	0.000000000000	-21.137473295626	-7.713338996905
0.084350000000	0.575331102487	0.924750456443	0.115600252700	0.102946319614	0.495698920047	-0.174484106931	-0.573139854205	0.273139918979	-0.022419867206	1.299315368069	0.000468754157	-0.142078938111	-1.252223631015	4.254151475321	2.925434469256	-0.449181729677	3.449946923465	0.512248333510	0.046531422105	0.418400301779	0.014464578438	0.353586116820	0.752126546311	0.000064282049	0.165843724617	0.074438184241	0.258851564849	0.166430086089	0.036084796913	0.816850849173	0.111126697100	0.145591604076	0.053052365912	0.509903378861	0.001783936910	0.362290370057	0.644916556962	-0.000000000000	0.141242885269	0.039243836511	0.246417342114	0.024702122630	0.000000000000	0.999673699607	0.000000000000	0.000000000000	0.000000000000	-21.075417488474	-7.723691155559
0.084525000000	0.575558443038	0.924750573843	0.115575476423	0.102726666461	0.496443760520	-0.173971266067	-0.573218453465	0.273743683900	-0.022331453688	1.298862228938	0.000872686945	-0.141078576447	-1.258097302448	4.258307280386	2.935607719954	-0.449097091061	3.450228672157	0.498180704321	0.046567076926	0.418892879527	0.014396215212	0.353635447082	0.751549287888	0.000063936845	0.165713240764	0.074246889943	0.258774750740	0.165669796062	0.035891016346	0.817832682984	0.111354037651	0.145882952992	0.053289171826	0.510347295175	0.001684829304	0.363253043029	0.644348997101	-0.000000000000	0.141847989103	0.038389664445	0.242681302333	0.025003368028	0.000000000000	0.999691827406	0.000000000000	0.000000000000	0.000000000000	-21.013309085711	-7.733641309134
0.084700000000	0.575785704224	0.924750761786	0.115550875166	0.102505985862	0.497189326257	-0.173456642931	-0.573297038696	0.274347500704	-0.022245507704	1.298408361898	0.001274951301	-0.140078769011	-1.263965761283	4.262440151027	2.945803235996	-0.449021166749	3.450539375597	0.484048898827	0.046603811958	0.419385195955	0.014327686886	0.353689682126	0.750972081547	0.000063593495	0.165586707124	0.074052035895	0.258678286060	0.164915206632	0.035698276408	0.818809341555	0.111581298837	0.146174442559	0.053525977741	0.510791211490	0.001585721698	0.364215716002	0.643781437240	-0.000000000000	0.142453092936	0.037535492379	0.238945262552	0.025304613426	0.000000000000	0.999709955206	0.000000000000	0.000000000000	0.000000000000	-20.951160501494	-7.743188488212
0.084875000000	0.576012885930	0.924751019973	0.115526448802	0.102284278791	0.497935613215	-0.172940233655	-0.573375611296	0.274951374188	-0.022162039970	1.297953895137	0.001675456498	-0.139079850189	-1.269828292998	4.266549734803	2.956020677234	-0.448952498932	3.450875893247	0.469858887713	0.046641621398	0.419877252468	0.014258994344	0.353748795614	0.750394927010	0.000063251989	0.165464102483	0.073853641214	0.258562276336	0.164166287189	0.035506571511	0.819780852678	0.111808480543	0.146466071372	0.053762783655	0.511235127804	0.001486614092	0.365178388975	0.643213877380	-0.000000000000	0.143058196770	0.036681320314	0.235209222771	0.025605858824	0.000000000000	0.999728083006	0.000000000000	0.000000000000	0.000000000000	-20.888984522087	-7.752331653158
0.085050000000	0.576239988060	0.924751348088	0.115502197147	0.102061546348	0.498682617285	-0.172422034435	-0.573454172403	0.275555308575	-0.022081060110	1.297498961843	0.002074108581	-0.138082164662	-1.275684159475	4.270635670010	2.966259688727	-0.448889542292	3.451234834553	0.455617174499	0.046680499479	0.420369050461	0.014190138468	0.353812761346	0.749817823997	0.000062912317	0.165345405741	0.073651724913	0.258426826529	0.163423007282	0.035315896097	0.820747243995	0.112035582673	0.146757838032	0.053999589569	0.511679044119	0.001387506486	0.366141061948	0.642646317519	-0.000000000000	0.143663300603	0.035827148248	0.231473182990	0.025907104221	0.000000000000	0.999746210805	0.000000000000	0.000000000000	0.000000000000	-20.826794316774	-7.761069692968
0.085225000000	0.576467010547	0.924751745798	0.115478119952	0.101837789768	0.499430334298	-0.171902041527	-0.573532722874	0.276159307475	-0.022002576564	1.297043700347	0.002470810274	-0.137086067672	-1.281532598420	4.274697585550	2.976519900249	-0.448830661337	3.451612549257	0.441330820564	0.046720440461	0.420860591323	0.014121120137	0.353881553265	0.749240772233	0.000062574469	0.165230595912	0.073446305906	0.258272041034	0.162685336626	0.035126244638	0.821708542999	0.112262605160	0.147049741144	0.054236395484	0.512122960433	0.001288398880	0.367103734921	0.642078757659	-0.000000000000	0.144268404437	0.034972976182	0.227737143209	0.026208349619	0.000000000000	0.999764338605	0.000000000000	0.000000000000	0.000000000000	-20.764603447468	-7.769401424439
0.085400000000	0.576693953345	0.924752212752	0.115454216909	0.101613010418	0.500178760017	-0.171380251256	-0.573611263272	0.276763373835	-0.021926596482	1.296588254229	0.002865460891	-0.136091925240	-1.287372822895	4.278735100881	2.986800925839	-0.448774128029	3.452005118287	0.427007469401	0.046761438636	0.421351876434	0.014051940222	0.353955145455	0.748663771441	0.000062238435	0.165119652124	0.073237403000	0.258098023687	0.161953245100	0.034937611635	0.822664777038	0.112489547958	0.147341779318	0.054473201398	0.512566876748	0.001189291273	0.368066407894	0.641511197798	-0.000000000000	0.144873508270	0.034118804117	0.224001103428	0.026509595017	0.000000000000	0.999782466404	0.000000000000	0.000000000000	0.000000000000	-20.702425876363	-7.777325591787
0.085575000000	0.576920816434	0.924752748583	0.115430487642	0.101387209807	0.500927890137	-0.170856660013	-0.573689793850	0.277367509889	-0.021853125628	1.296132772413	0.003257956263	-0.135100114320	-1.293204021001	4.282747826047	2.997102363402	-0.448718119846	3.452408345587	0.412655369449	0.046803488326	0.421842907168	0.013982599591	0.354033512137	0.748086821349	0.000061904205	0.165012553615	0.073025034906	0.257904877765	0.161226702742	0.034749991618	0.823615973311	0.112716411047	0.147633951169	0.054710007312	0.513010793062	0.001090183667	0.369029080867	0.640943637938	-0.000000000000	0.145478612103	0.033264632051	0.220265063647	0.026810840415	-0.000000000000	0.999800594204	0.000000000000	0.000000000000	0.000000000000	-20.640275970887	-7.784840866862
0.085750000000	0.577147599822	0.924753352905	0.115406931710	0.101160389586	0.501677720286	-0.170331264262	-0.573768314533	0.277971717117	-0.021782168264	1.295677409207	0.003648188686	-0.134111022861	-1.299025355785	4.286735361847	3.007423794390	-0.448660718439	3.452817751309	0.398283394613	0.046846583886	0.422333684890	0.013913099106	0.354116627672	0.747509921683	0.000061571771	0.164909279735	0.072809220233	0.257692705991	0.160505679753	0.034563379148	0.824562158872	0.112943194435	0.147926255322	0.054946813227	0.513454709377	0.000991076061	0.369991753840	0.640376078077	-0.000000000000	0.146083715937	0.032410459985	0.216529023866	0.027112085813	-0.000000000000	0.999818722004	0.000000000000	0.000000000000	0.000000000000	-20.578168504971	-7.791945850182
0.085925000000	0.577374303543	0.924754025311	0.115383548602	0.100932551558	0.502428246021	-0.169804060544	-0.573846824903	0.278575996185	-0.021713727045	1.295222324303	0.004036046892	-0.133125049748	-1.304835965409	4.290697300157	3.017764783585	-0.448599909109	3.453228566948	0.383901061407	0.046890719698	0.422824210960	0.013843439628	0.354204466557	0.746933072174	0.000061241121	0.164809809946	0.072589977487	0.257461610538	0.159790146493	0.034377768813	0.825503360629	0.113169898157	0.148218690404	0.055183619141	0.513898625691	0.000891968455	0.370954426813	0.639808518216	-0.000000000000	0.146688819770	0.031556287919	0.212792984085	0.027413331211	-0.000000000000	0.999836849803	0.000000000000	0.000000000000	0.000000000000	-20.516118655464	-7.798639073004
0.086100000000	0.577600927661	0.924754765376	0.115360337737	0.100703697676	0.503179462824	-0.169275045473	-0.573925324179	0.279180346903	-0.021647802904	1.294767682701	0.004421416060	-0.132142604590	-1.310634963707	4.294633224458	3.028124879022	-0.448533581356	3.453635733063	0.369518541351	0.046935890177	0.423314486729	0.013773622008	0.354297003427	0.746356272551	0.000060912248	0.164714123819	0.072367325080	0.257211693028	0.159080073480	0.034193155233	0.826439605345	0.113396522274	0.148511255052	0.055420425055	0.514342542006	0.000792860849	0.371917099786	0.639240958356	-0.000000000000	0.147293923604	0.030702115854	0.209056944304	0.027714576609	-0.000000000000	0.999854977603	0.000000000000	0.000000000000	0.000000000000	-20.454141992243	-7.804919000755
0.086275000000	0.577827472268	0.924755572654	0.115337298460	0.100473830051	0.503931366107	-0.168744215749	-0.574003811206	0.279784768167	-0.021584394936	1.294313654553	0.004804177869	-0.131164107308	-1.316421441183	4.298542710633	3.038503612095	-0.448459530808	3.454033900443	0.355146666999	0.046982089765	0.423804513541	0.013703647098	0.354394213054	0.745779522547	0.000060585140	0.164622201036	0.072141281321	0.256943054538	0.158375431394	0.034009533054	0.827370919641	0.113623066881	0.148803947910	0.055657230970	0.514786458320	0.000693753243	0.372879772759	0.638673398495	-0.000000000000	0.147899027437	0.029847943788	0.205320904523	0.028015822007	-0.000000000000	0.999873105403	0.000000000000	0.000000000000	0.000000000000	-20.392254460334	-7.810784038142
0.086450000000	0.578053937486	0.924756446679	0.115314430044	0.100242950956	0.504683951205	-0.168211568150	-0.574082284431	0.280389257915	-0.021523500281	1.293860414890	0.005184210610	-0.130189987476	-1.322194466608	4.302425328083	3.048900497892	-0.448375462909	3.454417435656	0.340796929591	0.047029312937	0.424294292732	0.013633515740	0.354496070343	0.745202821896	0.000060259789	0.164534021385	0.071911864423	0.256655795603	0.157676191068	0.033826896953	0.828297329994	0.113849532100	0.149096767631	0.055894036884	0.515230374634	0.000594645637	0.373842445732	0.638105838635	-0.000000000000	0.148504131270	0.028993771722	0.201584864742	0.028317067405	-0.000000000000	0.999891233202	0.000000000000	0.000000000000	0.000000000000	-20.330472352011	-7.816232536384
0.086625000000	0.578280323470	0.924757386962	0.115291731684	0.100011062828	0.505437213379	-0.167677099545	-0.574160741895	0.280993813072	-0.021465114012	1.293408143223	0.005561389365	-0.129220683352	-1.327953089320	4.306280641239	3.059315035814	-0.448278998776	3.454780432165	0.326481466033	0.047077554196	0.424783825634	0.013563228776	0.354602550338	0.744626170332	0.000059936186	0.164449564767	0.071679092499	0.256350016217	0.156982323496	0.033645241634	0.829218862738	0.114075918083	0.149389712874	0.056130842798	0.515674290949	0.000495538031	0.374805118705	0.637538278774	-0.000000000000	0.149109235104	0.028139599656	0.197848824961	0.028618312803	-0.000000000000	0.999909361002	0.000000000000	0.000000000000	0.000000000000	-20.268812266569	-7.821262803007
0.086800000000	0.578506630404	0.924758392991	0.115269202498	0.099778168271	0.506191147811	-0.167140806888	-0.574239181214	0.281598429509	-0.021409229025	1.292957022973	0.005935586280	-0.128256640535	-1.333696342402	4.310108211550	3.069746710552	-0.448167683724	3.455116728287	0.312213032490	0.047126808074	0.425273113568	0.013492787041	0.354713628212	0.744049567591	0.000059614320	0.164368811189	0.071442983566	0.256025815837	0.156293799823	0.033464561831	0.830135544067	0.114302225017	0.149682782310	0.056367648713	0.516118207263	0.000396430424	0.375767791678	0.636970718914	-0.000000000000	0.149714338937	0.027285427591	0.194112785181	0.028919558201	-0.000000000000	0.999927488801	0.000000000000	0.000000000000	0.000000000000	-20.207291055174	-7.825873114742
0.086975000000	0.578732858506	0.924759464235	0.115246841527	0.099544270061	0.506945749609	-0.166602687227	-0.574317599571	0.282203101997	-0.021355835931	1.292507240705	0.006306670931	-0.127298310189	-1.339423246882	4.313907600042	3.080194993482	-0.448038998979	3.455419933461	0.298004961591	0.047177069133	0.425762157849	0.013422191365	0.354829279274	0.743473013413	0.000059294182	0.164291740763	0.071203555545	0.255683293388	0.155610591353	0.033284852304	0.831047400034	0.114528453119	0.149975974618	0.056604454627	0.516562123578	0.000297322818	0.376730464651	0.636403159053	-0.000000000000	0.150319442771	0.026431255525	0.190376745400	0.029220803599	-0.000000000000	0.999945616601	0.000000000000	0.000000000000	0.000000000000	-20.145925747967	-7.830061734096
0.087150000000	0.578959008027	0.924760600137	0.115224647730	0.099309371146	0.507701013802	-0.166062737703	-0.574395993701	0.282807824171	-0.021304922961	1.292058985142	0.006674510822	-0.126346146732	-1.345132817147	4.317678370515	3.090659344555	-0.447890377146	3.455683464368	0.283871100002	0.047228331966	0.426250959787	0.013351442577	0.354949478967	0.742896507535	0.000058975764	0.164218333712	0.070960826261	0.255322547260	0.154932669543	0.033106107843	0.831954456552	0.114754602640	0.150269288487	0.056841260541	0.517006039892	0.000198215212	0.377693137624	0.635835599192	-0.000000000000	0.150924546604	0.025577083459	0.186640705619	0.029522048997	-0.000000000000	0.999963744401	0.000000000000	0.000000000000	0.000000000000	-20.084733460485	-7.833826930155
0.087325000000	0.579185079251	0.924761800117	0.115202619989	0.099073474644	0.508456935344	-0.165520955551	-0.574474359888	0.283412588503	-0.021256475885	1.291612445905	0.007038972015	-0.125400604949	-1.350824067724	4.321420093493	3.101139214775	-0.447719221977	3.455900592466	0.269825723000	0.047280591191	0.426739520683	0.013280541498	0.355074202863	0.742320049698	0.000058659055	0.164148570362	0.070714813440	0.254943675319	0.154260006002	0.032928323266	0.832856739395	0.114980673864	0.150562722615	0.057078066456	0.517449956207	0.000099107606	0.378655810596	0.635268039332	-0.000000000000	0.151529650438	0.024722911393	0.182904665838	0.029823294394	-0.000000000000	0.999981872200	0.000000000000	0.000000000000	0.000000000000	-20.023731276553	-7.837167004212
0.087500000000	0.579411072494	0.924763063572	0.115180757105	0.098836583848	0.509213509116	-0.164977338105	-0.574552693962	0.284017386274	-0.021210477945	1.291167811972	0.007399919915	-0.124462136440	-1.356496021584	4.325132350972	3.111634049306	-0.447522932956	3.456064504413	0.255883422855	0.047333841459	0.427227841831	0.013209488946	0.355203426666	0.741743639645	0.000058344048	0.164082431146	0.070465534716	0.254546774902	0.153592572492	0.032751493417	0.833754274197	0.115206667107	0.150856275712	0.057314872370	0.517893872521	0.000000000000	0.379618483569	0.634700479471	-0.000000000000	0.152134754271	0.023868739328	0.179168626057	0.030124539792	-0.000000000000	1.000000000000	0.000000000000	0.000000000000	0.000000000000	-19.962936105139	-7.840080320659
0.087675000000	0.579636988126	0.924764389888	0.115159057743	0.098598702460	0.509970728755	-0.164431880482	-0.574630990790	0.284622206605	-0.021166909023	1.290725283310	0.007757229259	-0.123531218327	-1.362147706842	4.328814909919	3.122143025354	-0.447298542062	3.456167376782	0.242060636330	0.047385900651	0.427719628298	0.013138552092	0.355338888759	0.741178619783	0.000058030732	0.164026037697	0.070214661924	0.254149009611	0.152928721437	0.032575613114	0.834647038018	0.115432582754	0.151149948215	0.056741723646	0.519715943506	-0.000000000000	0.381237091535	0.638353474676	-0.000000000000	0.155025011672	0.023630051934	0.181782667549	0.029823294394	-0.000000000000	1.000000000000	0.000000000000	0.000000000000	0.000000000000	-19.902894619685	-7.842561145520
0.087850000000	0.579862826503	0.924765778397	0.115137520636	0.098359833661	0.510728591355	-0.163884584831	-0.574709246011	0.285227039605	-0.021125747624	1.290285164676	0.008110820903	-0.122608584635	-1.367777714128	4.332466839068	3.132666826561	-0.447040877556	3.456196375755	0.228381327580	0.047434602444	0.428218558572	0.013067996171	0.355482315825	0.740636251271	0.000057719098	0.163985468402	0.069963854377	0.253767417099	0.152266817935	0.032400677370	0.835535007289	0.115658421131	0.151443748219	0.056168574923	0.521538014492	-0.000000000000	0.382855699501	0.642006469882	-0.000000000000	0.157915269073	0.023391364541	0.184396709041	0.029522048997	-0.000000000000	1.000000000000	0.000000000000	0.000000000000	0.000000000000	-19.844155743673	-7.844599573066
0.088025000000	0.580088588091	0.924767228454	0.115116144215	0.098119981595	0.511487090345	-0.163335446246	-0.574787452858	0.285831870270	-0.021086965753	1.289847739768	0.008460628741	-0.121694917024	-1.373384846620	4.336087850129	3.143205141573	-0.446744851455	3.456138552783	0.214870071313	0.047479964810	0.428724594301	0.012997819146	0.355633664826	0.740116412468	0.000057409138	0.163960638070	0.069713111917	0.253401911573	0.151606851218	0.032226681057	0.836418208037	0.115884182718	0.151737685238	0.055595426199	0.523360085477	-0.000000000000	0.384474307466	0.645659465087	-0.000000000000	0.160805526474	0.023152677148	0.187010750534	0.029220803599	-0.000000000000	1.000000000000	0.000000000000	0.000000000000	0.000000000000	-19.786732217920	-7.846195423826
0.088200000000	0.580314273385	0.924768739393	0.115094926854	0.097879150366	0.512246220275	-0.162784462179	-0.574865604186	0.286436682307	-0.021050531914	1.289413279742	0.008806595867	-0.120790867130	-1.378967962888	4.339677525049	3.153758059178	-0.446405589133	3.455981479014	0.201550519428	0.047522005682	0.429237697330	0.012928018981	0.355792893219	0.739618982386	0.000057100843	0.163951462180	0.069462434194	0.253052406646	0.150948810887	0.032053619128	0.837296665869	0.116109868012	0.152031768836	0.055022277475	0.525182156462	-0.000000000000	0.386092915432	0.649312460292	-0.000000000000	0.163695783875	0.022913989755	0.189624792026	0.028919558201	-0.000000000000	1.000000000000	0.000000000000	0.000000000000	0.000000000000	-19.730635873523	-7.847347639921
0.088375000000	0.580539882926	0.924770310536	0.115073866816	0.097637344268	0.513005975631	-0.162231630066	-0.574943692029	0.287041457321	-0.021016410586	1.288982031230	0.009148675328	-0.119897027679	-1.384526057768	4.343235530204	3.164325702229	-0.446018594027	3.455713571644	0.188444943259	0.047560742897	0.429757829706	0.012858593653	0.355959958691	0.739143840687	0.000056794203	0.163957856664	0.069211820861	0.252718816390	0.150292686596	0.031881486567	0.838170406256	0.116335477554	0.152326008509	0.054449128752	0.527004227447	-0.000000000000	0.387711523397	0.652965455498	-0.000000000000	0.166586041277	0.022675302361	0.192238833519	0.028618312803	-0.000000000000	1.000000000000	0.000000000000	0.000000000000	0.000000000000	-19.675876237977	-7.848055693134
0.088550000000	0.580765417296	0.924771941200	0.115052962268	0.097394567755	0.513766350849	-0.161676947315	-0.575021707672	0.287646174972	-0.020984562497	1.288554213090	0.009486831926	-0.119013925259	-1.390058279011	4.346761624758	3.174908235369	-0.445579802195	3.455324243246	0.175573923384	0.047596194196	0.430284953680	0.012789541150	0.356134819156	0.738690867679	0.000056489210	0.163979737909	0.068961271572	0.252401055342	0.149638468057	0.031710278383	0.839039454531	0.116561011924	0.152620413687	0.053875980028	0.528826298432	-0.000000000000	0.389330131363	0.656618450703	-0.000000000000	0.169476298678	0.022436614968	0.194852875011	0.028317067405	-0.000000000000	1.000000000000	0.000000000000	0.000000000000	0.000000000000	-19.622460253755	-7.848319639467
0.088725000000	0.580990877112	0.924773630697	0.115032211289	0.097150825419	0.514527340330	-0.161120411303	-0.575099641729	0.288250813169	-0.020954944942	1.288130013377	0.009821043918	-0.118142013631	-1.395563942595	4.350255668136	3.185505872424	-0.445085633566	3.454804044713	0.162956047393	0.047628377226	0.430819031706	0.012720859468	0.356317432753	0.738259944313	0.000056185855	0.164017022748	0.068710785983	0.252099038497	0.148986145033	0.031539989611	0.839903835892	0.116786471739	0.152914993737	0.053302831304	0.530648369417	-0.000000000000	0.390948739329	0.660271445908	-0.000000000000	0.172366556079	0.022197927575	0.197466916503	0.028015822007	-0.000000000000	1.000000000000	0.000000000000	0.000000000000	0.000000000000	-19.570392019848	-7.848140167983
0.088900000000	0.581216263021	0.924775378335	0.115011611888	0.096906121954	0.515288938460	-0.160562019363	-0.575177484234	0.288855348274	-0.020927512157	1.287709586756	0.010151304523	-0.117281668074	-1.401042545632	4.353717625984	3.196118883033	-0.444533036538	3.454144793032	0.150607632995	0.047657309536	0.431360026441	0.012652546616	0.356507757847	0.737850952178	0.000055884129	0.164069628462	0.068460363752	0.251812681305	0.148335707348	0.031370615315	0.840763575399	0.117011857648	0.153209757964	0.052729682580	0.532470440403	-0.000000000000	0.392567347294	0.663924441113	-0.000000000000	0.175256813480	0.021959240182	0.200080957996	0.027714576609	-0.000000000000	1.000000000000	0.000000000000	0.000000000000	0.000000000000	-19.519672575021	-7.847518639976
0.089075000000	0.581441575694	0.924777183424	0.114991162014	0.096660462126	0.516051139631	-0.160001768778	-0.575255224737	0.289459755335	-0.020902215741	1.287293052547	0.010477623104	-0.116433181197	-1.406493775776	4.357147574052	3.206747598089	-0.443919522556	3.453339674980	0.138542494519	0.047683008585	0.431907900739	0.012584600615	0.356705753026	0.737463773503	0.000055584023	0.164137472774	0.068210004539	0.251541899674	0.147687144875	0.031202150583	0.841618697982	0.117237170322	0.153504715612	0.052156533857	0.534292511388	-0.000000000000	0.394185955260	0.667577436319	-0.000000000000	0.178147070881	0.021720552788	0.202694999488	0.027413331211	-0.000000000000	1.000000000000	0.000000000000	0.000000000000	0.000000000000	-19.470299741265	-7.846457114609
0.089250000000	0.581666815821	0.924779045275	0.114970859571	0.096413850737	0.516813938255	-0.159439656765	-0.575332852401	0.290064008335	-0.020879005104	1.286880493585	0.010800025962	-0.115596760656	-1.411917516202	4.360545699465	3.217392413599	-0.443243187684	3.452383318611	0.126771769549	0.047705491735	0.432462617658	0.012517019493	0.356911377101	0.737098291144	0.000055285529	0.164220473852	0.067959708006	0.251286609959	0.147040447545	0.031034590531	0.842469228433	0.117462410449	0.153799875867	0.051583385133	0.536114582373	-0.000000000000	0.395804563225	0.671230431524	-0.000000000000	0.181037328282	0.021481865395	0.205309040981	0.027112085813	-0.000000000000	1.000000000000	0.000000000000	0.000000000000	0.000000000000	-19.422268043420	-7.844958357761
0.089425000000	0.581891984102	0.924780963207	0.114950702436	0.096166292594	0.517577328787	-0.158875680467	-0.575410356110	0.290668080444	-0.020857827954	1.286471956024	0.011118556650	-0.114772529029	-1.417313845492	4.363912299076	3.228053792672	-0.442502719001	3.451271826384	0.115303818947	0.047724776255	0.433024140451	0.012449801292	0.357124589104	0.736754388589	0.000054988638	0.164318550302	0.067709473815	0.251046728967	0.146395605342	0.030867930301	0.843315191412	0.117687578729	0.154095247856	0.051010236409	0.537936653358	-0.000000000000	0.397423171191	0.674883426729	-0.000000000000	0.183927585683	0.021243178002	0.207923082473	0.026810840415	-0.000000000000	1.000000000000	0.000000000000	0.000000000000	0.000000000000	-19.375568716147	-7.843025831874
0.089600000000	0.582117081241	0.924782936547	0.114930688472	0.095917792475	0.518341305744	-0.158309836940	-0.575487724568	0.291271944280	-0.020838630776	1.286067450140	0.011433275787	-0.113960525997	-1.422683032164	4.367247774770	3.238732265478	-0.441697384749	3.450002766574	0.104144208124	0.047740879323	0.433592432570	0.012382944062	0.357345348285	0.736431949953	0.000054693341	0.164431621166	0.067459301632	0.250822173950	0.145752608303	0.030702165060	0.844156611448	0.117912675869	0.154390840650	0.050437087686	0.539758724343	-0.000000000000	0.399041779156	0.678536421935	-0.000000000000	0.186817843084	0.021004490608	0.210537123966	0.026509595017	-0.000000000000	1.000000000000	0.000000000000	0.000000000000	0.000000000000	-19.330189802821	-7.840663666054
0.089775000000	0.582342107943	0.924784964635	0.114910815541	0.095668355091	0.519105863721	-0.157742123142	-0.575564946400	0.291875572159	-0.020821359324	1.285666952119	0.011744260375	-0.113160712758	-1.428025523999	4.370552625870	3.249428427187	-0.440827008510	3.448575122989	0.093295770913	0.047753818025	0.434167457663	0.012316445865	0.357573614116	0.736130859969	0.000054399630	0.164559605923	0.067209191124	0.250612862607	0.145111446520	0.030537290002	0.844993512938	0.118137702571	0.154686663266	0.049863938962	0.541580795329	-0.000000000000	0.400660387122	0.682189417140	-0.000000000000	0.189708100485	0.020765803215	0.213151165458	0.026208349619	-0.000000000000	1.000000000000	0.000000000000	0.000000000000	0.000000000000	-19.286116343411	-7.837876607303
0.089950000000	0.582567064905	0.924787046826	0.114891081518	0.095417985063	0.519870997410	-0.157172535921	-0.575642010245	0.292478936337	-0.020805959085	1.285270406705	0.012051602668	-0.112372978420	-1.433341932736	4.373827438998	3.260142934060	-0.439891928933	3.446989206387	0.082758750694	0.047763609352	0.434749179571	0.012250304773	0.357809346286	0.735851003994	0.000054107496	0.164702424483	0.066959141960	0.250418713075	0.144472110137	0.030373300347	0.845825920145	0.118362659532	0.154982724667	0.049290790238	0.543402866314	-0.000000000000	0.402278995088	0.685842412345	-0.000000000000	0.192598357887	0.020527115822	0.215765206950	0.025907104221	-0.000000000000	1.000000000000	0.000000000000	0.000000000000	0.000000000000	-19.243330641208	-7.834669955279
0.090125000000	0.582791952811	0.924789182490	0.114871484304	0.095166686892	0.520636701611	-0.156601072004	-0.575718904846	0.293082009234	-0.020792375715	1.284877730566	0.012355408664	-0.111597148004	-1.438633015087	4.377072875982	3.270876497988	-0.438892947659	3.445246533843	0.072531007596	0.047770270207	0.435337562334	0.012184518869	0.358052504697	0.735592267998	0.000053816931	0.164859997186	0.066709153810	0.250239643935	0.143834589352	0.030210191341	0.846653857205	0.118587547439	0.155279033764	0.048717641515	0.545224937299	-0.000000000000	0.403897603053	0.689495407551	-0.000000000000	0.195488615288	0.020288428429	0.218379248443	0.025605858824	-0.000000000000	1.000000000000	0.000000000000	0.000000000000	0.000000000000	-19.201812592333	-7.831049484254
0.090300000000	0.583016772330	0.924791371019	0.114852021835	0.094914464934	0.521402971245	-0.156027727990	-0.575795619119	0.293684763629	-0.020780555436	1.284488816158	0.012655796342	-0.110832991553	-1.443899651187	4.380289660471	3.281629879885	-0.437831268762	3.443349684315	0.062608276404	0.047773817401	0.435932570180	0.012119086244	0.358303049472	0.735354538562	0.000053527926	0.165032244800	0.066459226347	0.250075574202	0.143198874413	0.030047958253	0.847477348125	0.118812366958	0.155575599419	0.048144492791	0.547047008284	-0.000000000000	0.405516211019	0.693148402756	-0.000000000000	0.198378872689	0.020049741035	0.220993289935	0.025304613426	-0.000000000000	1.000000000000	0.000000000000	0.000000000000	0.000000000000	-19.161540058254	-7.827021356662
0.090475000000	0.583241524109	0.924793611827	0.114832692092	0.094661323383	0.522169801366	-0.155452500343	-0.575872142222	0.294287172832	-0.020770445378	1.284103535853	0.012952893729	-0.110080233820	-1.449142821730	4.383478563967	3.292403882360	-0.436708433334	3.441302139545	0.052984457731	0.047774267654	0.436534167532	0.012054005002	0.358560940943	0.735137702880	0.000053240473	0.165219088519	0.066209359244	0.249926423327	0.142564955625	0.029886596381	0.848296416778	0.119037118736	0.155872430441	0.047571344067	0.548869079269	-0.000000000000	0.407134818984	0.696801397961	-0.000000000000	0.201269130090	0.019811053642	0.223607331428	0.025003368028	-0.000000000000	1.000000000000	0.000000000000	0.000000000000	0.000000000000	-19.122489260245	-7.822592032878
0.090650000000	0.583466208771	0.924795904348	0.114813493106	0.094407266254	0.522937187163	-0.154875385380	-0.575948463608	0.294889210832	-0.020761993881	1.283721746132	0.013246836924	-0.109338564067	-1.454363584934	4.386640391973	3.303199342117	-0.435526252712	3.439108119269	0.043651924970	0.047771637599	0.437142319004	0.011989273255	0.358826139658	0.734941648748	0.000052954564	0.165420449960	0.065959552178	0.249792111194	0.141932823340	0.029726101045	0.849111086916	0.119261803399	0.156169535596	0.046998195343	0.550691150254	-0.000000000000	0.408753426950	0.700454393166	-0.000000000000	0.204159387491	0.019572366249	0.226221372920	0.024702122630	-0.000000000000	1.000000000000	0.000000000000	0.000000000000	0.000000000000	-19.084635175778	-7.817768181578
0.090825000000	0.583690826914	0.924798248044	0.114794422967	0.094152297371	0.523705123972	-0.154296379271	-0.576024573066	0.295490852408	-0.020755150727	1.283343291639	0.013537768165	-0.108607645505	-1.459563054352	4.389775970788	3.314017122434	-0.434286743426	3.436772418736	0.034601831224	0.047765943775	0.437756989399	0.011924889127	0.359098606377	0.734766264566	0.000052670191	0.165636251159	0.065709804827	0.249672558116	0.141302467966	0.029566467592	0.849921382156	0.119486421542	0.156466923599	0.046425046620	0.552513221240	-0.000000000000	0.410372034916	0.704107388372	-0.000000000000	0.207049644892	0.019333678855	0.228835414412	0.024400877232	-0.000000000000	1.000000000000	0.000000000000	0.000000000000	0.000000000000	-19.047951919634	-7.812556594380
[truncated: 1,782 more rows]
[truncated: 46 more columns]
