# Supplementary material for: A Quick Turn of Foot: Rigid Foot-Ground Contact Models for Human Motion Prediction
Source: Front Neurorobot. 2019 Aug 7;13:62. doi: 10.3389/fnbot.2019.00062 (PMC6693511; doi:10.3389/fnbot.2019.00062)
Supplement: Supplementary file 1 [file Data_Sheet_1.ZIP › SupplementaryMaterial/resultsData/EllipseFoot/Tracking/meshup.csv]

0.000000000000	0.464204405392	0.931760042885	0.128782493729	0.116058753957	0.258893104256	-0.294291467918	-0.520612792826	0.016561873031	-0.334920329904
0.000175000000	0.464426629971	0.931735511230	0.128775874807	0.116191282794	0.259069346631	-0.294162831334	-0.520763730186	0.016918159492	-0.333569252852
0.000350000000	0.464648634509	0.931711001340	0.128770055950	0.116320551697	0.259250060274	-0.294035285880	-0.520917172059	0.017279106613	-0.332223925794
0.000525000000	0.464870432604	0.931686512966	0.128764995851	0.116446679845	0.259435112740	-0.293908781960	-0.521072975310	0.017644508757	-0.330884228302
0.000700000000	0.465092037441	0.931662045885	0.128760654377	0.116569783006	0.259624375289	-0.293783271196	-0.521231001358	0.018014167183	-0.329550043815
0.000875000000	0.465313461805	0.931637599896	0.128756992530	0.116689973640	0.259817722777	-0.293658706397	-0.521391116022	0.018387889802	-0.328221259487
0.001050000000	0.465534718092	0.931613174822	0.128753972418	0.116807360992	0.260015033553	-0.293535041529	-0.521553189388	0.018765490959	-0.326897766047
0.001225000000	0.465755818322	0.931588770506	0.128751557219	0.116922051184	0.260216189358	-0.293412231685	-0.521717095672	0.019146791210	-0.325579457666
0.001400000000	0.465976774145	0.931564386813	0.128749711159	0.117034147302	0.260421075237	-0.293290233059	-0.521882713098	0.019531617126	-0.324266231834
0.001575000000	0.466197596860	0.931540023629	0.128748399475	0.117143749479	0.260629579448	-0.293169002919	-0.522049923774	0.019919801098	-0.322957989244
0.001750000000	0.466418297416	0.931515680858	0.128747588394	0.117250954974	0.260841593377	-0.293048499584	-0.522218613581	0.020311181152	-0.321654633679
0.001925000000	0.466638886428	0.931491358422	0.128747245108	0.117355858247	0.261057011457	-0.292928682399	-0.522388672066	0.020705600779	-0.320356071916
0.002100000000	0.466859374183	0.931467056264	0.128747337745	0.117458551028	0.261275731095	-0.292809511712	-0.522559992334	0.021102908768	-0.319062213621
0.002275000000	0.467079770646	0.931442774340	0.128747835347	0.117559122392	0.261497652592	-0.292690948853	-0.522732470953	0.021502959043	-0.317772971265
0.002450000000	0.467300085475	0.931418512625	0.128748707851	0.117657658819	0.261722679078	-0.292572956112	-0.522906007857	0.021905610519	-0.316488260034
0.002625000000	0.467520328023	0.931394271110	0.128749926062	0.117754244260	0.261950716443	-0.292455496721	-0.523080506258	0.022310726952	-0.315207997745
0.002800000000	0.467740507350	0.931370049800	0.128751461638	0.117848960198	0.262181673268	-0.292338534831	-0.523255872556	0.022718176804	-0.313932104775
0.002975000000	0.467960632226	0.931345848715	0.128753287063	0.117941885708	0.262415460767	-0.292222035497	-0.523432016256	0.023127833109	-0.312660503981
0.003150000000	0.468180711141	0.931321667889	0.128755375635	0.118033097508	0.262651992724	-0.292105964657	-0.523608849889	0.023539573344	-0.311393120634
0.003325000000	0.468400752313	0.931297507367	0.128757701441	0.118122670023	0.262891185435	-0.291990289115	-0.523786288934	0.023953279310	-0.310129882353
0.003500000000	0.468620763690	0.931273367211	0.128760239345	0.118210675426	0.263132957651	-0.291874976526	-0.523964251743	0.024368837013	-0.308870719038
0.003675000000	0.468840752960	0.931249247491	0.128762964964	0.118297183700	0.263377230526	-0.291759995376	-0.524142659470	0.024786136551	-0.307615562814
0.003850000000	0.469060727559	0.931225148291	0.128765854657	0.118382262679	0.263623927561	-0.291645314968	-0.524321436002	0.025205072006	-0.306364347972
0.004025000000	0.469280694671	0.931201069704	0.128768885505	0.118465978103	0.263872974554	-0.291530905408	-0.524500507890	0.025625541337	-0.305117010915
0.004200000000	0.469500661238	0.931177011835	0.128772035298	0.118548393658	0.264124299548	-0.291416737584	-0.524679804286	0.026047446283	-0.303873490102
0.004375000000	0.469720633967	0.931152974797	0.128775282515	0.118629571025	0.264377832787	-0.291302783157	-0.524859256880	0.026470692261	-0.302633726003
0.004550000000	0.469940619330	0.931128958714	0.128778606316	0.118709569923	0.264633506665	-0.291189014544	-0.525038799838	0.026895188275	-0.301397661047
0.004725000000	0.470160623575	0.931104963719	0.128781986520	0.118788448151	0.264891255680	-0.291075404903	-0.525218369746	0.027320846824	-0.300165239576
0.004900000000	0.470380652728	0.931080989953	0.128785403596	0.118866261633	0.265151016393	-0.290961928120	-0.525397905549	0.027747583812	-0.298936407802
0.005075000000	0.470600712598	0.931057037563	0.128788838646	0.118943064451	0.265412727379	-0.290848558795	-0.525577348500	0.028175318465	-0.297711113764
0.005250000000	0.470820808785	0.931033106706	0.128792273395	0.119018908895	0.265676329186	-0.290735272229	-0.525756642100	0.028603973248	-0.296489307285
0.005425000000	0.471040946680	0.931009197545	0.128795690175	0.119093845494	0.265941764296	-0.290622044409	-0.525935732054	0.029033473784	-0.295270939935
0.005600000000	0.471261131473	0.930985310250	0.128799071911	0.119167923054	0.266208977080	-0.290508852000	-0.526114566210	0.029463748777	-0.294055964991
0.005775000000	0.471481368158	0.930961444997	0.128802402114	0.119241188701	0.266477913759	-0.290395672325	-0.526293094520	0.029894729936	-0.292844337398
0.005950000000	0.471701661534	0.930937601967	0.128805664861	0.119313687912	0.266748522368	-0.290282483358	-0.526471268982	0.030326351903	-0.291636013739
0.006125000000	0.471922016213	0.930913781347	0.128808844791	0.119385464551	0.267020752712	-0.290169263710	-0.526649043601	0.030758552180	-0.290430952194
0.006300000000	0.472142436623	0.930889983331	0.128811927086	0.119456560904	0.267294556332	-0.290055992617	-0.526826374337	0.031191271062	-0.289229112510
0.006475000000	0.472362927011	0.930866208114	0.128814897466	0.119527017716	0.267569886467	-0.289942649927	-0.527003219062	0.031624451569	-0.288030455967
0.006650000000	0.472583491448	0.930842455898	0.128817742171	0.119596874220	0.267846698017	-0.289829216091	-0.527179537521	0.032058039380	-0.286834945351
0.006825000000	0.472804133832	0.930818726889	0.128820447957	0.119666168171	0.268124947508	-0.289715672147	-0.527355291282	0.032491982769	-0.285642544914
0.007000000000	0.473024857895	0.930795021294	0.128823002080	0.119734935880	0.268404593058	-0.289601999715	-0.527530443699	0.032926232545	-0.284453220354
0.007175000000	0.473245667203	0.930771339327	0.128825392286	0.119803212242	0.268685594341	-0.289488180980	-0.527704959870	0.033360741992	-0.283266938781
0.007350000000	0.473466565162	0.930747681202	0.128827606804	0.119871030771	0.268967912552	-0.289374198683	-0.527878806599	0.033795466806	-0.282083668691
0.007525000000	0.473687555019	0.930724047139	0.128829634333	0.119938423625	0.269251510377	-0.289260036110	-0.528051952353	0.034230365042	-0.280903379935
0.007700000000	0.473908639872	0.930700437356	0.128831464031	0.120005421640	0.269536351958	-0.289145677082	-0.528224367231	0.034665397059	-0.279726043699
0.007875000000	0.474129822663	0.930676852078	0.128833085510	0.120072054359	0.269822402865	-0.289031105945	-0.528396022920	0.035100525459	-0.278551632472
0.008050000000	0.474351106191	0.930653291529	0.128834488820	0.120138350057	0.270109630056	-0.288916307558	-0.528566892662	0.035535715043	-0.277380120024
0.008225000000	0.474572493113	0.930629755935	0.128835664444	0.120204335770	0.270398001857	-0.288801267282	-0.528736951219	0.035970932751	-0.276211481380
0.008400000000	0.474793985941	0.930606245524	0.128836603288	0.120270037327	0.270687487923	-0.288685970972	-0.528906174838	0.036406147618	-0.275045692799
0.008575000000	0.475015587055	0.930582760525	0.128837296671	0.120335479370	0.270978059212	-0.288570404967	-0.529074541215	0.036841330719	-0.273882731745
0.008750000000	0.475237298699	0.930559301168	0.128837736317	0.120400685386	0.271269687957	-0.288454556078	-0.529242029465	0.037276455124	-0.272722576870
0.008925000000	0.475459122988	0.930535867684	0.128837914347	0.120465677729	0.271562347633	-0.288338411581	-0.529408620089	0.037711495854	-0.271565207988
0.009100000000	0.475681061906	0.930512460304	0.128837823266	0.120530477648	0.271856012934	-0.288221959206	-0.529574294939	0.038146429826	-0.270410606057
0.009275000000	0.475903117316	0.930489079260	0.128837455962	0.120595105313	0.272150659741	-0.288105187127	-0.529739037191	0.038581235817	-0.269258753152
0.009450000000	0.476125290958	0.930465724784	0.128836805692	0.120659579833	0.272446265098	-0.287988083954	-0.529902831312	0.039015894417	-0.268109632450
0.009625000000	0.476347584452	0.930442397107	0.128835866075	0.120723919289	0.272742807184	-0.287870638726	-0.530065663031	0.039450387984	-0.266963228206
0.009800000000	0.476569999304	0.930419096460	0.128834631087	0.120788140749	0.273040265285	-0.287752840894	-0.530227519310	0.039884700606	-0.265819525737
0.009975000000	0.476792536904	0.930395823075	0.128833095049	0.120852260298	0.273338619773	-0.287634680324	-0.530388388316	0.040318818055	-0.264678511396
0.010150000000	0.477015198533	0.930372577183	0.128831252625	0.120916293056	0.273637852077	-0.287516147278	-0.530548259391	0.040752727755	-0.263540172562
0.010325000000	0.477237985364	0.930349359012	0.128829098806	0.120980253202	0.273937944660	-0.287397232411	-0.530707123027	0.041186418732	-0.262404497613
0.010500000000	0.477460898462	0.930326168791	0.128826628913	0.121044153995	0.274238880994	-0.287277926761	-0.530864970838	0.041619881585	-0.261271475913
0.010675000000	0.477683938792	0.930303006750	0.128823838581	0.121108007797	0.274540645538	-0.287158221742	-0.531021795533	0.042053108445	-0.260141097794
0.010850000000	0.477907107217	0.930279873113	0.128820723759	0.121171826089	0.274843223713	-0.287038109133	-0.531177590892	0.042486092937	-0.259013354536
0.011025000000	0.478130404500	0.930256768106	0.128817280698	0.121235619498	0.275146601880	-0.286917581072	-0.531332351739	0.042918830145	-0.257888238351
0.011200000000	0.478353831310	0.930233691953	0.128813505945	0.121299397812	0.275450767317	-0.286796630050	-0.531486073920	0.043351316580	-0.256765742367
0.011375000000	0.478577388223	0.930210644876	0.128809396341	0.121363170003	0.275755708199	-0.286675248899	-0.531638754275	0.043783550141	-0.255645860614
0.011550000000	0.478801075721	0.930187627096	0.128804949010	0.121426944242	0.276061413575	-0.286553430787	-0.531790390618	0.044215530084	-0.254528588002
0.011725000000	0.479024894198	0.930164638831	0.128800161351	0.121490727920	0.276367873349	-0.286431169212	-0.531940981711	0.044647256989	-0.253413920310
0.011900000000	0.479248843961	0.930141680298	0.128795031039	0.121554527670	0.276675078256	-0.286308457991	-0.532090527243	0.045078732725	-0.252301854170
0.012075000000	0.479472925233	0.930118751711	0.128789556012	0.121618349378	0.276983019844	-0.286185291254	-0.532239027809	0.045509960425	-0.251192387051
0.012250000000	0.479697138151	0.930095853284	0.128783734469	0.121682198204	0.277291690458	-0.286061663439	-0.532386484884	0.045940944447	-0.250085517245
0.012425000000	0.479921482776	0.930072985225	0.128777564863	0.121746078601	0.277601083213	-0.285937569283	-0.532532900805	0.046371690350	-0.248981243851
0.012600000000	0.480145959084	0.930050147744	0.128771045893	0.121809994330	0.277911191982	-0.285813003817	-0.532678278750	0.046802204861	-0.247879566764
0.012775000000	0.480370566979	0.930027341045	0.128764176504	0.121873948474	0.278222011373	-0.285687962355	-0.532822622715	0.047232495849	-0.246780486657
0.012950000000	0.480595306287	0.930004565332	0.128756955876	0.121937943460	0.278533536716	-0.285562440492	-0.532965937498	0.047662572294	-0.245684004971
0.013125000000	0.480820176761	0.929981820804	0.128749383422	0.122001981069	0.278845764038	-0.285436434097	-0.533108228676	0.048092444258	-0.244590123900
0.013300000000	0.481045178085	0.929959107661	0.128741458781	0.122066062455	0.279158690056	-0.285309939304	-0.533249502585	0.048522122863	-0.243498846377
0.013475000000	0.481270309869	0.929936426096	0.128733181815	0.122130188158	0.279472312147	-0.285182952507	-0.533389766307	0.048951620261	-0.242410176064
0.013650000000	0.481495571659	0.929913776302	0.128724552600	0.122194358121	0.279786628345	-0.285055470354	-0.533529027644	0.049380949605	-0.241324117337
0.013825000000	0.481720962932	0.929891158468	0.128715571426	0.122258571704	0.280101637316	-0.284927489742	-0.533667295104	0.049810125031	-0.240240675274
0.014000000000	0.481946483102	0.929868572781	0.128706238790	0.122322827694	0.280417338343	-0.284799007810	-0.533804577884	0.050239161625	-0.239159855643
0.014175000000	0.482172131519	0.929846019424	0.128696555388	0.122387124325	0.280733731314	-0.284670021932	-0.533940885850	0.050668075405	-0.238081664890
0.014350000000	0.482397907471	0.929823498577	0.128686522118	0.122451459289	0.281050816706	-0.284540529714	-0.534076229522	0.051096883293	-0.237006110130
0.014525000000	0.482623810187	0.929801010417	0.128676140069	0.122515829747	0.281368595568	-0.284410528986	-0.534210620056	0.051525603091	-0.235933199131
0.014700000000	0.482849838838	0.929778555119	0.128665410517	0.122580232345	0.281687069507	-0.284280017797	-0.534344069229	0.051954253463	-0.234862940306
0.014875000000	0.483075992537	0.929756132853	0.128654334926	0.122644663226	0.282006240677	-0.284148994410	-0.534476589423	0.052382853906	-0.233795342701
0.015050000000	0.483302270342	0.929733743788	0.128642914937	0.122709118042	0.282326111760	-0.284017457298	-0.534608193606	0.052811424734	-0.232730415985
0.015225000000	0.483528671258	0.929711388087	0.128631152370	0.122773591964	0.282646685957	-0.283885405137	-0.534738895323	0.053239987051	-0.231668170438
0.015400000000	0.483755194234	0.929689065911	0.128619049214	0.122838079699	0.282967966974	-0.283752836799	-0.534868708675	0.053668562734	-0.230608616941
0.015575000000	0.483981838171	0.929666777419	0.128606607629	0.122902575497	0.283289959004	-0.283619751353	-0.534997648306	0.054097174409	-0.229551766969
0.015750000000	0.484208601920	0.929644522764	0.128593829937	0.122967073163	0.283612666724	-0.283486148054	-0.535125729393	0.054525845435	-0.228497632577
0.015925000000	0.484435484280	0.929622302097	0.128580718623	0.123031566070	0.283936095272	-0.283352026341	-0.535252967624	0.054954599880	-0.227446226390
0.016100000000	0.484662484006	0.929600115565	0.128567276325	0.123096047169	0.284260250243	-0.283217385832	-0.535379379192	0.055383462501	-0.226397561599
0.016275000000	0.484889599805	0.929577963313	0.128553505839	0.123160508998	0.284585137672	-0.283082226319	-0.535504980776	0.055812458732	-0.225351651946
0.016450000000	0.485116830340	0.929555845480	0.128539410107	0.123224943694	0.284910764027	-0.282946547764	-0.535629789530	0.056241614656	-0.224308511717
0.016625000000	0.485344174229	0.929533762203	0.128524992218	0.123289343004	0.285237136191	-0.282810350293	-0.535753823071	0.056670956994	-0.223268155733
0.016800000000	0.485571630047	0.929511713616	0.128510255405	0.123353698293	0.285564261459	-0.282673634195	-0.535877099465	0.057100513084	-0.222230599341
0.016975000000	0.485799196330	0.929489699848	0.128495203040	0.123418000552	0.285892147522	-0.282536399913	-0.535999637213	0.057530310863	-0.221195858408
0.017150000000	0.486026871571	0.929467721025	0.128479838632	0.123482240413	0.286220802457	-0.282398648043	-0.536121455244	0.057960378853	-0.220163949308
0.017325000000	0.486254654225	0.929445777269	0.128464165821	0.123546408153	0.286550234718	-0.282260379331	-0.536242572898	0.058390746142	-0.219134888918
0.017500000000	0.486482542708	0.929423868699	0.128448188380	0.123610493706	0.286880453123	-0.282121594665	-0.536363009917	0.058821442367	-0.218108694608
0.017675000000	0.486710535670	0.929401995411	0.128431909422	0.123674488978	0.287211464243	-0.281982293965	-0.536482783541	0.059252494091	-0.217085383631
0.017850000000	0.486938630950	0.929380157555	0.128415334426	0.123738378917	0.287543282532	-0.281842480526	-0.536601919556	0.059683938372	-0.216064974670
0.018025000000	0.487166827235	0.929358355222	0.128398466433	0.123802155619	0.287875914406	-0.281702154248	-0.536720434596	0.060115800653	-0.215047484087
0.018200000000	0.487395122974	0.929336588522	0.128381309193	0.123865809057	0.288209368731	-0.281561316112	-0.536838347696	0.060548109077	-0.214032927957
0.018375000000	0.487623516647	0.929314857563	0.128363866378	0.123929329410	0.288543654192	-0.281419967051	-0.536955677394	0.060980890906	-0.213021321592
0.018550000000	0.487852006767	0.929293162453	0.128346141579	0.123992707058	0.288878779291	-0.281278107957	-0.537072441744	0.061414172540	-0.212012679556
0.018725000000	0.488080591882	0.929271503297	0.128328138314	0.124055932573	0.289214752359	-0.281135739670	-0.537188658324	0.061847979539	-0.211007015694
0.018900000000	0.488309270566	0.929249880200	0.128309860026	0.124118996717	0.289551581558	-0.280992862990	-0.537304344251	0.062282336638	-0.210004343150
0.019075000000	0.488538041425	0.929228293267	0.128291310088	0.124181890434	0.289889274885	-0.280849478669	-0.537419516187	0.062717267772	-0.209004674388
0.019250000000	0.488766903097	0.929206742601	0.128272491801	0.124244604845	0.290227840179	-0.280705587415	-0.537534190353	0.063152796087	-0.208008021216
0.019425000000	0.488995854243	0.929185228303	0.128253408403	0.124307131242	0.290567285124	-0.280561189891	-0.537648382534	0.063588943965	-0.207014394800
0.019600000000	0.489224893558	0.929163750478	0.128234063063	0.124369461086	0.290907617254	-0.280416286715	-0.537762108096	0.064025733036	-0.206023805691
0.019775000000	0.489454019758	0.929142309225	0.128214458890	0.124431585998	0.291248843958	-0.280270878464	-0.537875381990	0.064463184201	-0.205036263836
0.019950000000	0.489683231589	0.929120904646	0.128194598929	0.124493497757	0.291590972484	-0.280124965668	-0.537988218763	0.064901317641	-0.204051778603
0.020125000000	0.489912527823	0.929099536841	0.128174486166	0.124555188293	0.291934009942	-0.279978548817	-0.538100632567	0.065340152842	-0.203070358792
0.020300000000	0.490141907254	0.929078205912	0.128154123532	0.124616649686	0.292277963310	-0.279831628353	-0.538212637169	0.065779708605	-0.202092012659
0.020475000000	0.490371368702	0.929056911957	0.128133513898	0.124677874156	0.292622839437	-0.279684204682	-0.538324245959	0.066220003062	-0.201116747928
0.020650000000	0.490600911012	0.929035655077	0.128112660085	0.124738854064	0.292968645046	-0.279536278161	-0.538435471958	0.066661053696	-0.200144571808
0.020825000000	0.490830533049	0.929014435372	0.128091564858	0.124799581904	0.293315386739	-0.279387849110	-0.538546327829	0.067102877350	-0.199175491013
0.021000000000	0.491060233703	0.928993252940	0.128070230934	0.124860050302	0.293663071000	-0.279238917805	-0.538656825880	0.067545490248	-0.198209511769
0.021175000000	0.491290011884	0.928972107882	0.128048660978	0.124920252008	0.294011704199	-0.279089484480	-0.538766978079	0.067988908001	-0.197246639837
0.021350000000	0.491519866525	0.928951000297	0.128026857609	0.124980179896	0.294361292595	-0.278939549330	-0.538876796055	0.068433145628	-0.196286880523
0.021525000000	0.491749796577	0.928929930285	0.128004823399	0.125039826959	0.294711842339	-0.278789112507	-0.538986291111	0.068878217568	-0.195330238691
0.021700000000	0.491979801013	0.928908897945	0.127982560876	0.125099186304	0.295063359479	-0.278638174123	-0.539095474229	0.069324137691	-0.194376718782
0.021875000000	0.492209878826	0.928887903377	0.127960072524	0.125158251148	0.295415849960	-0.278486734252	-0.539204356076	0.069770919313	-0.193426324821
0.022050000000	0.492440029027	0.928866946682	0.127937360786	0.125217014817	0.295769319630	-0.278334792925	-0.539312947015	0.070218575207	-0.192479060433
0.022225000000	0.492670250645	0.928846027960	0.127914428062	0.125275470743	0.296123774241	-0.278182350134	-0.539421257110	0.070667117617	-0.191534928855
0.022400000000	0.492900542727	0.928825147311	0.127891276715	0.125333612456	0.296479219454	-0.278029405835	-0.539529296129	0.071116558269	-0.190593932947
0.022575000000	0.493130904340	0.928804304835	0.127867909069	0.125391433586	0.296835660839	-0.277875959941	-0.539637073559	0.071566908385	-0.189656075205
0.022750000000	0.493361334565	0.928783500636	0.127844327412	0.125448927856	0.297193103880	-0.277722012328	-0.539744598606	0.072018178690	-0.188721357771
0.022925000000	0.493591832501	0.928762734813	0.127820533995	0.125506089081	0.297551553976	-0.277567562834	-0.539851880201	0.072470379427	-0.187789782444
0.023100000000	0.493822397263	0.928742007469	0.127796531036	0.125562911166	0.297911016446	-0.277412611257	-0.539958927012	0.072923520366	-0.186861350693
0.023275000000	0.494053027981	0.928721318707	0.127772320718	0.125619388101	0.298271496527	-0.277257157360	-0.540065747444	0.073377610817	-0.185936063662
0.023450000000	0.494283723801	0.928700668629	0.127747905193	0.125675513959	0.298632999381	-0.277101200866	-0.540172349649	0.073832659636	-0.185013922186
0.023625000000	0.494514483884	0.928680057338	0.127723286582	0.125731282893	0.298995530096	-0.276944741462	-0.540278741529	0.074288675241	-0.184094926796
0.023800000000	0.494745307405	0.928659484939	0.127698466977	0.125786689134	0.299359093685	-0.276787778798	-0.540384930743	0.074745665617	-0.183179077731
0.023975000000	0.494976193553	0.928638951536	0.127673448437	0.125841726988	0.299723695094	-0.276630312487	-0.540490924713	0.075203638327	-0.182266374945
0.024150000000	0.495207141530	0.928618457235	0.127648232997	0.125896390835	0.300089339198	-0.276472342105	-0.540596730629	0.075662600523	-0.181356818117
0.024325000000	0.495438150554	0.928598002140	0.127622822663	0.125950675124	0.300456030809	-0.276313867192	-0.540702355452	0.076122558953	-0.180450406662
0.024500000000	0.495669219852	0.928577586357	0.127597219415	0.126004574372	0.300823774672	-0.276154887253	-0.540807805924	0.076583519973	-0.179547139731
0.024675000000	0.495900348667	0.928557209995	0.127571425208	0.126058083163	0.301192575471	-0.275995401756	-0.540913088567	0.077045489550	-0.178647016229
0.024850000000	0.496131536252	0.928536873159	0.127545441973	0.126111196143	0.301562437829	-0.275835410133	-0.541018209693	0.077508473279	-0.177750034816
0.025025000000	0.496362781873	0.928516575959	0.127519271617	0.126163908022	0.301933366312	-0.275674911783	-0.541123175407	0.077972476382	-0.176856193915
0.025200000000	0.496594084807	0.928496318503	0.127492916023	0.126216213566	0.302305365426	-0.275513906069	-0.541227991609	0.078437503724	-0.175965491724
0.025375000000	0.496825444342	0.928476100901	0.127466377054	0.126268107602	0.302678439626	-0.275352392317	-0.541332664004	0.078903559815	-0.175077926216
0.025550000000	0.497056859779	0.928455923262	0.127439656550	0.126319585010	0.303052593308	-0.275190369821	-0.541437198101	0.079370648823	-0.174193495151
0.025725000000	0.497288330427	0.928435785699	0.127412756333	0.126370640726	0.303427830819	-0.275027837840	-0.541541599220	0.079838774575	-0.173312196079
0.025900000000	0.497519855607	0.928415688321	0.127385678203	0.126421269737	0.303804156456	-0.274864795598	-0.541645872497	0.080307940572	-0.172434026349
0.026075000000	0.497751434649	0.928395631243	0.127358423942	0.126471467080	0.304181574463	-0.274701242287	-0.541750022887	0.080778149990	-0.171558983114
0.026250000000	0.497983066894	0.928375614576	0.127330995314	0.126521227842	0.304560089038	-0.274537177061	-0.541854055165	0.081249405690	-0.170687063335
0.026425000000	0.498214751692	0.928355638436	0.127303394064	0.126570547155	0.304939704334	-0.274372599045	-0.541957973935	0.081721710222	-0.169818263790
0.026600000000	0.498446488401	0.928335702936	0.127275621920	0.126619420199	0.305320424455	-0.274207507329	-0.542061783633	0.082195065836	-0.168952581077
0.026775000000	0.498678276391	0.928315808193	0.127247680596	0.126667842196	0.305702253461	-0.274041900968	-0.542165488527	0.082669474486	-0.168090011619
0.026950000000	0.498910115038	0.928295954322	0.127219571788	0.126715808412	0.306085195372	-0.273875778985	-0.542269092724	0.083144937833	-0.167230551672
0.027125000000	0.499142003728	0.928276141441	0.127191297176	0.126763314154	0.306469254162	-0.273709140371	-0.542372600171	0.083621457259	-0.166374197325
0.027300000000	0.499373941855	0.928256369668	0.127162858428	0.126810354769	0.306854433765	-0.273541984083	-0.542476014661	0.084099033865	-0.165520944510
0.027475000000	0.499605928821	0.928236639121	0.127134257195	0.126856925643	0.307240738076	-0.273374309046	-0.542579339836	0.084577668481	-0.164670789002
0.027650000000	0.499837964036	0.928216949920	0.127105495116	0.126903022198	0.307628170948	-0.273206114152	-0.542682579188	0.085057361671	-0.163823726428
0.027825000000	0.500070046918	0.928197302186	0.127076573815	0.126948639896	0.308016736199	-0.273037398261	-0.542785736064	0.085538113738	-0.162979752267
0.028000000000	0.500302176893	0.928177696040	0.127047494907	0.126993774230	0.308406437605	-0.272868160200	-0.542888813669	0.086019924732	-0.162138861854
0.028175000000	0.500534353391	0.928158131603	0.127018259990	0.127038420730	0.308797278909	-0.272698398764	-0.542991815067	0.086502794449	-0.161301050388
0.028350000000	0.500766575855	0.928138609000	0.126988870653	0.127082574958	0.309189263816	-0.272528112717	-0.543094743189	0.086986722442	-0.160466312933
0.028525000000	0.500998843729	0.928119128353	0.126959328472	0.127126232510	0.309582395995	-0.272357300791	-0.543197600829	0.087471708026	-0.159634644420
0.028700000000	0.501231156468	0.928099689788	0.126929635015	0.127169389012	0.309976679082	-0.272185961684	-0.543300390651	0.087957750278	-0.158806039655
0.028875000000	0.501463513531	0.928080293430	0.126899791835	0.127212040120	0.310372116676	-0.272014094065	-0.543403115193	0.088444848046	-0.157980493316
0.029050000000	0.501695914386	0.928060939405	0.126869800478	0.127254181522	0.310768712343	-0.271841696569	-0.543505776865	0.088932999951	-0.157157999964
0.029225000000	0.501928358504	0.928041627842	0.126839662478	0.127295808932	0.311166469618	-0.271668767802	-0.543608377954	0.089422204395	-0.156338554037
0.029400000000	0.502160845365	0.928022358868	0.126809379360	0.127336918096	0.311565392000	-0.271495306336	-0.543710920630	0.089912459560	-0.155522149863
0.029575000000	0.502393374454	0.928003132612	0.126778952641	0.127377504783	0.311965482957	-0.271321310712	-0.543813406939	0.090403763418	-0.154708781654
0.029750000000	0.502625945261	0.927983949204	0.126748383827	0.127417564794	0.312366745924	-0.271146779441	-0.543915838817	0.090896113732	-0.153898443512
0.029925000000	0.502858557283	0.927964808775	0.126717674416	0.127457093952	0.312769184306	-0.270971711002	-0.544018218084	0.091389508058	-0.153091129435
0.030100000000	0.503091210023	0.927945711457	0.126686825898	0.127496088110	0.313172801473	-0.270796103843	-0.544120546447	0.091883943754	-0.152286833312
0.030275000000	0.503323902987	0.927926657383	0.126655839753	0.127534543142	0.313577600767	-0.270619956379	-0.544222825508	0.092379417981	-0.151485548932
0.030450000000	0.503556635689	0.927907646686	0.126624717456	0.127572454952	0.313983585497	-0.270443266995	-0.544325056758	0.092875927705	-0.150687269985
0.030625000000	0.503789407648	0.927888679501	0.126593460471	0.127609819463	0.314390758941	-0.270266034046	-0.544427241585	0.093373469705	-0.149891990060
0.030800000000	0.504022218385	0.927869755962	0.126562070256	0.127646632628	0.314799124345	-0.270088255855	-0.544529381273	0.093872040572	-0.149099702651
0.030975000000	0.504255067431	0.927850876207	0.126530548261	0.127682890419	0.315208684925	-0.269909930712	-0.544631477007	0.094371636716	-0.148310401159
0.031150000000	0.504487954319	0.927832040372	0.126498895929	0.127718588834	0.315619443867	-0.269731056878	-0.544733529869	0.094872254367	-0.147524078891
0.031325000000	0.504720878586	0.927813248595	0.126467114697	0.127753723895	0.316031404324	-0.269551632582	-0.544835540847	0.095373889579	-0.146740729065
0.031500000000	0.504953839777	0.927794501016	0.126435205994	0.127788291646	0.316444569419	-0.269371656022	-0.544937510831	0.095876538234	-0.145960344808
0.031675000000	0.505186837438	0.927775797774	0.126403171240	0.127822288154	0.316858942241	-0.269191125365	-0.545039440617	0.096380196043	-0.145182919161
0.031850000000	0.505419871122	0.927757139010	0.126371011852	0.127855709509	0.317274525852	-0.269010038747	-0.545141330910	0.096884858552	-0.144408445079
0.032025000000	0.505652940387	0.927738524866	0.126338729239	0.127888551826	0.317691323277	-0.268828394270	-0.545243182322	0.097390521141	-0.143636915432
0.032200000000	0.505886044794	0.927719955484	0.126306324802	0.127920811240	0.318109337514	-0.268646190010	-0.545344995376	0.097897179032	-0.142868323006
0.032375000000	0.506119183908	0.927701431008	0.126273799936	0.127952483910	0.318528571525	-0.268463424006	-0.545446770508	0.098404827285	-0.142102660507
0.032550000000	0.506352357301	0.927682951583	0.126241156033	0.127983566019	0.318949028240	-0.268280094270	-0.545548508068	0.098913460807	-0.141339920558
0.032725000000	0.506585564547	0.927664517353	0.126208394473	0.128014053771	0.319370710557	-0.268096198780	-0.545650208319	0.099423074353	-0.140580095702
0.032900000000	0.506818805224	0.927646128465	0.126175516633	0.128043943395	0.319793621340	-0.267911735483	-0.545751871440	0.099933662524	-0.139823178405
0.033075000000	0.507052078916	0.927627785066	0.126142523885	0.128073231142	0.320217763418	-0.267726702295	-0.545853497529	0.100445219778	-0.139069161053
0.033250000000	0.507285385211	0.927609487304	0.126109417590	0.128101913286	0.320643139588	-0.267541097101	-0.545955086602	0.100957740422	-0.138318035956
0.033425000000	0.507518723699	0.927591235328	0.126076199107	0.128129986127	0.321069752609	-0.267354917751	-0.546056638596	0.101471218624	-0.137569795346
0.033600000000	0.507752093978	0.927573029289	0.126042869788	0.128157445987	0.321497605208	-0.267168162068	-0.546158153366	0.101985648410	-0.136824431382
0.033775000000	0.507985495645	0.927554869336	0.126009430976	0.128184289212	0.321926700072	-0.266980827840	-0.546259630692	0.102501023667	-0.136081936146
0.033950000000	0.508218928305	0.927536755622	0.125975884011	0.128210512172	0.322357039855	-0.266792912823	-0.546361070276	0.103017338145	-0.135342301646
0.034125000000	0.508452391566	0.927518688299	0.125942230223	0.128236111264	0.322788627172	-0.266604414743	-0.546462471745	0.103534585461	-0.134605519817
0.034300000000	0.508685885040	0.927500667521	0.125908470940	0.128261082908	0.323221464602	-0.266415331292	-0.546563834652	0.104052759099	-0.133871582520
0.034475000000	0.508919408342	0.927482693442	0.125874607480	0.128285423549	0.323655554683	-0.266225660131	-0.546665158474	0.104571852411	-0.133140481543
0.034650000000	0.509152961092	0.927464766218	0.125840641156	0.128309129658	0.324090899917	-0.266035398889	-0.546766442617	0.105091858625	-0.132412208602
0.034825000000	0.509386542914	0.927446886006	0.125806573274	0.128332197733	0.324527502764	-0.265844545161	-0.546867686417	0.105612770838	-0.131686755341
0.035000000000	0.509620153435	0.927429052962	0.125772405134	0.128354624295	0.324965365647	-0.265653096511	-0.546968889136	0.106134582026	-0.130964113332
0.035175000000	0.509853792259	0.927411267251	0.125738138164	0.128376405653	0.325404490914	-0.265461050070	-0.547070050794	0.106657286815	-0.130244276725
0.035350000000	0.510087459076	0.927393529018	0.125703773373	0.128397538896	0.325844880929	-0.265268404156	-0.547171168914	0.107180874501	-0.129527231709
0.035525000000	0.510321153495	0.927375838428	0.125669312163	0.128418020449	0.326286537854	-0.265075155828	-0.547272243525	0.107705339832	-0.128812972613
0.035700000000	0.510554875155	0.927358195639	0.125634755784	0.128437847052	0.326729463776	-0.264881302535	-0.547373273847	0.108230675863	-0.128101491169
0.035875000000	0.510788623696	0.927340600808	0.125600105469	0.128457015520	0.327173660670	-0.264686841697	-0.547474259126	0.108756875756	-0.127392779217
0.036050000000	0.511022398763	0.927323054091	0.125565362436	0.128475522737	0.327619130403	-0.264491770708	-0.547575198627	0.109283932772	-0.126686828696
0.036225000000	0.511256200001	0.927305555645	0.125530527885	0.128493365659	0.328065874735	-0.264296086936	-0.547676091641	0.109811840273	-0.125983631646
0.036400000000	0.511490027059	0.927288105626	0.125495603000	0.128510541312	0.328513895317	-0.264099787721	-0.547776937476	0.110340591718	-0.125283180206
0.036575000000	0.511723879588	0.927270704189	0.125460588950	0.128527046792	0.328963193695	-0.263902870380	-0.547877735462	0.110870180664	-0.124585466612
0.036750000000	0.511957757240	0.927253351490	0.125425486885	0.128542879268	0.329413771308	-0.263705332198	-0.547978484950	0.111400600762	-0.123890483194
0.036925000000	0.512191659672	0.927236047682	0.125390297942	0.128558035974	0.329865629492	-0.263507170440	-0.548079185310	0.111931845759	-0.123198222379
0.037100000000	0.512425586542	0.927218792921	0.125355023239	0.128572514215	0.330318769480	-0.263308382341	-0.548179835928	0.112463909493	-0.122508676685
0.037275000000	0.512659537509	0.927201587358	0.125319663879	0.128586311361	0.330773192403	-0.263108965112	-0.548280436214	0.112996785894	-0.121821838723
0.037450000000	0.512893512237	0.927184431148	0.125284220950	0.128599424851	0.331228899292	-0.262908915939	-0.548380985593	0.113530468984	-0.121137701195
0.037625000000	0.513127510390	0.927167324443	0.125248695524	0.128611852187	0.331685891081	-0.262708231983	-0.548481483509	0.114064952872	-0.120456256893
0.037800000000	0.513361531636	0.927150267396	0.125213088657	0.128623590936	0.332144168607	-0.262506910379	-0.548581929425	0.114600231759	-0.119777498701
0.037975000000	0.513595575644	0.927133260157	0.125177401391	0.128634638725	0.332603732615	-0.262304948241	-0.548682322822	0.115136299931	-0.119101419589
0.038150000000	0.513829642085	0.927116302877	0.125141634752	0.128644993245	0.333064583755	-0.262102342656	-0.548782663201	0.115673151762	-0.118428012617
0.038325000000	0.514063730632	0.927099395709	0.125105789753	0.128654652244	0.333526722591	-0.261899090690	-0.548882950079	0.116210781714	-0.117757270936
0.038500000000	0.514297840961	0.927082538800	0.125069867394	0.128663613526	0.333990149598	-0.261695189385	-0.548983182994	0.116749184333	-0.117089187782
0.038675000000	0.514531972748	0.927065732301	0.125033868659	0.128671874954	0.334454865170	-0.261490635762	-0.549083361503	0.117288354251	-0.116423756481
0.038850000000	0.514766125672	0.927048976361	0.124997794521	0.128679434440	0.334920869616	-0.261285426819	-0.549183485182	0.117828286185	-0.115760970448
0.039025000000	0.515000299412	0.927032271128	0.124961645940	0.128686289949	0.335388163169	-0.261079559534	-0.549283553627	0.118368974937	-0.115100823184
0.039200000000	0.515234493649	0.927015616750	0.124925423865	0.128692439496	0.335856745987	-0.260873030863	-0.549383566455	0.118910415390	-0.114443308282
0.039375000000	0.515468708065	0.926999013375	0.124889129232	0.128697881140	0.336326618154	-0.260665837744	-0.549483523304	0.119452602516	-0.113788419420
0.039550000000	0.515702942344	0.926982461148	0.124852762969	0.128702612988	0.336797779687	-0.260457977093	-0.549583423833	0.119995531365	-0.113136150367
0.039725000000	0.515937196170	0.926965960217	0.124816325990	0.128706633185	0.337270230534	-0.260249445810	-0.549683267724	0.120539197073	-0.112486494983
0.039900000000	0.516171469226	0.926949510726	0.124779819204	0.128709939919	0.337743970583	-0.260040240775	-0.549783054680	0.121083594857	-0.111839447215
0.040075000000	0.516405761199	0.926933112820	0.124743243507	0.128712531414	0.338218999660	-0.259830358850	-0.549882784428	0.121628720019	-0.111195001102
0.040250000000	0.516640071774	0.926916766645	0.124706599788	0.128714405929	0.338695317534	-0.259619796880	-0.549982456719	0.122174567939	-0.110553150772
0.040425000000	0.516874400637	0.926900472344	0.124669888930	0.128715561758	0.339172923922	-0.259408551695	-0.550082071327	0.122721134083	-0.109913890446
0.040600000000	0.517108747473	0.926884230060	0.124633111806	0.128715997224	0.339651818490	-0.259196620106	-0.550181628053	0.123268413996	-0.109277214435
0.040775000000	0.517343111968	0.926868039935	0.124596269283	0.128715710678	0.340132000853	-0.258983998912	-0.550281126719	0.123816403305	-0.108643117143
0.040950000000	0.517577493807	0.926851902112	0.124559362223	0.128714700498	0.340613470586	-0.258770684895	-0.550380567178	0.124365097718	-0.108011593066
0.041125000000	0.517811892676	0.926835816732	0.124522391482	0.128712965084	0.341096227221	-0.258556674823	-0.550479949307	0.124914493024	-0.107382636793
0.041300000000	0.518046308259	0.926819783935	0.124485357914	0.128710502851	0.341580270261	-0.258341965451	-0.550579273014	0.125464585096	-0.106756243012
0.041475000000	0.518280740237	0.926803803863	0.124448262369	0.128707312226	0.342065599184	-0.258126553525	-0.550678538238	0.126015369889	-0.106132406509
0.041650000000	0.518515188291	0.926787876654	0.124411105697	0.128703391641	0.342552213446	-0.257910435778	-0.550777744954	0.126566843444	-0.105511122173
0.041825000000	0.518749652100	0.926772002446	0.124373888751	0.128698739532	0.343040112491	-0.257693608934	-0.550876893168	0.127119001886	-0.104892384996
0.042000000000	0.518984131340	0.926756181379	0.124336612382	0.128693354332	0.343529295755	-0.257476069709	-0.550975982925	0.127671841423	-0.104276190072
0.042175000000	0.519218625684	0.926740413590	0.124299277444	0.128687234470	0.344019762666	-0.257257814810	-0.551075014307	0.128225358351	-0.103662532603
0.042350000000	0.519453134805	0.926724699214	0.124261884794	0.128680378372	0.344511512646	-0.257038840936	-0.551173987430	0.128779549047	-0.103051407896
0.042525000000	0.519687658369	0.926709038390	0.124224435292	0.128672784457	0.345004545118	-0.256819144779	-0.551272902449	0.129334409972	-0.102442811360
0.042700000000	0.519922196043	0.926693431251	0.124186929798	0.128664451139	0.345498859496	-0.256598723022	-0.551371759555	0.129889937669	-0.101836738511
0.042875000000	0.520156747490	0.926677877932	0.124149369177	0.128655376826	0.345994455194	-0.256377572339	-0.551470558973	0.130446128760	-0.101233184967
0.043050000000	0.520391312371	0.926662378569	0.124111754294	0.128645559925	0.346491331617	-0.256155689399	-0.551569300960	0.131002979948	-0.100632146446
0.043225000000	0.520625890345	0.926646933293	0.124074086016	0.128634998837	0.346989488164	-0.255933070860	-0.551667985808	0.131560488009	-0.100033618767
0.043400000000	0.520860481068	0.926631542239	0.124036365211	0.128623691966	0.347488924223	-0.255709713369	-0.551766613839	0.132118649799	-0.099437597845
0.043575000000	0.521095084195	0.926616205537	0.123998592747	0.128611637716	0.347989639174	-0.255485613566	-0.551865185405	0.132677462243	-0.098844079695
0.043750000000	0.521329699380	0.926600923320	0.123960769492	0.128598834493	0.348491632378	-0.255260768082	-0.551963700885	0.133236922342	-0.098253060422
0.043925000000	0.521564326274	0.926585695719	0.123922896312	0.128585280709	0.348994903186	-0.255035173536	-0.552062160687	0.133797027165	-0.097664536227
0.044100000000	0.521798964526	0.926570522864	0.123884974075	0.128570974782	0.349499450927	-0.254808826537	-0.552160565243	0.134357773849	-0.097078503402
0.044275000000	0.522033613787	0.926555404885	0.123847003644	0.128555915136	0.350005274914	-0.254581723682	-0.552258915010	0.134919159600	-0.096494958330
0.044450000000	0.522268273702	0.926540341911	0.123808985882	0.128540100205	0.350512374438	-0.254353861559	-0.552357210468	0.135481181690	-0.095913897481
0.044625000000	0.522502943920	0.926525334070	0.123770921649	0.128523528432	0.351020748768	-0.254125236743	-0.552455452120	0.136043837456	-0.095335317414
0.044800000000	0.522737624085	0.926510381490	0.123732811802	0.128506198274	0.351530397150	-0.253895845798	-0.552553640490	0.136607124295	-0.094759214776
0.044975000000	0.522972313843	0.926495484300	0.123694657196	0.128488108197	0.352041318804	-0.253665685277	-0.552651776121	0.137171039672	-0.094185586296
0.045150000000	0.523207012839	0.926480642625	0.123656458682	0.128469256682	0.352553512926	-0.253434751719	-0.552749859578	0.137735581107	-0.093614428792
0.045325000000	0.523441720715	0.926465856592	0.123618217106	0.128449642223	0.353066978685	-0.253203041653	-0.552847891443	0.138300746186	-0.093045739164
0.045500000000	0.523676437115	0.926451126327	0.123579933313	0.128429263330	0.353581715222	-0.252970551593	-0.552945872316	0.138866532551	-0.092479514396
0.045675000000	0.523911161682	0.926436451956	0.123541608142	0.128408118525	0.354097721650	-0.252737278044	-0.553043802815	0.139432937901	-0.091915751555
0.045850000000	0.524145894059	0.926421833602	0.123503242428	0.128386206349	0.354614997054	-0.252503217495	-0.553141683574	0.139999959997	-0.091354447789
0.046025000000	0.524380633886	0.926407271390	0.123464837003	0.128363525359	0.355133540490	-0.252268366426	-0.553239515243	0.140567596652	-0.090795600330
0.046200000000	0.524615380807	0.926392765444	0.123426392692	0.128340074125	0.355653350983	-0.252032721302	-0.553337298488	0.141135845738	-0.090239206490
0.046375000000	0.524850134462	0.926378315886	0.123387910319	0.128315851239	0.356174427532	-0.251796278576	-0.553435033990	0.141704705181	-0.089685263662
0.046550000000	0.525084894492	0.926363922841	0.123349390699	0.128290855306	0.356696769100	-0.251559034687	-0.553532722444	0.142274172962	-0.089133769322
0.046725000000	0.525319660540	0.926349586428	0.123310834646	0.128265084950	0.357220374626	-0.251320986064	-0.553630364560	0.142844247115	-0.088584721023
0.046900000000	0.525554432245	0.926335306771	0.123272242966	0.128238538813	0.357745243013	-0.251082129121	-0.553727961061	0.143414925729	-0.088038116403
0.047075000000	0.525789209250	0.926321083991	0.123233616464	0.128211215555	0.358271373137	-0.250842460260	-0.553825512683	0.143986206943	-0.087493953176
0.047250000000	0.526023991194	0.926306918207	0.123194955936	0.128183113851	0.358798763842	-0.250601975870	-0.553923020174	0.144558088950	-0.086952229139
0.047425000000	0.526258777718	0.926292809541	0.123156262175	0.128154232397	0.359327413942	-0.250360672327	-0.554020484298	0.145130569995	-0.086412942167
0.047600000000	0.526493568464	0.926278758112	0.123117535969	0.128124569906	0.359857322219	-0.250118545996	-0.554117905828	0.145703648373	-0.085876090219
0.047775000000	0.526728363071	0.926264764039	0.123078778100	0.128094125109	0.360388487425	-0.249875593228	-0.554215285550	0.146277322430	-0.085341671330
0.047950000000	0.526963161182	0.926250827441	0.123039989346	0.128062896754	0.360920908283	-0.249631810360	-0.554312624261	0.146851590561	-0.084809683618
0.048125000000	0.527197962436	0.926236948437	0.123001170479	0.128030883607	0.361454583482	-0.249387193718	-0.554409922771	0.147426451213	-0.084280125279
0.048300000000	0.527432766475	0.926223127144	0.122962322267	0.127998084455	0.361989511684	-0.249141739616	-0.554507181898	0.148001902879	-0.083752994592
0.048475000000	0.527667572938	0.926209363679	0.122923445471	0.127964498098	0.362525691520	-0.248895444354	-0.554604402475	0.148577944104	-0.083228289914
0.048650000000	0.527902381468	0.926195658161	0.122884540848	0.127930123357	0.363063121588	-0.248648304220	-0.554701585341	0.149154573479	-0.082706009685
0.048825000000	0.528137191706	0.926182010704	0.122845609151	0.127894959070	0.363601800461	-0.248400315490	-0.554798731350	0.149731789644	-0.082186152424
0.049000000000	0.528372003291	0.926168421426	0.122806651126	0.127859004092	0.364141726678	-0.248151474428	-0.554895841362	0.150309591287	-0.081668716733
0.049175000000	0.528606815866	0.926154890441	0.122767667516	0.127822257297	0.364682898750	-0.247901777282	-0.554992916249	0.150887977143	-0.081153701293
0.049350000000	0.528841629071	0.926141417866	0.122728659056	0.127784717573	0.365225315160	-0.247651220294	-0.555089956893	0.151466945992	-0.080641104867
0.049525000000	0.529076442548	0.926128003816	0.122689626478	0.127746383829	0.365768974358	-0.247399799688	-0.555186964184	0.152046496664	-0.080130926302
0.049700000000	0.529311255939	0.926114648403	0.122650570509	0.127707254989	0.366313874769	-0.247147511678	-0.555283939022	0.152626628031	-0.079623164525
0.049875000000	0.529546068884	0.926101351743	0.122611491871	0.127667329995	0.366860014787	-0.246894352468	-0.555380882317	0.153207339014	-0.079117818546
0.050050000000	0.529780881025	0.926088113949	0.122572391280	0.127626607805	0.367407392777	-0.246640318246	-0.555477794987	0.153788628578	-0.078614887456
0.050225000000	0.530015692004	0.926074935135	0.122533269448	0.127585087394	0.367956007079	-0.246385405192	-0.555574677957	0.154370495735	-0.078114370430
0.050400000000	0.530250501463	0.926061815412	0.122494127082	0.127542767754	0.368505856000	-0.246129609470	-0.555671532164	0.154952939538	-0.077616266729
0.050575000000	0.530485309043	0.926048754894	0.122454964884	0.127499647893	0.369056937823	-0.245872927236	-0.555768358551	0.155535959089	-0.077120575692
0.050750000000	0.530720114386	0.926035753693	0.122415783551	0.127455726834	0.369609250802	-0.245615354631	-0.555865158070	0.156119553532	-0.076627296746
0.050925000000	0.530954917135	0.926022811919	0.122376583775	0.127411003619	0.370162793162	-0.245356887787	-0.555961931680	0.156703722053	-0.076136429402
0.051100000000	0.531189716931	0.926009929685	0.122337366243	0.127365477304	0.370717563104	-0.245097522823	-0.556058680349	0.157288463886	-0.075647973254
0.051275000000	0.531424513417	0.925997107101	0.122298131639	0.127319146961	0.371273558800	-0.244837255846	-0.556155405052	0.157873778304	-0.075161927981
0.051450000000	0.531659306235	0.925984344278	0.122258880640	0.127272011677	0.371830778394	-0.244576082952	-0.556252106772	0.158459664626	-0.074678293350
0.051625000000	0.531894095027	0.925971641325	0.122219613920	0.127224070556	0.372389220007	-0.244314000226	-0.556348786498	0.159046122213	-0.074197069210
0.051800000000	0.532128879437	0.925958998352	0.122180332147	0.127175322716	0.372948881730	-0.244051003742	-0.556445445228	0.159633150468	-0.073718255499
0.051975000000	0.532363659105	0.925946415470	0.122141035986	0.127125767292	0.373509761631	-0.243787089561	-0.556542083965	0.160220748835	-0.073241852240
0.052150000000	0.532598433677	0.925933892786	0.122101726096	0.127075403433	0.374071857749	-0.243522253735	-0.556638703721	0.160808916803	-0.072767859544
0.052325000000	0.532833202793	0.925921430409	0.122062403131	0.127024230301	0.374635168101	-0.243256492303	-0.556735305512	0.161397653899	-0.072296277610
0.052500000000	0.533067966097	0.925909028448	0.122023067742	0.126972247077	0.375199690676	-0.242989801293	-0.556831890363	0.161986959694	-0.071827106723
0.052675000000	0.533302723230	0.925896687010	0.121983720600	0.126919452962	0.375765422881	-0.242722175278	-0.556928459469	0.162576834476	-0.071360349074
0.052850000000	0.533537473841	0.925884406203	0.121944362303	0.126865847133	0.376332363798	-0.242453613200	-0.557025013486	0.163167276402	-0.070896001305
0.053025000000	0.533772217570	0.925872186132	0.121904993526	0.126811428796	0.376900510798	-0.242184109572	-0.557121553518	0.163758285568	-0.070434065524
0.053200000000	0.534006954065	0.925860026902	0.121865614926	0.126756197141	0.377469861820	-0.241913660391	-0.557218080430	0.164349861208	-0.069974541833
0.053375000000	0.534241682972	0.925847928616	0.121826227164	0.126700151356	0.378040414800	-0.241642261646	-0.557314595021	0.164942002404	-0.069517430208
0.053550000000	0.534476403938	0.925835891378	0.121786830907	0.126643290622	0.378612167668	-0.241369909319	-0.557411098025	0.165534708078	-0.069062730501
0.053725000000	0.534711116612	0.925823915289	0.121747426827	0.126585614117	0.379185118348	-0.241096599384	-0.557507590110	0.166127976999	-0.068610442439
0.053900000000	0.534945820644	0.925812000449	0.121708015602	0.126527121016	0.379759264759	-0.240822327809	-0.557604071878	0.166721807783	-0.068160565624
0.054075000000	0.535180515683	0.925800146957	0.121668597914	0.126467810489	0.380334604816	-0.240547090555	-0.557700543869	0.167316198892	-0.067713099536
0.054250000000	0.535415201382	0.925788354912	0.121629174453	0.126407681700	0.380911136425	-0.240270883575	-0.557797006557	0.167911148634	-0.067268043530
0.054425000000	0.535649877392	0.925776624411	0.121589745910	0.126346733812	0.381488857490	-0.239993702816	-0.557893460353	0.168506655167	-0.066825396839
0.054600000000	0.535884543365	0.925764955550	0.121550312987	0.126284965982	0.382067765908	-0.239715544216	-0.557989905605	0.169102716498	-0.066385158573
0.054775000000	0.536119198955	0.925753348425	0.121510876386	0.126222377361	0.382647859567	-0.239436403707	-0.558086342597	0.169699330485	-0.065947327718
0.054950000000	0.536353843817	0.925741803131	0.121471436820	0.126158967098	0.383229136354	-0.239156277213	-0.558182771553	0.170296494833	-0.065511903139
0.055125000000	0.536588477605	0.925730319761	0.121431995004	0.126094734337	0.383811594145	-0.238875160649	-0.558279192632	0.170894207102	-0.065078883579
0.055300000000	0.536823099975	0.925718898408	0.121392551660	0.126029678218	0.384395230813	-0.238593049924	-0.558375605933	0.171492464702	-0.064648267656
0.055475000000	0.537057710583	0.925707539163	0.121353107514	0.125963797876	0.384980044222	-0.238309940939	-0.558472011494	0.172091264895	-0.064220053869
0.055650000000	0.537292309087	0.925696242119	0.121313663301	0.125897092440	0.385566032232	-0.238025829586	-0.558568409291	0.172690604798	-0.063794240593
0.055825000000	0.537526895143	0.925685007366	0.121274219760	0.125829561038	0.386153192694	-0.237740711749	-0.558664799240	0.173290481378	-0.063370826081
0.056000000000	0.537761468409	0.925673834993	0.121234777635	0.125761202790	0.386741523452	-0.237454583306	-0.558761181196	0.173890891462	-0.062949808463
0.056175000000	0.537996028544	0.925662725089	0.121195337677	0.125692016814	0.387331022345	-0.237167440125	-0.558857554956	0.174491831726	-0.062531185749
0.056350000000	0.538230575208	0.925651677743	0.121155900642	0.125622002222	0.387921687203	-0.236879278065	-0.558953920256	0.175093298705	-0.062114955824
0.056525000000	0.538465108059	0.925640693041	0.121116467293	0.125551158122	0.388513515850	-0.236590092979	-0.559050276772	0.175695288789	-0.061701116450
0.056700000000	0.538699626758	0.925629771072	0.121077038400	0.125479483618	0.389106506101	-0.236299880709	-0.559146624123	0.176297798224	-0.061289665269
0.056875000000	0.538934130965	0.925618911921	0.121037614735	0.125406977808	0.389700655765	-0.236008637091	-0.559242961868	0.176900823113	-0.060880599797
0.057050000000	0.539168620342	0.925608115674	0.120998197081	0.125333639786	0.390295962641	-0.235716357950	-0.559339289509	0.177504359417	-0.060473917427
0.057225000000	0.539403094549	0.925597382417	0.120958786223	0.125259468642	0.390892424524	-0.235423039104	-0.559435606490	0.178108402955	-0.060069615430
0.057400000000	0.539637553248	0.925586712233	0.120919382954	0.125184463460	0.391490039198	-0.235128676362	-0.559531912195	0.178712949403	-0.059667690952
0.057575000000	0.539871996101	0.925576105207	0.120879988074	0.125108623322	0.392088804440	-0.234833265523	-0.559628205954	0.179317994298	-0.059268141014
0.057750000000	0.540106422771	0.925565561422	0.120840602388	0.125031947302	0.392688718017	-0.234536802377	-0.559724487039	0.179923533035	-0.058870962513
0.057925000000	0.540340832920	0.925555080962	0.120801226706	0.124954434471	0.393289777691	-0.234239282706	-0.559820754664	0.180529560868	-0.058476152221
0.058100000000	0.540575226211	0.925544663909	0.120761861847	0.124876083895	0.393891981214	-0.233940702283	-0.559917007989	0.181136072913	-0.058083706784
0.058275000000	0.540809602308	0.925534310345	0.120722508635	0.124796894636	0.394495326327	-0.233641056870	-0.560013246116	0.181743064145	-0.057693622722
0.058450000000	0.541043960873	0.925524020353	0.120683167900	0.124716865750	0.395099810766	-0.233340342220	-0.560109468092	0.182350529400	-0.057305896429
0.058625000000	0.541278301570	0.925513794014	0.120643840478	0.124635996289	0.395705432256	-0.233038554079	-0.560205672908	0.182958463377	-0.056920524172
0.058800000000	0.541512624064	0.925503631408	0.120604527213	0.124554285301	0.396312188514	-0.232735688181	-0.560301859503	0.183566860635	-0.056537502090
0.058975000000	0.541746928018	0.925493532617	0.120565228954	0.124471731828	0.396920077247	-0.232431740249	-0.560398026756	0.184175715596	-0.056156826194
0.059150000000	0.541981213095	0.925483497721	0.120525946557	0.124388334906	0.397529096153	-0.232126706000	-0.560494173497	0.184785022545	-0.055778492367
0.059325000000	0.542215478962	0.925473526800	0.120486680885	0.124304093569	0.398139242921	-0.231820581139	-0.560590298497	0.185394775629	-0.055402496363
0.059500000000	0.542449725280	0.925463619935	0.120447432806	0.124219006845	0.398750515230	-0.231513361361	-0.560686400476	0.186004968859	-0.055028833805
0.059675000000	0.542683951716	0.925453777205	0.120408203196	0.124133073756	0.399362910751	-0.231205042350	-0.560782478100	0.186615596108	-0.054657500186
0.059850000000	0.542918157933	0.925443998690	0.120368992938	0.124046293321	0.399976427142	-0.230895619783	-0.560878529982	0.187226651116	-0.054288490868
0.060025000000	0.543152343596	0.925434284469	0.120329802919	0.123958664553	0.400591062054	-0.230585089324	-0.560974554681	0.187838127485	-0.053921801083
0.060200000000	0.543386508369	0.925424634621	0.120290634036	0.123870186459	0.401206813126	-0.230273446626	-0.561070550704	0.188450018682	-0.053557425928
0.060375000000	0.543620651917	0.925415049226	0.120251487190	0.123780858044	0.401823677990	-0.229960687335	-0.561166516506	0.189062318041	-0.053195360368
0.060550000000	0.543854773904	0.925405528363	0.120212363292	0.123690678304	0.402441654264	-0.229646807083	-0.561262450489	0.189675018759	-0.052835599234
0.060725000000	0.544088873993	0.925396072110	0.120173263256	0.123599646235	0.403060739557	-0.229331801494	-0.561358351005	0.190288113900	-0.052478137224
0.060900000000	0.544322951850	0.925386680547	0.120134188005	0.123507760823	0.403680931469	-0.229015666179	-0.561454216354	0.190901596395	-0.052122968897
0.061075000000	0.544557007138	0.925377353752	0.120095138468	0.123415021051	0.404302227588	-0.228698396739	-0.561550044783	0.191515459039	-0.051770088681
0.061250000000	0.544791039521	0.925368091805	0.120056115583	0.123321425899	0.404924625490	-0.228379988765	-0.561645834491	0.192129694497	-0.051419490863
0.061425000000	0.545025048663	0.925358894785	0.120017120292	0.123226974338	0.405548122744	-0.228060437835	-0.561741583626	0.192744295299	-0.051071169595
0.061600000000	0.545259034227	0.925349762770	0.119978153546	0.123131665336	0.406172716903	-0.227739739518	-0.561837290285	0.193359253844	-0.050725118890
0.061775000000	0.545492995876	0.925340695841	0.119939216302	0.123035497856	0.406798405514	-0.227417889371	-0.561932952517	0.193974562398	-0.050381332620
0.061950000000	0.545726933273	0.925331694075	0.119900309524	0.122938470855	0.407425186108	-0.227094882939	-0.562028568319	0.194590213096	-0.050039804521
0.062125000000	0.545960846081	0.925322757553	0.119861434185	0.122840583285	0.408053056209	-0.226770715756	-0.562124135641	0.195206197942	-0.049700528184
0.062300000000	0.546194733962	0.925313886354	0.119822591263	0.122741834092	0.408682013327	-0.226445383344	-0.562219652384	0.195822508807	-0.049363497062
0.062475000000	0.546428596578	0.925305080559	0.119783781744	0.122642222218	0.409312054960	-0.226118881215	-0.562315116401	0.196439137434	-0.049028704463
0.062650000000	0.546662433590	0.925296340246	0.119745006621	0.122541746598	0.409943178597	-0.225791204867	-0.562410525496	0.197056075435	-0.048696143554
0.062825000000	0.546896244661	0.925287665497	0.119706266895	0.122440406163	0.410575381713	-0.225462349787	-0.562505877427	0.197673314292	-0.048365807357
0.063000000000	0.547130029450	0.925279056392	0.119667563574	0.122338199838	0.411208661772	-0.225132311452	-0.562601169902	0.198290845357	-0.048037688747
0.063175000000	0.547363787618	0.925270513013	0.119628897673	0.122235126542	0.411843016226	-0.224801085323	-0.562696400587	0.198908659856	-0.047711780458
0.063350000000	0.547597518825	0.925262035439	0.119590270216	0.122131185188	0.412478442515	-0.224468666853	-0.562791567096	0.199526748882	-0.047388075073
0.063525000000	0.547831222730	0.925253623754	0.119551682231	0.122026374684	0.413114938066	-0.224135051481	-0.562886667001	0.200145103403	-0.047066565031
0.063700000000	0.548064898991	0.925245278038	0.119513134758	0.121920693934	0.413752500294	-0.223800234632	-0.562981697827	0.200763714259	-0.046747242620
0.063875000000	0.548298547268	0.925236998375	0.119474628842	0.121814141832	0.414391126603	-0.223464211720	-0.563076657054	0.201382572162	-0.046430099980
0.064050000000	0.548532167216	0.925228784847	0.119436165536	0.121706717270	0.415030814383	-0.223126978148	-0.563171542115	0.202001667698	-0.046115129103
0.064225000000	0.548765758495	0.925220637538	0.119397745900	0.121598419133	0.415671561012	-0.222788529305	-0.563266350403	0.202620991326	-0.045802321827
0.064400000000	0.548999320758	0.925212556532	0.119359371004	0.121489246298	0.416313363855	-0.222448860565	-0.563361079263	0.203240533379	-0.045491669842
0.064575000000	0.549232853663	0.925204541913	0.119321041924	0.121379197639	0.416956220265	-0.222107967293	-0.563455725999	0.203860284066	-0.045183164681
0.064750000000	0.549466356863	0.925196593766	0.119282759745	0.121268272022	0.417600127582	-0.221765844839	-0.563550287870	0.204480233469	-0.044876797730
0.064925000000	0.549699830014	0.925188712177	0.119244525559	0.121156468307	0.418245083131	-0.221422488540	-0.563644762094	0.205100371548	-0.044572560215
0.065100000000	0.549933272767	0.925180897232	0.119206340467	0.121043785348	0.418891084227	-0.221077893720	-0.563739145846	0.205720688138	-0.044270443212
0.065275000000	0.550166684775	0.925173149019	0.119168205576	0.120930221993	0.419538128170	-0.220732055690	-0.563833436259	0.206341172951	-0.043970437638
0.065450000000	0.550400065691	0.925165467624	0.119130122005	0.120815777082	0.420186212247	-0.220384969747	-0.563927630426	0.206961815575	-0.043672534255
0.065625000000	0.550633415163	0.925157853136	0.119092090877	0.120700449451	0.420835333733	-0.220036631175	-0.564021725399	0.207582605478	-0.043376723670
0.065800000000	0.550866732843	0.925150305645	0.119054113326	0.120584237927	0.421485489887	-0.219687035244	-0.564115718188	0.208203532006	-0.043082996329
0.065975000000	0.551100018378	0.925142825240	0.119016190493	0.120467141330	0.422136677958	-0.219336177211	-0.564209605765	0.208824584384	-0.042791342521
0.066150000000	0.551333271416	0.925135412012	0.118978323529	0.120349158477	0.422788895177	-0.218984052319	-0.564303385062	0.209445751715	-0.042501752377
0.066325000000	0.551566491603	0.925128066052	0.118940513592	0.120230288172	0.423442138766	-0.218630655796	-0.564397052974	0.210067022984	-0.042214215864
0.066500000000	0.551799678586	0.925120787454	0.118902761849	0.120110529218	0.424096405931	-0.218275982857	-0.564490606355	0.210688387057	-0.041928722794
0.066675000000	0.552032832007	0.925113576310	0.118865069477	0.119989880407	0.424751693863	-0.217920028702	-0.564584042025	0.211309832683	-0.041645262814
0.066850000000	0.552265951510	0.925106432715	0.118827437658	0.119868340525	0.425407999742	-0.217562788519	-0.564677356763	0.211931348489	-0.041363825410
0.067025000000	0.552499036738	0.925099356765	0.118789867588	0.119745908350	0.426065320731	-0.217204257479	-0.564770547315	0.212552922991	-0.041084399906
0.067200000000	0.552732087330	0.925092348555	0.118752360468	0.119622582653	0.426723653982	-0.216844430739	-0.564863610390	0.213174544585	-0.040806975464
0.067375000000	0.552965102925	0.925085408183	0.118714917508	0.119498362198	0.427382996630	-0.216483303442	-0.564956542660	0.213796201553	-0.040531541079
0.067550000000	0.553198083162	0.925078535747	0.118677539930	0.119373245740	0.428043345799	-0.216120870716	-0.565049340766	0.214417882061	-0.040258085586
0.067725000000	0.553431027677	0.925071731348	0.118640228963	0.119247232027	0.428704698596	-0.215757127676	-0.565142001311	0.215039574164	-0.039986597653
0.067900000000	0.553663936105	0.925064995086	0.118602985846	0.119120319798	0.429367052115	-0.215392069418	-0.565234520868	0.215661265803	-0.039717065785
0.068075000000	0.553896808080	0.925058327064	0.118565811825	0.118992507785	0.430030403435	-0.215025691027	-0.565326895976	0.216282944806	-0.039449478318
0.068250000000	0.554129643233	0.925051727383	0.118528708160	0.118863794712	0.430694749623	-0.214657987570	-0.565419123142	0.216904598892	-0.039183823427
0.068425000000	0.554362441194	0.925045196149	0.118491676116	0.118734179293	0.431360087727	-0.214288954100	-0.565511198840	0.217526215668	-0.038920089118
0.068600000000	0.554595201594	0.925038733468	0.118454716970	0.118603660233	0.432026414784	-0.213918585655	-0.565603119516	0.218147782632	-0.038658263231
0.068775000000	0.554827924057	0.925032339447	0.118417832008	0.118472236232	0.432693727816	-0.213546877257	-0.565694881586	0.218769287175	-0.038398333438
0.068950000000	0.555060608211	0.925026014194	0.118381022526	0.118339905977	0.433362023830	-0.213173823911	-0.565786481434	0.219390716582	-0.038140287248
0.069125000000	0.555293253679	0.925019757820	0.118344289830	0.118206668147	0.434031299817	-0.212799420607	-0.565877915418	0.220012058028	-0.037884111999
0.069300000000	0.555525860081	0.925013570435	0.118307635235	0.118072521414	0.434701552756	-0.212423662321	-0.565969179868	0.220633298586	-0.037629794864
0.069475000000	0.555758427038	0.925007452153	0.118271060068	0.117937464438	0.435372779608	-0.212046544011	-0.566060271086	0.221254425225	-0.037377322848
0.069650000000	0.555990954169	0.925001403088	0.118234565665	0.117801495870	0.436044977322	-0.211668060619	-0.566151185348	0.221875424810	-0.037126682789
0.069825000000	0.556223441087	0.924995423355	0.118198153372	0.117664614352	0.436718142830	-0.211288207070	-0.566241918905	0.222496284106	-0.036877861357
0.070000000000	0.556455887409	0.924989513074	0.118161824546	0.117526818517	0.437392273050	-0.210906978274	-0.566332467984	0.223116989776	-0.036630845056
0.070175000000	0.556688292730	0.924983672410	0.118125580537	0.117388107131	0.438067363789	-0.210524366717	-0.566422829063	0.223737529401	-0.036385622540
0.070350000000	0.556920656685	0.924977901388	0.118089422759	0.117248478485	0.438743414197	-0.210140372164	-0.566512997947	0.224357887843	-0.036142175862
0.070525000000	0.557152978853	0.924972200177	0.118053352588	0.117107931266	0.439420420115	-0.209754987030	-0.566602971506	0.224978053568	-0.035900494735
0.070700000000	0.557385258820	0.924966568897	0.118017371429	0.116966463963	0.440098378559	-0.209368206204	-0.566692746605	0.225598014641	-0.035660567278
0.070875000000	0.557617496161	0.924961007669	0.117981480699	0.116824075018	0.440777286591	-0.208980024576	-0.566782320368	0.226217759734	-0.035422382343
0.071050000000	0.557849690444	0.924955516614	0.117945681826	0.116680762826	0.441457141313	-0.208590437039	-0.566871690178	0.226837278117	-0.035185929513
0.071225000000	0.558081841224	0.924950095852	0.117909976247	0.116536525741	0.442137939869	-0.208199438486	-0.566960853666	0.227456559647	-0.034951199087
0.071400000000	0.558313948050	0.924944745504	0.117874365410	0.116391362075	0.442819679442	-0.207807023812	-0.567049808711	0.228075594763	-0.034718182082
0.071575000000	0.558546010463	0.924939465691	0.117838850768	0.116245270105	0.443502357249	-0.207413187913	-0.567138553433	0.228694374473	-0.034486870222
0.071750000000	0.558778027995	0.924934256532	0.117803433784	0.116098248067	0.444185970544	-0.207017925687	-0.567227086188	0.229312890351	-0.034257255932
0.071925000000	0.559010000171	0.924929118146	0.117768115927	0.115950294168	0.444870516610	-0.206621232034	-0.567315405564	0.229931134526	-0.034029332331
0.072100000000	0.559241926509	0.924924050654	0.117732898673	0.115801406582	0.445555992764	-0.206223101852	-0.567403510376	0.230549099674	-0.033803093228
0.072275000000	0.559473806518	0.924919054174	0.117697783499	0.115651583452	0.446242396350	-0.205823530044	-0.567491399662	0.231166779010	-0.033578533116
0.072450000000	0.559705639703	0.924914128823	0.117662771892	0.115500822895	0.446929724738	-0.205422511513	-0.567579072678	0.231784166281	-0.033355647162
0.072625000000	0.559937425560	0.924909274719	0.117627865337	0.115349123002	0.447617975324	-0.205020041163	-0.567666528892	0.232401255757	-0.033134431204
0.072800000000	0.560169163582	0.924904491979	0.117593065326	0.115196481841	0.448307145527	-0.204616113899	-0.567753767982	0.233018042221	-0.032914881745
0.072975000000	0.560400853255	0.924899780717	0.117558373350	0.115042897459	0.448997232789	-0.204210724629	-0.567840789827	0.233634520966	-0.032696995947
0.073150000000	0.560632494058	0.924895141049	0.117523790904	0.114888367882	0.449688234569	-0.203803868261	-0.567927594509	0.234250687783	-0.032480771621
0.073325000000	0.560864085466	0.924890573089	0.117489319480	0.114732891122	0.450380148345	-0.203395539706	-0.568014182302	0.234866538956	-0.032266207228
0.073500000000	0.561095626951	0.924886076947	0.117454960573	0.114576465172	0.451072971614	-0.202985733874	-0.568100553671	0.235482071251	-0.032053301866
0.073675000000	0.561327117978	0.924881652736	0.117420715674	0.114419088013	0.451766701885	-0.202574445680	-0.568186709268	0.236097281911	-0.031842055270
0.073850000000	0.561558558009	0.924877300565	0.117386586276	0.114260757616	0.452461336681	-0.202161670039	-0.568272649924	0.236712168644	-0.031632467800
0.074025000000	0.561789946502	0.924873020543	0.117352573866	0.114101471938	0.453156873537	-0.201747401869	-0.568358376649	0.237326729623	-0.031424540440
0.074200000000	0.562021282911	0.924868812776	0.117318679930	0.113941228933	0.453853310000	-0.201331636089	-0.568443890622	0.237940963469	-0.031218274788
0.074375000000	0.562252566688	0.924864677369	0.117284905950	0.113780026546	0.454550643624	-0.200914367621	-0.568529193193	0.238554869249	-0.031013673052
0.074550000000	0.562483797279	0.924860614426	0.117251253401	0.113617862718	0.455248871969	-0.200495591390	-0.568614285874	0.239168446466	-0.030810738043
0.074725000000	0.562714974132	0.924856624049	0.117217723756	0.113454735389	0.455947992605	-0.200075302322	-0.568699170335	0.239781695053	-0.030609473168
0.074900000000	0.562946096688	0.924852706336	0.117184318480	0.113290642498	0.456648003102	-0.199653495348	-0.568783848401	0.240394615362	-0.030409882425
0.075075000000	0.563177164389	0.924848861386	0.117151039033	0.113125581984	0.457348901037	-0.199230165400	-0.568868322046	0.241007208158	-0.030211970395
0.075250000000	0.563408176673	0.924845089294	0.117117886866	0.112959551791	0.458050683986	-0.198805307415	-0.568952593390	0.241619474611	-0.030015742234
0.075425000000	0.563639132980	0.924841390152	0.117084863423	0.112792549865	0.458753349526	-0.198378916332	-0.569036664693	0.242231416288	-0.029821203668
0.075600000000	0.563870032744	0.924837764052	0.117051970138	0.112624574161	0.459456895235	-0.197950987096	-0.569120538352	0.242843035142	-0.029628360987
0.075775000000	0.564100875402	0.924834211082	0.117019208438	0.112455622641	0.460161318687	-0.197521514654	-0.569204216897	0.243454333511	-0.029437221034
0.075950000000	0.564331660388	0.924830731327	0.116986579737	0.112285693278	0.460866617453	-0.197090493958	-0.569287702981	0.244065314099	-0.029247791201
0.076125000000	0.564562387138	0.924827324871	0.116954085442	0.112114784055	0.461572789098	-0.196657919965	-0.569370999384	0.244675979980	-0.029060079418
0.076300000000	0.564793055085	0.924823991792	0.116921726943	0.111942892969	0.462279831183	-0.196223787637	-0.569454109002	0.245286334579	-0.028874094150
0.076475000000	0.565023663666	0.924820732169	0.116889505625	0.111770018032	0.462987741263	-0.195788091940	-0.569537034845	0.245896381668	-0.028689844384
0.076650000000	0.565254212315	0.924817546075	0.116857422853	0.111596157274	0.463696516880	-0.195350827848	-0.569619780032	0.246506125361	-0.028507339620
0.076825000000	0.565484700468	0.924814433581	0.116825479985	0.111421308742	0.464406155571	-0.194911990339	-0.569702347784	0.247115570096	-0.028326589869
0.077000000000	0.565715127565	0.924811394753	0.116793678361	0.111245470503	0.465116654860	-0.194471574398	-0.569784741426	0.247724720637	-0.028147605636
0.077175000000	0.565945493042	0.924808429657	0.116762019307	0.111068640647	0.465828012261	-0.194029575019	-0.569866964374	0.248333582056	-0.027970397916
0.077350000000	0.566175796343	0.924805538352	0.116730504133	0.110890817286	0.466540225273	-0.193585987199	-0.569949020136	0.248942159731	-0.027794978182
0.077525000000	0.566406036909	0.924802720895	0.116699134136	0.110711998559	0.467253291382	-0.193140805947	-0.570030912304	0.249550459329	-0.027621358375
0.077700000000	0.566636214186	0.924799977337	0.116667910591	0.110532182629	0.467967208059	-0.192694026278	-0.570112644553	0.250158486805	-0.027449550894
0.077875000000	0.566866327621	0.924797307728	0.116636834761	0.110351367691	0.468681972759	-0.192245643216	-0.570194220631	0.250766248388	-0.027279568584
0.078050000000	0.567096376668	0.924794712112	0.116605907887	0.110169551967	0.469397582918	-0.191795651794	-0.570275644357	0.251373750570	-0.027111424728
0.078225000000	0.567326360779	0.924792190528	0.116575131193	0.109986733712	0.470114035957	-0.191344047056	-0.570356919618	0.251981000098	-0.026945133029
0.078400000000	0.567556279412	0.924789743012	0.116544505882	0.109802911216	0.470831329273	-0.190890824055	-0.570438050359	0.252588003966	-0.026780707604
0.078575000000	0.567786132031	0.924787369594	0.116514033139	0.109618082802	0.471549460248	-0.190435977855	-0.570519040583	0.253194769400	-0.026618162967
0.078750000000	0.568015918102	0.924785070300	0.116483714126	0.109432246831	0.472268426238	-0.189979503533	-0.570599894341	0.253801303850	-0.026457514017
0.078925000000	0.568245637095	0.924782845152	0.116453549984	0.109245401704	0.472988224579	-0.189521396175	-0.570680615731	0.254407614980	-0.026298776024
0.079100000000	0.568475288486	0.924780694164	0.116423541832	0.109057545859	0.473708852583	-0.189061650883	-0.570761208891	0.255013710654	-0.026141964612
0.079275000000	0.568704871758	0.924778617347	0.116393690767	0.108868677779	0.474430307537	-0.188600262771	-0.570841677992	0.255619598928	-0.025987095746
0.079450000000	0.568934386397	0.924776614705	0.116363997859	0.108678795990	0.475152586704	-0.188137226968	-0.570922027234	0.256225288034	-0.025834185716
0.079625000000	0.569163831895	0.924774686237	0.116334464157	0.108487899064	0.475875687318	-0.187672538616	-0.571002260843	0.256830786375	-0.025683251116
0.079800000000	0.569393207753	0.924772831937	0.116305090683	0.108295985619	0.476599606590	-0.187206192874	-0.571082383059	0.257436102502	-0.025534308832
0.079975000000	0.569622513476	0.924771051791	0.116275878434	0.108103054324	0.477324341698	-0.186738184919	-0.571162398136	0.258041245112	-0.025387376017
0.080150000000	0.569851748577	0.924769345779	0.116246828378	0.107909103898	0.478049889793	-0.186268509942	-0.571242310334	0.258646223028	-0.025242470075
0.080325000000	0.570080912578	0.924767713876	0.116217941458	0.107714133114	0.478776247996	-0.185797163153	-0.571322123911	0.259251045187	-0.025099608639
0.080500000000	0.570310005005	0.924766156049	0.116189218587	0.107518140800	0.479503413395	-0.185324139784	-0.571401843122	0.259855720627	-0.024958809550
0.080675000000	0.570539025396	0.924764672257	0.116160660650	0.107321125838	0.480231383048	-0.184849435084	-0.571481472205	0.260460258473	-0.024820090832
0.080850000000	0.570767973296	0.924763262455	0.116132268501	0.107123087172	0.480960153979	-0.184373044323	-0.571561015381	0.261064667918	-0.024683470670
0.081025000000	0.570996848258	0.924761926587	0.116104042965	0.106924023805	0.481689723176	-0.183894962793	-0.571640476846	0.261668958211	-0.024548967381
0.081200000000	0.571225649847	0.924760664591	0.116075984833	0.106723934803	0.482420087594	-0.183415185811	-0.571719860761	0.262273138641	-0.024416599391
0.081375000000	0.571454377636	0.924759476397	0.116048094864	0.106522819298	0.483151244151	-0.182933708716	-0.571799171249	0.262877218518	-0.024286385203
0.081550000000	0.571683031208	0.924758361927	0.116020373785	0.106320676487	0.483883189728	-0.182450526872	-0.571878412383	0.263481207156	-0.024158343369
0.081725000000	0.571911610158	0.924757321094	0.115992822287	0.106117505638	0.484615921168	-0.181965635671	-0.571957588185	0.264085113857	-0.024032492457
0.081900000000	0.572140114091	0.924756353803	0.115965441027	0.105913306090	0.485349435275	-0.181479030531	-0.572036702612	0.264688947888	-0.023908851019
0.082075000000	0.572368542624	0.924755459948	0.115938230625	0.105708077254	0.486083728811	-0.180990706900	-0.572115759552	0.265292718465	-0.023787437554
0.082250000000	0.572596895387	0.924754639416	0.115911191662	0.105501818619	0.486818798499	-0.180500660255	-0.572194762813	0.265896434730	-0.023668270469
0.082425000000	0.572825172022	0.924753892082	0.115884324685	0.105294529752	0.487554641018	-0.180008886104	-0.572273716117	0.266500105731	-0.023551368044
0.082600000000	0.573053372184	0.924753217814	0.115857630196	0.105086210301	0.488291253005	-0.179515379992	-0.572352623090	0.267103740398	-0.023436748386
0.082775000000	0.573281495542	0.924752616468	0.115831108660	0.104876859998	0.489028631050	-0.179020137492	-0.572431487253	0.267707347522	-0.023324429384
0.082950000000	0.573509541778	0.924752087887	0.115804760501	0.104666478659	0.489766771700	-0.178523154220	-0.572510312011	0.268310935727	-0.023214428665
0.083125000000	0.573737510592	0.924751631908	0.115778586097	0.104455066193	0.490505671452	-0.178024425823	-0.572589100646	0.268914513446	-0.023106763544
0.083300000000	0.573965401696	0.924751248352	0.115752585784	0.104242622598	0.491245326758	-0.177523947993	-0.572667856305	0.269518088893	-0.023001450969
0.083475000000	0.574193214820	0.924750937030	0.115726759852	0.104029147968	0.491985734018	-0.177021716459	-0.572746581988	0.270121670038	-0.022898507466
0.083650000000	0.574420949710	0.924750697742	0.115701108544	0.103814642494	0.492726889584	-0.176517726996	-0.572825280541	0.270725264571	-0.022797949081
0.083825000000	0.574648606131	0.924750530273	0.115675632055	0.103599106470	0.493468789752	-0.176011975421	-0.572903954640	0.271328879879	-0.022699791316
0.084000000000	0.574876183864	0.924750434396	0.115650330531	0.103382540293	0.494211430768	-0.175504457601	-0.572982606782	0.271932523004	-0.022604049065
0.084175000000	0.575103682709	0.924750409871	0.115625204065	0.103164944469	0.494954808822	-0.174995169449	-0.573061239271	0.272536200618	-0.022510736541
0.084350000000	0.575331102487	0.924750456443	0.115600252700	0.102946319614	0.495698920047	-0.174484106931	-0.573139854205	0.273139918979	-0.022419867206
0.084525000000	0.575558443038	0.924750573843	0.115575476423	0.102726666461	0.496443760520	-0.173971266067	-0.573218453465	0.273743683900	-0.022331453688
0.084700000000	0.575785704224	0.924750761786	0.115550875166	0.102505985862	0.497189326257	-0.173456642931	-0.573297038696	0.274347500704	-0.022245507704
0.084875000000	0.576012885930	0.924751019973	0.115526448802	0.102284278791	0.497935613215	-0.172940233655	-0.573375611296	0.274951374188	-0.022162039970
0.085050000000	0.576239988060	0.924751348088	0.115502197147	0.102061546348	0.498682617285	-0.172422034435	-0.573454172403	0.275555308575	-0.022081060110
0.085225000000	0.576467010547	0.924751745798	0.115478119952	0.101837789768	0.499430334298	-0.171902041527	-0.573532722874	0.276159307475	-0.022002576564
0.085400000000	0.576693953345	0.924752212752	0.115454216909	0.101613010418	0.500178760017	-0.171380251256	-0.573611263272	0.276763373835	-0.021926596482
0.085575000000	0.576920816434	0.924752748583	0.115430487642	0.101387209807	0.500927890137	-0.170856660013	-0.573689793850	0.277367509889	-0.021853125628
0.085750000000	0.577147599822	0.924753352905	0.115406931710	0.101160389586	0.501677720286	-0.170331264262	-0.573768314533	0.277971717117	-0.021782168264
0.085925000000	0.577374303543	0.924754025311	0.115383548602	0.100932551558	0.502428246021	-0.169804060544	-0.573846824903	0.278575996185	-0.021713727045
0.086100000000	0.577600927661	0.924754765376	0.115360337737	0.100703697676	0.503179462824	-0.169275045473	-0.573925324179	0.279180346903	-0.021647802904
0.086275000000	0.577827472268	0.924755572654	0.115337298460	0.100473830051	0.503931366107	-0.168744215749	-0.574003811206	0.279784768167	-0.021584394936
0.086450000000	0.578053937486	0.924756446679	0.115314430044	0.100242950956	0.504683951205	-0.168211568150	-0.574082284431	0.280389257915	-0.021523500281
0.086625000000	0.578280323470	0.924757386962	0.115291731684	0.100011062828	0.505437213379	-0.167677099545	-0.574160741895	0.280993813072	-0.021465114012
0.086800000000	0.578506630404	0.924758392991	0.115269202498	0.099778168271	0.506191147811	-0.167140806888	-0.574239181214	0.281598429509	-0.021409229025
0.086975000000	0.578732858506	0.924759464235	0.115246841527	0.099544270061	0.506945749609	-0.166602687227	-0.574317599571	0.282203101997	-0.021355835931
0.087150000000	0.578959008027	0.924760600137	0.115224647730	0.099309371146	0.507701013802	-0.166062737703	-0.574395993701	0.282807824171	-0.021304922961
0.087325000000	0.579185079251	0.924761800117	0.115202619989	0.099073474644	0.508456935344	-0.165520955551	-0.574474359888	0.283412588503	-0.021256475885
0.087500000000	0.579411072494	0.924763063572	0.115180757105	0.098836583848	0.509213509116	-0.164977338105	-0.574552693962	0.284017386274	-0.021210477945
0.087675000000	0.579636988126	0.924764389888	0.115159057743	0.098598702460	0.509970728755	-0.164431880482	-0.574630990790	0.284622206605	-0.021166909023
0.087850000000	0.579862826503	0.924765778397	0.115137520636	0.098359833661	0.510728591355	-0.163884584831	-0.574709246011	0.285227039605	-0.021125747624
0.088025000000	0.580088588091	0.924767228454	0.115116144215	0.098119981595	0.511487090345	-0.163335446246	-0.574787452858	0.285831870270	-0.021086965753
0.088200000000	0.580314273385	0.924768739393	0.115094926854	0.097879150366	0.512246220275	-0.162784462179	-0.574865604186	0.286436682307	-0.021050531914
0.088375000000	0.580539882926	0.924770310536	0.115073866816	0.097637344268	0.513005975631	-0.162231630066	-0.574943692029	0.287041457321	-0.021016410586
0.088550000000	0.580765417296	0.924771941200	0.115052962268	0.097394567755	0.513766350849	-0.161676947315	-0.575021707672	0.287646174972	-0.020984562497
0.088725000000	0.580990877112	0.924773630697	0.115032211289	0.097150825419	0.514527340330	-0.161120411303	-0.575099641729	0.288250813169	-0.020954944942
0.088900000000	0.581216263021	0.924775378335	0.115011611888	0.096906121954	0.515288938460	-0.160562019363	-0.575177484234	0.288855348274	-0.020927512157
0.089075000000	0.581441575694	0.924777183424	0.114991162014	0.096660462126	0.516051139631	-0.160001768778	-0.575255224737	0.289459755335	-0.020902215741
0.089250000000	0.581666815821	0.924779045275	0.114970859571	0.096413850737	0.516813938255	-0.159439656765	-0.575332852401	0.290064008335	-0.020879005104
0.089425000000	0.581891984102	0.924780963207	0.114950702436	0.096166292594	0.517577328787	-0.158875680467	-0.575410356110	0.290668080444	-0.020857827954
0.089600000000	0.582117081241	0.924782936547	0.114930688472	0.095917792475	0.518341305744	-0.158309836940	-0.575487724568	0.291271944280	-0.020838630776
0.089775000000	0.582342107943	0.924784964635	0.114910815541	0.095668355091	0.519105863721	-0.157742123142	-0.575564946400	0.291875572159	-0.020821359324
0.089950000000	0.582567064905	0.924787046826	0.114891081518	0.095417985063	0.519870997410	-0.157172535921	-0.575642010245	0.292478936337	-0.020805959085
0.090125000000	0.582791952811	0.924789182490	0.114871484304	0.095166686892	0.520636701611	-0.156601072004	-0.575718904846	0.293082009234	-0.020792375715
0.090300000000	0.583016772330	0.924791371019	0.114852021835	0.094914464934	0.521402971245	-0.156027727990	-0.575795619119	0.293684763629	-0.020780555436
0.090475000000	0.583241524109	0.924793611827	0.114832692092	0.094661323383	0.522169801366	-0.155452500343	-0.575872142222	0.294287172832	-0.020770445378
0.090650000000	0.583466208771	0.924795904348	0.114813493106	0.094407266254	0.522937187163	-0.154875385380	-0.575948463608	0.294889210832	-0.020761993881
0.090825000000	0.583690826914	0.924798248044	0.114794422967	0.094152297371	0.523705123972	-0.154296379271	-0.576024573066	0.295490852408	-0.020755150727
0.091000000000	0.583915379108	0.924800642400	0.114775479824	0.093896420360	0.524473607270	-0.153715478033	-0.576100460750	0.296092073217	-0.020749867333
0.091175000000	0.584139865893	0.924803086928	0.114756661888	0.093639638645	0.525242632685	-0.153132677528	-0.576176117202	0.296692849857	-0.020746096887
0.091350000000	0.584364287779	0.924805581165	0.114737967437	0.093381955447	0.526012195986	-0.152547973459	-0.576251533362	0.297293159901	-0.020743794442
0.091525000000	0.584588645248	0.924808124675	0.114719394810	0.093123373780	0.526782293086	-0.151961361371	-0.576326700570	0.297892981921	-0.020742916969
0.091700000000	0.584812938752	0.924810717050	0.114700942410	0.092863896463	0.527552920036	-0.151372836652	-0.576401610566	0.298492295481	-0.020743423374
0.091875000000	0.585037168713	0.924813357905	0.114682608700	0.092603526119	0.528324073021	-0.150782394532	-0.576476255476	0.299091081127	-0.020745274480
0.092050000000	0.585261335529	0.924816046883	0.114664392203	0.092342265185	0.529095748350	-0.150190030085	-0.576550627796	0.299689320331	-0.020748432945
0.092225000000	0.585485439568	0.924818783648	0.114646291491	0.092080115925	0.529867942454	-0.149595738233	-0.576624720359	0.300286995436	-0.020752863161
0.092400000000	0.585709481180	0.924821567892	0.114628305190	0.091817080437	0.530640651873	-0.148999513749	-0.576698526318	0.300884089603	-0.020758531158
0.092575000000	0.585933460686	0.924824399327	0.114610431970	0.091553160663	0.531413873252	-0.148401351259	-0.576772039124	0.301480586756	-0.020765404511
0.092750000000	0.586157378391	0.924827277688	0.114592670543	0.091288358398	0.532187603335	-0.147801245240	-0.576845252499	0.302076471531	-0.020773452245
0.092925000000	0.586381234578	0.924830202734	0.114575019663	0.091022675298	0.532961838955	-0.147199190033	-0.576918160419	0.302671729228	-0.020782644759
0.093100000000	0.586605029512	0.924833174242	0.114557478118	0.090756112888	0.533736577034	-0.146595179832	-0.576990757098	0.303266345770	-0.020792953737
0.093275000000	0.586828763439	0.924836192011	0.114540044732	0.090488672568	0.534511814572	-0.145989208697	-0.577063036965	0.303860307657	-0.020804352079
0.093450000000	0.587052436592	0.924839255862	0.114522718359	0.090220355621	0.535287548646	-0.145381270549	-0.577134994650	0.304453601925	-0.020816813822
0.093625000000	0.587276049187	0.924842365631	0.114505497881	0.089951163221	0.536063776402	-0.144771359176	-0.577206624968	0.305046216113	-0.020830314080
0.093800000000	0.587499601424	0.924845521178	0.114488382209	0.089681096436	0.536840495049	-0.144159468232	-0.577277922905	0.305638138223	-0.020844828970
0.093975000000	0.587723093493	0.924848722378	0.114471370275	0.089410156236	0.537617701860	-0.143545591241	-0.577348883603	0.306229356691	-0.020860335562
0.094150000000	0.587946525568	0.924851969126	0.114454461036	0.089138343497	0.538395394163	-0.142929721597	-0.577419502347	0.306819860352	-0.020876811812
0.094325000000	0.588169897815	0.924855261334	0.114437653468	0.088865659007	0.539173569338	-0.142311852565	-0.577489774554	0.307409638412	-0.020894236519
0.094500000000	0.588393210386	0.924858598932	0.114420946567	0.088592103472	0.539952224814	-0.141691977284	-0.577559695760	0.307998680425	-0.020912589264
0.094675000000	0.588616463424	0.924861981865	0.114404339343	0.088317677517	0.540731358064	-0.141070088768	-0.577629261613	0.308586976260	-0.020931850374
0.094850000000	0.588839657062	0.924865410096	0.114387830825	0.088042381693	0.541510966603	-0.140446179908	-0.577698467861	0.309174516085	-0.020952000870
0.095025000000	0.589062791424	0.924868883605	0.114371420055	0.087766216480	0.542291047985	-0.139820243471	-0.577767310341	0.309761290339	-0.020973022428
0.095200000000	0.589285866625	0.924872402387	0.114355106087	0.087489182291	0.543071599797	-0.139192272103	-0.577835784975	0.310347289715	-0.020994897344
0.095375000000	0.589508882772	0.924875966452	0.114338887987	0.087211279475	0.543852619659	-0.138562258329	-0.577903887758	0.310932505142	-0.021017608493
0.095550000000	0.589731839966	0.924879575825	0.114322764833	0.086932508322	0.544634105221	-0.137930194554	-0.577971614755	0.311516927760	-0.021041139299
0.095725000000	0.589954738299	0.924883230548	0.114306735710	0.086652869062	0.545416054159	-0.137296073068	-0.578038962091	0.312100548913	-0.021065473705
0.095900000000	0.590177577857	0.924886930675	0.114290799714	0.086372361873	0.546198464172	-0.136659886039	-0.578105925945	0.312683360127	-0.021090596140
0.096075000000	0.590400358719	0.924890676276	0.114274955946	0.086090986880	0.546981332982	-0.136021625522	-0.578172502547	0.313265353100	-0.021116491493
0.096250000000	0.590623080960	0.924894467436	0.114259203517	0.085808744158	0.547764658329	-0.135381283455	-0.578238688170	0.313846519684	-0.021143145092
0.096425000000	0.590845744647	0.924898304252	0.114243541542	0.085525633736	0.548548437970	-0.134738851661	-0.578304479125	0.314426851877	-0.021170542675
0.096600000000	0.591068349843	0.924902186836	0.114227969141	0.085241655599	0.549332669679	-0.134094321848	-0.578369871759	0.315006341811	-0.021198670372
0.096775000000	0.591290896606	0.924906115312	0.114212485441	0.084956809688	0.550117351241	-0.133447685614	-0.578434862449	0.315584981740	-0.021227514682
0.096950000000	0.591513384988	0.924910089820	0.114197089572	0.084671095904	0.550902480451	-0.132798934442	-0.578499447598	0.316162764032	-0.021257062459
0.097125000000	0.591735815037	0.924914110509	0.114181780666	0.084384514109	0.551688055114	-0.132148059702	-0.578563623632	0.316739681157	-0.021287300890
0.097300000000	0.591958186799	0.924918177546	0.114166557861	0.084097064130	0.552474073043	-0.131495052656	-0.578627386997	0.317315725684	-0.021318217480
0.097475000000	0.592180500312	0.924922291106	0.114151420296	0.083808745755	0.553260532055	-0.130839904453	-0.578690734155	0.317890890269	-0.021349800038
0.097650000000	0.592402755611	0.924926451379	0.114136367113	0.083519558741	0.554047429971	-0.130182606134	-0.578753661584	0.318465167649	-0.021382036663
0.097825000000	0.592624952731	0.924930658566	0.114121397455	0.083229502813	0.554834764615	-0.129523148628	-0.578816165770	0.319038550636	-0.021414915731
0.098000000000	0.592847091697	0.924934912882	0.114106510467	0.082938577663	0.555622533811	-0.128861522758	-0.578878243212	0.319611032111	-0.021448425884
0.098175000000	0.593069172537	0.924939214553	0.114091705297	0.082646782956	0.556410735382	-0.128197719238	-0.578939890413	0.320182605018	-0.021482556017
0.098350000000	0.593291195270	0.924943563815	0.114076981091	0.082354118327	0.557199367147	-0.127531728673	-0.579001103882	0.320753262360	-0.021517295270
0.098525000000	0.593513159917	0.924947960919	0.114062336997	0.082060583384	0.557988426924	-0.126863541563	-0.579061880131	0.321322997194	-0.021552633017
0.098700000000	0.593735066491	0.924952406125	0.114047772164	0.081766177711	0.558777912524	-0.126193148300	-0.579122215676	0.321891802626	-0.021588558858
0.098875000000	0.593956915006	0.924956899705	0.114033285741	0.081470900866	0.559567821750	-0.125520539171	-0.579182107029	0.322459671805	-0.021625062613
0.099050000000	0.594178705472	0.924961441943	0.114018876877	0.081174752382	0.560358152401	-0.124845704358	-0.579241550703	0.323026597927	-0.021662134311
0.099225000000	0.594400437893	0.924966033133	0.114004544719	0.080877731773	0.561148902261	-0.124168633934	-0.579300543210	0.323592574221	-0.021699764185
0.099400000000	0.594622112276	0.924970673581	0.113990288417	0.080579838528	0.561940069109	-0.123489317874	-0.579359081055	0.324157593956	-0.021737942666
0.099575000000	0.594843728621	0.924975363602	0.113976107118	0.080281072115	0.562731650709	-0.122807746042	-0.579417160742	0.324721650431	-0.021776660377
0.099750000000	0.595065286928	0.924980103524	0.113961999970	0.079981431986	0.563523644813	-0.122123908204	-0.579474778767	0.325284736975	-0.021815908127
0.099925000000	0.595286787192	0.924984893683	0.113947966120	0.079680917569	0.564316049157	-0.121437794020	-0.579531931620	0.325846846946	-0.021855676907
0.100100000000	0.595508229408	0.924989734428	0.113934004712	0.079379528277	0.565108861465	-0.120749393047	-0.579588615785	0.326407973728	-0.021895957885
0.100275000000	0.595729613567	0.924994626116	0.113920114892	0.079077263505	0.565902079442	-0.120058694742	-0.579644827737	0.326968110728	-0.021936742401
0.100450000000	0.595950939659	0.924999569115	0.113906295805	0.078774122631	0.566695700777	-0.119365688458	-0.579700563943	0.327527251374	-0.021978021965
0.100625000000	0.596172207671	0.925004563803	0.113892546593	0.078470105017	0.567489723137	-0.118670363447	-0.579755820861	0.328085389115	-0.022019788251
0.100800000000	0.596393417588	0.925009610569	0.113878866398	0.078165210010	0.568284144173	-0.117972708862	-0.579810594940	0.328642517420	-0.022062033097
0.100975000000	0.596614569392	0.925014709810	0.113865254361	0.077859436942	0.569078961513	-0.117272713754	-0.579864882617	0.329198629773	-0.022104748497
0.101150000000	0.596835663065	0.925019861933	0.113851709622	0.077552785132	0.569874172763	-0.116570367073	-0.579918680323	0.329753719677	-0.022147926604
0.101325000000	0.597056698584	0.925025067354	0.113838231320	0.077245253885	0.570669775508	-0.115865657672	-0.579971984473	0.330307780647	-0.022191559723
0.101500000000	0.597277675926	0.925030326501	0.113824818591	0.076936842494	0.571465767306	-0.115158574302	-0.580024791475	0.330860806214	-0.022235640312
0.101675000000	0.597498595065	0.925035639808	0.113811470572	0.076627550240	0.572262145692	-0.114449105619	-0.580077097725	0.331412789922	-0.022280160975
0.101850000000	0.597719455975	0.925041007720	0.113798186398	0.076317376393	0.573058908175	-0.113737240176	-0.580128899605	0.331963725327	-0.022325114467
0.102025000000	0.597940258624	0.925046430691	0.113784965203	0.076006320211	0.573856052235	-0.113022966433	-0.580180193489	0.332513605997	-0.022370493683
0.102200000000	0.598161002982	0.925051909183	0.113771806119	0.075694380943	0.574653575327	-0.112306272750	-0.580230975736	0.333062425509	-0.022416291667
0.102375000000	0.598381689016	0.925057443667	0.113758708278	0.075381557828	0.575451474874	-0.111587147390	-0.580281242696	0.333610177451	-0.022462501601
0.102550000000	0.598602316688	0.925063034624	0.113745670810	0.075067850096	0.576249748270	-0.110865578521	-0.580330990705	0.334156855423	-0.022509116808
0.102725000000	0.598822885963	0.925068682541	0.113732692844	0.074753256969	0.577048392880	-0.110141554214	-0.580380216087	0.334702453031	-0.022556130751
0.102900000000	0.599043396801	0.925074387916	0.113719773509	0.074437777660	0.577847406035	-0.109415062445	-0.580428915155	0.335246963890	-0.022603537030
0.103075000000	0.599263849161	0.925080151254	0.113706911931	0.074121411375	0.578646785033	-0.108686091094	-0.580477084208	0.335790381626	-0.022651329381
0.103250000000	0.599484242999	0.925085973068	0.113694107236	0.073804157314	0.579446527141	-0.107954627948	-0.580524719534	0.336332699870	-0.022699501677
0.103425000000	0.599704578271	0.925091853880	0.113681358550	0.073486014669	0.580246629588	-0.107220660698	-0.580571817408	0.336873912262	-0.022748047924
0.103600000000	0.599924854930	0.925097794219	0.113668664997	0.073166982626	0.581047089571	-0.106484176945	-0.580618374094	0.337414012448	-0.022796962261
0.103775000000	0.600145072927	0.925103794623	0.113656025700	0.072847060366	0.581847904247	-0.105745164192	-0.580664385843	0.337952994083	-0.022846238962
0.103950000000	0.600365232211	0.925109855637	0.113643439782	0.072526247065	0.582649070738	-0.105003609852	-0.580709848894	0.338490850828	-0.022895872431
0.104125000000	0.600585332731	0.925115977813	0.113630906365	0.072204541895	0.583450586129	-0.104259501248	-0.580754759474	0.339027576349	-0.022945857202
0.104300000000	0.600805374431	0.925122161712	0.113618424570	0.071881944023	0.584252447463	-0.103512825606	-0.580799113798	0.339563164322	-0.022996187941
0.104475000000	0.601025357256	0.925128407901	0.113605993518	0.071558452611	0.585054651745	-0.102763570066	-0.580842908070	0.340097608427	-0.023046859445
0.104650000000	0.601245281148	0.925134716955	0.113593612330	0.071234066820	0.585857195940	-0.102011721676	-0.580886138481	0.340630902350	-0.023097866636
0.104825000000	0.601465146046	0.925141089457	0.113581280125	0.070908785806	0.586660076970	-0.101257267391	-0.580928801212	0.341163039784	-0.023149204567
0.105000000000	0.601684951890	0.925147525994	0.113568996024	0.070582608724	0.587463291716	-0.100500194082	-0.580970892431	0.341694014429	-0.023200868420
0.105175000000	0.601904698629	0.925154027184	0.113556759144	0.070255534761	0.588266836836	-0.099740488245	-0.581012408323	0.342223820134	-0.023252853914
0.105350000000	0.602124386160	0.925160593579	0.113544568645	0.069927563020	0.589070709396	-0.098978137255	-0.581053345272	0.342752451122	-0.023305157250
0.105525000000	0.602344014408	0.925167225787	0.113532423727	0.069598692745	0.589874905755	-0.098213127693	-0.581093700101	0.343279903066	-0.023357778016
0.105700000000	0.602563583271	0.925173924386	0.113520323640	0.069268923203	0.590679422250	-0.097445446539	-0.581133470004	0.343806172624	-0.023410717707
0.105875000000	0.602783092635	0.925180689942	0.113508267677	0.068938253725	0.591484255022	-0.096675080875	-0.581172652520	0.344331257416	-0.023463979797
0.106050000000	0.603002542377	0.925187523012	0.113496255171	0.068606683721	0.592289400005	-0.095902017891	-0.581211245495	0.344855155917	-0.023517569502
0.106225000000	0.603221932367	0.925194424140	0.113484285486	0.068274212684	0.593094852928	-0.095126244890	-0.581249247044	0.345377867368	-0.023571493571
0.106400000000	0.603441262468	0.925201393858	0.113472358019	0.067940840201	0.593900609310	-0.094347749285	-0.581286655532	0.345899391681	-0.023625760102
0.106575000000	0.603660532542	0.925208432686	0.113460472190	0.067606565954	0.594706664461	-0.093566518605	-0.581323469539	0.346419729373	-0.023680378368
0.106750000000	0.603879742444	0.925215541130	0.113448627447	0.067271389731	0.595513013476	-0.092782540498	-0.581359687842	0.346938881491	-0.023735358674
0.106925000000	0.604098892029	0.925222719682	0.113436823258	0.066935311427	0.596319651238	-0.091995802731	-0.581395309394	0.347456849557	-0.023790712223
0.107100000000	0.604317981151	0.925229968821	0.113425059108	0.066598331050	0.597126572417	-0.091206293191	-0.581430333305	0.347973635514	-0.023846450995
0.107275000000	0.604537009662	0.925237289012	0.113413334503	0.066260448720	0.597933771472	-0.090413999888	-0.581464758830	0.348489241677	-0.023902587648
0.107450000000	0.604755977415	0.925244680705	0.113401648964	0.065921664675	0.598741242645	-0.089618910957	-0.581498585348	0.349003670692	-0.023959135421
0.107625000000	0.604974884266	0.925252144336	0.113390002025	0.065581979274	0.599548979972	-0.088821014655	-0.581531812360	0.349516925504	-0.024016108053
0.107800000000	0.605193730069	0.925259680325	0.113378393235	0.065241392995	0.600356977274	-0.088020299370	-0.581564439467	0.350029009316	-0.024073519711
0.107975000000	0.605412514683	0.925267289079	0.113366822155	0.064899906436	0.601165228166	-0.087216753613	-0.581596466372	0.350539925568	-0.024131384925
0.108150000000	0.605631237967	0.925274970988	0.113355288357	0.064557520319	0.601973726054	-0.086410366025	-0.581627892861	0.351049677907	-0.024189718535
0.108325000000	0.605849899783	0.925282726428	0.113343791425	0.064214235488	0.602782464139	-0.085601125376	-0.581658718807	0.351558270168	-0.024248535634
0.108500000000	0.606068499996	0.925290555759	0.113332330953	0.063870052910	0.603591435418	-0.084789020566	-0.581688944153	0.352065706353	-0.024307851534
0.108675000000	0.606287038475	0.925298459328	0.113320906545	0.063524973674	0.604400632687	-0.083974040625	-0.581718568914	0.352571990613	-0.024367681721
0.108850000000	0.606505515092	0.925306437463	0.113309517813	0.063178998990	0.605210048542	-0.083156174715	-0.581747593171	0.353077127236	-0.024428041822
0.109025000000	0.606723929720	0.925314490479	0.113298164380	0.062832130191	0.606019675382	-0.082335412129	-0.581776017065	0.353581120632	-0.024488947582
0.109200000000	0.606942282238	0.925322618676	0.113286845879	0.062484368729	0.606829505413	-0.081511742293	-0.581803840795	0.354083975321	-0.024550414830
0.109375000000	0.607160572527	0.925330822336	0.113275561951	0.062135716178	0.607639530648	-0.080685154768	-0.581831064615	0.354585695926	-0.024612459468
0.109550000000	0.607378800473	0.925339101729	0.113264312246	0.061786174226	0.608449742910	-0.079855639247	-0.581857688833	0.355086287164	-0.024675097441
0.109725000000	0.607596965964	0.925347457106	0.113253096423	0.061435744684	0.609260133838	-0.079023185557	-0.581883713807	0.355585753837	-0.024738344730
0.109900000000	0.607815068893	0.925355888706	0.113241914151	0.061084429475	0.610070694884	-0.078187783661	-0.581909139942	0.356084100826	-0.024802217334
0.110075000000	0.608033109154	0.925364396749	0.113230765109	0.060732230637	0.610881417321	-0.077349423659	-0.581933967695	0.356581333089	-0.024866731260
0.110250000000	0.608251086648	0.925372981442	0.113219648984	0.060379150323	0.611692292245	-0.076508095785	-0.581958197567	0.357077455652	-0.024931902512
0.110425000000	0.608469001277	0.925381642976	0.113208565473	0.060025190794	0.612503310574	-0.075663790412	-0.581981830105	0.357572473611	-0.024997747086
0.110600000000	0.608686852947	0.925390381526	0.113197514285	0.059670354426	0.613314463056	-0.074816498049	-0.582004865903	0.358066392123	-0.025064280961
0.110775000000	0.608904641567	0.925399197251	0.113186495138	0.059314643697	0.614125740270	-0.073966209345	-0.582027305599	0.358559216408	-0.025131520094
0.110950000000	0.609122367050	0.925408090297	0.113175507761	0.058958061196	0.614937132628	-0.073112915085	-0.582049149877	0.359050951746	-0.025199480417
0.111125000000	0.609340029311	0.925417060791	0.113164551895	0.058600609614	0.615748630379	-0.072256606197	-0.582070399467	0.359541603474	-0.025268177836
0.111300000000	0.609557628269	0.925426108848	0.113153627291	0.058242291746	0.616560223613	-0.071397273748	-0.582091055142	0.360031176987	-0.025337628223
0.111475000000	0.609775163847	0.925435234565	0.113142733713	0.057883110485	0.617371902262	-0.070534908945	-0.582111117723	0.360519677736	-0.025407847421
0.111650000000	0.609992635967	0.925444438024	0.113131870938	0.057523068825	0.618183656106	-0.069669503139	-0.582130588076	0.361007111228	-0.025478851240
0.111825000000	0.610210044556	0.925453719292	0.113121038757	0.057162169856	0.618995474774	-0.068801047821	-0.582149467116	0.361493483029	-0.025550655459
0.112000000000	0.610427389545	0.925463078421	0.113110236971	0.056800416762	0.619807347747	-0.067929534629	-0.582167755802	0.361978798756	-0.025623275823
0.112175000000	0.610644670865	0.925472515446	0.113099465400	0.056437812819	0.620619264364	-0.067054955342	-0.582185455145	0.362463064088	-0.025696728049
0.112350000000	0.610861888450	0.925482030387	0.113088723875	0.056074361393	0.621431213821	-0.066177301887	-0.582202566204	0.362946284759	-0.025771027824
0.112525000000	0.611079042236	0.925491623249	0.113078012244	0.055710065939	0.622243185180	-0.065296566335	-0.582219090088	0.363428466560	-0.025846190807
0.112700000000	0.611296132159	0.925501294021	0.113067330372	0.055344929996	0.623055167366	-0.064412740907	-0.582235027959	0.363909615342	-0.025922232633
0.112875000000	0.611513158161	0.925511042677	0.113056678139	0.054978957186	0.623867149175	-0.063525817969	-0.582250381029	0.364389737019	-0.025999168913
0.113050000000	0.611730120180	0.925520869172	0.113046055444	0.054612151213	0.624679119275	-0.062635790040	-0.582265150566	0.364868837561	-0.026077015237
0.113225000000	0.611947018161	0.925530773450	0.113035462205	0.054244515858	0.625491066213	-0.061742649787	-0.582279337895	0.365346923005	-0.026155787179
0.113400000000	0.612163852045	0.925540755436	0.113024898357	0.053876054980	0.626302978412	-0.060846390030	-0.582292944394	0.365823999450	-0.026235500296
0.113575000000	0.612380621776	0.925550815040	0.113014363857	0.053506772510	0.627114844180	-0.059947003741	-0.582305971502	0.366300073062	-0.026316170133
0.113750000000	0.612597327299	0.925560952155	0.113003858681	0.053136672449	0.627926651712	-0.059044484048	-0.582318420718	0.366775150070	-0.026397812227
0.113925000000	0.612813968560	0.925571166661	0.112993382829	0.052765758868	0.628738389093	-0.058138824232	-0.582330293600	0.367249236776	-0.026480442103
0.114100000000	0.613030545503	0.925581458419	0.112982936322	0.052394035904	0.629550044302	-0.057230017732	-0.582341591771	0.367722339548	-0.026564075285
0.114275000000	0.613247058074	0.925591827273	0.112972519205	0.052021507756	0.630361605213	-0.056318058145	-0.582352316916	0.368194464826	-0.026648727292
0.114450000000	0.613463506217	0.925602273054	0.112962131545	0.051648178686	0.631173059603	-0.055402939228	-0.582362470788	0.368665619121	-0.026734413641
0.114625000000	0.613679889878	0.925612795575	0.112951773439	0.051274053013	0.631984395152	-0.054484654896	-0.582372055206	0.369135809014	-0.026821149847
0.114800000000	0.613896209000	0.925623394632	0.112941445003	0.050899135113	0.632795599446	-0.053563199228	-0.582381072055	0.369605041162	-0.026908951426
0.114975000000	0.614112463528	0.925634070006	0.112931146386	0.050523429418	0.633606659981	-0.052638566464	-0.582389523290	0.370073322292	-0.026997833888
0.115150000000	0.614328653404	0.925644821460	0.112920877758	0.050146940412	0.634417564168	-0.051710751009	-0.582397410936	0.370540659202	-0.027087812740
0.115325000000	0.614544778569	0.925655648741	0.112910639319	0.049769672630	0.635228299330	-0.050779747429	-0.582404737085	0.371007058759	-0.027178903480
0.115500000000	0.614760838966	0.925666551581	0.112900431295	0.049391630657	0.636038852712	-0.049845550457	-0.582411503898	0.371472527899	-0.027271121591
0.115675000000	0.614976834533	0.925677529695	0.112890253939	0.049012819128	0.636849211473	-0.048908154989	-0.582417713603	0.371937073620	-0.027364482533
0.115850000000	0.615192765211	0.925688582782	0.112880107532	0.048633242729	0.637659362700	-0.047967556086	-0.582423368492	0.372400702979	-0.027459001734
0.116025000000	0.615408630938	0.925699710523	0.112869992376	0.048252906194	0.638469293396	-0.047023748972	-0.582428470922	0.372863423088	-0.027554694581
0.116200000000	0.615624431653	0.925710912588	0.112859908803	0.047871814307	0.639278990493	-0.046076729031	-0.582433023307	0.373325241104	-0.027651576402
0.116375000000	0.615840167295	0.925722188628	0.112849857162	0.047489971909	0.640088440841	-0.045126491812	-0.582437028115	0.373786164225	-0.027749662453
0.116550000000	0.616055837801	0.925733538280	0.112839837828	0.047107383890	0.640897631216	-0.044173033018	-0.582440487865	0.374246199677	-0.027848967899
0.116725000000	0.616271443114	0.925744961168	0.112829851192	0.046724055200	0.641706548316	-0.043216348511	-0.582443405119	0.374705354708	-0.027949507800
0.116900000000	0.616486983172	0.925756456902	0.112819897660	0.046339990850	0.642515178759	-0.042256434303	-0.582445782476	0.375163636577	-0.028051297088
0.117075000000	0.616702457921	0.925768025078	0.112809977653	0.045955195914	0.643323509084	-0.041293286558	-0.582447622567	0.375621052544	-0.028154350555
0.117250000000	0.616917867306	0.925779665280	0.112800091604	0.045569675534	0.644131525748	-0.040326901585	-0.582448928047	0.376077609862	-0.028258682833
0.117425000000	0.617133211277	0.925791377080	0.112790239951	0.045183434921	0.644939215124	-0.039357275836	-0.582449701587	0.376533315767	-0.028364308380
0.117600000000	0.617348489785	0.925803160040	0.112780423139	0.044796479362	0.645746563503	-0.038384405905	-0.582449945871	0.376988177470	-0.028471241471
0.117775000000	0.617563702789	0.925815013709	0.112770641614	0.044408814222	0.646553557088	-0.037408288517	-0.582449663590	0.377442202154	-0.028579496189
0.117950000000	0.617778850251	0.925826937630	0.112760895824	0.044020444945	0.647360181997	-0.036428920536	-0.582448857436	0.377895396968	-0.028689086428
0.118125000000	0.617993932137	0.925838931331	0.112751186218	0.043631377053	0.648166424265	-0.035446298955	-0.582447530105	0.378347769036	-0.028800025902
0.118300000000	0.618208948418	0.925850994334	0.112741513244	0.043241616144	0.648972269845	-0.034460420902	-0.582445684295	0.378799325456	-0.028912328168
0.118475000000	0.618423899069	0.925863126150	0.112731877350	0.042851167894	0.649777704611	-0.033471283638	-0.582443322714	0.379250073316	-0.029026006640
0.118650000000	0.618638784071	0.925875326281	0.112722278988	0.042460038053	0.650582714361	-0.032478884555	-0.582440448073	0.379700019688	-0.029141074599
0.118825000000	0.618853603408	0.925887594220	0.112712718608	0.042068232443	0.651387284818	-0.031483221180	-0.582437063091	0.380149171636	-0.029257545205
0.119000000000	0.619068357068	0.925899929450	0.112703196663	0.041675756958	0.652191401634	-0.030484291170	-0.582433170498	0.380597536222	-0.029375431509
0.119175000000	0.619283045043	0.925912331444	0.112693713604	0.041282617564	0.652995050391	-0.029482092318	-0.582428773030	0.381045120502	-0.029494746455
0.119350000000	0.619497667331	0.925924799668	0.112684269887	0.040888820293	0.653798216605	-0.028476622545	-0.582423873433	0.381491931534	-0.029615502893
0.119525000000	0.619712223932	0.925937333579	0.112674865967	0.040494371250	0.654600885725	-0.027467879910	-0.582418474463	0.381937976377	-0.029737713579
0.119700000000	0.619926714849	0.925949932623	0.112665502299	0.040099276602	0.655403043137	-0.026455862600	-0.582412578886	0.382383262091	-0.029861391182
0.119875000000	0.620141140093	0.925962596238	0.112656179343	0.039703542587	0.656204674169	-0.025440568937	-0.582406189477	0.382827795743	-0.029986548288
0.120050000000	0.620355499675	0.925975323857	0.112646897555	0.039307175503	0.657005764089	-0.024421997375	-0.582399309024	0.383271584401	-0.030113197399
0.120225000000	0.620569793612	0.925988114899	0.112637657398	0.038910181715	0.657806298107	-0.023400146500	-0.582391940322	0.383714635141	-0.030241350943
0.120400000000	0.620784021923	0.926000968777	0.112628459331	0.038512567649	0.658606261381	-0.022375015031	-0.582384086179	0.384156955045	-0.030371021267
0.120575000000	0.620998184633	0.926013884898	0.112619303818	0.038114339795	0.659405639017	-0.021346601819	-0.582375749414	0.384598551198	-0.030502220644
0.120750000000	0.621212281769	0.926026862658	0.112610191323	0.037715504699	0.660204416070	-0.020314905848	-0.582366932853	0.385039430694	-0.030634961273
0.120925000000	0.621426313363	0.926039901445	0.112601122311	0.037316068970	0.661002577548	-0.019279926233	-0.582357639338	0.385479600633	-0.030769255276
0.121100000000	0.621640279448	0.926053000640	0.112592097249	0.036916039276	0.661800108413	-0.018241662225	-0.582347871718	0.385919068120	-0.030905114702
0.121275000000	0.621854180065	0.926066159616	0.112583116604	0.036515422339	0.662596993583	-0.017200113202	-0.582337632853	0.386357840268	-0.031042551527
0.121450000000	0.622068015254	0.926079377737	0.112574180847	0.036114224939	0.663393217935	-0.016155278680	-0.582326925615	0.386795924194	-0.031181577651
0.121625000000	0.622281785062	0.926092654362	0.112565290448	0.035712453913	0.664188766307	-0.015107158302	-0.582315752886	0.387233327021	-0.031322204899
0.121800000000	0.622495489537	0.926105988839	0.112556445880	0.035310116148	0.664983623499	-0.014055751847	-0.582304117559	0.387670055878	-0.031464445020
0.121975000000	0.622709128732	0.926119380512	0.112547647616	0.034907218589	0.665777774274	-0.013001059226	-0.582292022537	0.388106117900	-0.031608309686
0.122150000000	0.622922702704	0.926132828713	0.112538896132	0.034503768229	0.666571203365	-0.011943080479	-0.582279470734	0.388541520224	-0.031753810492
0.122325000000	0.623136211510	0.926146332772	0.112530191904	0.034099772115	0.667363895471	-0.010881815782	-0.582266465075	0.388976269994	-0.031900958953
0.122500000000	0.623349655215	0.926159892008	0.112521535412	0.033695237341	0.668155835264	-0.009817265442	-0.582253008495	0.389410374356	-0.032049766505
0.122675000000	0.623563033875	0.926173505755	0.112512927130	0.033290171054	0.668947007332	-0.008749429704	-0.582239103907	0.389843840432	-0.032200244573
0.122850000000	0.623776347578	0.926187173289	0.112504367522	0.032884580344	0.669737396574	-0.007678309336	-0.582224754151	0.390276674772	-0.032352402594
0.123025000000	0.623989596388	0.926200893956	0.112495857005	0.032478472210	0.670526987929	-0.006603904398	-0.582209961757	0.390708883074	-0.032506248196
0.123200000000	0.624202780382	0.926214667096	0.112487395958	0.032071853523	0.671315766651	-0.005526214959	-0.582194729040	0.391140470164	-0.032661786587
0.123375000000	0.624415899636	0.926228492057	0.112478984729	0.031664731030	0.672103718246	-0.004445240918	-0.582179058103	0.391571440120	-0.032819021049
0.123550000000	0.624628954230	0.926242368201	0.112470623632	0.031257111345	0.672890828469	-0.003360982000	-0.582162950862	0.392001796363	-0.032977953195
0.123725000000	0.624841944241	0.926256294901	0.112462312949	0.030849000952	0.673677083321	-0.002273437761	-0.582146409061	0.392431541734	-0.033138583177
0.123900000000	0.625054869747	0.926270271540	0.112454052939	0.030440406202	0.674462469053	-0.001182607585	-0.582129434292	0.392860678560	-0.033300909880
0.124075000000	0.625267730822	0.926284297514	0.112445843828	0.030031333312	0.675246972159	-0.000088490689	-0.582112028003	0.393289208711	-0.033464931079
0.124250000000	0.625480527543	0.926298372229	0.112437685822	0.029621788362	0.676030579374	0.001008913879	-0.582094191516	0.393717133650	-0.033630643586
0.124425000000	0.625693259980	0.926312495102	0.112429579101	0.029211777300	0.676813277677	0.002109607236	-0.582075926035	0.394144454482	-0.033798043368
0.124600000000	0.625905928202	0.926326665561	0.112421523823	0.028801305933	0.677595054283	0.003213590668	-0.582057232656	0.394571171985	-0.033967125660
0.124775000000	0.626118532277	0.926340883046	0.112413520124	0.028390379939	0.678375896642	0.004320865624	-0.582038112375	0.394997286651	-0.034137885055
0.124950000000	0.626331072267	0.926355147005	0.112405568119	0.027979004855	0.679155792437	0.005431433717	-0.582018566096	0.395422798710	-0.034310315587
0.125125000000	0.626543548233	0.926369456900	0.112397667904	0.027567186087	0.679934729580	0.006545296726	-0.581998594636	0.395847708158	-0.034484410801
0.125300000000	0.626755960230	0.926383812200	0.112389819555	0.027154928906	0.680712696210	0.007662456589	-0.581978198734	0.396272014780	-0.034660163818
0.125475000000	0.626968308311	0.926398212386	0.112382023131	0.026742238452	0.681489680689	0.008782915407	-0.581957379051	0.396695718173	-0.034837567390
0.125650000000	0.627180592525	0.926412656948	0.112374278671	0.026329119730	0.682265671600	0.009906675441	-0.581936136181	0.397118817756	-0.035016613944
0.125825000000	0.627392812917	0.926427145389	0.112366586198	0.025915577616	0.683040657742	0.011033739114	-0.581914470649	0.397541312793	-0.035197295629
0.126000000000	0.627604969527	0.926441677218	0.112358945718	0.025501616858	0.683814628129	0.012164109005	-0.581892382919	0.397963202406	-0.035379604351
0.126175000000	0.627817062392	0.926456251955	0.112351357220	0.025087242072	0.684587571984	0.013297787854	-0.581869873396	0.398384485584	-0.035563531805
0.126350000000	0.628029091544	0.926470869130	0.112343820679	0.024672457751	0.685359478739	0.014434778557	-0.581846942427	0.398805161195	-0.035749069506
0.126525000000	0.628241057011	0.926485528283	0.112336336053	0.024257268260	0.686130338028	0.015575084167	-0.581823590308	0.399225227999	-0.035936208813
0.126700000000	0.628452958817	0.926500228961	0.112328903283	0.023841677840	0.686900139686	0.016718707895	-0.581799817284	0.399644684656	-0.036124940952
0.126875000000	0.628664796980	0.926514970723	0.112321522299	0.023425690611	0.687668873745	0.017865653104	-0.581775623550	0.400063529729	-0.036315257036
0.127050000000	0.628876571515	0.926529753135	0.112314193014	0.023009310569	0.688436530432	0.019015923314	-0.581751009256	0.400481761698	-0.036507148082
0.127225000000	0.629088282433	0.926544575772	0.112306915327	0.022592541593	0.689203100163	0.020169522201	-0.581725974509	0.400899378964	-0.036700605030
0.127400000000	0.629299929739	0.926559438219	0.112299689125	0.022175387443	0.689968573541	0.021326453591	-0.581700519371	0.401316379852	-0.036895618753
0.127575000000	0.629511513433	0.926574340067	0.112292514279	0.021757851762	0.690732941352	0.022486721466	-0.581674643867	0.401732762623	-0.037092180072
0.127750000000	0.629723033513	0.926589280919	0.112285390648	0.021339938077	0.691496194563	0.023650329959	-0.581648347979	0.402148525472	-0.037290279767
0.127925000000	0.629934489971	0.926604260384	0.112278318078	0.020921649804	0.692258324319	0.024817283354	-0.581621631656	0.402563666536	-0.037489908586
0.128100000000	0.630145882794	0.926619278079	0.112271296401	0.020502990245	0.693019321934	0.025987586089	-0.581594494808	0.402978183900	-0.037691057257
0.128275000000	0.630357211964	0.926634333629	0.112264325438	0.020083962593	0.693779178897	0.027161242751	-0.581566937312	0.403392075595	-0.037893716493
0.128450000000	0.630568477460	0.926649426669	0.112257404996	0.019664569931	0.694537886860	0.028338258078	-0.581538959011	0.403805339609	-0.038097877001
0.128625000000	0.630779679255	0.926664556839	0.112250534871	0.019244815237	0.695295437641	0.029518636959	-0.581510559717	0.404217973884	-0.038303529487
0.128800000000	0.630990817319	0.926679723789	0.112243714848	0.018824701380	0.696051823216	0.030702384429	-0.581481739211	0.404629976323	-0.038510664667
0.128975000000	0.631201891616	0.926694927175	0.112236944697	0.018404231130	0.696807035717	0.031889505677	-0.581452497244	0.405041344792	-0.038719273266
0.129150000000	0.631412902105	0.926710166660	0.112230224179	0.017983407150	0.697561067431	0.033080006036	-0.581422833539	0.405452077121	-0.038929346027
0.129325000000	0.631623848742	0.926725441916	0.112223553044	0.017562232004	0.698313910795	0.034273890991	-0.581392747792	0.405862171108	-0.039140873714
0.129500000000	0.631834731478	0.926740752621	0.112216931030	0.017140708159	0.699065558392	0.035471166172	-0.581362239671	0.406271624523	-0.039353847117
0.129675000000	0.632045550259	0.926756098459	0.112210357863	0.016718837980	0.699816002946	0.036671837357	-0.581331308821	0.406680435107	-0.039568257057
0.129850000000	0.632256305026	0.926771479124	0.112203833260	0.016296623741	0.700565237327	0.037875910472	-0.581299954860	0.407088600577	-0.039784094386
0.130025000000	0.632466995716	0.926786894313	0.112197356926	0.015874067619	0.701313254535	0.039083391589	-0.581268177385	0.407496118624	-0.040001349993
0.130200000000	0.632677622261	0.926802343732	0.112190928557	0.015451171697	0.702060047709	0.040294286926	-0.581235975968	0.407902986920	-0.040220014807
0.130375000000	0.632888184590	0.926817827093	0.112184547837	0.015027937970	0.702805610115	0.041508602848	-0.581203350161	0.408309203119	-0.040440079796
0.130550000000	0.633098682627	0.926833344114	0.112178214441	0.014604368340	0.703549935148	0.042726345862	-0.581170299494	0.408714764854	-0.040661535976
0.130725000000	0.633309116289	0.926848894520	0.112171928035	0.014180464625	0.704293016328	0.043947522626	-0.581136823477	0.409119669743	-0.040884374407
0.130900000000	0.633519485492	0.926864478041	0.112165688272	0.013756228552	0.705034847292	0.045172139938	-0.581102921601	0.409523915392	-0.041108586198
0.131075000000	0.633729790145	0.926880094413	0.112159494800	0.013331661766	0.705775421799	0.046400204742	-0.581068593339	0.409927499391	-0.041334162508
0.131250000000	0.633940030154	0.926895743380	0.112153347252	0.012906765828	0.706514733720	0.047631724128	-0.581033838145	0.410330419319	-0.041561094550
0.131425000000	0.634150205420	0.926911424690	0.112147245257	0.012481542217	0.707252777038	0.048866705327	-0.580998655456	0.410732672748	-0.041789373590
0.131600000000	0.634360315840	0.926927138096	0.112141188431	0.012055992332	0.707989545846	0.050105155715	-0.580963044695	0.411134257238	-0.042018990947
0.131775000000	0.634570361305	0.926942883357	0.112135176384	0.011630117492	0.708725034339	0.051347082813	-0.580927005266	0.411535170343	-0.042249938000
0.131950000000	0.634780341705	0.926958660240	0.112129208714	0.011203918940	0.709459236817	0.052592494281	-0.580890536560	0.411935409612	-0.042482206183
0.132125000000	0.634990256921	0.926974468514	0.112123285012	0.010777397844	0.710192147679	0.053841397925	-0.580853637954	0.412334972587	-0.042715786991
0.132300000000	0.635200106834	0.926990307954	0.112117404861	0.010350555295	0.710923761419	0.055093801693	-0.580816308810	0.412733856810	-0.042950671979
0.132475000000	0.635409891319	0.927006178341	0.112111567833	0.009923392313	0.711654072624	0.056349713674	-0.580778548479	0.413132059816	-0.043186852760
0.132650000000	0.635619610244	0.927022079461	0.112105773496	0.009495909848	0.712383075972	0.057609142100	-0.580740356299	0.413529579142	-0.043424321012
0.132825000000	0.635829263478	0.927038011103	0.112100021406	0.009068108778	0.713110766229	0.058872095343	-0.580701731594	0.413926412323	-0.043663068474
0.133000000000	0.636038850881	0.927053973063	0.112094311111	0.008639989913	0.713837138243	0.060138581917	-0.580662673681	0.414322556897	-0.043903086948
0.133175000000	0.636248372312	0.927069965140	0.112088642154	0.008211553998	0.714562186946	0.061408610478	-0.580623181864	0.414718010400	-0.044144368299
0.133350000000	0.636457827623	0.927085987139	0.112083014067	0.007782801711	0.715285907345	0.062682189822	-0.580583255438	0.415112770375	-0.044386904457
0.133525000000	0.636667216663	0.927102038868	0.112077426377	0.007353733667	0.716008294526	0.063959328885	-0.580542893689	0.415506834365	-0.044630687417
0.133700000000	0.636876539279	0.927118120141	0.112071878602	0.006924350418	0.716729343646	0.065240036744	-0.580502095893	0.415900199920	-0.044875709238
0.133875000000	0.637085795309	0.927134230774	0.112066370252	0.006494652455	0.717449049932	0.066524322615	-0.580460861319	0.416292864595	-0.045121962045
0.134050000000	0.637294984591	0.927150370588	0.112060900831	0.006064640210	0.718167408676	0.067812195854	-0.580419189229	0.416684825949	-0.045369438028
0.134225000000	0.637504106958	0.927166539410	0.112055469835	0.005634314056	0.718884415238	0.069103665957	-0.580377078878	0.417076081551	-0.045618129442
0.134400000000	0.637713162237	0.927182737068	0.112050076754	0.005203674310	0.719600065035	0.070398742558	-0.580334529512	0.417466628977	-0.045868028609
0.134575000000	0.637922150252	0.927198963394	0.112044721070	0.004772721234	0.720314353547	0.071697435431	-0.580291540376	0.417856465812	-0.046119127917
0.134750000000	0.638131070824	0.927215218227	0.112039402259	0.004341455036	0.721027276305	0.072999754487	-0.580248110704	0.418245589649	-0.046371419819
0.134925000000	0.638339923767	0.927231501405	0.112034119789	0.003909875870	0.721738828897	0.074305709778	-0.580204239730	0.418633998092	-0.046624896834
0.135100000000	0.638548708895	0.927247812773	0.112028873124	0.003477983841	0.722449006958	0.075615311490	-0.580159926681	0.419021688758	-0.046879551548
0.135275000000	0.638757426015	0.927264152178	0.112023661718	0.003045779004	0.723157806174	0.076928569949	-0.580115170780	0.419408659271	-0.047135376611
0.135450000000	0.638966074930	0.927280519470	0.112018485022	0.002613261365	0.723865222273	0.078245495620	-0.580069971249	0.419794907273	-0.047392364741
0.135625000000	0.639174655441	0.927296914503	0.112013342479	0.002180430882	0.724571251026	0.079566099102	-0.580024327306	0.420180430413	-0.047650508719
0.135800000000	0.639383167343	0.927313337133	0.112008233526	0.001747287470	0.725275888243	0.080890391134	-0.579978238165	0.420565226359	-0.047909801392
0.135975000000	0.639591610427	0.927329787220	0.112003157594	0.001313830997	0.725979129774	0.082218382588	-0.579931703040	0.420949292789	-0.048170235672
0.136150000000	0.639799984481	0.927346264626	0.111998114109	0.000880061291	0.726680971498	0.083550084476	-0.579884721145	0.421332627399	-0.048431804536
0.136325000000	0.640008289290	0.927362769217	0.111993102491	0.000445978136	0.727381409330	0.084885507943	-0.579837291690	0.421715227897	-0.048694501026
0.136500000000	0.640216524633	0.927379300862	0.111988122153	0.000011581277	0.728080439212	0.086224664272	-0.579789413886	0.422097092011	-0.048958318245
0.136675000000	0.640424690285	0.927395859429	0.111983172504	-0.000423129579	0.728778057113	0.087567564881	-0.579741086944	0.422478217482	-0.049223249362
0.136850000000	0.640632786020	0.927412444794	0.111978252947	-0.000858154766	0.729474259027	0.088914221321	-0.579692310077	0.422858602070	-0.049489287610
0.137025000000	0.640840811605	0.927429056831	0.111973362880	-0.001293494651	0.730169040968	0.090264645281	-0.579643082497	0.423238243551	-0.049756426281
0.137200000000	0.641048766804	0.927445695418	0.111968501696	-0.001729149636	0.730862398970	0.091618848583	-0.579593403418	0.423617139722	-0.050024658732
0.137375000000	0.641256651379	0.927462360435	0.111963668781	-0.002165120159	0.731554329081	0.092976843184	-0.579543272055	0.423995288396	-0.050293978381
0.137550000000	0.641464465084	0.927479051766	0.111958863518	-0.002601406688	0.732244827368	0.094338641174	-0.579492687628	0.424372687406	-0.050564378708
0.137725000000	0.641672207675	0.927495769293	0.111954085284	-0.003038009724	0.732933889904	0.095704254777	-0.579441649357	0.424749334604	-0.050835853251
0.137900000000	0.641879878898	0.927512512905	0.111949333453	-0.003474929796	0.733621512775	0.097073696351	-0.579390156467	0.425125227863	-0.051108395610
0.138075000000	0.642087478500	0.927529282488	0.111944607392	-0.003912167463	0.734307692073	0.098446978386	-0.579338208185	0.425500365077	-0.051381999444
0.138250000000	0.642295006222	0.927546077933	0.111939906465	-0.004349723310	0.734992423892	0.099824113506	-0.579285803743	0.425874744159	-0.051656658471
0.138425000000	0.642502461802	0.927562899131	0.111935230031	-0.004787597951	0.735675704330	0.101205114467	-0.579232942377	0.426248363045	-0.051932366466
0.138600000000	0.642709844973	0.927579745977	0.111930577444	-0.005225792020	0.736357529485	0.102589994156	-0.579179623329	0.426621219693	-0.052209117263
0.138775000000	0.642917155467	0.927596618364	0.111925948055	-0.005664306179	0.737037895452	0.103978765594	-0.579125845845	0.426993312082	-0.052486904750
0.138950000000	0.643124393008	0.927613516190	0.111921341210	-0.006103141111	0.737716798319	0.105371441931	-0.579071609177	0.427364638214	-0.052765722875
0.139125000000	0.643331557320	0.927630439352	0.111916756251	-0.006542297518	0.738394234169	0.106768036451	-0.579016912583	0.427735196115	-0.053045565638
0.139300000000	0.643538648123	0.927647387750	0.111912192515	-0.006981776124	0.739070199073	0.108168562566	-0.578961755329	0.428104983834	-0.053326427095
0.139475000000	0.643745665131	0.927664361283	0.111907649339	-0.007421577673	0.739744689093	0.109573033820	-0.578906136686	0.428473999443	-0.053608301356
0.139650000000	0.643952608057	0.927681359852	0.111903126051	-0.007861702923	0.740417700275	0.110981463886	-0.578850055933	0.428842241040	-0.053891182584
0.139825000000	0.644159476609	0.927698383361	0.111898621979	-0.008302152651	0.741089228649	0.112393866569	-0.578793512356	0.429209706746	-0.054175064993
0.140000000000	0.644366270490	0.927715431712	0.111894136446	-0.008742927648	0.741759270226	0.113810255802	-0.578736505251	0.429576394708	-0.054459942852
0.140000000000	0.644366270505	0.927715431708	0.111894136433	-0.008742927594	0.741759269975	0.113810256238	-0.578736505212	0.429576394760	-0.054459943226
0.140353333333	0.644783568032	0.927749928408	0.111885134511	-0.009633885763	0.743107769509	0.116681365514	-0.578619990675	0.430314376810	-0.055038134679
0.140706666667	0.645200555666	0.927784525244	0.111876204103	-0.010526281843	0.744451295167	0.119564130283	-0.578501581926	0.431049159699	-0.055620305149
0.141060000000	0.645617230091	0.927819222401	0.111867341964	-0.011420212260	0.745790772650	0.122454786363	-0.578381270777	0.431780715108	-0.056206394123
0.141413333333	0.646033588838	0.927854020839	0.111858543209	-0.012315762144	0.747126971074	0.125350342805	-0.578259043775	0.432509009140	-0.056796337716
0.141766666667	0.646449630106	0.927888922088	0.111849801746	-0.013213007154	0.748460535630	0.128248410454	-0.578134883705	0.433234004181	-0.057390070001
0.142120000000	0.646865352626	0.927923928086	0.111841110613	-0.014112014910	0.749792013001	0.131147068932	-0.578008770746	0.433955660282	-0.057987523863
0.142473333333	0.647280755550	0.927959041062	0.111832462234	-0.015012846137	0.751121871115	0.134044763586	-0.577880683356	0.434673936179	-0.058588631505
0.142826666667	0.647695838370	0.927994263434	0.111823848628	-0.015915555577	0.752450514719	0.136940224655	-0.577750598968	0.435388790056	-0.059193324754
0.143180000000	0.648110600851	0.928029597743	0.111815261563	-0.016820192718	0.753778297413	0.139832405069	-0.577618494503	0.436100180092	-0.059801535178
0.143533333333	0.648525042974	0.928065046595	0.111806692681	-0.017726802386	0.755105531189	0.142720431442	-0.577484346786	0.436808064869	-0.060413194129
0.143886666667	0.648939164901	0.928100612619	0.111798133592	-0.018635425224	0.756432493887	0.145603566055	-0.577348132843	0.437512403662	-0.061028232711
0.144240000000	0.649352966936	0.928136298434	0.111789575950	-0.019546098088	0.757759435067	0.148481177140	-0.577209830146	0.438213156645	-0.061646581717
0.144593333333	0.649766449504	0.928172106626	0.111781011509	-0.020458854367	0.759086580650	0.151352715685	-0.577069416782	0.438910285035	-0.062268171547
0.144946666667	0.650179613127	0.928208039730	0.111772432169	-0.021373724256	0.760414136576	0.154217697315	-0.576926871592	0.439603751192	-0.062892932121
0.145300000000	0.650592458411	0.928244100218	0.111763830009	-0.022290734985	0.761742291717	0.157075688138	-0.576782174269	0.440293518678	-0.063520792797
0.145653333333	0.651004986027	0.928280290483	0.111755197313	-0.023209911007	0.763071220190	0.159926293684	-0.576635305424	0.440979552296	-0.064151682295
0.146006666667	0.651417196705	0.928316612842	0.111746526590	-0.024131274174	0.764401083210	0.162769150255	-0.576486246644	0.441661818110	-0.064785528631
0.146360000000	0.651829091224	0.928353069522	0.111737810589	-0.025054843871	0.765732030574	0.165603918161	-0.576334980521	0.442340283450	-0.065422259067
0.146713333333	0.652240670402	0.928389662664	0.111729042309	-0.025980637155	0.767064201871	0.168430276425	-0.576181490675	0.443014916909	-0.066061800072
0.147066666667	0.652651935095	0.928426394318	0.111720215010	-0.026908668859	0.768397727456	0.171247918635	-0.576025761768	0.443685688330	-0.066704077291
0.147420000000	0.653062886188	0.928463266443	0.111711322212	-0.027838951702	0.769732729261	0.174056549688	-0.575867779502	0.444352568789	-0.067349015533
0.147773333333	0.653473524592	0.928500280905	0.111702357707	-0.028771496381	0.771069321458	0.176855883245	-0.575707530625	0.445015530582	-0.067996538763
0.148126666667	0.653883851242	0.928537439484	0.111693315552	-0.029706311655	0.772407611022	0.179645639715	-0.575545002917	0.445674547198	-0.068646570107
0.148480000000	0.654293867091	0.928574743866	0.111684190076	-0.030643404427	0.773747698204	0.182425544680	-0.575380185182	0.446329593298	-0.069299031865
0.148833333333	0.654703573111	0.928612195654	0.111674975878	-0.031582779816	0.775089676937	0.185195327640	-0.575213067238	0.446980644691	-0.069953845530
0.149186666667	0.655112970286	0.928649796361	0.111665667825	-0.032524441234	0.776433635190	0.187954721029	-0.575043639894	0.447627678311	-0.070610931813
0.149540000000	0.655522059615	0.928687547418	0.111656261052	-0.033468390443	0.777779655278	0.190703459426	-0.574871894944	0.448270672195	-0.071270210677
0.149893333333	0.655930842108	0.928725450173	0.111646750960	-0.034414627626	0.779127814136	0.193441278943	-0.574697825138	0.448909605454	-0.071931601370
0.150246666667	0.656339318783	0.928763505893	0.111637133210	-0.035363151446	0.780478183562	0.196167916744	-0.574521424168	0.449544458251	-0.072595022466
0.150600000000	0.656747490669	0.928801715767	0.111627403727	-0.036313959098	0.781830830439	0.198883110674	-0.574342686648	0.450175211779	-0.073260391906
0.150953333333	0.657155358797	0.928840080910	0.111617558691	-0.037267046374	0.783185816938	0.201586598961	-0.574161608092	0.450801848236	-0.073927627041
0.151306666667	0.657562924208	0.928878602359	0.111607594537	-0.038222407706	0.784543200703	0.204278119978	-0.573978184895	0.451424350801	-0.074596644679
0.151660000000	0.657970187946	0.928917281082	0.111597507951	-0.039180036228	0.785903035026	0.206957412057	-0.573792414308	0.452042703613	-0.075267361134
0.152013333333	0.658377151057	0.928956117975	0.111587295867	-0.040139923817	0.787265369016	0.209624213336	-0.573604294424	0.452656891747	-0.075939692273
0.152366666667	0.658783814592	0.928995113867	0.111576955463	-0.041102061146	0.788630247744	0.212278261642	-0.573413824150	0.453266901193	-0.076613553561
0.152720000000	0.659190179602	0.929034269522	0.111566484159	-0.042066437729	0.789997712398	0.214919294394	-0.573221003189	0.453872718835	-0.077288860115
0.153073333333	0.659596247140	0.929073585637	0.111555879613	-0.043033041967	0.791367800419	0.217547048529	-0.573025832018	0.454474332427	-0.077965526751
0.153426666667	0.660002018258	0.929113062850	0.111545139716	-0.044001861192	0.792740545637	0.220161260437	-0.572828311872	0.455071730576	-0.078643468032
0.153780000000	0.660407494008	0.929152701736	0.111534262591	-0.044972881706	0.794115978396	0.222761665917	-0.572628444716	0.455664902717	-0.079322598313
0.154133333333	0.660812675441	0.929192502813	0.111523246588	-0.045946088827	0.795494125678	0.225348000133	-0.572426233231	0.456253839098	-0.080002831793
0.154486666667	0.661217563605	0.929232466542	0.111512090282	-0.046921466925	0.796875011226	0.227919997586	-0.572221680791	0.456838530756	-0.080684082561
0.154840000000	0.661622159547	0.929272593328	0.111500792469	-0.047898999464	0.798258655652	0.230477392089	-0.572014791445	0.457418969498	-0.081366264637
0.155193333333	0.662026464308	0.929312883525	0.111489352162	-0.048878669034	0.799645076551	0.233019916741	-0.571805569897	0.457995147886	-0.082049292019
0.155546666667	0.662430478929	0.929353337432	0.111477768587	-0.049860457394	0.801034288607	0.235547303917	-0.571594021487	0.458567059212	-0.082733078730
0.155900000000	0.662834204443	0.929393955299	0.111466041185	-0.050844345502	0.802426303699	0.238059285249	-0.571380152172	0.459134697484	-0.083417538853
0.156253333333	0.663237641881	0.929434737329	0.111454169601	-0.051830313553	0.803821130996	0.240555591616	-0.571163968510	0.459698057409	-0.084102586580
0.156606666667	0.663640792267	0.929475683675	0.111442153688	-0.052818341009	0.805218777062	0.243035953132	-0.570945477641	0.460257134368	-0.084788136244
0.156960000000	0.664043656620	0.929516794447	0.111429993498	-0.053808406632	0.806619245942	0.245500099136	-0.570724687268	0.460811924410	-0.085474102366
0.157313333333	0.664446235952	0.929558069708	0.111417689284	-0.054800488516	0.808022539259	0.247947758181	-0.570501605643	0.461362424224	-0.086160399684
0.157666666667	0.664848531270	0.929599509479	0.111405241494	-0.055794564116	0.809428656304	0.250378658028	-0.570276241546	0.461908631128	-0.086846943195
0.158020000000	0.665250543570	0.929641113741	0.111392650769	-0.056790610276	0.810837594116	0.252792525632	-0.570048604275	0.462450543054	-0.087533648187
0.158373333333	0.665652273844	0.929682882431	0.111379917940	-0.057788603262	0.812249347574	0.255189087131	-0.569818703626	0.462988158527	-0.088220430276
0.158726666667	0.666053723076	0.929724815450	0.111367044025	-0.058788518782	0.813663909474	0.257568067839	-0.569586549875	0.463521476655	-0.088907205431
0.159080000000	0.666454892238	0.929766912659	0.111354030229	-0.059790332020	0.815081270609	0.259929192234	-0.569352153771	0.464050497108	-0.089593890013
0.159433333333	0.666855782298	0.929809173884	0.111340877935	-0.060794017655	0.816501419846	0.262272183948	-0.569115526515	0.464575220108	-0.090280400799
0.159786666667	0.667256394212	0.929851598913	0.111327588707	-0.061799549890	0.817924344201	0.264596765756	-0.568876679745	0.465095646412	-0.090966655013
0.160140000000	0.667656728926	0.929894187502	0.111314164286	-0.062806902473	0.819350028910	0.266902659562	-0.568635625527	0.465611777297	-0.091652570354
0.160493333333	0.668056787378	0.929936939371	0.111300606587	-0.063816048723	0.820778457504	0.269189586382	-0.568392376340	0.466123614548	-0.092338065017
0.160846666667	0.668456570495	0.929979854208	0.111286917697	-0.064826961550	0.822209611873	0.271457266330	-0.568146945059	0.466631160444	-0.093023057722
0.161200000000	0.668856079193	0.930022931671	0.111273099871	-0.065839613475	0.823643472338	0.273705418598	-0.567899344946	0.467134417743	-0.093707467738
0.161553333333	0.669255314379	0.930066171385	0.111259155530	-0.066853976656	0.825080017711	0.275933761435	-0.567649589640	0.467633389670	-0.094391214902
0.161906666667	0.669654276947	0.930109572949	0.111245087263	-0.067870022901	0.826519225367	0.278142012126	-0.567397693138	0.468128079907	-0.095074219642
0.162260000000	0.670052967780	0.930153135929	0.111230897818	-0.068887723696	0.827961071297	0.280329886966	-0.567143669789	0.468618492576	-0.095756402994
0.162613333333	0.670451387751	0.930196859865	0.111216590104	-0.069907050212	0.829405530175	0.282497101238	-0.566887534282	0.469104632231	-0.096437686628
0.162966666667	0.670849537719	0.930240744272	0.111202167187	-0.070927973336	0.830852575412	0.284643369186	-0.566629301633	0.469586503842	-0.097117992856
0.163320000000	0.671247418531	0.930284788636	0.111187632290	-0.071950463675	0.832302179219	0.286768403984	-0.566368987175	0.470064112790	-0.097797244656
0.163673333333	0.671645031023	0.930328992418	0.111172988789	-0.072974491585	0.833754312657	0.288871917711	-0.566106606551	0.470537464850	-0.098475365686
0.164026666667	0.672042376017	0.930373355056	0.111158240210	-0.074000027176	0.835208945693	0.290953621318	-0.565842175700	0.471006566183	-0.099152280294
0.164380000000	0.672439454323	0.930417875962	0.111143390230	-0.075027040334	0.836666047255	0.293013224597	-0.565575710848	0.471471423325	-0.099827913537
0.164733333333	0.672836266737	0.930462554528	0.111128442672	-0.076055500734	0.838125585280	0.295050436150	-0.565307228503	0.471932043176	-0.100502191193
0.165086666667	0.673232814042	0.930507390121	0.111113401506	-0.077085377853	0.839587526763	0.297064963357	-0.565036745439	0.472388432992	-0.101175039768
0.165440000000	0.673629097008	0.930552382086	0.111098270845	-0.078116640982	0.841051837809	0.299056512339	-0.564764278695	0.472840600373	-0.101846386511
0.165793333333	0.674025116390	0.930597529750	0.111083054943	-0.079149259245	0.842518483675	0.301024787926	-0.564489845560	0.473288553257	-0.102516159422
0.166146666667	0.674420872930	0.930642832417	0.111067758193	-0.080183201602	0.843987428817	0.302969493624	-0.564213463571	0.473732299908	-0.103184287263
0.166500000000	0.674816367355	0.930688289372	0.111052385128	-0.081218436870	0.845458636937	0.304890331579	-0.563935150499	0.474171848905	-0.103850699560
0.166853333333	0.675211600380	0.930733899881	0.111036940417	-0.082254933726	0.846932071017	0.306787002543	-0.563654924347	0.474607209141	-0.104515326618
0.167206666667	0.675606572701	0.930779663192	0.111021428861	-0.083292660723	0.848407693368	0.308659205841	-0.563372803340	0.475038389806	-0.105178099522
0.167560000000	0.676001285004	0.930825578533	0.111005855397	-0.084331586298	0.849885465665	0.310506639337	-0.563088805919	0.475465400386	-0.105838950142
0.167913333333	0.676395737958	0.930871645119	0.110990225090	-0.085371678782	0.851365348984	0.312328999403	-0.562802950733	0.475888250649	-0.106497811142
0.168266666667	0.676789932216	0.930917862143	0.110974543137	-0.086412906408	0.852847303840	0.314125980885	-0.562515256635	0.476306950644	-0.107154615980
0.168620000000	0.677183868418	0.930964228786	0.110958814862	-0.087455237322	0.854331290221	0.315897277079	-0.562225742674	0.476721510686	-0.107809298914
0.168973333333	0.677577547188	0.931010744212	0.110943045714	-0.088498639588	0.855817267622	0.317642579695	-0.561934428088	0.477131941356	-0.108461795002
0.169326666667	0.677970969133	0.931057407567	0.110927241268	-0.089543081198	0.857305195073	0.319361578841	-0.561641332301	0.477538253488	-0.109112040107
0.169680000000	0.678364134847	0.931104217987	0.110911407221	-0.090588530076	0.858795031173	0.321053962992	-0.561346474918	0.477940458168	-0.109759970893
0.170033333333	0.678757044907	0.931151174590	0.110895549393	-0.091634954089	0.860286734114	0.322719418977	-0.561049875714	0.478338566722	-0.110405524831
0.170386666667	0.679149699874	0.931198276483	0.110879673724	-0.092682321051	0.861780261711	0.324357631960	-0.560751554635	0.478732590712	-0.111048640196
0.170740000000	0.679542100295	0.931245522758	0.110863786270	-0.093730598727	0.863275571422	0.325968285430	-0.560451531793	0.479122541932	-0.111689256068
0.171093333333	0.679934246697	0.931292912494	0.110847893209	-0.094779754842	0.864772620372	0.327551061196	-0.560149827456	0.479508432396	-0.112327312329
0.171446666667	0.680326139596	0.931340444760	0.110832000830	-0.095829757082	0.866271365374	0.329105639386	-0.559846462049	0.479890274340	-0.112962749661
0.171800000000	0.680717779488	0.931388118610	0.110816115540	-0.096880573104	0.867771762946	0.330631698458	-0.559541456147	0.480268080208	-0.113595509545
0.172153333333	0.681109166855	0.931435933089	0.110800243857	-0.097932170532	0.869273769325	0.332128915211	-0.559234830470	0.480641862654	-0.114225534258
0.172506666667	0.681500302161	0.931483887229	0.110784392413	-0.098984516969	0.870777340481	0.333596964814	-0.558926605882	0.481011634530	-0.114852766868
0.172860000000	0.681891185856	0.931531980053	0.110768567947	-0.100037579995	0.872282432124	0.335035520840	-0.558616803387	0.481377408886	-0.115477151232
0.173213333333	0.682281818370	0.931580210572	0.110752777311	-0.101091327173	0.873788999716	0.336444255317	-0.558305444120	0.481739198960	-0.116098631989
0.173566666667	0.682672200121	0.931628577790	0.110737027463	-0.102145726047	0.875296998467	0.337822838786	-0.557992549351	0.482097018177	-0.116717154558
0.173920000000	0.683062331506	0.931677080698	0.110721325467	-0.103200744150	0.876806383341	0.339170940385	-0.557678140476	0.482450880141	-0.117332665131
0.174273333333	0.683452212908	0.931725718281	0.110705678495	-0.104256349003	0.878317109045	0.340488227946	-0.557362239015	0.482800798633	-0.117945110666
0.174626666667	0.683841844694	0.931774489515	0.110690093822	-0.105312508114	0.879829130022	0.341774368112	-0.557044866612	0.483146787601	-0.118554438881
0.174980000000	0.684231227211	0.931823393365	0.110674578826	-0.106369188983	0.881342400438	0.343029026485	-0.556726045027	0.483488861161	-0.119160598250
0.175333333333	0.684620360792	0.931872428792	0.110659140987	-0.107426359101	0.882856874157	0.344251867798	-0.556405796136	0.483827033588	-0.119763537992
0.175686666667	0.685009245768	0.931921594761	0.110643787875	-0.108483985956	0.884372503768	0.345442561688	-0.556084141871	0.484161319270	-0.120363208076
0.176040000000	0.685397882451	0.931970890305	0.110628526990	-0.109542036750	0.885889229373	0.346600845925	-0.555761103631	0.484491732057	-0.120959559968
0.176393333333	0.685786271223	0.932020314624	0.110613365658	-0.110600478552	0.887406971197	0.347726571925	-0.555436701789	0.484818284868	-0.121552547019
0.176746666667	0.686174412481	0.932069867048	0.110598311048	-0.111659278439	0.888925632494	0.348819690443	-0.555110955788	0.485140989758	-0.122142124735
0.177100000000	0.686562306626	0.932119547027	0.110583370211	-0.112718403738	0.890445103225	0.349880233317	-0.554783884271	0.485459858068	-0.122728250751
0.177453333333	0.686949954063	0.932169354112	0.110568550106	-0.113777822187	0.891965262919	0.350908299101	-0.554455505186	0.485774900540	-0.123310884813
0.177806666667	0.687337355182	0.932219287943	0.110553857624	-0.114837502070	0.893485982970	0.351904041510	-0.554125835863	0.486086127397	-0.123889988742
0.178160000000	0.687724510361	0.932269348245	0.110539299604	-0.115897412312	0.895007128469	0.352867660124	-0.553794893087	0.486393548412	-0.124465526386
0.178513333333	0.688111419954	0.932319534811	0.110524882847	-0.116957522556	0.896528559669	0.353799392916	-0.553462693149	0.486697172958	-0.125037463557
0.178866666667	0.688498084292	0.932369847503	0.110510614124	-0.118017803220	0.898050133152	0.354699510232	-0.553129251894	0.486997010045	-0.125605767970
0.179220000000	0.688884503674	0.932420286242	0.110496500187	-0.119078225535	0.899571702767	0.355568309963	-0.552794584757	0.487293068354	-0.126170409169
0.179573333333	0.689270678374	0.932470851008	0.110482547772	-0.120138761574	0.901093120357	0.356406113664	-0.552458706791	0.487585356257	-0.126731358463
0.179926666667	0.689656608632	0.932521541832	0.110468763605	-0.121199384272	0.902614236352	0.357213263453	-0.552121632692	0.487873881832	-0.127288588854
0.180280000000	0.690042294654	0.932572358794	0.110455154408	-0.122260067435	0.904134900217	0.357990119533	-0.551783376821	0.488158652882	-0.127842074973
0.180633333333	0.690427736617	0.932623302023	0.110441726894	-0.123320785746	0.905654960807	0.358737058241	-0.551443953220	0.488439676940	-0.128391793010
0.180986666667	0.690812934661	0.932674371694	0.110428487776	-0.124381514764	0.907174266637	0.359454470502	-0.551103375622	0.488716961276	-0.128937720659
0.181340000000	0.691197888894	0.932725568023	0.110415443762	-0.125442230921	0.908692666082	0.360142760645	-0.550761657468	0.488990512905	-0.129479837050
0.181693333333	0.691582599390	0.932776891271	0.110402601559	-0.126502911514	0.910210007517	0.360802345499	-0.550418811913	0.489260338587	-0.130018122698
0.182046666667	0.691967066193	0.932828341737	0.110389967873	-0.127563534698	0.911726139419	0.361433653747	-0.550074851834	0.489526444832	-0.130552559449
0.182400000000	0.692351289312	0.932879919762	0.110377549404	-0.128624079471	0.913240910415	0.362037125471	-0.549729789839	0.489788837900	-0.131083130426
0.182753333333	0.692735268723	0.932931625725	0.110365352852	-0.129684525666	0.914754169309	0.362613211895	-0.549383638268	0.490047523803	-0.131609819982
0.183106666667	0.693119004374	0.932983460041	0.110353384911	-0.130744853938	0.916265765070	0.363162375277	-0.549036409201	0.490302508304	-0.132132613657
0.183460000000	0.693502496180	0.933035423166	0.110341652270	-0.131805045743	0.917775546795	0.363685088955	-0.548688114461	0.490553796915	-0.132651498133
0.183813333333	0.693885744026	0.933087515588	0.110330161612	-0.132865083335	0.919283363652	0.364181837525	-0.548338765615	0.490801394899	-0.133166461190
0.184166666667	0.694268747770	0.933139737836	0.110318919615	-0.133924949742	0.920789064792	0.364653117154	-0.547988373981	0.491045307268	-0.133677491672
0.184520000000	0.694651507239	0.933192090470	0.110307932945	-0.134984628753	0.922292499242	0.365099436017	-0.547636950624	0.491285538780	-0.134184579449
0.184873333333	0.695034022233	0.933244574088	0.110297208263	-0.136044104909	0.923793515776	0.365521314865	-0.547284506362	0.491522093936	-0.134687715377
0.185226666667	0.695416292525	0.933297189322	0.110286752216	-0.137103363478	0.925291962763	0.365919287733	-0.546931051766	0.491754976981	-0.135186891270
0.185580000000	0.695798317861	0.933349936839	0.110276571441	-0.138162390452	0.926787687988	0.366293902769	-0.546576597159	0.491984191895	-0.135682099861
0.185933333333	0.696180097963	0.933402817340	0.110266672563	-0.139221172523	0.928280538455	0.366645723224	-0.546221152617	0.492209742395	-0.136173334775
0.186286666667	0.696561632525	0.933455831561	0.110257062193	-0.140279697072	0.929770360157	0.366975328569	-0.545864727972	0.492431631929	-0.136660590493
0.186640000000	0.696942921219	0.933508980272	0.110247746929	-0.141337952159	0.931256997829	0.367283315776	-0.545507332805	0.492649863666	-0.137143862328
0.186993333333	0.697323963693	0.933562264278	0.110238733351	-0.142395926505	0.932740294673	0.367570300727	-0.545148976454	0.492864440499	-0.137623146387
0.187346666667	0.697704759570	0.933615684418	0.110230028025	-0.143453609480	0.934220092067	0.367836919751	-0.544789668004	0.493075365034	-0.138098439552
0.187700000000	0.698085308451	0.933669241566	0.110221637502	-0.144510991097	0.935696229258	0.368083831255	-0.544429416294	0.493282639585	-0.138569739444
0.188053333333	0.698465609915	0.933722936631	0.110213568313	-0.145568061997	0.937168543055	0.368311717377	-0.544068229913	0.493486266168	-0.139037044401
0.188406666667	0.698845663519	0.933776770556	0.110205826977	-0.146624813446	0.938636867537	0.368521285565	-0.543706117201	0.493686246500	-0.139500353457
0.188760000000	0.699225468795	0.933830744319	0.110198419992	-0.147681237327	0.940101033819	0.368713269930	-0.543343086250	0.493882581995	-0.139959666316
0.189113333333	0.699605025256	0.933884858932	0.110191353844	-0.148737326145	0.941560869897	0.368888432114	-0.542979144911	0.494075273764	-0.140414983348
0.189466666667	0.699984332391	0.933939115438	0.110184635004	-0.149793073034	0.943016200659	0.369047561371	-0.542614300800	0.494264322632	-0.140866305576
0.189820000000	0.700363389665	0.933993514911	0.110178269931	-0.150848471767	0.944466848129	0.369191473392	-0.542248561308	0.494449729148	-0.141313634690
0.190173333333	0.700742196518	0.934048058450	0.110172265075	-0.151903516790	0.945912632046	0.369321007326	-0.541881933626	0.494631493625	-0.141756973072
0.190526666667	0.701120752365	0.934102747174	0.110166626884	-0.152958203255	0.947353370912	0.369437020350	-0.541514424768	0.494809616186	-0.142196323842
0.190880000000	0.701499056593	0.934157582217	0.110161361804	-0.154012527076	0.948788883490	0.369540379775	-0.541146041615	0.494984096838	-0.142631690927
0.191233333333	0.701877108556	0.934212564712	0.110156476288	-0.155066484990	0.950218991036	0.369631951164	-0.540776790958	0.495154935566	-0.143063079169
0.191586666667	0.702254907577	0.934267695783	0.110151976803	-0.156120074630	0.951643519894	0.369712584447	-0.540406679557	0.495322132447	-0.143490494439
0.191940000000	0.702632452943	0.934322976532	0.110147869830	-0.157173294592	0.953062304461	0.369783097830	-0.540035714200	0.495485687773	-0.143913943763
0.192293333333	0.703009743905	0.934378408025	0.110144161869	-0.158226144482	0.954475190127	0.369844261742	-0.539663901759	0.495645602169	-0.144333435449
0.192646666667	0.703386779681	0.934433991282	0.110140859437	-0.159278624940	0.955882035766	0.369896784878	-0.539291249229	0.495801876695	-0.144748979170
0.193000000000	0.703763559453	0.934489727270	0.110137969060	-0.160330737620	0.957282715452	0.369941304249	-0.538917763751	0.495954512913	-0.145160586009
0.193353333333	0.704140082376	0.934545616900	0.110135497262	-0.161382485134	0.958677119174	0.369978380348	-0.538543452616	0.496103512907	-0.145568268450
0.193706666667	0.704516347584	0.934601661029	0.110133450556	-0.162433870955	0.960065152589	0.370008497433	-0.538168323238	0.496248879274	-0.145972040311
0.194060000000	0.704892354192	0.934657860466	0.110131835420	-0.163484899301	0.961446735975	0.370032068017	-0.537792383121	0.496390615071	-0.146371916652
0.194413333333	0.705268101309	0.934714215974	0.110130658288	-0.164535575006	0.962821802673	0.370049440161	-0.537415639816	0.496528723759	-0.146767913651
0.194766666667	0.705643588040	0.934770728283	0.110129925531	-0.165585903400	0.964190297332	0.370060905936	-0.537038100870	0.496663209125	-0.147160048495
0.195120000000	0.706018813492	0.934827398093	0.110129643444	-0.166635890185	0.965552174041	0.370066710559	-0.536659773783	0.496794075219	-0.147548339260
0.195473333333	0.706393776784	0.934884226082	0.110129818234	-0.167685541343	0.966907394712	0.370067060388	-0.536280665974	0.496921326290	-0.147932804824
0.195826666667	0.706768477044	0.934941212911	0.110130456010	-0.168734863041	0.968255927534	0.370062130618	-0.535900784740	0.497044966738	-0.148313464791
0.196180000000	0.707142913421	0.934998359227	0.110131562779	-0.169783861554	0.969597745416	0.370052073138	-0.535520137230	0.497165001066	-0.148690339422
0.196533333333	0.707517085080	0.935055665669	0.110133144431	-0.170832543204	0.970932824583	0.370037023723	-0.535138730420	0.497281433837	-0.149063449583
0.196886666667	0.707890991210	0.935113132872	0.110135206746	-0.171880914308	0.972261143633	0.370017106819	-0.534756571097	0.497394269658	-0.149432816727
0.197240000000	0.708264631024	0.935170761461	0.110137755381	-0.172928981153	0.973582682951	0.369992438566	-0.534373665854	0.497503513182	-0.149798462895
0.197593333333	0.708638003758	0.935228552056	0.110140795878	-0.173976749982	0.974897424323	0.369963128741	-0.533990021093	0.497609169112	-0.150160410747
0.197946666667	0.709011108673	0.935286505267	0.110144333656	-0.175024226976	0.976205350686	0.369929282044	-0.533605643028	0.497711242224	-0.150518683586
0.198300000000	0.709383945057	0.935344621689	0.110148374016	-0.176071418245	0.977506445959	0.369890998986	-0.533220537692	0.497809737388	-0.150873305407
0.198653333333	0.709756512223	0.935402901908	0.110152922139	-0.177118329828	0.978800694912	0.369848376521	-0.532834710943	0.497904659595	-0.151224300941
0.199006666667	0.710128809510	0.935461346486	0.110157983086	-0.178164967682	0.980088083086	0.369801508526	-0.532448168480	0.497996013991	-0.151571695716
0.199360000000	0.710500836286	0.935519955968	0.110163561799	-0.179211337680	0.981368596712	0.369750486177	-0.532060915849	0.498083805909	-0.151915516111
0.199713333333	0.710872591944	0.935578730869	0.110169663100	-0.180257445611	0.982642222666	0.369695398257	-0.531672958459	0.498168040911	-0.152255789430
0.200066666667	0.711244075906	0.935637671678	0.110176291691	-0.181303297175	0.983908948416	0.369636331418	-0.531284301595	0.498248724830	-0.152592543980
0.200420000000	0.711615287623	0.935696778845	0.110183452156	-0.182348897982	0.985168761990	0.369573370411	-0.530894950433	0.498325863821	-0.152925809152
0.200773333333	0.711986226574	0.935756052781	0.110191148956	-0.183394253551	0.986421651943	0.369506598288	-0.530504910059	0.498399464409	-0.153255615514
0.201126666667	0.712356892268	0.935815493850	0.110199386436	-0.184439369308	0.987667607334	0.369436096577	-0.530114185484	0.498469533553	-0.153581994922
0.201480000000	0.712727284242	0.935875102362	0.110208168816	-0.185484250585	0.988906617708	0.369361945454	-0.529722781668	0.498536078708	-0.153904980627
0.201833333333	0.713097402067	0.935934878569	0.110217500197	-0.186528902622	0.990138673076	0.369284223882	-0.529330703536	0.498599107896	-0.154224607407
0.202186666667	0.713467245345	0.935994822653	0.110227384556	-0.187573330562	0.991363763909	0.369203009750	-0.528937956010	0.498658629781	-0.154540911706
0.202540000000	0.713836813709	0.936054934718	0.110237825747	-0.188617539455	0.992581881132	0.369118379994	-0.528544544026	0.498714653759	-0.154853931781
0.202893333333	0.714206106827	0.936115214784	0.110248827498	-0.189661534255	0.993793016120	0.369030410707	-0.528150472569	0.498767190046	-0.155163707868
0.203246666667	0.714575124401	0.936175662774	0.110260393411	-0.190705319821	0.994997160702	0.368939177237	-0.527755746698	0.498816249777	-0.155470282349
0.203600000000	0.714943866170	0.936236278505	0.110272526960	-0.191748900920	0.996194307163	0.368844754282	-0.527360371585	0.498861845110	-0.155773699928
0.203953333333	0.715312331907	0.936297061675	0.110285231486	-0.192792282223	0.997384448259	0.368747215972	-0.526964352544	0.498903989334	-0.156074007800
0.204306666667	0.715680521427	0.936358011854	0.110298510201	-0.193835468312	0.998567577221	0.368646635948	-0.526567695072	0.498942696974	-0.156371255803
0.204660000000	0.716048434579	0.936419128472	0.110312366183	-0.194878463678	0.999743687768	0.368543087433	-0.526170404888	0.498977983893	-0.156665496539
0.205013333333	0.716416071254	0.936480410806	0.110326802376	-0.195921272728	1.000912774120	0.368436643309	-0.525772487972	0.499009867380	-0.156956785428
0.205366666667	0.716783431381	0.936541857977	0.110341821594	-0.196963899788	1.002074831000	0.368327376186	-0.525373950605	0.499038366209	-0.157245180674
0.205720000000	0.717150514926	0.936603468941	0.110357426516	-0.198006349112	1.003229853633	0.368215358484	-0.524974799404	0.499063500658	-0.157530743086
0.206073333333	0.717517321893	0.936665242490	0.110373619700	-0.199048624891	1.004377837735	0.368100662520	-0.524575041360	0.499085292477	-0.157813535719
0.206426666667	0.717883852317	0.936727177259	0.110390403585	-0.200090731264	1.005518779479	0.367983360606	-0.524174683855	0.499103764769	-0.158093623279
0.206780000000	0.718250106258	0.936789271734	0.110407780504	-0.201132672336	1.006652675453	0.367863525163	-0.523773734678	0.499118941789	-0.158371071271
0.207133333333	0.718616083799	0.936851524283	0.110425752700	-0.202174452193	1.007779522581	0.367741228840	-0.523372202025	0.499130848651	-0.158645944881
0.207486666667	0.718981785035	0.936913933179	0.110444322343	-0.203216074922	1.008899318041	0.367616544644	-0.522970094477	0.499139510939	-0.158918307655
0.207840000000	0.719347210062	0.936976496636	0.110463491549	-0.204257544629	1.010012059152	0.367489546061	-0.522567420966	0.499144954265	-0.159188220056
0.208193333333	0.719712358971	0.937039212856	0.110483262401	-0.205298865451	1.011117743268	0.367360307154	-0.522164190725	0.499147203805	-0.159455738050
0.208546666667	0.720077231841	0.937102080061	0.110503636966	-0.206340041573	1.012216367669	0.367228902644	-0.521760413222	0.499146283850	-0.159720911855
0.208900000000	0.720441828731	0.937165096526	0.110524617305	-0.207381077224	1.013307929479	0.367095407924	-0.521356098096	0.499142217481	-0.159983785167
0.209253333333	0.720806149680	0.937228260591	0.110546205472	-0.208421976669	1.014392425650	0.366959898970	-0.520951255102	0.499135026531	-0.160244395366
0.209606666667	0.721170194714	0.937291570655	0.110568403507	-0.209462744194	1.015469852981	0.366822452245	-0.520545894079	0.499124731688	-0.160502774175
0.209960000000	0.721533963850	0.937355025174	0.110591213428	-0.210503384089	1.016540208127	0.366683144629	-0.520140024914	0.499111352597	-0.160758948272
0.210313333333	0.721897457092	0.937418622659	0.110614637223	-0.211543900638	1.017603487604	0.366542053386	-0.519733657512	0.499094907945	-0.161012939841
0.210666666667	0.722260674440	0.937482361670	0.110638676850	-0.212584298105	1.018659687791	0.366399256144	-0.519326801770	0.499075415544	-0.161264767059
0.211020000000	0.722623615873	0.937546240824	0.110663334223	-0.213624580717	1.019708805223	0.366254829338	-0.518919467528	0.499052892372	-0.161514444713
0.211373333333	0.722986281435	0.937610258705	0.110688611203	-0.214664752753	1.020750839700	0.366108833248	-0.518511664684	0.499027355495	-0.161761986653
0.211726666667	0.723348671126	0.937674413893	0.110714509555	-0.215704818470	1.021785796065	0.365961302897	-0.518103402989	0.498998822066	-0.162007407714
0.212080000000	0.723710784989	0.937738704928	0.110741030960	-0.216744782097	1.022813682865	0.365812255409	-0.517694692148	0.498967309590	-0.162250723642
0.212433333333	0.724072623084	0.937803130326	0.110768177005	-0.217784647789	1.023834511186	0.365661695871	-0.517285541775	0.498932835759	-0.162491950843
0.212786666667	0.724434185491	0.937867688584	0.110795949189	-0.218824419596	1.024848293885	0.365509621292	-0.516875961377	0.498895418388	-0.162731106188
0.213140000000	0.724795472310	0.937932378189	0.110824348922	-0.219864101455	1.025855045065	0.365356023251	-0.516465960353	0.498855075366	-0.162968206863
0.213493333333	0.725156483661	0.937997197616	0.110853377527	-0.220903697173	1.026854779726	0.365200889665	-0.516055547987	0.498811824627	-0.163203270248
0.213846666667	0.725517219681	0.938062145332	0.110883036238	-0.221943210423	1.027847513525	0.365044205976	-0.515644733449	0.498765684109	-0.163436313817
0.214200000000	0.725877680526	0.938127219799	0.110913326208	-0.222982644741	1.028833262613	0.364885955956	-0.515233525794	0.498716671741	-0.163667355055
0.214553333333	0.726237866370	0.938192419475	0.110944248506	-0.224022003520	1.029812043520	0.364726122241	-0.514821933960	0.498664805418	-0.163896411396
0.214906666667	0.726597777406	0.938257742818	0.110975804118	-0.225061290015	1.030783873078	0.364564686697	-0.514409966769	0.498610102988	-0.164123500168
0.215260000000	0.726957413841	0.938323188283	0.111007993953	-0.226100507336	1.031748768362	0.364401630671	-0.513997632929	0.498552582237	-0.164348638546
0.215613333333	0.727316775901	0.938388754324	0.111040818841	-0.227139658448	1.032706746652	0.364236935151	-0.513584941033	0.498492260877	-0.164571843520
0.215966666667	0.727675863827	0.938454439401	0.111074279535	-0.228178746176	1.033657825401	0.364070580890	-0.513171899558	0.498429156540	-0.164793131863
0.216320000000	0.728034677878	0.938520241971	0.111108376715	-0.229217773201	1.034602022209	0.363902548476	-0.512758516865	0.498363286765	-0.165012520109
0.216673333333	0.728393218326	0.938586160497	0.111143110984	-0.230256742058	1.035539354810	0.363732818388	-0.512344801201	0.498294668995	-0.165230024534
0.217026666667	0.728751485461	0.938652193447	0.111178482874	-0.231295655141	1.036469841053	0.363561371033	-0.511930760700	0.498223320568	-0.165445661143
0.217380000000	0.729109479585	0.938718339290	0.111214492848	-0.232334514701	1.037393498891	0.363388186770	-0.511516403379	0.498149258714	-0.165659445662
0.217733333333	0.729467201018	0.938784596504	0.111251141294	-0.233373322845	1.038310346373	0.363213245930	-0.511101737138	0.498072500550	-0.165871393525
0.218086666667	0.729824650093	0.938850963571	0.111288428536	-0.234412081538	1.039220401628	0.363036528822	-0.510686769766	0.497993063073	-0.166081519877
0.218440000000	0.730181827158	0.938917438979	0.111326354826	-0.235450792602	1.040123682865	0.362858015747	-0.510271508932	0.497910963162	-0.166289839566
0.218793333333	0.730538732575	0.938984021224	0.111364920352	-0.236489457716	1.041020208357	0.362677687003	-0.509855962191	0.497826217572	-0.166496367148
0.219146666667	0.730895366720	0.939050708808	0.111404125236	-0.237528078418	1.041909996441	0.362495522885	-0.509440136981	0.497738842931	-0.166701116885
0.219500000000	0.731251729983	0.939117500244	0.111443969534	-0.238566656104	1.042793065505	0.362311503693	-0.509024040625	0.497648855741	-0.166904102748
0.219853333333	0.731607822768	0.939184394049	0.111484453238	-0.239605192027	1.043669433986	0.362125609730	-0.508607680327	0.497556272374	-0.167105338427
0.220206666667	0.731963645492	0.939251388751	0.111525576279	-0.240643687299	1.044539120363	0.361937821307	-0.508191063176	0.497461109071	-0.167304837329
0.220560000000	0.732319198585	0.939318482887	0.111567338525	-0.241682142891	1.045402143146	0.361748118743	-0.507774196142	0.497363381944	-0.167502612588
0.220913333333	0.732674482493	0.939385675002	0.111609739783	-0.242720559632	1.046258520881	0.361556482365	-0.507357086077	0.497263106969	-0.167698677072
0.221266666667	0.733029497672	0.939452963652	0.111652779799	-0.243758938213	1.047108272132	0.361362892511	-0.506939739718	0.497160299993	-0.167893043389
0.221620000000	0.733384244591	0.939520347401	0.111696458263	-0.244797279181	1.047951415484	0.361167329529	-0.506522163683	0.497054976727	-0.168085723895
0.221973333333	0.733738723734	0.939587824823	0.111740774803	-0.245835582946	1.048787969538	0.360969773780	-0.506104364471	0.496947152751	-0.168276730704
0.222326666667	0.734092935596	0.939655394504	0.111785728992	-0.246873849776	1.049617952899	0.360770205638	-0.505686348464	0.496836843510	-0.168466075692
0.222680000000	0.734446880685	0.939723055039	0.111831320346	-0.247912079802	1.050441384179	0.360568605488	-0.505268121926	0.496724064316	-0.168653770509
0.223033333333	0.734800559522	0.939790805032	0.111877548324	-0.248950273016	1.051258281988	0.360364953731	-0.504849691004	0.496608830350	-0.168839826587
0.223386666667	0.735153972640	0.939858643100	0.111924412331	-0.249988429269	1.052068664932	0.360159230785	-0.504431061727	0.496491156660	-0.169024255148
0.223740000000	0.735507120583	0.939926567870	0.111971911720	-0.251026548278	1.052872551604	0.359951417083	-0.504012240006	0.496371058159	-0.169207067210
0.224093333333	0.735860003908	0.939994577979	0.112020045787	-0.252064629621	1.053669960585	0.359741493075	-0.503593231635	0.496248549631	-0.169388273599
0.224446666667	0.736212623185	0.940062672075	0.112068813778	-0.253102672740	1.054460910439	0.359529439230	-0.503174042290	0.496123645731	-0.169567884956
0.224800000000	0.736564978993	0.940130848818	0.112118214887	-0.254140676939	1.055245419705	0.359315236038	-0.502754677533	0.495996360979	-0.169745911744
0.225153333333	0.736917071926	0.940199106878	0.112168248257	-0.255178641390	1.056023506898	0.359098864009	-0.502335142808	0.495866709768	-0.169922364255
0.225506666667	0.737268902586	0.940267444937	0.112218912983	-0.256216565127	1.056795190502	0.358880303675	-0.501915443442	0.495734706363	-0.170097252620
0.225860000000	0.737620471590	0.940335861686	0.112270208106	-0.257254447052	1.057560488967	0.358659535594	-0.501495584648	0.495600364900	-0.170270586815
0.226213333333	0.737971779563	0.940404355829	0.112322132625	-0.258292285933	1.058319420706	0.358436540347	-0.501075571524	0.495463699386	-0.170442376668
0.226566666667	0.738322827143	0.940472926082	0.112374685486	-0.259330080406	1.059072004094	0.358211298541	-0.500655409055	0.495324723704	-0.170612631867
0.226920000000	0.738673614979	0.940541571170	0.112427865592	-0.260367828974	1.059818257456	0.357983790815	-0.500235102108	0.495183451611	-0.170781361965
0.227273333333	0.739024143729	0.940610289829	0.112481671797	-0.261405530009	1.060558199076	0.357753997833	-0.499814655441	0.495039896739	-0.170948576385
0.227626666667	0.739374414065	0.940679080809	0.112536102913	-0.262443181753	1.061291847182	0.357521900294	-0.499394073699	0.494894072596	-0.171114284432
0.227980000000	0.739724426667	0.940747942868	0.112591157705	-0.263480782319	1.062019219953	0.357287478929	-0.498973361412	0.494745992567	-0.171278495291
0.228333333333	0.740074182226	0.940816874776	0.112646834894	-0.264518329692	1.062740335506	0.357050714503	-0.498552523004	0.494595669915	-0.171441218039
0.228686666667	0.740423681443	0.940885875316	0.112703133162	-0.265555821726	1.063455211903	0.356811587819	-0.498131562784	0.494443117784	-0.171602461645
0.229040000000	0.740772925031	0.940954943280	0.112760051144	-0.266593256151	1.064163867141	0.356570079718	-0.497710484954	0.494288349195	-0.171762234978
0.229393333333	0.741121913710	0.941024077471	0.112817587437	-0.267630630571	1.064866319151	0.356326171082	-0.497289293609	0.494131377052	-0.171920546813
0.229746666667	0.741470648214	0.941093276703	0.112875740595	-0.268667942463	1.065562585797	0.356079842836	-0.496867992732	0.493972214140	-0.172077405832
0.230100000000	0.741819129283	0.941162539802	0.112934509135	-0.269705189182	1.066252684872	0.355831075947	-0.496446586202	0.493810873126	-0.172232820629
0.230453333333	0.742167357669	0.941231865604	0.112993891531	-0.270742367957	1.066936634093	0.355579851432	-0.496025077793	0.493647366562	-0.172386799716
0.230806666667	0.742515334133	0.941301252957	0.113053886223	-0.271779475897	1.067614451104	0.355326150355	-0.495603471172	0.493481706883	-0.172539351524
0.231160000000	0.742863059443	0.941370700717	0.113114491609	-0.272816509988	1.068286153470	0.355069953830	-0.495181769902	0.493313906412	-0.172690484409
0.231513333333	0.743210534381	0.941440207754	0.113175706053	-0.273853467097	1.068951758671	0.354811243025	-0.494759977445	0.493143977355	-0.172840206653
0.231866666667	0.743557759735	0.941509772946	0.113237527883	-0.274890343972	1.069611284110	0.354549999165	-0.494338097159	0.492971931808	-0.172988526469
0.232220000000	0.743904736301	0.941579395183	0.113299955388	-0.275927137240	1.070264747098	0.354286203528	-0.493916132302	0.492797781754	-0.173135452002
0.232573333333	0.744251464887	0.941649073365	0.113362986827	-0.276963843412	1.070912164861	0.354019837457	-0.493494086031	0.492621539064	-0.173280991333
0.232926666667	0.744597946307	0.941718806402	0.113426620420	-0.278000458883	1.071553554534	0.353750882355	-0.493071961406	0.492443215502	-0.173425152481
0.233280000000	0.744944181385	0.941788593216	0.113490854358	-0.279036979932	1.072188933161	0.353479319687	-0.492649761388	0.492262822720	-0.173567943404
0.233633333333	0.745290170954	0.941858432736	0.113555686796	-0.280073402723	1.072818317688	0.353205130989	-0.492227488840	0.492080372262	-0.173709372003
0.233986666667	0.745635915854	0.941928323905	0.113621115859	-0.281109723309	1.073441724966	0.352928297865	-0.491805146532	0.491895875566	-0.173849446125
0.234340000000	0.745981416933	0.941998265674	0.113687139640	-0.282145937627	1.074059171749	0.352648801989	-0.491382737138	0.491709343962	-0.173988173558
0.234693333333	0.746326675048	0.942068257003	0.113753756201	-0.283182041505	1.074670674688	0.352366625111	-0.490960263239	0.491520788675	-0.174125562043
0.235046666667	0.746671691063	0.942138296865	0.113820963574	-0.284218030660	1.075276250330	0.352081749058	-0.490537727322	0.491330220824	-0.174261619265
0.235400000000	0.747016465852	0.942208384240	0.113888759763	-0.285253900699	1.075875915120	0.351794155734	-0.490115131785	0.491137651425	-0.174396352863
0.235753333333	0.747361000294	0.942278518119	0.113957142740	-0.286289647123	1.076469685394	0.351503827128	-0.489692478935	0.490943091390	-0.174529770424
0.236106666667	0.747705295277	0.942348697502	0.114026110454	-0.287325265323	1.077057577383	0.351210745309	-0.489269770989	0.490746551528	-0.174661879490
0.236460000000	0.748049351695	0.942418921400	0.114095660821	-0.288360750585	1.077639607203	0.350914892435	-0.488847010078	0.490548042546	-0.174792687555
0.236813333333	0.748393170451	0.942489188832	0.114165791735	-0.289396098089	1.078215790861	0.350616250755	-0.488424198245	0.490347575053	-0.174922202068
0.237166666667	0.748736752454	0.942559498827	0.114236501062	-0.290431302912	1.078786144249	0.350314802605	-0.488001337447	0.490145159553	-0.175050430431
0.237520000000	0.749080098621	0.942629850424	0.114307786641	-0.291466360027	1.079350683145	0.350010530420	-0.487578429558	0.489940806454	-0.175177380003
0.237873333333	0.749423209874	0.942700242670	0.114379646288	-0.292501264305	1.079909423207	0.349703416727	-0.487155476368	0.489734526064	-0.175303058098
0.238226666667	0.749766087143	0.942770674623	0.114452077794	-0.293536010516	1.080462379975	0.349393444156	-0.486732479585	0.489526328594	-0.175427471988
0.238580000000	0.750108731366	0.942841145347	0.114525078928	-0.294570593329	1.081009568871	0.349080595437	-0.486309440834	0.489316224156	-0.175550628900
0.238933333333	0.750451143484	0.942911653919	0.114598647432	-0.295605007314	1.081551005191	0.348764853405	-0.485886361662	0.489104222767	-0.175672536019
0.239286666667	0.750793324448	0.942982199421	0.114672781030	-0.296639246944	1.082086704109	0.348446200999	-0.485463243538	0.488890334347	-0.175793200486
0.239640000000	0.751135275213	0.943052780947	0.114747477422	-0.297673306595	1.082616680674	0.348124621269	-0.485040087850	0.488674568723	-0.175912629402
0.239993333333	0.751476996741	0.943123397598	0.114822734286	-0.298707180544	1.083140949808	0.347800097378	-0.484616895913	0.488456935624	-0.176030829822
0.240346666667	0.751818489999	0.943194048485	0.114898549279	-0.299740862975	1.083659526304	0.347472612598	-0.484193668965	0.488237444690	-0.176147808761
0.240700000000	0.752159755961	0.943264732725	0.114974920041	-0.300774347979	1.084172424826	0.347142150323	-0.483770408168	0.488016105465	-0.176263573192
0.241053333333	0.752500795606	0.943335449446	0.115051844188	-0.301807629551	1.084679659905	0.346808694060	-0.483347114612	0.487792927401	-0.176378130043
0.241406666667	0.752841609920	0.943406197783	0.115129319321	-0.302840701594	1.085181245942	0.346472227441	-0.482923789316	0.487567919858	-0.176491486202
0.241760000000	0.753182199892	0.943476976882	0.115207343019	-0.303873557922	1.085677197201	0.346132734218	-0.482500433226	0.487341092107	-0.176603648511
0.242113333333	0.753522566519	0.943547785894	0.115285912845	-0.304906192257	1.086167527813	0.345790198270	-0.482077047219	0.487112453327	-0.176714623773
0.242466666667	0.753862710801	0.943618623978	0.115365026344	-0.305938598230	1.086652251770	0.345444603603	-0.481653632103	0.486882012608	-0.176824418744
0.242820000000	0.754202633745	0.943689490305	0.115444681044	-0.306970769387	1.087131382928	0.345095934352	-0.481230188617	0.486649778952	-0.176933040139
0.243173333333	0.754542336362	0.943760384051	0.115524874457	-0.308002699183	1.087604935002	0.344744174785	-0.480806717434	0.486415761270	-0.177040494629
0.243526666667	0.754881819669	0.943831304400	0.115605604078	-0.309034380988	1.088072921565	0.344389309303	-0.480383219160	0.486179968387	-0.177146788840
0.243880000000	0.755221084686	0.943902250544	0.115686867387	-0.310065808085	1.088535356049	0.344031322442	-0.479959694339	0.485942409043	-0.177251929354
0.244233333333	0.755560132440	0.943973221684	0.115768661851	-0.311096973674	1.088992251745	0.343670198878	-0.479536143448	0.485703091888	-0.177355922709
0.244586666667	0.755898963960	0.944044217027	0.115850984918	-0.312127870868	1.089443621794	0.343305923425	-0.479112566904	0.485462025489	-0.177458775396
0.244940000000	0.756237580281	0.944115235790	0.115933834028	-0.313158492700	1.089889479195	0.342938481039	-0.478688965059	0.485219218326	-0.177560493864
0.245293333333	0.756575982444	0.944186277195	0.116017206601	-0.314188832118	1.090329836799	0.342567856820	-0.478265338207	0.484974678795	-0.177661084513
0.245646666667	0.756914171490	0.944257340473	0.116101100050	-0.315218881989	1.090764707308	0.342194036013	-0.477841686582	0.484728415209	-0.177760553699
0.246000000000	0.757252148469	0.944328424863	0.116185511772	-0.316248635100	1.091194103275	0.341817004010	-0.477418010358	0.484480435797	-0.177858907730
0.246353333333	0.757589914431	0.944399529594	0.116270439148	-0.317278084142	1.091618036778	0.341436747892	-0.476994309636	0.484230748647	-0.177956152706
0.246706666667	0.757927470455	0.944470653952	0.116355879511	-0.318307221401	1.092036518255	0.341053258471	-0.476570584432	0.483979361942	-0.178052295194
0.247060000000	0.758264817649	0.944541797188	0.116441830107	-0.319336038560	1.092449554138	0.340666540349	-0.476146834571	0.483726283611	-0.178147341216
0.247413333333	0.758601957159	0.944612958575	0.116528288104	-0.320364526675	1.092857147763	0.340276606461	-0.475723059740	0.483471521589	-0.178241296954
0.247766666667	0.758938890162	0.944684137396	0.116615250591	-0.321392676214	1.093259299623	0.339883477103	-0.475299259497	0.483215083776	-0.178334168571
0.248120000000	0.759275617866	0.944755332937	0.116702714591	-0.322420477089	1.093656007706	0.339487178423	-0.474875433284	0.482956978039	-0.178425962200
0.248473333333	0.759612141511	0.944826544487	0.116790677062	-0.323447918679	1.094047267762	0.339087741230	-0.474451580440	0.482697212230	-0.178516683941
0.248826666667	0.759948462361	0.944897771341	0.116879134900	-0.324474989863	1.094433073528	0.338685200025	-0.474027700213	0.482435794185	-0.178606339843
0.249180000000	0.760284581706	0.944969012796	0.116968084950	-0.325501679038	1.094813416917	0.338279592236	-0.473603791774	0.482172731735	-0.178694935895
0.249533333333	0.760620500860	0.945040268148	0.117057524006	-0.326527974145	1.095188288172	0.337870957599	-0.473179854223	0.481908032707	-0.178782478014
0.249886666667	0.760956221158	0.945111536699	0.117147448815	-0.327553862689	1.095557676001	0.337459337658	-0.472755886603	0.481641704930	-0.178868972031
0.250240000000	0.761291743958	0.945182817748	0.117237856083	-0.328579331762	1.095921567692	0.337044775364	-0.472331887904	0.481373756235	-0.178954423680
0.250593333333	0.761627070634	0.945254110598	0.117328742481	-0.329604368060	1.096279949210	0.336627314747	-0.471907857075	0.481104194459	-0.179038838584
0.250946666667	0.761962202579	0.945325414550	0.117420104641	-0.330628957903	1.096632805282	0.336207000657	-0.471483793032	0.480833027446	-0.179122222246
0.251300000000	0.762297141204	0.945396728906	0.117511939171	-0.331653087255	1.096980119478	0.335783878542	-0.471059694660	0.480560263047	-0.179204580041
0.251653333333	0.762631887931	0.945468052968	0.117604242649	-0.332676741737	1.097321874271	0.335357994276	-0.470635560828	0.480285909127	-0.179285917201
0.252006666667	0.762966444198	0.945539386038	0.117697011630	-0.333699906650	1.097658051105	0.334929394013	-0.470211390386	0.480009973557	-0.179366238814
0.252360000000	0.763300811456	0.945610727418	0.117790242650	-0.334722566986	1.097988630447	0.334498124067	-0.469787182179	0.479732464224	-0.179445549811
0.252713333333	0.763634991167	0.945682076410	0.117883932226	-0.335744707446	1.098313591839	0.334064230815	-0.469362935048	0.479453389025	-0.179523854963
0.253066666667	0.763968984801	0.945753432313	0.117978076865	-0.336766312455	1.098632913946	0.333627760612	-0.468938647837	0.479172755873	-0.179601158875
0.253420000000	0.764302793840	0.945824794427	0.118072673060	-0.337787366178	1.098946574599	0.333188759722	-0.468514319397	0.478890572693	-0.179677465983
0.253773333333	0.764636419771	0.945896162052	0.118167717295	-0.338807852533	1.099254550836	0.332747274262	-0.468089948591	0.478606847429	-0.179752780546
0.254126666667	0.764969864091	0.945967534485	0.118263206051	-0.339827755205	1.099556818947	0.332303350148	-0.467665534300	0.478321588037	-0.179827106650
0.254480000000	0.765303128300	0.946038911023	0.118359135804	-0.340847057661	1.099853354503	0.331857033055	-0.467241075427	0.478034802492	-0.179900448201
0.254833333333	0.765636213905	0.946110290963	0.118455503031	-0.341865743163	1.100144132402	0.331408368377	-0.466816570897	0.477746498789	-0.179972808928
0.255186666667	0.765969122417	0.946181673600	0.118552304208	-0.342883794781	1.100429126896	0.330957401197	-0.466392019668	0.477456684937	-0.180044192376
0.255540000000	0.766301855348	0.946253058225	0.118649535817	-0.343901195406	1.100708311631	0.330504176255	-0.465967420727	0.477165368970	-0.180114601916
0.255893333333	0.766634414215	0.946324444132	0.118747194346	-0.344917927760	1.100981659678	0.330048737923	-0.465542773100	0.476872558938	-0.180184040737
0.256246666667	0.766966800536	0.946395830611	0.118845276291	-0.345933974413	1.101249143566	0.329591130180	-0.465118075851	0.476578262915	-0.180252511853
0.256600000000	0.767299015827	0.946467216950	0.118943778158	-0.346949317794	1.101510735313	0.329131396593	-0.464693328088	0.476282488998	-0.180320018102
0.256953333333	0.767631061607	0.946538602436	0.119042696465	-0.347963940198	1.101766406460	0.328669580290	-0.464268528965	0.475985245305	-0.180386562151
0.257306666667	0.767962939392	0.946609986355	0.119142027746	-0.348977823806	1.102016128102	0.328205723944	-0.463843677684	0.475686539982	-0.180452146496
0.257660000000	0.768294650697	0.946681367989	0.119241768549	-0.349990950690	1.102259870918	0.327739869756	-0.463418773499	0.475386381199	-0.180516773470
0.258013333333	0.768626197034	0.946752746619	0.119341915441	-0.351003302827	1.102497605203	0.327272059429	-0.462993815719	0.475084777153	-0.180580445239
0.258366666667	0.768957579913	0.946824121524	0.119442465007	-0.352014862113	1.102729300903	0.326802334155	-0.462568803710	0.474781736071	-0.180643163816
0.258720000000	0.769288800838	0.946895491980	0.119543413857	-0.353025610369	1.102954927640	0.326330734595	-0.462143736899	0.474477266207	-0.180704931058
0.259073333333	0.769619861309	0.946966857261	0.119644758620	-0.354035529359	1.103174454749	0.325857300858	-0.461718614774	0.474171375849	-0.180765748674
0.259426666667	0.769950762821	0.947038216639	0.119746495953	-0.355044600796	1.103387851310	0.325382072480	-0.461293436889	0.473864073316	-0.180825618229
0.259780000000	0.770281506864	0.947109569380	0.119848622537	-0.356052806358	1.103595086180	0.324905088408	-0.460868202866	0.473555366962	-0.180884541152
0.260133333333	0.770612094918	0.947180914751	0.119951135082	-0.357060127696	1.103796128027	0.324426386970	-0.460442912398	0.473245265176	-0.180942518737
0.260486666667	0.770942528457	0.947252252014	0.120054030327	-0.358066546452	1.103990945370	0.323946005856	-0.460017565248	0.472933776386	-0.180999552154
0.260840000000	0.771272808948	0.947323580426	0.120157305044	-0.359072044264	1.104179506606	0.323463982092	-0.459592161259	0.472620909060	-0.181055642452
0.261193333333	0.771602937846	0.947394899243	0.120260956035	-0.360076602783	1.104361780060	0.322980352009	-0.459166700348	0.472306671706	-0.181110790566
0.261546666667	0.771932916600	0.947466207716	0.120364980138	-0.361080203688	1.104537734014	0.322495151212	-0.458741182518	0.471991072879	-0.181164997327
0.261900000000	0.772262746644	0.947537505092	0.120469374229	-0.362082828695	1.104707336759	0.322008414547	-0.458315607851	0.471674121179	-0.181218263462
0.262253333333	0.772592429403	0.947608790611	0.120574135218	-0.363084459575	1.104870556634	0.321520176059	-0.457889976521	0.471355825257	-0.181270589610
0.262606666667	0.772921966291	0.947680063513	0.120679260058	-0.364085078169	1.105027362079	0.321030468948	-0.457464288790	0.471036193815	-0.181321976324
0.262960000000	0.773251358705	0.947751323028	0.120784745741	-0.365084666403	1.105177721683	0.320539325519	-0.457038545017	0.470715235613	-0.181372424079
0.263313333333	0.773580608031	0.947822568384	0.120890589304	-0.366083206307	1.105321604249	0.320046777122	-0.456612745658	0.470392959472	-0.181421933283
0.263666666667	0.773909715639	0.947893798799	0.120996787831	-0.367080680036	1.105458978851	0.319552854086	-0.456186891273	0.470069374278	-0.181470504286
0.264020000000	0.774238682882	0.947965013487	0.121103338451	-0.368077069887	1.105589814909	0.319057585635	-0.455760982533	0.469744488984	-0.181518137385
0.264373333333	0.774567511096	0.948036211654	0.121210238347	-0.369072358326	1.105714082269	0.318560999800	-0.455335020219	0.469418312622	-0.181564832841
0.264726666667	0.774896201598	0.948107392496	0.121317484753	-0.370066528013	1.105831751292	0.318063123304	-0.454909005239	0.469090854307	-0.181610590881
0.265080000000	0.775224755683	0.948178555202	0.121425074962	-0.371059561835	1.105942792960	0.317563981431	-0.454482938625	0.468762123244	-0.181655411719
0.265433333333	0.775553174626	0.948249698949	0.121533006327	-0.372051442937	1.106047178997	0.317063597866	-0.454056821553	0.468432128739	-0.181699295562
0.265786666667	0.775881459676	0.948320822902	0.121641276266	-0.373042154764	1.106144882008	0.316561994501	-0.453630655344	0.468100880209	-0.181742242627
0.266140000000	0.776209612054	0.948391926214	0.121749882268	-0.374031681107	1.106235875653	0.316059191196	-0.453204441486	0.467768387198	-0.181784253154
0.266493333333	0.776537632953	0.948463008022	0.121858821899	-0.375020006162	1.106320134840	0.315555205491	-0.452778181644	0.467434659391	-0.181825327431
0.266846666667	0.776865523530	0.948534067445	0.121968092807	-0.376007114594	1.106397635975	0.315050052237	-0.452351877683	0.467099706634	-0.181865465805
0.267200000000	0.777193284907	0.948605103580	0.122077692737	-0.376992991620	1.106468357252	0.314543743148	-0.451925531690	0.466763538962	-0.181904668716
0.267553333333	0.777520918159	0.948676115503	0.122187619537	-0.377977623106	1.106532279022	0.314036286225	-0.451499146007	0.466426166625	-0.181942936720
0.267906666667	0.777848424316	0.948747102258	0.122297871172	-0.378960995696	1.106589384238	0.313527685048	-0.451072723265	0.466087600130	-0.181980270524
0.268260000000	0.778175804347	0.948818062855	0.122408445745	-0.379943096951	1.106639659009	0.313017937880	-0.450646266429	0.465747850284	-0.182016671034
0.268613333333	0.778503059153	0.948888996265	0.122519341514	-0.380923915541	1.106683093270	0.312507036590	-0.450219778860	0.465406928257	-0.182052139395
0.268966666667	0.778830189559	0.948959901406	0.122630556920	-0.381903441455	1.106719681570	0.311994965397	-0.449793264376	0.465064845642	-0.182086677060
0.269320000000	0.779157196297	0.949030777141	0.122742090610	-0.382881666234	1.106749423918	0.311481699587	-0.449366727325	0.464721614535	-0.182120285846
0.269673333333	0.779484079997	0.949101622264	0.122853941462	-0.383858583194	1.106772326528	0.310967204576	-0.448940172650	0.464377247598	-0.182152967992
0.270026666667	0.779810841180	0.949172435500	0.122966108598	-0.384834187537	1.106788402122	0.310451436058	-0.448513605919	0.464031758089	-0.182184726191
0.270380000000	0.780137480266	0.949243215513	0.123078591360	-0.385808476258	1.106797669301	0.309934342260	-0.448087033276	0.463685159815	-0.182215563555
0.270733333333	0.780463997598	0.949313960918	0.123191389260	-0.386781447726	1.106800150636	0.309415868896	-0.447660461288	0.463337466977	-0.182245483499
0.271086666667	0.780790393479	0.949384670315	0.123304501884	-0.387753101016	1.106795869799	0.308895965853	-0.447233896708	0.462988693926	-0.182274489556
0.271440000000	0.781116668203	0.949455342314	0.123417928821	-0.388723435348	1.106784849314	0.308374591827	-0.446807346275	0.462638854973	-0.182302585242
0.271793333333	0.781442822068	0.949525975535	0.123531669641	-0.389692449904	1.106767110042	0.307851714650	-0.446380816655	0.462287964331	-0.182329774031
0.272146666667	0.781768855380	0.949596568615	0.123645723881	-0.390660143755	1.106742671149	0.307327310491	-0.445954314414	0.461936036104	-0.182356059362
0.272500000000	0.782094768454	0.949667120209	0.123760091038	-0.391626515806	1.106711550092	0.306801363120	-0.445527846006	0.461583084276	-0.182381444648
0.272853333333	0.782420561620	0.949737628990	0.123874770567	-0.392591564749	1.106673762627	0.306273863186	-0.445101417753	0.461229122700	-0.182405933282
0.273206666667	0.782746235224	0.949808093649	0.123989761873	-0.393555289026	1.106629322861	0.305744807464	-0.444675035837	0.460874165097	-0.182429528644
0.273560000000	0.783071789625	0.949878512895	0.124105064309	-0.394517686818	1.106578243347	0.305214198069	-0.444248706300	0.460518225056	-0.182452234113
0.273913333333	0.783397225203	0.949948885456	0.124220677179	-0.395478756039	1.106520535225	0.304682041667	-0.443822435043	0.460161316040	-0.182474053075
0.274266666667	0.783722542350	0.950019210076	0.124336599739	-0.396438494349	1.106456208373	0.304148348700	-0.443396227831	0.459803451395	-0.182494988937
0.274620000000	0.784047741476	0.950089485517	0.124452831198	-0.397396899166	1.106385271574	0.303613132672	-0.442970090301	0.459444644357	-0.182515045138
0.274973333333	0.784372823003	0.950159710553	0.124569370722	-0.398353967690	1.106307732680	0.303076409507	-0.442544027971	0.459084908065	-0.182534225158
0.275326666667	0.784697787367	0.950229883974	0.124686217438	-0.399309696917	1.106223598755	0.302538196992	-0.442118046249	0.458724255567	-0.182552532528
0.275680000000	0.785022635015	0.950300004581	0.124803370434	-0.400264083665	1.106132876212	0.301998514314	-0.441692150438	0.458362699834	-0.182569970838
0.276033333333	0.785347366404	0.950370071185	0.124920828766	-0.401217124590	1.106035570923	0.301457381667	-0.441266345748	0.458000253764	-0.182586543742
0.276386666667	0.785671982003	0.950440082612	0.125038591459	-0.402168816204	1.105931688319	0.300914819952	-0.440840637302	0.457636930188	-0.182602254962
0.276740000000	0.785996482285	0.950510037695	0.125156657508	-0.403119154890	1.105821233465	0.300370850522	-0.440415030139	0.457272741881	-0.182617108292
0.277093333333	0.786320867734	0.950579935277	0.125275025883	-0.404068136917	1.105704211129	0.299825494996	-0.439989529223	0.456907701561	-0.182631107600
0.277446666667	0.786645138840	0.950649774210	0.125393695527	-0.405015758446	1.105580625837	0.299278775108	-0.439564139444	0.456541821896	-0.182644256831
0.277800000000	0.786969296101	0.950719553355	0.125512665361	-0.405962015548	1.105450481913	0.298730712594	-0.439138865628	0.456175115505	-0.182656560003
0.278153333333	0.787293340017	0.950789271580	0.125631934285	-0.406906904208	1.105313783517	0.298181329106	-0.438713712534	0.455807594965	-0.182668021213
0.278506666667	0.787617271098	0.950858927764	0.125751501178	-0.407850420332	1.105170534675	0.297630646152	-0.438288684860	0.455439272808	-0.182678644631
0.278860000000	0.787941089854	0.950928520790	0.125871364900	-0.408792559758	1.105020739301	0.297078685046	-0.437863787247	0.455070161525	-0.182688434503
0.279213333333	0.788264796804	0.950998049550	0.125991524293	-0.409733318260	1.104864401220	0.296525466876	-0.437439024278	0.454700273570	-0.182697395149
0.279566666667	0.788588392467	0.951067512945	0.126111978183	-0.410672691554	1.104701524181	0.295971012481	-0.437014400485	0.454329621356	-0.182705530963
0.279920000000	0.788911877369	0.951136909881	0.126232725378	-0.411610675302	1.104532111879	0.295415342429	-0.436589920347	0.453958217260	-0.182712846409
0.280273333333	0.789235252037	0.951206239272	0.126353764673	-0.412547265119	1.104356167960	0.294858477012	-0.436165588293	0.453586073625	-0.182719346025
0.280626666667	0.789558517003	0.951275500039	0.126475094846	-0.413482456576	1.104173696037	0.294300436234	-0.435741408704	0.453213202755	-0.182725034418
0.280980000000	0.789881672800	0.951344691108	0.126596714665	-0.414416245207	1.103984699703	0.293741239807	-0.435317385915	0.452839616923	-0.182729916262
0.281333333333	0.790204719965	0.951413811415	0.126718622882	-0.415348626508	1.103789182534	0.293180907151	-0.434893524217	0.452465328366	-0.182733996302
0.281686666667	0.790527659050	0.951482859906	0.126840818232	-0.416279595948	1.103587148157	0.292619457514	-0.434469827813	0.452090349125	-0.182737278923
0.282040000000	0.790850490578	0.951551835504	0.126963299423	-0.417209149014	1.103378601156	0.292056905691	-0.434046300922	0.451714691771	-0.182739770402
0.282393333333	0.791173215122	0.951620737146	0.127086065088	-0.418137281226	1.103163547615	0.291493262140	-0.433622947491	0.451338368402	-0.182741476384
0.282746666667	0.791495833256	0.951689563750	0.127209113797	-0.419063988134	1.102941995024	0.290928532330	-0.433199771347	0.450961391337	-0.182742403790
0.283100000000	0.791818345570	0.951758314230	0.127332444056	-0.419989265301	1.102713952055	0.290362717968	-0.432776776158	0.450583772918	-0.182742560263
0.283453333333	0.792140752670	0.951826987492	0.127456054304	-0.420913108287	1.102479428384	0.289795817735	-0.432353965433	0.450205525503	-0.182741954107
0.283806666667	0.792463055172	0.951895582442	0.127579942915	-0.421835512641	1.102238434539	0.289227827902	-0.431931342520	0.449826661452	-0.182740594237
0.284160000000	0.792785253712	0.951964097980	0.127704108197	-0.422756473885	1.101990981774	0.288658742830	-0.431508910612	0.449447193121	-0.182738490125
0.284513333333	0.793107348939	0.952032533008	0.127828548392	-0.423675987511	1.101737081956	0.288088555400	-0.431086672747	0.449067132850	-0.182735651761
0.284866666667	0.793429341515	0.952100886423	0.127953261679	-0.424594048969	1.101476747472	0.287517257352	-0.430664631807	0.448686492959	-0.182732089606
0.285220000000	0.793751232120	0.952169157126	0.128078246172	-0.425510653657	1.101209991149	0.286944839579	-0.430242790523	0.448305285740	-0.182727814553
0.285573333333	0.794073021449	0.952237344017	0.128203499918	-0.426425796921	1.100936826186	0.286371292359	-0.429821151478	0.447923523454	-0.182722837893
0.285926666667	0.794394710208	0.952305445998	0.128329020906	-0.427339474042	1.100657266094	0.285796605547	-0.429399717105	0.447541218322	-0.182717171279
0.286280000000	0.794716299123	0.952373461974	0.128454807057	-0.428251680236	1.100371324646	0.285220768740	-0.428978489693	0.447158382526	-0.182710826695
0.286633333333	0.795037788933	0.952441390853	0.128580856233	-0.429162410646	1.100079015832	0.284643771400	-0.428557471391	0.446775028200	-0.182703816425
0.286986666667	0.795359180389	0.952509231544	0.128707166234	-0.430071660340	1.099780353822	0.284065602961	-0.428136664204	0.446391167432	-0.182696153024
0.287340000000	0.795680474261	0.952576982961	0.128833734797	-0.430979424304	1.099475352934	0.283486252913	-0.427716070002	0.446006812258	-0.182687849294
0.287693333333	0.796001671331	0.952644644024	0.128960559602	-0.431885697444	1.099164027603	0.282905710870	-0.427295690520	0.445621974659	-0.182678918258
0.288046666667	0.796322772396	0.952712213653	0.129087638266	-0.432790474578	1.098846392357	0.282323966623	-0.426875527363	0.445236666561	-0.182669373134
0.288400000000	0.796643778268	0.952779690777	0.129214968350	-0.433693750434	1.098522461799	0.281741010181	-0.426455582002	0.444850899832	-0.182659227317
0.288753333333	0.796964689772	0.952847074328	0.129342547356	-0.434595519653	1.098192250581	0.281156831805	-0.426035855786	0.444464686280	-0.182648494355
0.289106666667	0.797285507747	0.952914363244	0.129470372728	-0.435495776780	1.097855773392	0.280571422033	-0.425616349938	0.444078037654	-0.182637187931
0.289460000000	0.797606233048	0.952981556467	0.129598441856	-0.436394516266	1.097513044944	0.279984771694	-0.425197065559	0.443690965639	-0.182625321842
0.289813333333	0.797926866541	0.953048652946	0.129726752072	-0.437291732466	1.097164079955	0.279396871925	-0.424778003634	0.443303481857	-0.182612909985
0.290166666667	0.798247409107	0.953115651637	0.129855300654	-0.438187419640	1.096808893140	0.278807714177	-0.424359165029	0.442915597866	-0.182599966336
0.290520000000	0.798567861640	0.953182551499	0.129984084825	-0.439081571946	1.096447499199	0.278217290223	-0.423940550499	0.442527325160	-0.182586504937
0.290873333333	0.798888225048	0.953249351501	0.130113101757	-0.439974183445	1.096079912809	0.277625592155	-0.423522160686	0.442138675167	-0.182572539881
0.291226666667	0.799208500251	0.953316050615	0.130242348568	-0.440865248098	1.095706148615	0.277032612386	-0.423103996127	0.441749659250	-0.182558085296
0.291580000000	0.799528688183	0.953382647822	0.130371822325	-0.441754759766	1.095326221223	0.276438343652	-0.422686057249	0.441360288704	-0.182543155333
0.291933333333	0.799848789788	0.953449142108	0.130501520044	-0.442642712208	1.094940145194	0.275842779001	-0.422268344379	0.440970574760	-0.182527764153
0.292286666667	0.800168806027	0.953515532467	0.130631438691	-0.443529099082	1.094547935034	0.275245911794	-0.421850857743	0.440580528579	-0.182511925917
0.292640000000	0.800488737869	0.953581817901	0.130761575183	-0.444413913945	1.094149605194	0.274647735696	-0.421433597466	0.440190161259	-0.182495654770
0.292993333333	0.800808586298	0.953647997415	0.130891926389	-0.445297150253	1.093745170059	0.274048244673	-0.421016563579	0.439799483828	-0.182478964835
0.293346666667	0.801128352308	0.953714070024	0.131022489130	-0.446178801361	1.093334643948	0.273447432982	-0.420599756020	0.439408507250	-0.182461870201
0.293700000000	0.801448036907	0.953780034751	0.131153260181	-0.447058860521	1.092918041110	0.272845295165	-0.420183174633	0.439017242421	-0.182444384913
0.294053333333	0.801767641112	0.953845890624	0.131284236269	-0.447937320887	1.092495375714	0.272241826046	-0.419766819175	0.438625700170	-0.182426522964
0.294406666667	0.802087165953	0.953911636679	0.131415414079	-0.448814175508	1.092066661853	0.271637020714	-0.419350689316	0.438233891262	-0.182408298288
0.294760000000	0.802406612472	0.953977271959	0.131546790250	-0.449689417338	1.091631913536	0.271030874527	-0.418934784638	0.437841826393	-0.182389724746
0.295113333333	0.802725981719	0.954042795516	0.131678361377	-0.450563039226	1.091191144687	0.270423383094	-0.418519104645	0.437449516196	-0.182370816128
0.295466666667	0.803045274758	0.954108206407	0.131810124013	-0.451435033926	1.090744369141	0.269814542276	-0.418103648756	0.437056971238	-0.182351586138
0.295820000000	0.803364492663	0.954173503699	0.131942074669	-0.452305394089	1.090291600642	0.269204348173	-0.417688416315	0.436664202022	-0.182332048390
0.296173333333	0.803683636517	0.954238686463	0.132074209814	-0.453174112271	1.089832852841	0.268592797121	-0.417273406586	0.436271218985	-0.182312216404
0.296526666667	0.804002707415	0.954303753782	0.132206525878	-0.454041180929	1.089368139294	0.267979885680	-0.416858618761	0.435878032502	-0.182292103597
0.296880000000	0.804321706460	0.954368704742	0.132339019249	-0.454906592423	1.088897473457	0.267365610633	-0.416444051958	0.435484652884	-0.182271723279
0.297233333333	0.804640634769	0.954433538439	0.132471686277	-0.455770339017	1.088420868690	0.266749968974	-0.416029705223	0.435091090380	-0.182251088649
0.297586666667	0.804959493464	0.954498253977	0.132604523275	-0.456632412879	1.087938338249	0.266132957904	-0.415615577536	0.434697355175	-0.182230212789
0.297940000000	0.805278283679	0.954562850466	0.132737526515	-0.457492806082	1.087449895289	0.265514574826	-0.415201667806	0.434303457395	-0.182209108660
0.298293333333	0.805597006559	0.954627327025	0.132870692237	-0.458351510606	1.086955552860	0.264894817335	-0.414787974879	0.433909407102	-0.182187789098
0.298646666667	0.805915663255	0.954691682778	0.133004016640	-0.459208518337	1.086455323907	0.264273683214	-0.414374497536	0.433515214301	-0.182166266809
0.299000000000	0.806234254928	0.954755916860	0.133137495890	-0.460063821070	1.085949221269	0.263651170430	-0.413961234496	0.433120888936	-0.182144554370
0.299353333333	0.806552782751	0.954820028410	0.133271126118	-0.460917410507	1.085437257675	0.263027277126	-0.413548184418	0.432726440891	-0.182122664220
0.299706666667	0.806871247901	0.954884016578	0.133404903419	-0.461769278260	1.084919445746	0.262402001614	-0.413135345900	0.432331879993	-0.182100608661
0.300060000000	0.807189651568	0.954947880519	0.133538823857	-0.462619415853	1.084395797996	0.261775342373	-0.412722717486	0.431937216012	-0.182078399855
0.300413333333	0.807507994947	0.955011619396	0.133672883461	-0.463467814718	1.083866326825	0.261147298044	-0.412310297660	0.431542458659	-0.182056049819
0.300766666667	0.807826279243	0.955075232380	0.133807078229	-0.464314466203	1.083331044522	0.260517867422	-0.411898084854	0.431147617591	-0.182033570427
0.301120000000	0.808144505670	0.955138718650	0.133941404127	-0.465159361566	1.082789963267	0.259887049453	-0.411486077447	0.430752702408	-0.182010973404
0.301473333333	0.808462675448	0.955202077390	0.134075857089	-0.466002491981	1.082243095124	0.259254843228	-0.411074273765	0.430357722656	-0.181988270329
0.301826666667	0.808780789806	0.955265307795	0.134210433020	-0.466843848536	1.081690452046	0.258621247981	-0.410662672086	0.429962687828	-0.181965472628
0.302180000000	0.809098849980	0.955328409064	0.134345127794	-0.467683422238	1.081132045871	0.257986263083	-0.410251270636	0.429567607361	-0.181942591577
0.302533333333	0.809416857215	0.955391380405	0.134479937257	-0.468521204006	1.080567888324	0.257349888037	-0.409840067595	0.429172490643	-0.181919638299
0.302886666667	0.809734812761	0.955454221034	0.134614857225	-0.469357184682	1.079997991016	0.256712122475	-0.409429061097	0.428777347008	-0.181896623764
0.303240000000	0.810052717879	0.955516930173	0.134749883486	-0.470191355025	1.079422365442	0.256072966154	-0.409018249231	0.428382185740	-0.181873558787
0.303593333333	0.810370573833	0.955579507051	0.134885011801	-0.471023705712	1.078841022985	0.255432418952	-0.408607630039	0.427987016071	-0.181850454028
0.303946666667	0.810688381897	0.955641950906	0.135020237904	-0.471854227345	1.078253974909	0.254790480862	-0.408197201524	0.427591847187	-0.181827319994
0.304300000000	0.811006143350	0.955704260982	0.135155557502	-0.472682910445	1.077661232367	0.254147151992	-0.407786961646	0.427196688220	-0.181804167033
0.304653333333	0.811323859479	0.955766436530	0.135290966277	-0.473509745458	1.077062806395	0.253502432561	-0.407376908322	0.426801548260	-0.181781005341
0.305006666667	0.811641531576	0.955828476808	0.135426459883	-0.474334722753	1.076458707912	0.252856322892	-0.406967039434	0.426406436344	-0.181757844956
0.305360000000	0.811959160942	0.955890381083	0.135562033953	-0.475157832623	1.075848947726	0.252208823412	-0.406557352822	0.426011361467	-0.181734695762
0.305713333333	0.812276748883	0.955952148626	0.135697684092	-0.475979065288	1.075233536526	0.251559934647	-0.406147846289	0.425616332576	-0.181711567486
0.306066666667	0.812594296710	0.956013778717	0.135833405883	-0.476798410897	1.074612484888	0.250909657221	-0.405738517603	0.425221358573	-0.181688469702
0.306420000000	0.812911805741	0.956075270644	0.135969194884	-0.477615859523	1.073985803274	0.250257991850	-0.405329364495	0.424826448315	-0.181665411829
0.306773333333	0.813229277302	0.956136623699	0.136105046633	-0.478431401170	1.073353502028	0.249604939342	-0.404920384661	0.424431610617	-0.181642403131
0.307126666667	0.813546712722	0.956197837183	0.136240956641	-0.479245025773	1.072715591383	0.248950500591	-0.404511575765	0.424036854250	-0.181619452721
0.307480000000	0.813864113337	0.956258910403	0.136376920400	-0.480056723194	1.072072081457	0.248294676576	-0.404102935436	0.423642187943	-0.181596569559
0.307833333333	0.814181480489	0.956319842673	0.136512933380	-0.480866483232	1.071422982251	0.247637468360	-0.403694461273	0.423247620382	-0.181573762453
0.308186666667	0.814498815525	0.956380633314	0.136648991028	-0.481674295615	1.070768303655	0.246978877082	-0.403286150843	0.422853160216	-0.181551040060
0.308540000000	0.814816119797	0.956441281653	0.136785088774	-0.482480150005	1.070108055447	0.246318903959	-0.402878001681	0.422458816049	-0.181528410889
0.308893333333	0.815133394663	0.956501787026	0.136921222022	-0.483284036000	1.069442247287	0.245657550285	-0.402470011294	0.422064596448	-0.181505883301
0.309246666667	0.815450641487	0.956562148771	0.137057386162	-0.484085943133	1.068770888728	0.244994817420	-0.402062177160	0.421670509942	-0.181483465508
0.309600000000	0.815767861637	0.956622366238	0.137193576559	-0.484885860873	1.068093989205	0.244330706799	-0.401654496728	0.421276565019	-0.181461165577
0.309953333333	0.816085056485	0.956682438779	0.137329788563	-0.485683778627	1.067411558046	0.243665219920	-0.401246967420	0.420882770132	-0.181438991430
0.310306666667	0.816402227411	0.956742365755	0.137466017503	-0.486479685740	1.066723604465	0.242998358348	-0.400839586632	0.420489133695	-0.181416950846
0.310660000000	0.816719375797	0.956802146533	0.137602258689	-0.487273571496	1.066030137564	0.242330123707	-0.400432351731	0.420095664089	-0.181395051463
0.311013333333	0.817036503031	0.956861780486	0.137738507416	-0.488065425118	1.065331166336	0.241660517685	-0.400025260060	0.419702369655	-0.181373300777
0.311366666667	0.817353610506	0.956921266993	0.137874758957	-0.488855235774	1.064626699663	0.240989542027	-0.399618308939	0.419309258701	-0.181351706147
0.311720000000	0.817670699618	0.956980605440	0.138011008572	-0.489642992568	1.063916746319	0.240317198532	-0.399211495660	0.418916339502	-0.181330274792
0.312073333333	0.817987771770	0.957039795219	0.138147251500	-0.490428684551	1.063201314966	0.239643489055	-0.398804817494	0.418523620297	-0.181309013798
0.312426666667	0.818304828366	0.957098835728	0.138283482966	-0.491212300717	1.062480414160	0.238968415502	-0.398398271687	0.418131109292	-0.181287930115
0.312780000000	0.818621870819	0.957157726372	0.138419698178	-0.491993830002	1.061754052346	0.238291979829	-0.397991855462	0.417738814661	-0.181267030563
0.313133333333	0.818938900541	0.957216466560	0.138555892328	-0.492773261289	1.061022237864	0.237614184042	-0.397585566022	0.417346744545	-0.181246321827
0.313486666667	0.819255918952	0.957275055709	0.138692060590	-0.493550583407	1.060284978946	0.236935030191	-0.397179400546	0.416954907054	-0.181225810467
0.313840000000	0.819572927474	0.957333493241	0.138828198127	-0.494325785131	1.059542283717	0.236254520371	-0.396773356192	0.416563310268	-0.181205502915
0.314193333333	0.819889927534	0.957391778584	0.138964300083	-0.495098855185	1.058794160197	0.235572656721	-0.396367430098	0.416171962234	-0.181185405475
0.314546666667	0.820206920563	0.957449911173	0.139100361589	-0.495869782239	1.058040616299	0.234889441420	-0.395961619381	0.415780870971	-0.181165524329
0.314900000000	0.820523907996	0.957507890446	0.139236377762	-0.496638554915	1.057281659834	0.234204876688	-0.395555921139	0.415390044467	-0.181145865539
0.315253333333	0.820840891271	0.957565715851	0.139372343702	-0.497405161783	1.056517298505	0.233518964780	-0.395150332448	0.414999490683	-0.181126435043
0.315606666667	0.821157871829	0.957623386837	0.139508254498	-0.498169591364	1.055747539915	0.232831707990	-0.394744850367	0.414609217550	-0.181107238664
0.315960000000	0.821474851117	0.957680902862	0.139644105223	-0.498931832130	1.054972391561	0.232143108645	-0.394339471936	0.414219232971	-0.181088282106
0.316313333333	0.821791830585	0.957738263388	0.139779890939	-0.499691872507	1.054191860840	0.231453169107	-0.393934194176	0.413829544822	-0.181069570961
0.316666666667	0.822108811684	0.957795467883	0.139915606693	-0.500449700873	1.053405955046	0.230761891769	-0.393529014089	0.413440160952	-0.181051110707
0.317020000000	0.822425795873	0.957852515825	0.140051247514	-0.501205305535	1.052614681249	0.230069279195	-0.393123928548	0.413051088688	-0.181032905408
0.317373333333	0.822742784590	0.957909406683	0.140186808506	-0.501958675001	1.051818046544	0.229375335258	-0.392718934833	0.412662336833	-0.181014963055
0.317726666667	0.823059779253	0.957966139944	0.140322284841	-0.502709797894	1.051016057268	0.228680066339	-0.392314029967	0.412273912595	-0.180997287431
0.318080000000	0.823376781255	0.958022715093	0.140457671804	-0.503458663103	1.050208719499	0.227983480914	-0.391909211206	0.411885823662	-0.180979883675
0.318433333333	0.823693791960	0.958079131619	0.140592964774	-0.504205259746	1.049396039007	0.227285589265	-0.391504475916	0.411498077682	-0.180962756874
0.318786666667	0.824010812707	0.958135389011	0.140728159230	-0.504949577168	1.048578021316	0.226586403189	-0.391099821568	0.411110682261	-0.180945912068
0.319140000000	0.824327844812	0.958191486763	0.140863250745	-0.505691604938	1.047754671749	0.225885935747	-0.390695245738	0.410723644967	-0.180929354260
0.319493333333	0.824644889563	0.958247424370	0.140998234985	-0.506431332847	1.046925995474	0.225184201056	-0.390290746104	0.410336973330	-0.180913088418
0.319846666667	0.824961948226	0.958303201330	0.141133107708	-0.507168750904	1.046091997535	0.224481214099	-0.389886320445	0.409950674849	-0.180897119485
0.320200000000	0.825279022045	0.958358817142	0.141267864761	-0.507903849336	1.045252682891	0.223776990576	-0.389481966635	0.409564756984	-0.180881452377
0.320553333333	0.825596112237	0.958414271305	0.141402502078	-0.508636618583	1.044408056438	0.223071546757	-0.389077682650	0.409179227167	-0.180866091992
0.320906666667	0.825913220001	0.958469563324	0.141537015682	-0.509367049298	1.043558123034	0.222364899378	-0.388673466556	0.408794092794	-0.180851043209
0.321260000000	0.826230346510	0.958524692700	0.141671401679	-0.510095132344	1.042702887522	0.221657065533	-0.388269316511	0.408409361235	-0.180836310896
0.321613333333	0.826547492916	0.958579658940	0.141805656257	-0.510820858788	1.041842354743	0.220948062592	-0.387865230768	0.408025039825	-0.180821899908
0.321966666667	0.826864660350	0.958634461549	0.141939775689	-0.511544219903	1.040976529553	0.220237908127	-0.387461207664	0.407641135874	-0.180807815089
0.322320000000	0.827181849923	0.958689100036	0.142073756325	-0.512265207165	1.040105416839	0.219526619849	-0.387057245625	0.407257656661	-0.180794061277
0.322673333333	0.827499062724	0.958743573909	0.142207594596	-0.512983812246	1.039229021528	0.218814215555	-0.386653343162	0.406874609437	-0.180780643305
0.323026666667	0.827816299820	0.958797882679	0.142341287008	-0.513700027017	1.038347348593	0.218100713083	-0.386249498868	0.406492001425	-0.180767565998
0.323380000000	0.828133562263	0.958852025856	0.142474830145	-0.514413843543	1.037460403070	0.217386130272	-0.385845711420	0.406109839821	-0.180754834180
0.323733333333	0.828450851080	0.958906002954	0.142608220664	-0.515125254081	1.036568190057	0.216670484926	-0.385441979573	0.405728131792	-0.180742452671
0.324086666667	0.828768167283	0.958959813485	0.142741455296	-0.515834251076	1.035670714726	0.215953794793	-0.385038302159	0.405346884482	-0.180730426289
0.324440000000	0.829085511862	0.959013456965	0.142874530843	-0.516540827162	1.034767982326	0.215236077534	-0.384634678089	0.404966105003	-0.180718759851
0.324793333333	0.829402885791	0.959066932910	0.143007444178	-0.517244975155	1.033859998187	0.214517350708	-0.384231106347	0.404585800445	-0.180707458173
0.325146666667	0.829720290024	0.959120240835	0.143140192241	-0.517946688055	1.032946767726	0.213797631750	-0.383827585991	0.404205977870	-0.180696526072
0.325500000000	0.830037725498	0.959173380261	0.143272772042	-0.518645959041	1.032028296449	0.213076937961	-0.383424116149	0.403826644313	-0.180685968362
0.325853333333	0.830355193132	0.959226350705	0.143405180657	-0.519342781469	1.031104589954	0.212355286495	-0.383020696021	0.403447806784	-0.180675789861
0.326206666667	0.830672693830	0.959279151688	0.143537415227	-0.520037148870	1.030175653934	0.211632694349	-0.382617324873	0.403069472268	-0.180665995384
0.326560000000	0.830990228475	0.959331782732	0.143669472955	-0.520729054949	1.029241494180	0.210909178355	-0.382214002041	0.402691647722	-0.180656589749
0.326913333333	0.831307797938	0.959384243359	0.143801351110	-0.521418493578	1.028302116581	0.210184755171	-0.381810726923	0.402314340080	-0.180647577774
0.327266666667	0.831625403070	0.959436533094	0.143933047020	-0.522105458801	1.027357527126	0.209459441283	-0.381407498982	0.401937556247	-0.180638964277
0.327620000000	0.831943044709	0.959488651461	0.144064558075	-0.522789944825	1.026407731906	0.208733252993	-0.381004317744	0.401561303106	-0.180630754077
0.327973333333	0.832260723676	0.959540597987	0.144195881721	-0.523471946020	1.025452737116	0.208006206418	-0.380601182795	0.401185587513	-0.180622951994
0.328326666667	0.832578440777	0.959592372200	0.144327015467	-0.524151456919	1.024492549052	0.207278317494	-0.380198093781	0.400810416298	-0.180615562847
0.328680000000	0.832896196802	0.959643973628	0.144457956873	-0.524828472214	1.023527174115	0.206549601965	-0.379795050406	0.400435796266	-0.180608591458
0.329033333333	0.833213992528	0.959695401802	0.144588703559	-0.525502986751	1.022556618811	0.205820075388	-0.379392052431	0.400061734198	-0.180602042645
0.329386666667	0.833531828717	0.959746656252	0.144719253197	-0.526174995534	1.021580889752	0.205089753132	-0.378989099670	0.399688236848	-0.180595921230
0.329740000000	0.833849706116	0.959797736513	0.144849603514	-0.526844493716	1.020599993653	0.204358650376	-0.378586191993	0.399315310945	-0.180590232032
0.330093333333	0.834167625460	0.959848642117	0.144979752289	-0.527511476603	1.019613937336	0.203626782112	-0.378183329323	0.398942963195	-0.180584979868
0.330446666667	0.834485587468	0.959899372601	0.145109697352	-0.528175939647	1.018622727727	0.202894163144	-0.377780511633	0.398571200275	-0.180580169558
0.330800000000	0.834803592849	0.959949927502	0.145239436582	-0.528837878447	1.017626371859	0.202160808090	-0.377377738947	0.398200028840	-0.180575805918
0.331153333333	0.835121642295	0.960000306357	0.145368967908	-0.529497288744	1.016624876870	0.201426731381	-0.376975011335	0.397829455518	-0.180571893762
0.331506666667	0.835439736489	0.960050508707	0.145498289309	-0.530154166424	1.015618250001	0.200691947267	-0.376572328919	0.397459486913	-0.180568437903
0.331860000000	0.835757876099	0.960100534093	0.145627398809	-0.530808507509	1.014606498602	0.199956469815	-0.376169691862	0.397090129603	-0.180565443151
0.332213333333	0.836076061782	0.960150382057	0.145756294477	-0.531460308161	1.013589630123	0.199220312910	-0.375767100377	0.396721390143	-0.180562914313
0.332566666667	0.836394294182	0.960200052144	0.145884974430	-0.532109564676	1.012567652122	0.198483490261	-0.375364554717	0.396353275058	-0.180560856194
0.332920000000	0.836712573934	0.960249543900	0.146013436828	-0.532756273485	1.011540572257	0.197746015401	-0.374962055179	0.395985790854	-0.180559273594
0.333273333333	0.837030901658	0.960298856872	0.146141679872	-0.533400431149	1.010508398293	0.197007901688	-0.374559602101	0.395618944008	-0.180558171309
0.333626666667	0.837349277965	0.960347990609	0.146269701809	-0.534042034359	1.009471138096	0.196269162307	-0.374157195862	0.395252740973	-0.180557554131
0.333980000000	0.837667703454	0.960396944662	0.146397500925	-0.534681079933	1.008428799633	0.195529810277	-0.373754836880	0.394887188176	-0.180557426847
0.334333333333	0.837986178715	0.960445718583	0.146525075545	-0.535317564815	1.007381390974	0.194789858446	-0.373352525610	0.394522292020	-0.180557794237
0.334686666667	0.838304704326	0.960494311925	0.146652424037	-0.535951486074	1.006328920291	0.194049319499	-0.372950262544	0.394158058882	-0.180558661079
0.335040000000	0.838623280855	0.960542724245	0.146779544804	-0.536582840898	1.005271395855	0.193308205959	-0.372548048211	0.393794495116	-0.180560032140
0.335393333333	0.838941908861	0.960590955099	0.146906436289	-0.537211626597	1.004208826035	0.192566530189	-0.372145883174	0.393431607049	-0.180561912182
0.335746666667	0.839260588892	0.960639004047	0.147033096971	-0.537837840596	1.003141219302	0.191824304392	-0.371743768029	0.393069400982	-0.180564305960
0.336100000000	0.839579321486	0.960686870649	0.147159525364	-0.538461480440	1.002068584224	0.191081540620	-0.371341703406	0.392707883193	-0.180567218220
0.336453333333	0.839898107175	0.960734554468	0.147285720018	-0.539082543784	1.000990929464	0.190338250768	-0.370939689964	0.392347059933	-0.180570653702
0.336806666667	0.840216946479	0.960782055069	0.147411679516	-0.539701028397	0.999908263784	0.189594446586	-0.370537728396	0.391986937430	-0.180574617132
0.337160000000	0.840535839909	0.960829372017	0.147537402477	-0.540316932160	0.998820596040	0.188850139672	-0.370135819423	0.391627521886	-0.180579113232
0.337513333333	0.840854787969	0.960876504881	0.147662887549	-0.540930253058	0.997727935183	0.188105341482	-0.369733963793	0.391268819476	-0.180584146710
0.337866666667	0.841173791154	0.960923453231	0.147788133414	-0.541540989188	0.996630290258	0.187360063328	-0.369332162284	0.390910836353	-0.180589722265
0.338220000000	0.841492849951	0.960970216638	0.147913138785	-0.542149138748	0.995527670401	0.186614316381	-0.368930415700	0.390553578642	-0.180595844585
0.338573333333	0.841811964838	0.961016794676	0.148037902403	-0.542754700039	0.994420084841	0.185868111679	-0.368528724869	0.390197052445	-0.180602518344
0.338926666667	0.842131136287	0.961063186922	0.148162423039	-0.543357671467	0.993307542897	0.185121460121	-0.368127090647	0.389841263837	-0.180609748208
0.339280000000	0.842450364761	0.961109392953	0.148286699495	-0.543958051532	0.992190053976	0.184374372481	-0.367725513910	0.389486218869	-0.180617538825
0.339633333333	0.842769650717	0.961155412348	0.148410730599	-0.544555838837	0.991067627573	0.183626859406	-0.367323995560	0.389131923567	-0.180625894834
0.339986666667	0.843088994603	0.961201244690	0.148534515204	-0.545151032077	0.989940273269	0.182878931422	-0.366922536520	0.388778383931	-0.180634820856
0.340340000000	0.843408396861	0.961246889562	0.148658052192	-0.545743630043	0.988808000729	0.182130598938	-0.366521137733	0.388425605935	-0.180644321501
0.340693333333	0.843727857927	0.961292346550	0.148781340470	-0.546333631617	0.987670819701	0.181381872252	-0.366119800165	0.388073595529	-0.180654401361
0.341046666667	0.844047378230	0.961337615242	0.148904378970	-0.546921035774	0.986528740017	0.180632761547	-0.365718524799	0.387722358638	-0.180665065013
0.341400000000	0.844366958192	0.961382695230	0.149027166647	-0.547505841576	0.985381771585	0.179883276905	-0.365317312637	0.387371901161	-0.180676317018
0.341753333333	0.844686598229	0.961427586103	0.149149702481	-0.548088048173	0.984229924397	0.179133428302	-0.364916164701	0.387022228970	-0.180688161920
0.342106666667	0.845006298753	0.961472287459	0.149271985474	-0.548667654800	0.983073208518	0.178383225613	-0.364515082025	0.386673347915	-0.180700604245
0.342460000000	0.845326060166	0.961516798892	0.149394014649	-0.549244660777	0.981911634091	0.177632678616	-0.364114065666	0.386325263818	-0.180713648501
0.342813333333	0.845645882869	0.961561120002	0.149515789051	-0.549819065504	0.980745211334	0.176881796998	-0.363713116689	0.385977982477	-0.180727299179
0.343166666667	0.845965767255	0.961605250391	0.149637307748	-0.550390868464	0.979573950537	0.176130590349	-0.363312236180	0.385631509664	-0.180741560747
0.343520000000	0.846285713711	0.961649189661	0.149758569824	-0.550960069218	0.978397862062	0.175379068175	-0.362911425235	0.385285851126	-0.180756437658
0.343873333333	0.846605722622	0.961692937418	0.149879574386	-0.551526667402	0.977216956341	0.174627239893	-0.362510684963	0.384941012583	-0.180771934340
0.344226666667	0.846925794366	0.961736493271	0.150000320558	-0.552090662731	0.976031243874	0.173875114838	-0.362110016487	0.384596999732	-0.180788055204
0.344580000000	0.847245929315	0.961779856830	0.150120807483	-0.552652054990	0.974840735228	0.173122702264	-0.361709420941	0.384253818243	-0.180804804637
0.344933333333	0.847566127840	0.961823027707	0.150241034319	-0.553210844040	0.973645441036	0.172370011344	-0.361308899469	0.383911473760	-0.180822187005
0.345286666667	0.847886390304	0.961866005517	0.150361000245	-0.553767029811	0.972445371995	0.171617051180	-0.360908453226	0.383569971904	-0.180840206652
0.345640000000	0.848206717069	0.961908789879	0.150480704453	-0.554320612299	0.971240538863	0.170863830794	-0.360508083375	0.383229318268	-0.180858867899
0.345993333333	0.848527108490	0.961951380411	0.150600146152	-0.554871591573	0.970030952459	0.170110359142	-0.360107791088	0.382889518421	-0.180878175042
0.346346666667	0.848847564920	0.961993776737	0.150719324566	-0.555419967763	0.968816623661	0.169356645108	-0.359707577547	0.382550577904	-0.180898132354
0.346700000000	0.849168086708	0.962035978481	0.150838238935	-0.555965741064	0.967597563404	0.168602697509	-0.359307443939	0.382212502237	-0.180918744083
0.347053333333	0.849488674199	0.962077985270	0.150956888509	-0.556508911736	0.966373782680	0.167848525098	-0.358907391459	0.381875296910	-0.180940014452
0.347406666667	0.849809327734	0.962119796735	0.151075272556	-0.557049480097	0.965145292532	0.167094136565	-0.358507421305	0.381538967390	-0.180961947659
0.347760000000	0.850130047654	0.962161412506	0.151193390355	-0.557587446525	0.963912104059	0.166339540540	-0.358107534685	0.381203519118	-0.180984547875
0.348113333333	0.850450834291	0.962202832220	0.151311241195	-0.558122811456	0.962674228407	0.165584745592	-0.357707732807	0.380868957508	-0.181007819244
0.348466666667	0.850771687981	0.962244055513	0.151428824380	-0.558655575384	0.961431676773	0.164829760237	-0.357308016887	0.380535287952	-0.181031765885
0.348820000000	0.851092609051	0.962285082026	0.151546139225	-0.559185738854	0.960184460400	0.164074592931	-0.356908388142	0.380202515812	-0.181056391886
0.349173333333	0.851413597829	0.962325911400	0.151663185054	-0.559713302467	0.958932590576	0.163319252082	-0.356508847792	0.379870646429	-0.181081701310
0.349526666667	0.851734654639	0.962366543281	0.151779961202	-0.560238266875	0.957676078635	0.162563746044	-0.356109397059	0.379539685114	-0.181107698190
0.349880000000	0.852055779804	0.962406977317	0.151896467014	-0.560760632780	0.956414935950	0.161808083121	-0.355710037169	0.379209637156	-0.181134386529
0.350233333333	0.852376973644	0.962447213157	0.152012701844	-0.561280400932	0.955149173936	0.161052271571	-0.355310769346	0.378880507818	-0.181161770303
0.350586666667	0.852698236475	0.962487250455	0.152128665055	-0.561797572127	0.953878804046	0.160296319605	-0.354911594816	0.378552302335	-0.181189853455
0.350940000000	0.853019568615	0.962527088866	0.152244356017	-0.562312147211	0.952603837768	0.159540235387	-0.354512514805	0.378225025920	-0.181218639901
0.351293333333	0.853340970378	0.962566728048	0.152359774109	-0.562824127069	0.951324286627	0.158784027043	-0.354113530538	0.377898683759	-0.181248133522
0.351646666667	0.853662442074	0.962606167663	0.152474918717	-0.563333512632	0.950040162182	0.158027702651	-0.353714643239	0.377573281012	-0.181278338171
0.352000000000	0.853983984016	0.962645407374	0.152589789233	-0.563840304870	0.948751476020	0.157271270254	-0.353315854130	0.377248822815	-0.181309257669
0.352353333333	0.854305596521	0.962684446848	0.152704385030	-0.564344504724	0.947458239737	0.156514737684	-0.352917164319	0.376925313830	-0.181340894455
0.352706666667	0.854627279883	0.962723285756	0.152818705567	-0.564846113321	0.946160464815	0.155758113372	-0.352518575239	0.376602760031	-0.181373255013
0.353060000000	0.854949034420	0.962761923784	0.152932750223	-0.565345131514	0.944858162415	0.155001405293	-0.352120087953	0.376281165909	-0.181406341436
0.353413333333	0.855270860446	0.962800360625	0.153046518409	-0.565841560161	0.943551343415	0.154244621706	-0.351721703614	0.375960536351	-0.181440157131
0.353766666667	0.855592758276	0.962838595983	0.153160009540	-0.566335400050	0.942240018410	0.153487770926	-0.351323423353	0.375640876163	-0.181474705366
0.354120000000	0.855914728226	0.962876629570	0.153273223032	-0.566826651908	0.940924197726	0.152730861299	-0.350925248274	0.375322190071	-0.181509989275
0.354473333333	0.856236770615	0.962914461110	0.153386158307	-0.567315316396	0.939603891426	0.151973901183	-0.350527179458	0.375004482726	-0.181546011862
0.354826666667	0.856558885762	0.962952090335	0.153498814790	-0.567801394116	0.938279109328	0.151216898919	-0.350129217962	0.374687758702	-0.181582776006
0.355180000000	0.856881073989	0.962989516985	0.153611191909	-0.568284885614	0.936949861010	0.150459862810	-0.349731364820	0.374372022498	-0.181620284465
0.355533333333	0.857203335617	0.963026740811	0.153723289097	-0.568765791378	0.935616155828	0.149702801104	-0.349333621046	0.374057278546	-0.181658539882
0.355886666667	0.857525670972	0.963063761569	0.153835105788	-0.569244111845	0.934278002922	0.148945721979	-0.348935987631	0.373743531205	-0.181697544786
0.356240000000	0.857848080378	0.963100579026	0.153946641421	-0.569719847402	0.932935411227	0.148188633523	-0.348538465543	0.373430784767	-0.181737301597
0.356593333333	0.858170564162	0.963137192955	0.154057895441	-0.570192998385	0.931588389483	0.147431543729	-0.348141055735	0.373119043459	-0.181777812632
0.356946666667	0.858493122652	0.963173603140	0.154168867294	-0.570663565088	0.930236946246	0.146674460482	-0.347743759135	0.372808311442	-0.181819080106
0.357300000000	0.858815756177	0.963209809367	0.154279556430	-0.571131547761	0.928881089895	0.145917391548	-0.347346576655	0.372498592817	-0.181861106136
0.357653333333	0.859138465067	0.963245811434	0.154389962304	-0.571596946609	0.927520828639	0.145160344570	-0.346949509186	0.372189891621	-0.181903892745
0.358006666667	0.859461249652	0.963281609145	0.154500084374	-0.572059761804	0.926156170527	0.144403327061	-0.346552557604	0.371882211833	-0.181947441868
0.358360000000	0.859784110265	0.963317202308	0.154609922103	-0.572519993477	0.924787123459	0.143646346397	-0.346155722764	0.371575557375	-0.181991755347
0.358713333333	0.860107047239	0.963352590742	0.154719474957	-0.572977641725	0.923413695188	0.142889409814	-0.345759005506	0.371269932110	-0.182036834945
0.359066666667	0.860430060907	0.963387774269	0.154828742405	-0.573432706613	0.922035893330	0.142132524404	-0.345362406653	0.370965339848	-0.182082682340
0.359420000000	0.860753151605	0.963422752718	0.154937723923	-0.573885188177	0.920653725374	0.141375697113	-0.344965927011	0.370661784346	-0.182129299135
0.359773333333	0.861076319667	0.963457525924	0.155046418987	-0.574335086423	0.919267198685	0.140618934736	-0.344569567369	0.370359269305	-0.182176686854
0.360126666667	0.861399565429	0.963492093730	0.155154827080	-0.574782401331	0.917876320513	0.139862243917	-0.344173328505	0.370057798381	-0.182224846951
0.360480000000	0.861722889229	0.963526455981	0.155262947687	-0.575227132856	0.916481097999	0.139105631146	-0.343777211176	0.369757375175	-0.182273780809
0.360833333333	0.862046291404	0.963560612530	0.155370780297	-0.575669280932	0.915081538185	0.138349102761	-0.343381216130	0.369458003244	-0.182323489745
0.361186666667	0.862369772292	0.963594563235	0.155478324405	-0.576108845473	0.913677648015	0.137592664942	-0.342985344097	0.369159686094	-0.182373975012
0.361540000000	0.862693332231	0.963628307958	0.155585579506	-0.576545826372	0.912269434347	0.136836323716	-0.342589595795	0.368862427190	-0.182425237797
0.361893333333	0.863016971561	0.963661846566	0.155692545103	-0.576980223509	0.910856903954	0.136080084951	-0.342193971927	0.368566229948	-0.182477279233
0.362246666667	0.863340690621	0.963695178932	0.155799220699	-0.577412036745	0.909440063536	0.135323954362	-0.341798473185	0.368271097744	-0.182530100392
0.362600000000	0.863664489752	0.963728304932	0.155905605803	-0.577841265932	0.908018919721	0.134567937506	-0.341403100246	0.367977033910	-0.182583702294
0.362953333333	0.863988369294	0.963761224449	0.156011699926	-0.578267910910	0.906593479076	0.133812039785	-0.341007853775	0.367684041737	-0.182638085903
0.363306666667	0.864312329588	0.963793937367	0.156117502585	-0.578691971508	0.905163748108	0.133056266445	-0.340612734427	0.367392124478	-0.182693252138
0.363660000000	0.864636370976	0.963826443577	0.156223013299	-0.579113447548	0.903729733273	0.132300622579	-0.340217742841	0.367101285346	-0.182749201864
0.364013333333	0.864960493798	0.963858742972	0.156328231589	-0.579532338849	0.902291440980	0.131545113125	-0.339822879647	0.366811527515	-0.182805935906
0.364366666667	0.865284698398	0.963890835449	0.156433156982	-0.579948645222	0.900848877599	0.130789742867	-0.339428145464	0.366522854124	-0.182863455040
0.364720000000	0.865608985117	0.963922720911	0.156537789007	-0.580362366478	0.899402049464	0.130034516440	-0.339033540899	0.366235268276	-0.182921760004
0.365073333333	0.865933354299	0.963954399260	0.156642127196	-0.580773502427	0.897950962881	0.129279438324	-0.338639066548	0.365948773039	-0.182980851494
0.365426666667	0.866257806286	0.963985870407	0.156746171086	-0.581182052877	0.896495624131	0.128524512854	-0.338244722996	0.365663371447	-0.183040730168
0.365780000000	0.866582341421	0.964017134261	0.156849920214	-0.581588017643	0.895036039475	0.127769744211	-0.337850510818	0.365379066502	-0.183101396649
0.366133333333	0.866906960048	0.964048190738	0.156953374124	-0.581991396541	0.893572215164	0.127015136435	-0.337456430579	0.365095861174	-0.183162851525
0.366486666667	0.867231662510	0.964079039755	0.157056532358	-0.582392189392	0.892104157436	0.126260693414	-0.337062482834	0.364813758401	-0.183225095351
0.366840000000	0.867556449151	0.964109681233	0.157159394465	-0.582790396025	0.890631872529	0.125506418898	-0.336668668128	0.364532761092	-0.183288128651
0.367193333333	0.867881320316	0.964140115095	0.157261959995	-0.583186016277	0.889155366681	0.124752316490	-0.336274986995	0.364252872126	-0.183351951920
0.367546666667	0.868206276348	0.964170341266	0.157364228500	-0.583579049994	0.887674646136	0.123998389654	-0.335881439962	0.363974094354	-0.183416565625
0.367900000000	0.868531317591	0.964200359675	0.157466199537	-0.583969497035	0.886189717149	0.123244641716	-0.335488027544	0.363696430600	-0.183481970207
0.368253333333	0.868856444392	0.964230170252	0.157567872661	-0.584357357269	0.884700585991	0.122491075861	-0.335094750248	0.363419883661	-0.183548166083
0.368606666667	0.869181657093	0.964259772932	0.157669247434	-0.584742630580	0.883207258950	0.121737695143	-0.334701608572	0.363144456306	-0.183615153643
0.368960000000	0.869506956041	0.964289167648	0.157770323417	-0.585125316866	0.881709742341	0.120984502481	-0.334308603005	0.362870151282	-0.183682933260
0.369313333333	0.869832341580	0.964318354339	0.157871100174	-0.585505416042	0.880208042506	0.120231500661	-0.333915734026	0.362596971307	-0.183751505282
0.369666666667	0.870157814055	0.964347332943	0.157971577271	-0.585882928039	0.878702165819	0.119478692343	-0.333523002107	0.362324919081	-0.183820870040
0.370020000000	0.870483373813	0.964376103401	0.158071754275	-0.586257852809	0.877192118691	0.118726080057	-0.333130407708	0.362053997275	-0.183891027847
0.370373333333	0.870809021198	0.964404665658	0.158171630755	-0.586630190320	0.875677907574	0.117973666209	-0.332737951285	0.361784208541	-0.183961978997
0.370726666667	0.871134756558	0.964433019656	0.158271206283	-0.586999940562	0.874159538961	0.117221453082	-0.332345633280	0.361515555509	-0.184033723771
0.371080000000	0.871460580237	0.964461165344	0.158370480429	-0.587367103548	0.872637019395	0.116469442841	-0.331953454131	0.361248040785	-0.184106262431
0.371433333333	0.871786492582	0.964489102667	0.158469452767	-0.587731679311	0.871110355470	0.115717637529	-0.331561414265	0.360981666958	-0.184179595230
0.371786666667	0.872112493939	0.964516831576	0.158568122871	-0.588093667909	0.869579553832	0.114966039076	-0.331169514100	0.360716436594	-0.184253722405
0.372140000000	0.872438584656	0.964544352021	0.158666490314	-0.588453069424	0.868044621187	0.114214649298	-0.330777754046	0.360452352241	-0.184328644183
0.372493333333	0.872764765080	0.964571663954	0.158764554674	-0.588809883962	0.866505564302	0.113463469900	-0.330386134507	0.360189416428	-0.184404360779
0.372846666667	0.873091035557	0.964598767328	0.158862315525	-0.589164111657	0.864962390006	0.112712502478	-0.329994655873	0.359927631664	-0.184480872398
0.373200000000	0.873417396436	0.964625662097	0.158959772444	-0.589515752668	0.863415105196	0.111961748524	-0.329603318531	0.359667000443	-0.184558179237
0.373553333333	0.873743848064	0.964652348217	0.159056925007	-0.589864807181	0.861863716838	0.111211209425	-0.329212122856	0.359407525238	-0.184636281483
0.373906666667	0.874070390789	0.964678825642	0.159153772790	-0.590211275413	0.860308231971	0.110460886468	-0.328821069215	0.359149208508	-0.184715179318
0.374260000000	0.874397024961	0.964705094331	0.159250315369	-0.590555157605	0.858748657707	0.109710780840	-0.328430157966	0.358892052694	-0.184794872913
0.374613333333	0.874723750928	0.964731154241	0.159346552320	-0.590896454032	0.857185001239	0.108960893635	-0.328039389460	0.358636060221	-0.184875362438
0.374966666667	0.875050569039	0.964757005332	0.159442483218	-0.591235164996	0.855617269835	0.108211225851	-0.327648764037	0.358381233498	-0.184956648052
0.375320000000	0.875377479646	0.964782647561	0.159538107637	-0.591571290830	0.854045470848	0.107461778398	-0.327258282030	0.358127574921	-0.185038729912
0.375673333333	0.875704483097	0.964808080891	0.159633425150	-0.591904831899	0.852469611714	0.106712552096	-0.326867943760	0.357875086869	-0.185121608172
0.376026666667	0.876031579744	0.964833305280	0.159728435330	-0.592235788597	0.850889699955	0.105963547680	-0.326477749542	0.357623771707	-0.185205282979
0.376380000000	0.876358769938	0.964858320691	0.159823137747	-0.592564161351	0.849305743181	0.105214765802	-0.326087699682	0.357373631786	-0.185289754477
0.376733333333	0.876686054032	0.964883127086	0.159917531970	-0.592889950621	0.847717749092	0.104466207035	-0.325697794473	0.357124669443	-0.185375022810
0.377086666667	0.877013432377	0.964907724426	0.160011617567	-0.593213156898	0.846125725479	0.103717871870	-0.325308034204	0.356876887002	-0.185461088116
0.377440000000	0.877340905328	0.964932112674	0.160105394104	-0.593533780706	0.844529680228	0.102969760728	-0.324918419149	0.356630286774	-0.185547950533
0.377793333333	0.877668473237	0.964956291793	0.160198861142	-0.593851822602	0.842929621316	0.102221873952	-0.324528949577	0.356384871058	-0.185635610197
0.378146666667	0.877996136460	0.964980261747	0.160292018244	-0.594167283175	0.841325556820	0.101474211817	-0.324139625745	0.356140642139	-0.185724067241
0.378500000000	0.878323895351	0.965004022499	0.160384864967	-0.594480163050	0.839717494913	0.100726774529	-0.323750447900	0.355897602291	-0.185813321799
0.378853333333	0.878651750268	0.965027574014	0.160477400867	-0.594790462884	0.838105443866	0.099979562229	-0.323361416280	0.355655753775	-0.185903374003
0.379206666667	0.878979701567	0.965050916254	0.160569625497	-0.595098183368	0.836489412050	0.099232574992	-0.322972531112	0.355415098843	-0.185994223986
0.379560000000	0.879307749605	0.965074049185	0.160661538406	-0.595403325225	0.834869407940	0.098485812835	-0.322583792615	0.355175639732	-0.186085871878
0.379913333333	0.879635894742	0.965096972771	0.160753139139	-0.595705889214	0.833245440109	0.097739275713	-0.322195200994	0.354937378671	-0.186178317812
0.380266666667	0.879964137338	0.965119686976	0.160844427238	-0.596005876127	0.831617517236	0.096992963527	-0.321806756446	0.354700317878	-0.186271561919
0.380620000000	0.880292477752	0.965142191766	0.160935402243	-0.596303286791	0.829985648103	0.096246876120	-0.321418459157	0.354464459558	-0.186365604331
0.380973333333	0.880620916347	0.965164487104	0.161026063688	-0.596598122064	0.828349841597	0.095501013284	-0.321030309301	0.354229805910	-0.186460445179
0.381326666667	0.880949453486	0.965186572955	0.161116411101	-0.596890382842	0.826710106710	0.094755374760	-0.320642307044	0.353996359117	-0.186556084598
0.381680000000	0.881278089532	0.965208449285	0.161206444009	-0.597180070051	0.825066452542	0.094009960242	-0.320254452537	0.353764121359	-0.186652522719
0.382033333333	0.881606824851	0.965230116056	0.161296161933	-0.597467184654	0.823418888298	0.093264769375	-0.319866745923	0.353533094800	-0.186749759678
0.382386666667	0.881935659808	0.965251573236	0.161385564389	-0.597751727643	0.821767423291	0.092519801761	-0.319479187331	0.353303281600	-0.186847795609
0.382740000000	0.882264594773	0.965272820786	0.161474650886	-0.598033700049	0.820112066943	0.091775056957	-0.319091776880	0.353074683906	-0.186946630647
0.383093333333	0.882593630112	0.965293858673	0.161563420931	-0.598313102933	0.818452828783	0.091030534481	-0.318704514677	0.352847303858	-0.187046264929
0.383446666667	0.882922766198	0.965314686860	0.161651874023	-0.598589937389	0.816789718450	0.090286233810	-0.318317400817	0.352621143585	-0.187146698592
0.383800000000	0.883252003400	0.965335305311	0.161740009656	-0.598864204546	0.815122745692	0.089542154385	-0.317930435383	0.352396205211	-0.187247931773
0.384153333333	0.883581342094	0.965355713990	0.161827827319	-0.599135905564	0.813451920365	0.088798295608	-0.317543618445	0.352172490849	-0.187349964612
0.384506666667	0.883910782652	0.965375912861	0.161915326492	-0.599405041636	0.811777252438	0.088054656850	-0.317156950063	0.351950002604	-0.187452797248
0.384860000000	0.884240325451	0.965395901888	0.162002506651	-0.599671613988	0.810098751987	0.087311237445	-0.316770430282	0.351728742573	-0.187556429820
0.385213333333	0.884569970870	0.965415681033	0.162089367266	-0.599935623877	0.808416429199	0.086568036700	-0.316384059135	0.351508712846	-0.187660862469
0.385566666667	0.884899719286	0.965435250260	0.162175907797	-0.600197072592	0.806730294372	0.085825053887	-0.315997836643	0.351289915504	-0.187766095337
0.385920000000	0.885229571082	0.965454609532	0.162262127699	-0.600455961455	0.805040357913	0.085082288254	-0.315611762812	0.351072352622	-0.187872128563
0.386273333333	0.885559526640	0.965473758811	0.162348026421	-0.600712291817	0.803346630342	0.084339739017	-0.315225837638	0.350856026266	-0.187978962291
0.386626666667	0.885889586345	0.965492698059	0.162433603401	-0.600966065061	0.801649122287	0.083597405368	-0.314840061101	0.350640938496	-0.188086596661
0.386980000000	0.886219750582	0.965511427239	0.162518858073	-0.601217282600	0.799947844488	0.082855286474	-0.314454433169	0.350427091365	-0.188195031816
0.387333333333	0.886550019740	0.965529946311	0.162603789861	-0.601465945879	0.798242807793	0.082113381479	-0.314068953795	0.350214486918	-0.188304267898
0.387686666667	0.886880394216	0.965548255246	0.162688398166	-0.601712056360	0.796534023298	0.081371689065	-0.313683622826	0.350003126740	-0.188414303690
0.388040000000	0.887210874401	0.965566353994	0.162772682389	-0.601955615422	0.794821501612	0.080630208940	-0.313298440231	0.349793013633	-0.188525142223
0.388393333333	0.887541460728	0.965584242537	0.162856641833	-0.602196624248	0.793105253629	0.079888939008	-0.312913405477	0.349584148748	-0.188636782349
0.388746666667	0.887872153643	0.965601920859	0.162940275749	-0.602435083836	0.791385289914	0.079147877198	-0.312528517880	0.349376533449	-0.188749224496
0.389100000000	0.888202953613	0.965619388951	0.163023583330	-0.602670995000	0.789661620861	0.078407021034	-0.312143776530	0.349170168845	-0.188862469194
0.389453333333	0.888533861126	0.965636646812	0.163106563714	-0.602904358386	0.787934256703	0.077666367677	-0.311759180292	0.348965055801	-0.188976517069
0.389806666667	0.888864876689	0.965653694448	0.163189215981	-0.603135174477	0.786203207519	0.076925913950	-0.311374727823	0.348761194947	-0.189091368833
0.390160000000	0.889196000826	0.965670531873	0.163271539163	-0.603363443603	0.784468483241	0.076185656372	-0.310990417573	0.348558586683	-0.189207025279
0.390513333333	0.889527234078	0.965687159109	0.163353532243	-0.603589165952	0.782730093662	0.075445591180	-0.310606247802	0.348357231191	-0.189323487276
0.390866666667	0.889858577004	0.965703576181	0.163435194157	-0.603812341573	0.780988048446	0.074705714353	-0.310222216581	0.348157128441	-0.189440755764
0.391220000000	0.890190030178	0.965719783124	0.163516523795	-0.604032970391	0.779242357138	0.073966021634	-0.309838321805	0.347958278199	-0.189558831742
0.391573333333	0.890521594188	0.965735779976	0.163597520007	-0.604251052208	0.777493029167	0.073226508548	-0.309454561198	0.347760680035	-0.189677716271
0.391926666667	0.890853269637	0.965751566784	0.163678181603	-0.604466586719	0.775740073860	0.072487170418	-0.309070932319	0.347564333329	-0.189797410461
0.392280000000	0.891185057141	0.965767143596	0.163758507354	-0.604679573511	0.773983500447	0.071748002380	-0.308687432575	0.347369237279	-0.189917915474
0.392633333333	0.891516957330	0.965782510469	0.163838495996	-0.604890012077	0.772223318075	0.071008999401	-0.308304059222	0.347175390909	-0.190039232512
0.392986666667	0.891848970844	0.965797667463	0.163918146232	-0.605097901821	0.770459535809	0.070270156287	-0.307920809376	0.346982793072	-0.190161362815
0.393340000000	0.892181098335	0.965812614643	0.163997456732	-0.605303242063	0.768692162648	0.069531467698	-0.307537680018	0.346791442463	-0.190284307658
0.393693333333	0.892513340467	0.965827352077	0.164076426136	-0.605506032051	0.766921207529	0.068792928158	-0.307154667998	0.346601337617	-0.190408068347
0.394046666667	0.892845697914	0.965841879839	0.164155053056	-0.605706270963	0.765146679336	0.068054532062	-0.306771770048	0.346412476924	-0.190532646211
0.394400000000	0.893178171358	0.965856198005	0.164233336079	-0.605903957915	0.763368586911	0.067316273690	-0.306388982781	0.346224858626	-0.190658042604
0.394753333333	0.893510761491	0.965870306657	0.164311273765	-0.606099091968	0.761586939059	0.066578147211	-0.306006302701	0.346038480832	-0.190784258896
0.395106666667	0.893843469013	0.965884205878	0.164388864652	-0.606291672134	0.759801744560	0.065840146695	-0.305623726206	0.345853341517	-0.190911296474
0.395460000000	0.894176294634	0.965897895754	0.164466107256	-0.606481697382	0.758013012173	0.065102266114	-0.305241249598	0.345669438529	-0.191039156735
0.395813333333	0.894509239067	0.965911376377	0.164543000073	-0.606669166645	0.756220750645	0.064364499355	-0.304858869083	0.345486769596	-0.191167841086
0.396166666667	0.894842303037	0.965924647837	0.164619541581	-0.606854078823	0.754424968723	0.063626840224	-0.304476580780	0.345305332332	-0.191297350938
0.396520000000	0.895175487271	0.965937710229	0.164695730241	-0.607036432791	0.752625675154	0.062889282450	-0.304094380725	0.345125124238	-0.191427687708
0.396873333333	0.895508792505	0.965950563652	0.164771564497	-0.607216227405	0.750822878701	0.062151819693	-0.303712264874	0.344946142711	-0.191558852809
0.397226666667	0.895842219478	0.965963208203	0.164847042781	-0.607393461504	0.749016588143	0.061414445548	-0.303330229112	0.344768385047	-0.191690847655
0.397580000000	0.896175768935	0.965975643985	0.164922163510	-0.607568133921	0.747206812288	0.060677153549	-0.302948269254	0.344591848445	-0.191823673654
0.397933333333	0.896509441626	0.965987871099	0.164996925090	-0.607740243481	0.745393559976	0.059939937176	-0.302566381050	0.344416530014	-0.191957332205
0.398286666667	0.896843238304	0.965999889649	0.165071325918	-0.607909789012	0.743576840089	0.059202789857	-0.302184560191	0.344242426776	-0.192091824702
0.398640000000	0.897177159726	0.966011699742	0.165145364379	-0.608076769347	0.741756661556	0.058465704974	-0.301802802312	0.344069535668	-0.192227152524
0.398993333333	0.897511206653	0.966023301483	0.165219038852	-0.608241183329	0.739933033360	0.057728675865	-0.301421102998	0.343897853551	-0.192363317038
0.399346666667	0.897845379847	0.966034694980	0.165292347709	-0.608403029816	0.738105964546	0.056991695828	-0.301039457783	0.343727377211	-0.192500319597
0.399700000000	0.898179680075	0.966045880342	0.165365289317	-0.608562307686	0.736275464225	0.056254758126	-0.300657862160	0.343558103363	-0.192638161536
0.400053333333	0.898514108104	0.966056857678	0.165437862036	-0.608719015839	0.734441541584	0.055517855991	-0.300276311581	0.343390028656	-0.192776844173
0.400406666667	0.898848664703	0.966067627096	0.165510064224	-0.608873153206	0.732604205887	0.054780982625	-0.299894801463	0.343223149676	-0.192916368804
0.400760000000	0.899183350642	0.966078188708	0.165581894237	-0.609024718749	0.730763466486	0.054044131202	-0.299513327189	0.343057462949	-0.193056736707
0.401113333333	0.899518166695	0.966088542622	0.165653350430	-0.609173711465	0.728919332823	0.053307294875	-0.299131884112	0.342892964946	-0.193197949134
0.401466666667	0.899853113631	0.966098688950	0.165724431154	-0.609320130395	0.727071814441	0.052570466778	-0.298750467561	0.342729652086	-0.193340007316
0.401820000000	0.900188192225	0.966108627801	0.165795134765	-0.609463974623	0.725220920983	0.051833640025	-0.298369072841	0.342567520739	-0.193482912457
0.402173333333	0.900523403249	0.966118359286	0.165865459617	-0.609605243280	0.723366662202	0.051096807718	-0.297987695238	0.342406567230	-0.193626665737
0.402526666667	0.900858747475	0.966127883513	0.165935404068	-0.609743935550	0.721509047967	0.050359962945	-0.297606330021	0.342246787840	-0.193771268308
0.402880000000	0.901194225674	0.966137200593	0.166004966479	-0.609880050675	0.719648088263	0.049623098787	-0.297224972446	0.342088178811	-0.193916721295
0.403233333333	0.901529838617	0.966146310634	0.166074145215	-0.610013587954	0.717783793204	0.048886208315	-0.296843617759	0.341930736351	-0.194063025792
0.403586666667	0.901865587074	0.966155213744	0.166142938645	-0.610144546750	0.715916173031	0.048149284598	-0.296462261198	0.341774456631	-0.194210182865
0.403940000000	0.902201471812	0.966163910030	0.166211345145	-0.610272926494	0.714045238122	0.047412320701	-0.296080897994	0.341619335794	-0.194358193551
0.404293333333	0.902537493597	0.966172399599	0.166279363099	-0.610398726684	0.712170998994	0.046675309691	-0.295699523380	0.341465369954	-0.194507058855
0.404646666667	0.902873653193	0.966180682556	0.166346990894	-0.610521946895	0.710293466308	0.045938244634	-0.295318132585	0.341312555201	-0.194656779750
0.405000000000	0.903209951362	0.966188759006	0.166414226930	-0.610642586778	0.708412650877	0.045201118603	-0.294936720845	0.341160887601	-0.194807357177
0.405353333333	0.903546388862	0.966196629051	0.166481069615	-0.610760646062	0.706528563666	0.044463924678	-0.294555283398	0.341010363201	-0.194958792047
0.405706666667	0.903882966450	0.966204292795	0.166547517364	-0.610876124563	0.704641215798	0.043726655943	-0.294173815492	0.340860978030	-0.195111085234
0.406060000000	0.904219684878	0.966211750337	0.166613568606	-0.610989022181	0.702750618563	0.042989305497	-0.293792312384	0.340712728102	-0.195264237583
0.406413333333	0.904556544895	0.966219001777	0.166679221781	-0.611099338908	0.700856783416	0.042251866449	-0.293410769347	0.340565609419	-0.195418249903
0.406766666667	0.904893547247	0.966226047212	0.166744475340	-0.611207074828	0.698959721984	0.041514331923	-0.293029181666	0.340419617972	-0.195573122969
0.407120000000	0.905230692675	0.966232886738	0.166809327749	-0.611312230123	0.697059446071	0.040776695058	-0.292647544644	0.340274749743	-0.195728857524
0.407473333333	0.905567981916	0.966239520451	0.166873777485	-0.611414805073	0.695155967663	0.040038949012	-0.292265853605	0.340131000710	-0.195885454274
0.407826666667	0.905905415704	0.966245948442	0.166937823043	-0.611514800062	0.693249298931	0.039301086962	-0.291884103895	0.339988366847	-0.196042913894
0.408180000000	0.906242994765	0.966252170803	0.167001462933	-0.611612215582	0.691339452234	0.038563102106	-0.291502290883	0.339846844126	-0.196201237022
0.408533333333	0.906580719823	0.966258187621	0.167064695679	-0.611707052232	0.689426440127	0.037824987666	-0.291120409965	0.339706428518	-0.196360424261
0.408886666667	0.906918591595	0.966263998985	0.167127519825	-0.611799310725	0.687510275361	0.037086736889	-0.290738456568	0.339567115998	-0.196520476182
0.409240000000	0.907256610792	0.966269604979	0.167189933932	-0.611888991892	0.685590970893	0.036348343047	-0.290356426149	0.339428902548	-0.196681393320
0.409593333333	0.907594778120	0.966275005686	0.167251936581	-0.611976096683	0.683668539883	0.035609799440	-0.289974314197	0.339291784153	-0.196843176176
0.409946666667	0.907933094279	0.966280201186	0.167313526373	-0.612060626171	0.681742995706	0.034871099401	-0.289592116240	0.339155756808	-0.197005825215
0.410300000000	0.908271559961	0.966285191557	0.167374701929	-0.612142581559	0.679814351953	0.034132236291	-0.289209827843	0.339020816520	-0.197169340869
0.410653333333	0.908610175852	0.966289976876	0.167435461894	-0.612221964179	0.677882622434	0.033393203506	-0.288827444611	0.338886959307	-0.197333723537
0.411006666667	0.908948942631	0.966294557215	0.167495804936	-0.612298775501	0.675947821187	0.032653994475	-0.288444962193	0.338754181204	-0.197498973583
0.411360000000	0.909287860968	0.966298932646	0.167555729747	-0.612373017135	0.674009962480	0.031914602665	-0.288062376287	0.338622478262	-0.197665091336
0.411713333333	0.909626931526	0.966303103237	0.167615235046	-0.612444690834	0.672069060820	0.031175021580	-0.287679682636	0.338491846549	-0.197832077093
0.412066666667	0.909966154959	0.966307069053	0.167674319578	-0.612513798503	0.670125130953	0.030435244765	-0.287296877038	0.338362282158	-0.197999931119
0.412420000000	0.910305531912	0.966310830158	0.167732982119	-0.612580342201	0.668178187876	0.029695265805	-0.286913955344	0.338233781204	-0.198168653643
0.412773333333	0.910645063022	0.966314386611	0.167791221473	-0.612644324149	0.666228246840	0.028955078328	-0.286530913467	0.338106339827	-0.198338244864
0.413126666667	0.910984748913	0.966317738470	0.167849036478	-0.612705746736	0.664275323359	0.028214676007	-0.286147747378	0.337979954195	-0.198508704949
0.413480000000	0.911324590201	0.966320885789	0.167906426008	-0.612764612524	0.662319433215	0.027474052563	-0.285764453118	0.337854620510	-0.198680034032
0.413833333333	0.911664587489	0.966323828618	0.167963388970	-0.612820924257	0.660360592468	0.026733201763	-0.285381026796	0.337730335004	-0.198852232216
0.414186666667	0.912004741369	0.966326567005	0.168019924314	-0.612874684870	0.658398817468	0.025992117426	-0.284997464598	0.337607093949	-0.199025299576
0.414540000000	0.912345052420	0.966329100995	0.168076031028	-0.612925897497	0.656434124858	0.025250793424	-0.284613762790	0.337484893653	-0.199199236153
0.414893333333	0.912685521207	0.966331430627	0.168131708150	-0.612974565483	0.654466531593	0.024509223682	-0.284229917725	0.337363730470	-0.199374041963
0.415246666667	0.913026148281	0.966333555938	0.168186954762	-0.613020692395	0.652496054947	0.023767402181	-0.283845925848	0.337243600802	-0.199549716991
0.415600000000	0.913366934174	0.966335476962	0.168241770001	-0.613064282035	0.650522712532	0.023025322964	-0.283461783705	0.337124501099	-0.199726261194
0.415953333333	0.913707879406	0.966337193726	0.168296153061	-0.613105338455	0.648546522309	0.022282980133	-0.283077487950	0.337006427870	-0.199903674505
0.416306666667	0.914048984472	0.966338706256	0.168350103198	-0.613143865976	0.646567502612	0.021540367855	-0.282693035357	0.336889377684	-0.200081956828
0.416660000000	0.914390249852	0.966340014570	0.168403619737	-0.613179869205	0.644585672166	0.020797480366	-0.282308422828	0.336773347179	-0.200261108046
0.417013333333	0.914731676001	0.966341118683	0.168456702076	-0.613213353060	0.642601050110	0.020054311969	-0.281923647405	0.336658333065	-0.200441128015
0.417366666667	0.915073263348	0.966342018603	0.168509349699	-0.613244322794	0.640613656029	0.019310857045	-0.281538706288	0.336544332137	-0.200622016574
0.417720000000	0.915415012297	0.966342714334	0.168561562180	-0.613272784025	0.638623509979	0.018567110051	-0.281153596846	0.336431341277	-0.200803773539
0.418073333333	0.915756923221	0.966343205873	0.168613339194	-0.613298742771	0.636630632531	0.017823065526	-0.280768316637	0.336319357470	-0.200986398707
0.418426666667	0.916098996459	0.966343493209	0.168664680529	-0.613322205479	0.634635044801	0.017078718096	-0.280382863430	0.336208377812	-0.201169891863
0.418780000000	0.916441232313	0.966343576323	0.168715586100	-0.613343179076	0.632636768498	0.016334062479	-0.279997235222	0.336098399518	-0.201354252774
0.419133333333	0.916783631047	0.966343455192	0.168766055956	-0.613361670999	0.630635825966	0.015589093492	-0.279611430262	0.335989419941	-0.201539481199
0.419486666667	0.917126192878	0.966343129779	0.168816090296	-0.613377689238	0.628632240225	0.014843806054	-0.279225447074	0.335881436575	-0.201725576888
0.419840000000	0.917468917979	0.966342600042	0.168865689476	-0.613391242370	0.626626035003	0.014098195192	-0.278839284465	0.335774447068	-0.201912539585
0.420193333333	0.917811806474	0.966341865928	0.168914854015	-0.613402339567	0.624617234750	0.013352256051	-0.278452941542	0.335668449219	-0.202100369028
0.420546666667	0.918154858440	0.966340927375	0.168963584594	-0.613410990593	0.622605864626	0.012605983892	-0.278066417698	0.335563440978	-0.202289064956
0.420900000000	0.918498073912	0.966339784314	0.169011882038	-0.613417205760	0.620591950449	0.011859374103	-0.277679712589	0.335459420426	-0.202478627105
0.421253333333	0.918841452888	0.966338436669	0.169059747298	-0.613420995843	0.618575518601	0.011112422196	-0.277292826086	0.335356385743	-0.202669055207
0.421606666667	0.919184995338	0.966336884360	0.169107181412	-0.613422371975	0.616556595902	0.010365123811	-0.276905758211	0.335254335175	-0.202860348992
0.421960000000	0.919528701221	0.966335127304	0.169154185472	-0.613421345511	0.614535209460	0.009617474707	-0.276518509065	0.335153266985	-0.203052508179
0.422313333333	0.919872570487	0.966333165419	0.169200760586	-0.613417927926	0.612511386551	0.008869470762	-0.276131078766	0.335053179421	-0.203245532479
0.422666666667	0.920216603084	0.966330998622	0.169246907870	-0.613412130770	0.610485154574	0.008121107961	-0.275743467428	0.334954070701	-0.203439421585
0.423020000000	0.920560798963	0.966328626829	0.169292628434	-0.613403965656	0.608456541164	0.007372381979	-0.275355675104	0.334855938726	-0.203634174221
0.423373333333	0.920905158117	0.966326049979	0.169337923242	-0.613393443580	0.606425572563	0.006623290805	-0.274967701626	0.334758781993	-0.203829791969
0.423726666667	0.921249680619	0.966323268026	0.169382792999	-0.613380574690	0.604392274106	0.005873832272	-0.274579546197	0.334662597731	-0.204026273263
0.424080000000	0.921594366622	0.966320280950	0.169427238141	-0.613365368104	0.602356669395	0.005124005972	-0.274191207493	0.334567383057	-0.204223617433
0.424433333333	0.921939216358	0.966317088755	0.169471258838	-0.613347831976	0.600318780582	0.004373812527	-0.273802683653	0.334473134696	-0.204421823678
0.424786666667	0.922284230136	0.966313691466	0.169514855008	-0.613327973526	0.598278628455	0.003623253416	-0.273413972301	0.334379849006	-0.204620891067
0.425140000000	0.922629408340	0.966310089130	0.169558026317	-0.613305799067	0.596236232499	0.002872330824	-0.273025070561	0.334287521989	-0.204820818543
0.425493333333	0.922974751427	0.966306281812	0.169600772189	-0.613281314034	0.594191610965	0.002121047514	-0.272635975075	0.334196149315	-0.205021604926
0.425846666667	0.923320259922	0.966302269598	0.169643091814	-0.613254523010	0.592144780931	0.001369406705	-0.272246682026	0.334105726337	-0.205223248913
0.426200000000	0.923665934422	0.966298052589	0.169684984152	-0.613225429752	0.590095758363	0.000617411974	-0.271857187148	0.334016248106	-0.205425749084
0.426553333333	0.924011775586	0.966293630906	0.169726447940	-0.613194037220	0.588044558169	-0.000134932831	-0.271467485750	0.333927709390	-0.205629103898
0.426906666667	0.924357784140	0.966289004685	0.169767481702	-0.613160347605	0.585991194254	-0.000887623674	-0.271077572730	0.333840104688	-0.205833311702
0.427260000000	0.924703960871	0.966284174076	0.169808083750	-0.613124362353	0.583935679575	-0.001640656393	-0.270687442593	0.333753428246	-0.206038370724
0.427613333333	0.925050306625	0.966279139245	0.169848252200	-0.613086082195	0.581878026187	-0.002394026760	-0.270297089470	0.333667674076	-0.206244279085
0.427966666667	0.925396822306	0.966273900370	0.169887984970	-0.613045507176	0.579818245296	-0.003147730533	-0.269906507132	0.333582835964	-0.206451034790
0.428320000000	0.925743508874	0.966268457645	0.169927279791	-0.613002636677	0.577756347303	-0.003901763498	-0.269515689011	0.333498907490	-0.206658635737
0.428673333333	0.926090367339	0.966262811272	0.169966134216	-0.612957469448	0.575692341850	-0.004656121506	-0.269124628213	0.333415882040	-0.206867079716
0.429026666667	0.926437398766	0.966256961467	0.170004545625	-0.612910003631	0.573626237869	-0.005410800506	-0.268733317538	0.333333752822	-0.207076364409
0.429380000000	0.926784604265	0.966250908455	0.170042511230	-0.612860236789	0.571558043617	-0.006165796571	-0.268341749494	0.333252512876	-0.207286487395
0.429733333333	0.927131984995	0.966244652473	0.170080028087	-0.612808165933	0.569487766727	-0.006921105922	-0.267949916312	0.333172155091	-0.207497446147
0.430086666667	0.927479542158	0.966238193766	0.170117093097	-0.612753787545	0.567415414239	-0.007676724947	-0.267557809965	0.333092672213	-0.207709238039
0.430440000000	0.927827276998	0.966231532585	0.170153703018	-0.612697097608	0.565340992648	-0.008432650216	-0.267165422181	0.333014056862	-0.207921860343
0.430793333333	0.928175190802	0.966224669194	0.170189854467	-0.612638091628	0.563264507934	-0.009188878493	-0.266772744458	0.332936301541	-0.208135310233
0.431146666667	0.928523284891	0.966217603861	0.170225543933	-0.612576764659	0.561185965606	-0.009945406748	-0.266379768080	0.332859398647	-0.208349584785
0.431500000000	0.928871560625	0.966210336861	0.170260767774	-0.612513111330	0.559105370729	-0.010702232164	-0.265986484127	0.332783340483	-0.208564680980
0.431853333333	0.929220019399	0.966202868475	0.170295522232	-0.612447125866	0.557022727966	-0.011459352143	-0.265592883495	0.332708119269	-0.208780595707
0.432206666667	0.929568662639	0.966195198991	0.170329803435	-0.612378802110	0.554938041607	-0.012216764312	-0.265198956901	0.332633727150	-0.208997325760
0.432560000000	0.929917491802	0.966187328700	0.170363607402	-0.612308133548	0.552851315599	-0.012974466521	-0.264804694903	0.332560156206	-0.209214867846
0.432913333333	0.930266508374	0.966179257899	0.170396930050	-0.612235113328	0.550762553581	-0.013732456850	-0.264410087907	0.332487398463	-0.209433218580
0.433266666667	0.930615713870	0.966170986890	0.170429767201	-0.612159734286	0.548671758910	-0.014490733605	-0.264015126183	0.332415445900	-0.209652374493
0.433620000000	0.930965109828	0.966162515975	0.170462114584	-0.612081988957	0.546578934692	-0.015249295319	-0.263619799870	0.332344290457	-0.209872332031
0.433973333333	0.931314697813	0.966153845464	0.170493967842	-0.612001869606	0.544484083806	-0.016008140750	-0.263224098995	0.332273924042	-0.210093087556
0.434326666667	0.931664479410	0.966144975665	0.170525322539	-0.611919368237	0.542387208932	-0.016767268880	-0.262828013475	0.332204338543	-0.210314637348
0.434680000000	0.932014456226	0.966135906891	0.170556174161	-0.611834476620	0.540288312578	-0.017526678908	-0.262431533133	0.332135525829	-0.210536977611
0.435033333333	0.932364629890	0.966126639458	0.170586518121	-0.611747186300	0.538187397101	-0.018286370250	-0.262034647704	0.332067477761	-0.210760104467
0.435386666667	0.932715002046	0.966117173681	0.170616349767	-0.611657488623	0.536084464731	-0.019046342535	-0.261637346845	0.332000186195	-0.210984013966
0.435740000000	0.933065574357	0.966107509876	0.170645664383	-0.611565374746	0.533979517597	-0.019806595597	-0.261239620144	0.331933642993	-0.211208702083
0.436093333333	0.933416348502	0.966097648364	0.170674457194	-0.611470835655	0.531872557743	-0.020567129474	-0.260841457128	0.331867840021	-0.211434164722
0.436446666667	0.933767326173	0.966087589461	0.170702723371	-0.611373862183	0.529763587152	-0.021327944401	-0.260442847270	0.331802769163	-0.211660397715
0.436800000000	0.934118509078	0.966077333487	0.170730458034	-0.611274445019	0.527652607765	-0.022089040805	-0.260043779998	0.331738422319	-0.211887396829
0.437153333333	0.934469898935	0.966066880762	0.170757656253	-0.611172574729	0.525539621501	-0.022850419300	-0.259644244701	0.331674791414	-0.212115157763
0.437506666667	0.934821497474	0.966056231603	0.170784313057	-0.611068241765	0.523424630272	-0.023612080680	-0.259244230736	0.331611868398	-0.212343676151
0.437860000000	0.935173306437	0.966045386329	0.170810423434	-0.610961436479	0.521307636006	-0.024374025916	-0.258843727433	0.331549645256	-0.212572947569
0.438213333333	0.935525327571	0.966034345256	0.170835982334	-0.610852149139	0.519188640659	-0.025136256146	-0.258442724105	0.331488114007	-0.212802967527
0.438566666667	0.935877562636	0.966023108702	0.170860984673	-0.610740369936	0.517067646232	-0.025898772676	-0.258041210050	0.331427266711	-0.213033731482
0.438920000000	0.936230013397	0.966011676981	0.170885425338	-0.610626088999	0.514944654787	-0.026661576966	-0.257639174558	0.331367095468	-0.213265234829
0.439273333333	0.936582681626	0.966000050407	0.170909299184	-0.610509296407	0.512819668464	-0.027424670630	-0.257236606916	0.331307592428	-0.213497472914
0.439626666667	0.936935569100	0.965988229290	0.170932601045	-0.610389982198	0.510692689489	-0.028188055430	-0.256833496413	0.331248749785	-0.213730441026
0.439980000000	0.937288677601	0.965976213942	0.170955325728	-0.610268136380	0.508563720196	-0.028951733266	-0.256429832345	0.331190559789	-0.213964134404
0.440333333333	0.937642008917	0.965964004670	0.170977468023	-0.610143748940	0.506432763031	-0.029715706174	-0.256025604018	0.331133014741	-0.214198548239
0.440686666667	0.937995564837	0.965951601780	0.170999022701	-0.610016809857	0.504299820571	-0.030479976322	-0.255620800756	0.331076106998	-0.214433677674
0.441040000000	0.938349347153	0.965939005574	0.171019984518	-0.609887309107	0.502164895533	-0.031244545999	-0.255215411900	0.331019828978	-0.214669517807
0.441393333333	0.938703357660	0.965926216353	0.171040348216	-0.609755236674	0.500027990786	-0.032009417614	-0.254809426815	0.330964173158	-0.214906063690
0.441746666667	0.939057598154	0.965913234416	0.171060108528	-0.609620582559	0.497889109359	-0.032774593689	-0.254402834893	0.330909132077	-0.215143310336
0.442100000000	0.939412070431	0.965900060058	0.171079260175	-0.609483336787	0.495748254456	-0.033540076855	-0.253995625554	0.330854698337	-0.215381252717
0.442453333333	0.939766776288	0.965886693571	0.171097797873	-0.609343489414	0.493605429462	-0.034305869844	-0.253587788254	0.330800864606	-0.215619885764
0.442806666667	0.940121717521	0.965873135243	0.171115716333	-0.609201030538	0.491460637954	-0.035071975488	-0.253179312482	0.330747623618	-0.215859204375
0.443160000000	0.940476895925	0.965859385363	0.171133010263	-0.609055950301	0.489313883710	-0.035838396711	-0.252770187770	0.330694968175	-0.216099203410
0.443513333333	0.940832313294	0.965845444211	0.171149674369	-0.608908238901	0.487165170715	-0.036605136524	-0.252360403687	0.330642891148	-0.216339877696
0.443866666667	0.941187971419	0.965831312068	0.171165703356	-0.608757886594	0.485014503172	-0.037372198024	-0.251949949848	0.330591385476	-0.216581222030
0.444220000000	0.941543872090	0.965816989209	0.171181091933	-0.608604883703	0.482861885506	-0.038139584385	-0.251538815914	0.330540444170	-0.216823231175
0.444573333333	0.941900017093	0.965802475908	0.171195834811	-0.608449220623	0.480707322377	-0.038907298856	-0.251126991594	0.330490060310	-0.217065899869
0.444926666667	0.942256408210	0.965787772433	0.171209926704	-0.608290887827	0.478550818680	-0.039675344756	-0.250714466649	0.330440227049	-0.217309222821
0.445280000000	0.942613047221	0.965772879050	0.171223362337	-0.608129875871	0.476392379555	-0.040443725471	-0.250301230888	0.330390937612	-0.217553194713
0.445633333333	0.942969935900	0.965757796020	0.171236136436	-0.607966175399	0.474232010392	-0.041212444448	-0.249887274178	0.330342185294	-0.217797810204
0.445986666667	0.943327076018	0.965742523602	0.171248243742	-0.607799777150	0.472069716838	-0.041981505190	-0.249472586439	0.330293963466	-0.218043063932
0.446340000000	0.943684469340	0.965727062049	0.171259679001	-0.607630671959	0.469905504800	-0.042750911257	-0.249057157649	0.330246265568	-0.218288950510
0.446693333333	0.944042117626	0.965711411611	0.171270436972	-0.607458850764	0.467739380453	-0.043520666257	-0.248640977844	0.330199085114	-0.218535464533
0.447046666667	0.944400022631	0.965695572535	0.171280512426	-0.607284304608	0.465571350240	-0.044290773846	-0.248224037119	0.330152415693	-0.218782600578
0.447400000000	0.944758186104	0.965679545064	0.171289900148	-0.607107024647	0.463401420882	-0.045061237722	-0.247806325629	0.330106250962	-0.219030353203
0.447753333333	0.945116609787	0.965663329435	0.171298594935	-0.606927002150	0.461229599378	-0.045832061623	-0.247387833592	0.330060584655	-0.219278716951
0.448106666667	0.945475295416	0.965646925883	0.171306591602	-0.606744228503	0.459055893010	-0.046603249324	-0.246968551288	0.330015410575	-0.219527686349
0.448460000000	0.945834244721	0.965630334639	0.171313884977	-0.606558695215	0.456880309346	-0.047374804633	-0.246548469060	0.329970722598	-0.219777255912
0.448813333333	0.946193459425	0.965613555929	0.171320469907	-0.606370393917	0.454702856245	-0.048146731386	-0.246127577316	0.329926514672	-0.220027420142
0.449166666667	0.946552941242	0.965596589976	0.171326341255	-0.606179316368	0.452523541856	-0.048919033449	-0.245705866528	0.329882780814	-0.220278173529
0.449520000000	0.946912691880	0.965579436997	0.171331493904	-0.605985454459	0.450342374626	-0.049691714711	-0.245283327233	0.329839515115	-0.220529510554
0.449873333333	0.947272713041	0.965562097206	0.171335922755	-0.605788800211	0.448159363298	-0.050464779083	-0.244859950035	0.329796711734	-0.220781425689
0.450226666667	0.947633006416	0.965544570815	0.171339622729	-0.605589345782	0.445974516915	-0.051238230493	-0.244435725604	0.329754364899	-0.221033913398
0.450580000000	0.947993573689	0.965526858029	0.171342588768	-0.605387083466	0.443787844822	-0.052012072888	-0.244010644676	0.329712468908	-0.221286968138
0.450933333333	0.948354416538	0.965508959051	0.171344815835	-0.605182005697	0.441599356668	-0.052786310227	-0.243584698055	0.329671018127	-0.221540584360
0.451286666667	0.948715536631	0.965490874077	0.171346298915	-0.604974105052	0.439409062405	-0.053560946482	-0.243157876613	0.329630006989	-0.221794756511
0.451640000000	0.949076935626	0.965472603303	0.171347033014	-0.604763374251	0.437216972294	-0.054335985632	-0.242730171286	0.329589429996	-0.222049479034
0.451993333333	0.949438615175	0.965454146917	0.171347013161	-0.604549806156	0.435023096902	-0.055111431666	-0.242301573082	0.329549281713	-0.222304746368
0.452346666667	0.949800576920	0.965435505107	0.171346234409	-0.604333393779	0.432827447103	-0.055887288574	-0.241872073074	0.329509556772	-0.222560552951
0.452700000000	0.950162822494	0.965416678052	0.171344691835	-0.604114130281	0.430630034082	-0.056663560354	-0.241441662403	0.329470249869	-0.222816893221
0.453053333333	0.950525353522	0.965397665933	0.171342380539	-0.603892008968	0.428430869333	-0.057440251000	-0.241010332278	0.329431355764	-0.223073761613
0.453406666667	0.950888171618	0.965378468921	0.171339295645	-0.603667023301	0.426229964658	-0.058217364508	-0.240578073975	0.329392869280	-0.223331152565
0.453760000000	0.951251278389	0.965359087188	0.171335432305	-0.603439166888	0.424027332170	-0.058994904866	-0.240144878839	0.329354785300	-0.223589060515
0.454113333333	0.951614675431	0.965339520898	0.171330785691	-0.603208433494	0.421822984287	-0.059772876059	-0.239710738280	0.329317098769	-0.223847479904
0.454466666667	0.951978364332	0.965319770215	0.171325351006	-0.602974817031	0.419616933737	-0.060551282058	-0.239275643777	0.329279804693	-0.224106405174
0.454820000000	0.952342346669	0.965299835296	0.171319123475	-0.602738311568	0.417409193551	-0.061330126825	-0.238839586873	0.329242898133	-0.224365830771
0.455173333333	0.952706624012	0.965279716296	0.171312098350	-0.602498911325	0.415199777067	-0.062109414305	-0.238402559181	0.329206374212	-0.224625751146
0.455526666667	0.953071197917	0.965259413365	0.171304270910	-0.602256610677	0.412988697924	-0.062889148427	-0.237964552377	0.329170228106	-0.224886160754
0.455880000000	0.953436069936	0.965238926650	0.171295636460	-0.602011404152	0.410775970063	-0.063669333100	-0.237525558204	0.329134455050	-0.225147054054
0.456233333333	0.953801241608	0.965218256294	0.171286190330	-0.601763286431	0.408561607726	-0.064449972212	-0.237085568469	0.329099050330	-0.225408425511
0.456586666667	0.954166714461	0.965197402437	0.171275927880	-0.601512252349	0.406345625448	-0.065231069625	-0.236644575045	0.329064009288	-0.225670269597
0.456940000000	0.954532490018	0.965176365214	0.171264844495	-0.601258296894	0.404128038062	-0.066012629176	-0.236202569868	0.329029327317	-0.225932580791
0.457293333333	0.954898569787	0.965155144758	0.171252935586	-0.601001415207	0.401908860693	-0.066794654676	-0.235759544940	0.328994999863	-0.226195353577
0.457646666667	0.955264955270	0.965133741197	0.171240196594	-0.600741602581	0.399688108756	-0.067577149901	-0.235315492324	0.328961022419	-0.226458582448
0.458000000000	0.955631647958	0.965112154657	0.171226622986	-0.600478854462	0.397465797952	-0.068360118598	-0.234870404146	0.328927390529	-0.226722261905
0.458353333333	0.955998649312	0.965090385260	0.171212210308	-0.600213166691	0.395241944754	-0.069143565130	-0.234424272636	0.328894099521	-0.226986385521
0.458706666667	0.956365960762	0.965068433102	0.171196954244	-0.599944535772	0.393016566864	-0.069927493789	-0.233977090383	0.328861145760	-0.227250949974
0.459060000000	0.956733583565	0.965046298259	0.171180851011	-0.599672960705	0.390789686829	-0.070711913198	-0.233528850690	0.328828525042	-0.227515949295
0.459413333333	0.957101518857	0.965023980769	0.171163897220	-0.599398442331	0.388561330619	-0.071496833748	-0.233079547522	0.328796233738	-0.227781378867
0.459766666667	0.957469767654	0.965001480646	0.171146089891	-0.599120983402	0.386331527736	-0.072282267754	-0.232629175475	0.328764268465	-0.228047234384
0.460120000000	0.957838330848	0.964978797879	0.171127426442	-0.598840588496	0.384100310998	-0.073068229089	-0.232177729743	0.328732626058	-0.228313511833
0.460473333333	0.958207209217	0.964955932433	0.171107904668	-0.598557263938	0.381867716339	-0.073854732860	-0.231725206084	0.328701303539	-0.228580207477
0.460826666667	0.958576403427	0.964932884250	0.171087522724	-0.598271017715	0.379633782615	-0.074641795127	-0.231271600783	0.328670298091	-0.228847317838
0.461180000000	0.958945914041	0.964909653256	0.171066279117	-0.597981859404	0.377398551431	-0.075429432657	-0.230816910626	0.328639607031	-0.229114839679
0.461533333333	0.959315741518	0.964886239357	0.171044172683	-0.597689800094	0.375162066971	-0.076217662704	-0.230361132864	0.328609227789	-0.229382769994
0.461886666667	0.959685886224	0.964862642445	0.171021202580	-0.597394852319	0.372924375840	-0.077006502829	-0.229904265189	0.328579157882	-0.229651105990
0.462240000000	0.960056348430	0.964838862397	0.170997368269	-0.597097029986	0.370685526915	-0.077795970732	-0.229446305701	0.328549394895	-0.229919845074
0.462593333333	0.960427128319	0.964814899077	0.170972669504	-0.596796348310	0.368445571203	-0.078586084113	-0.228987252887	0.328519936460	-0.230188984845
0.462946666667	0.960798225991	0.964790752338	0.170947106316	-0.596492823752	0.366204561713	-0.079376860552	-0.228527105590	0.328490780237	-0.230458523076
0.463300000000	0.961169641465	0.964766422023	0.170920679005	-0.596186473954	0.363962553323	-0.080168317407	-0.228065862989	0.328461923897	-0.230728457707
0.463653333333	0.961541374685	0.964741907966	0.170893388126	-0.595877317684	0.361719602664	-0.080960471720	-0.227603524573	0.328433365105	-0.230998786832
0.464006666667	0.961913425520	0.964717209992	0.170865234474	-0.595565374776	0.359475768009	-0.081753340149	-0.227140090120	0.328405101502	-0.231269508693
0.464360000000	0.962285793771	0.964692327923	0.170836219082	-0.595250666076	0.357231109160	-0.082546938900	-0.226675559675	0.328377130696	-0.231540621664
0.464713333333	0.962658479173	0.964667261572	0.170806343200	-0.594933213392	0.354985687351	-0.083341283676	-0.226209933534	0.328349450242	-0.231812124246
0.465066666667	0.963031481396	0.964642010749	0.170775608293	-0.594613039437	0.352739565146	-0.084136389635	-0.225743212216	0.328322057634	-0.232084015057
0.465420000000	0.963404800053	0.964616575261	0.170744016024	-0.594290167786	0.350492806350	-0.084932271352	-0.225275396453	0.328294950291	-0.232356292826
0.465773333333	0.963778434699	0.964590954911	0.170711568254	-0.593964622825	0.348245475918	-0.085728942794	-0.224806487171	0.328268125546	-0.232628956378
0.466126666667	0.964152384835	0.964565149501	0.170678267021	-0.593636429707	0.345997639872	-0.086526417297	-0.224336485470	0.328241580637	-0.232902004635
0.466480000000	0.964526649910	0.964539158831	0.170644114543	-0.593305614307	0.343749365220	-0.087324707550	-0.223865392611	0.328215312695	-0.233175436602
0.466833333333	0.964901229325	0.964512982704	0.170609113200	-0.592972203184	0.341500719881	-0.088123825580	-0.223393210000	0.328189318739	-0.233449251363
0.467186666667	0.965276122437	0.964486620918	0.170573265532	-0.592636223533	0.339251772607	-0.088923782751	-0.222919939177	0.328163595664	-0.233723448075
0.467540000000	0.965651328557	0.964460073276	0.170536574230	-0.592297703152	0.337002592919	-0.089724589756	-0.222445581798	0.328138140236	-0.233998025956
0.467893333333	0.966026846954	0.964433339581	0.170499042126	-0.591956670402	0.334753251034	-0.090526256617	-0.221970139625	0.328112949086	-0.234272984287
0.468246666667	0.966402676861	0.964406419639	0.170460672189	-0.591613154172	0.332503817806	-0.091328792688	-0.221493614513	0.328088018702	-0.234548322398
0.468600000000	0.966778817471	0.964379313258	0.170421467515	-0.591267183842	0.330254364660	-0.092132206658	-0.221016008400	0.328063345422	-0.234824039666
0.468953333333	0.967155267945	0.964352020250	0.170381431325	-0.590918789250	0.328004963537	-0.092936506560	-0.220537323296	0.328038925433	-0.235100135511
0.469306666667	0.967532027410	0.964324540430	0.170340566954	-0.590568000663	0.325755686835	-0.093741699775	-0.220057561271	0.328014754764	-0.235376609387
0.469660000000	0.967909094961	0.964296873618	0.170298877847	-0.590214848740	0.323506607355	-0.094547793046	-0.219576724449	0.327990829282	-0.235653460778
0.470013333333	0.968286469665	0.964269019637	0.170256367554	-0.589859364508	0.321257798254	-0.095354792488	-0.219094814994	0.327967144689	-0.235930689195
0.470366666667	0.968664150562	0.964240978317	0.170213039721	-0.589501579328	0.319009332987	-0.096162703595	-0.218611835108	0.327943696520	-0.236208294168
0.470720000000	0.969042136667	0.964212749491	0.170168898090	-0.589141524874	0.316761285269	-0.096971531259	-0.218127787016	0.327920480135	-0.236486275244
0.471073333333	0.969420426968	0.964184333001	0.170123946490	-0.588779233098	0.314513729021	-0.097781279781	-0.217642672967	0.327897490727	-0.236764631980
0.471426666667	0.969799020433	0.964155728691	0.170078188832	-0.588414736212	0.312266738333	-0.098591952882	-0.217156495218	0.327874723308	-0.237043363944
0.471780000000	0.970177916008	0.964126936413	0.170031629106	-0.588048066660	0.310020387418	-0.099403553721	-0.216669256035	0.327852172718	-0.237322470702
0.472133333333	0.970557112621	0.964097956028	0.169984271378	-0.587679257094	0.307774750574	-0.100216084909	-0.216180957682	0.327829833617	-0.237601951824
0.472486666667	0.970936609179	0.964068787399	0.169936119779	-0.587308340352	0.305529902146	-0.101029548522	-0.215691602418	0.327807700487	-0.237881806873
0.472840000000	0.971316404573	0.964039430399	0.169887178510	-0.586935349438	0.303285916489	-0.101843946116	-0.215201192493	0.327785767630	-0.238162035405
0.473193333333	0.971696497679	0.964009884908	0.169837451831	-0.586560317500	0.301042867930	-0.102659278744	-0.214709730138	0.327764029172	-0.238442636964
0.473546666667	0.972076887358	0.963980150812	0.169786944061	-0.586183277808	0.298800830738	-0.103475546969	-0.214217217567	0.327742479058	-0.238723611079
0.473900000000	0.972457572456	0.963950228007	0.169735659572	-0.585804263738	0.296559879091	-0.104292750880	-0.213723656967	0.327721111053	-0.239004957263
0.474253333333	0.972838551809	0.963920116393	0.169683602788	-0.585423308751	0.294320087044	-0.105110890105	-0.213229050499	0.327699918747	-0.239286675005
0.474606666667	0.973219824240	0.963889815881	0.169630778180	-0.585040446380	0.292081528500	-0.105929963830	-0.212733400292	0.327678895551	-0.239568763774
0.474960000000	0.973601388562	0.963859326388	0.169577190264	-0.584655710205	0.289844277182	-0.106749970807	-0.212236708440	0.327658034700	-0.239851223008
0.475313333333	0.973983243577	0.963828647840	0.169522843597	-0.584269133845	0.287608406606	-0.107570909375	-0.211738976999	0.327637329256	-0.240134052120
0.475666666667	0.974365388081	0.963797780171	0.169467742774	-0.583880750938	0.285373990053	-0.108392777467	-0.211240207986	0.327616772107	-0.240417250488
0.476020000000	0.974747820859	0.963766723323	0.169411892425	-0.583490595128	0.283141100549	-0.109215572632	-0.210740403377	0.327596355970	-0.240700817459
0.476373333333	0.975130540691	0.963735477246	0.169355297217	-0.583098700050	0.280909810837	-0.110039292041	-0.210239565099	0.327576073391	-0.240984752341
0.476726666667	0.975513546352	0.963704041898	0.169297961845	-0.582705099317	0.278680193357	-0.110863932506	-0.209737695037	0.327555916751	-0.241269054406
0.477080000000	0.975896836607	0.963672417246	0.169239891032	-0.582309826505	0.276452320222	-0.111689490490	-0.209234795027	0.327535878265	-0.241553722884
0.477433333333	0.976280410220	0.963640603264	0.169181089528	-0.581912915145	0.274226263201	-0.112515962120	-0.208730866855	0.327515949986	-0.241838756964
0.477786666667	0.976664265950	0.963608599937	0.169121562109	-0.581514398707	0.272002093698	-0.113343343200	-0.208225912258	0.327496123807	-0.242124155788
0.478140000000	0.977048402551	0.963576407256	0.169061313571	-0.581114310591	0.269779882731	-0.114171629223	-0.207719932919	0.327476391462	-0.242409918455
0.478493333333	0.977432818775	0.963544025221	0.169000348731	-0.580712684117	0.267559700920	-0.115000815385	-0.207212930472	0.327456744533	-0.242696044017
0.478846666667	0.977817513370	0.963511453839	0.168938672423	-0.580309552511	0.265341618463	-0.115830896594	-0.206704906496	0.327437174448	-0.242982531475
0.479200000000	0.978202485085	0.963478693128	0.168876289501	-0.579904948900	0.263125705127	-0.116661867480	-0.206195862518	0.327417672489	-0.243269379780
0.479553333333	0.978587732665	0.963445743113	0.168813204831	-0.579498906300	0.260912030229	-0.117493722410	-0.205685800012	0.327398229792	-0.243556587833
0.479906666667	0.978973254855	0.963412603826	0.168749423294	-0.579091457606	0.258700662620	-0.118326455497	-0.205174720397	0.327378837350	-0.243844154480
0.480260000000	0.979359050397	0.963379275308	0.168684949782	-0.578682635589	0.256491670677	-0.119160060611	-0.204662625039	0.327359486017	-0.244132078516
0.480613333333	0.979745118038	0.963345757608	0.168619789199	-0.578272472883	0.254285122287	-0.119994531385	-0.204149515251	0.327340166514	-0.244420358677
0.480966666667	0.980131456519	0.963312050784	0.168553946459	-0.577861001978	0.252081084833	-0.120829861232	-0.203635392293	0.327320869427	-0.244708993647
0.481320000000	0.980518064586	0.963278154901	0.168487426481	-0.577448255216	0.249879625185	-0.121666043350	-0.203120257373	0.327301585217	-0.244997982051
0.481673333333	0.980904940985	0.963244070032	0.168420234195	-0.577034264781	0.247680809691	-0.122503070732	-0.202604111644	0.327282304217	-0.245287322457
0.482026666667	0.981292084461	0.963209796257	0.168352374534	-0.576619062694	0.245484704163	-0.123340936175	-0.202086956211	0.327263016643	-0.245577013375
0.482380000000	0.981679493763	0.963175333666	0.168283852437	-0.576202680810	0.243291373869	-0.124179632289	-0.201568792127	0.327243712590	-0.245867053256
0.482733333333	0.982067167642	0.963140682353	0.168214672847	-0.575785150805	0.241100883525	-0.125019151508	-0.201049620394	0.327224382042	-0.246157440490
0.483086666667	0.982455104848	0.963105842423	0.168144840711	-0.575366504179	0.238913297288	-0.125859486094	-0.200529441966	0.327205014871	-0.246448173410
0.483440000000	0.982843304137	0.963070813986	0.168074360975	-0.574946772245	0.236728678744	-0.126700628147	-0.200008257750	0.327185600846	-0.246739250286
0.483793333333	0.983231764265	0.963035597161	0.168003238590	-0.574525986127	0.234547090904	-0.127542569613	-0.199486068604	0.327166129632	-0.247030669328
0.484146666667	0.983620483992	0.963000192073	0.167931478507	-0.574104176757	0.232368596197	-0.128385302293	-0.198962875343	0.327146590797	-0.247322428687
0.484500000000	0.984009462080	0.962964598854	0.167859085674	-0.573681374867	0.230193256464	-0.129228817849	-0.198438678734	0.327126973812	-0.247614526449
0.484853333333	0.984398697295	0.962928817645	0.167786065041	-0.573257610989	0.228021132952	-0.130073107807	-0.197913479503	0.327107268063	-0.247906960642
0.485206666667	0.984788188407	0.962892848590	0.167712421557	-0.572832915449	0.225852286309	-0.130918163573	-0.197387278335	0.327087462844	-0.248199729231
0.485560000000	0.985177934186	0.962856691843	0.167638160168	-0.572407318365	0.223686776578	-0.131763976432	-0.196860075873	0.327067547371	-0.248492830119
0.485913333333	0.985567933410	0.962820347564	0.167563285817	-0.571980849645	0.221524663194	-0.132610537556	-0.196331872721	0.327047510779	-0.248786261148
0.486266666667	0.985958184858	0.962783815918	0.167487803446	-0.571553538982	0.219366004983	-0.133457838015	-0.195802669447	0.327027342128	-0.249080020099
0.486620000000	0.986348687313	0.962747097077	0.167411717993	-0.571125415852	0.217210860151	-0.134305868776	-0.195272466580	0.327007030411	-0.249374104691
0.486973333333	0.986739439563	0.962710191220	0.167335034392	-0.570696509513	0.215059286291	-0.135154620714	-0.194741264618	0.326986564549	-0.249668512581
0.487326666667	0.987130440399	0.962673098530	0.167257757572	-0.570266849002	0.212911340371	-0.136004084615	-0.194209064025	0.326965933405	-0.249963241368
0.487680000000	0.987521688617	0.962635819199	0.167179892459	-0.569836463133	0.210767078739	-0.136854251185	-0.193675865233	0.326945125781	-0.250258288586
0.488033333333	0.987913183015	0.962598353422	0.167101443975	-0.569405380498	0.208626557115	-0.137705111049	-0.193141668646	0.326924130423	-0.250553651712
0.488386666667	0.988304922398	0.962560701400	0.167022417035	-0.568973629459	0.206489830595	-0.138556654764	-0.192606474638	0.326902936029	-0.250849328162
0.488740000000	0.988696905574	0.962522863340	0.166942816551	-0.568541238155	0.204356953646	-0.139408872819	-0.192070283560	0.326881531245	-0.251145315290
0.489093333333	0.989089131355	0.962484839455	0.166862647428	-0.568108234494	0.202227980107	-0.140261755639	-0.191533095735	0.326859904678	-0.251441610394
0.489446666667	0.989481598558	0.962446629963	0.166781914565	-0.567674646156	0.200102963189	-0.141115293593	-0.190994911467	0.326838044894	-0.251738210712
0.489800000000	0.989874306004	0.962408235085	0.166700622857	-0.567240500593	0.197981955471	-0.141969477000	-0.190455731037	0.326815940421	-0.252035113422
0.490153333333	0.990267252518	0.962369655048	0.166618777192	-0.566805825022	0.195865008905	-0.142824296125	-0.189915554707	0.326793579756	-0.252332315646
0.490506666667	0.990660436930	0.962330890086	0.166536382452	-0.566370646434	0.193752174813	-0.143679741195	-0.189374382722	0.326770951370	-0.252629814449
0.490860000000	0.991053858074	0.962291940434	0.166453443513	-0.565934991586	0.191643503888	-0.144535802391	-0.188832215312	0.326748043704	-0.252927606838
0.491213333333	0.991447514789	0.962252806334	0.166369965245	-0.565498887004	0.189539046197	-0.145392469863	-0.188289052692	0.326724845183	-0.253225689765
0.491566666667	0.991841405918	0.962213488030	0.166285952512	-0.565062358983	0.187438851179	-0.146249733726	-0.187744895066	0.326701344210	-0.253524060126
0.491920000000	0.992235530308	0.962173985773	0.166201410171	-0.564625433588	0.185342967648	-0.147107584067	-0.187199742626	0.326677529175	-0.253822714762
0.492273333333	0.992629886811	0.962134299815	0.166116343072	-0.564188136649	0.183251443794	-0.147966010949	-0.186653595557	0.326653388459	-0.254121650461
0.492626666667	0.993024474283	0.962094430415	0.166030756062	-0.563750493770	0.181164327186	-0.148825004411	-0.186106454038	0.326628910434	-0.254420863957
0.492980000000	0.993419291584	0.962054377832	0.165944653976	-0.563312530322	0.179081664772	-0.149684554477	-0.185558318241	0.326604083468	-0.254720351932
0.493333333333	0.993814337579	0.962014142331	0.165858041649	-0.562874271446	0.177003502882	-0.150544651154	-0.185009188335	0.326578895929	-0.255020111016
0.493686666667	0.994209611152	0.961973724177	0.165770923882	-0.562435741972	0.174929887236	-0.151405285232	-0.184459064469	0.326553335813	-0.255320136138
0.494040000000	0.994605111094	0.961933123640	0.165683305689	-0.561996967461	0.172860864658	-0.152266448321	-0.183907947389	0.326527392880	-0.255620427130
0.494393333333	0.995000836179	0.961892340971	0.165595192195	-0.561557973878	0.170796483511	-0.153128138241	-0.183355838452	0.326501056470	-0.255920978461
0.494746666667	0.995396785091	0.961851376420	0.165506588772	-0.561118788136	0.168736794103	-0.153990356404	-0.182802739881	0.326474317280	-0.256221786139
0.495100000000	0.995792956442	0.961810230226	0.165417500997	-0.560679437904	0.166681848387	-0.154853107851	-0.182248654663	0.326447166876	-0.256522845947
0.495453333333	0.996189348777	0.961768902628	0.165327934644	-0.560239951557	0.164631699794	-0.155716400780	-0.181693586522	0.326419597654	-0.256824153453
0.495806666667	0.996585960578	0.961727393856	0.165237895674	-0.559800358137	0.162586403083	-0.156580246132	-0.181137539891	0.326391602808	-0.257125704004
0.496160000000	0.996982790263	0.961685704142	0.165147390229	-0.559360687303	0.160546014208	-0.157444657214	-0.180580519880	0.326363176297	-0.257427492733
0.496513333333	0.997379836194	0.961643833712	0.165056424621	-0.558920969296	0.158510590188	-0.158309649370	-0.180022532253	0.326334312817	-0.257729514559
0.496866666667	0.997777096676	0.961601782794	0.164965005330	-0.558481234899	0.156480188993	-0.159175239683	-0.179463583396	0.326305007766	-0.258031764195
0.497220000000	0.998174569957	0.961559551613	0.164873138990	-0.558041515401	0.154454869441	-0.160041446709	-0.178903680298	0.326275257219	-0.258334236148
0.497573333333	0.998572254239	0.961517140397	0.164780832389	-0.557601842565	0.152434691098	-0.160908290245	-0.178342830520	0.326245057898	-0.258636924725
0.497926666667	0.998970147669	0.961474549373	0.164688092459	-0.557162248593	0.150419714189	-0.161775791119	-0.177781042174	0.326214407146	-0.258939824040
0.498280000000	0.999368248351	0.961431778772	0.164594926267	-0.556722766097	0.148409999521	-0.162643971000	-0.177218323902	0.326183302902	-0.259242928015
0.498633333333	0.999766554343	0.961388828825	0.164501341014	-0.556283428071	0.146405608398	-0.163512852241	-0.176654684850	0.326151743675	-0.259546230390
0.498986666667	1.000165063661	0.961345699768	0.164407344028	-0.555844267863	0.144406602561	-0.164382457723	-0.176090134646	0.326119728520	-0.259849724727
0.499340000000	1.000563774277	0.961302391837	0.164312942753	-0.555405319148	0.142413044117	-0.165252810731	-0.175524683384	0.326087257016	-0.260153404416
0.499693333333	1.000962684129	0.961258905275	0.164218144751	-0.554966615905	0.140424995482	-0.166123934836	-0.174958341599	0.326054329241	-0.260457262680
0.500046666667	1.001361791114	0.961215240327	0.164122957693	-0.554528192393	0.138442519327	-0.166995853793	-0.174391120250	0.326020945755	-0.260761292584
0.500400000000	1.001761093097	0.961171397243	0.164027389351	-0.554090083128	0.136465678524	-0.167868591453	-0.173823030700	0.325987107574	-0.261065487038
0.500753333333	1.002160587906	0.961127376278	0.163931447600	-0.553652322863	0.134494536105	-0.168742171679	-0.173254084697	0.325952816154	-0.261369838807
0.501106666667	1.002560273339	0.961083177691	0.163835140408	-0.553214946568	0.132529155210	-0.169616618281	-0.172684294359	0.325918073369	-0.261674340514
0.501460000000	1.002960147166	0.961038801747	0.163738475831	-0.552777989409	0.130569599053	-0.170491954952	-0.172113672155	0.325882881493	-0.261978984648
0.501813333333	1.003360207125	0.960994248715	0.163641462014	-0.552341486731	0.128615930883	-0.171368205213	-0.171542230889	0.325847243184	-0.262283763573
0.502166666667	1.003760450927	0.960949518872	0.163544107179	-0.551905474043	0.126668213948	-0.172245392367	-0.170969983683	0.325811161463	-0.262588669529
0.502520000000	1.004160876260	0.960904612499	0.163446419629	-0.551469986997	0.124726511464	-0.173123539460	-0.170396943966	0.325774639700	-0.262893694642
0.502873333333	1.004561480784	0.960859529882	0.163348407738	-0.551035061375	0.122790886582	-0.174002669240	-0.169823125451	0.325737681596	-0.263198830932
0.503226666667	1.004962262140	0.960814271315	0.163250079949	-0.550600733074	0.120861402365	-0.174882804133	-0.169248542129	0.325700291167	-0.263504070313
0.503580000000	1.005363217944	0.960768837097	0.163151444773	-0.550167038091	0.118938121758	-0.175763966210	-0.168673208251	0.325662472732	-0.263809404607
0.503933333333	1.005764345794	0.960723227534	0.163052510781	-0.549734012512	0.117021107565	-0.176646177170	-0.168097138314	0.325624230894	-0.264114825545
0.504286666667	1.006165643265	0.960677442937	0.162953286604	-0.549301692493	0.115110422429	-0.177529458314	-0.167520347050	0.325585570530	-0.264420324775
0.504640000000	1.006567107919	0.960631483624	0.162853780928	-0.548870114254	0.113206128805	-0.178413830538	-0.166942849412	0.325546496771	-0.264725893867
0.504993333333	1.006968737296	0.960585349920	0.162754002492	-0.548439314067	0.111308288949	-0.179299314312	-0.166364660565	0.325507014998	-0.265031524322
0.505346666667	1.007370528925	0.960539042156	0.162653960085	-0.548009328240	0.109416964892	-0.180185929671	-0.165785795870	0.325467130821	-0.265337207573
0.505700000000	1.007772480315	0.960492560668	0.162553662540	-0.547580193109	0.107532218428	-0.181073696209	-0.165206270874	0.325426850071	-0.265642934996
0.506053333333	1.008174588964	0.960445905801	0.162453118738	-0.547151945032	0.105654111098	-0.181962633068	-0.164626101301	0.325386178785	-0.265948697911
0.506406666667	1.008576852358	0.960399077905	0.162352337598	-0.546724620372	0.103782704174	-0.182852758937	-0.164045303042	0.325345123201	-0.266254487590
0.506760000000	1.008979267968	0.960352077336	0.162251328078	-0.546298255494	0.101918058645	-0.183744092044	-0.163463892140	0.325303689736	-0.266560295265
0.507113333333	1.009381833255	0.960304904458	0.162150099174	-0.545872886753	0.100060235209	-0.184636650158	-0.162881884785	0.325261884988	-0.266866112127
0.507466666667	1.009784545671	0.960257559640	0.162048659913	-0.545448550489	0.098209294257	-0.185530450586	-0.162299297305	0.325219715714	-0.267171929336
0.507820000000	1.010187402656	0.960210043257	0.161947019356	-0.545025283015	0.096365295864	-0.186425510171	-0.161716146151	0.325177188828	-0.267477738028
0.508173333333	1.010590401644	0.960162355691	0.161845186593	-0.544603120614	0.094528299778	-0.187321845296	-0.161132447897	0.325134311388	-0.267783529314
0.508526666667	1.010993540059	0.960114497332	0.161743170741	-0.544182099528	0.092698365415	-0.188219471885	-0.160548219222	0.325091090588	-0.268089294289
0.508880000000	1.011396815317	0.960066468572	0.161640980941	-0.543762255956	0.090875551846	-0.189118405405	-0.159963476910	0.325047533747	-0.268395024038
0.509233333333	1.011800224830	0.960018269814	0.161538626359	-0.543343626043	0.089059917792	-0.190018660869	-0.159378237837	0.325003648302	-0.268700709636
0.509586666667	1.012203766003	0.959969901462	0.161436116183	-0.542926245879	0.087251521617	-0.190920252838	-0.158792518968	0.324959441801	-0.269006342158
0.509940000000	1.012607436233	0.959921363931	0.161333459620	-0.542510151489	0.085450421322	-0.191823195431	-0.158206337343	0.324914921890	-0.269311912680
0.510293333333	1.013011232918	0.959872657637	0.161230665895	-0.542095378830	0.083656674537	-0.192727502321	-0.157619710077	0.324870096312	-0.269617412285
0.510646666667	1.013415153445	0.959823783006	0.161127744250	-0.541681963789	0.081870338520	-0.193633186747	-0.157032654349	0.324824972893	-0.269922832067
0.511000000000	1.013819195203	0.959774740468	0.161024703941	-0.541269942171	0.080091470147	-0.194540261515	-0.156445187399	0.324779559540	-0.270228163134
0.511353333333	1.014223355576	0.959725530457	0.160921554241	-0.540859349702	0.078320125915	-0.195448739008	-0.155857326515	0.324733864230	-0.270533396616
0.511706666667	1.014627631943	0.959676153414	0.160818304431	-0.540450222023	0.076556361933	-0.196358631185	-0.155269089036	0.324687895006	-0.270838523663
0.512060000000	1.015032021686	0.959626609786	0.160714963805	-0.540042594683	0.074800233919	-0.197269949593	-0.154680492340	0.324641659970	-0.271143535455
0.512413333333	1.015436522181	0.959576900025	0.160611541667	-0.539636503141	0.073051797201	-0.198182705371	-0.154091553839	0.324595167276	-0.271448423202
0.512766666667	1.015841130804	0.959527024586	0.160508047329	-0.539231982756	0.071311106713	-0.199096909255	-0.153502290978	0.324548425123	-0.271753178149
0.513120000000	1.016245844932	0.959476983933	0.160404490110	-0.538829068792	0.069578216992	-0.200012571585	-0.152912721225	0.324501441753	-0.272057791580
0.513473333333	1.016650661939	0.959426778530	0.160300879336	-0.538427796410	0.067853182179	-0.200929702312	-0.152322862067	0.324454225440	-0.272362254819
0.513826666667	1.017055579202	0.959376408851	0.160197224338	-0.538028200665	0.066136056014	-0.201848311006	-0.151732731008	0.324406784492	-0.272666559239
0.514180000000	1.017460594095	0.959325875371	0.160093534450	-0.537630316508	0.064426891842	-0.202768406858	-0.151142345561	0.324359127237	-0.272970696258
0.514533333333	1.017865703995	0.959275178570	0.159989819011	-0.537234178780	0.062725742606	-0.203689998691	-0.150551723248	0.324311262026	-0.273274657350
0.514886666667	1.018270906280	0.959224318934	0.159886087361	-0.536839822212	0.061032660850	-0.204613094964	-0.149960881591	0.324263197223	-0.273578434040
0.515240000000	1.018676198329	0.959173296952	0.159782348844	-0.536447281424	0.059347698721	-0.205537703780	-0.149369838112	0.324214941203	-0.273882017914
0.515593333333	1.019081577521	0.959122113118	0.159678612803	-0.536056590920	0.057670907966	-0.206463832892	-0.148778610324	0.324166502346	-0.274185400619
0.515946666667	1.019487041241	0.959070767928	0.159574888582	-0.535667785091	0.056002339935	-0.207391489708	-0.148187215736	0.324117889035	-0.274488573865
0.516300000000	1.019892586871	0.959019261886	0.159471185523	-0.535280898213	0.054342045584	-0.208320681302	-0.147595671842	0.324069109651	-0.274791529431
0.516653333333	1.020298211800	0.958967595495	0.159367512968	-0.534895964444	0.052690075472	-0.209251414414	-0.147003996119	0.324020172566	-0.275094259164
0.517006666667	1.020703913417	0.958915769264	0.159263880258	-0.534513017824	0.051046479768	-0.210183695462	-0.146412206026	0.323971086144	-0.275396754982
0.517360000000	1.021109689114	0.958863783706	0.159160296730	-0.534132092277	0.049411308247	-0.211117530547	-0.145820319002	0.323921858736	-0.275699008881
0.517713333333	1.021515536288	0.958811639337	0.159056771719	-0.533753221607	0.047784610300	-0.212052925459	-0.145228352457	0.323872498675	-0.276001012932
0.518066666667	1.021921452337	0.958759336675	0.158953314558	-0.533376439500	0.046166434929	-0.212989885680	-0.144636323779	0.323823014275	-0.276302759286
0.518420000000	1.022327434663	0.958706876243	0.158849934574	-0.533001779521	0.044556830753	-0.213928416398	-0.144044250320	0.323773413824	-0.276604240176
0.518773333333	1.022733480673	0.958654258564	0.158746641090	-0.532629275121	0.042955846013	-0.214868522505	-0.143452149404	0.323723705586	-0.276905447921
0.519126666667	1.023139587776	0.958601484168	0.158643443427	-0.532258959627	0.041363528572	-0.215810208610	-0.142860038318	0.323673897796	-0.277206374922
0.519480000000	1.023545753386	0.958548553583	0.158540350898	-0.531890866250	0.039779925919	-0.216753479038	-0.142267934312	0.323623998655	-0.277507013673
0.519833333333	1.023951974921	0.958495467344	0.158437372813	-0.531525028085	0.038205085174	-0.217698337845	-0.141675854598	0.323574016330	-0.277807356756
0.520186666667	1.024358249801	0.958442225984	0.158334518476	-0.531161478106	0.036639053090	-0.218644788815	-0.141083816345	0.323523958954	-0.278107396845
0.520540000000	1.024764575452	0.958388830043	0.158231797184	-0.530800249172	0.035081876058	-0.219592835471	-0.140491836681	0.323473834615	-0.278407126709
0.520893333333	1.025170949306	0.958335280058	0.158129218231	-0.530441374028	0.033533600111	-0.220542481082	-0.139899932689	0.323423651364	-0.278706539212
0.521246666667	1.025577368796	0.958281576573	0.158026790901	-0.530084885301	0.031994270929	-0.221493728663	-0.139308121404	0.323373417207	-0.279005627316
0.521600000000	1.025983831362	0.958227720129	0.157924524476	-0.529730815505	0.030463933841	-0.222446580988	-0.138716419816	0.323323140101	-0.279304384084
0.521953333333	1.026390334447	0.958173711273	0.157822428229	-0.529379197042	0.028942633833	-0.223401040589	-0.138124844862	0.323272827960	-0.279602802677
0.522306666667	1.026796875498	0.958119550551	0.157720511426	-0.529030062202	0.027430415550	-0.224357109766	-0.137533413433	0.323222488645	-0.279900876360
0.522660000000	1.027203451969	0.958065238511	0.157618783328	-0.528683443165	0.025927323304	-0.225314790593	-0.136942142365	0.323172129965	-0.280198598501
0.523013333333	1.027610061317	0.958010775702	0.157517253190	-0.528339372002	0.024433401074	-0.226274084918	-0.136351048441	0.323121759679	-0.280495962573
0.523366666667	1.028016701004	0.957956162676	0.157415930259	-0.527997880676	0.022948692516	-0.227234994374	-0.135760148392	0.323071385489	-0.280792962157
0.523720000000	1.028423368496	0.957901399983	0.157314823774	-0.527659001046	0.021473240969	-0.228197520383	-0.135169458893	0.323021015042	-0.281089590940
0.524073333333	1.028830061265	0.957846488176	0.157213942971	-0.527322764866	0.020007089455	-0.229161664161	-0.134578996562	0.322970655925	-0.281385842719
0.524426666667	1.029236776787	0.957791427808	0.157113297077	-0.526989203788	0.018550280689	-0.230127426720	-0.133988777962	0.322920315669	-0.281681711401
0.524780000000	1.029643512543	0.957736219434	0.157012895313	-0.526658349365	0.017102857086	-0.231094808881	-0.133398819599	0.322870001743	-0.281977191003
0.525133333333	1.030050266017	0.957680863608	0.156912746893	-0.526330233051	0.015664860762	-0.232063811269	-0.132809137920	0.322819721557	-0.282272275656
0.525486666667	1.030457034700	0.957625360884	0.156812861026	-0.526004886203	0.014236333544	-0.233034434328	-0.132219749312	0.322769482455	-0.282566959603
0.525840000000	1.030863816087	0.957569711818	0.156713246914	-0.525682340085	0.012817316975	-0.234006678318	-0.131630670106	0.322719291721	-0.282861237201
0.526193333333	1.031270607676	0.957513916964	0.156613913752	-0.525362625870	0.011407852321	-0.234980543325	-0.131041916572	0.322669156573	-0.283155102923
0.526546666667	1.031677406972	0.957457976879	0.156514870731	-0.525045774640	0.010007980574	-0.235956029264	-0.130453504919	0.322619084164	-0.283448551357
0.526900000000	1.032084211481	0.957401892116	0.156416127036	-0.524731817392	0.008617742464	-0.236933135884	-0.129865451298	0.322569081581	-0.283741577208
0.527253333333	1.032491018718	0.957345663232	0.156317691844	-0.524420785035	0.007237178462	-0.237911862773	-0.129277771799	0.322519155846	-0.284034175298
0.527606666667	1.032897826199	0.957289290781	0.156219574330	-0.524112708401	0.005866328787	-0.238892209362	-0.128690482451	0.322469313910	-0.284326340568
0.527960000000	1.033304631445	0.957232775316	0.156121783661	-0.523807618237	0.004505233415	-0.239874174930	-0.128103599222	0.322419562660	-0.284618068076
0.528313333333	1.033711431982	0.957176117392	0.156024329001	-0.523505545217	0.003153932083	-0.240857758611	-0.127517138020	0.322369908911	-0.284909353001
0.528666666667	1.034118225339	0.957119317561	0.155927219510	-0.523206519940	0.001812464298	-0.241842959394	-0.126931114692	0.322320359411	-0.285200190641
0.529020000000	1.034525009089	0.957062376383	0.155830464308	-0.522910572797	0.000480869319	-0.242829777807	-0.126345544874	0.322270920246	-0.285490574700
0.529373333333	1.034931780809	0.957005294416	0.155734072253	-0.522617733144	-0.000840816092	-0.243818206385	-0.125760443560	0.322221598171	-0.285780504167
0.529726666667	1.035338538355	0.956948072273	0.155638051622	-0.522328028053	-0.002152558517	-0.244808238934	-0.125175823852	0.322172396619	-0.286069972689
0.530080000000	1.035745279735	0.956890710590	0.155542410149	-0.522041482501	-0.003454328311	-0.245799863558	-0.124591697310	0.322123317902	-0.286358975726
0.530433333333	1.036152003135	0.956833210039	0.155447155029	-0.521758119393	-0.004746099283	-0.246793064945	-0.124008073919	0.322074362726	-0.286647508737
0.530786666667	1.036558706915	0.956775571316	0.155352292932	-0.521477959636	-0.006027848509	-0.247787824796	-0.123424962145	0.322025530254	-0.286935567175
0.531140000000	1.036965389604	0.956717795147	0.155257830023	-0.521201022208	-0.007299556160	-0.248784122210	-0.122842368990	0.321976818169	-0.287223146498
0.531493333333	1.037372049893	0.956659882282	0.155163771975	-0.520927324229	-0.008561205340	-0.249781934028	-0.122260300048	0.321928222740	-0.287510242159
0.531846666667	1.037778686631	0.956601833497	0.155070123980	-0.520656881017	-0.009812781935	-0.250781235146	-0.121678759555	0.321879738883	-0.287796849611
0.532200000000	1.038185298821	0.956543649588	0.154976890768	-0.520389706155	-0.011054274478	-0.251781998791	-0.121097750438	0.321831360218	-0.288082964307
0.532553333333	1.038591885612	0.956485331373	0.154884076618	-0.520125811543	-0.012285674015	-0.252784196768	-0.120517274368	0.321783079124	-0.288368581696
0.532906666667	1.038998446300	0.956426879688	0.154791685372	-0.519865207461	-0.013506973988	-0.253787799684	-0.119937331801	0.321734886798	-0.288653697222
0.533260000000	1.039404980319	0.956368295388	0.154699720445	-0.519607902612	-0.014718170122	-0.254792777146	-0.119357922027	0.321686773304	-0.288938306325
0.533613333333	1.039811487237	0.956309579345	0.154608184841	-0.519353904179	-0.015919260316	-0.255799097934	-0.118779043213	0.321638727626	-0.289222404433
0.533966666667	1.040217966756	0.956250732447	0.154517081163	-0.519103217872	-0.017110244551	-0.256806730167	-0.118200692448	0.321590737718	-0.289505986966
0.534320000000	1.040624418704	0.956191755596	0.154426411624	-0.518855847973	-0.018291124791	-0.257815641437	-0.117622865778	0.321542790547	-0.289789049332
0.534673333333	1.041030843031	0.956132649706	0.154336178058	-0.518611797381	-0.019461904900	-0.258825798937	-0.117045558253	0.321494872148	-0.290071586920
0.535026666667	1.041437239810	0.956073415706	0.154246381932	-0.518371067655	-0.020622590558	-0.259837169574	-0.116468763962	0.321446967661	-0.290353595104
0.535380000000	1.041843609226	0.956014054534	0.154157024357	-0.518133659056	-0.021773189187	-0.260849720066	-0.115892476070	0.321399061376	-0.290635069235
0.535733333333	1.042249951581	0.955954567140	0.154068106094	-0.517899570583	-0.022913709876	-0.261863417030	-0.115316686855	0.321351136778	-0.290916004642
0.536086666667	1.042656267282	0.955894954484	0.153979627569	-0.517668800016	-0.024044163314	-0.262878227060	-0.114741387745	0.321303176583	-0.291196396626
0.536440000000	1.043062556845	0.955835217534	0.153891588878	-0.517441343948	-0.025164561724	-0.263894116797	-0.114166569349	0.321255162783	-0.291476240459
0.536793333333	1.043468820887	0.955775357264	0.153803989799	-0.517217197823	-0.026274918804	-0.264911052988	-0.113592221491	0.321207076675	-0.291755531380
0.537146666667	1.043875060126	0.955715374660	0.153716829802	-0.516996355969	-0.027375249663	-0.265929002541	-0.113018333244	0.321158898909	-0.292034264596
0.537500000000	1.044281275376	0.955655270710	0.153630108052	-0.516778811632	-0.028465570776	-0.266947932569	-0.112444892956	0.321110609512	-0.292312435272
0.537853333333	1.044687467545	0.955595046410	0.153543823425	-0.516564557005	-0.029545899921	-0.267967810435	-0.111871888287	0.321062187932	-0.292590038536
0.538206666667	1.045093637631	0.955534702760	0.153457974509	-0.516353583262	-0.030616256134	-0.268988603783	-0.111299306231	0.321013613065	-0.292867069471
0.538560000000	1.045499786721	0.955474240765	0.153372559618	-0.516145880586	-0.031676659664	-0.270010280574	-0.110727133149	0.320964863290	-0.293143523115
0.538913333333	1.045905915988	0.955413661435	0.153287576796	-0.515941438198	-0.032727131921	-0.271032809108	-0.110155354793	0.320915916497	-0.293419394457
0.539266666667	1.046312026687	0.955352965781	0.153203023823	-0.515740244384	-0.033767695438	-0.272056158050	-0.109583956334	0.320866750123	-0.293694678436
0.539620000000	1.046718120154	0.955292154818	0.153118898228	-0.515542286522	-0.034798373825	-0.273080296449	-0.109012922389	0.320817341174	-0.293969369936
0.539973333333	1.047124197803	0.955231229564	0.153035197291	-0.515347551110	-0.035819191736	-0.274105193754	-0.108442237042	0.320767666257	-0.294243463789
0.540326666667	1.047530261123	0.955170191036	0.152951918052	-0.515156023790	-0.036830174823	-0.275130819830	-0.107871883871	0.320717701608	-0.294516954767
0.540680000000	1.047936311677	0.955109040254	0.152869057317	-0.514967689369	-0.037831349703	-0.276157144966	-0.107301845970	0.320667423114	-0.294789837582
0.541033333333	1.048342351099	0.955047778240	0.152786611663	-0.514782531851	-0.038822743924	-0.277184139886	-0.106732105970	0.320616806342	-0.295062106886
0.541386666667	1.048748381093	0.954986406013	0.152704577448	-0.514600534452	-0.039804385929	-0.278211775761	-0.106162646065	0.320565826562	-0.295333757265
0.541740000000	1.049154403427	0.954924924594	0.152622950814	-0.514421679626	-0.040776305025	-0.279240024205	-0.105593448028	0.320514458771	-0.295604783242
0.542093333333	1.049560419935	0.954863335003	0.152541727694	-0.514245949087	-0.041738531349	-0.280268857290	-0.105024493234	0.320462677716	-0.295875179271
0.542446666667	1.049966432516	0.954801638259	0.152460903818	-0.514073323830	-0.042691095842	-0.281298247542	-0.104455762680	0.320410457912	-0.296144939739
0.542800000000	1.050372443128	0.954739835379	0.152380474718	-0.513903784149	-0.043634030214	-0.282328167944	-0.103887237001	0.320357773671	-0.296414058962
0.543153333333	1.050778453786	0.954677927379	0.152300435734	-0.513737309663	-0.044567366922	-0.283358591940	-0.103318896494	0.320304599114	-0.296682531183
0.543506666667	1.051184466566	0.954615915272	0.152220782019	-0.513573879328	-0.045491139137	-0.284389493432	-0.102750721130	0.320250908197	-0.296950350575
0.543860000000	1.051590483596	0.954553800069	0.152141508544	-0.513413471463	-0.046405380721	-0.285420846780	-0.102182690573	0.320196674725	-0.297217511235
0.544213333333	1.051996507059	0.954491582778	0.152062610104	-0.513256063763	-0.047310126199	-0.286452626799	-0.101614784199	0.320141872374	-0.297484007184
0.544566666667	1.052402539190	0.954429264405	0.151984081323	-0.513101633321	-0.048205410736	-0.287484808760	-0.101046981110	0.320086474707	-0.297749832369
0.544920000000	1.052808582275	0.954366845952	0.151905916657	-0.512950156645	-0.049091270113	-0.288517368384	-0.100479260149	0.320030455189	-0.298014980659
0.545273333333	1.053214638645	0.954304328416	0.151828110400	-0.512801609671	-0.049967740699	-0.289550281841	-0.099911599917	0.319973787207	-0.298279445846
0.545626666667	1.053620710683	0.954241712791	0.151750656689	-0.512655967787	-0.050834859436	-0.290583525746	-0.099343978785	0.319916444082	-0.298543221641
0.545980000000	1.054026800813	0.954179000068	0.151673549510	-0.512513205844	-0.051692663807	-0.291617077152	-0.098776374910	0.319858399084	-0.298806301679
0.546333333333	1.054432911506	0.954116191232	0.151596782696	-0.512373298175	-0.052541191824	-0.292650913552	-0.098208766249	0.319799625451	-0.299068679513
0.546686666667	1.054839045274	0.954053287264	0.151520349940	-0.512236218607	-0.053380482000	-0.293685012870	-0.097641130570	0.319740096396	-0.299330348619
0.547040000000	1.055245204671	0.953990289139	0.151444244793	-0.512101940482	-0.054210573331	-0.294719353456	-0.097073445466	0.319679785125	-0.299591302389
0.547393333333	1.055651392290	0.953927197828	0.151368460669	-0.511970436668	-0.055031505274	-0.295753914083	-0.096505688368	0.319618664848	-0.299851534136
0.547746666667	1.056057610762	0.953864014296	0.151292990853	-0.511841679574	-0.055843317731	-0.296788673944	-0.095937836554	0.319556708790	-0.300111037094
0.548100000000	1.056463862756	0.953800739503	0.151217828501	-0.511715641167	-0.056646051025	-0.297823612641	-0.095369867163	0.319493890206	-0.300369804415
0.548453333333	1.056870150976	0.953737374403	0.151142966643	-0.511592292984	-0.057439745885	-0.298858710186	-0.094801757207	0.319430182386	-0.300627829168
0.548806666667	1.057276478162	0.953673919943	0.151068398191	-0.511471606146	-0.058224443426	-0.299893946993	-0.094233483578	0.319365558672	-0.300885104345
0.549160000000	1.057682847083	0.953610377066	0.150994115939	-0.511353551374	-0.059000185129	-0.300929303872	-0.093665023060	0.319299992464	-0.301141622856
0.549513333333	1.058089260545	0.953546746707	0.150920112570	-0.511238099000	-0.059767012828	-0.301964762024	-0.093096352342	0.319233457231	-0.301397377530
0.549866666667	1.058495721382	0.953483029794	0.150846380657	-0.511125218981	-0.060524968686	-0.303000303040	-0.092527448023	0.319165926521	-0.301652361118
0.550220000000	1.058902232457	0.953419227251	0.150772912665	-0.511014880914	-0.061274095185	-0.304035908889	-0.091958286622	0.319097373968	-0.301906566290
0.550573333333	1.059308796663	0.953355339992	0.150699700962	-0.510907054045	-0.062014435103	-0.305071561916	-0.091388844592	0.319027773300	-0.302159985637
0.550926666667	1.059715416921	0.953291368927	0.150626737811	-0.510801707285	-0.062746031500	-0.306107244839	-0.090819098321	0.318957098350	-0.302412611673
0.551280000000	1.060122096175	0.953227314956	0.150554015385	-0.510698809223	-0.063468927704	-0.307142940740	-0.090249024146	0.318885323060	-0.302664436833
0.551633333333	1.060528837396	0.953163178973	0.150481525762	-0.510598328135	-0.064183167291	-0.308178633062	-0.089678598361	0.318812421491	-0.302915453475
0.551986666667	1.060935643580	0.953098961866	0.150409260932	-0.510500231998	-0.064888794071	-0.309214305602	-0.089107797222	0.318738367826	-0.303165653880
0.552340000000	1.061342517743	0.953034664515	0.150337212801	-0.510404488505	-0.065585852071	-0.310249942510	-0.088536596956	0.318663136381	-0.303415030255
0.552693333333	1.061749462927	0.952970287789	0.150265373190	-0.510311065070	-0.066274385523	-0.311285528279	-0.087964973769	0.318586701609	-0.303663574730
0.553046666667	1.062156482190	0.952905832554	0.150193733844	-0.510219928848	-0.066954438846	-0.312321047743	-0.087392903852	0.318509038104	-0.303911279364
0.553400000000	1.062563578614	0.952841299666	0.150122286431	-0.510131046741	-0.067626056630	-0.313356486072	-0.086820363391	0.318430120611	-0.304158136140
0.553753333333	1.062970755296	0.952776689973	0.150051022545	-0.510044385410	-0.068289283624	-0.314391828766	-0.086247328568	0.318349924025	-0.304404136971
0.554106666667	1.063378015355	0.952712004314	0.149979933713	-0.509959911291	-0.068944164721	-0.315427061652	-0.085673775573	0.318268423402	-0.304649273700
0.554460000000	1.063785361923	0.952647243522	0.149909011394	-0.509877590601	-0.069590744939	-0.316462170877	-0.085099680608	0.318185593959	-0.304893538098
0.554813333333	1.064192798150	0.952582408420	0.149838246984	-0.509797389353	-0.070229069415	-0.317497142905	-0.084525019894	0.318101411080	-0.305136921870
0.555166666667	1.064600327200	0.952517499824	0.149767631819	-0.509719273364	-0.070859183382	-0.318531964514	-0.083949769676	0.318015850322	-0.305379416651
0.555520000000	1.065007952251	0.952452518539	0.149697157177	-0.509643208269	-0.071481132161	-0.319566622787	-0.083373906230	0.317928887415	-0.305621014012
0.555873333333	1.065415676494	0.952387465365	0.149626814283	-0.509569159533	-0.072094961143	-0.320601105111	-0.082797405866	0.317840498268	-0.305861705459
0.556226666667	1.065823503133	0.952322341091	0.149556594309	-0.509497092457	-0.072700715779	-0.321635399173	-0.082220244937	0.317750658972	-0.306101482435
0.556580000000	1.066231435381	0.952257146497	0.149486488380	-0.509426972194	-0.073298441563	-0.322669492953	-0.081642399844	0.317659345802	-0.306340336321
0.556933333333	1.066639476464	0.952191882356	0.149416487576	-0.509358763759	-0.073888184019	-0.323703374722	-0.081063847039	0.317566535221	-0.306578258436
0.557286666667	1.067047629613	0.952126549430	0.149346582934	-0.509292432035	-0.074469988690	-0.324737033038	-0.080484563029	0.317472203883	-0.306815240044
0.557640000000	1.067455898072	0.952061148473	0.149276765451	-0.509227941793	-0.075043901123	-0.325770456738	-0.079904524387	0.317376328633	-0.307051272346
0.557993333333	1.067864285090	0.951995680230	0.149207026089	-0.509165257692	-0.075609966853	-0.326803634939	-0.079323707751	0.317278886514	-0.307286346493
0.558346666667	1.068272793922	0.951930145438	0.149137355775	-0.509104344300	-0.076168231396	-0.327836557031	-0.078742089829	0.317179854761	-0.307520453578
0.558700000000	1.068681427830	0.951864544822	0.149067745407	-0.509045166095	-0.076718740231	-0.328869212673	-0.078159647409	0.317079210813	-0.307753584643
0.559053333333	1.069090190080	0.951798879100	0.148998185854	-0.508987687484	-0.077261538790	-0.329901591788	-0.077576357356	0.316976932305	-0.307985730677
0.559406666667	1.069499083943	0.951733148980	0.148928667961	-0.508931872805	-0.077796672442	-0.330933684563	-0.076992196621	0.316872997077	-0.308216882623
0.559760000000	1.069908112692	0.951667355159	0.148859182549	-0.508877686347	-0.078324186488	-0.331965481439	-0.076407142244	0.316767383170	-0.308447031374
0.560113333333	1.070317279602	0.951601498328	0.148789720423	-0.508825092350	-0.078844126140	-0.332996973111	-0.075821171359	0.316660068830	-0.308676167778
0.560466666667	1.070726587949	0.951535579165	0.148720272368	-0.508774055022	-0.079356536515	-0.334028150522	-0.075234261195	0.316551032508	-0.308904282639
0.560820000000	1.071136041012	0.951469598340	0.148650829158	-0.508724538546	-0.079861462621	-0.335059004859	-0.074646389082	0.316440252861	-0.309131366718
0.561173333333	1.071545642067	0.951403556514	0.148581381555	-0.508676507091	-0.080358949346	-0.336089527551	-0.074057532455	0.316327708752	-0.309357410736
0.561526666667	1.071955394391	0.951337454336	0.148511920313	-0.508629924822	-0.080849041447	-0.337119710258	-0.073467668856	0.316213379249	-0.309582405375
0.561880000000	1.072365301257	0.951271292446	0.148442436179	-0.508584755904	-0.081331783542	-0.338149544874	-0.072876775937	0.316097243631	-0.309806341280
0.562233333333	1.072775365937	0.951205071476	0.148372919898	-0.508540964520	-0.081807220094	-0.339179023521	-0.072284831465	0.315979281379	-0.310029209061
0.562586666667	1.073185591699	0.951138792047	0.148303362214	-0.508498514873	-0.082275395404	-0.340208138538	-0.071691813323	0.315859472183	-0.310250999293
0.562940000000	1.073595981808	0.951072454768	0.148233753874	-0.508457371198	-0.082736353604	-0.341236882484	-0.071097699513	0.315737795940	-0.310471702522
0.563293333333	1.074006539522	0.951006060242	0.148164085627	-0.508417497767	-0.083190138644	-0.342265248130	-0.070502468161	0.315614232752	-0.310691309261
[truncated: 302 more rows]
