# Supplementary material for: A Quick Turn of Foot: Rigid Foot-Ground Contact Models for Human Motion Prediction
Source: Front Neurorobot. 2019 Aug 7;13:62. doi: 10.3389/fnbot.2019.00062 (PMC6693511; doi:10.3389/fnbot.2019.00062)
Supplement: Supplementary file 1 [file Data_Sheet_1.ZIP › SupplementaryMaterial/resultsData/EllipseFoot/Tracking/meshup.ff]

0.000000000000	0.271358217559	0.000000000000	0.000000000002	151.929845416217	0.000000000000	761.279156165578	0.000000000000	0.000000000000	0.000000000000	0.767820000004	0.000000000000	0.000000000010	-7.726384981862	0.000000000000	131.563596717159	0.000000000000	0.000000000000	0.000000000000
0.000175000000	0.271483749256	0.000000000000	0.000000027528	151.219022196016	0.000000000000	761.963786537837	0.000000000000	0.000000000000	0.000000000000	0.767871978329	0.000000000000	0.000000052306	-7.226766435157	0.000000000000	127.694088810378	0.000000000000	0.000000000000	0.000000000000
0.000350000000	0.271609283820	0.000000000000	0.000000108984	150.529873357064	0.000000000000	762.584277897525	0.000000000000	0.000000000000	0.000000000000	0.767923894856	0.000000000000	0.000000207234	-6.758364385179	0.000000000000	124.041328286568	0.000000000000	0.000000000000	0.000000000000
0.000525000000	0.271734818186	0.000000000000	0.000000242719	149.861564345703	0.000000000000	763.142743215148	0.000000000000	0.000000000000	0.000000000000	0.767975758313	0.000000000000	0.000000461894	-6.320069440895	0.000000000000	120.597479365539	0.000000000000	0.000000000000	0.000000000000
0.000700000000	0.271860349388	0.000000000000	0.000000427127	149.213311269758	0.000000000000	763.641205592866	0.000000000000	0.000000000000	0.000000000000	0.768027577160	0.000000000000	0.000000813433	-5.910800655032	0.000000000000	117.355067515942	0.000000000000	0.000000000000	0.000000000000
0.000875000000	0.271985874553	0.000000000000	0.000000660645	148.584377034251	0.000000000000	764.081604339028	0.000000000000	0.000000000000	0.000000000000	0.768079359602	0.000000000000	0.000001259047	-5.529505407630	0.000000000000	114.306954009098	0.000000000000	0.000000000000	0.000000000000
0.001050000000	0.272111390897	0.000000000000	0.000000941753	147.974067778055	0.000000000000	764.465800518076	0.000000000000	0.000000000000	0.000000000000	0.768131113595	0.000000000000	0.000001795977	-5.175159203778	0.000000000000	111.446312945041	0.000000000000	0.000000000000	0.000000000000
0.001225000000	0.272236895721	0.000000000000	0.000001268969	147.381729621687	0.000000000000	764.795582060505	0.000000000000	0.000000000000	0.000000000000	0.768182846857	0.000000000000	0.000002421514	-4.846765400884	0.000000000000	108.766610455699	0.000000000000	0.000000000000	0.000000000000
0.001400000000	0.272362386411	0.000000000000	0.000001640851	146.806745669814	0.000000000000	765.072668431569	0.000000000000	0.000000000000	0.000000000000	0.768234566876	0.000000000000	0.000003132990	-4.543354879482	0.000000000000	106.261585838847	0.000000000000	0.000000000000	0.000000000000
0.001575000000	0.272487860428	0.000000000000	0.000002055996	146.248533276127	0.000000000000	765.298714931505	0.000000000000	0.000000000000	0.000000000000	0.768286280917	0.000000000000	0.000003927786	-4.263985668195	0.000000000000	103.925234401130	0.000000000000	0.000000000000	0.000000000000
0.001750000000	0.272613315314	0.000000000000	0.000002513035	145.706541521573	0.000000000000	765.475316626206	0.000000000000	0.000000000000	0.000000000000	0.768337996034	0.000000000000	0.000004803325	-4.007742532686	0.000000000000	101.751791824676	0.000000000000	0.000000000000	0.000000000000
0.001925000000	0.272738748679	0.000000000000	0.000003010635	145.180248912879	0.000000000000	765.604011971137	0.000000000000	0.000000000000	0.000000000000	0.768389719072	0.000000000000	0.000005757076	-3.773736535927	0.000000000000	99.735719888786	0.000000000000	0.000000000000	0.000000000000
0.002100000000	0.272864158205	0.000000000000	0.000003547496	144.669161258494	0.000000000000	765.686286126175	0.000000000000	0.000000000000	0.000000000000	0.768441456680	0.000000000000	0.000006786549	-3.561104576679	0.000000000000	97.871693405220	0.000000000000	0.000000000000	0.000000000000
0.002275000000	0.272989541641	0.000000000000	0.000004122353	144.172809729353	0.000000000000	765.723574016153	0.000000000000	0.000000000000	0.000000000000	0.768493215314	0.000000000000	0.000007889299	-3.369008911166	0.000000000000	96.154588237374	0.000000000000	0.000000000000	0.000000000000
0.002450000000	0.273114896802	0.000000000000	0.000004733970	143.690749066408	0.000000000000	765.717263132556	0.000000000000	0.000000000000	0.000000000000	0.768545001246	0.000000000000	0.000009062922	-3.196636662812	0.000000000000	94.579470294308	0.000000000000	0.000000000000	0.000000000000
0.002625000000	0.273240221563	0.000000000000	0.000005381144	143.222555943711	0.000000000000	765.668696125056	0.000000000000	0.000000000000	0.000000000000	0.768596820569	0.000000000000	0.000010305057	-3.043199323396	0.000000000000	93.141585400741	0.000000000000	0.000000000000	0.000000000000
0.002800000000	0.273365513861	0.000000000000	0.000006062701	142.767827452274	0.000000000000	765.579173175468	0.000000000000	0.000000000000	0.000000000000	0.768648679204	0.000000000000	0.000011613386	-2.907932248898	0.000000000000	91.836349952051	0.000000000000	0.000000000000	0.000000000000
0.002975000000	0.273490771690	0.000000000000	0.000006777496	142.326179715690	0.000000000000	765.449954198697	0.000000000000	0.000000000000	0.000000000000	0.768700582905	0.000000000000	0.000012985630	-2.790094152401	0.000000000000	90.659342283476	0.000000000000	0.000000000000	0.000000000000
0.003150000000	0.273615993099	0.000000000000	0.000007524413	141.897246604559	0.000000000000	765.282260859565	0.000000000000	0.000000000000	0.000000000000	0.768752537266	0.000000000000	0.000014419552	-2.688966596315	0.000000000000	89.606294681493	0.000000000000	0.000000000000	0.000000000000
0.003325000000	0.273741176191	0.000000000000	0.000008302361	141.480678563605	0.000000000000	765.077278448102	0.000000000000	0.000000000000	0.000000000000	0.768804547728	0.000000000000	0.000015912956	-2.603853485277	0.000000000000	88.673085974125	0.000000000000	0.000000000000	0.000000000000
0.003500000000	0.273866319123	0.000000000000	0.000009110280	141.076141518827	0.000000000000	764.836157597586	0.000000000000	0.000000000000	0.000000000000	0.768856619580	0.000000000000	0.000017463686	-2.534080561483	0.000000000000	87.855734650370	0.000000000000	0.000000000000	0.000000000000
0.003675000000	0.273991420097	0.000000000000	0.000009947131	140.683315882394	0.000000000000	764.560015887997	0.000000000000	0.000000000000	0.000000000000	0.768908757966	0.000000000000	0.000019069626	-2.478994903182	0.000000000000	87.150392455691	0.000000000000	0.000000000000	0.000000000000
0.003850000000	0.274116477369	0.000000000000	0.000010811903	140.301895621221	0.000000000000	764.249939313489	0.000000000000	0.000000000000	0.000000000000	0.768960967892	0.000000000000	0.000020728700	-2.437964427560	0.000000000000	86.553338423626	0.000000000000	0.000000000000	0.000000000000
0.004025000000	0.274241489236	0.000000000000	0.000011703609	139.931587411915	0.000000000000	763.906983658804	0.000000000000	0.000000000000	0.000000000000	0.769013254229	0.000000000000	0.000022438872	-2.410377398406	0.000000000000	86.060973300723	0.000000000000	0.000000000000	0.000000000000
0.004200000000	0.274366454045	0.000000000000	0.000012621287	139.572109844778	0.000000000000	763.532175756101	0.000000000000	0.000000000000	0.000000000000	0.769065621716	0.000000000000	0.000024198143	-2.395641939493	0.000000000000	85.669814333612	0.000000000000	0.000000000000	0.000000000000
0.004375000000	0.274491370182	0.000000000000	0.000013563996	139.223192705996	0.000000000000	763.126514671794	0.000000000000	0.000000000000	0.000000000000	0.769118074968	0.000000000000	0.000026004556	-2.393185553692	0.000000000000	85.376490382264	0.000000000000	0.000000000000	0.000000000000
0.004550000000	0.274616236078	0.000000000000	0.000014530818	138.884576295274	0.000000000000	762.690972785886	0.000000000000	0.000000000000	0.000000000000	0.769170618475	0.000000000000	0.000027856189	-2.402454648663	0.000000000000	85.177737336025	0.000000000000	0.000000000000	0.000000000000
0.004725000000	0.274741050201	0.000000000000	0.000015520860	138.556010816495	0.000000000000	762.226496820916	0.000000000000	0.000000000000	0.000000000000	0.769223256612	0.000000000000	0.000029751161	-2.422914068854	0.000000000000	85.070393801373	0.000000000000	0.000000000000	0.000000000000
0.004900000000	0.274865811061	0.000000000000	0.000016533247	138.237255790509	0.000000000000	761.734008771243	0.000000000000	0.000000000000	0.000000000000	0.769275993639	0.000000000000	0.000031687627	-2.454046634650	0.000000000000	85.051397044146	0.000000000000	0.000000000000	0.000000000000
0.005075000000	0.274990517204	0.000000000000	0.000017567128	137.928079538824	0.000000000000	761.214406801089	0.000000000000	0.000000000000	0.000000000000	0.769328833704	0.000000000000	0.000033663782	-2.495352688157	0.000000000000	85.117779160808	0.000000000000	0.000000000000	0.000000000000
0.005250000000	0.275115167214	0.000000000000	0.000018621669	137.628258675617	0.000000000000	760.668566046527	0.000000000000	0.000000000000	0.000000000000	0.769381780851	0.000000000000	0.000035677855	-2.546349646475	0.000000000000	85.266663462360	0.000000000000	0.000000000000	0.000000000000
0.005425000000	0.275239759708	0.000000000000	0.000019696060	137.337577671917	0.000000000000	760.097339406002	0.000000000000	0.000000000000	0.000000000000	0.769434839019	0.000000000000	0.000037728115	-2.606571561769	0.000000000000	85.495261052047	0.000000000000	0.000000000000	0.000000000000
0.005600000000	0.275364293338	0.000000000000	0.000020789509	137.055828414674	0.000000000000	759.501558235709	0.000000000000	0.000000000000	0.000000000000	0.769488012047	0.000000000000	0.000039812865	-2.675568689121	0.000000000000	85.800867587979	0.000000000000	0.000000000000	0.000000000000
0.005775000000	0.275488766789	0.000000000000	0.000021901243	136.782809831937	0.000000000000	758.882033041930	0.000000000000	0.000000000000	0.000000000000	0.769541303678	0.000000000000	0.000041930448	-2.752907061300	0.000000000000	86.180860206036	0.000000000000	0.000000000000	0.000000000000
0.005950000000	0.275613178777	0.000000000000	0.000023030508	136.518327523954	0.000000000000	758.239554105625	0.000000000000	0.000000000000	0.000000000000	0.769594717560	0.000000000000	0.000044079239	-2.838168071218	0.000000000000	86.632694600690	0.000000000000	0.000000000000	0.000000000000
0.006125000000	0.275737528048	0.000000000000	0.000024176567	136.262193429022	0.000000000000	757.574892079953	0.000000000000	0.000000000000	0.000000000000	0.769648257252	0.000000000000	0.000046257652	-2.930948061732	0.000000000000	87.153902247279	0.000000000000	0.000000000000	0.000000000000
0.006300000000	0.275861813380	0.000000000000	0.000025338704	136.014225511938	0.000000000000	756.888798552039	0.000000000000	0.000000000000	0.000000000000	0.769701926223	0.000000000000	0.000048464134	-3.030857922928	0.000000000000	87.742087757127	0.000000000000	0.000000000000	0.000000000000
0.006475000000	0.275986033577	0.000000000000	0.000026516219	135.774247474522	0.000000000000	756.182006573779	0.000000000000	0.000000000000	0.000000000000	0.769755727859	0.000000000000	0.000050697169	-3.137522696898	0.000000000000	88.394926355369	0.000000000000	0.000000000000	0.000000000000
0.006650000000	0.276110187470	0.000000000000	0.000027708428	135.542088485304	0.000000000000	755.455231163249	0.000000000000	0.000000000000	0.000000000000	0.769809665461	0.000000000000	0.000052955274	-3.250581190018	0.000000000000	89.110161478482	0.000000000000	0.000000000000	0.000000000000
0.006825000000	0.276234273919	0.000000000000	0.000028914665	135.317582934484	0.000000000000	754.709169788306	0.000000000000	0.000000000000	0.000000000000	0.769863742253	0.000000000000	0.000055237001	-3.369685592693	0.000000000000	89.885602468209	0.000000000000	0.000000000000	0.000000000000
0.007000000000	0.276358291808	0.000000000000	0.000030134281	135.100570188407	0.000000000000	753.944502806357	0.000000000000	0.000000000000	0.000000000000	0.769917961378	0.000000000000	0.000057540938	-3.494501106759	0.000000000000	90.719122381411	0.000000000000	0.000000000000	0.000000000000
0.007175000000	0.276482240045	0.000000000000	0.000031366643	134.890894386354	0.000000000000	753.161893914320	0.000000000000	0.000000000000	0.000000000000	0.769972325907	0.000000000000	0.000059865703	-3.624705580110	0.000000000000	91.608655882699	0.000000000000	0.000000000000	0.000000000000
0.007350000000	0.276606117563	0.000000000000	0.000032611133	134.688404223700	0.000000000000	752.361990546691	0.000000000000	0.000000000000	0.000000000000	0.770026838835	0.000000000000	0.000062209951	-3.759989149115	0.000000000000	92.552197231809	0.000000000000	0.000000000000	0.000000000000
0.007525000000	0.276729923319	0.000000000000	0.000033867149	134.492952771405	0.000000000000	751.545424283264	0.000000000000	0.000000000000	0.000000000000	0.770081503090	0.000000000000	0.000064572368	-3.900053888231	0.000000000000	93.547798352166	0.000000000000	0.000000000000	0.000000000000
0.007700000000	0.276853656290	0.000000000000	0.000035134105	134.304397289860	0.000000000000	750.712811220527	0.000000000000	0.000000000000	0.000000000000	0.770136321528	0.000000000000	0.000066951672	-4.044613467251	0.000000000000	94.593566980231	0.000000000000	0.000000000000	0.000000000000
0.007875000000	0.276977315475	0.000000000000	0.000036411429	134.122599066123	0.000000000000	749.864752343045	0.000000000000	0.000000000000	0.000000000000	0.770191296940	0.000000000000	0.000069346616	-4.193392815807	0.000000000000	95.687664888206	0.000000000000	0.000000000000	0.000000000000
0.008050000000	0.277100899893	0.000000000000	0.000037698563	133.947423253434	0.000000000000	749.001833872726	0.000000000000	0.000000000000	0.000000000000	0.770246432051	0.000000000000	0.000071755981	-4.346127795297	0.000000000000	96.828306177824	0.000000000000	0.000000000000	0.000000000000
0.008225000000	0.277224408585	0.000000000000	0.000038994965	133.778738723060	0.000000000000	748.124627609771	0.000000000000	0.000000000000	0.000000000000	0.770301729526	0.000000000000	0.000074178584	-4.502564878095	0.000000000000	98.013755643282	0.000000000000	0.000000000000	0.000000000000
0.008400000000	0.277347840610	0.000000000000	0.000040300106	133.616417925858	0.000000000000	747.233691264160	0.000000000000	0.000000000000	0.000000000000	0.770357191967	0.000000000000	0.000076613269	-4.662460833974	0.000000000000	99.242327192001	0.000000000000	0.000000000000	0.000000000000
0.008575000000	0.277471195044	0.000000000000	0.000041613472	133.460336755261	0.000000000000	746.329568769949	0.000000000000	0.000000000000	0.000000000000	0.770412821916	0.000000000000	0.000079058912	-4.825582423765	0.000000000000	100.512382332490	0.000000000000	0.000000000000	0.000000000000
0.008750000000	0.277594470983	0.000000000000	0.000042934560	133.310374429114	0.000000000000	745.412790603793	0.000000000000	0.000000000000	0.000000000000	0.770468621859	0.000000000000	0.000081514422	-4.991706099983	0.000000000000	101.822328715756	0.000000000000	0.000000000000	0.000000000000
0.008925000000	0.277717667538	0.000000000000	0.000044262883	133.166413360835	0.000000000000	744.483874075411	0.000000000000	0.000000000000	0.000000000000	0.770524594226	0.000000000000	0.000083978735	-5.160617714659	0.000000000000	103.170618732771	0.000000000000	0.000000000000	0.000000000000
0.009100000000	0.277840783839	0.000000000000	0.000045597966	133.028339054439	0.000000000000	743.543323630617	0.000000000000	0.000000000000	0.000000000000	0.770580741392	0.000000000000	0.000086450816	-5.332112233904	0.000000000000	104.555748163009	0.000000000000	0.000000000000	0.000000000000
0.009275000000	0.277963819030	0.000000000000	0.000046939346	132.896039992721	0.000000000000	742.591631132959	0.000000000000	0.000000000000	0.000000000000	0.770637065678	0.000000000000	0.000088929662	-5.505993459403	0.000000000000	105.976254873769	0.000000000000	0.000000000000	0.000000000000
0.009450000000	0.278086772271	0.000000000000	0.000048286574	132.769407535202	0.000000000000	741.629276143943	0.000000000000	0.000000000000	0.000000000000	0.770693569357	0.000000000000	0.000091414297	-5.682073756621	0.000000000000	107.430717566345	0.000000000000	0.000000000000	0.000000000000
0.009625000000	0.278209642736	0.000000000000	0.000049639212	132.648335818535	0.000000000000	740.656726194243	0.000000000000	0.000000000000	0.000000000000	0.770750254648	0.000000000000	0.000093903773	-5.860173789625	0.000000000000	108.917754567659	0.000000000000	0.000000000000	0.000000000000
0.009800000000	0.278332429615	0.000000000000	0.000050996834	132.532721669479	0.000000000000	739.674437058326	0.000000000000	0.000000000000	0.000000000000	0.770807123723	0.000000000000	0.000096397171	-6.040122262327	0.000000000000	110.436022664593	0.000000000000	0.000000000000	0.000000000000
0.009975000000	0.278455132110	0.000000000000	0.000052359028	132.422464500418	0.000000000000	738.682852998885	0.000000000000	0.000000000000	0.000000000000	0.770864178706	0.000000000000	0.000098893599	-6.221755666355	0.000000000000	111.984215981068	0.000000000000	0.000000000000	0.000000000000
0.010150000000	0.278577749436	0.000000000000	0.000053725391	132.317466240107	0.000000000000	737.682407041587	0.000000000000	0.000000000000	0.000000000000	0.770921421676	0.000000000000	0.000101392192	-6.404918034829	0.000000000000	113.561064892193	0.000000000000	0.000000000000	0.000000000000
0.010325000000	0.278700280823	0.000000000000	0.000055095532	132.217631237451	0.000000000000	736.673521210028	0.000000000000	0.000000000000	0.000000000000	0.770978854665	0.000000000000	0.000103892112	-6.589460702631	0.000000000000	115.165334977937	0.000000000000	0.000000000000	0.000000000000
0.010500000000	0.278822725512	0.000000000000	0.000056469073	132.122866190203	0.000000000000	735.656606780146	0.000000000000	0.000000000000	0.000000000000	0.771036479663	0.000000000000	0.000106392547	-6.775242072423	0.000000000000	116.795826015241	0.000000000000	0.000000000000	0.000000000000
0.010675000000	0.278945082754	0.000000000000	0.000057845645	132.033080064297	0.000000000000	734.632064515769	0.000000000000	0.000000000000	0.000000000000	0.771094298615	0.000000000000	0.000108892712	-6.962127386766	0.000000000000	118.451370995088	0.000000000000	0.000000000000	0.000000000000
0.010850000000	0.279067351815	0.000000000000	0.000059224890	131.948184020299	0.000000000000	733.600284904184	0.000000000000	0.000000000000	0.000000000000	0.771152313424	0.000000000000	0.000111391845	-7.149988505841	0.000000000000	120.130835185669	0.000000000000	0.000000000000	0.000000000000
0.011025000000	0.279189531969	0.000000000000	0.000060606461	131.868091346180	0.000000000000	732.561648391070	0.000000000000	0.000000000000	0.000000000000	0.771210525955	0.000000000000	0.000113889212	-7.338703690843	0.000000000000	121.833115217546	0.000000000000	0.000000000000	0.000000000000
0.011200000000	0.279311622503	0.000000000000	0.000061990022	131.792717381889	0.000000000000	731.516525599014	0.000000000000	0.000000000000	0.000000000000	0.771268938031	0.000000000000	0.000116384102	-7.528157392953	0.000000000000	123.557138202849	0.000000000000	0.000000000000	0.000000000000
0.011375000000	0.279433622711	0.000000000000	0.000063375246	131.721979459845	0.000000000000	730.465277556531	0.000000000000	0.000000000000	0.000000000000	0.771327551434	0.000000000000	0.000118875827	-7.718240047551	0.000000000000	125.301860881910	0.000000000000	0.000000000000	0.000000000000
0.011550000000	0.279555531901	0.000000000000	0.000064761815	131.655796837954	0.000000000000	729.408255911885	0.000000000000	0.000000000000	0.000000000000	0.771386367911	0.000000000000	0.000121363726	-7.908847873750	0.000000000000	127.066268798345	0.000000000000	0.000000000000	0.000000000000
0.011725000000	0.279677349388	0.000000000000	0.000066149425	131.594090638720	0.000000000000	728.345803146957	0.000000000000	0.000000000000	0.000000000000	0.771445389171	0.000000000000	0.000123847158	-8.099882679011	0.000000000000	128.849375500069	0.000000000000	0.000000000000	0.000000000000
0.011900000000	0.279799074496	0.000000000000	0.000067537776	131.536783788855	0.000000000000	727.278252785087	0.000000000000	0.000000000000	0.000000000000	0.771504616885	0.000000000000	0.000126325508	-8.291251668750	0.000000000000	130.650221765734	0.000000000000	0.000000000000	0.000000000000
0.012075000000	0.279920706558	0.000000000000	0.000068926582	131.483800966705	0.000000000000	726.205929601201	0.000000000000	0.000000000000	0.000000000000	0.771564052689	0.000000000000	0.000128798182	-8.482867260758	0.000000000000	132.467874854729	0.000000000000	0.000000000000	0.000000000000
0.012250000000	0.280042244919	0.000000000000	0.000070315564	131.435068537031	0.000000000000	725.129149811726	0.000000000000	0.000000000000	0.000000000000	0.771623698184	0.000000000000	0.000131264607	-8.674646904467	0.000000000000	134.301427781659	0.000000000000	0.000000000000	0.000000000000
0.012425000000	0.280163688927	0.000000000000	0.000071704452	131.390514508075	0.000000000000	724.048221282938	0.000000000000	0.000000000000	0.000000000000	0.771683554937	0.000000000000	0.000133724235	-8.866512904665	0.000000000000	136.149998610914	0.000000000000	0.000000000000	0.000000000000
0.012600000000	0.280285037942	0.000000000000	0.000073092986	131.350068473445	0.000000000000	722.963443716647	0.000000000000	0.000000000000	0.000000000000	0.771743624479	0.000000000000	0.000136176536	-9.058392249837	0.000000000000	138.012729773970	0.000000000000	0.000000000000	0.000000000000
0.012775000000	0.280406291331	0.000000000000	0.000074480913	131.313661563072	0.000000000000	721.875108840006	0.000000000000	0.000000000000	0.000000000000	0.771803908310	0.000000000000	0.000138621003	-9.250216444818	0.000000000000	139.888787406495	0.000000000000	0.000000000000	0.000000000000
0.012950000000	0.280527448466	0.000000000000	0.000075867990	131.281226399574	0.000000000000	720.783500595399	0.000000000000	0.000000000000	0.000000000000	0.771864407898	0.000000000000	0.000141057148	-9.441921347715	0.000000000000	141.777360703646	0.000000000000	0.000000000000	0.000000000000
0.013125000000	0.280648508731	0.000000000000	0.000077253983	131.252697042744	0.000000000000	719.688895311883	0.000000000000	0.000000000000	0.000000000000	0.771925124676	0.000000000000	0.000143484505	-9.633447011029	0.000000000000	143.677661296161	0.000000000000	0.000000000000	0.000000000000
0.013300000000	0.280769471514	0.000000000000	0.000078638663	131.228008953137	0.000000000000	718.591561891814	0.000000000000	0.000000000000	0.000000000000	0.771986060049	0.000000000000	0.000145902626	-9.824737526738	0.000000000000	145.588922641511	0.000000000000	0.000000000000	0.000000000000
0.013475000000	0.280890336210	0.000000000000	0.000080021813	131.207098944384	0.000000000000	717.491761979848	0.000000000000	0.000000000000	0.000000000000	0.772047215388	0.000000000000	0.000148311083	-10.015740875405	0.000000000000	147.510399434277	0.000000000000	0.000000000000	0.000000000000
0.013650000000	0.281011102221	0.000000000000	0.000081403221	131.189905142102	0.000000000000	716.389750133752	0.000000000000	0.000000000000	0.000000000000	0.772108592035	0.000000000000	0.000150709468	-10.206408779088	0.000000000000	149.441367032369	0.000000000000	0.000000000000	0.000000000000
0.013825000000	0.281131768958	0.000000000000	0.000082782684	131.176366943105	0.000000000000	715.285773990429	0.000000000000	0.000000000000	0.000000000000	0.772170191302	0.000000000000	0.000153097390	-10.396696558010	0.000000000000	151.381120894415	0.000000000000	0.000000000000	0.000000000000
0.014000000000	0.281252335833	0.000000000000	0.000084160006	131.166424978175	0.000000000000	714.180074430606	0.000000000000	0.000000000000	0.000000000000	0.772232014471	0.000000000000	0.000155474476	-10.586562990854	0.000000000000	153.328976039864	0.000000000000	0.000000000000	0.000000000000
0.014175000000	0.281372802270	0.000000000000	0.000085534998	131.160021071094	0.000000000000	713.072885734522	0.000000000000	0.000000000000	0.000000000000	0.772294062794	0.000000000000	0.000157840373	-10.775970178688	0.000000000000	155.284266519132	0.000000000000	0.000000000000	0.000000000000
0.014350000000	0.281493167697	0.000000000000	0.000086907481	131.157098204137	0.000000000000	711.964435739765	0.000000000000	0.000000000000	0.000000000000	0.772356337495	0.000000000000	0.000160194743	-10.964883412286	0.000000000000	157.246344893802	0.000000000000	0.000000000000	0.000000000000
0.014525000000	0.281613431544	0.000000000000	0.000088277280	131.157600486630	0.000000000000	710.854945997412	0.000000000000	0.000000000000	0.000000000000	0.772418839769	0.000000000000	0.000162537266	-11.153271042859	0.000000000000	159.214581735740	0.000000000000	0.000000000000	0.000000000000
0.014700000000	0.281733593253	0.000000000000	0.000089644227	131.161473112335	0.000000000000	709.744631911782	0.000000000000	0.000000000000	0.000000000000	0.772481570783	0.000000000000	0.000164867639	-11.341104356183	0.000000000000	161.188365136521	0.000000000000	0.000000000000	0.000000000000
0.014875000000	0.281853652268	0.000000000000	0.000091008163	131.168662335813	0.000000000000	708.633702895666	0.000000000000	0.000000000000	0.000000000000	0.772544531676	0.000000000000	0.000167185574	-11.528357449819	0.000000000000	163.167100231140	0.000000000000	0.000000000000	0.000000000000
0.015050000000	0.281973608040	0.000000000000	0.000092368935	131.179115435428	0.000000000000	707.522362506985	0.000000000000	0.000000000000	0.000000000000	0.772607723559	0.000000000000	0.000169490802	-11.715007113617	0.000000000000	165.150208723945	0.000000000000	0.000000000000	0.000000000000
0.015225000000	0.282093460023	0.000000000000	0.000093726394	131.192780689932	0.000000000000	706.410808595391	0.000000000000	0.000000000000	0.000000000000	0.772671147516	0.000000000000	0.000171783066	-11.901032713208	0.000000000000	167.137128438759	0.000000000000	0.000000000000	0.000000000000
0.015400000000	0.282213207680	0.000000000000	0.000095080401	131.209607337588	0.000000000000	705.299233426186	0.000000000000	0.000000000000	0.000000000000	0.772734804602	0.000000000000	0.000174062125	-12.086416076650	0.000000000000	169.127312870714	0.000000000000	0.000000000000	0.000000000000
0.015575000000	0.282332850475	0.000000000000	0.000096430822	131.229545560304	0.000000000000	704.187823826479	0.000000000000	0.000000000000	0.000000000000	0.772798695848	0.000000000000	0.000176327755	-12.271141383869	0.000000000000	171.120230754661	0.000000000000	0.000000000000	0.000000000000
0.015750000000	0.282452387880	0.000000000000	0.000097777528	131.252546450923	0.000000000000	703.076761309509	0.000000000000	0.000000000000	0.000000000000	0.772862822256	0.000000000000	0.000178579745	-12.455195059110	0.000000000000	173.115365630679	0.000000000000	0.000000000000	0.000000000000
0.015925000000	0.282571819371	0.000000000000	0.000099120397	131.278561986486	0.000000000000	701.966222201245	0.000000000000	0.000000000000	0.000000000000	0.772927184801	0.000000000000	0.000180817899	-12.638565666195	0.000000000000	175.112215436692	0.000000000000	0.000000000000	0.000000000000
0.016100000000	0.282691144430	0.000000000000	0.000100459313	131.307545006240	0.000000000000	700.856377768165	0.000000000000	0.000000000000	0.000000000000	0.772991784433	0.000000000000	0.000183042032	-12.821243806530	0.000000000000	177.110292096090	0.000000000000	0.000000000000	0.000000000000
0.016275000000	0.282810362541	0.000000000000	0.000101794166	131.339449185890	0.000000000000	699.747394337274	0.000000000000	0.000000000000	0.000000000000	0.773056622075	0.000000000000	0.000185251977	-13.003222019870	0.000000000000	179.109121124176	0.000000000000	0.000000000000	0.000000000000
0.016450000000	0.282929473195	0.000000000000	0.000103124850	131.374229014838	0.000000000000	698.639433415595	0.000000000000	0.000000000000	0.000000000000	0.773121698622	0.000000000000	0.000187447577	-13.184494687727	0.000000000000	181.108241229190	0.000000000000	0.000000000000	0.000000000000
0.016625000000	0.283048475888	0.000000000000	0.000104451267	131.411839773689	0.000000000000	697.532651806350	0.000000000000	0.000000000000	0.000000000000	0.773187014945	0.000000000000	0.000189628689	-13.365057939427	0.000000000000	183.107203937971	0.000000000000	0.000000000000	0.000000000000
0.016800000000	0.283167370119	0.000000000000	0.000105773322	131.452237514373	0.000000000000	696.427201724346	0.000000000000	0.000000000000	0.000000000000	0.773252571888	0.000000000000	0.000191795183	-13.544909560699	0.000000000000	185.105573217310	0.000000000000	0.000000000000	0.000000000000
0.016975000000	0.283286155392	0.000000000000	0.000107090927	131.495379037411	0.000000000000	695.323230905042	0.000000000000	0.000000000000	0.000000000000	0.773318370268	0.000000000000	0.000193946939	-13.724048904873	0.000000000000	187.102925110298	0.000000000000	0.000000000000	0.000000000000
0.017150000000	0.283404831216	0.000000000000	0.000108403998	131.541221872965	0.000000000000	694.220882714243	0.000000000000	0.000000000000	0.000000000000	0.773384410876	0.000000000000	0.000196083853	-13.902476806438	0.000000000000	189.098847371030	0.000000000000	0.000000000000	0.000000000000
0.017325000000	0.283523397104	0.000000000000	0.000109712456	131.589724262829	0.000000000000	693.120296255468	0.000000000000	0.000000000000	0.000000000000	0.773450694479	0.000000000000	0.000198205830	-14.080195497158	0.000000000000	191.092939115629	0.000000000000	0.000000000000	0.000000000000
0.017500000000	0.283641852572	0.000000000000	0.000111016230	131.640845141244	0.000000000000	692.021606473082	0.000000000000	0.000000000000	0.000000000000	0.773517221814	0.000000000000	0.000200312785	-14.257208524526	0.000000000000	193.084810474987	0.000000000000	0.000000000000	0.000000000000
0.017675000000	0.283760197131	0.000000000000	0.000112315173	131.692585526544	0.000000000000	690.929585624430	0.000000000000	0.000000000000	0.000000000000	0.773583993640	0.000000000000	0.000202404433	-14.433686626603	0.000000000000	195.060051464509	0.000000000000	0.000000000000	0.000000000000
0.017850000000	0.283878430327	0.000000000000	0.000113609376	131.742998840405	0.000000000000	689.848760810512	0.000000000000	0.000000000000	0.000000000000	0.773651010573	0.000000000000	0.000204481148	-14.609829783722	0.000000000000	197.005037403482	0.000000000000	0.000000000000	0.000000000000
0.018025000000	0.283996551670	0.000000000000	0.000114898700	131.792107610840	0.000000000000	688.779029926982	0.000000000000	0.000000000000	0.000000000000	0.773718273361	0.000000000000	0.000206542657	-14.785725063560	0.000000000000	198.920455719375	0.000000000000	0.000000000000	0.000000000000
0.018200000000	0.284114560682	0.000000000000	0.000116183093	131.839936577206	0.000000000000	687.720268122446	0.000000000000	0.000000000000	0.000000000000	0.773785782713	0.000000000000	0.000208588919	-14.961447327185	0.000000000000	200.806992579942	0.000000000000	0.000000000000	0.000000000000
0.018375000000	0.284232456883	0.000000000000	0.000117462501	131.886509932118	0.000000000000	686.672352139736	0.000000000000	0.000000000000	0.000000000000	0.773853539341	0.000000000000	0.000210619904	-15.137067188008	0.000000000000	202.665316270119	0.000000000000	0.000000000000	0.000000000000
0.018550000000	0.284350239794	0.000000000000	0.000118736880	131.931851335003	0.000000000000	685.635160296773	0.000000000000	0.000000000000	0.000000000000	0.773921543961	0.000000000000	0.000212635588	-15.312651200061	0.000000000000	204.496077659881	0.000000000000	0.000000000000	0.000000000000
0.018725000000	0.284467908937	0.000000000000	0.000120006188	131.975983921632	0.000000000000	684.608572463649	0.000000000000	0.000000000000	0.000000000000	0.773989797291	0.000000000000	0.000214635957	-15.488262039010	0.000000000000	206.299910643476	0.000000000000	0.000000000000	0.000000000000
0.018900000000	0.284585463832	0.000000000000	0.000121270384	132.018930315289	0.000000000000	683.592470041361	0.000000000000	0.000000000000	0.000000000000	0.774058300055	0.000000000000	0.000216621006	-15.663958676447	0.000000000000	208.077432593514	0.000000000000	0.000000000000	0.000000000000
0.019075000000	0.284702904003	0.000000000000	0.000122529435	132.060712637665	0.000000000000	682.586735940610	0.000000000000	0.000000000000	0.000000000000	0.774127052977	0.000000000000	0.000218590738	-15.839796547352	0.000000000000	209.829244785789	0.000000000000	0.000000000000	0.000000000000
0.019250000000	0.284820228973	0.000000000000	0.000123783309	132.101352518667	0.000000000000	681.591254559557	0.000000000000	0.000000000000	0.000000000000	0.774196056787	0.000000000000	0.000220545162	-16.015827711166	0.000000000000	211.555932822295	0.000000000000	0.000000000000	0.000000000000
0.019425000000	0.284937438265	0.000000000000	0.000125031980	132.140871109946	0.000000000000	680.605911765532	0.000000000000	0.000000000000	0.000000000000	0.774265312216	0.000000000000	0.000222484296	-16.192101006598	0.000000000000	213.258067043101	0.000000000000	0.000000000000	0.000000000000
0.019600000000	0.285054531408	0.000000000000	0.000126275422	132.179289087855	0.000000000000	679.630594866423	0.000000000000	0.000000000000	0.000000000000	0.774334819999	0.000000000000	0.000224408162	-16.368662200462	0.000000000000	214.936202929738	0.000000000000	0.000000000000	0.000000000000
0.019775000000	0.285171507930	0.000000000000	0.000127513615	132.216626671131	0.000000000000	678.665192596927	0.000000000000	0.000000000000	0.000000000000	0.774404580873	0.000000000000	0.000226316793	-16.545554130640	0.000000000000	216.590881498149	0.000000000000	0.000000000000	0.000000000000
0.019950000000	0.285288367359	0.000000000000	0.000128746542	132.252903625934	0.000000000000	677.709595092405	0.000000000000	0.000000000000	0.000000000000	0.774474595581	0.000000000000	0.000228210225	-16.722816843468	0.000000000000	218.222629683673	0.000000000000	0.000000000000	0.000000000000
0.020125000000	0.285405109230	0.000000000000	0.000129974187	132.288139278987	0.000000000000	676.763693871083	0.000000000000	0.000000000000	0.000000000000	0.774544864865	0.000000000000	0.000230088500	-16.900487725668	0.000000000000	219.831960716544	0.000000000000	0.000000000000	0.000000000000
0.020300000000	0.285521733076	0.000000000000	0.000131196541	132.322352522423	0.000000000000	675.827381808197	0.000000000000	0.000000000000	0.000000000000	0.774615389472	0.000000000000	0.000231951667	-17.078601631117	0.000000000000	221.419374489346	0.000000000000	0.000000000000	0.000000000000
0.020475000000	0.285638238436	0.000000000000	0.000132413592	132.355561826124	0.000000000000	674.900553117899	0.000000000000	0.000000000000	0.000000000000	0.774686170151	0.000000000000	0.000233799780	-17.257191002508	0.000000000000	222.985357915490	0.000000000000	0.000000000000	0.000000000000
0.020650000000	0.285754624850	0.000000000000	0.000133625337	132.387785246531	0.000000000000	673.983103331854	0.000000000000	0.000000000000	0.000000000000	0.774757207654	0.000000000000	0.000235632897	-17.436285988175	0.000000000000	224.530385279226	0.000000000000	0.000000000000	0.000000000000
0.020825000000	0.285870891861	0.000000000000	0.000134831772	132.419040434884	0.000000000000	673.074929277569	0.000000000000	0.000000000000	0.000000000000	0.774828502736	0.000000000000	0.000237451083	-17.615914554196	0.000000000000	226.054918577625	0.000000000000	0.000000000000	0.000000000000
0.021000000000	0.285987039016	0.000000000000	0.000136032896	132.449344645961	0.000000000000	672.175929057507	0.000000000000	0.000000000000	0.000000000000	0.774900056154	0.000000000000	0.000239254405	-17.796102592034	0.000000000000	227.559407855860	0.000000000000	0.000000000000	0.000000000000
0.021175000000	0.286103065863	0.000000000000	0.000137228712	132.478714747149	0.000000000000	671.286002028830	0.000000000000	0.000000000000	0.000000000000	0.774971868667	0.000000000000	0.000241042936	-17.976874021747	0.000000000000	229.044291532275	0.000000000000	0.000000000000	0.000000000000
0.021350000000	0.286218971957	0.000000000000	0.000138419224	132.507167226190	0.000000000000	670.405048782096	0.000000000000	0.000000000000	0.000000000000	0.775043941038	0.000000000000	0.000242816753	-18.158250890998	0.000000000000	230.509996715007	0.000000000000	0.000000000000	0.000000000000
0.021525000000	0.286334756853	0.000000000000	0.000139604439	132.534718199488	0.000000000000	669.532971120822	0.000000000000	0.000000000000	0.000000000000	0.775116274031	0.000000000000	0.000244575936	-18.340253470099	0.000000000000	231.956939516494	0.000000000000	0.000000000000	0.000000000000
0.021700000000	0.286450420112	0.000000000000	0.000140784365	132.561383420674	0.000000000000	668.669672041637	0.000000000000	0.000000000000	0.000000000000	0.775188868412	0.000000000000	0.000246320569	-18.522900343044	0.000000000000	233.385525354383	0.000000000000	0.000000000000	0.000000000000
0.021875000000	0.286565961298	0.000000000000	0.000141959016	132.587178288034	0.000000000000	667.815055713622	0.000000000000	0.000000000000	0.000000000000	0.775261724952	0.000000000000	0.000248050741	-18.706208494849	0.000000000000	234.796149248057	0.000000000000	0.000000000000	0.000000000000
0.022050000000	0.286681379978	0.000000000000	0.000143128402	132.612117852396	0.000000000000	666.969027458393	0.000000000000	0.000000000000	0.000000000000	0.775334844420	0.000000000000	0.000249766541	-18.890193395245	0.000000000000	236.189196107539	0.000000000000	0.000000000000	0.000000000000
0.022225000000	0.286796675725	0.000000000000	0.000144292542	132.636216824260	0.000000000000	666.131493729838	0.000000000000	0.000000000000	0.000000000000	0.775408227591	0.000000000000	0.000251468064	-19.074869078901	0.000000000000	237.565041015334	0.000000000000	0.000000000000	0.000000000000
0.022400000000	0.286911848114	0.000000000000	0.000145451451	132.659489584763	0.000000000000	665.302362097807	0.000000000000	0.000000000000	0.000000000000	0.775481875239	0.000000000000	0.000253155406	-19.260248222259	0.000000000000	238.924049501071	0.000000000000	0.000000000000	0.000000000000
0.022575000000	0.287026896724	0.000000000000	0.000146605149	132.681950184538	0.000000000000	664.481541220569	0.000000000000	0.000000000000	0.000000000000	0.775555788143	0.000000000000	0.000254828667	-19.446342217218	0.000000000000	240.266577810314	0.000000000000	0.000000000000	0.000000000000
0.022750000000	0.287141821141	0.000000000000	0.000147753657	132.703612360099	0.000000000000	663.668940834386	0.000000000000	0.000000000000	0.000000000000	0.775629967081	0.000000000000	0.000256487948	-19.633161241585	0.000000000000	241.592973164996	0.000000000000	0.000000000000	0.000000000000
0.022925000000	0.287256620952	0.000000000000	0.000148896999	132.724489535758	0.000000000000	662.864471729570	0.000000000000	0.000000000000	0.000000000000	0.775704412835	0.000000000000	0.000258133353	-19.820714326677	0.000000000000	242.903574020239	0.000000000000	0.000000000000	0.000000000000
0.023100000000	0.287371295751	0.000000000000	0.000150035199	132.744594831750	0.000000000000	662.068045732827	0.000000000000	0.000000000000	0.000000000000	0.775779126188	0.000000000000	0.000259764989	-20.009009421939	0.000000000000	244.198710312158	0.000000000000	0.000000000000	0.000000000000
0.023275000000	0.287485845134	0.000000000000	0.000151168282	132.763941072796	0.000000000000	661.279575690372	0.000000000000	0.000000000000	0.000000000000	0.775854107924	0.000000000000	0.000261382964	-20.198053456793	0.000000000000	245.478703697817	0.000000000000	0.000000000000	0.000000000000
0.023450000000	0.287600268703	0.000000000000	0.000152296278	132.782540788437	0.000000000000	660.498975443547	0.000000000000	0.000000000000	0.000000000000	0.775929358831	0.000000000000	0.000262987386	-20.387852399971	0.000000000000	246.743867796486	0.000000000000	0.000000000000	0.000000000000
0.023625000000	0.287714566064	0.000000000000	0.000153419216	132.800406226957	0.000000000000	659.726159817709	0.000000000000	0.000000000000	0.000000000000	0.776004879697	0.000000000000	0.000264578369	-20.578411316109	0.000000000000	247.994508416726	0.000000000000	0.000000000000	0.000000000000
0.023800000000	0.287828736828	0.000000000000	0.000154537125	132.817549357296	0.000000000000	658.961044600065	0.000000000000	0.000000000000	0.000000000000	0.776080671311	0.000000000000	0.000266156025	-20.769734419984	0.000000000000	249.230923781971	0.000000000000	0.000000000000	0.000000000000
0.023975000000	0.287942780611	0.000000000000	0.000155650040	132.833981876272	0.000000000000	658.203546522909	0.000000000000	0.000000000000	0.000000000000	0.776156734466	0.000000000000	0.000267720469	-20.961825128356	0.000000000000	250.453404747934	0.000000000000	0.000000000000	0.000000000000
0.024150000000	0.288056697032	0.000000000000	0.000156757992	132.849715216803	0.000000000000	657.453583248073	0.000000000000	0.000000000000	0.000000000000	0.776233069953	0.000000000000	0.000269271816	-21.154686109639	0.000000000000	251.662235022648	0.000000000000	0.000000000000	0.000000000000
0.024325000000	0.288170485716	0.000000000000	0.000157861017	132.864760546753	0.000000000000	656.711073343054	0.000000000000	0.000000000000	0.000000000000	0.776309678567	0.000000000000	0.000270810183	-21.348319331119	0.000000000000	252.857691361674	0.000000000000	0.000000000000	0.000000000000
0.024500000000	0.288284146293	0.000000000000	0.000158959152	132.879128782939	0.000000000000	655.975936271568	0.000000000000	0.000000000000	0.000000000000	0.776386561105	0.000000000000	0.000272335687	-21.542726104442	0.000000000000	254.040043782483	0.000000000000	0.000000000000	0.000000000000
0.024675000000	0.288397678396	0.000000000000	0.000160052433	132.892830592103	0.000000000000	655.248092372320	0.000000000000	0.000000000000	0.000000000000	0.776463718362	0.000000000000	0.000273848448	-21.737907128834	0.000000000000	255.209555756663	0.000000000000	0.000000000000	0.000000000000
0.024850000000	0.288511081664	0.000000000000	0.000161140898	132.905876397991	0.000000000000	654.527462843812	0.000000000000	0.000000000000	0.000000000000	0.776541151138	0.000000000000	0.000275348585	-21.933862532468	0.000000000000	256.366484402823	0.000000000000	0.000000000000	0.000000000000
0.025025000000	0.288624355741	0.000000000000	0.000162224588	132.918276384893	0.000000000000	653.813969726190	0.000000000000	0.000000000000	0.000000000000	0.776618860232	0.000000000000	0.000276836218	-22.130591911994	0.000000000000	257.511080674090	0.000000000000	0.000000000000	0.000000000000
0.025200000000	0.288737500276	0.000000000000	0.000163303543	132.930040504794	0.000000000000	653.107535886805	0.000000000000	0.000000000000	0.000000000000	0.776696846445	0.000000000000	0.000278311467	-22.328094370253	0.000000000000	258.643589540537	0.000000000000	0.000000000000	0.000000000000
0.025375000000	0.288850514922	0.000000000000	0.000164377804	132.941178481274	0.000000000000	652.408085003058	0.000000000000	0.000000000000	0.000000000000	0.776775110578	0.000000000000	0.000279774453	-22.526368552313	0.000000000000	259.764250166894	0.000000000000	0.000000000000	0.000000000000
0.025550000000	0.288963399336	0.000000000000	0.000165447414	132.951699815009	0.000000000000	651.715541547122	0.000000000000	0.000000000000	0.000000000000	0.776853653435	0.000000000000	0.000281225298	-22.725412679853	0.000000000000	260.873296086193	0.000000000000	0.000000000000	0.000000000000
0.025725000000	0.289076153181	0.000000000000	0.000166512417	132.961613788167	0.000000000000	651.029830769902	0.000000000000	0.000000000000	0.000000000000	0.776932475820	0.000000000000	0.000282664123	-22.925224583968	0.000000000000	261.970955367454	0.000000000000	0.000000000000	0.000000000000
0.025900000000	0.289188776126	0.000000000000	0.000167572857	132.970929468899	0.000000000000	650.350878685461	0.000000000000	0.000000000000	0.000000000000	0.777011578538	0.000000000000	0.000284091050	-23.125801736477	0.000000000000	263.057450781019	0.000000000000	0.000000000000	0.000000000000
0.026075000000	0.289301267843	0.000000000000	0.000168628778	132.979655716555	0.000000000000	649.678612056435	0.000000000000	0.000000000000	0.000000000000	0.777090962394	0.000000000000	0.000285506201	-23.327141279784	0.000000000000	264.132999958011	0.000000000000	0.000000000000	0.000000000000
0.026250000000	0.289413628008	0.000000000000	0.000169680227	132.987801185348	0.000000000000	649.012958378305	0.000000000000	0.000000000000	0.000000000000	0.777170628195	0.000000000000	0.000286909696	-23.529240055348	0.000000000000	265.197815546340	0.000000000000	0.000000000000	0.000000000000
0.026425000000	0.289525856304	0.000000000000	0.000170727251	132.995374330093	0.000000000000	648.353845865913	0.000000000000	0.000000000000	0.000000000000	0.777250576749	0.000000000000	0.000288301659	-23.732094630785	0.000000000000	266.252105361373	0.000000000000	0.000000000000	0.000000000000
0.026600000000	0.289637952417	0.000000000000	0.000171769897	133.002383407889	0.000000000000	647.701203436588	0.000000000000	0.000000000000	0.000000000000	0.777330808865	0.000000000000	0.000289682209	-23.935701325875	0.000000000000	267.296072539360	0.000000000000	0.000000000000	0.000000000000
0.026775000000	0.289749916040	0.000000000000	0.000172808214	133.008836484529	0.000000000000	647.054960697865	0.000000000000	0.000000000000	0.000000000000	0.777411325352	0.000000000000	0.000291051469	-24.140056236958	0.000000000000	268.329915671218	0.000000000000	0.000000000000	0.000000000000
0.026950000000	0.289861746868	0.000000000000	0.000173842249	133.014741436857	0.000000000000	646.415047931817	0.000000000000	0.000000000000	0.000000000000	0.777492127020	0.000000000000	0.000292409559	-24.345155260624	0.000000000000	269.353828951866	0.000000000000	0.000000000000	0.000000000000
0.027125000000	0.289973444602	0.000000000000	0.000174872053	133.020105958965	0.000000000000	645.781396083158	0.000000000000	0.000000000000	0.000000000000	0.777573214678	0.000000000000	0.000293756600	-24.550994115966	0.000000000000	270.368002313505	0.000000000000	0.000000000000	0.000000000000
0.027300000000	0.290085008948	0.000000000000	0.000175897675	133.024937563764	0.000000000000	645.153936743461	0.000000000000	0.000000000000	0.000000000000	0.777654589140	0.000000000000	0.000295092711	-24.757568365884	0.000000000000	271.372621558838	0.000000000000	0.000000000000	0.000000000000
0.027475000000	0.290196439617	0.000000000000	0.000176919166	133.029243585041	0.000000000000	644.532602136125	0.000000000000	0.000000000000	0.000000000000	0.777736251216	0.000000000000	0.000296418011	-24.964873437310	0.000000000000	272.367868491153	0.000000000000	0.000000000000	0.000000000000
0.027650000000	0.290307736324	0.000000000000	0.000177936577	133.033031185507	0.000000000000	643.917325106916	0.000000000000	0.000000000000	0.000000000000	0.777818201719	0.000000000000	0.000297732621	-25.172904640464	0.000000000000	273.353921040104	0.000000000000	0.000000000000	0.000000000000
0.027825000000	0.290418898788	0.000000000000	0.000178949959	133.036307357189	0.000000000000	643.308039107992	0.000000000000	0.000000000000	0.000000000000	0.777900441462	0.000000000000	0.000299036657	-25.381657187167	0.000000000000	274.330953384952	0.000000000000	0.000000000000	0.000000000000
0.028000000000	0.290529926733	0.000000000000	0.000179959365	133.039078925730	0.000000000000	642.704678185605	0.000000000000	0.000000000000	0.000000000000	0.777982971259	0.000000000000	0.000300330237	-25.591126208343	0.000000000000	275.299136078474	0.000000000000	0.000000000000	0.000000000000
0.028175000000	0.290640819889	0.000000000000	0.000180964848	133.041352552617	0.000000000000	642.107176966292	0.000000000000	0.000000000000	0.000000000000	0.778065791923	0.000000000000	0.000301613479	-25.801306770313	0.000000000000	276.258636153559	0.000000000000	0.000000000000	0.000000000000
0.028350000000	0.290751577989	0.000000000000	0.000181966459	133.043134739658	0.000000000000	641.515470645200	0.000000000000	0.000000000000	0.000000000000	0.778148904269	0.000000000000	0.000302886497	-26.012193890771	0.000000000000	277.209617248421	0.000000000000	0.000000000000	0.000000000000
0.028525000000	0.290862200771	0.000000000000	0.000182964253	133.044431830877	0.000000000000	640.929494972437	0.000000000000	0.000000000000	0.000000000000	0.778232309112	0.000000000000	0.000304149407	-26.223782553567	0.000000000000	278.152239711771	0.000000000000	0.000000000000	0.000000000000
0.028700000000	0.290972687976	0.000000000000	0.000183958283	133.045250017708	0.000000000000	640.349186242495	0.000000000000	0.000000000000	0.000000000000	0.778316007266	0.000000000000	0.000305402323	-26.436067722881	0.000000000000	279.086660711657	0.000000000000	0.000000000000	0.000000000000
0.028875000000	0.291083039353	0.000000000000	0.000184948602	133.045595337886	0.000000000000	639.774481278394	0.000000000000	0.000000000000	0.000000000000	0.778399999548	0.000000000000	0.000306645359	-26.649044356641	0.000000000000	280.013034341508	0.000000000000	0.000000000000	0.000000000000
0.029050000000	0.291193254652	0.000000000000	0.000185935266	133.045473682205	0.000000000000	639.205317422853	0.000000000000	0.000000000000	0.000000000000	0.778484286774	0.000000000000	0.000307878626	-26.862707419250	0.000000000000	280.931511722305	0.000000000000	0.000000000000	0.000000000000
0.029225000000	0.291303333629	0.000000000000	0.000186918329	133.044890795254	0.000000000000	638.641632524439	0.000000000000	0.000000000000	0.000000000000	0.778568869759	0.000000000000	0.000309102235	-27.077051893651	0.000000000000	281.842241102784	0.000000000000	0.000000000000	0.000000000000
0.029400000000	0.291413276044	0.000000000000	0.000187897846	133.043852279525	0.000000000000	638.083364926772	0.000000000000	0.000000000000	0.000000000000	0.778653749321	0.000000000000	0.000310316298	-27.292072792712	0.000000000000	282.745367956631	0.000000000000	0.000000000000	0.000000000000
0.029575000000	0.291523081660	0.000000000000	0.000188873872	133.042363595712	0.000000000000	637.530453454625	0.000000000000	0.000000000000	0.000000000000	0.778738926275	0.000000000000	0.000311520922	-27.507765170021	0.000000000000	283.641035077030	0.000000000000	0.000000000000	0.000000000000
0.029750000000	0.291632750247	0.000000000000	0.000189846462	133.040430067847	0.000000000000	636.982837404296	0.000000000000	0.000000000000	0.000000000000	0.778824401440	0.000000000000	0.000312716216	-27.724124130243	0.000000000000	284.529382674608	0.000000000000	0.000000000000	0.000000000000
0.029925000000	0.291742281576	0.000000000000	0.000190815672	133.038056884173	0.000000000000	636.440456530517	0.000000000000	0.000000000000	0.000000000000	0.778910175631	0.000000000000	0.000313902287	-27.941144838342	0.000000000000	285.410548452660	0.000000000000	0.000000000000	0.000000000000
0.030100000000	0.291851675425	0.000000000000	0.000191781557	133.035249101997	0.000000000000	635.903251036729	0.000000000000	0.000000000000	0.000000000000	0.778996249668	0.000000000000	0.000315079240	-28.158822529279	0.000000000000	286.284667717194	0.000000000000	0.000000000000	0.000000000000
0.030275000000	0.291960931574	0.000000000000	0.000192744174	133.032011646233	0.000000000000	635.371161560210	0.000000000000	0.000000000000	0.000000000000	0.779082624367	0.000000000000	0.000316247180	-28.377152515957	0.000000000000	287.151873438908	0.000000000000	0.000000000000	0.000000000000
0.030450000000	0.292070049808	0.000000000000	0.000193703579	133.028349315843	0.000000000000	634.844129163907	0.000000000000	0.000000000000	0.000000000000	0.779169300546	0.000000000000	0.000317406210	-28.596130197715	0.000000000000	288.012296352814	0.000000000000	0.000000000000	0.000000000000
0.030625000000	0.292179029915	0.000000000000	0.000194659827	133.024266784503	0.000000000000	634.322095323406	0.000000000000	0.000000000000	0.000000000000	0.779256279024	0.000000000000	0.000318556431	-28.815751067725	0.000000000000	288.866065032074	0.000000000000	0.000000000000	0.000000000000
0.030800000000	0.292287871688	0.000000000000	0.000195612976	133.019768604121	0.000000000000	633.805001916333	0.000000000000	0.000000000000	0.000000000000	0.779343560619	0.000000000000	0.000319697945	-29.036010720111	0.000000000000	289.713305967152	0.000000000000	0.000000000000	0.000000000000
0.030975000000	0.292396574925	0.000000000000	0.000196563081	133.014859205887	0.000000000000	633.292791209706	0.000000000000	0.000000000000	0.000000000000	0.779431146150	0.000000000000	0.000320830850	-29.256904856601	0.000000000000	290.554143642086	0.000000000000	0.000000000000	0.000000000000
0.031150000000	0.292505139424	0.000000000000	0.000197510199	133.009542904781	0.000000000000	632.785405850069	0.000000000000	0.000000000000	0.000000000000	0.779519036435	0.000000000000	0.000321955245	-29.478429292710	0.000000000000	291.388700607918	0.000000000000	0.000000000000	0.000000000000
0.031325000000	0.292613564991	0.000000000000	0.000198454387	133.003823900621	0.000000000000	632.282788850729	0.000000000000	0.000000000000	0.000000000000	0.779607232293	0.000000000000	0.000323071227	-29.700579963526	0.000000000000	292.217097554115	0.000000000000	0.000000000000	0.000000000000
0.031500000000	0.292721851432	0.000000000000	0.000199395700	132.997706284966	0.000000000000	631.784883583762	0.000000000000	0.000000000000	0.000000000000	0.779695734543	0.000000000000	0.000324178889	-29.923352929038	0.000000000000	293.039453377059	0.000000000000	0.000000000000	0.000000000000
0.031675000000	0.292829998559	0.000000000000	0.000200334197	132.991194036564	0.000000000000	631.291633762250	0.000000000000	0.000000000000	0.000000000000	0.779784544005	0.000000000000	0.000325278328	-30.146744379090	0.000000000000	293.855885246842	0.000000000000	0.000000000000	0.000000000000
0.031850000000	0.292938006188	0.000000000000	0.000201269933	132.984291031935	0.000000000000	630.802983435063	0.000000000000	0.000000000000	0.000000000000	0.779873661498	0.000000000000	0.000326369634	-30.370750637903	0.000000000000	294.666508670856	0.000000000000	0.000000000000	0.000000000000
0.032025000000	0.293045874137	0.000000000000	0.000202202966	132.977001045737	0.000000000000	630.318876972820	0.000000000000	0.000000000000	0.000000000000	0.779963087843	0.000000000000	0.000327452899	-30.595368168205	0.000000000000	295.471437554424	0.000000000000	0.000000000000	0.000000000000
0.032200000000	0.293153602227	0.000000000000	0.000203133351	132.969327753779	0.000000000000	629.839259055848	0.000000000000	0.000000000000	0.000000000000	0.780052823858	0.000000000000	0.000328528213	-30.820593574958	0.000000000000	296.270784259410	0.000000000000	0.000000000000	0.000000000000
0.032375000000	0.293261190284	0.000000000000	0.000204061146	132.961274737920	0.000000000000	629.364074663346	0.000000000000	0.000000000000	0.000000000000	0.780142870365	0.000000000000	0.000329595664	-31.046423608743	0.000000000000	297.064659660430	0.000000000000	0.000000000000	0.000000000000
0.032550000000	0.293368638137	0.000000000000	0.000204986406	132.952845489738	0.000000000000	628.893269061213	0.000000000000	0.000000000000	0.000000000000	0.780233228184	0.000000000000	0.000330655339	-31.272855168747	0.000000000000	297.853173198095	0.000000000000	0.000000000000	0.000000000000
0.032725000000	0.293475945617	0.000000000000	0.000205909190	132.944043416422	0.000000000000	628.426787791307	0.000000000000	0.000000000000	0.000000000000	0.780323898135	0.000000000000	0.000331707322	-31.499885305098	0.000000000000	298.636432921191	0.000000000000	0.000000000000	0.000000000000
0.032900000000	0.293583112559	0.000000000000	0.000206829552	132.934871842479	0.000000000000	627.964576656771	0.000000000000	0.000000000000	0.000000000000	0.780414881042	0.000000000000	0.000332751699	-31.727511221494	0.000000000000	299.414545546357	0.000000000000	0.000000000000	0.000000000000
0.033075000000	0.293690138803	0.000000000000	0.000207747550	132.925334018323	0.000000000000	627.506581712598	0.000000000000	0.000000000000	0.000000000000	0.780506177723	0.000000000000	0.000333788552	-31.955730276491	0.000000000000	300.187616485081	0.000000000000	0.000000000000	0.000000000000
0.033250000000	0.293797024189	0.000000000000	0.000208663240	132.915433123518	0.000000000000	627.052749251167	0.000000000000	0.000000000000	0.000000000000	0.780597789003	0.000000000000	0.000334817961	-32.184539985231	0.000000000000	300.955749892118	0.000000000000	0.000000000000	0.000000000000
0.033425000000	0.293903768561	0.000000000000	0.000209576678	132.905172277546	0.000000000000	626.603025793476	0.000000000000	0.000000000000	0.000000000000	0.780689715703	0.000000000000	0.000335840006	-32.413938020305	0.000000000000	301.719048696845	0.000000000000	0.000000000000	0.000000000000
0.033600000000	0.294010371766	0.000000000000	0.000210487920	132.894554538300	0.000000000000	626.157358069665	0.000000000000	0.000000000000	0.000000000000	0.780781958646	0.000000000000	0.000336854765	-32.643922212369	0.000000000000	302.477614634071	0.000000000000	0.000000000000	0.000000000000
0.033775000000	0.294116833656	0.000000000000	0.000211397022	132.883582917515	0.000000000000	625.715693012756	0.000000000000	0.000000000000	0.000000000000	0.780874518656	0.000000000000	0.000337862314	-32.874490550284	0.000000000000	303.231548268344	0.000000000000	0.000000000000	0.000000000000
0.033950000000	0.294223154082	0.000000000000	0.000212304040	132.872260385976	0.000000000000	625.277977743382	0.000000000000	0.000000000000	0.000000000000	0.780967396556	0.000000000000	0.000338862729	-33.105641180890	0.000000000000	303.980949016158	0.000000000000	0.000000000000	0.000000000000
0.034125000000	0.294329332900	0.000000000000	0.000213209031	132.860589880461	0.000000000000	624.844159555360	0.000000000000	0.000000000000	0.000000000000	0.781060593171	0.000000000000	0.000339856083	-33.337372408352	0.000000000000	304.725915161403	0.000000000000	0.000000000000	0.000000000000
0.034300000000	0.294435369970	0.000000000000	0.000214112048	132.848574315500	0.000000000000	624.414185904463	0.000000000000	0.000000000000	0.000000000000	0.781154109327	0.000000000000	0.000340842449	-33.569682693074	0.000000000000	305.466543865614	0.000000000000	0.000000000000	0.000000000000
0.034475000000	0.294541265150	0.000000000000	0.000215013148	132.836216592534	0.000000000000	623.988004394561	0.000000000000	0.000000000000	0.000000000000	0.781247945849	0.000000000000	0.000341821896	-33.802570650185	0.000000000000	306.202931173325	0.000000000000	0.000000000000	0.000000000000
0.034650000000	0.294647018306	0.000000000000	0.000215912387	132.823519610865	0.000000000000	623.565562764708	0.000000000000	0.000000000000	0.000000000000	0.781342103563	0.000000000000	0.000342794495	-34.036035047616	0.000000000000	306.935172011328	0.000000000000	0.000000000000	0.000000000000
0.034825000000	0.294752629303	0.000000000000	0.000216809818	132.810486278406	0.000000000000	623.146808875634	0.000000000000	0.000000000000	0.000000000000	0.781436583298	0.000000000000	0.000343760312	-34.270074803795	0.000000000000	307.663360182045	0.000000000000	0.000000000000	0.000000000000
0.035000000000	0.294858098010	0.000000000000	0.000217705498	132.797119524440	0.000000000000	622.731690697636	0.000000000000	0.000000000000	0.000000000000	0.781531385881	0.000000000000	0.000344719414	-34.504688984874	0.000000000000	308.387588351161	0.000000000000	0.000000000000	0.000000000000
0.035175000000	0.294963424366	0.000000000000	0.000218599413	132.782626996512	0.000000000000	622.314143325498	0.000000000000	0.000000000000	0.000000000000	0.781626512044	0.000000000000	0.000345671805	-34.740280146061	0.000000000000	309.115102308767	0.000000000000	0.000000000000	0.000000000000
0.035350000000	0.295068608100	0.000000000000	0.000219491754	132.766216586710	0.000000000000	621.888141453913	0.000000000000	0.000000000000	0.000000000000	0.781721962811	0.000000000000	0.000346617671	-34.977233965557	0.000000000000	309.852967868928	0.000000000000	0.000000000000	0.000000000000
0.035525000000	0.295173649149	0.000000000000	0.000220382507	132.747908583654	0.000000000000	621.453727925759	0.000000000000	0.000000000000	0.000000000000	0.781817738907	0.000000000000	0.000347557012	-35.215540960941	0.000000000000	310.601107393657	0.000000000000	0.000000000000	0.000000000000
0.035700000000	0.295278547375	0.000000000000	0.000221271725	132.727720107115	0.000000000000	621.010938613132	0.000000000000	0.000000000000	0.000000000000	0.781913841151	0.000000000000	0.000348489887	-35.455188899462	0.000000000000	311.359426574010	0.000000000000	0.000000000000	0.000000000000
0.035875000000	0.295383302636	0.000000000000	0.000222159462	132.705668253746	0.000000000000	620.559809004304	0.000000000000	0.000000000000	0.000000000000	0.782010270358	0.000000000000	0.000349416357	-35.696165828158	0.000000000000	312.127832651024	0.000000000000	0.000000000000	0.000000000000
0.036050000000	0.295487914784	0.000000000000	0.000223045772	132.681770109786	0.000000000000	620.100374210770	0.000000000000	0.000000000000	0.000000000000	0.782107027340	0.000000000000	0.000350336478	-35.938460061560	0.000000000000	312.906234284734	0.000000000000	0.000000000000	0.000000000000
0.036225000000	0.295592383671	0.000000000000	0.000223930707	132.656042762294	0.000000000000	619.632668975834	0.000000000000	0.000000000000	0.000000000000	0.782204112905	0.000000000000	0.000351250307	-36.182060169785	0.000000000000	313.694541423490	0.000000000000	0.000000000000	0.000000000000
0.036400000000	0.295696709142	0.000000000000	0.000224814320	132.628503313308	0.000000000000	619.156727688738	0.000000000000	0.000000000000	0.000000000000	0.782301527854	0.000000000000	0.000352157900	-36.426954966996	0.000000000000	314.492665174408	0.000000000000	0.000000000000	0.000000000000
0.036575000000	0.295800891040	0.000000000000	0.000225696664	132.599168882304	0.000000000000	618.672584393508	0.000000000000	0.000000000000	0.000000000000	0.782399272988	0.000000000000	0.000353059309	-36.673133500382	0.000000000000	315.300517677183	0.000000000000	0.000000000000	0.000000000000
0.036750000000	0.295904929206	0.000000000000	0.000226577791	132.568056620062	0.000000000000	618.180272811098	0.000000000000	0.000000000000	0.000000000000	0.782497349101	0.000000000000	0.000353954590	-36.920585039771	0.000000000000	316.118011980901	0.000000000000	0.000000000000	0.000000000000
0.036925000000	0.296008823475	0.000000000000	0.000227457753	132.535183712252	0.000000000000	617.679826358534	0.000000000000	0.000000000000	0.000000000000	0.782595756982	0.000000000000	0.000354843792	-37.169299067909	0.000000000000	316.945061926664	0.000000000000	0.000000000000	0.000000000000
0.037100000000	0.296112573681	0.000000000000	0.000228336600	132.500567379269	0.000000000000	617.171278170702	0.000000000000	0.000000000000	0.000000000000	0.782694497418	0.000000000000	0.000355726968	-37.419265271548	0.000000000000	317.781582037408	0.000000000000	0.000000000000	0.000000000000
0.037275000000	0.296216179654	0.000000000000	0.000229214383	132.464224879261	0.000000000000	616.654661130473	0.000000000000	0.000000000000	0.000000000000	0.782793571190	0.000000000000	0.000356604166	-37.670473533437	0.000000000000	318.627487415937	0.000000000000	0.000000000000	0.000000000000
0.037450000000	0.296319641222	0.000000000000	0.000230091153	132.426173503968	0.000000000000	616.130007899560	0.000000000000	0.000000000000	0.000000000000	0.782892979074	0.000000000000	0.000357475435	-37.922913925208	0.000000000000	319.482693650170	0.000000000000	0.000000000000	0.000000000000
0.037625000000	0.296422958210	0.000000000000	0.000230966961	132.386430570617	0.000000000000	615.597350952755	0.000000000000	0.000000000000	0.000000000000	0.782992721843	0.000000000000	0.000358340824	-38.176576701730	0.000000000000	320.347116743715	0.000000000000	0.000000000000	0.000000000000
0.037800000000	0.296526130440	0.000000000000	0.000231841854	132.345013412936	0.000000000000	615.056722617922	0.000000000000	0.000000000000	0.000000000000	0.783092800263	0.000000000000	0.000359200378	-38.431452295488	0.000000000000	321.220673027136	0.000000000000	0.000000000000	0.000000000000
0.037975000000	0.296629157734	0.000000000000	0.000232715883	132.301939367162	0.000000000000	614.508155118356	0.000000000000	0.000000000000	0.000000000000	0.783193215095	0.000000000000	0.000360054144	-38.687531313467	0.000000000000	322.103279122057	0.000000000000	0.000000000000	0.000000000000
0.038150000000	0.296732039908	0.000000000000	0.000233589095	132.257225754067	0.000000000000	613.951680617999	0.000000000000	0.000000000000	0.000000000000	0.783293967098	0.000000000000	0.000360902167	-38.944804534386	0.000000000000	322.994851897140	0.000000000000	0.000000000000	0.000000000000
0.038325000000	0.296834776779	0.000000000000	0.000234461539	132.210889858099	0.000000000000	613.387331269683	0.000000000000	0.000000000000	0.000000000000	0.783395057022	0.000000000000	0.000361744491	-39.203262906915	0.000000000000	323.895308437651	0.000000000000	0.000000000000	0.000000000000
0.038500000000	0.296937368161	0.000000000000	0.000235333263	132.162948903944	0.000000000000	612.815139265884	0.000000000000	0.000000000000	0.000000000000	0.783496485614	0.000000000000	0.000362581159	-39.462897549400	0.000000000000	324.804566039058	0.000000000000	0.000000000000	0.000000000000
0.038675000000	0.297039813867	0.000000000000	0.000236204313	132.113420029654	0.000000000000	612.235136890300	0.000000000000	0.000000000000	0.000000000000	0.783598253614	0.000000000000	0.000363412214	-39.723699750412	0.000000000000	325.722542213321	0.000000000000	0.000000000000	0.000000000000
0.038850000000	0.297142113708	0.000000000000	0.000237074736	132.062320256547	0.000000000000	611.647356569283	0.000000000000	0.000000000000	0.000000000000	0.783700361757	0.000000000000	0.000364237698	-39.985660970348	0.000000000000	326.649154711763	0.000000000000	0.000000000000	0.000000000000
0.039025000000	0.297244267494	0.000000000000	0.000237944577	132.009666459543	0.000000000000	611.051830924672	0.000000000000	0.000000000000	0.000000000000	0.783802810773	0.000000000000	0.000365057651	-40.248772843037	0.000000000000	327.584321543170	0.000000000000	0.000000000000	0.000000000000
0.039200000000	0.297346275034	0.000000000000	0.000238813882	131.955475335345	0.000000000000	610.448592824512	0.000000000000	0.000000000000	0.000000000000	0.783905601384	0.000000000000	0.000365872114	-40.513027179214	0.000000000000	328.527961034362	0.000000000000	0.000000000000	0.000000000000
0.039375000000	0.297448136135	0.000000000000	0.000239682697	131.899763368001	0.000000000000	609.837675430154	0.000000000000	0.000000000000	0.000000000000	0.784008734307	0.000000000000	0.000366681127	-40.778415969441	0.000000000000	329.479991875620	0.000000000000	0.000000000000	0.000000000000
0.039550000000	0.297549850605	0.000000000000	0.000240551064	131.842546798562	0.000000000000	609.219112243204	0.000000000000	0.000000000000	0.000000000000	0.784112210252	0.000000000000	0.000367484728	-41.044931387746	0.000000000000	330.440333185401	0.000000000000	0.000000000000	0.000000000000
0.039725000000	0.297651418249	0.000000000000	0.000241419028	131.783841593840	0.000000000000	608.592937147314	0.000000000000	0.000000000000	0.000000000000	0.784216029922	0.000000000000	0.000368282956	-41.312565795316	0.000000000000	331.408904579082	0.000000000000	0.000000000000	0.000000000000
0.039900000000	0.297752838874	0.000000000000	0.000242286633	131.723663413768	0.000000000000	607.959184443342	0.000000000000	0.000000000000	0.000000000000	0.784320194015	0.000000000000	0.000369075848	-41.581311744165	0.000000000000	332.385626242526	0.000000000000	0.000000000000	0.000000000000
0.040075000000	0.297854112286	0.000000000000	0.000243153920	131.662027586143	0.000000000000	607.317888883225	0.000000000000	0.000000000000	0.000000000000	0.784424703220	0.000000000000	0.000369863442	-41.851161980598	0.000000000000	333.370419007497	0.000000000000	0.000000000000	0.000000000000
0.040250000000	0.297955238289	0.000000000000	0.000244020931	131.598949081414	0.000000000000	606.669085696405	0.000000000000	0.000000000000	0.000000000000	0.784529558218	0.000000000000	0.000370645774	-42.122109448365	0.000000000000	334.363204427760	0.000000000000	0.000000000000	0.000000000000
0.040425000000	0.298056216690	0.000000000000	0.000244887709	131.534442487140	0.000000000000	606.012810607896	0.000000000000	0.000000000000	0.000000000000	0.784634759685	0.000000000000	0.000371422881	-42.394147291310	0.000000000000	335.363904851664	0.000000000000	0.000000000000	0.000000000000
0.040600000000	0.298157047295	0.000000000000	0.000245754293	131.468521992039	0.000000000000	605.349099854848	0.000000000000	0.000000000000	0.000000000000	0.784740308287	0.000000000000	0.000372194796	-42.667268855914	0.000000000000	336.372443503188	0.000000000000	0.000000000000	0.000000000000
0.040775000000	0.298257729908	0.000000000000	0.000246620725	131.401202193926	0.000000000000	604.677989190558	0.000000000000	0.000000000000	0.000000000000	0.784846204684	0.000000000000	0.000372961557	-42.941467505383	0.000000000000	337.388742015267	0.000000000000	0.000000000000	0.000000000000
0.040950000000	0.298358264338	0.000000000000	0.000247487043	131.332501913052	0.000000000000	603.999509366656	0.000000000000	0.000000000000	0.000000000000	0.784952449525	0.000000000000	0.000373723196	-43.216735736068	0.000000000000	338.412708316393	0.000000000000	0.000000000000	0.000000000000
0.041125000000	0.298458650392	0.000000000000	0.000248353288	131.262441301310	0.000000000000	603.313689988333	0.000000000000	0.000000000000	0.000000000000	0.785059043454	0.000000000000	0.000374479747	-43.493065794267	0.000000000000	339.444244377225	0.000000000000	0.000000000000	0.000000000000
0.041300000000	0.298558887878	0.000000000000	0.000249219497	131.191039796428	0.000000000000	602.620562070635	0.000000000000	0.000000000000	0.000000000000	0.785165987102	0.000000000000	0.000375231245	-43.770450130414	0.000000000000	340.483252246506	0.000000000000	0.000000000000	0.000000000000
0.041475000000	0.298658976605	0.000000000000	0.000250085709	131.118315496995	0.000000000000	601.920158754566	0.000000000000	0.000000000000	0.000000000000	0.785273281094	0.000000000000	0.000375977723	-44.048881539466	0.000000000000	341.529636049242	0.000000000000	0.000000000000	0.000000000000
0.041650000000	0.298758916387	0.000000000000	0.000250951962	131.044284632440	0.000000000000	601.212515873491	0.000000000000	0.000000000000	0.000000000000	0.785380926042	0.000000000000	0.000376719212	-44.328353287390	0.000000000000	342.583303916529	0.000000000000	0.000000000000	0.000000000000
0.041825000000	0.298858707034	0.000000000000	0.000251818291	130.968961200765	0.000000000000	600.497672268791	0.000000000000	0.000000000000	0.000000000000	0.785488922552	0.000000000000	0.000377455745	-44.608859201144	0.000000000000	343.644169490884	0.000000000000	0.000000000000	0.000000000000
0.042000000000	0.298958348364	0.000000000000	0.000252684733	130.892356820561	0.000000000000	599.775669813998	0.000000000000	0.000000000000	0.000000000000	0.785597271215	0.000000000000	0.000378187355	-44.890393713091	0.000000000000	344.712152867650	0.000000000000	0.000000000000	0.000000000000
0.042175000000	0.299057840194	0.000000000000	0.000253551325	130.814480802444	0.000000000000	599.046553173168	0.000000000000	0.000000000000	0.000000000000	0.785705972613	0.000000000000	0.000378914072	-45.172951858508	0.000000000000	345.787180909834	0.000000000000	0.000000000000	0.000000000000
0.042350000000	0.299157182342	0.000000000000	0.000254418101	130.735340387315	0.000000000000	598.310369354740	0.000000000000	0.000000000000	0.000000000000	0.785815027318	0.000000000000	0.000379635927	-45.456529234719	0.000000000000	346.869187017395	0.000000000000	0.000000000000	0.000000000000
0.042525000000	0.299256374632	0.000000000000	0.000255285096	130.654941089551	0.000000000000	597.567167151860	0.000000000000	0.000000000000	0.000000000000	0.785924435890	0.000000000000	0.000380352951	-45.741121935241	0.000000000000	347.958110512230	0.000000000000	0.000000000000	0.000000000000
0.042700000000	0.299355416887	0.000000000000	0.000256152345	130.573287086815	0.000000000000	596.816996559246	0.000000000000	0.000000000000	0.000000000000	0.786034198876	0.000000000000	0.000381065176	-46.026726472176	0.000000000000	349.053895801880	0.000000000000	0.000000000000	0.000000000000
0.042875000000	0.299454308933	0.000000000000	0.000257019880	130.490381597052	0.000000000000	596.059908226583	0.000000000000	0.000000000000	0.000000000000	0.786144316813	0.000000000000	0.000381772630	-46.313339698367	0.000000000000	350.156491481587	0.000000000000	0.000000000000	0.000000000000
0.043050000000	0.299553050601	0.000000000000	0.000257887736	130.406227211948	0.000000000000	595.295952989906	0.000000000000	0.000000000000	0.000000000000	0.786254790226	0.000000000000	0.000382475343	-46.600958737013	0.000000000000	351.265849487260	0.000000000000	0.000000000000	0.000000000000
0.043225000000	0.299651641720	0.000000000000	0.000258755945	130.320826174556	0.000000000000	594.525181500179	0.000000000000	0.000000000000	0.000000000000	0.786365619626	0.000000000000	0.000383173346	-46.889580921691	0.000000000000	352.381924342084	0.000000000000	0.000000000000	0.000000000000
0.043400000000	0.299750082124	0.000000000000	0.000259624538	130.234180591773	0.000000000000	593.747643944641	0.000000000000	0.000000000000	0.000000000000	0.786476805515	0.000000000000	0.000383866667	-47.179203748494	0.000000000000	353.504672537651	0.000000000000	0.000000000000	0.000000000000
0.043575000000	0.299848371647	0.000000000000	0.000260493549	130.146292589882	0.000000000000	592.963389853207	0.000000000000	0.000000000000	0.000000000000	0.786588348381	0.000000000000	0.000384555335	-47.469824839428	0.000000000000	354.634052042846	0.000000000000	0.000000000000	0.000000000000
0.043750000000	0.299946510128	0.000000000000	0.000261363007	130.057164423114	0.000000000000	592.172467976240	0.000000000000	0.000000000000	0.000000000000	0.786700248700	0.000000000000	0.000385239379	-47.761441915390	0.000000000000	355.770021927763	0.000000000000	0.000000000000	0.000000000000
0.043925000000	0.300044497404	0.000000000000	0.000262232945	129.966798540322	0.000000000000	591.374926215301	0.000000000000	0.000000000000	0.000000000000	0.786812506935	0.000000000000	0.000385918827	-48.054052777059	0.000000000000	356.912542086168	0.000000000000	0.000000000000	0.000000000000
0.044100000000	0.300142333318	0.000000000000	0.000263103391	129.875197624016	0.000000000000	590.570811596234	0.000000000000	0.000000000000	0.000000000000	0.786925123538	0.000000000000	0.000386593708	-48.347655291959	0.000000000000	358.061573037180	0.000000000000	0.000000000000	0.000000000000
0.044275000000	0.300240017711	0.000000000000	0.000263974376	129.782364608271	0.000000000000	589.760170271946	0.000000000000	0.000000000000	0.000000000000	0.787038098945	0.000000000000	0.000387264050	-48.642247385240	0.000000000000	359.217075770765	0.000000000000	0.000000000000	0.000000000000
0.044450000000	0.300337550429	0.000000000000	0.000264845930	129.688302677596	0.000000000000	588.943047542538	0.000000000000	0.000000000000	0.000000000000	0.787151433583	0.000000000000	0.000387929881	-48.937827034999	0.000000000000	360.379011663694	0.000000000000	0.000000000000	0.000000000000
0.044625000000	0.300434931317	0.000000000000	0.000265718080	129.593015259999	0.000000000000	588.119487891240	0.000000000000	0.000000000000	0.000000000000	0.787265127863	0.000000000000	0.000388591227	-49.234392268612	0.000000000000	361.547342402503	0.000000000000	0.000000000000	0.000000000000
0.044800000000	0.300532160224	0.000000000000	0.000266590856	129.496506013037	0.000000000000	587.289535027520	0.000000000000	0.000000000000	0.000000000000	0.787379182185	0.000000000000	0.000389248117	-49.531941161716	0.000000000000	362.722029952244	0.000000000000	0.000000000000	0.000000000000
0.044975000000	0.300629237000	0.000000000000	0.000267464285	129.398778799788	0.000000000000	586.453231929962	0.000000000000	0.000000000000	0.000000000000	0.787493596934	0.000000000000	0.000389900577	-49.830471836452	0.000000000000	363.903036506954	0.000000000000	0.000000000000	0.000000000000
0.045150000000	0.300726161496	0.000000000000	0.000268338396	129.299837672693	0.000000000000	585.610620896660	0.000000000000	0.000000000000	0.000000000000	0.787608372481	0.000000000000	0.000390548635	-50.129982462305	0.000000000000	365.090324491212	0.000000000000	0.000000000000	0.000000000000
0.045325000000	0.300822933564	0.000000000000	0.000269213214	129.199686849367	0.000000000000	584.761743590214	0.000000000000	0.000000000000	0.000000000000	0.787723509186	0.000000000000	0.000391192318	-50.430471255889	0.000000000000	366.283856541166	0.000000000000	0.000000000000	0.000000000000
0.045500000000	0.300919553061	0.000000000000	0.000270088767	129.098330691621	0.000000000000	583.906641082910	0.000000000000	0.000000000000	0.000000000000	0.787839007391	0.000000000000	0.000391831651	-50.731936481251	0.000000000000	367.483595498193	0.000000000000	0.000000000000	0.000000000000
0.045675000000	0.301016019842	0.000000000000	0.000270965081	128.995773684853	0.000000000000	583.045353899255	0.000000000000	0.000000000000	0.000000000000	0.787954867427	0.000000000000	0.000392466663	-51.034376450172	0.000000000000	368.689504404954	0.000000000000	0.000000000000	0.000000000000
0.045850000000	0.301112333765	0.000000000000	0.000271842181	128.892020418606	0.000000000000	582.177922055727	0.000000000000	0.000000000000	0.000000000000	0.788071089611	0.000000000000	0.000393097378	-51.337789522389	0.000000000000	369.901546502478	0.000000000000	0.000000000000	0.000000000000
0.046025000000	0.301208494690	0.000000000000	0.000272720094	128.787075568472	0.000000000000	581.304385097624	0.000000000000	0.000000000000	0.000000000000	0.788187674242	0.000000000000	0.000393723824	-51.642174105594	0.000000000000	371.119685226409	0.000000000000	0.000000000000	0.000000000000
0.046200000000	0.301304502478	0.000000000000	0.000273598843	128.680943879433	0.000000000000	580.424782132986	0.000000000000	0.000000000000	0.000000000000	0.788304621607	0.000000000000	0.000394346027	-51.947528655431	0.000000000000	372.343884205115	0.000000000000	0.000000000000	0.000000000000
0.046375000000	0.301400356992	0.000000000000	0.000274478453	128.573630150651	0.000000000000	579.539151863724	0.000000000000	0.000000000000	0.000000000000	0.788421931977	0.000000000000	0.000394964011	-52.253851675147	0.000000000000	373.574107254864	0.000000000000	0.000000000000	0.000000000000
0.046550000000	0.301496058097	0.000000000000	0.000275358948	128.465139221206	0.000000000000	578.647532613758	0.000000000000	0.000000000000	0.000000000000	0.788539605608	0.000000000000	0.000395577804	-52.561141715217	0.000000000000	374.810318376194	0.000000000000	0.000000000000	0.000000000000
0.046725000000	0.301591605657	0.000000000000	0.000276240352	128.355475959669	0.000000000000	577.749962356162	0.000000000000	0.000000000000	0.000000000000	0.788657642741	0.000000000000	0.000396187431	-52.869397372728	0.000000000000	376.052481748435	0.000000000000	0.000000000000	0.000000000000
0.046900000000	0.301686999542	0.000000000000	0.000277122688	128.244645248581	0.000000000000	576.846478734037	0.000000000000	0.000000000000	0.000000000000	0.788776043600	0.000000000000	0.000396792917	-53.178617290613	0.000000000000	377.300561723285	0.000000000000	0.000000000000	0.000000000000
0.047075000000	0.301782239621	0.000000000000	0.000278005979	128.132651978653	0.000000000000	575.937119084586	0.000000000000	0.000000000000	0.000000000000	0.788894808393	0.000000000000	0.000397394288	-53.488800156758	0.000000000000	378.554522818421	0.000000000000	0.000000000000	0.000000000000
0.047250000000	0.301877325764	0.000000000000	0.000278890247	128.019501037729	0.000000000000	575.021920457233	0.000000000000	0.000000000000	0.000000000000	0.789013937313	0.000000000000	0.000397991570	-53.799944702924	0.000000000000	379.814329708640	0.000000000000	0.000000000000	0.000000000000
0.047425000000	0.301972257845	0.000000000000	0.000279775513	127.905197302070	0.000000000000	574.100919630833	0.000000000000	0.000000000000	0.000000000000	0.789133430536	0.000000000000	0.000398584787	-54.112049703596	0.000000000000	381.079947217990	0.000000000000	0.000000000000	0.000000000000
0.047600000000	0.302067035738	0.000000000000	0.000280661800	127.789745631306	0.000000000000	573.174153130917	0.000000000000	0.000000000000	0.000000000000	0.789253288220	0.000000000000	0.000399173966	-54.425113974711	0.000000000000	382.351340310122	0.000000000000	0.000000000000	0.000000000000
0.047775000000	0.302161659318	0.000000000000	0.000281549128	127.673150859149	0.000000000000	572.241657242404	0.000000000000	0.000000000000	0.000000000000	0.789373510507	0.000000000000	0.000399759130	-54.739136372187	0.000000000000	383.628474077526	0.000000000000	0.000000000000	0.000000000000
0.047950000000	0.302256128464	0.000000000000	0.000282437517	127.555417789952	0.000000000000	571.303468024049	0.000000000000	0.000000000000	0.000000000000	0.789494097522	0.000000000000	0.000400340305	-55.054115790497	0.000000000000	384.911313731481	0.000000000000	0.000000000000	0.000000000000
0.048125000000	0.302350443054	0.000000000000	0.000283326990	127.436551192665	0.000000000000	570.359621319719	0.000000000000	0.000000000000	0.000000000000	0.789615049371	0.000000000000	0.000400917516	-55.370051160863	0.000000000000	386.199824587176	0.000000000000	0.000000000000	0.000000000000
0.048300000000	0.302444602971	0.000000000000	0.000284217564	127.316555796488	0.000000000000	569.410152769212	0.000000000000	0.000000000000	0.000000000000	0.789736366143	0.000000000000	0.000401490788	-55.686941450396	0.000000000000	387.493972065737	0.000000000000	0.000000000000	0.000000000000
0.048475000000	0.302538608097	0.000000000000	0.000285109259	127.195436286915	0.000000000000	568.455097818027	0.000000000000	0.000000000000	0.000000000000	0.789858047909	0.000000000000	0.000402060145	-56.004785658808	0.000000000000	388.793721655146	0.000000000000	0.000000000000	0.000000000000
0.048650000000	0.302632458317	0.000000000000	0.000286002095	127.073197302282	0.000000000000	567.494491726219	0.000000000000	0.000000000000	0.000000000000	0.789980094720	0.000000000000	0.000402625612	-56.323582818018	0.000000000000	390.099038921900	0.000000000000	0.000000000000	0.000000000000
0.048825000000	0.302726153518	0.000000000000	0.000286896090	126.949843430711	0.000000000000	566.528369576396	0.000000000000	0.000000000000	0.000000000000	0.790102506610	0.000000000000	0.000403187214	-56.643331989641	0.000000000000	391.409889486939	0.000000000000	0.000000000000	0.000000000000
0.049000000000	0.302819693586	0.000000000000	0.000287791262	126.825379207447	0.000000000000	565.556766281031	0.000000000000	0.000000000000	0.000000000000	0.790225283593	0.000000000000	0.000403744976	-56.964032263055	0.000000000000	392.726239012046	0.000000000000	0.000000000000	0.000000000000
0.049175000000	0.302913078413	0.000000000000	0.000288687629	126.699809112545	0.000000000000	564.579716589072	0.000000000000	0.000000000000	0.000000000000	0.790348425662	0.000000000000	0.000404298921	-57.285682753546	0.000000000000	394.048053188095	0.000000000000	0.000000000000	0.000000000000
0.049350000000	0.303006307891	0.000000000000	0.000289585208	126.573137568860	0.000000000000	563.597255091925	0.000000000000	0.000000000000	0.000000000000	0.790471932793	0.000000000000	0.000404849075	-57.608282600280	0.000000000000	395.375297721085	0.000000000000	0.000000000000	0.000000000000
0.049525000000	0.303099381912	0.000000000000	0.000290484017	126.445368940859	0.000000000000	562.609416229249	0.000000000000	0.000000000000	0.000000000000	0.790595804940	0.000000000000	0.000405395461	-57.931830963615	0.000000000000	396.707938307882	0.000000000000	0.000000000000	0.000000000000
0.049700000000	0.303192300373	0.000000000000	0.000291384071	126.316507531572	0.000000000000	561.616234292947	0.000000000000	0.000000000000	0.000000000000	0.790720042037	0.000000000000	0.000405938105	-58.256327023757	0.000000000000	398.045940634033	0.000000000000	0.000000000000	0.000000000000
0.049875000000	0.303285063171	0.000000000000	0.000292285388	126.186557584240	0.000000000000	560.617743433368	0.000000000000	0.000000000000	0.000000000000	0.790844643998	0.000000000000	0.000406477030	-58.581769978052	0.000000000000	399.389270350095	0.000000000000	0.000000000000	0.000000000000
0.050050000000	0.303377670204	0.000000000000	0.000293187983	126.055523277848	0.000000000000	559.613977661396	0.000000000000	0.000000000000	0.000000000000	0.790969610714	0.000000000000	0.000407012260	-58.908159038835	0.000000000000	400.737893057776	0.000000000000	0.000000000000	0.000000000000
0.050225000000	0.303470121375	0.000000000000	0.000294091872	125.923408729100	0.000000000000	558.604970853789	0.000000000000	0.000000000000	0.000000000000	0.791094942055	0.000000000000	0.000407543820	-59.235493430999	0.000000000000	402.091774291007	0.000000000000	0.000000000000	0.000000000000
0.050400000000	0.303562416586	0.000000000000	0.000294997069	125.790217990566	0.000000000000	557.590756755877	0.000000000000	0.000000000000	0.000000000000	0.791220637873	0.000000000000	0.000408071734	-59.563772390212	0.000000000000	403.450879508837	0.000000000000	0.000000000000	0.000000000000
0.050575000000	0.303654555741	0.000000000000	0.000295903590	125.655955050395	0.000000000000	556.571368984757	0.000000000000	0.000000000000	0.000000000000	0.791346697991	0.000000000000	0.000408596026	-59.892995159526	0.000000000000	404.815174062345	0.000000000000	0.000000000000	0.000000000000
0.050750000000	0.303746538748	0.000000000000	0.000296811449	125.520623832023	0.000000000000	555.546841032141	0.000000000000	0.000000000000	0.000000000000	0.791473122216	0.000000000000	0.000409116719	-60.223160987713	0.000000000000	406.184623189617	0.000000000000	0.000000000000	0.000000000000
0.050925000000	0.303838365515	0.000000000000	0.000297720659	125.384228193962	0.000000000000	554.517206266900	0.000000000000	0.000000000000	0.000000000000	0.791599910327	0.000000000000	0.000409633839	-60.554269126630	0.000000000000	407.559191995722	0.000000000000	0.000000000000	0.000000000000
0.051100000000	0.303930035953	0.000000000000	0.000298631234	125.246771929504	0.000000000000	553.482497937294	0.000000000000	0.000000000000	0.000000000000	0.791727062083	0.000000000000	0.000410147409	-60.886318828581	0.000000000000	408.938845433065	0.000000000000	0.000000000000	0.000000000000
0.051275000000	0.304021549975	0.000000000000	0.000299543188	125.108258767990	0.000000000000	552.442749173779	0.000000000000	0.000000000000	0.000000000000	0.791854577219	0.000000000000	0.000410657453	-61.219309343815	0.000000000000	410.323548284084	0.000000000000	0.000000000000	0.000000000000
0.051450000000	0.304112907494	0.000000000000	0.000300456533	124.968692372119	0.000000000000	551.397992989400	0.000000000000	0.000000000000	0.000000000000	0.791982455444	0.000000000000	0.000411163994	-61.553239917782	0.000000000000	411.713265140818	0.000000000000	0.000000000000	0.000000000000
0.051625000000	0.304204108427	0.000000000000	0.000301371283	124.828076341950	0.000000000000	550.348262283643	0.000000000000	0.000000000000	0.000000000000	0.792110696445	0.000000000000	0.000411667057	-61.888109788987	0.000000000000	413.107960393112	0.000000000000	0.000000000000	0.000000000000
0.051800000000	0.304295152693	0.000000000000	0.000302287448	124.686414211619	0.000000000000	549.293589842085	0.000000000000	0.000000000000	0.000000000000	0.792239299883	0.000000000000	0.000412166666	-62.223918185549	0.000000000000	414.507598198959	0.000000000000	0.000000000000	0.000000000000
0.051975000000	0.304386040213	0.000000000000	0.000303205041	124.543709452131	0.000000000000	548.234008339212	0.000000000000	0.000000000000	0.000000000000	0.792368265395	0.000000000000	0.000412662845	-62.560664322830	0.000000000000	415.912142470155	0.000000000000	0.000000000000	0.000000000000
0.052150000000	0.304476770908	0.000000000000	0.000304124073	124.399965470813	0.000000000000	547.169550339221	0.000000000000	0.000000000000	0.000000000000	0.792497592590	0.000000000000	0.000413155616	-62.898347400841	0.000000000000	417.321556855109	0.000000000000	0.000000000000	0.000000000000
0.052325000000	0.304567344702	0.000000000000	0.000305044556	124.255185611941	0.000000000000	546.100248297318	0.000000000000	0.000000000000	0.000000000000	0.792627281054	0.000000000000	0.000413645005	-63.236966601143	0.000000000000	418.735804714833	0.000000000000	0.000000000000	0.000000000000
0.052500000000	0.304657761523	0.000000000000	0.000305966500	124.109373157322	0.000000000000	545.026134560880	0.000000000000	0.000000000000	0.000000000000	0.792757330344	0.000000000000	0.000414131034	-63.576521084046	0.000000000000	420.154849103645	0.000000000000	0.000000000000	0.000000000000
0.052675000000	0.304748021418	0.000000000000	0.000306889685	123.963125392747	0.000000000000	543.950020524616	0.000000000000	0.000000000000	0.000000000000	0.792887739817	0.000000000000	0.000414613647	-63.917578885367	0.000000000000	421.572514979706	0.000000000000	0.000000000000	0.000000000000
0.052850000000	0.304838124075	0.000000000000	0.000307814588	123.817009484247	0.000000000000	542.874639724411	0.000000000000	0.000000000000	0.000000000000	0.793018509342	0.000000000000	0.000415093031	-64.260712639245	0.000000000000	422.982674166447	0.000000000000	0.000000000000	0.000000000000
0.053025000000	0.304928069552	0.000000000000	0.000308740982	123.671028573120	0.000000000000	541.800002009032	0.000000000000	0.000000000000	0.000000000000	0.793149638237	0.000000000000	0.000415569127	-64.605937392911	0.000000000000	424.385425437006	0.000000000000	0.000000000000	0.000000000000
0.053200000000	0.305017857785	0.000000000000	0.000309668877	123.525177504624	0.000000000000	540.726099796712	0.000000000000	0.000000000000	0.000000000000	0.793281125989	0.000000000000	0.000416041959	-64.953266419249	0.000000000000	425.780854553034	0.000000000000	0.000000000000	0.000000000000
0.053375000000	0.305107488713	0.000000000000	0.000310598281	123.379451130929	0.000000000000	539.652925485693	0.000000000000	0.000000000000	0.000000000000	0.793412972071	0.000000000000	0.000416511549	-65.302712888101	0.000000000000	427.169046524065	0.000000000000	0.000000000000	0.000000000000
0.053550000000	0.305196962279	0.000000000000	0.000311529205	123.233844304773	0.000000000000	538.580471451131	0.000000000000	0.000000000000	0.000000000000	0.793545175943	0.000000000000	0.000416977921	-65.654289869721	0.000000000000	428.550085659817	0.000000000000	0.000000000000	0.000000000000
0.053725000000	0.305286278427	0.000000000000	0.000312461655	123.088351884609	0.000000000000	537.508730047960	0.000000000000	0.000000000000	0.000000000000	0.793677737052	0.000000000000	0.000417441099	-66.008010336134	0.000000000000	429.924055592101	0.000000000000	0.000000000000	0.000000000000
0.053900000000	0.305375437106	0.000000000000	0.000313395640	122.942968731625	0.000000000000	536.437693609572	0.000000000000	0.000000000000	0.000000000000	0.793810654833	0.000000000000	0.000417901104	-66.363887162927	0.000000000000	431.291039304101	0.000000000000	0.000000000000	0.000000000000
0.054075000000	0.305464438266	0.000000000000	0.000314331169	122.797689709626	0.000000000000	535.367354447912	0.000000000000	0.000000000000	0.000000000000	0.793943928709	0.000000000000	0.000418357960	-66.721933131039	0.000000000000	432.651119160240	0.000000000000	0.000000000000	0.000000000000
0.054250000000	0.305553281860	0.000000000000	0.000315268248	122.652509686607	0.000000000000	534.297704854416	0.000000000000	0.000000000000	0.000000000000	0.794077558087	0.000000000000	0.000418811689	-67.082160928443	0.000000000000	434.004376934729	0.000000000000	0.000000000000	0.000000000000
0.054425000000	0.305641967844	0.000000000000	0.000316206886	122.507423530485	0.000000000000	533.228737098022	0.000000000000	0.000000000000	0.000000000000	0.794211542365	0.000000000000	0.000419262312	-67.444583151806	0.000000000000	435.350893840604	0.000000000000	0.000000000000	0.000000000000
0.054600000000	0.305730496178	0.000000000000	0.000317147089	122.362426113941	0.000000000000	532.160443427719	0.000000000000	0.000000000000	0.000000000000	0.794345880926	0.000000000000	0.000419709852	-67.809212307924	0.000000000000	436.690750556076	0.000000000000	0.000000000000	0.000000000000
0.054775000000	0.305818866822	0.000000000000	0.000318088864	122.217512309655	0.000000000000	531.092816070312	0.000000000000	0.000000000000	0.000000000000	0.794480573140	0.000000000000	0.000420154330	-68.176060815431	0.000000000000	438.024027254923	0.000000000000	0.000000000000	0.000000000000
0.054950000000	0.305907079742	0.000000000000	0.000319032217	122.072676993042	0.000000000000	530.025847231905	0.000000000000	0.000000000000	0.000000000000	0.794615618367	0.000000000000	0.000420595766	-68.545141006290	0.000000000000	439.350803634587	0.000000000000	0.000000000000	0.000000000000
0.055125000000	0.305995134903	0.000000000000	0.000319977156	121.927915040806	0.000000000000	528.959529097295	0.000000000000	0.000000000000	0.000000000000	0.794751015951	0.000000000000	0.000421034181	-68.916465127138	0.000000000000	440.671158942462	0.000000000000	0.000000000000	0.000000000000
0.055300000000	0.306083032277	0.000000000000	0.000320923686	121.783221330346	0.000000000000	527.893853829836	0.000000000000	0.000000000000	0.000000000000	0.794886765227	0.000000000000	0.000421469596	-69.290045340064	0.000000000000	441.985171994978	0.000000000000	0.000000000000	0.000000000000
0.055475000000	0.306170771833	0.000000000000	0.000321871812	121.638590742390	0.000000000000	526.828813572812	0.000000000000	0.000000000000	0.000000000000	0.795022865514	0.000000000000	0.000421902029	-69.665893724980	0.000000000000	443.292921218345	0.000000000000	0.000000000000	0.000000000000
0.055650000000	0.306258353550	0.000000000000	0.000322821542	121.494018154991	0.000000000000	525.764400446686	0.000000000000	0.000000000000	0.000000000000	0.795159316121	0.000000000000	0.000422331500	-70.044022280375	0.000000000000	444.594484668598	0.000000000000	0.000000000000	0.000000000000
0.055825000000	0.306345777402	0.000000000000	0.000323772879	121.349498449942	0.000000000000	524.700606552292	0.000000000000	0.000000000000	0.000000000000	0.795296116344	0.000000000000	0.000422758027	-70.424442924591	0.000000000000	445.889940057285	0.000000000000	0.000000000000	0.000000000000
0.056000000000	0.306433043372	0.000000000000	0.000324725829	121.205026507785	0.000000000000	523.637423968613	0.000000000000	0.000000000000	0.000000000000	0.795433265467	0.000000000000	0.000423181629	-70.807167497100	0.000000000000	447.179364779430	0.000000000000	0.000000000000	0.000000000000
0.056175000000	0.306520151442	0.000000000000	0.000325680398	121.060597210107	0.000000000000	522.574844753993	0.000000000000	0.000000000000	0.000000000000	0.795570762762	0.000000000000	0.000423602322	-71.192207759695	0.000000000000	448.462835939333	0.000000000000	0.000000000000	0.000000000000
0.056350000000	0.306607101597	0.000000000000	0.000326636589	120.916205438489	0.000000000000	521.512860945795	0.000000000000	0.000000000000	0.000000000000	0.795708607489	0.000000000000	0.000424020125	-71.579575397675	0.000000000000	449.740430376802	0.000000000000	0.000000000000	0.000000000000
0.056525000000	0.306693893825	0.000000000000	0.000327594408	120.771846073903	0.000000000000	520.451464560262	0.000000000000	0.000000000000	0.000000000000	0.795846798896	0.000000000000	0.000424435053	-71.969282020993	0.000000000000	451.012224693185	0.000000000000	0.000000000000	0.000000000000
0.056700000000	0.306780528117	0.000000000000	0.000328553858	120.627513999227	0.000000000000	519.390647593847	0.000000000000	0.000000000000	0.000000000000	0.795985336219	0.000000000000	0.000424847123	-72.361339165391	0.000000000000	452.278295277309	0.000000000000	0.000000000000	0.000000000000
0.056875000000	0.306867004467	0.000000000000	0.000329514945	120.483204093468	0.000000000000	518.330402020716	0.000000000000	0.000000000000	0.000000000000	0.796124218684	0.000000000000	0.000425256348	-72.755758293486	0.000000000000	453.538718331339	0.000000000000	0.000000000000	0.000000000000
0.057050000000	0.306953322869	0.000000000000	0.000330477671	120.338911238261	0.000000000000	517.270719795900	0.000000000000	0.000000000000	0.000000000000	0.796263445502	0.000000000000	0.000425662745	-73.152550795950	0.000000000000	454.793569897049	0.000000000000	0.000000000000	0.000000000000
0.057225000000	0.307039483324	0.000000000000	0.000331442041	120.194630312363	0.000000000000	516.211592852962	0.000000000000	0.000000000000	0.000000000000	0.796403015877	0.000000000000	0.000426066327	-73.551727992421	0.000000000000	456.042925880053	0.000000000000	0.000000000000	0.000000000000
0.057400000000	0.307125485830	0.000000000000	0.000332408058	120.050356194641	0.000000000000	515.153013105538	0.000000000000	0.000000000000	0.000000000000	0.796542928999	0.000000000000	0.000426467107	-73.953301132570	0.000000000000	457.286862075051	0.000000000000	0.000000000000	0.000000000000
0.057575000000	0.307211330392	0.000000000000	0.000333375725	119.906083762639	0.000000000000	514.094972446877	0.000000000000	0.000000000000	0.000000000000	0.796683184048	0.000000000000	0.000426865099	-74.357281398229	0.000000000000	458.525454205202	0.000000000000	0.000000000000	0.000000000000
0.057750000000	0.307297017016	0.000000000000	0.000334345047	119.761807892310	0.000000000000	513.037462749952	0.000000000000	0.000000000000	0.000000000000	0.796823780193	0.000000000000	0.000427260313	-74.763679901929	0.000000000000	459.758777915760	0.000000000000	0.000000000000	0.000000000000
0.057925000000	0.307382545710	0.000000000000	0.000335316025	119.617523459448	0.000000000000	511.980475868255	0.000000000000	0.000000000000	0.000000000000	0.796964716592	0.000000000000	0.000427652762	-75.172507690834	0.000000000000	460.986908836507	0.000000000000	0.000000000000	0.000000000000
0.058100000000	0.307467916485	0.000000000000	0.000336288663	119.473225335769	0.000000000000	510.924003634323	0.000000000000	0.000000000000	0.000000000000	0.797105992393	0.000000000000	0.000428042455	-75.583775745926	0.000000000000	462.209922583558	0.000000000000	0.000000000000	0.000000000000
0.058275000000	0.307553129353	0.000000000000	0.000337262963	119.328908394694	0.000000000000	509.868037862484	0.000000000000	0.000000000000	0.000000000000	0.797247606734	0.000000000000	0.000428429404	-75.997494983584	0.000000000000	463.427894792086	0.000000000000	0.000000000000	0.000000000000
0.058450000000	0.307638184332	0.000000000000	0.000338238928	119.184567504100	0.000000000000	508.812570345906	0.000000000000	0.000000000000	0.000000000000	0.797389558743	0.000000000000	0.000428813617	-76.413676257322	0.000000000000	464.640901150652	0.000000000000	0.000000000000	0.000000000000
0.058625000000	0.307723081439	0.000000000000	0.000339216561	119.040197531915	0.000000000000	507.757592859298	0.000000000000	0.000000000000	0.000000000000	0.797531847537	0.000000000000	0.000429195102	-76.832330357104	0.000000000000	465.849017404920	0.000000000000	0.000000000000	0.000000000000
0.058800000000	0.307807820695	0.000000000000	0.000340195863	118.895793343213	0.000000000000	506.703097157850	0.000000000000	0.000000000000	0.000000000000	0.797674472224	0.000000000000	0.000429573867	-77.253468013190	0.000000000000	467.052319418547	0.000000000000	0.000000000000	0.000000000000
0.058975000000	0.307892402123	0.000000000000	0.000341176837	118.751349800649	0.000000000000	505.649074977715	0.000000000000	0.000000000000	0.000000000000	0.797817431903	0.000000000000	0.000429949921	-77.677099893905	0.000000000000	468.250883157867	0.000000000000	0.000000000000	0.000000000000
0.059150000000	0.307976825748	0.000000000000	0.000342159484	118.606861764402	0.000000000000	504.595518036192	0.000000000000	0.000000000000	0.000000000000	0.797960725664	0.000000000000	0.000430323267	-78.103236609351	0.000000000000	469.444784750575	0.000000000000	0.000000000000	0.000000000000
0.059325000000	0.308061091599	0.000000000000	0.000343143807	118.462324091400	0.000000000000	503.542418031683	0.000000000000	0.000000000000	0.000000000000	0.798104352587	0.000000000000	0.000430693913	-78.531888711568	0.000000000000	470.634100500437	0.000000000000	0.000000000000	0.000000000000
0.059500000000	0.308145199705	0.000000000000	0.000344129807	118.317731635941	0.000000000000	502.489766644209	0.000000000000	0.000000000000	0.000000000000	0.798248311743	0.000000000000	0.000431061863	-78.963066695485	0.000000000000	471.818906911056	0.000000000000	0.000000000000	0.000000000000
0.059675000000	0.308229150099	0.000000000000	0.000345117486	118.173079249043	0.000000000000	501.437555535403	0.000000000000	0.000000000000	0.000000000000	0.798392602198	0.000000000000	0.000431427121	-79.396781000494	0.000000000000	472.999280718276	0.000000000000	0.000000000000	0.000000000000
0.059850000000	0.308312942816	0.000000000000	0.000346106844	118.028361778384	0.000000000000	500.385776348754	0.000000000000	0.000000000000	0.000000000000	0.798537223005	0.000000000000	0.000431789690	-79.833042011267	0.000000000000	474.175298911951	0.000000000000	0.000000000000	0.000000000000
0.060025000000	0.308396577893	0.000000000000	0.000347097884	117.883574067825	0.000000000000	499.334420709697	0.000000000000	0.000000000000	0.000000000000	0.798682173213	0.000000000000	0.000432149573	-80.271860059297	0.000000000000	475.347038767552	0.000000000000	0.000000000000	0.000000000000
0.060200000000	0.308480055370	0.000000000000	0.000348090605	117.738710958628	0.000000000000	498.283480226374	0.000000000000	0.000000000000	0.000000000000	0.798827451860	0.000000000000	0.000432506771	-80.713245423792	0.000000000000	476.514577868974	0.000000000000	0.000000000000	0.000000000000
0.060375000000	0.308563375289	0.000000000000	0.000349085010	117.593767286488	0.000000000000	497.232946488711	0.000000000000	0.000000000000	0.000000000000	0.798973057982	0.000000000000	0.000432861286	-81.157208333284	0.000000000000	477.677994140161	0.000000000000	0.000000000000	0.000000000000
0.060550000000	0.308646537694	0.000000000000	0.000350081099	117.448737884098	0.000000000000	496.182811069752	0.000000000000	0.000000000000	0.000000000000	0.799118990601	0.000000000000	0.000433213116	-81.603758966555	0.000000000000	478.837365868425	0.000000000000	0.000000000000	0.000000000000
0.060725000000	0.308729542631	0.000000000000	0.000351078873	117.303617579598	0.000000000000	495.133065525299	0.000000000000	0.000000000000	0.000000000000	0.799265248739	0.000000000000	0.000433562263	-82.052907454352	0.000000000000	479.992771736526	0.000000000000	0.000000000000	0.000000000000
0.060900000000	0.308812390150	0.000000000000	0.000352078332	117.158401196607	0.000000000000	494.083701394237	0.000000000000	0.000000000000	0.000000000000	0.799411831407	0.000000000000	0.000433908724	-82.504663880321	0.000000000000	481.144290846047	0.000000000000	0.000000000000	0.000000000000
0.061075000000	0.308895080301	0.000000000000	0.000353079477	117.013083554476	0.000000000000	493.034710198892	0.000000000000	0.000000000000	0.000000000000	0.799558737611	0.000000000000	0.000434252496	-82.959038282531	0.000000000000	482.292002746758	0.000000000000	0.000000000000	0.000000000000
0.061250000000	0.308977613138	0.000000000000	0.000354082309	116.867659466985	0.000000000000	491.986083444838	0.000000000000	0.000000000000	0.000000000000	0.799705966354	0.000000000000	0.000434593578	-83.416040656089	0.000000000000	483.435987479325	0.000000000000	0.000000000000	0.000000000000
0.061425000000	0.309059988716	0.000000000000	0.000355086826	116.722123743365	0.000000000000	490.937812621574	0.000000000000	0.000000000000	0.000000000000	0.799853516631	0.000000000000	0.000434931965	-83.875680951573	0.000000000000	484.576325567573	0.000000000000	0.000000000000	0.000000000000
0.061600000000	0.309142207092	0.000000000000	0.000356093030	116.576471187460	0.000000000000	489.889889202480	0.000000000000	0.000000000000	0.000000000000	0.800001387432	0.000000000000	0.000435267652	-84.337969080484	0.000000000000	485.713098094340	0.000000000000	0.000000000000	0.000000000000
0.061775000000	0.309224268328	0.000000000000	0.000357100921	116.430696597636	0.000000000000	488.842304645086	0.000000000000	0.000000000000	0.000000000000	0.800149577743	0.000000000000	0.000435600633	-84.802914913323	0.000000000000	486.846386689176	0.000000000000	0.000000000000	0.000000000000
0.061950000000	0.309306172484	0.000000000000	0.000358110499	116.284794766158	0.000000000000	487.795050391119	0.000000000000	0.000000000000	0.000000000000	0.800298086547	0.000000000000	0.000435930904	-85.270528283790	0.000000000000	487.976273588218	0.000000000000	0.000000000000	0.000000000000
0.062125000000	0.309387919626	0.000000000000	0.000359121762	116.138760481203	0.000000000000	486.748117867539	0.000000000000	0.000000000000	0.000000000000	0.800446912822	0.000000000000	0.000436258456	-85.740818988849	0.000000000000	489.102841645257	0.000000000000	0.000000000000	0.000000000000
0.062300000000	0.309469509819	0.000000000000	0.000360134712	115.992588522171	0.000000000000	485.701498485092	0.000000000000	0.000000000000	0.000000000000	0.800596055541	0.000000000000	0.000436583281	-86.213796790961	0.000000000000	490.226174368030	0.000000000000	0.000000000000	0.000000000000
0.062475000000	0.309550943133	0.000000000000	0.000361149347	115.846273663955	0.000000000000	484.655183640151	0.000000000000	0.000000000000	0.000000000000	0.800745513676	0.000000000000	0.000436905372	-86.689471420518	0.000000000000	491.346355955800	0.000000000000	0.000000000000	0.000000000000
0.062650000000	0.309632219638	0.000000000000	0.000362165667	115.699810674377	0.000000000000	483.609164714094	0.000000000000	0.000000000000	0.000000000000	0.800895286197	0.000000000000	0.000437224717	-87.167852575727	0.000000000000	492.463471307624	0.000000000000	0.000000000000	0.000000000000
0.062825000000	0.309713339407	0.000000000000	0.000363183671	115.553194314906	0.000000000000	482.563433073776	0.000000000000	0.000000000000	0.000000000000	0.801045372070	0.000000000000	0.000437541308	-87.648949927884	0.000000000000	493.577606092524	0.000000000000	0.000000000000	0.000000000000
0.063000000000	0.309794302516	0.000000000000	0.000364203359	115.406419339575	0.000000000000	481.517980071499	0.000000000000	0.000000000000	0.000000000000	0.801195770260	0.000000000000	0.000437855133	-88.132773118894	0.000000000000	494.688846729633	0.000000000000	0.000000000000	0.000000000000
0.063175000000	0.309875109041	0.000000000000	0.000365224730	115.259480495427	0.000000000000	480.472797045365	0.000000000000	0.000000000000	0.000000000000	0.801346479730	0.000000000000	0.000438166180	-88.619331767048	0.000000000000	495.797280462990	0.000000000000	0.000000000000	0.000000000000
0.063350000000	0.309955759061	0.000000000000	0.000366247783	115.112372522134	0.000000000000	479.427875319463	0.000000000000	0.000000000000	0.000000000000	0.801497499442	0.000000000000	0.000438474437	-89.108635467331	0.000000000000	496.902995373364	0.000000000000	0.000000000000	0.000000000000
0.063525000000	0.310036252659	0.000000000000	0.000367272517	114.965090151548	0.000000000000	478.383206203946	0.000000000000	0.000000000000	0.000000000000	0.801648828360	0.000000000000	0.000438779889	-89.600693793848	0.000000000000	498.006080413477	0.000000000000	0.000000000000	0.000000000000
0.063700000000	0.310116589917	0.000000000000	0.000368298931	114.817628108330	0.000000000000	477.338780995501	0.000000000000	0.000000000000	0.000000000000	0.801800465444	0.000000000000	0.000439082523	-90.095516302062	0.000000000000	499.106625440953	0.000000000000	0.000000000000	0.000000000000
0.063875000000	0.310196770920	0.000000000000	0.000369327023	114.669981107950	0.000000000000	476.294590976938	0.000000000000	0.000000000000	0.000000000000	0.801952409657	0.000000000000	0.000439382324	-90.593112531031	0.000000000000	500.204721250939	0.000000000000	0.000000000000	0.000000000000
0.064050000000	0.310276795758	0.000000000000	0.000370356792	114.522143858268	0.000000000000	475.250627417968	0.000000000000	0.000000000000	0.000000000000	0.802104659963	0.000000000000	0.000439679275	-91.093492005780	0.000000000000	501.300459609003	0.000000000000	0.000000000000	0.000000000000
0.064225000000	0.310356664518	0.000000000000	0.000371388238	114.374111058365	0.000000000000	474.206881575028	0.000000000000	0.000000000000	0.000000000000	0.802257215327	0.000000000000	0.000439973361	-91.596664239657	0.000000000000	502.393933284453	0.000000000000	0.000000000000	0.000000000000
0.064400000000	0.310436377292	0.000000000000	0.000372421358	114.225877398478	0.000000000000	473.163344691513	0.000000000000	0.000000000000	0.000000000000	0.802410074715	0.000000000000	0.000440264562	-92.102638736837	0.000000000000	503.485236084086	0.000000000000	0.000000000000	0.000000000000
0.064575000000	0.310515934175	0.000000000000	0.000373456150	114.077437559761	0.000000000000	472.120007997933	0.000000000000	0.000000000000	0.000000000000	0.802563237096	0.000000000000	0.000440552863	-92.611424994842	0.000000000000	504.574462885446	0.000000000000	0.000000000000	0.000000000000
0.064750000000	0.310595335261	0.000000000000	0.000374492614	113.928786214031	0.000000000000	471.076862712025	0.000000000000	0.000000000000	0.000000000000	0.802716701442	0.000000000000	0.000440838242	-93.123032507027	0.000000000000	505.661709669937	0.000000000000	0.000000000000	0.000000000000
0.064925000000	0.310674580648	0.000000000000	0.000375530748	113.779918023505	0.000000000000	470.033900038894	0.000000000000	0.000000000000	0.000000000000	0.802870466729	0.000000000000	0.000441120682	-93.637470766150	0.000000000000	506.747073566582	0.000000000000	0.000000000000	0.000000000000
0.065100000000	0.310753670436	0.000000000000	0.000376570549	113.630827640541	0.000000000000	468.991111171143	0.000000000000	0.000000000000	0.000000000000	0.803024531936	0.000000000000	0.000441400160	-94.154749265477	0.000000000000	507.830652868364	0.000000000000	0.000000000000	0.000000000000
0.065275000000	0.310832604727	0.000000000000	0.000377612016	113.481509706978	0.000000000000	467.948487288860	0.000000000000	0.000000000000	0.000000000000	0.803178896047	0.000000000000	0.000441676656	-94.674877502657	0.000000000000	508.912547078590	0.000000000000	0.000000000000	0.000000000000
0.065450000000	0.310911383623	0.000000000000	0.000378655146	113.331958855875	0.000000000000	466.906019560310	0.000000000000	0.000000000000	0.000000000000	0.803333558050	0.000000000000	0.000441950148	-95.197864984026	0.000000000000	509.992856961177	0.000000000000	0.000000000000	0.000000000000
0.065625000000	0.310990007229	0.000000000000	0.000379699939	113.182169707233	0.000000000000	465.863699140862	0.000000000000	0.000000000000	0.000000000000	0.803488516940	0.000000000000	0.000442220613	-95.723721223919	0.000000000000	511.071684535306	0.000000000000	0.000000000000	0.000000000000
0.065800000000	0.311068475654	0.000000000000	0.000380746391	113.032136871715	0.000000000000	464.821517174246	0.000000000000	0.000000000000	0.000000000000	0.803643771718	0.000000000000	0.000442488027	-96.252455751480	0.000000000000	512.149133152319	0.000000000000	0.000000000000	0.000000000000
0.065975000000	0.311146789007	0.000000000000	0.000381794500	112.881854948193	0.000000000000	463.779464791991	0.000000000000	0.000000000000	0.000000000000	0.803799321389	0.000000000000	0.000442752367	-96.784078111967	0.000000000000	513.225307510825	0.000000000000	0.000000000000	0.000000000000
0.066150000000	0.311224947398	0.000000000000	0.000382844264	112.731318524826	0.000000000000	462.737533113885	0.000000000000	0.000000000000	0.000000000000	0.803955164969	0.000000000000	0.000443013606	-97.318597870343	0.000000000000	514.300313696760	0.000000000000	0.000000000000	0.000000000000
0.066325000000	0.311302950940	0.000000000000	0.000383895681	112.580522176852	0.000000000000	461.695713247488	0.000000000000	0.000000000000	0.000000000000	0.804111301479	0.000000000000	0.000443271720	-97.856024614618	0.000000000000	515.374259219743	0.000000000000	0.000000000000	0.000000000000
0.066500000000	0.311380799749	0.000000000000	0.000384948748	112.429460468180	0.000000000000	460.653996288707	0.000000000000	0.000000000000	0.000000000000	0.804267729950	0.000000000000	0.000443526683	-98.396367959204	0.000000000000	516.447253048652	0.000000000000	0.000000000000	0.000000000000
0.066675000000	0.311458493941	0.000000000000	0.000386003463	112.278127950112	0.000000000000	459.612373321565	0.000000000000	0.000000000000	0.000000000000	0.804424449420	0.000000000000	0.000443778466	-98.939637548433	0.000000000000	517.519405648966	0.000000000000	0.000000000000	0.000000000000
0.066850000000	0.311536033634	0.000000000000	0.000387059823	112.126519161675	0.000000000000	458.570835418394	0.000000000000	0.000000000000	0.000000000000	0.804581458939	0.000000000000	0.000444027041	-99.485843060148	0.000000000000	518.590829019104	0.000000000000	0.000000000000	0.000000000000
0.067025000000	0.311613418949	0.000000000000	0.000388117825	111.974628628443	0.000000000000	457.529373639604	0.000000000000	0.000000000000	0.000000000000	0.804738757565	0.000000000000	0.000444272382	-100.034994209672	0.000000000000	519.661636731101	0.000000000000	0.000000000000	0.000000000000
0.067200000000	0.311690650008	0.000000000000	0.000389177467	111.822450862970	0.000000000000	456.487979033908	0.000000000000	0.000000000000	0.000000000000	0.804896344367	0.000000000000	0.000444514457	-100.587100752098	0.000000000000	520.731943951406	0.000000000000	0.000000000000	0.000000000000
0.067375000000	0.311767726936	0.000000000000	0.000390238745	111.669980364221	0.000000000000	455.446642638218	0.000000000000	0.000000000000	0.000000000000	0.805054218427	0.000000000000	0.000444753238	-101.142172487941	0.000000000000	521.801867497915	0.000000000000	0.000000000000	0.000000000000
0.067550000000	0.311844649857	0.000000000000	0.000391301657	111.517211617450	0.000000000000	454.405355477699	0.000000000000	0.000000000000	0.000000000000	0.805212378836	0.000000000000	0.000444988693	-101.700219265916	0.000000000000	522.871525864835	0.000000000000	0.000000000000	0.000000000000
0.067725000000	0.311921418900	0.000000000000	0.000392366201	111.364139093561	0.000000000000	453.364108565648	0.000000000000	0.000000000000	0.000000000000	0.805370824699	0.000000000000	0.000445220791	-102.261250987072	0.000000000000	523.941039261217	0.000000000000	0.000000000000	0.000000000000
0.067900000000	0.311998034194	0.000000000000	0.000393432371	111.210757248905	0.000000000000	452.322892903472	0.000000000000	0.000000000000	0.000000000000	0.805529555134	0.000000000000	0.000445449501	-102.825277608523	0.000000000000	525.010529644508	0.000000000000	0.000000000000	0.000000000000
0.068075000000	0.312074495870	0.000000000000	0.000394500167	111.057060525112	0.000000000000	451.281699480680	0.000000000000	0.000000000000	0.000000000000	0.805688569274	0.000000000000	0.000445674789	-103.392309148795	0.000000000000	526.080120769986	0.000000000000	0.000000000000	0.000000000000
0.068250000000	0.312150804061	0.000000000000	0.000395569584	110.903043348704	0.000000000000	450.240519274811	0.000000000000	0.000000000000	0.000000000000	0.805847866263	0.000000000000	0.000445896623	-103.962355689679	0.000000000000	527.149938202925	0.000000000000	0.000000000000	0.000000000000
0.068425000000	0.312226958901	0.000000000000	0.000396640619	110.748700130761	0.000000000000	449.199343251349	0.000000000000	0.000000000000	0.000000000000	0.806007445263	0.000000000000	0.000446114969	-104.535427382132	0.000000000000	528.220109372277	0.000000000000	0.000000000000	0.000000000000
0.068600000000	0.312302960528	0.000000000000	0.000397713270	110.594025266298	0.000000000000	448.158162363554	0.000000000000	0.000000000000	0.000000000000	0.806167305449	0.000000000000	0.000446329792	-105.111534450138	0.000000000000	529.290763601385	0.000000000000	0.000000000000	0.000000000000
0.068775000000	0.312378809079	0.000000000000	0.000398787531	110.439013134390	0.000000000000	447.116967552486	0.000000000000	0.000000000000	0.000000000000	0.806327446014	0.000000000000	0.000446541056	-105.690687194843	0.000000000000	530.362032141797	0.000000000000	0.000000000000	0.000000000000
0.068950000000	0.312454504694	0.000000000000	0.000399863401	110.283658097161	0.000000000000	446.075749747504	0.000000000000	0.000000000000	0.000000000000	0.806487866168	0.000000000000	0.000446748727	-106.272895998932	0.000000000000	531.434048207394	0.000000000000	0.000000000000	0.000000000000
0.069125000000	0.312530047514	0.000000000000	0.000400940875	110.127954496391	0.000000000000	445.034499870755	0.000000000000	0.000000000000	0.000000000000	0.806648565135	0.000000000000	0.000446952768	-106.858171330853	0.000000000000	532.506947007240	0.000000000000	0.000000000000	0.000000000000
0.069300000000	0.312605437682	0.000000000000	0.000402019950	109.971896654850	0.000000000000	443.993208833884	0.000000000000	0.000000000000	0.000000000000	0.806809542161	0.000000000000	0.000447153143	-107.446523750052	0.000000000000	533.580865786510	0.000000000000	0.000000000000	0.000000000000
0.069475000000	0.312680675344	0.000000000000	0.000403100623	109.815478878276	0.000000000000	442.951867535480	0.000000000000	0.000000000000	0.000000000000	0.806970796509	0.000000000000	0.000447349812	-108.037963910318	0.000000000000	534.655943847742	0.000000000000	0.000000000000	0.000000000000
0.069650000000	0.312755760646	0.000000000000	0.000404182889	109.658695454806	0.000000000000	441.910466860810	0.000000000000	0.000000000000	0.000000000000	0.807132327460	0.000000000000	0.000447542740	-108.632502564418	0.000000000000	535.732322583492	0.000000000000	0.000000000000	0.000000000000
0.069825000000	0.312830693736	0.000000000000	0.000405266744	109.501540654668	0.000000000000	440.868997681676	0.000000000000	0.000000000000	0.000000000000	0.807294134316	0.000000000000	0.000447731886	-109.230150569472	0.000000000000	536.810145516589	0.000000000000	0.000000000000	0.000000000000
0.070000000000	0.312905474764	0.000000000000	0.000406352186	109.344008729488	0.000000000000	439.827450856158	0.000000000000	0.000000000000	0.000000000000	0.807456216399	0.000000000000	0.000447917213	-109.830918890254	0.000000000000	537.889558316866	0.000000000000	0.000000000000	0.000000000000
0.070175000000	0.312980103992	0.000000000000	0.000407438861	109.186416023196	0.000000000000	438.785076292596	0.000000000000	0.000000000000	0.000000000000	0.807618572714	0.000000000000	0.000448098663	-110.430466700147	0.000000000000	538.977745819973	0.000000000000	0.000000000000	0.000000000000
0.070350000000	0.313054581348	0.000000000000	0.000408527473	109.029031906563	0.000000000000	437.741077656734	0.000000000000	0.000000000000	0.000000000000	0.807781203241	0.000000000000	0.000448276231	-111.024453414796	0.000000000000	540.081492115393	0.000000000000	0.000000000000	0.000000000000
0.070525000000	0.313128907102	0.000000000000	0.000409617658	108.871856761035	0.000000000000	436.695491963190	0.000000000000	0.000000000000	0.000000000000	0.807944106862	0.000000000000	0.000448449859	-111.612892264057	0.000000000000	541.200458941472	0.000000000000	0.000000000000	0.000000000000
0.070700000000	0.313203081412	0.000000000000	0.000410709412	108.714877124546	0.000000000000	435.648334439386	0.000000000000	0.000000000000	0.000000000000	0.808107282711	0.000000000000	0.000448619506	-112.195795584169	0.000000000000	542.334285254190	0.000000000000	0.000000000000	0.000000000000
0.070875000000	0.313277104437	0.000000000000	0.000411802733	108.558079766324	0.000000000000	434.599619914636	0.000000000000	0.000000000000	0.000000000000	0.808270729831	0.000000000000	0.000448785130	-112.773175203894	0.000000000000	543.482608440571	0.000000000000	0.000000000000	0.000000000000
0.071050000000	0.313350976339	0.000000000000	0.000412897615	108.401451682982	0.000000000000	433.549362832974	0.000000000000	0.000000000000	0.000000000000	0.808434447176	0.000000000000	0.000448946693	-113.345042431123	0.000000000000	544.645064136459	0.000000000000	0.000000000000	0.000000000000
0.071225000000	0.313424697281	0.000000000000	0.000413994054	108.244980093862	0.000000000000	432.497577265592	0.000000000000	0.000000000000	0.000000000000	0.808598433607	0.000000000000	0.000449104152	-113.911408039093	0.000000000000	545.821286047226	0.000000000000	0.000000000000	0.000000000000
0.071400000000	0.313498267429	0.000000000000	0.000415092047	108.088652437800	0.000000000000	431.444276923318	0.000000000000	0.000000000000	0.000000000000	0.808762687892	0.000000000000	0.000449257469	-114.472282251580	0.000000000000	547.010905764687	0.000000000000	0.000000000000	0.000000000000
0.071575000000	0.313571686949	0.000000000000	0.000416191590	107.932456369156	0.000000000000	430.389475168738	0.000000000000	0.000000000000	0.000000000000	0.808927208705	0.000000000000	0.000449406603	-115.027674727314	0.000000000000	548.213552582652	0.000000000000	0.000000000000	0.000000000000
0.071750000000	0.313644956010	0.000000000000	0.000417292678	107.776379755016	0.000000000000	429.333185028299	0.000000000000	0.000000000000	0.000000000000	0.809091994624	0.000000000000	0.000449551515	-115.577594544083	0.000000000000	549.428853315963	0.000000000000	0.000000000000	0.000000000000
0.071925000000	0.313718074782	0.000000000000	0.000418395307	107.620410670262	0.000000000000	428.275419203851	0.000000000000	0.000000000000	0.000000000000	0.809257044133	0.000000000000	0.000449692166	-116.122050181384	0.000000000000	550.656432111955	0.000000000000	0.000000000000	0.000000000000
0.072100000000	0.313791043438	0.000000000000	0.000419499475	107.464537395844	0.000000000000	427.216190084533	0.000000000000	0.000000000000	0.000000000000	0.809422355617	0.000000000000	0.000449828521	-116.661049502868	0.000000000000	551.895910265190	0.000000000000	0.000000000000	0.000000000000
0.072275000000	0.313863862150	0.000000000000	0.000420605176	107.308748414635	0.000000000000	426.155509758067	0.000000000000	0.000000000000	0.000000000000	0.809587927362	0.000000000000	0.000449960540	-117.194599737230	0.000000000000	553.146906023954	0.000000000000	0.000000000000	0.000000000000
0.072450000000	0.313936531094	0.000000000000	0.000421712407	107.153032410155	0.000000000000	425.093390022351	0.000000000000	0.000000000000	0.000000000000	0.809753757555	0.000000000000	0.000450088189	-117.722707458830	0.000000000000	554.409034399356	0.000000000000	0.000000000000	0.000000000000
0.072625000000	0.314009050446	0.000000000000	0.000422821165	106.997378260524	0.000000000000	424.029842396067	0.000000000000	0.000000000000	0.000000000000	0.809919844284	0.000000000000	0.000450211434	-118.245378566751	0.000000000000	555.681906966671	0.000000000000	0.000000000000	0.000000000000
0.072800000000	0.314081420385	0.000000000000	0.000423931445	106.841775038946	0.000000000000	422.964878130222	0.000000000000	0.000000000000	0.000000000000	0.810086185533	0.000000000000	0.000450330239	-118.762618265051	0.000000000000	556.965131683593	0.000000000000	0.000000000000	0.000000000000
0.072975000000	0.314153641089	0.000000000000	0.000425043245	106.686212009500	0.000000000000	421.898508218770	0.000000000000	0.000000000000	0.000000000000	0.810252779183	0.000000000000	0.000450444574	-119.274431037028	0.000000000000	558.258312655664	0.000000000000	0.000000000000	0.000000000000
0.073150000000	0.314225712739	0.000000000000	0.000426156561	106.530678624988	0.000000000000	420.830743409390	0.000000000000	0.000000000000	0.000000000000	0.810419623013	0.000000000000	0.000450554407	-119.780820624277	0.000000000000	559.561049955816	0.000000000000	0.000000000000	0.000000000000
0.073325000000	0.314297635516	0.000000000000	0.000427271390	106.375164524581	0.000000000000	419.761594214094	0.000000000000	0.000000000000	0.000000000000	0.810586714697	0.000000000000	0.000450659708	-120.281790001390	0.000000000000	560.872939407102	0.000000000000	0.000000000000	0.000000000000
0.073500000000	0.314369409605	0.000000000000	0.000428387728	106.219659531586	0.000000000000	418.691070919734	0.000000000000	0.000000000000	0.000000000000	0.810754051800	0.000000000000	0.000450760449	-120.777341349914	0.000000000000	562.193572363992	0.000000000000	0.000000000000	0.000000000000
0.073675000000	0.314441035188	0.000000000000	0.000429505573	106.064153651331	0.000000000000	417.619183598378	0.000000000000	0.000000000000	0.000000000000	0.810921631783	0.000000000000	0.000450856604	-121.267476031536	0.000000000000	563.522535492611	0.000000000000	0.000000000000	0.000000000000
0.073850000000	0.314512512451	0.000000000000	0.000430624921	105.908637069183	0.000000000000	416.545942117592	0.000000000000	0.000000000000	0.000000000000	0.811089451998	0.000000000000	0.000450948147	-121.752194561318	0.000000000000	564.859410558746	0.000000000000	0.000000000000	0.000000000000
0.074025000000	0.314583841582	0.000000000000	0.000431745769	105.753100148624	0.000000000000	415.471356150618	0.000000000000	0.000000000000	0.000000000000	0.811257509686	0.000000000000	0.000451035054	-122.231496574011	0.000000000000	566.203774151925	0.000000000000	0.000000000000	0.000000000000
0.074200000000	0.314655022766	0.000000000000	0.000432868115	105.597533429548	0.000000000000	414.395435186450	0.000000000000	0.000000000000	0.000000000000	0.811425801982	0.000000000000	0.000451117303	-122.705380799933	0.000000000000	567.555197513730	0.000000000000	0.000000000000	0.000000000000
0.074375000000	0.314726056194	0.000000000000	0.000433991956	105.441927626561	0.000000000000	413.318188539869	0.000000000000	0.000000000000	0.000000000000	0.811594325906	0.000000000000	0.000451194875	-123.173845026032	0.000000000000	568.913246223198	0.000000000000	0.000000000000	0.000000000000
0.074550000000	0.314796942053	0.000000000000	0.000435117290	105.286273627459	0.000000000000	412.239625361328	0.000000000000	0.000000000000	0.000000000000	0.811763078367	0.000000000000	0.000451267751	-123.636886066673	0.000000000000	570.277479987403	0.000000000000	0.000000000000	0.000000000000
0.074725000000	0.314867680535	0.000000000000	0.000436244113	105.130562491726	0.000000000000	411.159754646802	0.000000000000	0.000000000000	0.000000000000	0.811932056162	0.000000000000	0.000451335913	-124.094499726918	0.000000000000	571.647452363896	0.000000000000	0.000000000000	0.000000000000
0.074900000000	0.314938271830	0.000000000000	0.000437372425	104.974785449752	0.000000000000	410.078585247644	0.000000000000	0.000000000000	0.000000000000	0.812101255973	0.000000000000	0.000451399347	-124.546680765735	0.000000000000	573.022710489589	0.000000000000	0.000000000000	0.000000000000
0.075075000000	0.315008716132	0.000000000000	0.000438502221	104.818933900446	0.000000000000	408.996125880154	0.000000000000	0.000000000000	0.000000000000	0.812270674368	0.000000000000	0.000451458040	-124.993422857643	0.000000000000	574.402794801416	0.000000000000	0.000000000000	0.000000000000
0.075250000000	0.315079013633	0.000000000000	0.000439633501	104.662999411304	0.000000000000	407.912385135386	0.000000000000	0.000000000000	0.000000000000	0.812440307800	0.000000000000	0.000451511980	-125.434718552010	0.000000000000	575.787238741445	0.000000000000	0.000000000000	0.000000000000
0.075425000000	0.315149164526	0.000000000000	0.000440766262	104.506973717249	0.000000000000	406.827371488756	0.000000000000	0.000000000000	0.000000000000	0.812610152604	0.000000000000	0.000451561157	-125.870559231032	0.000000000000	577.175568456461	0.000000000000	0.000000000000	0.000000000000
0.075600000000	0.315219169006	0.000000000000	0.000441900503	104.350848719019	0.000000000000	405.741093309532	0.000000000000	0.000000000000	0.000000000000	0.812780204999	0.000000000000	0.000451605565	-126.300935065727	0.000000000000	578.567302485451	0.000000000000	0.000000000000	0.000000000000
0.075775000000	0.315289027268	0.000000000000	0.000443036221	104.194616483202	0.000000000000	404.653558870464	0.000000000000	0.000000000000	0.000000000000	0.812950461088	0.000000000000	0.000451645198	-126.725834969309	0.000000000000	579.961951429727	0.000000000000	0.000000000000	0.000000000000
0.075950000000	0.315358739508	0.000000000000	0.000444173415	104.038269241289	0.000000000000	403.564776357297	0.000000000000	0.000000000000	0.000000000000	0.813120916853	0.000000000000	0.000451680051	-127.145246548547	0.000000000000	581.359017610932	0.000000000000	0.000000000000	0.000000000000
0.076125000000	0.315428305922	0.000000000000	0.000445312084	103.881799389152	0.000000000000	402.474753878252	0.000000000000	0.000000000000	0.000000000000	0.813291568158	0.000000000000	0.000451710122	-127.559156052465	0.000000000000	582.757994711362	0.000000000000	0.000000000000	0.000000000000
0.076300000000	0.315497726708	0.000000000000	0.000446452225	103.725199486642	0.000000000000	401.383499473534	0.000000000000	0.000000000000	0.000000000000	0.813462410748	0.000000000000	0.000451735413	-127.967548319257	0.000000000000	584.158367405969	0.000000000000	0.000000000000	0.000000000000
0.076475000000	0.315567002064	0.000000000000	0.000447593837	103.568462257277	0.000000000000	400.291021124837	0.000000000000	0.000000000000	0.000000000000	0.813633440247	0.000000000000	0.000451755926	-128.370406719253	0.000000000000	585.559610964214	0.000000000000	0.000000000000	0.000000000000
0.076650000000	0.315636132186	0.000000000000	0.000448736920	103.411580588094	0.000000000000	399.197326764789	0.000000000000	0.000000000000	0.000000000000	0.813804652163	0.000000000000	0.000451771663	-128.767713099375	0.000000000000	586.961190875066	0.000000000000	0.000000000000	0.000000000000
0.076825000000	0.315705117274	0.000000000000	0.000449881472	103.254547529521	0.000000000000	398.102424286535	0.000000000000	0.000000000000	0.000000000000	0.813976041877	0.000000000000	0.000451782632	-129.159447714990	0.000000000000	588.362562359525	0.000000000000	0.000000000000	0.000000000000
0.077000000000	0.315773957527	0.000000000000	0.000451027491	103.097356295149	0.000000000000	397.006321553189	0.000000000000	0.000000000000	0.000000000000	0.814147604654	0.000000000000	0.000451788840	-129.545589169160	0.000000000000	589.763169964676	0.000000000000	0.000000000000	0.000000000000
0.077175000000	0.315842653145	0.000000000000	0.000452174977	102.940000263462	0.000000000000	395.909026407500	0.000000000000	0.000000000000	0.000000000000	0.814319335639	0.000000000000	0.000451790297	-129.926114346015	0.000000000000	591.162447109908	0.000000000000	0.000000000000	0.000000000000
0.077350000000	0.315911204327	0.000000000000	0.000453323928	102.782472974991	0.000000000000	394.810546681296	0.000000000000	0.000000000000	0.000000000000	0.814491229851	0.000000000000	0.000451787016	-130.300998330800	0.000000000000	592.559815515929	0.000000000000	0.000000000000	0.000000000000
0.077525000000	0.315979611274	0.000000000000	0.000454474345	102.624768135801	0.000000000000	393.710890205298	0.000000000000	0.000000000000	0.000000000000	0.814663282192	0.000000000000	0.000451779009	-130.670214341459	0.000000000000	593.954684755029	0.000000000000	0.000000000000	0.000000000000
0.077700000000	0.316047874186	0.000000000000	0.000455626225	102.466879616728	0.000000000000	392.610064818746	0.000000000000	0.000000000000	0.000000000000	0.814835487444	0.000000000000	0.000451766293	-131.033733644915	0.000000000000	595.346451665165	0.000000000000	0.000000000000	0.000000000000
0.077875000000	0.316115993264	0.000000000000	0.000456779569	102.308801453956	0.000000000000	391.508078379185	0.000000000000	0.000000000000	0.000000000000	0.815007840268	0.000000000000	0.000451748886	-131.391525473262	0.000000000000	596.734499775424	0.000000000000	0.000000000000	0.000000000000
0.078050000000	0.316183968709	0.000000000000	0.000457934375	102.150527850063	0.000000000000	390.404938772356	0.000000000000	0.000000000000	0.000000000000	0.815180335203	0.000000000000	0.000451726807	-131.743556934089	0.000000000000	598.118198686661	0.000000000000	0.000000000000	0.000000000000
0.078225000000	0.316251800724	0.000000000000	0.000459090643	101.992053175016	0.000000000000	389.300653922146	0.000000000000	0.000000000000	0.000000000000	0.815352966671	0.000000000000	0.000451700077	-132.089792916595	0.000000000000	599.496903425003	0.000000000000	0.000000000000	0.000000000000
0.078400000000	0.316319489509	0.000000000000	0.000460248373	101.833371967150	0.000000000000	388.195231800649	0.000000000000	0.000000000000	0.000000000000	0.815525728975	0.000000000000	0.000451668721	-132.430195992023	0.000000000000	600.869953753734	0.000000000000	0.000000000000	0.000000000000
0.078575000000	0.316387035266	0.000000000000	0.000461407563	101.674478934428	0.000000000000	387.088680438362	0.000000000000	0.000000000000	0.000000000000	0.815698616299	0.000000000000	0.000451632762	-132.764726306998	0.000000000000	602.236673431881	0.000000000000	0.000000000000	0.000000000000
0.078750000000	0.316454438197	0.000000000000	0.000462568213	101.515368955853	0.000000000000	385.981007934493	0.000000000000	0.000000000000	0.000000000000	0.815871622714	0.000000000000	0.000451592230	-133.093341476576	0.000000000000	603.596369483717	0.000000000000	0.000000000000	0.000000000000
0.078925000000	0.316521698504	0.000000000000	0.000463730323	101.356037082957	0.000000000000	384.872222467477	0.000000000000	0.000000000000	0.000000000000	0.816044742169	0.000000000000	0.000451547152	-133.415996458044	0.000000000000	604.948331301491	0.000000000000	0.000000000000	0.000000000000
0.079100000000	0.316588816390	0.000000000000	0.000464893892	101.196478541552	0.000000000000	383.762332305569	0.000000000000	0.000000000000	0.000000000000	0.816217968504	0.000000000000	0.000451497559	-133.732643432827	0.000000000000	606.291829839980	0.000000000000	0.000000000000	0.000000000000
0.079275000000	0.316655792057	0.000000000000	0.000466058920	101.036688733491	0.000000000000	382.651345817666	0.000000000000	0.000000000000	0.000000000000	0.816391295445	0.000000000000	0.000451443484	-134.043231673432	0.000000000000	607.626116686379	0.000000000000	0.000000000000	0.000000000000
0.079450000000	0.316722625706	0.000000000000	0.000467225406	100.876663239341	0.000000000000	381.539271484392	0.000000000000	0.000000000000	0.000000000000	0.816564716605	0.000000000000	0.000451384961	-134.347707397544	0.000000000000	608.950423026552	0.000000000000	0.000000000000	0.000000000000
0.079625000000	0.316789317539	0.000000000000	0.000468393351	100.716397819268	0.000000000000	380.426117909257	0.000000000000	0.000000000000	0.000000000000	0.816738225489	0.000000000000	0.000451322027	-134.646013623504	0.000000000000	610.263958642752	0.000000000000	0.000000000000	0.000000000000
0.079800000000	0.316855867760	0.000000000000	0.000469562752	100.555888416667	0.000000000000	379.311893830200	0.000000000000	0.000000000000	0.000000000000	0.816911815496	0.000000000000	0.000451254718	-134.938090011587	0.000000000000	611.565910795984	0.000000000000	0.000000000000	0.000000000000
0.079975000000	0.316922276570	0.000000000000	0.000470733611	100.395131161169	0.000000000000	378.196608131331	0.000000000000	0.000000000000	0.000000000000	0.817085479919	0.000000000000	0.000451183074	-135.223872692518	0.000000000000	612.855443010896	0.000000000000	0.000000000000	0.000000000000
0.080150000000	0.316988544171	0.000000000000	0.000471905927	100.234122369434	0.000000000000	377.080269854938	0.000000000000	0.000000000000	0.000000000000	0.817259211949	0.000000000000	0.000451107137	-135.503294090348	0.000000000000	614.131693827596	0.000000000000	0.000000000000	0.000000000000
0.080325000000	0.317054670765	0.000000000000	0.000473079699	100.072858550427	0.000000000000	375.962888213842	0.000000000000	0.000000000000	0.000000000000	0.817433004679	0.000000000000	0.000451026948	-135.776282732736	0.000000000000	615.393775459166	0.000000000000	0.000000000000	0.000000000000
0.080500000000	0.317120656552	0.000000000000	0.000474254927	99.911336407636	0.000000000000	374.844472604081	0.000000000000	0.000000000000	0.000000000000	0.817606851106	0.000000000000	0.000450942553	-136.042763047793	0.000000000000	616.640772347809	0.000000000000	0.000000000000	0.000000000000
0.080675000000	0.317186501736	0.000000000000	0.000475431610	99.749552842828	0.000000000000	373.725032617952	0.000000000000	0.000000000000	0.000000000000	0.817780744133	0.000000000000	0.000450853996	-136.302655146856	0.000000000000	617.871739615217	0.000000000000	0.000000000000	0.000000000000
0.080850000000	0.317252206516	0.000000000000	0.000476609747	99.587504959675	0.000000000000	372.604578057429	0.000000000000	0.000000000000	0.000000000000	0.817954676576	0.000000000000	0.000450761325	-136.555874598029	0.000000000000	619.085701453672	0.000000000000	0.000000000000	0.000000000000
0.081025000000	0.317317771094	0.000000000000	0.000477789339	99.425190068976	0.000000000000	371.483118947997	0.000000000000	0.000000000000	0.000000000000	0.818128641169	0.000000000000	0.000450664589	-136.802332184006	0.000000000000	620.281649399241	0.000000000000	0.000000000000	0.000000000000
0.081200000000	0.317383195670	0.000000000000	0.000478970384	99.262605690769	0.000000000000	370.360665553014	0.000000000000	0.000000000000	0.000000000000	0.818302630561	0.000000000000	0.000450563837	-137.041933635896	0.000000000000	621.458540415159	0.000000000000	0.000000000000	0.000000000000
0.081375000000	0.317448480444	0.000000000000	0.000480152882	99.099749561142	0.000000000000	369.237228388449	0.000000000000	0.000000000000	0.000000000000	0.818476637330	0.000000000000	0.000450459121	-137.274579364670	0.000000000000	622.615294981975	0.000000000000	0.000000000000	0.000000000000
0.081550000000	0.317513625616	0.000000000000	0.000481336832	98.936619637124	0.000000000000	368.112818238145	0.000000000000	0.000000000000	0.000000000000	0.818650653985	0.000000000000	0.000450350494	-137.500164169344	0.000000000000	623.750795008288	0.000000000000	0.000000000000	0.000000000000
0.081725000000	0.317578631386	0.000000000000	0.000482522233	98.773214100323	0.000000000000	366.987446169804	0.000000000000	0.000000000000	0.000000000000	0.818824672968	0.000000000000	0.000450238009	-137.718576917588	0.000000000000	624.863881525142	0.000000000000	0.000000000000	0.000000000000
0.081900000000	0.317643497952	0.000000000000	0.000483709084	98.609531364671	0.000000000000	365.861123551297	0.000000000000	0.000000000000	0.000000000000	0.818998686668	0.000000000000	0.000450121721	-137.929700225428	0.000000000000	625.953352407245	0.000000000000	0.000000000000	0.000000000000
0.082075000000	0.317708225512	0.000000000000	0.000484897384	98.445570081639	0.000000000000	364.733862067765	0.000000000000	0.000000000000	0.000000000000	0.819172687420	0.000000000000	0.000450001688	-138.133410105951	0.000000000000	627.017959851455	0.000000000000	0.000000000000	0.000000000000
0.082250000000	0.317772814265	0.000000000000	0.000486087132	98.281329147005	0.000000000000	363.605673739336	0.000000000000	0.000000000000	0.000000000000	0.819346667519	0.000000000000	0.000449877966	-138.329575598872	0.000000000000	628.056407724171	0.000000000000	0.000000000000	0.000000000000
0.082425000000	0.317837264408	0.000000000000	0.000487278326	98.116807707760	0.000000000000	362.476570939500	0.000000000000	0.000000000000	0.000000000000	0.819520619222	0.000000000000	0.000449750614	-138.518058383863	0.000000000000	629.067348804036	0.000000000000	0.000000000000	0.000000000000
0.082600000000	0.317901576137	0.000000000000	0.000488470965	97.952005170443	0.000000000000	361.346566414153	0.000000000000	0.000000000000	0.000000000000	0.819694534761	0.000000000000	0.000449619691	-138.698712372655	0.000000000000	630.049381880210	0.000000000000	0.000000000000	0.000000000000
0.082775000000	0.317965749647	0.000000000000	0.000489665049	97.786921207582	0.000000000000	360.215673301477	0.000000000000	0.000000000000	0.000000000000	0.819868406351	0.000000000000	0.000449485258	-138.871383283928	0.000000000000	631.001048744040	0.000000000000	0.000000000000	0.000000000000
0.082950000000	0.318029785135	0.000000000000	0.000490860574	97.621555767883	0.000000000000	359.083905152442	0.000000000000	0.000000000000	0.000000000000	0.820042226197	0.000000000000	0.000449347376	-139.035908192146	0.000000000000	631.920831000810	0.000000000000	0.000000000000	0.000000000000
0.083125000000	0.318093682795	0.000000000000	0.000492057539	97.455909084618	0.000000000000	357.951275952084	0.000000000000	0.000000000000	0.000000000000	0.820215986509	0.000000000000	0.000449206106	-139.192115073077	0.000000000000	632.807146905188	0.000000000000	0.000000000000	0.000000000000
0.083300000000	0.318157442820	0.000000000000	0.000493255942	97.289981685582	0.000000000000	356.817800141496	0.000000000000	0.000000000000	0.000000000000	0.820389679511	0.000000000000	0.000449061513	-139.339822330215	0.000000000000	633.658348086365	0.000000000000	0.000000000000	0.000000000000
0.083475000000	0.318221065402	0.000000000000	0.000494455781	97.123774403490	0.000000000000	355.683492640552	0.000000000000	0.000000000000	0.000000000000	0.820563297453	0.000000000000	0.000448913659	-139.478838307401	0.000000000000	634.472716213216	0.000000000000	0.000000000000	0.000000000000
0.083650000000	0.318284550735	0.000000000000	0.000495657054	96.957288387150	0.000000000000	354.548368871178	0.000000000000	0.000000000000	0.000000000000	0.820736832624	0.000000000000	0.000448762607	-139.608960811129	0.000000000000	635.248459811513	0.000000000000	0.000000000000	0.000000000000
0.083825000000	0.318347899008	0.000000000000	0.000496859757	96.790525113272	0.000000000000	353.412444781214	0.000000000000	0.000000000000	0.000000000000	0.820910277368	0.000000000000	0.000448608424	-139.729976631084	0.000000000000	635.983711138238	0.000000000000	0.000000000000	0.000000000000
0.084000000000	0.318411110411	0.000000000000	0.000498063889	96.623486399211	0.000000000000	352.275736868636	0.000000000000	0.000000000000	0.000000000000	0.821083624095	0.000000000000	0.000448451173	-139.841661081580	0.000000000000	636.676523316090	0.000000000000	0.000000000000	0.000000000000
0.084175000000	0.318474185133	0.000000000000	0.000499269447	96.456174416275	0.000000000000	351.138262206022	0.000000000000	0.000000000000	0.000000000000	0.821256865303	0.000000000000	0.000448290921	-139.943777570581	0.000000000000	637.324867793680	0.000000000000	0.000000000000	0.000000000000
0.084350000000	0.318537123362	0.000000000000	0.000500476426	96.288591703858	0.000000000000	350.000038464948	0.000000000000	0.000000000000	0.000000000000	0.821429993586	0.000000000000	0.000448127732	-140.036077226816	0.000000000000	637.926632404589	0.000000000000	0.000000000000	0.000000000000
0.084525000000	0.318599925283	0.000000000000	0.000501684824	96.120741184851	0.000000000000	348.861083939912	0.000000000000	0.000000000000	0.000000000000	0.821603001664	0.000000000000	0.000447961672	-140.118298599887	0.000000000000	638.479620159823	0.000000000000	0.000000000000	0.000000000000
0.084700000000	0.318662591082	0.000000000000	0.000502894637	95.952626181382	0.000000000000	347.721417571560	0.000000000000	0.000000000000	0.000000000000	0.821775882390	0.000000000000	0.000447792807	-140.190167458897	0.000000000000	638.981549006770	0.000000000000	0.000000000000	0.000000000000
0.084875000000	0.318725120942	0.000000000000	0.000504105860	95.784250431747	0.000000000000	346.581058968319	0.000000000000	0.000000000000	0.000000000000	0.821948628780	0.000000000000	0.000447621204	-140.251396749233	0.000000000000	639.430053075352	0.000000000000	0.000000000000	0.000000000000
0.085050000000	0.318787515047	0.000000000000	0.000505318491	95.615618108102	0.000000000000	345.440028425953	0.000000000000	0.000000000000	0.000000000000	0.822121234030	0.000000000000	0.000447446926	-140.301686733785	0.000000000000	639.822685650918	0.000000000000	0.000000000000	0.000000000000
0.085225000000	0.318849773576	0.000000000000	0.000506532524	95.446733835014	0.000000000000	344.298346943956	0.000000000000	0.000000000000	0.000000000000	0.822293691540	0.000000000000	0.000447270041	-140.340725392444	0.000000000000	640.156924516294	0.000000000000	0.000000000000	0.000000000000
0.085400000000	0.318911896708	0.000000000000	0.000507747954	95.277602708427	0.000000000000	343.156036237738	0.000000000000	0.000000000000	0.000000000000	0.822465994937	0.000000000000	0.000447090612	-140.368189142709	0.000000000000	640.430180215423	0.000000000000	0.000000000000	0.000000000000
0.085575000000	0.318973884622	0.000000000000	0.000508964776	95.108230316824	0.000000000000	342.013118744877	0.000000000000	0.000000000000	0.000000000000	0.822638138104	0.000000000000	0.000446908704	-140.383743985141	0.000000000000	640.639808135068	0.000000000000	0.000000000000	0.000000000000
0.085750000000	0.319035737494	0.000000000000	0.000510182985	94.938622758962	0.000000000000	340.869617624367	0.000000000000	0.000000000000	0.000000000000	0.822810115204	0.000000000000	0.000446724382	-140.387047166169	0.000000000000	640.783125204548	0.000000000000	0.000000000000	0.000000000000
0.085925000000	0.319097455497	0.000000000000	0.000511402575	94.768786666736	0.000000000000	339.725556745783	0.000000000000	0.000000000000	0.000000000000	0.822981920707	0.000000000000	0.000446537708	-140.377749483962	0.000000000000	640.857432289934	0.000000000000	0.000000000000	0.000000000000
0.086100000000	0.319159038804	0.000000000000	0.000512623540	94.598729223958	0.000000000000	338.580960666826	0.000000000000	0.000000000000	0.000000000000	0.823153549423	0.000000000000	0.000446348744	-140.355498391674	0.000000000000	640.860043595812	0.000000000000	0.000000000000	0.000000000000
0.086275000000	0.319220487586	0.000000000000	0.000513845873	94.428458185624	0.000000000000	337.435854595893	0.000000000000	0.000000000000	0.000000000000	0.823324996525	0.000000000000	0.000446157551	-140.319942045598	0.000000000000	640.788324316141	0.000000000000	0.000000000000	0.000000000000
0.086450000000	0.319281802010	0.000000000000	0.000515069567	94.257981895390	0.000000000000	336.290264336587	0.000000000000	0.000000000000	0.000000000000	0.823496257587	0.000000000000	0.000445964190	-140.270734481859	0.000000000000	640.639738063636	0.000000000000	0.000000000000	0.000000000000
0.086625000000	0.319342982245	0.000000000000	0.000516294615	94.087309299463	0.000000000000	335.144216210863	0.000000000000	0.000000000000	0.000000000000	0.823667328607	0.000000000000	0.000445768718	-140.207542082399	0.000000000000	640.411905385417	0.000000000000	0.000000000000	0.000000000000
0.086800000000	0.319404028453	0.000000000000	0.000517521009	93.916449956531	0.000000000000	333.997736956915	0.000000000000	0.000000000000	0.000000000000	0.823838206042	0.000000000000	0.000445571194	-140.130051525907	0.000000000000	640.102674930243	0.000000000000	0.000000000000	0.000000000000
0.086975000000	0.319464940799	0.000000000000	0.000518748740	93.745414040763	0.000000000000	332.850853598556	0.000000000000	0.000000000000	0.000000000000	0.824008886836	0.000000000000	0.000445371672	-140.037979332898	0.000000000000	639.710208046835	0.000000000000	0.000000000000	0.000000000000
0.087150000000	0.319525719441	0.000000000000	0.000519977801	93.574212335268	0.000000000000	331.703593282987	0.000000000000	0.000000000000	0.000000000000	0.824179368448	0.000000000000	0.000445170206	-139.931083095284	0.000000000000	639.233077364257	0.000000000000	0.000000000000	0.000000000000
0.087325000000	0.319586364540	0.000000000000	0.000521208182	93.402856212543	0.000000000000	330.555983084968	0.000000000000	0.000000000000	0.000000000000	0.824349648877	0.000000000000	0.000444966848	-139.809174359174	0.000000000000	638.670378790009	0.000000000000	0.000000000000	0.000000000000
0.087500000000	0.319646876251	0.000000000000	0.000522439873	93.231357598278	0.000000000000	329.408049776898	0.000000000000	0.000000000000	0.000000000000	0.824519726684	0.000000000000	0.000444761646	-139.672132988011	0.000000000000	638.021855061904	0.000000000000	0.000000000000	0.000000000000
0.087675000000	0.319707254803	0.000000000000	0.000523672490	93.061619187109	0.000000000000	328.265216005926	0.000000000000	0.000000000000	0.000000000000	0.824689601112	0.000000000000	0.000444554613	-139.523903606377	0.000000000000	637.282050972998	0.000000000000	0.000000000000	0.000000000000
0.087850000000	0.319767500201	0.000000000000	0.000524906780	92.895481588418	0.000000000000	327.132738179857	0.000000000000	0.000000000000	0.000000000000	0.824859271924	0.000000000000	0.000444345865	-139.368685105610	0.000000000000	636.448706970377	0.000000000000	0.000000000000	0.000000000000
0.088025000000	0.319827612681	0.000000000000	0.000526142349	92.732941867978	0.000000000000	326.010486558201	0.000000000000	0.000000000000	0.000000000000	0.825028740068	0.000000000000	0.000444135406	-139.206902577801	0.000000000000	635.527614805071	0.000000000000	0.000000000000	0.000000000000
0.088200000000	0.319887592406	0.000000000000	0.000527379184	92.573982191046	0.000000000000	324.898313460128	0.000000000000	0.000000000000	0.000000000000	0.825198007334	0.000000000000	0.000443923275	-139.039138803701	0.000000000000	634.525964617537	0.000000000000	0.000000000000	0.000000000000
0.088375000000	0.319947439543	0.000000000000	0.000528617273	92.418583928075	0.000000000000	323.796070204979	0.000000000000	0.000000000000	0.000000000000	0.825367076415	0.000000000000	0.000443709507	-138.866139043433	0.000000000000	633.452328034262	0.000000000000	0.000000000000	0.000000000000
0.088550000000	0.320007154263	0.000000000000	0.000529856603	92.266727319937	0.000000000000	322.703606857534	0.000000000000	0.000000000000	0.000000000000	0.825535950856	0.000000000000	0.000443494131	-138.688810058422	0.000000000000	632.316625771497	0.000000000000	0.000000000000	0.000000000000
0.088725000000	0.320066736742	0.000000000000	0.000531097162	92.118391097953	0.000000000000	321.620772062442	0.000000000000	0.000000000000	0.000000000000	0.825704635010	0.000000000000	0.000443277175	-138.508210674608	0.000000000000	631.130018564707	0.000000000000	0.000000000000	0.000000000000
0.088900000000	0.320126187164	0.000000000000	0.000532338935	91.973552073392	0.000000000000	320.547412986304	0.000000000000	0.000000000000	0.000000000000	0.825873133963	0.000000000000	0.000443058661	-138.325533145356	0.000000000000	629.904716145100	0.000000000000	0.000000000000	0.000000000000
0.089075000000	0.320185505714	0.000000000000	0.000533581908	91.832184718790	0.000000000000	319.483375376304	0.000000000000	0.000000000000	0.000000000000	0.826041453463	0.000000000000	0.000442838606	-138.142075574663	0.000000000000	628.653708167907	0.000000000000	0.000000000000	0.000000000000
0.089250000000	0.320244692588	0.000000000000	0.000534826068	91.694260769414	0.000000000000	318.428503732517	0.000000000000	0.000000000000	0.000000000000	0.826209599828	0.000000000000	0.000442617024	-137.959206734184	0.000000000000	627.390430698698	0.000000000000	0.000000000000	0.000000000000
0.089425000000	0.320303747986	0.000000000000	0.000536071399	91.559748876477	0.000000000000	317.382641578089	0.000000000000	0.000000000000	0.000000000000	0.826377579857	0.000000000000	0.000442393921	-137.778325675109	0.000000000000	626.128391263041	0.000000000000	0.000000000000	0.000000000000
0.089600000000	0.320362672117	0.000000000000	0.000537317885	91.428614342241	0.000000000000	316.345631800829	0.000000000000	0.000000000000	0.000000000000	0.826545400727	0.000000000000	0.000442169302	-137.600819272759	0.000000000000	624.880781710061	0.000000000000	0.000000000000	0.000000000000
0.089775000000	0.320421465196	0.000000000000	0.000538565512	91.300818963357	0.000000000000	315.317317032173	0.000000000000	0.000000000000	0.000000000000	0.826713069898	0.000000000000	0.000441943167	-137.428021159186	0.000000000000	623.660110422690	0.000000000000	0.000000000000	0.000000000000
0.089950000000	0.320480127450	0.000000000000	0.000539814264	91.176320992606	0.000000000000	314.297540029327	0.000000000000	0.000000000000	0.000000000000	0.826880595013	0.000000000000	0.000441715508	-137.261175261043	0.000000000000	622.477882638525	0.000000000000	0.000000000000	0.000000000000
0.090125000000	0.320538659110	0.000000000000	0.000541064125	91.055075230141	0.000000000000	313.286144027335	0.000000000000	0.000000000000	0.000000000000	0.827047983806	0.000000000000	0.000441486316	-137.101406454245	0.000000000000	621.344350703718	0.000000000000	0.000000000000	0.000000000000
0.090300000000	0.320597060419	0.000000000000	0.000542315079	90.937033227153	0.000000000000	312.282973038985	0.000000000000	0.000000000000	0.000000000000	0.827215244018	0.000000000000	0.000441255578	-136.949699837339	0.000000000000	620.268346542490	0.000000000000	0.000000000000	0.000000000000
0.090475000000	0.320655331629	0.000000000000	0.000543567110	90.822143587575	0.000000000000	311.287872087566	0.000000000000	0.000000000000	0.000000000000	0.827382383315	0.000000000000	0.000441023274	-136.806889034633	0.000000000000	619.257198549466	0.000000000000	0.000000000000	0.000000000000
0.090650000000	0.320713473000	0.000000000000	0.000544820202	90.710352341740	0.000000000000	310.300687368207	0.000000000000	0.000000000000	0.000000000000	0.827549409226	0.000000000000	0.000440789383	-136.673652985988	0.000000000000	618.316726467469	0.000000000000	0.000000000000	0.000000000000
0.090825000000	0.320771484802	0.000000000000	0.000546074340	90.601603360898	0.000000000000	309.321266342290	0.000000000000	0.000000000000	0.000000000000	0.827716329085	0.000000000000	0.000440553879	-136.550519959023	0.000000000000	617.451301456187	0.000000000000	0.000000000000	0.000000000000
0.091000000000	0.320829367313	0.000000000000	0.000547329507	90.495838790592	0.000000000000	308.349457772905	0.000000000000	0.000000000000	0.000000000000	0.827883149985	0.000000000000	0.000440316735	-136.437877140941	0.000000000000	616.663955391798	0.000000000000	0.000000000000	0.000000000000
0.091175000000	0.320887120823	0.000000000000	0.000548585688	90.392999474270	0.000000000000	307.385111714715	0.000000000000	0.000000000000	0.000000000000	0.828049878740	0.000000000000	0.000440077918	-136.335984052443	0.000000000000	615.956522718762	0.000000000000	0.000000000000	0.000000000000
0.091350000000	0.320944745629	0.000000000000	0.000549842868	90.293025351803	0.000000000000	306.428079470149	0.000000000000	0.000000000000	0.000000000000	0.828216521862	0.000000000000	0.000439837395	-136.244988168010	0.000000000000	615.329799754322	0.000000000000	0.000000000000	0.000000000000
0.091525000000	0.321002242036	0.000000000000	0.000551101033	90.195855820059	0.000000000000	305.478213523712	0.000000000000	0.000000000000	0.000000000000	0.828383085541	0.000000000000	0.000439595129	-136.164941358498	0.000000000000	614.783708722353	0.000000000000	0.000000000000	0.000000000000
0.091700000000	0.321059610359	0.000000000000	0.000552360167	90.101429879898	0.000000000000	304.535367709574	0.000000000000	0.000000000000	0.000000000000	0.828549575633	0.000000000000	0.000439351082	-136.095792520336	0.000000000000	614.317247425840	0.000000000000	0.000000000000	0.000000000000
0.091875000000	0.321116850921	0.000000000000	0.000553620256	90.009685836714	0.000000000000	303.599398209856	0.000000000000	0.000000000000	0.000000000000	0.828715997662	0.000000000000	0.000439105214	-136.037304482884	0.000000000000	613.927771903784	0.000000000000	0.000000000000	0.000000000000
0.092050000000	0.321173964053	0.000000000000	0.000554881288	89.920562603520	0.000000000000	302.670162308354	0.000000000000	0.000000000000	0.000000000000	0.828882356826	0.000000000000	0.000438857483	-135.989190907703	0.000000000000	613.612237946080	0.000000000000	0.000000000000	0.000000000000
0.092225000000	0.321230950093	0.000000000000	0.000556143249	89.834000138678	0.000000000000	301.747517792954	0.000000000000	0.000000000000	0.000000000000	0.829048658017	0.000000000000	0.000438607847	-135.951176494353	0.000000000000	613.367738934248	0.000000000000	0.000000000000	0.000000000000
0.092400000000	0.321287809387	0.000000000000	0.000557406127	89.749939395165	0.000000000000	300.831322947620	0.000000000000	0.000000000000	0.000000000000	0.829214905836	0.000000000000	0.000438356261	-135.922997235657	0.000000000000	613.191506284676	0.000000000000	0.000000000000	0.000000000000
0.092575000000	0.321344542287	0.000000000000	0.000558669910	89.668322267656	0.000000000000	299.921436546190	0.000000000000	0.000000000000	0.000000000000	0.829381104608	0.000000000000	0.000438102682	-135.904400464666	0.000000000000	613.080908015478	0.000000000000	0.000000000000	0.000000000000
0.092750000000	0.321401149152	0.000000000000	0.000559934587	89.589091542492	0.000000000000	299.017717845811	0.000000000000	0.000000000000	0.000000000000	0.829547258397	0.000000000000	0.000437847062	-135.895144807168	0.000000000000	613.033446466739	0.000000000000	0.000000000000	0.000000000000
0.092925000000	0.321457630348	0.000000000000	0.000561200148	89.512190846837	0.000000000000	298.120026581232	0.000000000000	0.000000000000	0.000000000000	0.829713371019	0.000000000000	0.000437589357	-135.895000045586	0.000000000000	613.046755246738	0.000000000000	0.000000000000	0.000000000000
0.093100000000	0.321513986246	0.000000000000	0.000562466583	89.437564599458	0.000000000000	297.228222959225	0.000000000000	0.000000000000	0.000000000000	0.829879446058	0.000000000000	0.000437329521	-135.903746914849	0.000000000000	613.118595598749	0.000000000000	0.000000000000	0.000000000000
0.093275000000	0.321570217222	0.000000000000	0.000563733882	89.365157963592	0.000000000000	296.342167653036	0.000000000000	0.000000000000	0.000000000000	0.830045486880	0.000000000000	0.000437067506	-135.921176838584	0.000000000000	613.246852275360	0.000000000000	0.000000000000	0.000000000000
0.093450000000	0.321626323660	0.000000000000	0.000565002039	89.294916799129	0.000000000000	295.461721797692	0.000000000000	0.000000000000	0.000000000000	0.830211496638	0.000000000000	0.000436803266	-135.947091622432	0.000000000000	613.429529077383	0.000000000000	0.000000000000	0.000000000000
0.093625000000	0.321682305948	0.000000000000	0.000566271046	89.226787619269	0.000000000000	294.586746984657	0.000000000000	0.000000000000	0.000000000000	0.830377478293	0.000000000000	0.000436536756	-135.981303111681	0.000000000000	613.664744129441	0.000000000000	0.000000000000	0.000000000000
0.093800000000	0.321738164477	0.000000000000	0.000567540896	89.160717546725	0.000000000000	293.717105257250	0.000000000000	0.000000000000	0.000000000000	0.830543434618	0.000000000000	0.000436267928	-136.023632821698	0.000000000000	613.950724973463	0.000000000000	0.000000000000	0.000000000000
0.093975000000	0.321793899645	0.000000000000	0.000568811583	89.096654272491	0.000000000000	292.852659105982	0.000000000000	0.000000000000	0.000000000000	0.830709368214	0.000000000000	0.000435996736	-136.073911550655	0.000000000000	614.285803568359	0.000000000000	0.000000000000	0.000000000000
0.094150000000	0.321849511854	0.000000000000	0.000570083104	89.034546016253	0.000000000000	291.993271464035	0.000000000000	0.000000000000	0.000000000000	0.830875281516	0.000000000000	0.000435723136	-136.131978977179	0.000000000000	614.668411222468	0.000000000000	0.000000000000	0.000000000000
0.094325000000	0.321905001511	0.000000000000	0.000571355452	88.974341488615	0.000000000000	291.138805702799	0.000000000000	0.000000000000	0.000000000000	0.831041176802	0.000000000000	0.000435447081	-136.197683256691	0.000000000000	615.097073581616	0.000000000000	0.000000000000	0.000000000000
0.094500000000	0.321960369025	0.000000000000	0.000572628627	88.915989855068	0.000000000000	290.289125627535	0.000000000000	0.000000000000	0.000000000000	0.831207056206	0.000000000000	0.000435168527	-136.270880611035	0.000000000000	615.570405628284	0.000000000000	0.000000000000	0.000000000000
0.094675000000	0.322015614810	0.000000000000	0.000573902624	88.859440701760	0.000000000000	289.444095473057	0.000000000000	0.000000000000	0.000000000000	0.831372921721	0.000000000000	0.000434887430	-136.351434924788	0.000000000000	616.087106807652	0.000000000000	0.000000000000	0.000000000000
0.094850000000	0.322070739286	0.000000000000	0.000575177444	88.804644002948	0.000000000000	288.603579899519	0.000000000000	0.000000000000	0.000000000000	0.831538775212	0.000000000000	0.000434603746	-136.439217339564	0.000000000000	616.645956207130	0.000000000000	0.000000000000	0.000000000000
0.095025000000	0.322125742872	0.000000000000	0.000576453085	88.751550090209	0.000000000000	287.767443988164	0.000000000000	0.000000000000	0.000000000000	0.831704618418	0.000000000000	0.000434317432	-136.534105865555	0.000000000000	617.245807953886	0.000000000000	0.000000000000	0.000000000000
0.095200000000	0.322180625993	0.000000000000	0.000577729548	88.700109623240	0.000000000000	286.935553237186	0.000000000000	0.000000000000	0.000000000000	0.831870452962	0.000000000000	0.000434028446	-136.635984996570	0.000000000000	617.885586711918	0.000000000000	0.000000000000	0.000000000000
0.095375000000	0.322235389079	0.000000000000	0.000579006835	88.650273562281	0.000000000000	286.107773557577	0.000000000000	0.000000000000	0.000000000000	0.832036280359	0.000000000000	0.000433736747	-136.744745339410	0.000000000000	618.564283369399	0.000000000000	0.000000000000	0.000000000000
0.095550000000	0.322290032558	0.000000000000	0.000580284946	88.601993142056	0.000000000000	285.283971269025	0.000000000000	0.000000000000	0.000000000000	0.832202102016	0.000000000000	0.000433442293	-136.860283255692	0.000000000000	619.280950900159	0.000000000000	0.000000000000	0.000000000000
0.095725000000	0.322344556866	0.000000000000	0.000581563886	88.555219847186	0.000000000000	284.464013095831	0.000000000000	0.000000000000	0.000000000000	0.832367919244	0.000000000000	0.000433145045	-136.982500515677	0.000000000000	620.034700391673	0.000000000000	0.000000000000	0.000000000000
0.095900000000	0.322398962439	0.000000000000	0.000582843659	88.509905389028	0.000000000000	283.647766162846	0.000000000000	0.000000000000	0.000000000000	0.832533733260	0.000000000000	0.000432844964	-137.111303970687	0.000000000000	620.824697294236	0.000000000000	0.000000000000	0.000000000000
0.096075000000	0.322453249715	0.000000000000	0.000584124269	88.466001683827	0.000000000000	282.835097991455	0.000000000000	0.000000000000	0.000000000000	0.832699545190	0.000000000000	0.000432542011	-137.246605236272	0.000000000000	621.650157823001	0.000000000000	0.000000000000	0.000000000000
0.096250000000	0.322507419137	0.000000000000	0.000585405722	88.423460832184	0.000000000000	282.025876495556	0.000000000000	0.000000000000	0.000000000000	0.832865356078	0.000000000000	0.000432236148	-137.388320393367	0.000000000000	622.510345569986	0.000000000000	0.000000000000	0.000000000000
0.096425000000	0.322561471148	0.000000000000	0.000586688025	88.382235099721	0.000000000000	281.219969977618	0.000000000000	0.000000000000	0.000000000000	0.833031166888	0.000000000000	0.000431927341	-137.536369701137	0.000000000000	623.404568271852	0.000000000000	0.000000000000	0.000000000000
0.096600000000	0.322615406194	0.000000000000	0.000587971186	88.342276898896	0.000000000000	280.417247124742	0.000000000000	0.000000000000	0.000000000000	0.833196978504	0.000000000000	0.000431615552	-137.690677327455	0.000000000000	624.332174780518	0.000000000000	0.000000000000	0.000000000000
0.096775000000	0.322669224724	0.000000000000	0.000589255212	88.303538771922	0.000000000000	279.617577004756	0.000000000000	0.000000000000	0.000000000000	0.833362791741	0.000000000000	0.000431300746	-137.851171093454	0.000000000000	625.292552202430	0.000000000000	0.000000000000	0.000000000000
0.096950000000	0.322722927187	0.000000000000	0.000590540113	88.265973374677	0.000000000000	278.820829062390	0.000000000000	0.000000000000	0.000000000000	0.833528607342	0.000000000000	0.000430982891	-138.017782230946	0.000000000000	626.285123196613	0.000000000000	0.000000000000	0.000000000000
0.097125000000	0.322776514035	0.000000000000	0.000591825900	88.229533461900	0.000000000000	278.026873115354	0.000000000000	0.000000000000	0.000000000000	0.833694425985	0.000000000000	0.000430661953	-138.190445155929	0.000000000000	627.309343452779	0.000000000000	0.000000000000	0.000000000000
0.097300000000	0.322829985722	0.000000000000	0.000593112583	88.194171872427	0.000000000000	277.235579350832	0.000000000000	0.000000000000	0.000000000000	0.833860248285	0.000000000000	0.000430337900	-138.369097251845	0.000000000000	628.364699295669	0.000000000000	0.000000000000	0.000000000000
0.097475000000	0.322883342702	0.000000000000	0.000594400174	88.159841516540	0.000000000000	276.446818321538	0.000000000000	0.000000000000	0.000000000000	0.834026074792	0.000000000000	0.000430010700	-138.553678669210	0.000000000000	629.450705468267	0.000000000000	0.000000000000	0.000000000000
0.097650000000	0.322936585433	0.000000000000	0.000595688685	88.126495363104	0.000000000000	275.660460942211	0.000000000000	0.000000000000	0.000000000000	0.834191906001	0.000000000000	0.000429680323	-138.744132136264	0.000000000000	630.566903045639	0.000000000000	0.000000000000	0.000000000000
0.097825000000	0.322989714373	0.000000000000	0.000596978132	88.094086428226	0.000000000000	274.876378485919	0.000000000000	0.000000000000	0.000000000000	0.834357742348	0.000000000000	0.000429346741	-138.940402780565	0.000000000000	631.712857477628	0.000000000000	0.000000000000	0.000000000000
0.098000000000	0.323042729980	0.000000000000	0.000598268527	88.062567763696	0.000000000000	274.094442580768	0.000000000000	0.000000000000	0.000000000000	0.834523584216	0.000000000000	0.000429009924	-139.142437963252	0.000000000000	632.888156771586	0.000000000000	0.000000000000	0.000000000000
0.098175000000	0.323095632715	0.000000000000	0.000599559886	88.031892447202	0.000000000000	273.314525206278	0.000000000000	0.000000000000	0.000000000000	0.834689431935	0.000000000000	0.000428669844	-139.350187122317	0.000000000000	634.092409782840	0.000000000000	0.000000000000	0.000000000000
0.098350000000	0.323148423041	0.000000000000	0.000600852225	88.002013572444	0.000000000000	272.536498690124	0.000000000000	0.000000000000	0.000000000000	0.834855285783	0.000000000000	0.000428326475	-139.563601626174	0.000000000000	635.325244621321	0.000000000000	0.000000000000	0.000000000000
0.098525000000	0.323201101418	0.000000000000	0.000602145561	87.972884240061	0.000000000000	271.760235704864	0.000000000000	0.000000000000	0.000000000000	0.835021145988	0.000000000000	0.000427979791	-139.782634638679	0.000000000000	636.586307181682	0.000000000000	0.000000000000	0.000000000000
0.098700000000	0.323253668312	0.000000000000	0.000603439912	87.944457549140	0.000000000000	270.985609264756	0.000000000000	0.000000000000	0.000000000000	0.835187012731	0.000000000000	0.000427629766	-140.007240990613	0.000000000000	637.875259754395	0.000000000000	0.000000000000	0.000000000000
0.098875000000	0.323306124186	0.000000000000	0.000604735296	87.916686589212	0.000000000000	270.212492722694	0.000000000000	0.000000000000	0.000000000000	0.835352886146	0.000000000000	0.000427276377	-140.237377060652	0.000000000000	639.191779739623	0.000000000000	0.000000000000	0.000000000000
0.099050000000	0.323358469505	0.000000000000	0.000606031731	87.889524432765	0.000000000000	269.440759767208	0.000000000000	0.000000000000	0.000000000000	0.835518766320	0.000000000000	0.000426919600	-140.473000665926	0.000000000000	640.535558464364	0.000000000000	0.000000000000	0.000000000000
0.099225000000	0.323410704736	0.000000000000	0.000607329239	87.862924128193	0.000000000000	268.670284419623	0.000000000000	0.000000000000	0.000000000000	0.835684653296	0.000000000000	0.000426559412	-140.714070954439	0.000000000000	641.906300036524	0.000000000000	0.000000000000	0.000000000000
0.099400000000	0.323462830345	0.000000000000	0.000608627840	87.836838693209	0.000000000000	267.900941031258	0.000000000000	0.000000000000	0.000000000000	0.835850547073	0.000000000000	0.000426195791	-140.960548312033	0.000000000000	643.303720339335	0.000000000000	0.000000000000	0.000000000000
0.099575000000	0.323514846798	0.000000000000	0.000609927555	87.811221108660	0.000000000000	267.132604280770	0.000000000000	0.000000000000	0.000000000000	0.836016447607	0.000000000000	0.000425828717	-141.212394270691	0.000000000000	644.727546055132	0.000000000000	0.000000000000	0.000000000000
0.099750000000	0.323566754563	0.000000000000	0.000611228406	87.786024312602	0.000000000000	266.365149171683	0.000000000000	0.000000000000	0.000000000000	0.836182354811	0.000000000000	0.000425458169	-141.469571424303	0.000000000000	646.177513768843	0.000000000000	0.000000000000	0.000000000000
0.099925000000	0.323618554108	0.000000000000	0.000612530416	87.761201195380	0.000000000000	265.598451029702	0.000000000000	0.000000000000	0.000000000000	0.836348268557	0.000000000000	0.000425084128	-141.732043350286	0.000000000000	647.653369134999	0.000000000000	0.000000000000	0.000000000000
0.100100000000	0.323670245900	0.000000000000	0.000613833609	87.736704593497	0.000000000000	264.832385500893	0.000000000000	0.000000000000	0.000000000000	0.836514188677	0.000000000000	0.000424706575	-141.999774537783	0.000000000000	649.154866114269	0.000000000000	0.000000000000	0.000000000000
0.100275000000	0.323721830408	0.000000000000	0.000615138009	87.712487285842	0.000000000000	264.066828549053	0.000000000000	0.000000000000	0.000000000000	0.836680114960	0.000000000000	0.000424325492	-142.272730315857	0.000000000000	650.681766223716	0.000000000000	0.000000000000	0.000000000000
0.100450000000	0.323773308101	0.000000000000	0.000616443641	87.688501988637	0.000000000000	263.301656453935	0.000000000000	0.000000000000	0.000000000000	0.836846047155	0.000000000000	0.000423940862	-142.550876793484	0.000000000000	652.233837896248	0.000000000000	0.000000000000	0.000000000000
0.100625000000	0.323824679447	0.000000000000	0.000617750531	87.664701351701	0.000000000000	262.536745809099	0.000000000000	0.000000000000	0.000000000000	0.837011984975	0.000000000000	0.000423552668	-142.834180798612	0.000000000000	653.810855844221	0.000000000000	0.000000000000	0.000000000000
0.100800000000	0.323875944914	0.000000000000	0.000619058704	87.641037953807	0.000000000000	261.771973520519	0.000000000000	0.000000000000	0.000000000000	0.837177928088	0.000000000000	0.000423160895	-143.122609822747	0.000000000000	655.412600479545	0.000000000000	0.000000000000	0.000000000000
0.100975000000	0.323927104971	0.000000000000	0.000620368189	87.617464299701	0.000000000000	261.007216804605	0.000000000000	0.000000000000	0.000000000000	0.837343876127	0.000000000000	0.000422765528	-143.416131969205	0.000000000000	657.038857372886	0.000000000000	0.000000000000	0.000000000000
0.101150000000	0.323978160087	0.000000000000	0.000621679012	87.593932816356	0.000000000000	260.242353186889	0.000000000000	0.000000000000	0.000000000000	0.837509828685	0.000000000000	0.000422366551	-143.714715905639	0.000000000000	658.689416757015	0.000000000000	0.000000000000	0.000000000000
0.101325000000	0.324029110729	0.000000000000	0.000622991201	87.570395849821	0.000000000000	259.477260500673	0.000000000000	0.000000000000	0.000000000000	0.837675785315	0.000000000000	0.000421963952	-144.018330817001	0.000000000000	660.364073042451	0.000000000000	0.000000000000	0.000000000000
0.101500000000	0.324079957367	0.000000000000	0.000624304786	87.546805662242	0.000000000000	258.711816885849	0.000000000000	0.000000000000	0.000000000000	0.837841745533	0.000000000000	0.000421557717	-144.326946364392	0.000000000000	662.062624387821	0.000000000000	0.000000000000	0.000000000000
0.101675000000	0.324130700466	0.000000000000	0.000625619796	87.523114429095	0.000000000000	257.945900787886	0.000000000000	0.000000000000	0.000000000000	0.838007708815	0.000000000000	0.000421147835	-144.640532645566	0.000000000000	663.784872290532	0.000000000000	0.000000000000	0.000000000000
0.101850000000	0.324181340496	0.000000000000	0.000626936261	87.499274236615	0.000000000000	257.179390956965	0.000000000000	0.000000000000	0.000000000000	0.838173674601	0.000000000000	0.000420734292	-144.959060157349	0.000000000000	665.530621199301	0.000000000000	0.000000000000	0.000000000000
0.102025000000	0.324231877923	0.000000000000	0.000628254211	87.475237079417	0.000000000000	256.412166447312	0.000000000000	0.000000000000	0.000000000000	0.838339642289	0.000000000000	0.000420317079	-145.282499760741	0.000000000000	667.299678153743	0.000000000000	0.000000000000	0.000000000000
0.102200000000	0.324282313214	0.000000000000	0.000629573677	87.450954858307	0.000000000000	255.644106616655	0.000000000000	0.000000000000	0.000000000000	0.838505611242	0.000000000000	0.000419896184	-145.610822648121	0.000000000000	669.091852445459	0.000000000000	0.000000000000	0.000000000000
0.102375000000	0.324332646836	0.000000000000	0.000630894692	87.426379378217	0.000000000000	254.875091125917	0.000000000000	0.000000000000	0.000000000000	0.838671580783	0.000000000000	0.000419471598	-145.944000313067	0.000000000000	670.906955304607	0.000000000000	0.000000000000	0.000000000000
0.102550000000	0.324382879253	0.000000000000	0.000632217287	87.401462346549	0.000000000000	254.104999938943	0.000000000000	0.000000000000	0.000000000000	0.838837550197	0.000000000000	0.000419043311	-146.282004519740	0.000000000000	672.744799586723	0.000000000000	0.000000000000	0.000000000000
0.102725000000	0.324433010931	0.000000000000	0.000633541495	87.376155371157	0.000000000000	253.333713322718	0.000000000000	0.000000000000	0.000000000000	0.839003518730	0.000000000000	0.000418611315	-146.624807276150	0.000000000000	674.605199493411	0.000000000000	0.000000000000	0.000000000000
0.102900000000	0.324483042334	0.000000000000	0.000634867350	87.350409959113	0.000000000000	252.561111847396	0.000000000000	0.000000000000	0.000000000000	0.839169485589	0.000000000000	0.000418175601	-146.972380808360	0.000000000000	676.487970303149	0.000000000000	0.000000000000	0.000000000000
0.103075000000	0.324532973927	0.000000000000	0.000636194885	87.324177515263	0.000000000000	251.787076386773	0.000000000000	0.000000000000	0.000000000000	0.839335449944	0.000000000000	0.000417736163	-147.324697535273	0.000000000000	678.392928108738	0.000000000000	0.000000000000	0.000000000000
0.103250000000	0.324582806172	0.000000000000	0.000637524134	87.297409341010	0.000000000000	251.011488118889	0.000000000000	0.000000000000	0.000000000000	0.839501410925	0.000000000000	0.000417292992	-147.681730045051	0.000000000000	680.319889568911	0.000000000000	0.000000000000	0.000000000000
0.103425000000	0.324632539532	0.000000000000	0.000638855132	87.270056633267	0.000000000000	250.234228526837	0.000000000000	0.000000000000	0.000000000000	0.839667367623	0.000000000000	0.000416846083	-148.043451072541	0.000000000000	682.268671669089	0.000000000000	0.000000000000	0.000000000000
0.103600000000	0.324682174468	0.000000000000	0.000640187914	87.242070483559	0.000000000000	249.455179399778	0.000000000000	0.000000000000	0.000000000000	0.839833319090	0.000000000000	0.000416395429	-148.409833477657	0.000000000000	684.239091489688	0.000000000000	0.000000000000	0.000000000000
0.103775000000	0.324731711441	0.000000000000	0.000641522516	87.213401877266	0.000000000000	248.674222834191	0.000000000000	0.000000000000	0.000000000000	0.839999264341	0.000000000000	0.000415941026	-148.780850225206	0.000000000000	686.230965985540	0.000000000000	0.000000000000	0.000000000000
0.103950000000	0.324781150911	0.000000000000	0.000642858975	87.184001693031	0.000000000000	247.891241235342	0.000000000000	0.000000000000	0.000000000000	0.840165202348	0.000000000000	0.000415482868	-149.156474363427	0.000000000000	688.244111754852	0.000000000000	0.000000000000	0.000000000000
0.104125000000	0.324830493336	0.000000000000	0.000644197325	87.153820702288	0.000000000000	247.106117318997	0.000000000000	0.000000000000	0.000000000000	0.840331132046	0.000000000000	0.000415020951	-149.536679005354	0.000000000000	690.278344828188	0.000000000000	0.000000000000	0.000000000000
0.104300000000	0.324879739175	0.000000000000	0.000645537605	87.122809568910	0.000000000000	246.318734113391	0.000000000000	0.000000000000	0.000000000000	0.840497052330	0.000000000000	0.000414555270	-149.921437310045	0.000000000000	692.333480454721	0.000000000000	0.000000000000	0.000000000000
0.104475000000	0.324928888884	0.000000000000	0.000646879852	87.090918849340	0.000000000000	245.528974961276	0.000000000000	0.000000000000	0.000000000000	0.840662962053	0.000000000000	0.000414085823	-150.310722463689	0.000000000000	694.409332884680	0.000000000000	0.000000000000	0.000000000000
0.104650000000	0.324977942920	0.000000000000	0.000648224103	87.058098992000	0.000000000000	244.736723522720	0.000000000000	0.000000000000	0.000000000000	0.840828860031	0.000000000000	0.000413612607	-150.704507661372	0.000000000000	696.505715153916	0.000000000000	0.000000000000	0.000000000000
0.104825000000	0.325026901736	0.000000000000	0.000649570396	87.024300338010	0.000000000000	243.941863777524	0.000000000000	0.000000000000	0.000000000000	0.840994745038	0.000000000000	0.000413135619	-151.102766088958	0.000000000000	698.622438864614	0.000000000000	0.000000000000	0.000000000000
0.105000000000	0.325075765787	0.000000000000	0.000650918770	86.989473121232	0.000000000000	243.144280028408	0.000000000000	0.000000000000	0.000000000000	0.841160615807	0.000000000000	0.000412654858	-151.505470905180	0.000000000000	700.759313963597	0.000000000000	0.000000000000	0.000000000000
0.105175000000	0.325124535549	0.000000000000	0.000652269233	86.950453066710	0.000000000000	242.343593386722	0.000000000000	0.000000000000	0.000000000000	0.841326470931	0.000000000000	0.000412170336	-151.909219702716	0.000000000000	702.912521311965	0.000000000000	0.000000000000	0.000000000000
0.105350000000	0.325173211420	0.000000000000	0.000653621887	86.904125274803	0.000000000000	241.539529646699	0.000000000000	0.000000000000	0.000000000000	0.841492308850	0.000000000000	0.000411682023	-152.310179260254	0.000000000000	705.074290910310	0.000000000000	0.000000000000	0.000000000000
0.105525000000	0.325221793861	0.000000000000	0.000654976739	86.850527485396	0.000000000000	240.732137788409	0.000000000000	0.000000000000	0.000000000000	0.841658127134	0.000000000000	0.000411189933	-152.707779281005	0.000000000000	707.239357960157	0.000000000000	0.000000000000	0.000000000000
0.105700000000	0.325270283301	0.000000000000	0.000656333828	86.789696721689	0.000000000000	239.921465255049	0.000000000000	0.000000000000	0.000000000000	0.841823922835	0.000000000000	0.000410694067	-153.101504794908	0.000000000000	709.402984183290	0.000000000000	0.000000000000	0.000000000000
0.105875000000	0.325318680156	0.000000000000	0.000657693195	86.721671367756	0.000000000000	239.107559419048	0.000000000000	0.000000000000	0.000000000000	0.841989692477	0.000000000000	0.000410194427	-153.490899134571	0.000000000000	711.560965530681	0.000000000000	0.000000000000	0.000000000000
0.106050000000	0.325366984835	0.000000000000	0.000659054878	86.646491000970	0.000000000000	238.290467646042	0.000000000000	0.000000000000	0.000000000000	0.842155432109	0.000000000000	0.000409691014	-153.875557901499	0.000000000000	713.709575150139	0.000000000000	0.000000000000	0.000000000000
0.106225000000	0.325415197737	0.000000000000	0.000660418917	86.564196241583	0.000000000000	237.470237353527	0.000000000000	0.000000000000	0.000000000000	0.842321137362	0.000000000000	0.000409183834	-154.255123550304	0.000000000000	715.845512317286	0.000000000000	0.000000000000	0.000000000000
0.106400000000	0.325463319249	0.000000000000	0.000661785351	86.474828619445	0.000000000000	236.646916063461	0.000000000000	0.000000000000	0.000000000000	0.842486803496	0.000000000000	0.000408672892	-154.629280522554	0.000000000000	717.965856670420	0.000000000000	0.000000000000	0.000000000000
0.106575000000	0.325511349752	0.000000000000	0.000663154218	86.378430455498	0.000000000000	235.820551449932	0.000000000000	0.000000000000	0.000000000000	0.842652425438	0.000000000000	0.000408158194	-154.997750871236	0.000000000000	720.068027176948	0.000000000000	0.000000000000	0.000000000000
0.106750000000	0.325559289615	0.000000000000	0.000664525557	86.275044756602	0.000000000000	234.991191382255	0.000000000000	0.000000000000	0.000000000000	0.842817997827	0.000000000000	0.000407639750	-155.360290324415	0.000000000000	722.149745328965	0.000000000000	0.000000000000	0.000000000000
0.106925000000	0.325607139200	0.000000000000	0.000665899406	86.164715122274	0.000000000000	234.158883964064	0.000000000000	0.000000000000	0.000000000000	0.842983515040	0.000000000000	0.000407117568	-155.716684742665	0.000000000000	724.209002126044	0.000000000000	0.000000000000	0.000000000000
0.107100000000	0.325654898859	0.000000000000	0.000667275801	86.047485662143	0.000000000000	233.323677568720	0.000000000000	0.000000000000	0.000000000000	0.843148971230	0.000000000000	0.000406591662	-156.066746930387	0.000000000000	726.244028453022	0.000000000000	0.000000000000	0.000000000000
0.107275000000	0.325702568934	0.000000000000	0.000668654780	85.923400922999	0.000000000000	232.485620871432	0.000000000000	0.000000000000	0.000000000000	0.843314360347	0.000000000000	0.000406062043	-156.410313765514	0.000000000000	728.253268505068	0.000000000000	0.000000000000	0.000000000000
0.107450000000	0.325750149760	0.000000000000	0.000670036376	85.792505824625	0.000000000000	231.644762878331	0.000000000000	0.000000000000	0.000000000000	0.843479676164	0.000000000000	0.000405528727	-156.747243615964	0.000000000000	730.235355949541	0.000000000000	0.000000000000	0.000000000000
0.107625000000	0.325797641662	0.000000000000	0.000671420627	85.654845602910	0.000000000000	230.801152953170	0.000000000000	0.000000000000	0.000000000000	0.843644912302	0.000000000000	0.000404991730	-157.077414015058	0.000000000000	732.189092548775	0.000000000000	0.000000000000	0.000000000000
0.107800000000	0.325845044957	0.000000000000	0.000672807564	85.510465760474	0.000000000000	229.954840841232	0.000000000000	0.000000000000	0.000000000000	0.843810062243	0.000000000000	0.000404451071	-157.400719569015	0.000000000000	734.113428985524	0.000000000000	0.000000000000	0.000000000000
0.107975000000	0.325892359954	0.000000000000	0.000674197221	85.359412023166	0.000000000000	229.105876691355	0.000000000000	0.000000000000	0.000000000000	0.843975119353	0.000000000000	0.000403906769	-157.717070076190	0.000000000000	736.007447683315	0.000000000000	0.000000000000	0.000000000000
0.108150000000	0.325939586954	0.000000000000	0.000675589629	85.201730302215	0.000000000000	228.254311075946	0.000000000000	0.000000000000	0.000000000000	0.844140076891	0.000000000000	0.000403358845	-158.026388835914	0.000000000000	737.870347408735	0.000000000000	0.000000000000	0.000000000000
0.108325000000	0.325986726248	0.000000000000	0.000676984819	85.037466661422	0.000000000000	227.400195009263	0.000000000000	0.000000000000	0.000000000000	0.844304928028	0.000000000000	0.000402807322	-158.328611128446	0.000000000000	739.701429474564	0.000000000000	0.000000000000	0.000000000000
0.108500000000	0.326033778122	0.000000000000	0.000678382821	84.866667288769	0.000000000000	226.543579964213	0.000000000000	0.000000000000	0.000000000000	0.844469665856	0.000000000000	0.000402252225	-158.623682849710	0.000000000000	741.500085382721	0.000000000000	0.000000000000	0.000000000000
0.108675000000	0.326080742853	0.000000000000	0.000679783661	84.689378472414	0.000000000000	225.684517887547	0.000000000000	0.000000000000	0.000000000000	0.844634283400	0.000000000000	0.000401693579	-158.911559285460	0.000000000000	743.265785757276	0.000000000000	0.000000000000	0.000000000000
0.108850000000	0.326127620708	0.000000000000	0.000681187367	84.505646579366	0.000000000000	224.823061214465	0.000000000000	0.000000000000	0.000000000000	0.844798773624	0.000000000000	0.000401131412	-159.192204011142	0.000000000000	744.998070433621	0.000000000000	0.000000000000	0.000000000000
0.109025000000	0.326174411951	0.000000000000	0.000682593965	84.315518038677	0.000000000000	223.959262881332	0.000000000000	0.000000000000	0.000000000000	0.844963129443	0.000000000000	0.000400565753	-159.465587904883	0.000000000000	746.696539582449	0.000000000000	0.000000000000	0.000000000000
0.109200000000	0.326221116836	0.000000000000	0.000684003476	84.119039326553	0.000000000000	223.093176338124	0.000000000000	0.000000000000	0.000000000000	0.845127343728	0.000000000000	0.000399996632	-159.731688262351	0.000000000000	748.360845758719	0.000000000000	0.000000000000	0.000000000000
0.109375000000	0.326267735611	0.000000000000	0.000685415925	83.916256954485	0.000000000000	222.224855559828	0.000000000000	0.000000000000	0.000000000000	0.845291409313	0.000000000000	0.000399424079	-159.990488003142	0.000000000000	749.990686776170	0.000000000000	0.000000000000	0.000000000000
0.109550000000	0.326314268515	0.000000000000	0.000686831331	83.707217459623	0.000000000000	221.354355057253	0.000000000000	0.000000000000	0.000000000000	0.845455318999	0.000000000000	0.000398848130	-160.241974959367	0.000000000000	751.585799317751	0.000000000000	0.000000000000	0.000000000000
0.109725000000	0.326360715782	0.000000000000	0.000688249714	83.491967397272	0.000000000000	220.481729887267	0.000000000000	0.000000000000	0.000000000000	0.845619065562	0.000000000000	0.000398268817	-160.486141238002	0.000000000000	753.145953201142	0.000000000000	0.000000000000	0.000000000000
0.109900000000	0.326407077640	0.000000000000	0.000689671091	83.270553335282	0.000000000000	219.607035662657	0.000000000000	0.000000000000	0.000000000000	0.845782641752	0.000000000000	0.000397686176	-160.722982649293	0.000000000000	754.670946225167	0.000000000000	0.000000000000	0.000000000000
0.110075000000	0.326453354309	0.000000000000	0.000691095478	83.043021850118	0.000000000000	218.730328561618	0.000000000000	0.000000000000	0.000000000000	0.845946040303	0.000000000000	0.000397100244	-160.952498194248	0.000000000000	756.160599532585	0.000000000000	0.000000000000	0.000000000000
0.110250000000	0.326499546003	0.000000000000	0.000692522888	82.809419524478	0.000000000000	217.851665337075	0.000000000000	0.000000000000	0.000000000000	0.846109253931	0.000000000000	0.000396511059	-161.174689604992	0.000000000000	757.614753428209	0.000000000000	0.000000000000	0.000000000000
0.110425000000	0.326545652929	0.000000000000	0.000693953334	82.569792946293	0.000000000000	216.971103325865	0.000000000000	0.000000000000	0.000000000000	0.846272275338	0.000000000000	0.000395918660	-161.389560932200	0.000000000000	759.033263600482	0.000000000000	0.000000000000	0.000000000000
0.110600000000	0.326591675291	0.000000000000	0.000695386826	82.324188708986	0.000000000000	216.088700457893	0.000000000000	0.000000000000	0.000000000000	0.846435097216	0.000000000000	0.000395323088	-161.597118174600	0.000000000000	760.415997697806	0.000000000000	0.000000000000	0.000000000000
0.110775000000	0.326637613282	0.000000000000	0.000696823373	82.072653412849	0.000000000000	215.204515265407	0.000000000000	0.000000000000	0.000000000000	0.846597712245	0.000000000000	0.000394724383	-161.797368945813	0.000000000000	761.762832218221	0.000000000000	0.000000000000	0.000000000000
0.110950000000	0.326683467095	0.000000000000	0.000698262982	81.815233667475	0.000000000000	214.318606892395	0.000000000000	0.000000000000	0.000000000000	0.846760113100	0.000000000000	0.000394122587	-161.990322174494	0.000000000000	763.073649674680	0.000000000000	0.000000000000	0.000000000000
0.111125000000	0.326729236912	0.000000000000	0.000699705657	81.551976095091	0.000000000000	213.431035104300	0.000000000000	0.000000000000	0.000000000000	0.846922292447	0.000000000000	0.000393517745	-162.175987834076	0.000000000000	764.348336003889	0.000000000000	0.000000000000	0.000000000000
0.111300000000	0.326774922913	0.000000000000	0.000701151401	81.282927334699	0.000000000000	212.541860298093	0.000000000000	0.000000000000	0.000000000000	0.847084242946	0.000000000000	0.000392909901	-162.354376698805	0.000000000000	765.586778191799	0.000000000000	0.000000000000	0.000000000000
0.111475000000	0.326820525271	0.000000000000	0.000702600214	81.008134047401	0.000000000000	211.651143512486	0.000000000000	0.000000000000	0.000000000000	0.847245957255	0.000000000000	0.000392299099	-162.525500123443	0.000000000000	766.788862093146	0.000000000000	0.000000000000	0.000000000000
0.111650000000	0.326866044155	0.000000000000	0.000704052097	80.727642921278	0.000000000000	210.758946439566	0.000000000000	0.000000000000	0.000000000000	0.847407428024	0.000000000000	0.000391685386	-162.689369843494	0.000000000000	767.954470425793	0.000000000000	0.000000000000	0.000000000000
0.111825000000	0.326911479728	0.000000000000	0.000705507046	80.441500678384	0.000000000000	209.865331435859	0.000000000000	0.000000000000	0.000000000000	0.847568647903	0.000000000000	0.000391068809	-162.845997795073	0.000000000000	769.083480933321	0.000000000000	0.000000000000	0.000000000000
0.112000000000	0.326956832147	0.000000000000	0.000706965056	80.149754081137	0.000000000000	208.970361534994	0.000000000000	0.000000000000	0.000000000000	0.847729609536	0.000000000000	0.000390449416	-162.995395951815	0.000000000000	770.175764707225	0.000000000000	0.000000000000	0.000000000000
0.112175000000	0.327002101567	0.000000000000	0.000708426119	79.852449939543	0.000000000000	208.074100460845	0.000000000000	0.000000000000	0.000000000000	0.847890305564	0.000000000000	0.000389827256	-163.137576177928	0.000000000000	771.231184670582	0.000000000000	0.000000000000	0.000000000000
0.112350000000	0.327047288135	0.000000000000	0.000709890227	79.549635118650	0.000000000000	207.176612641615	0.000000000000	0.000000000000	0.000000000000	0.848050728625	0.000000000000	0.000389202377	-163.272550096650	0.000000000000	772.249594235135	0.000000000000	0.000000000000	0.000000000000
0.112525000000	0.327092391995	0.000000000000	0.000711357369	79.241356546385	0.000000000000	206.277963224718	0.000000000000	0.000000000000	0.000000000000	0.848210871354	0.000000000000	0.000388574831	-163.400328973848	0.000000000000	773.230836151395	0.000000000000	0.000000000000	0.000000000000
0.112700000000	0.327137413287	0.000000000000	0.000712827531	78.927661220893	0.000000000000	205.378218093101	0.000000000000	0.000000000000	0.000000000000	0.848370726382	0.000000000000	0.000387944668	-163.520923617079	0.000000000000	774.174741584043	0.000000000000	0.000000000000	0.000000000000
0.112875000000	0.327182352146	0.000000000000	0.000714300699	78.608596218378	0.000000000000	204.477443882079	0.000000000000	0.000000000000	0.000000000000	0.848530286337	0.000000000000	0.000387311940	-163.634344291161	0.000000000000	775.081129457944	0.000000000000	0.000000000000	0.000000000000
0.113050000000	0.327227208702	0.000000000000	0.000715776854	78.284208700096	0.000000000000	203.575707997638	0.000000000000	0.000000000000	0.000000000000	0.848689543843	0.000000000000	0.000386676698	-163.740600651860	0.000000000000	775.949806138808	0.000000000000	0.000000000000	0.000000000000
0.113225000000	0.327271983081	0.000000000000	0.000717255978	77.954545918798	0.000000000000	202.673078635661	0.000000000000	0.000000000000	0.000000000000	0.848848491520	0.000000000000	0.000386038997	-163.839701700501	0.000000000000	776.780565528746	0.000000000000	0.000000000000	0.000000000000
0.113400000000	0.327316675406	0.000000000000	0.000718738049	77.619655224094	0.000000000000	201.769624802163	0.000000000000	0.000000000000	0.000000000000	0.849007121982	0.000000000000	0.000385398889	-163.931655762965	0.000000000000	777.573189683440	0.000000000000	0.000000000000	0.000000000000
0.113575000000	0.327361285796	0.000000000000	0.000720223043	77.279584066455	0.000000000000	200.865416334280	0.000000000000	0.000000000000	0.000000000000	0.849165427839	0.000000000000	0.000384756429	-164.016470497968	0.000000000000	778.327450079924	0.000000000000	0.000000000000	0.000000000000
0.113750000000	0.327405814365	0.000000000000	0.000721710935	76.934379998945	0.000000000000	199.960523922020	0.000000000000	0.000000000000	0.000000000000	0.849323401698	0.000000000000	0.000384111671	-164.094152940615	0.000000000000	779.043109693691	0.000000000000	0.000000000000	0.000000000000
0.113925000000	0.327450261224	0.000000000000	0.000723201698	76.584090676591	0.000000000000	199.055019129931	0.000000000000	0.000000000000	0.000000000000	0.849481036156	0.000000000000	0.000383464671	-164.164709588596	0.000000000000	779.719926071932	0.000000000000	0.000000000000	0.000000000000
0.114100000000	0.327494626479	0.000000000000	0.000724695300	76.228763852321	0.000000000000	198.148974418375	0.000000000000	0.000000000000	0.000000000000	0.849638323809	0.000000000000	0.000382815484	-164.228146539849	0.000000000000	780.357655614886	0.000000000000	0.000000000000	0.000000000000
0.114275000000	0.327538910235	0.000000000000	0.000726191711	75.868447368697	0.000000000000	197.242463163376	0.000000000000	0.000000000000	0.000000000000	0.849795257245	0.000000000000	0.000382164167	-164.284469691539	0.000000000000	780.956059298495	0.000000000000	0.000000000000	0.000000000000
0.114450000000	0.327583112592	0.000000000000	0.000727690897	75.503189144684	0.000000000000	196.335559673696	0.000000000000	0.000000000000	0.000000000000	0.849951829046	0.000000000000	0.000381510776	-164.333685011176	0.000000000000	781.514910076198	0.000000000000	0.000000000000	0.000000000000
0.114625000000	0.327627233647	0.000000000000	0.000729192822	75.133037156612	0.000000000000	195.428339203198	0.000000000000	0.000000000000	0.000000000000	0.850108031789	0.000000000000	0.000380855369	-164.375798890703	0.000000000000	782.034002180689	0.000000000000	0.000000000000	0.000000000000
0.114800000000	0.327671273492	0.000000000000	0.000730697447	74.758039412290	0.000000000000	194.520877956269	0.000000000000	0.000000000000	0.000000000000	0.850263858047	0.000000000000	0.000380198003	-164.410818593375	0.000000000000	782.513162494138	0.000000000000	0.000000000000	0.000000000000
0.114975000000	0.327715232219	0.000000000000	0.000732204732	74.378243917991	0.000000000000	193.613253082621	0.000000000000	0.000000000000	0.000000000000	0.850419300388	0.000000000000	0.000379538736	-164.438752800444	0.000000000000	782.952264051472	0.000000000000	0.000000000000	0.000000000000
0.115150000000	0.327759109914	0.000000000000	0.000733714636	73.993698637953	0.000000000000	192.705542657459	0.000000000000	0.000000000000	0.000000000000	0.850574351377	0.000000000000	0.000378877627	-164.459612259549	0.000000000000	783.351241575644	0.000000000000	0.000000000000	0.000000000000
0.115325000000	0.327802906662	0.000000000000	0.000735227115	73.604451446539	0.000000000000	191.797825641870	0.000000000000	0.000000000000	0.000000000000	0.850729003578	0.000000000000	0.000378214734	-164.473410528638	0.000000000000	783.710108701513	0.000000000000	0.000000000000	0.000000000000
0.115500000000	0.327846622545	0.000000000000	0.000736742121	73.210550074307	0.000000000000	190.890181817353	0.000000000000	0.000000000000	0.000000000000	0.850883249557	0.000000000000	0.000377550117	-164.480164798101	0.000000000000	784.028976228933	0.000000000000	0.000000000000	0.000000000000
0.115675000000	0.327890257641	0.000000000000	0.000738259607	72.812042049974	0.000000000000	189.982691687923	0.000000000000	0.000000000000	0.000000000000	0.851037081881	0.000000000000	0.000376883835	-164.479896759609	0.000000000000	784.308070375329	0.000000000000	0.000000000000	0.000000000000
0.115850000000	0.327933812026	0.000000000000	0.000739779523	72.408974640906	0.000000000000	189.075436343927	0.000000000000	0.000000000000	0.000000000000	0.851190493126	0.000000000000	0.000376215948	-164.472633474116	0.000000000000	784.547749614644	0.000000000000	0.000000000000	0.000000000000
0.116025000000	0.327977285774	0.000000000000	0.000741301817	72.001394796475	0.000000000000	188.168497282111	0.000000000000	0.000000000000	0.000000000000	0.851343475880	0.000000000000	0.000375546517	-164.458408175860	0.000000000000	784.748518369733	0.000000000000	0.000000000000	0.000000000000
0.116200000000	0.328020678956	0.000000000000	0.000742826434	71.589349098482	0.000000000000	187.261956180064	0.000000000000	0.000000000000	0.000000000000	0.851496022743	0.000000000000	0.000374875601	-164.437260937264	0.000000000000	784.911035664455	0.000000000000	0.000000000000	0.000000000000
0.116375000000	0.328063991640	0.000000000000	0.000744353318	71.172883723186	0.000000000000	186.355894627013	0.000000000000	0.000000000000	0.000000000000	0.851648126340	0.000000000000	0.000374203262	-164.409239114794	0.000000000000	785.036116945740	0.000000000000	0.000000000000	0.000000000000
0.116550000000	0.328107223894	0.000000000000	0.000745882412	70.752044418990	0.000000000000	185.450393818532	0.000000000000	0.000000000000	0.000000000000	0.851799779319	0.000000000000	0.000373529561	-164.374397502669	0.000000000000	785.124727716456	0.000000000000	0.000000000000	0.000000000000
0.116725000000	0.328150375781	0.000000000000	0.000747413656	70.326876502458	0.000000000000	184.545534228801	0.000000000000	0.000000000000	0.000000000000	0.851950974363	0.000000000000	0.000372854558	-164.332798140259	0.000000000000	785.177968393893	0.000000000000	0.000000000000	0.000000000000
0.116900000000	0.328193447364	0.000000000000	0.000748946987	69.897424872683	0.000000000000	183.641395280399	0.000000000000	0.000000000000	0.000000000000	0.852101704191	0.000000000000	0.000372178316	-164.284509750594	0.000000000000	785.197050820325	0.000000000000	0.000000000000	0.000000000000
0.117075000000	0.328236438705	0.000000000000	0.000750482342	69.463734043317	0.000000000000	182.738055033666	0.000000000000	0.000000000000	0.000000000000	0.852251961569	0.000000000000	0.000371500895	-164.229606825984	0.000000000000	785.183267931640	0.000000000000	0.000000000000	0.000000000000
0.117250000000	0.328279349862	0.000000000000	0.000752019656	69.025848187837	0.000000000000	181.835589920088	0.000000000000	0.000000000000	0.000000000000	0.852401739309	0.000000000000	0.000370822358	-164.168168416307	0.000000000000	785.137958995690	0.000000000000	0.000000000000	0.000000000000
0.117425000000	0.328322180893	0.000000000000	0.000753558860	68.583811193576	0.000000000000	180.934074539528	0.000000000000	0.000000000000	0.000000000000	0.852551030280	0.000000000000	0.000370142767	-164.100276707607	0.000000000000	785.062473367939	0.000000000000	0.000000000000	0.000000000000
0.117600000000	0.328364931854	0.000000000000	0.000755099886	68.137666719051	0.000000000000	180.033581535503	0.000000000000	0.000000000000	0.000000000000	0.852699827410	0.000000000000	0.000369462182	-164.026015497545	0.000000000000	784.958135749544	0.000000000000	0.000000000000	0.000000000000
0.117775000000	0.328407602800	0.000000000000	0.000756642663	67.687458571817	0.000000000000	179.134180675442	0.000000000000	0.000000000000	0.000000000000	0.852848123685	0.000000000000	0.000368780668	-163.945464936277	0.000000000000	784.826064232293	0.000000000000	0.000000000000	0.000000000000
0.117950000000	0.328450193785	0.000000000000	0.000758187117	67.233231595200	0.000000000000	178.235937369674	0.000000000000	0.000000000000	0.000000000000	0.852995912156	0.000000000000	0.000368098285	-163.858689125046	0.000000000000	784.666775382490	0.000000000000	0.000000000000	0.000000000000
0.118125000000	0.328492704861	0.000000000000	0.000759733174	66.775030815615	0.000000000000	177.338916365067	0.000000000000	0.000000000000	0.000000000000	0.853143185929	0.000000000000	0.000367415096	-163.765744008591	0.000000000000	784.480629148897	0.000000000000	0.000000000000	0.000000000000
0.118300000000	0.328535136080	0.000000000000	0.000761280758	66.312901199277	0.000000000000	176.443182597028	0.000000000000	0.000000000000	0.000000000000	0.853289938166	0.000000000000	0.000366731163	-163.666680722695	0.000000000000	784.267957766873	0.000000000000	0.000000000000	0.000000000000
0.118475000000	0.328577487493	0.000000000000	0.000762829789	65.846887662844	0.000000000000	175.548801175646	0.000000000000	0.000000000000	0.000000000000	0.853436162073	0.000000000000	0.000366046549	-163.561546222464	0.000000000000	784.029069569396	0.000000000000	0.000000000000	0.000000000000
0.118650000000	0.328619759150	0.000000000000	0.000764380188	65.377035082543	0.000000000000	174.655837373342	0.000000000000	0.000000000000	0.000000000000	0.853581850907	0.000000000000	0.000365361315	-163.450383825674	0.000000000000	783.764252253410	0.000000000000	0.000000000000	0.000000000000
0.118825000000	0.328661951099	0.000000000000	0.000765931873	64.903388302889	0.000000000000	173.764356612869	0.000000000000	0.000000000000	0.000000000000	0.853726997962	0.000000000000	0.000364675524	-163.333233682660	0.000000000000	783.473775679961	0.000000000000	0.000000000000	0.000000000000
0.119000000000	0.328704063389	0.000000000000	0.000767484761	64.425992142616	0.000000000000	172.874424458085	0.000000000000	0.000000000000	0.000000000000	0.853871596576	0.000000000000	0.000363989237	-163.210133182873	0.000000000000	783.157894274339	0.000000000000	0.000000000000	0.000000000000
0.119175000000	0.328746096068	0.000000000000	0.000769038766	63.944891402163	0.000000000000	171.986106603140	0.000000000000	0.000000000000	0.000000000000	0.854015640125	0.000000000000	0.000363302517	-163.081117306726	0.000000000000	782.816849083701	0.000000000000	0.000000000000	0.000000000000
0.119350000000	0.328788049182	0.000000000000	0.000770593801	63.460130868628	0.000000000000	171.099468864171	0.000000000000	0.000000000000	0.000000000000	0.854159122018	0.000000000000	0.000362615426	-162.946218930313	0.000000000000	782.450869541441	0.000000000000	0.000000000000	0.000000000000
0.119525000000	0.328829922777	0.000000000000	0.000772149779	62.971755320794	0.000000000000	170.214577170919	0.000000000000	0.000000000000	0.000000000000	0.854302035705	0.000000000000	0.000361928025	-162.805469089413	0.000000000000	782.060174981001	0.000000000000	0.000000000000	0.000000000000
0.119700000000	0.328871716900	0.000000000000	0.000773706608	62.479809533503	0.000000000000	169.331497558953	0.000000000000	0.000000000000	0.000000000000	0.854444374666	0.000000000000	0.000361240376	-162.658897208491	0.000000000000	781.644975934804	0.000000000000	0.000000000000	0.000000000000
0.119875000000	0.328913431597	0.000000000000	0.000775264198	61.984338281524	0.000000000000	168.450296162400	0.000000000000	0.000000000000	0.000000000000	0.854586132416	0.000000000000	0.000360552540	-162.506531299477	0.000000000000	781.205475250374	0.000000000000	0.000000000000	0.000000000000
0.120050000000	0.328955066911	0.000000000000	0.000776822454	61.485386343018	0.000000000000	167.571039207031	0.000000000000	0.000000000000	0.000000000000	0.854727302506	0.000000000000	0.000359864580	-162.348398134573	0.000000000000	780.741869049148	0.000000000000	0.000000000000	0.000000000000
0.120225000000	0.328996622889	0.000000000000	0.000778381283	60.982998502621	0.000000000000	166.693793003690	0.000000000000	0.000000000000	0.000000000000	0.854867878518	0.000000000000	0.000359176556	-162.184523396649	0.000000000000	780.254347552437	0.000000000000	0.000000000000	0.000000000000
0.120400000000	0.329038099574	0.000000000000	0.000779940586	60.477219554232	0.000000000000	165.818623942020	0.000000000000	0.000000000000	0.000000000000	0.855007854065	0.000000000000	0.000358488530	-162.014931810382	0.000000000000	779.743095792478	0.000000000000	0.000000000000	0.000000000000
0.120575000000	0.329079497012	0.000000000000	0.000781500268	59.968094303469	0.000000000000	164.945598484429	0.000000000000	0.000000000000	0.000000000000	0.855147222798	0.000000000000	0.000357800562	-161.839647256831	0.000000000000	779.208294226627	0.000000000000	0.000000000000	0.000000000000
0.120750000000	0.329120815245	0.000000000000	0.000783060228	59.455667569914	0.000000000000	164.074783160240	0.000000000000	0.000000000000	0.000000000000	0.855285978398	0.000000000000	0.000357112713	-161.658692873738	0.000000000000	778.650119268141	0.000000000000	0.000000000000	0.000000000000
0.120925000000	0.329162054319	0.000000000000	0.000784620365	58.939984189105	0.000000000000	163.206244560048	0.000000000000	0.000000000000	0.000000000000	0.855424114581	0.000000000000	0.000356425044	-161.472091143537	0.000000000000	778.068743746432	0.000000000000	0.000000000000	0.000000000000
0.121100000000	0.329203214277	0.000000000000	0.000786180577	58.421089014299	0.000000000000	162.340049330233	0.000000000000	0.000000000000	0.000000000000	0.855561625096	0.000000000000	0.000355737615	-161.279863970876	0.000000000000	777.464337306528	0.000000000000	0.000000000000	0.000000000000
0.121275000000	0.329244295164	0.000000000000	0.000787740761	57.899026918287	0.000000000000	161.476264167343	0.000000000000	0.000000000000	0.000000000000	0.855698503726	0.000000000000	0.000355050487	-161.082032750993	0.000000000000	776.837066757501	0.000000000000	0.000000000000	0.000000000000
0.121450000000	0.329285297023	0.000000000000	0.000789300811	57.373842794441	0.000000000000	160.614955813231	0.000000000000	0.000000000000	0.000000000000	0.855834744292	0.000000000000	0.000354363719	-160.878618430454	0.000000000000	776.187096376554	0.000000000000	0.000000000000	0.000000000000
0.121625000000	0.329326219898	0.000000000000	0.000790860622	56.845581558421	0.000000000000	159.756191049369	0.000000000000	0.000000000000	0.000000000000	0.855970340648	0.000000000000	0.000353677371	-160.669641560603	0.000000000000	775.514588174098	0.000000000000	0.000000000000	0.000000000000
0.121800000000	0.329367063834	0.000000000000	0.000792420084	56.314288149137	0.000000000000	158.900036691903	0.000000000000	0.000000000000	0.000000000000	0.856105286685	0.000000000000	0.000352991503	-160.455122346071	0.000000000000	774.819702129366	0.000000000000	0.000000000000	0.000000000000
0.121975000000	0.329407828876	0.000000000000	0.000793979090	55.780007529802	0.000000000000	158.046559586492	0.000000000000	0.000000000000	0.000000000000	0.856239576332	0.000000000000	0.000352306175	-160.235080687707	0.000000000000	774.102596396584	0.000000000000	0.000000000000	0.000000000000
0.122150000000	0.329448515068	0.000000000000	0.000795537529	55.242784688978	0.000000000000	157.195826603062	0.000000000000	0.000000000000	0.000000000000	0.856373203554	0.000000000000	0.000351621444	-160.009536221375	0.000000000000	773.363427487472	0.000000000000	0.000000000000	0.000000000000
0.122325000000	0.329489122455	0.000000000000	0.000797095289	54.702664641138	0.000000000000	156.347904631005	0.000000000000	0.000000000000	0.000000000000	0.856506162356	0.000000000000	0.000350937370	-159.778508352994	0.000000000000	772.602350433558	0.000000000000	0.000000000000	0.000000000000
0.122500000000	0.329529651082	0.000000000000	0.000798652259	54.159692427604	0.000000000000	155.502860573820	0.000000000000	0.000000000000	0.000000000000	0.856638446784	0.000000000000	0.000350254012	-159.542016290403	0.000000000000	771.819518930704	0.000000000000	0.000000000000	0.000000000000
0.122675000000	0.329570100982	0.000000000000	0.000800208317	53.616654955180	0.000000000000	154.652533510416	0.000000000000	0.000000000000	0.000000000000	0.856770050878	0.000000000000	0.000349571443	-159.303097663819	0.000000000000	771.036638750442	0.000000000000	0.000000000000	0.000000000000
0.122850000000	0.329610472234	0.000000000000	0.000801763361	53.076249797217	0.000000000000	153.788705712087	0.000000000000	0.000000000000	0.000000000000	0.856900969396	0.000000000000	0.000348889691	-159.065152106198	0.000000000000	770.276909283972	0.000000000000	0.000000000000	0.000000000000
0.123025000000	0.329650764883	0.000000000000	0.000803317269	52.538393612510	0.000000000000	152.911361252304	0.000000000000	0.000000000000	0.000000000000	0.857031197631	0.000000000000	0.000348208828	-158.828711431572	0.000000000000	769.542535575423	0.000000000000	0.000000000000	0.000000000000
0.123200000000	0.329690979002	0.000000000000	0.000804869925	52.003001913057	0.000000000000	152.020484429006	0.000000000000	0.000000000000	0.000000000000	0.857160731695	0.000000000000	0.000347528912	-158.594223225475	0.000000000000	768.835348085630	0.000000000000	0.000000000000	0.000000000000
0.123375000000	0.329731114671	0.000000000000	0.000806421210	51.469990208255	0.000000000000	151.116059938246	0.000000000000	0.000000000000	0.000000000000	0.857289568335	0.000000000000	0.000346849999	-158.362068344815	0.000000000000	768.156876089529	0.000000000000	0.000000000000	0.000000000000
0.123550000000	0.329771171978	0.000000000000	0.000807971008	50.939274075101	0.000000000000	150.198072733957	0.000000000000	0.000000000000	0.000000000000	0.857417704858	0.000000000000	0.000346172144	-158.132570112383	0.000000000000	767.508391601858	0.000000000000	0.000000000000	0.000000000000
0.123725000000	0.329811151023	0.000000000000	0.000809519200	50.410769215472	0.000000000000	149.266507907909	0.000000000000	0.000000000000	0.000000000000	0.857545139059	0.000000000000	0.000345495400	-157.906002245748	0.000000000000	766.890946906532	0.000000000000	0.000000000000	0.000000000000
0.123900000000	0.329851051915	0.000000000000	0.000811065669	49.884391502483	0.000000000000	148.321350587125	0.000000000000	0.000000000000	0.000000000000	0.857671869163	0.000000000000	0.000344819823	-157.682595694634	0.000000000000	766.305406621717	0.000000000000	0.000000000000	0.000000000000
0.124075000000	0.329890874769	0.000000000000	0.000812610298	49.360057017634	0.000000000000	147.362585846318	0.000000000000	0.000000000000	0.000000000000	0.857797893771	0.000000000000	0.000344145462	-157.462544533545	0.000000000000	765.752475082660	0.000000000000	0.000000000000	0.000000000000
0.124250000000	0.329930619713	0.000000000000	0.000814152968	48.837682080175	0.000000000000	146.390198633287	0.000000000000	0.000000000000	0.000000000000	0.857923211816	0.000000000000	0.000343472370	-157.246011039075	0.000000000000	765.232719722196	0.000000000000	0.000000000000	0.000000000000
0.124425000000	0.329970286881	0.000000000000	0.000815693564	48.317183269937	0.000000000000	145.404173705482	0.000000000000	0.000000000000	0.000000000000	0.858047822525	0.000000000000	0.000342800596	-157.033130064401	0.000000000000	764.746591032804	0.000000000000	0.000000000000	0.000000000000
0.124600000000	0.330009876416	0.000000000000	0.000817231969	47.798477444717	0.000000000000	144.404495576140	0.000000000000	0.000000000000	0.000000000000	0.858171725382	0.000000000000	0.000342130187	-156.824012806854	0.000000000000	764.294439606370	0.000000000000	0.000000000000	0.000000000000
0.124775000000	0.330049388469	0.000000000000	0.000818768068	47.281481752820	0.000000000000	143.391148468977	0.000000000000	0.000000000000	0.000000000000	0.858294920096	0.000000000000	0.000341461192	-156.618750055229	0.000000000000	763.876530688154	0.000000000000	0.000000000000	0.000000000000
0.124950000000	0.330088823202	0.000000000000	0.000820301747	46.766113642103	0.000000000000	142.364116279587	0.000000000000	0.000000000000	0.000000000000	0.858417406579	0.000000000000	0.000340793654	-156.417414986910	0.000000000000	763.493056601965	0.000000000000	0.000000000000	0.000000000000
0.125125000000	0.330128180780	0.000000000000	0.000821832892	46.252290865500	0.000000000000	141.323382543377	0.000000000000	0.000000000000	0.000000000000	0.858539184923	0.000000000000	0.000340127619	-156.220065578599	0.000000000000	763.144147363900	0.000000000000	0.000000000000	0.000000000000
0.125300000000	0.330167461380	0.000000000000	0.000823361391	45.739931483888	0.000000000000	140.268930408737	0.000000000000	0.000000000000	0.000000000000	0.858660255373	0.000000000000	0.000339463130	-156.026746684379	0.000000000000	762.829879749683	0.000000000000	0.000000000000	0.000000000000
0.125475000000	0.330206665186	0.000000000000	0.000824887135	45.228953867251	0.000000000000	139.200742614151	0.000000000000	0.000000000000	0.000000000000	0.858780618317	0.000000000000	0.000338800226	-155.837491827450	0.000000000000	762.550285044405	0.000000000000	0.000000000000	0.000000000000
0.125650000000	0.330245792389	0.000000000000	0.000826410013	44.719276692642	0.000000000000	138.118801470945	0.000000000000	0.000000000000	0.000000000000	0.858900274266	0.000000000000	0.000338138949	-155.652324745494	0.000000000000	762.305355666758	0.000000000000	0.000000000000	0.000000000000
0.125825000000	0.330284843186	0.000000000000	0.000827929917	44.210818942428	0.000000000000	137.023088847147	0.000000000000	0.000000000000	0.000000000000	0.859019223842	0.000000000000	0.000337479337	-155.471260723955	0.000000000000	762.095050834992	0.000000000000	0.000000000000	0.000000000000
0.126000000000	0.330323817785	0.000000000000	0.000829446742	43.703499899950	0.000000000000	135.913586155979	0.000000000000	0.000000000000	0.000000000000	0.859137467764	0.000000000000	0.000336821426	-155.294307746760	0.000000000000	761.919301413577	0.000000000000	0.000000000000	0.000000000000
0.126175000000	0.330362716397	0.000000000000	0.000830960383	43.197239144703	0.000000000000	134.790274346192	0.000000000000	0.000000000000	0.000000000000	0.859255006839	0.000000000000	0.000336165253	-155.121467490093	0.000000000000	761.778014062962	0.000000000000	0.000000000000	0.000000000000
0.126350000000	0.330401539244	0.000000000000	0.000832470738	42.691956546612	0.000000000000	133.653133894671	0.000000000000	0.000000000000	0.000000000000	0.859371841952	0.000000000000	0.000335510852	-154.952736180047	0.000000000000	761.671074790423	0.000000000000	0.000000000000	0.000000000000
0.126525000000	0.330440286551	0.000000000000	0.000833977706	42.187572259664	0.000000000000	132.502144800916	0.000000000000	0.000000000000	0.000000000000	0.859487974057	0.000000000000	0.000334858255	-154.788105334411	0.000000000000	761.598351994678	0.000000000000	0.000000000000	0.000000000000
0.126700000000	0.330478958553	0.000000000000	0.000835481189	41.684006715016	0.000000000000	131.337286583146	0.000000000000	0.000000000000	0.000000000000	0.859603404169	0.000000000000	0.000334207495	-154.627562403728	0.000000000000	761.559699075294	0.000000000000	0.000000000000	0.000000000000
0.126875000000	0.330517555490	0.000000000000	0.000836981089	41.181180613784	0.000000000000	130.158538275658	0.000000000000	0.000000000000	0.000000000000	0.859718133361	0.000000000000	0.000333558600	-154.471091325445	0.000000000000	761.554956669722	0.000000000000	0.000000000000	0.000000000000
0.127050000000	0.330556077609	0.000000000000	0.000838477313	40.679014919312	0.000000000000	128.965878427708	0.000000000000	0.000000000000	0.000000000000	0.859832162751	0.000000000000	0.000332911601	-154.318673003443	0.000000000000	761.583954573772	0.000000000000	0.000000000000	0.000000000000
0.127225000000	0.330594525162	0.000000000000	0.000839969769	40.177430849562	0.000000000000	127.759285102916	0.000000000000	0.000000000000	0.000000000000	0.859945493506	0.000000000000	0.000332266525	-154.170285723055	0.000000000000	761.646513390197	0.000000000000	0.000000000000	0.000000000000
0.127400000000	0.330632898409	0.000000000000	0.000841458367	39.676349869087	0.000000000000	126.538735879942	0.000000000000	0.000000000000	0.000000000000	0.860058126827	0.000000000000	0.000331623397	-154.025905510389	0.000000000000	761.742445945884	0.000000000000	0.000000000000	0.000000000000
0.127575000000	0.330671197616	0.000000000000	0.000842943019	39.175693681032	0.000000000000	125.304207853719	0.000000000000	0.000000000000	0.000000000000	0.860170063955	0.000000000000	0.000330982242	-153.885506443872	0.000000000000	761.871558511046	0.000000000000	0.000000000000	0.000000000000
0.127750000000	0.330709423054	0.000000000000	0.000844423640	38.675384219069	0.000000000000	124.055677637365	0.000000000000	0.000000000000	0.000000000000	0.860281306156	0.000000000000	0.000330343085	-153.749060923345	0.000000000000	762.033651845580	0.000000000000	0.000000000000	0.000000000000
0.127925000000	0.330747575000	0.000000000000	0.000845900148	38.175343639334	0.000000000000	122.793121364602	0.000000000000	0.000000000000	0.000000000000	0.860391854730	0.000000000000	0.000329705948	-153.616539904380	0.000000000000	762.228522103832	0.000000000000	0.000000000000	0.000000000000
0.128100000000	0.330785653737	0.000000000000	0.000847372463	37.675494312409	0.000000000000	121.516514692627	0.000000000000	0.000000000000	0.000000000000	0.860501710996	0.000000000000	0.000329070851	-153.487913101035	0.000000000000	762.455961612684	0.000000000000	0.000000000000	0.000000000000
0.128275000000	0.330823659554	0.000000000000	0.000848840507	37.175758815327	0.000000000000	120.225832805390	0.000000000000	0.000000000000	0.000000000000	0.860610876298	0.000000000000	0.000328437815	-153.363149161705	0.000000000000	762.715759543186	0.000000000000	0.000000000000	0.000000000000
0.128450000000	0.330861592744	0.000000000000	0.000850304206	36.676059923697	0.000000000000	118.921050417121	0.000000000000	0.000000000000	0.000000000000	0.860719351996	0.000000000000	0.000327806858	-153.242215821849	0.000000000000	763.007702490500	0.000000000000	0.000000000000	0.000000000000
0.128625000000	0.330899453607	0.000000000000	0.000851763487	36.176320603897	0.000000000000	117.602141776158	0.000000000000	0.000000000000	0.000000000000	0.860827139470	0.000000000000	0.000327177997	-153.125080036670	0.000000000000	763.331574975631	0.000000000000	0.000000000000	0.000000000000
0.128800000000	0.330937242448	0.000000000000	0.000853218280	35.676464005369	0.000000000000	116.269080668977	0.000000000000	0.000000000000	0.000000000000	0.860934240113	0.000000000000	0.000326551251	-153.011708096625	0.000000000000	763.687159880979	0.000000000000	0.000000000000	0.000000000000
0.128975000000	0.330974959577	0.000000000000	0.000854668519	35.176413453154	0.000000000000	114.921840424216	0.000000000000	0.000000000000	0.000000000000	0.861040655328	0.000000000000	0.000325926633	-152.902065726692	0.000000000000	764.074238823942	0.000000000000	0.000000000000	0.000000000000
0.129150000000	0.331012605308	0.000000000000	0.000856114140	34.676092440259	0.000000000000	113.560393917247	0.000000000000	0.000000000000	0.000000000000	0.861146386532	0.000000000000	0.000325304157	-152.796118174420	0.000000000000	764.492592487117	0.000000000000	0.000000000000	0.000000000000
0.129325000000	0.331050179960	0.000000000000	0.000857555080	34.175424620541	0.000000000000	112.184713574266	0.000000000000	0.000000000000	0.000000000000	0.861251435150	0.000000000000	0.000324683838	-152.693830285254	0.000000000000	764.942000900739	0.000000000000	0.000000000000	0.000000000000
0.129500000000	0.331087683860	0.000000000000	0.000858991283	33.674333801465	0.000000000000	110.794771376837	0.000000000000	0.000000000000	0.000000000000	0.861355802613	0.000000000000	0.000324065687	-152.595166568487	0.000000000000	765.422243691014	0.000000000000	0.000000000000	0.000000000000
0.129675000000	0.331125117335	0.000000000000	0.000860422691	33.172743937098	0.000000000000	109.390538866308	0.000000000000	0.000000000000	0.000000000000	0.861459490361	0.000000000000	0.000323449715	-152.500091254817	0.000000000000	765.933100296096	0.000000000000	0.000000000000	0.000000000000
0.129850000000	0.331162480720	0.000000000000	0.000861849252	32.670579121228	0.000000000000	107.971987148267	0.000000000000	0.000000000000	0.000000000000	0.861562499835	0.000000000000	0.000322835932	-152.408568346396	0.000000000000	766.474350155416	0.000000000000	0.000000000000	0.000000000000
0.130025000000	0.331199774353	0.000000000000	0.000863270916	32.167763580637	0.000000000000	106.539086896959	0.000000000000	0.000000000000	0.000000000000	0.861664832483	0.000000000000	0.000322224347	-152.320561660026	0.000000000000	767.045772873887	0.000000000000	0.000000000000	0.000000000000
0.130200000000	0.331236998577	0.000000000000	0.000864687635	31.664221668494	0.000000000000	105.091808359690	0.000000000000	0.000000000000	0.000000000000	0.861766489753	0.000000000000	0.000321614968	-152.236034865831	0.000000000000	767.647148369303	0.000000000000	0.000000000000	0.000000000000
0.130375000000	0.331274153738	0.000000000000	0.000866099365	31.159877858009	0.000000000000	103.630121360978	0.000000000000	0.000000000000	0.000000000000	0.861867473097	0.000000000000	0.000321007803	-152.154951520148	0.000000000000	768.278256999355	0.000000000000	0.000000000000	0.000000000000
0.130550000000	0.331311240189	0.000000000000	0.000867506064	30.654656735902	0.000000000000	102.153995307166	0.000000000000	0.000000000000	0.000000000000	0.861967783964	0.000000000000	0.000320402858	-152.077275094592	0.000000000000	768.938879674813	0.000000000000	0.000000000000	0.000000000000
0.130725000000	0.331348258285	0.000000000000	0.000868907694	30.148482996468	0.000000000000	100.663399190188	0.000000000000	0.000000000000	0.000000000000	0.862067423804	0.000000000000	0.000319800138	-152.002969001825	0.000000000000	769.628797960789	0.000000000000	0.000000000000	0.000000000000
0.130900000000	0.331385208384	0.000000000000	0.000870304218	29.641281435412	0.000000000000	99.158301591822	0.000000000000	0.000000000000	0.000000000000	0.862166394068	0.000000000000	0.000319199648	-151.931996616819	0.000000000000	770.347794163054	0.000000000000	0.000000000000	0.000000000000
0.131075000000	0.331422090851	0.000000000000	0.000871695604	29.132976943965	0.000000000000	97.638670687578	0.000000000000	0.000000000000	0.000000000000	0.862264696202	0.000000000000	0.000318601391	-151.864321297338	0.000000000000	771.095651410056	0.000000000000	0.000000000000	0.000000000000
0.131250000000	0.331458906053	0.000000000000	0.000873081821	28.623494503104	0.000000000000	96.104474250503	0.000000000000	0.000000000000	0.000000000000	0.862362331650	0.000000000000	0.000318005370	-151.799906400503	0.000000000000	771.872153722297	0.000000000000	0.000000000000	0.000000000000
0.131425000000	0.331495654360	0.000000000000	0.000874462843	28.112759177813	0.000000000000	94.555679654966	0.000000000000	0.000000000000	0.000000000000	0.862459301853	0.000000000000	0.000317411587	-151.738715297944	0.000000000000	772.677086076180	0.000000000000	0.000000000000	0.000000000000
0.131600000000	0.331532336148	0.000000000000	0.000875838643	27.600696111901	0.000000000000	92.992253879572	0.000000000000	0.000000000000	0.000000000000	0.862555608248	0.000000000000	0.000316820043	-151.680711388994	0.000000000000	773.510234461051	0.000000000000	0.000000000000	0.000000000000
0.131775000000	0.331568951794	0.000000000000	0.000877209202	27.087230521834	0.000000000000	91.414163511739	0.000000000000	0.000000000000	0.000000000000	0.862651252267	0.000000000000	0.000316230739	-151.625858111955	0.000000000000	774.371385930122	0.000000000000	0.000000000000	0.000000000000
0.131950000000	0.331605501680	0.000000000000	0.000878574499	26.572287692148	0.000000000000	89.821374749668	0.000000000000	0.000000000000	0.000000000000	0.862746235336	0.000000000000	0.000315643675	-151.574118954835	0.000000000000	775.260328648187	0.000000000000	0.000000000000	0.000000000000
0.132125000000	0.331641986191	0.000000000000	0.000879934519	26.055792969845	0.000000000000	88.213853405973	0.000000000000	0.000000000000	0.000000000000	0.862840558877	0.000000000000	0.000315058850	-151.525457464034	0.000000000000	776.176851933119	0.000000000000	0.000000000000	0.000000000000
0.132300000000	0.331678405716	0.000000000000	0.000881289249	25.537671759345	0.000000000000	86.591564910401	0.000000000000	0.000000000000	0.000000000000	0.862934224304	0.000000000000	0.000314476261	-151.479837252968	0.000000000000	777.120746296103	0.000000000000	0.000000000000	0.000000000000
0.132475000000	0.331714760647	0.000000000000	0.000882638678	25.017849517443	0.000000000000	84.954474312481	0.000000000000	0.000000000000	0.000000000000	0.863027233027	0.000000000000	0.000313895908	-151.437222007970	0.000000000000	778.091803474078	0.000000000000	0.000000000000	0.000000000000
0.132650000000	0.331751051378	0.000000000000	0.000883982798	24.496251748358	0.000000000000	83.302546283956	0.000000000000	0.000000000000	0.000000000000	0.863119586447	0.000000000000	0.000313317785	-151.397575495817	0.000000000000	779.089816465190	0.000000000000	0.000000000000	0.000000000000
0.132825000000	0.331787278308	0.000000000000	0.000885321605	23.972803998861	0.000000000000	81.635745121060	0.000000000000	0.000000000000	0.000000000000	0.863211285957	0.000000000000	0.000312741891	-151.360861568738	0.000000000000	780.114579557013	0.000000000000	0.000000000000	0.000000000000
0.133000000000	0.331823441837	0.000000000000	0.000886655096	23.447431853480	0.000000000000	79.954034746525	0.000000000000	0.000000000000	0.000000000000	0.863302332945	0.000000000000	0.000312168221	-151.327044170021	0.000000000000	781.165888355423	0.000000000000	0.000000000000	0.000000000000
0.133175000000	0.331859542370	0.000000000000	0.000887983272	22.920060929766	0.000000000000	78.257378711436	0.000000000000	0.000000000000	0.000000000000	0.863392728789	0.000000000000	0.000311596770	-151.296087337526	0.000000000000	782.243539807891	0.000000000000	0.000000000000	0.000000000000
0.133350000000	0.331895580313	0.000000000000	0.000889306136	22.390616873634	0.000000000000	76.545740196799	0.000000000000	0.000000000000	0.000000000000	0.863482474858	0.000000000000	0.000311027532	-151.267955208737	0.000000000000	783.347332229549	0.000000000000	0.000000000000	0.000000000000
0.133525000000	0.331931556077	0.000000000000	0.000890623693	21.859025354713	0.000000000000	74.819082015016	0.000000000000	0.000000000000	0.000000000000	0.863571572516	0.000000000000	0.000310460502	-151.242612023921	0.000000000000	784.477065323715	0.000000000000	0.000000000000	0.000000000000
0.133700000000	0.331967470073	0.000000000000	0.000891935952	21.325212062007	0.000000000000	73.077366610594	0.000000000000	0.000000000000	0.000000000000	0.863660023114	0.000000000000	0.000309895673	-151.220022130006	0.000000000000	785.632540203868	0.000000000000	0.000000000000	0.000000000000
0.133875000000	0.332003322716	0.000000000000	0.000893242925	20.789102698948	0.000000000000	71.320556061894	0.000000000000	0.000000000000	0.000000000000	0.863747827996	0.000000000000	0.000309333039	-151.200149982535	0.000000000000	786.813559410414	0.000000000000	0.000000000000	0.000000000000
0.134050000000	0.332039114426	0.000000000000	0.000894544624	20.250622979372	0.000000000000	69.548612080926	0.000000000000	0.000000000000	0.000000000000	0.863834988498	0.000000000000	0.000308772591	-151.182960149489	0.000000000000	788.019926930864	0.000000000000	0.000000000000	0.000000000000
0.134225000000	0.332074845621	0.000000000000	0.000895841066	19.709698622863	0.000000000000	67.761496014191	0.000000000000	0.000000000000	0.000000000000	0.863921505945	0.000000000000	0.000308214322	-151.168417313383	0.000000000000	789.251448215541	0.000000000000	0.000000000000	0.000000000000
0.134400000000	0.332110516725	0.000000000000	0.000897132270	19.166255350394	0.000000000000	65.959168842720	0.000000000000	0.000000000000	0.000000000000	0.864007381654	0.000000000000	0.000307658223	-151.156486273622	0.000000000000	790.507930193299	0.000000000000	0.000000000000	0.000000000000
0.134575000000	0.332146128163	0.000000000000	0.000898418256	18.620218879942	0.000000000000	64.141591181982	0.000000000000	0.000000000000	0.000000000000	0.864092616930	0.000000000000	0.000307104285	-151.147131948464	0.000000000000	791.789181286264	0.000000000000	0.000000000000	0.000000000000
0.134750000000	0.332181680363	0.000000000000	0.000899699050	18.071514922095	0.000000000000	62.308723281548	0.000000000000	0.000000000000	0.000000000000	0.864177213070	0.000000000000	0.000306552499	-151.140319377214	0.000000000000	793.095011423497	0.000000000000	0.000000000000	0.000000000000
0.134925000000	0.332217173754	0.000000000000	0.000900974675	17.520069175849	0.000000000000	60.460525024115	0.000000000000	0.000000000000	0.000000000000	0.864261171363	0.000000000000	0.000306002856	-151.136013722447	0.000000000000	794.425232054746	0.000000000000	0.000000000000	0.000000000000
0.135100000000	0.332252608769	0.000000000000	0.000902245163	16.965807323947	0.000000000000	58.596955925214	0.000000000000	0.000000000000	0.000000000000	0.864344493085	0.000000000000	0.000305455345	-151.134180270593	0.000000000000	795.779656160720	0.000000000000	0.000000000000	0.000000000000
0.135275000000	0.332287985842	0.000000000000	0.000903510542	16.408655028845	0.000000000000	56.717975131345	0.000000000000	0.000000000000	0.000000000000	0.864427179505	0.000000000000	0.000304909956	-151.134784434673	0.000000000000	797.158098266046	0.000000000000	0.000000000000	0.000000000000
0.135450000000	0.332323305409	0.000000000000	0.000904770846	15.848537928181	0.000000000000	54.823541418796	0.000000000000	0.000000000000	0.000000000000	0.864509231878	0.000000000000	0.000304366678	-151.137791755467	0.000000000000	798.560374449741	0.000000000000	0.000000000000	0.000000000000
0.135625000000	0.332358567910	0.000000000000	0.000906026112	15.285381630443	0.000000000000	52.913613191771	0.000000000000	0.000000000000	0.000000000000	0.864590651455	0.000000000000	0.000303825499	-151.143167902623	0.000000000000	799.986302354100	0.000000000000	0.000000000000	0.000000000000
0.135800000000	0.332393773784	0.000000000000	0.000907276376	14.719111710566	0.000000000000	50.988148480270	0.000000000000	0.000000000000	0.000000000000	0.864671439472	0.000000000000	0.000303286408	-151.150878676309	0.000000000000	801.435701194882	0.000000000000	0.000000000000	0.000000000000
0.135975000000	0.332428923474	0.000000000000	0.000908521679	14.149653705482	0.000000000000	49.047104937753	0.000000000000	0.000000000000	0.000000000000	0.864751597158	0.000000000000	0.000302749394	-151.160890008523	0.000000000000	802.908391770024	0.000000000000	0.000000000000	0.000000000000
0.136150000000	0.332464017426	0.000000000000	0.000909762064	13.576933109798	0.000000000000	47.090439838102	0.000000000000	0.000000000000	0.000000000000	0.864831125731	0.000000000000	0.000302214444	-151.173167964108	0.000000000000	804.404196466979	0.000000000000	0.000000000000	0.000000000000
0.136325000000	0.332499056084	0.000000000000	0.000910997573	13.000875371022	0.000000000000	45.118110073175	0.000000000000	0.000000000000	0.000000000000	0.864910026400	0.000000000000	0.000301681546	-151.187678741912	0.000000000000	805.922939270887	0.000000000000	0.000000000000	0.000000000000
0.136500000000	0.332534039898	0.000000000000	0.000912228255	12.421405885290	0.000000000000	43.130072148836	0.000000000000	0.000000000000	0.000000000000	0.864988300364	0.000000000000	0.000301150687	-151.204388676103	0.000000000000	807.464445771277	0.000000000000	0.000000000000	0.000000000000
0.136675000000	0.332568969318	0.000000000000	0.000913454157	11.838449992628	0.000000000000	41.126282181549	0.000000000000	0.000000000000	0.000000000000	0.865065948812	0.000000000000	0.000300621854	-151.223264236001	0.000000000000	809.028543167162	0.000000000000	0.000000000000	0.000000000000
0.136850000000	0.332603844795	0.000000000000	0.000914675331	11.251932972316	0.000000000000	39.106695894260	0.000000000000	0.000000000000	0.000000000000	0.865142972925	0.000000000000	0.000300095034	-151.244272032054	0.000000000000	810.615060279816	0.000000000000	0.000000000000	0.000000000000
0.137025000000	0.332638666782	0.000000000000	0.000915891829	10.661780038146	0.000000000000	37.071268612045	0.000000000000	0.000000000000	0.000000000000	0.865219373873	0.000000000000	0.000299570213	-151.267378807053	0.000000000000	812.223827544486	0.000000000000	0.000000000000	0.000000000000
0.137200000000	0.332673435735	0.000000000000	0.000917103707	10.067916333595	0.000000000000	35.019955257402	0.000000000000	0.000000000000	0.000000000000	0.865295152817	0.000000000000	0.000299047378	-151.292551446745	0.000000000000	813.854677029198	0.000000000000	0.000000000000	0.000000000000
0.137375000000	0.332708152111	0.000000000000	0.000918311019	9.470266927088	0.000000000000	32.952710344778	0.000000000000	0.000000000000	0.000000000000	0.865370310909	0.000000000000	0.000298526516	-151.319756975802	0.000000000000	815.507442432015	0.000000000000	0.000000000000	0.000000000000
0.137550000000	0.332742816367	0.000000000000	0.000919513826	8.868756806677	0.000000000000	30.869487975886	0.000000000000	0.000000000000	0.000000000000	0.865444849292	0.000000000000	0.000298007611	-151.348962559931	0.000000000000	817.181959087508	0.000000000000	0.000000000000	0.000000000000
0.137725000000	0.332777428964	0.000000000000	0.000920712188	8.263310875299	0.000000000000	28.770241833079	0.000000000000	0.000000000000	0.000000000000	0.865518769101	0.000000000000	0.000297490650	-151.380135506160	0.000000000000	818.878063969101	0.000000000000	0.000000000000	0.000000000000
0.137900000000	0.332811990362	0.000000000000	0.000921906167	7.653853945420	0.000000000000	26.654925173485	0.000000000000	0.000000000000	0.000000000000	0.865592071462	0.000000000000	0.000296975618	-151.413243263951	0.000000000000	820.595595693147	0.000000000000	0.000000000000	0.000000000000
0.138075000000	0.332846501025	0.000000000000	0.000923095826	7.040310733747	0.000000000000	24.523490822360	0.000000000000	0.000000000000	0.000000000000	0.865664757491	0.000000000000	0.000296462502	-151.448253426345	0.000000000000	822.334394522291	0.000000000000	0.000000000000	0.000000000000
0.138250000000	0.332880961417	0.000000000000	0.000924281233	6.422605855816	0.000000000000	22.375891166016	0.000000000000	0.000000000000	0.000000000000	0.865736828298	0.000000000000	0.000295951286	-151.485133729494	0.000000000000	824.094302366618	0.000000000000	0.000000000000	0.000000000000
0.138425000000	0.332915372002	0.000000000000	0.000925462454	5.800663820359	0.000000000000	20.212078144571	0.000000000000	0.000000000000	0.000000000000	0.865808284982	0.000000000000	0.000295441955	-151.523852054554	0.000000000000	825.875162786953	0.000000000000	0.000000000000	0.000000000000
0.138600000000	0.332949733248	0.000000000000	0.000926639559	5.174409023875	0.000000000000	18.032003243426	0.000000000000	0.000000000000	0.000000000000	0.865879128638	0.000000000000	0.000294934494	-151.564376427848	0.000000000000	827.676820996542	0.000000000000	0.000000000000	0.000000000000
0.138775000000	0.332984045624	0.000000000000	0.000927812619	4.543765744244	0.000000000000	15.835617486300	0.000000000000	0.000000000000	0.000000000000	0.865949360350	0.000000000000	0.000294428889	-151.606675021271	0.000000000000	829.499123861983	0.000000000000	0.000000000000	0.000000000000
0.138950000000	0.333018309598	0.000000000000	0.000928981706	3.908658135239	0.000000000000	13.622871425219	0.000000000000	0.000000000000	0.000000000000	0.866018981195	0.000000000000	0.000293925125	-151.650716153497	0.000000000000	831.341919905242	0.000000000000	0.000000000000	0.000000000000
0.139125000000	0.333052525641	0.000000000000	0.000930146894	3.269010220072	0.000000000000	11.393715132034	0.000000000000	0.000000000000	0.000000000000	0.866087992244	0.000000000000	0.000293423185	-151.696468289827	0.000000000000	833.205059303917	0.000000000000	0.000000000000	0.000000000000
0.139300000000	0.333086694225	0.000000000000	0.000931308259	2.624745885098	0.000000000000	9.148098188626	0.000000000000	0.000000000000	0.000000000000	0.866156394561	0.000000000000	0.000292923055	-151.743900043292	0.000000000000	835.088393892008	0.000000000000	0.000000000000	0.000000000000
0.139475000000	0.333120815822	0.000000000000	0.000932465878	1.975788873246	0.000000000000	6.885969676859	0.000000000000	0.000000000000	0.000000000000	0.866224189201	0.000000000000	0.000292424720	-151.792980175107	0.000000000000	836.991777160533	0.000000000000	0.000000000000	0.000000000000
0.139650000000	0.333154890908	0.000000000000	0.000933619830	1.322062777276	0.000000000000	4.607278167982	0.000000000000	0.000000000000	0.000000000000	0.866291377215	0.000000000000	0.000291928164	-151.843677594738	0.000000000000	838.915064257073	0.000000000000	0.000000000000	0.000000000000
0.139825000000	0.333188919958	0.000000000000	0.000934770194	0.663491032808	0.000000000000	2.311971711585	0.000000000000	0.000000000000	0.000000000000	0.866357959647	0.000000000000	0.000291433371	-151.895961361159	0.000000000000	840.858111986285	0.000000000000	0.000000000000	0.000000000000
0.140000000000	0.333222903447	0.000000000000	0.000935917051	-0.000003088912	0.000000000000	-0.000002175857	0.000000000000	0.000000000000	0.000000000000	0.866423937535	0.000000000000	0.000290940327	-151.949800682390	0.000000000000	842.820778808847	0.000000000000	0.000000000000	0.000000000000
0.140000000000	0.000000000000	0.000000000000	0.000000000000	0.000000000000	0.000000000000	0.000000000000	0.000000000000	0.000000000000	0.000000000000	0.866423937397	0.000000000000	0.000290940317	-151.949806209730	0.000000000000	842.820774515304	0.000000000000	0.000000000000	0.000000000000
0.140353333333	0.000000000000	0.000000000000	0.000000000000	0.000000000000	0.000000000000	0.000000000000	0.000000000000	0.000000000000	0.000000000000	0.866555311809	0.000000000000	0.000289950101	-152.049483225074	0.000000000000	846.513631020901	0.000000000000	0.000000000000	0.000000000000
0.140706666667	0.000000000000	0.000000000000	0.000000000000	0.000000000000	0.000000000000	0.000000000000	0.000000000000	0.000000000000	0.000000000000	0.866684236236	0.000000000000	0.000288966817	-152.138395234258	0.000000000000	850.042178838118	0.000000000000	0.000000000000	0.000000000000
0.141060000000	0.000000000000	0.000000000000	0.000000000000	0.000000000000	0.000000000000	0.000000000000	0.000000000000	0.000000000000	0.000000000000	0.866810722139	0.000000000000	0.000287990331	-152.216792641527	0.000000000000	853.420556962461	0.000000000000	0.000000000000	0.000000000000
0.141413333333	0.000000000000	0.000000000000	0.000000000000	0.000000000000	0.000000000000	0.000000000000	0.000000000000	0.000000000000	0.000000000000	0.866934781894	0.000000000000	0.000287020502	-152.284836414446	0.000000000000	856.660053192776	0.000000000000	0.000000000000	0.000000000000
0.141766666667	0.000000000000	0.000000000000	0.000000000000	0.000000000000	0.000000000000	0.000000000000	0.000000000000	0.000000000000	0.000000000000	0.867056428517	0.000000000000	0.000286057186	-152.342637165039	0.000000000000	859.769813983867	0.000000000000	0.000000000000	0.000000000000
0.142120000000	0.000000000000	0.000000000000	0.000000000000	0.000000000000	0.000000000000	0.000000000000	0.000000000000	0.000000000000	0.000000000000	0.867175675521	0.000000000000	0.000285100233	-152.390281657280	0.000000000000	862.757367092909	0.000000000000	0.000000000000	0.000000000000
0.142473333333	0.000000000000	0.000000000000	0.000000000000	0.000000000000	0.000000000000	0.000000000000	0.000000000000	0.000000000000	0.000000000000	0.867292536855	0.000000000000	0.000284149488	-152.427850133349	0.000000000000	865.629008055790	0.000000000000	0.000000000000	0.000000000000
0.142826666667	0.000000000000	0.000000000000	0.000000000000	0.000000000000	0.000000000000	0.000000000000	0.000000000000	0.000000000000	0.000000000000	0.867407026886	0.000000000000	0.000283204793	-152.455427596689	0.000000000000	868.390089616631	0.000000000000	0.000000000000	0.000000000000
0.143180000000	0.000000000000	0.000000000000	0.000000000000	0.000000000000	0.000000000000	0.000000000000	0.000000000000	0.000000000000	0.000000000000	0.867519160430	0.000000000000	0.000282265984	-152.473110287295	0.000000000000	871.045237189897	0.000000000000	0.000000000000	0.000000000000
0.143533333333	0.000000000000	0.000000000000	0.000000000000	0.000000000000	0.000000000000	0.000000000000	0.000000000000	0.000000000000	0.000000000000	0.867628952789	0.000000000000	0.000281332899	-152.481009396575	0.000000000000	873.598512161199	0.000000000000	0.000000000000	0.000000000000
0.143886666667	0.000000000000	0.000000000000	0.000000000000	0.000000000000	0.000000000000	0.000000000000	0.000000000000	0.000000000000	0.000000000000	0.867736419801	0.000000000000	0.000280405369	-152.479252581395	0.000000000000	876.053534817845	0.000000000000	0.000000000000	0.000000000000
0.144240000000	0.000000000000	0.000000000000	0.000000000000	0.000000000000	0.000000000000	0.000000000000	0.000000000000	0.000000000000	0.000000000000	0.867841577892	0.000000000000	0.000279483229	-152.467984131996	0.000000000000	878.413577582361	0.000000000000	0.000000000000	0.000000000000
0.144593333333	0.000000000000	0.000000000000	0.000000000000	0.000000000000	0.000000000000	0.000000000000	0.000000000000	0.000000000000	0.000000000000	0.867944444129	0.000000000000	0.000278566310	-152.447364264177	0.000000000000	880.681635838970	0.000000000000	0.000000000000	0.000000000000
0.144946666667	0.000000000000	0.000000000000	0.000000000000	0.000000000000	0.000000000000	0.000000000000	0.000000000000	0.000000000000	0.000000000000	0.868045036260	0.000000000000	0.000277654445	-152.417567884387	0.000000000000	882.860481861851	0.000000000000	0.000000000000	0.000000000000
0.145300000000	0.000000000000	0.000000000000	0.000000000000	0.000000000000	0.000000000000	0.000000000000	0.000000000000	0.000000000000	0.000000000000	0.868143372754	0.000000000000	0.000276747466	-152.378783069061	0.000000000000	884.952705965640	0.000000000000	0.000000000000	0.000000000000
0.145653333333	0.000000000000	0.000000000000	0.000000000000	0.000000000000	0.000000000000	0.000000000000	0.000000000000	0.000000000000	0.000000000000	0.868239472834	0.000000000000	0.000275845207	-152.331209422104	0.000000000000	886.960747974943	0.000000000000	0.000000000000	0.000000000000
0.146006666667	0.000000000000	0.000000000000	0.000000000000	0.000000000000	0.000000000000	0.000000000000	0.000000000000	0.000000000000	0.000000000000	0.868333356499	0.000000000000	0.000274947506	-152.275056419427	0.000000000000	888.886921346779	0.000000000000	0.000000000000	0.000000000000
0.146360000000	0.000000000000	0.000000000000	0.000000000000	0.000000000000	0.000000000000	0.000000000000	0.000000000000	0.000000000000	0.000000000000	0.868425044542	0.000000000000	0.000274054199	-152.210541809868	0.000000000000	890.733431712465	0.000000000000	0.000000000000	0.000000000000
0.146713333333	0.000000000000	0.000000000000	0.000000000000	0.000000000000	0.000000000000	0.000000000000	0.000000000000	0.000000000000	0.000000000000	0.868514558558	0.000000000000	0.000273165128	-152.137890114593	0.000000000000	892.502391177753	0.000000000000	0.000000000000	0.000000000000
0.147066666667	0.000000000000	0.000000000000	0.000000000000	0.000000000000	0.000000000000	0.000000000000	0.000000000000	0.000000000000	0.000000000000	0.868601920951	0.000000000000	0.000272280136	-152.057331247633	0.000000000000	894.195829397728	0.000000000000	0.000000000000	0.000000000000
0.147420000000	0.000000000000	0.000000000000	0.000000000000	0.000000000000	0.000000000000	0.000000000000	0.000000000000	0.000000000000	0.000000000000	0.868687154928	0.000000000000	0.000271399070	-151.969099267046	0.000000000000	895.815702200052	0.000000000000	0.000000000000	0.000000000000
0.147773333333	0.000000000000	0.000000000000	0.000000000000	0.000000000000	0.000000000000	0.000000000000	0.000000000000	0.000000000000	0.000000000000	0.868770284500	0.000000000000	0.000270521778	-151.873431258925	0.000000000000	897.363898345506	0.000000000000	0.000000000000	0.000000000000
0.148126666667	0.000000000000	0.000000000000	0.000000000000	0.000000000000	0.000000000000	0.000000000000	0.000000000000	0.000000000000	0.000000000000	0.868851334460	0.000000000000	0.000269648115	-151.770566348498	0.000000000000	898.842244874196	0.000000000000	0.000000000000	0.000000000000
0.148480000000	0.000000000000	0.000000000000	0.000000000000	0.000000000000	0.000000000000	0.000000000000	0.000000000000	0.000000000000	0.000000000000	0.868930330380	0.000000000000	0.000268777938	-151.660744831924	0.000000000000	900.252511379468	0.000000000000	0.000000000000	0.000000000000
0.148833333333	0.000000000000	0.000000000000	0.000000000000	0.000000000000	0.000000000000	0.000000000000	0.000000000000	0.000000000000	0.000000000000	0.869007298584	0.000000000000	0.000267911107	-151.544207417673	0.000000000000	901.596413469618	0.000000000000	0.000000000000	0.000000000000
0.149186666667	0.000000000000	0.000000000000	0.000000000000	0.000000000000	0.000000000000	0.000000000000	0.000000000000	0.000000000000	0.000000000000	0.869082266134	0.000000000000	0.000267047486	-151.421194569341	0.000000000000	902.875615600354	0.000000000000	0.000000000000	0.000000000000
0.149540000000	0.000000000000	0.000000000000	0.000000000000	0.000000000000	0.000000000000	0.000000000000	0.000000000000	0.000000000000	0.000000000000	0.869155260800	0.000000000000	0.000266186945	-151.291945930413	0.000000000000	904.091732580438	0.000000000000	0.000000000000	0.000000000000
0.149893333333	0.000000000000	0.000000000000	0.000000000000	0.000000000000	0.000000000000	0.000000000000	0.000000000000	0.000000000000	0.000000000000	0.869226311045	0.000000000000	0.000265329356	-151.156699836168	0.000000000000	905.246331007496	0.000000000000	0.000000000000	0.000000000000
0.150246666667	0.000000000000	0.000000000000	0.000000000000	0.000000000000	0.000000000000	0.000000000000	0.000000000000	0.000000000000	0.000000000000	0.869295445988	0.000000000000	0.000264474596	-151.015692908863	0.000000000000	906.340932137189	0.000000000000	0.000000000000	0.000000000000
0.150600000000	0.000000000000	0.000000000000	0.000000000000	0.000000000000	0.000000000000	0.000000000000	0.000000000000	0.000000000000	0.000000000000	0.869362695386	0.000000000000	0.000263622545	-150.869159702608	0.000000000000	907.377013570018	0.000000000000	0.000000000000	0.000000000000
0.150953333333	0.000000000000	0.000000000000	0.000000000000	0.000000000000	0.000000000000	0.000000000000	0.000000000000	0.000000000000	0.000000000000	0.869428089598	0.000000000000	0.000262773089	-150.717332401038	0.000000000000	908.356010693727	0.000000000000	0.000000000000	0.000000000000
0.151306666667	0.000000000000	0.000000000000	0.000000000000	0.000000000000	0.000000000000	0.000000000000	0.000000000000	0.000000000000	0.000000000000	0.869491659562	0.000000000000	0.000261926117	-150.560440562536	0.000000000000	909.279318021467	0.000000000000	0.000000000000	0.000000000000
0.151660000000	0.000000000000	0.000000000000	0.000000000000	0.000000000000	0.000000000000	0.000000000000	0.000000000000	0.000000000000	0.000000000000	0.869553436762	0.000000000000	0.000261081521	-150.398710906764	0.000000000000	910.148290451169	0.000000000000	0.000000000000	0.000000000000
0.152013333333	0.000000000000	0.000000000000	0.000000000000	0.000000000000	0.000000000000	0.000000000000	0.000000000000	0.000000000000	0.000000000000	0.869613453199	0.000000000000	0.000260239199	-150.232367135239	0.000000000000	910.964244467336	0.000000000000	0.000000000000	0.000000000000
0.152366666667	0.000000000000	0.000000000000	0.000000000000	0.000000000000	0.000000000000	0.000000000000	0.000000000000	0.000000000000	0.000000000000	0.869671741362	0.000000000000	0.000259399053	-150.061629784320	0.000000000000	911.728459297578	0.000000000000	0.000000000000	0.000000000000
0.152720000000	0.000000000000	0.000000000000	0.000000000000	0.000000000000	0.000000000000	0.000000000000	0.000000000000	0.000000000000	0.000000000000	0.869728334196	0.000000000000	0.000258560986	-149.886716102720	0.000000000000	912.442178035716	0.000000000000	0.000000000000	0.000000000000
0.153073333333	0.000000000000	0.000000000000	0.000000000000	0.000000000000	0.000000000000	0.000000000000	0.000000000000	0.000000000000	0.000000000000	0.869783265075	0.000000000000	0.000257724908	-149.707839952744	0.000000000000	913.106608737403	0.000000000000	0.000000000000	0.000000000000
0.153426666667	0.000000000000	0.000000000000	0.000000000000	0.000000000000	0.000000000000	0.000000000000	0.000000000000	0.000000000000	0.000000000000	0.869836567770	0.000000000000	0.000256890733	-149.525211730241	0.000000000000	913.722925493041	0.000000000000	0.000000000000	0.000000000000
0.153780000000	0.000000000000	0.000000000000	0.000000000000	0.000000000000	0.000000000000	0.000000000000	0.000000000000	0.000000000000	0.000000000000	0.869888276423	0.000000000000	0.000256058377	-149.339038301557	0.000000000000	914.292269481251	0.000000000000	0.000000000000	0.000000000000
0.154133333333	0.000000000000	0.000000000000	0.000000000000	0.000000000000	0.000000000000	0.000000000000	0.000000000000	0.000000000000	0.000000000000	0.869938425513	0.000000000000	0.000255227759	-149.149522954539	0.000000000000	914.815750003833	0.000000000000	0.000000000000	0.000000000000
0.154486666667	0.000000000000	0.000000000000	0.000000000000	0.000000000000	0.000000000000	0.000000000000	0.000000000000	0.000000000000	0.000000000000	0.869987049832	0.000000000000	0.000254398805	-148.956865361925	0.000000000000	915.294445503585	0.000000000000	0.000000000000	0.000000000000
0.154840000000	0.000000000000	0.000000000000	0.000000000000	0.000000000000	0.000000000000	0.000000000000	0.000000000000	0.000000000000	0.000000000000	0.870034184457	0.000000000000	0.000253571442	-148.761261554935	0.000000000000	915.729404564273	0.000000000000	0.000000000000	0.000000000000
0.155193333333	0.000000000000	0.000000000000	0.000000000000	0.000000000000	0.000000000000	0.000000000000	0.000000000000	0.000000000000	0.000000000000	0.870079864719	0.000000000000	0.000252745600	-148.562903906325	0.000000000000	916.121646892707	0.000000000000	0.000000000000	0.000000000000
0.155546666667	0.000000000000	0.000000000000	0.000000000000	0.000000000000	0.000000000000	0.000000000000	0.000000000000	0.000000000000	0.000000000000	0.870124126182	0.000000000000	0.000251921215	-148.361981120273	0.000000000000	916.472164282271	0.000000000000	0.000000000000	0.000000000000
0.155900000000	0.000000000000	0.000000000000	0.000000000000	0.000000000000	0.000000000000	0.000000000000	0.000000000000	0.000000000000	0.000000000000	0.870167004610	0.000000000000	0.000251098224	-148.158678230059	0.000000000000	916.781921556129	0.000000000000	0.000000000000	0.000000000000
0.156253333333	0.000000000000	0.000000000000	0.000000000000	0.000000000000	0.000000000000	0.000000000000	0.000000000000	0.000000000000	0.000000000000	0.870208535948	0.000000000000	0.000250276568	-147.953176600064	0.000000000000	917.051857490229	0.000000000000	0.000000000000	0.000000000000
0.156606666667	0.000000000000	0.000000000000	0.000000000000	0.000000000000	0.000000000000	0.000000000000	0.000000000000	0.000000000000	0.000000000000	0.870248756294	0.000000000000	0.000249456191	-147.745653933086	0.000000000000	917.282885715809	0.000000000000	0.000000000000	0.000000000000
0.156960000000	0.000000000000	0.000000000000	0.000000000000	0.000000000000	0.000000000000	0.000000000000	0.000000000000	0.000000000000	0.000000000000	0.870287701875	0.000000000000	0.000248637040	-147.536284281534	0.000000000000	917.475895596298	0.000000000000	0.000000000000	0.000000000000
0.157313333333	0.000000000000	0.000000000000	0.000000000000	0.000000000000	0.000000000000	0.000000000000	0.000000000000	0.000000000000	0.000000000000	0.870325409025	0.000000000000	0.000247819066	-147.325238068345	0.000000000000	917.631753079183	0.000000000000	0.000000000000	0.000000000000
0.157666666667	0.000000000000	0.000000000000	0.000000000000	0.000000000000	0.000000000000	0.000000000000	0.000000000000	0.000000000000	0.000000000000	0.870361914160	0.000000000000	0.000247002222	-147.112682092250	0.000000000000	917.751301535645	0.000000000000	0.000000000000	0.000000000000
0.158020000000	0.000000000000	0.000000000000	0.000000000000	0.000000000000	0.000000000000	0.000000000000	0.000000000000	0.000000000000	0.000000000000	0.870397253760	0.000000000000	0.000246186463	-146.898779561762	0.000000000000	917.835362556616	0.000000000000	0.000000000000	0.000000000000
0.158373333333	0.000000000000	0.000000000000	0.000000000000	0.000000000000	0.000000000000	0.000000000000	0.000000000000	0.000000000000	0.000000000000	0.870431464341	0.000000000000	0.000245371748	-146.683690111516	0.000000000000	917.884736684402	0.000000000000	0.000000000000	0.000000000000
0.158726666667	0.000000000000	0.000000000000	0.000000000000	0.000000000000	0.000000000000	0.000000000000	0.000000000000	0.000000000000	0.000000000000	0.870464582445	0.000000000000	0.000244558039	-146.467569828717	0.000000000000	917.900204022095	0.000000000000	0.000000000000	0.000000000000
0.159080000000	0.000000000000	0.000000000000	0.000000000000	0.000000000000	0.000000000000	0.000000000000	0.000000000000	0.000000000000	0.000000000000	0.870496644608	0.000000000000	0.000243745299	-146.250571281045	0.000000000000	917.882525118556	0.000000000000	0.000000000000	0.000000000000
0.159433333333	0.000000000000	0.000000000000	0.000000000000	0.000000000000	0.000000000000	0.000000000000	0.000000000000	0.000000000000	0.000000000000	0.870527687350	0.000000000000	0.000242933495	-146.032843545416	0.000000000000	917.832441716344	0.000000000000	0.000000000000	0.000000000000
0.159786666667	0.000000000000	0.000000000000	0.000000000000	0.000000000000	0.000000000000	0.000000000000	0.000000000000	0.000000000000	0.000000000000	0.870557747155	0.000000000000	0.000242122595	-145.814532236794	0.000000000000	917.750677427584	0.000000000000	0.000000000000	0.000000000000
0.160140000000	0.000000000000	0.000000000000	0.000000000000	0.000000000000	0.000000000000	0.000000000000	0.000000000000	0.000000000000	0.000000000000	0.870586860450	0.000000000000	0.000241312570	-145.595779539159	0.000000000000	917.637938381625	0.000000000000	0.000000000000	0.000000000000
0.160493333333	0.000000000000	0.000000000000	0.000000000000	0.000000000000	0.000000000000	0.000000000000	0.000000000000	0.000000000000	0.000000000000	0.870615063590	0.000000000000	0.000240503394	-145.376724236707	0.000000000000	917.494913848652	0.000000000000	0.000000000000	0.000000000000
0.160846666667	0.000000000000	0.000000000000	0.000000000000	0.000000000000	0.000000000000	0.000000000000	0.000000000000	0.000000000000	0.000000000000	0.870642392844	0.000000000000	0.000239695042	-145.157501746745	0.000000000000	917.322276836293	0.000000000000	0.000000000000	0.000000000000
0.161200000000	0.000000000000	0.000000000000	0.000000000000	0.000000000000	0.000000000000	0.000000000000	0.000000000000	0.000000000000	0.000000000000	0.870668884375	0.000000000000	0.000238887493	-144.938244152994	0.000000000000	917.120684662056	0.000000000000	0.000000000000	0.000000000000
0.161553333333	0.000000000000	0.000000000000	0.000000000000	0.000000000000	0.000000000000	0.000000000000	0.000000000000	0.000000000000	0.000000000000	0.870694574231	0.000000000000	0.000238080725	-144.719080239507	0.000000000000	916.890779500271	0.000000000000	0.000000000000	0.000000000000
0.161906666667	0.000000000000	0.000000000000	0.000000000000	0.000000000000	0.000000000000	0.000000000000	0.000000000000	0.000000000000	0.000000000000	0.870719498325	0.000000000000	0.000237274721	-144.500135525586	0.000000000000	916.633188904942	0.000000000000	0.000000000000	0.000000000000
0.162260000000	0.000000000000	0.000000000000	0.000000000000	0.000000000000	0.000000000000	0.000000000000	0.000000000000	0.000000000000	0.000000000000	0.870743692424	0.000000000000	0.000236469463	-144.281532301131	0.000000000000	916.348526308841	0.000000000000	0.000000000000	0.000000000000
0.162613333333	0.000000000000	0.000000000000	0.000000000000	0.000000000000	0.000000000000	0.000000000000	0.000000000000	0.000000000000	0.000000000000	0.870767192138	0.000000000000	0.000235664939	-144.063389662601	0.000000000000	916.037391498969	0.000000000000	0.000000000000	0.000000000000
0.162966666667	0.000000000000	0.000000000000	0.000000000000	0.000000000000	0.000000000000	0.000000000000	0.000000000000	0.000000000000	0.000000000000	0.870790032905	0.000000000000	0.000234861134	-143.845823549304	0.000000000000	915.700371070072	0.000000000000	0.000000000000	0.000000000000
0.163320000000	0.000000000000	0.000000000000	0.000000000000	0.000000000000	0.000000000000	0.000000000000	0.000000000000	0.000000000000	0.000000000000	0.870812249980	0.000000000000	0.000234058039	-143.628946780200	0.000000000000	915.338038855611	0.000000000000	0.000000000000	0.000000000000
0.163673333333	0.000000000000	0.000000000000	0.000000000000	0.000000000000	0.000000000000	0.000000000000	0.000000000000	0.000000000000	0.000000000000	0.870833878427	0.000000000000	0.000233255643	-143.412869091332	0.000000000000	914.950956337825	0.000000000000	0.000000000000	0.000000000000
0.164026666667	0.000000000000	0.000000000000	0.000000000000	0.000000000000	0.000000000000	0.000000000000	0.000000000000	0.000000000000	0.000000000000	0.870854953103	0.000000000000	0.000232453940	-143.197697173325	0.000000000000	914.539673037060	0.000000000000	0.000000000000	0.000000000000
0.164380000000	0.000000000000	0.000000000000	0.000000000000	0.000000000000	0.000000000000	0.000000000000	0.000000000000	0.000000000000	0.000000000000	0.870875508654	0.000000000000	0.000231652922	-142.983534709576	0.000000000000	914.104726880889	0.000000000000	0.000000000000	0.000000000000
0.164733333333	0.000000000000	0.000000000000	0.000000000000	0.000000000000	0.000000000000	0.000000000000	0.000000000000	0.000000000000	0.000000000000	0.870895579503	0.000000000000	0.000230852587	-142.770482414200	0.000000000000	913.646644554868	0.000000000000	0.000000000000	0.000000000000
0.165086666667	0.000000000000	0.000000000000	0.000000000000	0.000000000000	0.000000000000	0.000000000000	0.000000000000	0.000000000000	0.000000000000	0.870915199841	0.000000000000	0.000230052930	-142.558638070961	0.000000000000	913.165941833430	0.000000000000	0.000000000000	0.000000000000
0.165440000000	0.000000000000	0.000000000000	0.000000000000	0.000000000000	0.000000000000	0.000000000000	0.000000000000	0.000000000000	0.000000000000	0.870934403621	0.000000000000	0.000229253951	-142.348096572103	0.000000000000	912.663123893542	0.000000000000	0.000000000000	0.000000000000
0.165793333333	0.000000000000	0.000000000000	0.000000000000	0.000000000000	0.000000000000	0.000000000000	0.000000000000	0.000000000000	0.000000000000	0.870953224548	0.000000000000	0.000228455648	-142.138949957431	0.000000000000	912.138685610903	0.000000000000	0.000000000000	0.000000000000
0.166146666667	0.000000000000	0.000000000000	0.000000000000	0.000000000000	0.000000000000	0.000000000000	0.000000000000	0.000000000000	0.000000000000	0.870971696076	0.000000000000	0.000227658024	-141.931287453829	0.000000000000	911.593111838978	0.000000000000	0.000000000000	0.000000000000
0.166500000000	0.000000000000	0.000000000000	0.000000000000	0.000000000000	0.000000000000	0.000000000000	0.000000000000	0.000000000000	0.000000000000	0.870989851396	0.000000000000	0.000226861080	-141.725195514758	0.000000000000	911.026877672137	0.000000000000	0.000000000000	0.000000000000
0.166853333333	0.000000000000	0.000000000000	0.000000000000	0.000000000000	0.000000000000	0.000000000000	0.000000000000	0.000000000000	0.000000000000	0.871007723434	0.000000000000	0.000226064821	-141.520757860003	0.000000000000	910.440448692697	0.000000000000	0.000000000000	0.000000000000
0.167206666667	0.000000000000	0.000000000000	0.000000000000	0.000000000000	0.000000000000	0.000000000000	0.000000000000	0.000000000000	0.000000000000	0.871025344848	0.000000000000	0.000225269251	-141.318055515881	0.000000000000	909.834281202607	0.000000000000	0.000000000000	0.000000000000
0.167560000000	0.000000000000	0.000000000000	0.000000000000	0.000000000000	0.000000000000	0.000000000000	0.000000000000	0.000000000000	0.000000000000	0.871042748014	0.000000000000	0.000224474377	-141.117166855268	0.000000000000	909.208822440046	0.000000000000	0.000000000000	0.000000000000
0.167913333333	0.000000000000	0.000000000000	0.000000000000	0.000000000000	0.000000000000	0.000000000000	0.000000000000	0.000000000000	0.000000000000	0.871059965033	0.000000000000	0.000223680205	-140.918167637916	0.000000000000	908.564510781490	0.000000000000	0.000000000000	0.000000000000
0.168266666667	0.000000000000	0.000000000000	0.000000000000	0.000000000000	0.000000000000	0.000000000000	0.000000000000	0.000000000000	0.000000000000	0.871077027716	0.000000000000	0.000222886744	-140.721131051071	0.000000000000	907.901775929084	0.000000000000	0.000000000000	0.000000000000
0.168620000000	0.000000000000	0.000000000000	0.000000000000	0.000000000000	0.000000000000	0.000000000000	0.000000000000	0.000000000000	0.000000000000	0.871093967591	0.000000000000	0.000222094004	-140.526127749790	0.000000000000	907.221039084022	0.000000000000	0.000000000000	0.000000000000
0.168973333333	0.000000000000	0.000000000000	0.000000000000	0.000000000000	0.000000000000	0.000000000000	0.000000000000	0.000000000000	0.000000000000	0.871110815890	0.000000000000	0.000221301994	-140.333225897798	0.000000000000	906.522713105553	0.000000000000	0.000000000000	0.000000000000
0.169326666667	0.000000000000	0.000000000000	0.000000000000	0.000000000000	0.000000000000	0.000000000000	0.000000000000	0.000000000000	0.000000000000	0.871127603554	0.000000000000	0.000220510726	-140.142491208335	0.000000000000	905.807202655539	0.000000000000	0.000000000000	0.000000000000
0.169680000000	0.000000000000	0.000000000000	0.000000000000	0.000000000000	0.000000000000	0.000000000000	0.000000000000	0.000000000000	0.000000000000	0.871144361225	0.000000000000	0.000219720213	-139.953986984991	0.000000000000	905.074904328998	0.000000000000	0.000000000000	0.000000000000
0.170033333333	0.000000000000	0.000000000000	0.000000000000	0.000000000000	0.000000000000	0.000000000000	0.000000000000	0.000000000000	0.000000000000	0.871161119247	0.000000000000	0.000218930468	-139.767774162685	0.000000000000	904.326206770061	0.000000000000	0.000000000000	0.000000000000
0.170386666667	0.000000000000	0.000000000000	0.000000000000	0.000000000000	0.000000000000	0.000000000000	0.000000000000	0.000000000000	0.000000000000	0.871177907666	0.000000000000	0.000218141504	-139.583911348890	0.000000000000	903.561490772388	0.000000000000	0.000000000000	0.000000000000
0.170740000000	0.000000000000	0.000000000000	0.000000000000	0.000000000000	0.000000000000	0.000000000000	0.000000000000	0.000000000000	0.000000000000	0.871194756224	0.000000000000	0.000217353337	-139.402454864620	0.000000000000	902.781129365005	0.000000000000	0.000000000000	0.000000000000
0.171093333333	0.000000000000	0.000000000000	0.000000000000	0.000000000000	0.000000000000	0.000000000000	0.000000000000	0.000000000000	0.000000000000	0.871211694362	0.000000000000	0.000216565983	-139.223458785737	0.000000000000	901.985487881087	0.000000000000	0.000000000000	0.000000000000
0.171446666667	0.000000000000	0.000000000000	0.000000000000	0.000000000000	0.000000000000	0.000000000000	0.000000000000	0.000000000000	0.000000000000	0.871228751218	0.000000000000	0.000215779459	-139.046974984451	0.000000000000	901.174924009827	0.000000000000	0.000000000000	0.000000000000
0.171800000000	0.000000000000	0.000000000000	0.000000000000	0.000000000000	0.000000000000	0.000000000000	0.000000000000	0.000000000000	0.000000000000	0.871245955627	0.000000000000	0.000214993781	-138.873053170722	0.000000000000	900.349787830005	0.000000000000	0.000000000000	0.000000000000
0.172153333333	0.000000000000	0.000000000000	0.000000000000	0.000000000000	0.000000000000	0.000000000000	0.000000000000	0.000000000000	0.000000000000	0.871263336120	0.000000000000	0.000214208968	-138.701740933880	0.000000000000	899.510421823555	0.000000000000	0.000000000000	0.000000000000
0.172506666667	0.000000000000	0.000000000000	0.000000000000	0.000000000000	0.000000000000	0.000000000000	0.000000000000	0.000000000000	0.000000000000	0.871280920929	0.000000000000	0.000213425038	-138.533083784546	0.000000000000	898.657160867849	0.000000000000	0.000000000000	0.000000000000
0.172860000000	0.000000000000	0.000000000000	0.000000000000	0.000000000000	0.000000000000	0.000000000000	0.000000000000	0.000000000000	0.000000000000	0.871298737980	0.000000000000	0.000212642012	-138.367125196470	0.000000000000	897.790332203553	0.000000000000	0.000000000000	0.000000000000
0.173213333333	0.000000000000	0.000000000000	0.000000000000	0.000000000000	0.000000000000	0.000000000000	0.000000000000	0.000000000000	0.000000000000	0.871316814900	0.000000000000	0.000211859909	-138.203906648836	0.000000000000	896.910255376639	0.000000000000	0.000000000000	0.000000000000
0.173566666667	0.000000000000	0.000000000000	0.000000000000	0.000000000000	0.000000000000	0.000000000000	0.000000000000	0.000000000000	0.000000000000	0.871335179018	0.000000000000	0.000211078750	-138.043467668964	0.000000000000	896.017242150156	0.000000000000	0.000000000000	0.000000000000
0.173920000000	0.000000000000	0.000000000000	0.000000000000	0.000000000000	0.000000000000	0.000000000000	0.000000000000	0.000000000000	0.000000000000	0.871353857364	0.000000000000	0.000210298556	-137.885845875190	0.000000000000	895.111596382503	0.000000000000	0.000000000000	0.000000000000
0.174273333333	0.000000000000	0.000000000000	0.000000000000	0.000000000000	0.000000000000	0.000000000000	0.000000000000	0.000000000000	0.000000000000	0.871372876672	0.000000000000	0.000209519350	-137.731077020342	0.000000000000	894.193613867277	0.000000000000	0.000000000000	0.000000000000
0.174626666667	0.000000000000	0.000000000000	0.000000000000	0.000000000000	0.000000000000	0.000000000000	0.000000000000	0.000000000000	0.000000000000	0.871392263380	0.000000000000	0.000208741154	-137.579195036087	0.000000000000	893.263582128779	0.000000000000	0.000000000000	0.000000000000
0.174980000000	0.000000000000	0.000000000000	0.000000000000	0.000000000000	0.000000000000	0.000000000000	0.000000000000	0.000000000000	0.000000000000	0.871412043639	0.000000000000	0.000207963990	-137.430232077221	0.000000000000	892.321780167182	0.000000000000	0.000000000000	0.000000000000
0.175333333333	0.000000000000	0.000000000000	0.000000000000	0.000000000000	0.000000000000	0.000000000000	0.000000000000	0.000000000000	0.000000000000	0.871432243307	0.000000000000	0.000207187882	-137.284218568072	0.000000000000	891.368478142769	0.000000000000	0.000000000000	0.000000000000
0.175686666667	0.000000000000	0.000000000000	0.000000000000	0.000000000000	0.000000000000	0.000000000000	0.000000000000	0.000000000000	0.000000000000	0.871452887948	0.000000000000	0.000206412859	-137.142747331515	0.000000000000	890.424820115594	0.000000000000	0.000000000000	0.000000000000
0.176040000000	0.000000000000	0.000000000000	0.000000000000	0.000000000000	0.000000000000	0.000000000000	0.000000000000	0.000000000000	0.000000000000	0.871474002356	0.000000000000	0.000205638936	-137.007282153299	0.000000000000	889.511939072197	0.000000000000	0.000000000000	0.000000000000
0.176393333333	0.000000000000	0.000000000000	0.000000000000	0.000000000000	0.000000000000	0.000000000000	0.000000000000	0.000000000000	0.000000000000	0.871495610333	0.000000000000	0.000204866142	-136.877658409394	0.000000000000	888.630007545677	0.000000000000	0.000000000000	0.000000000000
0.176746666667	0.000000000000	0.000000000000	0.000000000000	0.000000000000	0.000000000000	0.000000000000	0.000000000000	0.000000000000	0.000000000000	0.871517734554	0.000000000000	0.000204094504	-136.753713439969	0.000000000000	887.779115249095	0.000000000000	0.000000000000	0.000000000000
0.177100000000	0.000000000000	0.000000000000	0.000000000000	0.000000000000	0.000000000000	0.000000000000	0.000000000000	0.000000000000	0.000000000000	0.871540396618	0.000000000000	0.000203324046	-136.635287576216	0.000000000000	886.959280222321	0.000000000000	0.000000000000	0.000000000000
0.177453333333	0.000000000000	0.000000000000	0.000000000000	0.000000000000	0.000000000000	0.000000000000	0.000000000000	0.000000000000	0.000000000000	0.871563617065	0.000000000000	0.000202554795	-136.522224886244	0.000000000000	886.170458584034	0.000000000000	0.000000000000	0.000000000000
0.177806666667	0.000000000000	0.000000000000	0.000000000000	0.000000000000	0.000000000000	0.000000000000	0.000000000000	0.000000000000	0.000000000000	0.871587415413	0.000000000000	0.000201786779	-136.414373614805	0.000000000000	885.412552685024	0.000000000000	0.000000000000	0.000000000000
0.178160000000	0.000000000000	0.000000000000	0.000000000000	0.000000000000	0.000000000000	0.000000000000	0.000000000000	0.000000000000	0.000000000000	0.871611810187	0.000000000000	0.000201020025	-136.311586397511	0.000000000000	884.685417955817	0.000000000000	0.000000000000	0.000000000000
0.178513333333	0.000000000000	0.000000000000	0.000000000000	0.000000000000	0.000000000000	0.000000000000	0.000000000000	0.000000000000	0.000000000000	0.871636818956	0.000000000000	0.000200254562	-136.213720311583	0.000000000000	883.988868677964	0.000000000000	0.000000000000	0.000000000000
0.178866666667	0.000000000000	0.000000000000	0.000000000000	0.000000000000	0.000000000000	0.000000000000	0.000000000000	0.000000000000	0.000000000000	0.871662458369	0.000000000000	0.000199490420	-136.120636810349	0.000000000000	883.322682859146	0.000000000000	0.000000000000	0.000000000000
0.179220000000	0.000000000000	0.000000000000	0.000000000000	0.000000000000	0.000000000000	0.000000000000	0.000000000000	0.000000000000	0.000000000000	0.871688744188	0.000000000000	0.000198727628	-136.032201576354	0.000000000000	882.686606356667	0.000000000000	0.000000000000	0.000000000000
0.179573333333	0.000000000000	0.000000000000	0.000000000000	0.000000000000	0.000000000000	0.000000000000	0.000000000000	0.000000000000	0.000000000000	0.871715691323	0.000000000000	0.000197966219	-135.948284320115	0.000000000000	882.080356363859	0.000000000000	0.000000000000	0.000000000000
0.179926666667	0.000000000000	0.000000000000	0.000000000000	0.000000000000	0.000000000000	0.000000000000	0.000000000000	0.000000000000	0.000000000000	0.871743313866	0.000000000000	0.000197206223	-135.868758543921	0.000000000000	881.503624352106	0.000000000000	0.000000000000	0.000000000000
0.180280000000	0.000000000000	0.000000000000	0.000000000000	0.000000000000	0.000000000000	0.000000000000	0.000000000000	0.000000000000	0.000000000000	0.871771625125	0.000000000000	0.000196447673	-135.793501286034	0.000000000000	880.956078541831	0.000000000000	0.000000000000	0.000000000000
0.180633333333	0.000000000000	0.000000000000	0.000000000000	0.000000000000	0.000000000000	0.000000000000	0.000000000000	0.000000000000	0.000000000000	0.871800637650	0.000000000000	0.000195690603	-135.722392855145	0.000000000000	880.437365963767	0.000000000000	0.000000000000	0.000000000000
0.180986666667	0.000000000000	0.000000000000	0.000000000000	0.000000000000	0.000000000000	0.000000000000	0.000000000000	0.000000000000	0.000000000000	0.871830363264	0.000000000000	0.000194935047	-135.655316562825	0.000000000000	879.947114158282	0.000000000000	0.000000000000	0.000000000000
0.181340000000	0.000000000000	0.000000000000	0.000000000000	0.000000000000	0.000000000000	0.000000000000	0.000000000000	0.000000000000	0.000000000000	0.871860813094	0.000000000000	0.000194181039	-135.592158459955	0.000000000000	879.484932550722	0.000000000000	0.000000000000	0.000000000000
0.181693333333	0.000000000000	0.000000000000	0.000000000000	0.000000000000	0.000000000000	0.000000000000	0.000000000000	0.000000000000	0.000000000000	0.871891997589	0.000000000000	0.000193428616	-135.532807079993	0.000000000000	879.050413534451	0.000000000000	0.000000000000	0.000000000000
0.182046666667	0.000000000000	0.000000000000	0.000000000000	0.000000000000	0.000000000000	0.000000000000	0.000000000000	0.000000000000	0.000000000000	0.871923926553	0.000000000000	0.000192677814	-135.477153191773	0.000000000000	878.643133284868	0.000000000000	0.000000000000	0.000000000000
0.182400000000	0.000000000000	0.000000000000	0.000000000000	0.000000000000	0.000000000000	0.000000000000	0.000000000000	0.000000000000	0.000000000000	0.871956609161	0.000000000000	0.000191928670	-135.425089562839	0.000000000000	878.262652323144	0.000000000000	0.000000000000	0.000000000000
0.182753333333	0.000000000000	0.000000000000	0.000000000000	0.000000000000	0.000000000000	0.000000000000	0.000000000000	0.000000000000	0.000000000000	0.871990053984	0.000000000000	0.000191181221	-135.376510734631	0.000000000000	877.908515843047	0.000000000000	0.000000000000	0.000000000000
0.183106666667	0.000000000000	0.000000000000	0.000000000000	0.000000000000	0.000000000000	0.000000000000	0.000000000000	0.000000000000	0.000000000000	0.872024269009	0.000000000000	0.000190435505	-135.331312808990	0.000000000000	877.580253811148	0.000000000000	0.000000000000	0.000000000000
0.183460000000	0.000000000000	0.000000000000	0.000000000000	0.000000000000	0.000000000000	0.000000000000	0.000000000000	0.000000000000	0.000000000000	0.872059261657	0.000000000000	0.000189691563	-135.289393245514	0.000000000000	877.277380848454	0.000000000000	0.000000000000	0.000000000000
0.183813333333	0.000000000000	0.000000000000	0.000000000000	0.000000000000	0.000000000000	0.000000000000	0.000000000000	0.000000000000	0.000000000000	0.872095038804	0.000000000000	0.000188949432	-135.250650670312	0.000000000000	876.999395898714	0.000000000000	0.000000000000	0.000000000000
0.184166666667	0.000000000000	0.000000000000	0.000000000000	0.000000000000	0.000000000000	0.000000000000	0.000000000000	0.000000000000	0.000000000000	0.872131606793	0.000000000000	0.000188209152	-135.214984694091	0.000000000000	876.745781690730	0.000000000000	0.000000000000	0.000000000000
0.184520000000	0.000000000000	0.000000000000	0.000000000000	0.000000000000	0.000000000000	0.000000000000	0.000000000000	0.000000000000	0.000000000000	0.872168971454	0.000000000000	0.000187470765	-135.182295738892	0.000000000000	876.516004005274	0.000000000000	0.000000000000	0.000000000000
0.184873333333	0.000000000000	0.000000000000	0.000000000000	0.000000000000	0.000000000000	0.000000000000	0.000000000000	0.000000000000	0.000000000000	0.872207138119	0.000000000000	0.000186734311	-135.152484872771	0.000000000000	876.309510761905	0.000000000000	0.000000000000	0.000000000000
0.185226666667	0.000000000000	0.000000000000	0.000000000000	0.000000000000	0.000000000000	0.000000000000	0.000000000000	0.000000000000	0.000000000000	0.872246111637	0.000000000000	0.000185999830	-135.125453649609	0.000000000000	876.125730956243	0.000000000000	0.000000000000	0.000000000000
0.185580000000	0.000000000000	0.000000000000	0.000000000000	0.000000000000	0.000000000000	0.000000000000	0.000000000000	0.000000000000	0.000000000000	0.872285896384	0.000000000000	0.000185267364	-135.101103952767	0.000000000000	875.964073496660	0.000000000000	0.000000000000	0.000000000000
0.185933333333	0.000000000000	0.000000000000	0.000000000000	0.000000000000	0.000000000000	0.000000000000	0.000000000000	0.000000000000	0.000000000000	0.872326496283	0.000000000000	0.000184536955	-135.079337839602	0.000000000000	875.823926021877	0.000000000000	0.000000000000	0.000000000000
0.186286666667	0.000000000000	0.000000000000	0.000000000000	0.000000000000	0.000000000000	0.000000000000	0.000000000000	0.000000000000	0.000000000000	0.872367914811	0.000000000000	0.000183808645	-135.060057381508	0.000000000000	875.704653833151	0.000000000000	0.000000000000	0.000000000000
0.186640000000	0.000000000000	0.000000000000	0.000000000000	0.000000000000	0.000000000000	0.000000000000	0.000000000000	0.000000000000	0.000000000000	0.872410155013	0.000000000000	0.000183082475	-135.043164496399	0.000000000000	875.605599143185	0.000000000000	0.000000000000	0.000000000000
0.186993333333	0.000000000000	0.000000000000	0.000000000000	0.000000000000	0.000000000000	0.000000000000	0.000000000000	0.000000000000	0.000000000000	0.872453219516	0.000000000000	0.000182358489	-135.028560762953	0.000000000000	875.526080958475	0.000000000000	0.000000000000	0.000000000000
0.187346666667	0.000000000000	0.000000000000	0.000000000000	0.000000000000	0.000000000000	0.000000000000	0.000000000000	0.000000000000	0.000000000000	0.872497110538	0.000000000000	0.000181636728	-135.016147207236	0.000000000000	875.465396058285	0.000000000000	0.000000000000	0.000000000000
0.187700000000	0.000000000000	0.000000000000	0.000000000000	0.000000000000	0.000000000000	0.000000000000	0.000000000000	0.000000000000	0.000000000000	0.872541829899	0.000000000000	0.000180917236	-135.005824045187	0.000000000000	875.422821745721	0.000000000000	0.000000000000	0.000000000000
0.188053333333	0.000000000000	0.000000000000	0.000000000000	0.000000000000	0.000000000000	0.000000000000	0.000000000000	0.000000000000	0.000000000000	0.872587379032	0.000000000000	0.000180200055	-134.997490358846	0.000000000000	875.397621312795	0.000000000000	0.000000000000	0.000000000000
0.188406666667	0.000000000000	0.000000000000	0.000000000000	0.000000000000	0.000000000000	0.000000000000	0.000000000000	0.000000000000	0.000000000000	0.872633758990	0.000000000000	0.000179485227	-134.991043678230	0.000000000000	875.389053476506	0.000000000000	0.000000000000	0.000000000000
0.188760000000	0.000000000000	0.000000000000	0.000000000000	0.000000000000	0.000000000000	0.000000000000	0.000000000000	0.000000000000	0.000000000000	0.872680970457	0.000000000000	0.000178772796	-134.986379429215	0.000000000000	875.396387352598	0.000000000000	0.000000000000	0.000000000000
0.189113333333	0.000000000000	0.000000000000	0.000000000000	0.000000000000	0.000000000000	0.000000000000	0.000000000000	0.000000000000	0.000000000000	0.872729013750	0.000000000000	0.000178062804	-134.983390206162	0.000000000000	875.418924687000	0.000000000000	0.000000000000	0.000000000000
0.189466666667	0.000000000000	0.000000000000	0.000000000000	0.000000000000	0.000000000000	0.000000000000	0.000000000000	0.000000000000	0.000000000000	0.872777888825	0.000000000000	0.000177355293	-134.981964820346	0.000000000000	875.456030793830	0.000000000000	0.000000000000	0.000000000000
0.189820000000	0.000000000000	0.000000000000	0.000000000000	0.000000000000	0.000000000000	0.000000000000	0.000000000000	0.000000000000	0.000000000000	0.872827595275	0.000000000000	0.000176650307	-134.981987082274	0.000000000000	875.507173998419	0.000000000000	0.000000000000	0.000000000000
0.190173333333	0.000000000000	0.000000000000	0.000000000000	0.000000000000	0.000000000000	0.000000000000	0.000000000000	0.000000000000	0.000000000000	0.872878132325	0.000000000000	0.000175947887	-134.983334354628	0.000000000000	875.571972150081	0.000000000000	0.000000000000	0.000000000000
0.190526666667	0.000000000000	0.000000000000	0.000000000000	0.000000000000	0.000000000000	0.000000000000	0.000000000000	0.000000000000	0.000000000000	0.872929498822	0.000000000000	0.000175248076	-134.985875990148	0.000000000000	875.650240124041	0.000000000000	0.000000000000	0.000000000000
0.190880000000	0.000000000000	0.000000000000	0.000000000000	0.000000000000	0.000000000000	0.000000000000	0.000000000000	0.000000000000	0.000000000000	0.872981693214	0.000000000000	0.000174550916	-134.989471679956	0.000000000000	875.742021977506	0.000000000000	0.000000000000	0.000000000000
0.191233333333	0.000000000000	0.000000000000	0.000000000000	0.000000000000	0.000000000000	0.000000000000	0.000000000000	0.000000000000	0.000000000000	0.873034713528	0.000000000000	0.000173856449	-134.993970392093	0.000000000000	875.847595194543	0.000000000000	0.000000000000	0.000000000000
0.191586666667	0.000000000000	0.000000000000	0.000000000000	0.000000000000	0.000000000000	0.000000000000	0.000000000000	0.000000000000	0.000000000000	0.873088557337	0.000000000000	0.000173164717	-134.999209894251	0.000000000000	875.967424514515	0.000000000000	0.000000000000	0.000000000000
0.191940000000	0.000000000000	0.000000000000	0.000000000000	0.000000000000	0.000000000000	0.000000000000	0.000000000000	0.000000000000	0.000000000000	0.873143221732	0.000000000000	0.000172475762	-135.005017481559	0.000000000000	876.102063762140	0.000000000000	0.000000000000	0.000000000000
0.192293333333	0.000000000000	0.000000000000	0.000000000000	0.000000000000	0.000000000000	0.000000000000	0.000000000000	0.000000000000	0.000000000000	0.873198703289	0.000000000000	0.000171789626	-135.011211822919	0.000000000000	876.252019089680	0.000000000000	0.000000000000	0.000000000000
0.192646666667	0.000000000000	0.000000000000	0.000000000000	0.000000000000	0.000000000000	0.000000000000	0.000000000000	0.000000000000	0.000000000000	0.873254998057	0.000000000000	0.000171106349	-135.017605574744	0.000000000000	876.417608664780	0.000000000000	0.000000000000	0.000000000000
0.193000000000	0.000000000000	0.000000000000	0.000000000000	0.000000000000	0.000000000000	0.000000000000	0.000000000000	0.000000000000	0.000000000000	0.873312101549	0.000000000000	0.000170425975	-135.024008081864	0.000000000000	876.598858414398	0.000000000000	0.000000000000	0.000000000000
0.193353333333	0.000000000000	0.000000000000	0.000000000000	0.000000000000	0.000000000000	0.000000000000	0.000000000000	0.000000000000	0.000000000000	0.873370008755	0.000000000000	0.000169748544	-135.030227465771	0.000000000000	876.795458033517	0.000000000000	0.000000000000	0.000000000000
0.193706666667	0.000000000000	0.000000000000	0.000000000000	0.000000000000	0.000000000000	0.000000000000	0.000000000000	0.000000000000	0.000000000000	0.873428714172	0.000000000000	0.000169074099	-135.036071658782	0.000000000000	877.006775908128	0.000000000000	0.000000000000	0.000000000000
0.194060000000	0.000000000000	0.000000000000	0.000000000000	0.000000000000	0.000000000000	0.000000000000	0.000000000000	0.000000000000	0.000000000000	0.873488211834	0.000000000000	0.000168402680	-135.041348304408	0.000000000000	877.231912160080	0.000000000000	0.000000000000	0.000000000000
0.194413333333	0.000000000000	0.000000000000	0.000000000000	0.000000000000	0.000000000000	0.000000000000	0.000000000000	0.000000000000	0.000000000000	0.873548495360	0.000000000000	0.000167734330	-135.045863713387	0.000000000000	877.469763806898	0.000000000000	0.000000000000	0.000000000000
0.194766666667	0.000000000000	0.000000000000	0.000000000000	0.000000000000	0.000000000000	0.000000000000	0.000000000000	0.000000000000	0.000000000000	0.873609557987	0.000000000000	0.000167069091	-135.049421239675	0.000000000000	877.719085157809	0.000000000000	0.000000000000	0.000000000000
0.195120000000	0.000000000000	0.000000000000	0.000000000000	0.000000000000	0.000000000000	0.000000000000	0.000000000000	0.000000000000	0.000000000000	0.873671392611	0.000000000000	0.000166407004	-135.051819192956	0.000000000000	877.978527989193	0.000000000000	0.000000000000	0.000000000000
0.195473333333	0.000000000000	0.000000000000	0.000000000000	0.000000000000	0.000000000000	0.000000000000	0.000000000000	0.000000000000	0.000000000000	0.873733991815	0.000000000000	0.000165748112	-135.052848787158	0.000000000000	878.246666701963	0.000000000000	0.000000000000	0.000000000000
0.195826666667	0.000000000000	0.000000000000	0.000000000000	0.000000000000	0.000000000000	0.000000000000	0.000000000000	0.000000000000	0.000000000000	0.873797347892	0.000000000000	0.000165092457	-135.052292961502	0.000000000000	878.521913064624	0.000000000000	0.000000000000	0.000000000000
0.196180000000	0.000000000000	0.000000000000	0.000000000000	0.000000000000	0.000000000000	0.000000000000	0.000000000000	0.000000000000	0.000000000000	0.873861452870	0.000000000000	0.000164440080	-135.049924290285	0.000000000000	878.802577170032	0.000000000000	0.000000000000	0.000000000000
0.196533333333	0.000000000000	0.000000000000	0.000000000000	0.000000000000	0.000000000000	0.000000000000	0.000000000000	0.000000000000	0.000000000000	0.873926298522	0.000000000000	0.000163791024	-135.045501206537	0.000000000000	879.086992056128	0.000000000000	0.000000000000	0.000000000000
0.196886666667	0.000000000000	0.000000000000	0.000000000000	0.000000000000	0.000000000000	0.000000000000	0.000000000000	0.000000000000	0.000000000000	0.873991876373	0.000000000000	0.000163145330	-135.038765479229	0.000000000000	879.373471731447	0.000000000000	0.000000000000	0.000000000000
0.197240000000	0.000000000000	0.000000000000	0.000000000000	0.000000000000	0.000000000000	0.000000000000	0.000000000000	0.000000000000	0.000000000000	0.874058177702	0.000000000000	0.000162503041	-135.029439904781	0.000000000000	879.660274948630	0.000000000000	0.000000000000	0.000000000000
0.197593333333	0.000000000000	0.000000000000	0.000000000000	0.000000000000	0.000000000000	0.000000000000	0.000000000000	0.000000000000	0.000000000000	0.874125193524	0.000000000000	0.000161864198	-135.017225976325	0.000000000000	879.945577896036	0.000000000000	0.000000000000	0.000000000000
0.197946666667	0.000000000000	0.000000000000	0.000000000000	0.000000000000	0.000000000000	0.000000000000	0.000000000000	0.000000000000	0.000000000000	0.874192914587	0.000000000000	0.000161228843	-135.001801416972	0.000000000000	880.227451653012	0.000000000000	0.000000000000	0.000000000000
0.198300000000	0.000000000000	0.000000000000	0.000000000000	0.000000000000	0.000000000000	0.000000000000	0.000000000000	0.000000000000	0.000000000000	0.874261331356	0.000000000000	0.000160597018	-134.982817496413	0.000000000000	880.503841793390	0.000000000000	0.000000000000	0.000000000000
0.198653333333	0.000000000000	0.000000000000	0.000000000000	0.000000000000	0.000000000000	0.000000000000	0.000000000000	0.000000000000	0.000000000000	0.874330433994	0.000000000000	0.000159968763	-134.959896065547	0.000000000000	880.772548475550	0.000000000000	0.000000000000	0.000000000000
0.199006666667	0.000000000000	0.000000000000	0.000000000000	0.000000000000	0.000000000000	0.000000000000	0.000000000000	0.000000000000	0.000000000000	0.874400212344	0.000000000000	0.000159344122	-134.932626258039	0.000000000000	881.031205939731	0.000000000000	0.000000000000	0.000000000000
0.199360000000	0.000000000000	0.000000000000	0.000000000000	0.000000000000	0.000000000000	0.000000000000	0.000000000000	0.000000000000	0.000000000000	0.874470655912	0.000000000000	0.000158723133	-134.900560815876	0.000000000000	881.277260705818	0.000000000000	0.000000000000	0.000000000000
0.199713333333	0.000000000000	0.000000000000	0.000000000000	0.000000000000	0.000000000000	0.000000000000	0.000000000000	0.000000000000	0.000000000000	0.874541753841	0.000000000000	0.000158105840	-134.863212005010	0.000000000000	881.507948020299	0.000000000000	0.000000000000	0.000000000000
0.200066666667	0.000000000000	0.000000000000	0.000000000000	0.000000000000	0.000000000000	0.000000000000	0.000000000000	0.000000000000	0.000000000000	0.874613494887	0.000000000000	0.000157492282	-134.820047100807	0.000000000000	881.720266310733	0.000000000000	0.000000000000	0.000000000000
0.200420000000	0.000000000000	0.000000000000	0.000000000000	0.000000000000	0.000000000000	0.000000000000	0.000000000000	0.000000000000	0.000000000000	0.874685867388	0.000000000000	0.000156882501	-134.770483443351	0.000000000000	881.910949622387	0.000000000000	0.000000000000	0.000000000000
0.200773333333	0.000000000000	0.000000000000	0.000000000000	0.000000000000	0.000000000000	0.000000000000	0.000000000000	0.000000000000	0.000000000000	0.874758859237	0.000000000000	0.000156276538	-134.713883098588	0.000000000000	882.076438287885	0.000000000000	0.000000000000	0.000000000000
0.201126666667	0.000000000000	0.000000000000	0.000000000000	0.000000000000	0.000000000000	0.000000000000	0.000000000000	0.000000000000	0.000000000000	0.874832457846	0.000000000000	0.000155674432	-134.649547213924	0.000000000000	882.212848483120	0.000000000000	0.000000000000	0.000000000000
0.201480000000	0.000000000000	0.000000000000	0.000000000000	0.000000000000	0.000000000000	0.000000000000	0.000000000000	0.000000000000	0.000000000000	0.874906650106	0.000000000000	0.000155076226	-134.576710245123	0.000000000000	882.315941915647	0.000000000000	0.000000000000	0.000000000000
0.201833333333	0.000000000000	0.000000000000	0.000000000000	0.000000000000	0.000000000000	0.000000000000	0.000000000000	0.000000000000	0.000000000000	0.874981422347	0.000000000000	0.000154481958	-134.494534362974	0.000000000000	882.381097790284	0.000000000000	0.000000000000	0.000000000000
0.202186666667	0.000000000000	0.000000000000	0.000000000000	0.000000000000	0.000000000000	0.000000000000	0.000000000000	0.000000000000	0.000000000000	0.875056760290	0.000000000000	0.000153891671	-134.402104549357	0.000000000000	882.403290530572	0.000000000000	0.000000000000	0.000000000000
0.202540000000	0.000000000000	0.000000000000	0.000000000000	0.000000000000	0.000000000000	0.000000000000	0.000000000000	0.000000000000	0.000000000000	0.875132649000	0.000000000000	0.000153305404	-134.298425187156	0.000000000000	882.377078685246	0.000000000000	0.000000000000	0.000000000000
0.202893333333	0.000000000000	0.000000000000	0.000000000000	0.000000000000	0.000000000000	0.000000000000	0.000000000000	0.000000000000	0.000000000000	0.875209072828	0.000000000000	0.000152723199	-134.182419372793	0.000000000000	882.296613228146	0.000000000000	0.000000000000	0.000000000000
0.203246666667	0.000000000000	0.000000000000	0.000000000000	0.000000000000	0.000000000000	0.000000000000	0.000000000000	0.000000000000	0.000000000000	0.875286015361	0.000000000000	0.000152145095	-134.052932769246	0.000000000000	882.155677284862	0.000000000000	0.000000000000	0.000000000000
0.203600000000	0.000000000000	0.000000000000	0.000000000000	0.000000000000	0.000000000000	0.000000000000	0.000000000000	0.000000000000	0.000000000000	0.875363459362	0.000000000000	0.000151571135	-133.908744594315	0.000000000000	881.947774303459	0.000000000000	0.000000000000	0.000000000000
0.203953333333	0.000000000000	0.000000000000	0.000000000000	0.000000000000	0.000000000000	0.000000000000	0.000000000000	0.000000000000	0.000000000000	0.875441386716	0.000000000000	0.000151001358	-133.748589289619	0.000000000000	881.666287662861	0.000000000000	0.000000000000	0.000000000000
0.204306666667	0.000000000000	0.000000000000	0.000000000000	0.000000000000	0.000000000000	0.000000000000	0.000000000000	0.000000000000	0.000000000000	0.875519778386	0.000000000000	0.000150435806	-133.571193423512	0.000000000000	881.304740788736	0.000000000000	0.000000000000	0.000000000000
0.204660000000	0.000000000000	0.000000000000	0.000000000000	0.000000000000	0.000000000000	0.000000000000	0.000000000000	0.000000000000	0.000000000000	0.875598614381	0.000000000000	0.000149874521	-133.375333139038	0.000000000000	880.857190807353	0.000000000000	0.000000000000	0.000000000000
0.205013333333	0.000000000000	0.000000000000	0.000000000000	0.000000000000	0.000000000000	0.000000000000	0.000000000000	0.000000000000	0.000000000000	0.875677873744	0.000000000000	0.000149317544	-133.159917338597	0.000000000000	880.318786195867	0.000000000000	0.000000000000	0.000000000000
0.205366666667	0.000000000000	0.000000000000	0.000000000000	0.000000000000	0.000000000000	0.000000000000	0.000000000000	0.000000000000	0.000000000000	0.875757534586	0.000000000000	0.000148764918	-132.924099752878	0.000000000000	879.686502627003	0.000000000000	0.000000000000	0.000000000000
0.205720000000	0.000000000000	0.000000000000	0.000000000000	0.000000000000	0.000000000000	0.000000000000	0.000000000000	0.000000000000	0.000000000000	0.875837574162	0.000000000000	0.000148216685	-132.667417720851	0.000000000000	878.960032318178	0.000000000000	0.000000000000	0.000000000000
0.206073333333	0.000000000000	0.000000000000	0.000000000000	0.000000000000	0.000000000000	0.000000000000	0.000000000000	0.000000000000	0.000000000000	0.875917969030	0.000000000000	0.000147672886	-132.389945877593	0.000000000000	878.142734620858	0.000000000000	0.000000000000	0.000000000000
0.206426666667	0.000000000000	0.000000000000	0.000000000000	0.000000000000	0.000000000000	0.000000000000	0.000000000000	0.000000000000	0.000000000000	0.875998695288	0.000000000000	0.000147133566	-132.092439712118	0.000000000000	877.242466200913	0.000000000000	0.000000000000	0.000000000000
0.206780000000	0.000000000000	0.000000000000	0.000000000000	0.000000000000	0.000000000000	0.000000000000	0.000000000000	0.000000000000	0.000000000000	0.876079728912	0.000000000000	0.000146598768	-131.776431391967	0.000000000000	876.272030097070	0.000000000000	0.000000000000	0.000000000000
0.207133333333	0.000000000000	0.000000000000	0.000000000000	0.000000000000	0.000000000000	0.000000000000	0.000000000000	0.000000000000	0.000000000000	0.876161046192	0.000000000000	0.000146068533	-131.444236629738	0.000000000000	875.248972957711	0.000000000000	0.000000000000	0.000000000000
0.207486666667	0.000000000000	0.000000000000	0.000000000000	0.000000000000	0.000000000000	0.000000000000	0.000000000000	0.000000000000	0.000000000000	0.876242624242	0.000000000000	0.000145542905	-131.098845251463	0.000000000000	874.194575632840	0.000000000000	0.000000000000	0.000000000000
0.207840000000	0.000000000000	0.000000000000	0.000000000000	0.000000000000	0.000000000000	0.000000000000	0.000000000000	0.000000000000	0.000000000000	0.876324441552	0.000000000000	0.000145021925	-130.743700391730	0.000000000000	873.132121714755	0.000000000000	0.000000000000	0.000000000000
0.208193333333	0.000000000000	0.000000000000	0.000000000000	0.000000000000	0.000000000000	0.000000000000	0.000000000000	0.000000000000	0.000000000000	0.876406478520	0.000000000000	0.000144505635	-130.382409264900	0.000000000000	872.084792847058	0.000000000000	0.000000000000	0.000000000000
0.208546666667	0.000000000000	0.000000000000	0.000000000000	0.000000000000	0.000000000000	0.000000000000	0.000000000000	0.000000000000	0.000000000000	0.876488717923	0.000000000000	0.000143994073	-130.018220061989	0.000000000000	871.071981438541	0.000000000000	0.000000000000	0.000000000000
0.208900000000	0.000000000000	0.000000000000	0.000000000000	0.000000000000	0.000000000000	0.000000000000	0.000000000000	0.000000000000	0.000000000000	0.876571145197	0.000000000000	0.000143487279	-129.652368654732	0.000000000000	870.097709065559	0.000000000000	0.000000000000	0.000000000000
0.209253333333	0.000000000000	0.000000000000	0.000000000000	0.000000000000	0.000000000000	0.000000000000	0.000000000000	0.000000000000	0.000000000000	0.876653748336	0.000000000000	0.000142985286	-129.285196033140	0.000000000000	869.159747044619	0.000000000000	0.000000000000	0.000000000000
0.209606666667	0.000000000000	0.000000000000	0.000000000000	0.000000000000	0.000000000000	0.000000000000	0.000000000000	0.000000000000	0.000000000000	0.876736517626	0.000000000000	0.000142488129	-128.917007563886	0.000000000000	868.256074815524	0.000000000000	0.000000000000	0.000000000000
0.209960000000	0.000000000000	0.000000000000	0.000000000000	0.000000000000	0.000000000000	0.000000000000	0.000000000000	0.000000000000	0.000000000000	0.876819445392	0.000000000000	0.000141995837	-128.548080520954	0.000000000000	867.384886467765	0.000000000000	0.000000000000	0.000000000000
0.210313333333	0.000000000000	0.000000000000	0.000000000000	0.000000000000	0.000000000000	0.000000000000	0.000000000000	0.000000000000	0.000000000000	0.876902525778	0.000000000000	0.000141508436	-128.178666909024	0.000000000000	866.544566998793	0.000000000000	0.000000000000	0.000000000000
0.210666666667	0.000000000000	0.000000000000	0.000000000000	0.000000000000	0.000000000000	0.000000000000	0.000000000000	0.000000000000	0.000000000000	0.876985754541	0.000000000000	0.000141025952	-127.808995942358	0.000000000000	865.733671060403	0.000000000000	0.000000000000	0.000000000000
0.211020000000	0.000000000000	0.000000000000	0.000000000000	0.000000000000	0.000000000000	0.000000000000	0.000000000000	0.000000000000	0.000000000000	0.877069128777	0.000000000000	0.000140548409	-127.438985532927	0.000000000000	864.933188650742	0.000000000000	0.000000000000	0.000000000000
0.211373333333	0.000000000000	0.000000000000	0.000000000000	0.000000000000	0.000000000000	0.000000000000	0.000000000000	0.000000000000	0.000000000000	0.877152646069	0.000000000000	0.000140075814	-127.068462945769	0.000000000000	864.125744236748	0.000000000000	0.000000000000	0.000000000000
0.211726666667	0.000000000000	0.000000000000	0.000000000000	0.000000000000	0.000000000000	0.000000000000	0.000000000000	0.000000000000	0.000000000000	0.877236303538	0.000000000000	0.000139608187	-126.697507644000	0.000000000000	863.312430013859	0.000000000000	0.000000000000	0.000000000000
0.212080000000	0.000000000000	0.000000000000	0.000000000000	0.000000000000	0.000000000000	0.000000000000	0.000000000000	0.000000000000	0.000000000000	0.877320097988	0.000000000000	0.000139145540	-126.326201501893	0.000000000000	862.494287118241	0.000000000000	0.000000000000	0.000000000000
0.212433333333	0.000000000000	0.000000000000	0.000000000000	0.000000000000	0.000000000000	0.000000000000	0.000000000000	0.000000000000	0.000000000000	0.877404025972	0.000000000000	0.000138687880	-125.954628063218	0.000000000000	861.672297466146	0.000000000000	0.000000000000	0.000000000000
0.212786666667	0.000000000000	0.000000000000	0.000000000000	0.000000000000	0.000000000000	0.000000000000	0.000000000000	0.000000000000	0.000000000000	0.877488083864	0.000000000000	0.000138235213	-125.582871883065	0.000000000000	860.847380573187	0.000000000000	0.000000000000	0.000000000000
0.213140000000	0.000000000000	0.000000000000	0.000000000000	0.000000000000	0.000000000000	0.000000000000	0.000000000000	0.000000000000	0.000000000000	0.877572267917	0.000000000000	0.000137787544	-125.211017922694	0.000000000000	860.020393378915	0.000000000000	0.000000000000	0.000000000000
0.213493333333	0.000000000000	0.000000000000	0.000000000000	0.000000000000	0.000000000000	0.000000000000	0.000000000000	0.000000000000	0.000000000000	0.877656574309	0.000000000000	0.000137344873	-124.839151006024	0.000000000000	859.192131826797	0.000000000000	0.000000000000	0.000000000000
0.213846666667	0.000000000000	0.000000000000	0.000000000000	0.000000000000	0.000000000000	0.000000000000	0.000000000000	0.000000000000	0.000000000000	0.877740999187	0.000000000000	0.000136907199	-124.467355339480	0.000000000000	858.363333420777	0.000000000000	0.000000000000	0.000000000000
0.214200000000	0.000000000000	0.000000000000	0.000000000000	0.000000000000	0.000000000000	0.000000000000	0.000000000000	0.000000000000	0.000000000000	0.877825538688	0.000000000000	0.000136474519	-124.095714093490	0.000000000000	857.534680275815	0.000000000000	0.000000000000	0.000000000000
0.214553333333	0.000000000000	0.000000000000	0.000000000000	0.000000000000	0.000000000000	0.000000000000	0.000000000000	0.000000000000	0.000000000000	0.877910188975	0.000000000000	0.000136046828	-123.724309041750	0.000000000000	856.706802365148	0.000000000000	0.000000000000	0.000000000000
0.214906666667	0.000000000000	0.000000000000	0.000000000000	0.000000000000	0.000000000000	0.000000000000	0.000000000000	0.000000000000	0.000000000000	0.877994946251	0.000000000000	0.000135624119	-123.353220253795	0.000000000000	855.880280789440	0.000000000000	0.000000000000	0.000000000000
0.215260000000	0.000000000000	0.000000000000	0.000000000000	0.000000000000	0.000000000000	0.000000000000	0.000000000000	0.000000000000	0.000000000000	0.878079806779	0.000000000000	0.000135206383	-122.982525835505	0.000000000000	855.055650959381	0.000000000000	0.000000000000	0.000000000000
0.215613333333	0.000000000000	0.000000000000	0.000000000000	0.000000000000	0.000000000000	0.000000000000	0.000000000000	0.000000000000	0.000000000000	0.878164766896	0.000000000000	0.000134793610	-122.612301711350	0.000000000000	854.233405612228	0.000000000000	0.000000000000	0.000000000000
0.215966666667	0.000000000000	0.000000000000	0.000000000000	0.000000000000	0.000000000000	0.000000000000	0.000000000000	0.000000000000	0.000000000000	0.878249823022	0.000000000000	0.000134385787	-122.242621446644	0.000000000000	853.413997667699	0.000000000000	0.000000000000	0.000000000000
0.216320000000	0.000000000000	0.000000000000	0.000000000000	0.000000000000	0.000000000000	0.000000000000	0.000000000000	0.000000000000	0.000000000000	0.878334971672	0.000000000000	0.000133982901	-121.873556104566	0.000000000000	852.597842904730	0.000000000000	0.000000000000	0.000000000000
0.216673333333	0.000000000000	0.000000000000	0.000000000000	0.000000000000	0.000000000000	0.000000000000	0.000000000000	0.000000000000	0.000000000000	0.878420209461	0.000000000000	0.000133584935	-121.505174133973	0.000000000000	851.785322455626	0.000000000000	0.000000000000	0.000000000000
0.217026666667	0.000000000000	0.000000000000	0.000000000000	0.000000000000	0.000000000000	0.000000000000	0.000000000000	0.000000000000	0.000000000000	0.878505533105	0.000000000000	0.000133191874	-121.137541284527	0.000000000000	850.976785125664	0.000000000000	0.000000000000	0.000000000000
0.217380000000	0.000000000000	0.000000000000	0.000000000000	0.000000000000	0.000000000000	0.000000000000	0.000000000000	0.000000000000	0.000000000000	0.878590939434	0.000000000000	0.000132803699	-120.770720546093	0.000000000000	850.172549547693	0.000000000000	0.000000000000	0.000000000000
0.217733333333	0.000000000000	0.000000000000	0.000000000000	0.000000000000	0.000000000000	0.000000000000	0.000000000000	0.000000000000	0.000000000000	0.878676425386	0.000000000000	0.000132420390	-120.404772109598	0.000000000000	849.372906184311	0.000000000000	0.000000000000	0.000000000000
0.218086666667	0.000000000000	0.000000000000	0.000000000000	0.000000000000	0.000000000000	0.000000000000	0.000000000000	0.000000000000	0.000000000000	0.878761988009	0.000000000000	0.000132041926	-120.039753346826	0.000000000000	848.578119189132	0.000000000000	0.000000000000	0.000000000000
0.218440000000	0.000000000000	0.000000000000	0.000000000000	0.000000000000	0.000000000000	0.000000000000	0.000000000000	0.000000000000	0.000000000000	0.878847624466	0.000000000000	0.000131668286	-119.675718806909	0.000000000000	847.788428138832	0.000000000000	0.000000000000	0.000000000000
0.218793333333	0.000000000000	0.000000000000	0.000000000000	0.000000000000	0.000000000000	0.000000000000	0.000000000000	0.000000000000	0.000000000000	0.878933332031	0.000000000000	0.000131299445	-119.312720227393	0.000000000000	847.004049646931	0.000000000000	0.000000000000	0.000000000000
0.219146666667	0.000000000000	0.000000000000	0.000000000000	0.000000000000	0.000000000000	0.000000000000	0.000000000000	0.000000000000	0.000000000000	0.879019108088	0.000000000000	0.000130935380	-118.950806558017	0.000000000000	846.225178869665	0.000000000000	0.000000000000	0.000000000000
0.219500000000	0.000000000000	0.000000000000	0.000000000000	0.000000000000	0.000000000000	0.000000000000	0.000000000000	0.000000000000	0.000000000000	0.879104950129	0.000000000000	0.000130576064	-118.590023995529	0.000000000000	845.451990912148	0.000000000000	0.000000000000	0.000000000000
0.219853333333	0.000000000000	0.000000000000	0.000000000000	0.000000000000	0.000000000000	0.000000000000	0.000000000000	0.000000000000	0.000000000000	0.879190855754	0.000000000000	0.000130221472	-118.230416027941	0.000000000000	844.684642143930	0.000000000000	0.000000000000	0.000000000000
0.220206666667	0.000000000000	0.000000000000	0.000000000000	0.000000000000	0.000000000000	0.000000000000	0.000000000000	0.000000000000	0.000000000000	0.879276822665	0.000000000000	0.000129871576	-117.872023486867	0.000000000000	843.923271430370	0.000000000000	0.000000000000	0.000000000000
0.220560000000	0.000000000000	0.000000000000	0.000000000000	0.000000000000	0.000000000000	0.000000000000	0.000000000000	0.000000000000	0.000000000000	0.879362848665	0.000000000000	0.000129526348	-117.514884606651	0.000000000000	843.168001286805	0.000000000000	0.000000000000	0.000000000000
0.220913333333	0.000000000000	0.000000000000	0.000000000000	0.000000000000	0.000000000000	0.000000000000	0.000000000000	0.000000000000	0.000000000000	0.879448931656	0.000000000000	0.000129185758	-117.159035089147	0.000000000000	842.418938961069	0.000000000000	0.000000000000	0.000000000000
0.221266666667	0.000000000000	0.000000000000	0.000000000000	0.000000000000	0.000000000000	0.000000000000	0.000000000000	0.000000000000	0.000000000000	0.879535069633	0.000000000000	0.000128849775	-116.804508173115	0.000000000000	841.676177449883	0.000000000000	0.000000000000	0.000000000000
0.221620000000	0.000000000000	0.000000000000	0.000000000000	0.000000000000	0.000000000000	0.000000000000	0.000000000000	0.000000000000	0.000000000000	0.879621260682	0.000000000000	0.000128518370	-116.451334707340	0.000000000000	840.939796452789	0.000000000000	0.000000000000	0.000000000000
0.221973333333	0.000000000000	0.000000000000	0.000000000000	0.000000000000	0.000000000000	0.000000000000	0.000000000000	0.000000000000	0.000000000000	0.879707502974	0.000000000000	0.000128191510	-116.099543226573	0.000000000000	840.209863269450	0.000000000000	0.000000000000	0.000000000000
0.222326666667	0.000000000000	0.000000000000	0.000000000000	0.000000000000	0.000000000000	0.000000000000	0.000000000000	0.000000000000	0.000000000000	0.879793794768	0.000000000000	0.000127869164	-115.749160029658	0.000000000000	839.486433642101	0.000000000000	0.000000000000	0.000000000000
0.222680000000	0.000000000000	0.000000000000	0.000000000000	0.000000000000	0.000000000000	0.000000000000	0.000000000000	0.000000000000	0.000000000000	0.879880134397	0.000000000000	0.000127551298	-115.400209259073	0.000000000000	838.769552548458	0.000000000000	0.000000000000	0.000000000000
0.223033333333	0.000000000000	0.000000000000	0.000000000000	0.000000000000	0.000000000000	0.000000000000	0.000000000000	0.000000000000	0.000000000000	0.879966520274	0.000000000000	0.000127237879	-115.052712981418	0.000000000000	838.059254946730	0.000000000000	0.000000000000	0.000000000000
0.223386666667	0.000000000000	0.000000000000	0.000000000000	0.000000000000	0.000000000000	0.000000000000	0.000000000000	0.000000000000	0.000000000000	0.880052950882	0.000000000000	0.000126928872	-114.706691268242	0.000000000000	837.355566476411	0.000000000000	0.000000000000	0.000000000000
0.223740000000	0.000000000000	0.000000000000	0.000000000000	0.000000000000	0.000000000000	0.000000000000	0.000000000000	0.000000000000	0.000000000000	0.880139424772	0.000000000000	0.000126624243	-114.362162276832	0.000000000000	836.658504117375	0.000000000000	0.000000000000	0.000000000000
0.224093333333	0.000000000000	0.000000000000	0.000000000000	0.000000000000	0.000000000000	0.000000000000	0.000000000000	0.000000000000	0.000000000000	0.880225940562	0.000000000000	0.000126323957	-114.019142330513	0.000000000000	835.968076809507	0.000000000000	0.000000000000	0.000000000000
0.224446666667	0.000000000000	0.000000000000	0.000000000000	0.000000000000	0.000000000000	0.000000000000	0.000000000000	0.000000000000	0.000000000000	0.880312496927	0.000000000000	0.000126027979	-113.677645998181	0.000000000000	835.284286035228	0.000000000000	0.000000000000	0.000000000000
0.224800000000	0.000000000000	0.000000000000	0.000000000000	0.000000000000	0.000000000000	0.000000000000	0.000000000000	0.000000000000	0.000000000000	0.880399092604	0.000000000000	0.000125736271	-113.337686172734	0.000000000000	834.607126367053	0.000000000000	0.000000000000	0.000000000000
0.225153333333	0.000000000000	0.000000000000	0.000000000000	0.000000000000	0.000000000000	0.000000000000	0.000000000000	0.000000000000	0.000000000000	0.880485726380	0.000000000000	0.000125448799	-112.999274148156	0.000000000000	833.936585982170	0.000000000000	0.000000000000	0.000000000000
0.225506666667	0.000000000000	0.000000000000	0.000000000000	0.000000000000	0.000000000000	0.000000000000	0.000000000000	0.000000000000	0.000000000000	0.880572397097	0.000000000000	0.000125165525	-112.662419695091	0.000000000000	833.272647145899	0.000000000000	0.000000000000	0.000000000000
0.225860000000	0.000000000000	0.000000000000	0.000000000000	0.000000000000	0.000000000000	0.000000000000	0.000000000000	0.000000000000	0.000000000000	0.880659103642	0.000000000000	0.000124886413	-112.327131134659	0.000000000000	832.615286665494	0.000000000000	0.000000000000	0.000000000000
0.226213333333	0.000000000000	0.000000000000	0.000000000000	0.000000000000	0.000000000000	0.000000000000	0.000000000000	0.000000000000	0.000000000000	0.880745844946	0.000000000000	0.000124611425	-111.993415410457	0.000000000000	831.964476316550	0.000000000000	0.000000000000	0.000000000000
0.226566666667	0.000000000000	0.000000000000	0.000000000000	0.000000000000	0.000000000000	0.000000000000	0.000000000000	0.000000000000	0.000000000000	0.880832619984	0.000000000000	0.000124340523	-111.661278158541	0.000000000000	831.320183242881	0.000000000000	0.000000000000	0.000000000000
0.226920000000	0.000000000000	0.000000000000	0.000000000000	0.000000000000	0.000000000000	0.000000000000	0.000000000000	0.000000000000	0.000000000000	0.880919427768	0.000000000000	0.000124073671	-111.330723775388	0.000000000000	830.682370331562	0.000000000000	0.000000000000	0.000000000000
0.227273333333	0.000000000000	0.000000000000	0.000000000000	0.000000000000	0.000000000000	0.000000000000	0.000000000000	0.000000000000	0.000000000000	0.881006267345	0.000000000000	0.000123810830	-111.001755483699	0.000000000000	830.050996564933	0.000000000000	0.000000000000	0.000000000000
0.227626666667	0.000000000000	0.000000000000	0.000000000000	0.000000000000	0.000000000000	0.000000000000	0.000000000000	0.000000000000	0.000000000000	0.881093137799	0.000000000000	0.000123551962	-110.674375396039	0.000000000000	829.426017350259	0.000000000000	0.000000000000	0.000000000000
0.227980000000	0.000000000000	0.000000000000	0.000000000000	0.000000000000	0.000000000000	0.000000000000	0.000000000000	0.000000000000	0.000000000000	0.881180038242	0.000000000000	0.000123297030	-110.348584576273	0.000000000000	828.807384828468	0.000000000000	0.000000000000	0.000000000000
0.228333333333	0.000000000000	0.000000000000	0.000000000000	0.000000000000	0.000000000000	0.000000000000	0.000000000000	0.000000000000	0.000000000000	0.881266967814	0.000000000000	0.000123045995	-110.024383098788	0.000000000000	828.195048163455	0.000000000000	0.000000000000	0.000000000000
0.228686666667	0.000000000000	0.000000000000	0.000000000000	0.000000000000	0.000000000000	0.000000000000	0.000000000000	0.000000000000	0.000000000000	0.881353925684	0.000000000000	0.000122798818	-109.701770105465	0.000000000000	827.588953812752	0.000000000000	0.000000000000	0.000000000000
0.229040000000	0.000000000000	0.000000000000	0.000000000000	0.000000000000	0.000000000000	0.000000000000	0.000000000000	0.000000000000	0.000000000000	0.881440911043	0.000000000000	0.000122555463	-109.380743860438	0.000000000000	826.989045780763	0.000000000000	0.000000000000	0.000000000000
0.229393333333	0.000000000000	0.000000000000	0.000000000000	0.000000000000	0.000000000000	0.000000000000	0.000000000000	0.000000000000	0.000000000000	0.881527923105	0.000000000000	0.000122315890	-109.061301802719	0.000000000000	826.395265855239	0.000000000000	0.000000000000	0.000000000000
0.229746666667	0.000000000000	0.000000000000	0.000000000000	0.000000000000	0.000000000000	0.000000000000	0.000000000000	0.000000000000	0.000000000000	0.881614961104	0.000000000000	0.000122080061	-108.743440596606	0.000000000000	825.807553828572	0.000000000000	0.000000000000	0.000000000000
0.230100000000	0.000000000000	0.000000000000	0.000000000000	0.000000000000	0.000000000000	0.000000000000	0.000000000000	0.000000000000	0.000000000000	0.881702024292	0.000000000000	0.000121847938	-108.427156179967	0.000000000000	825.225847704347	0.000000000000	0.000000000000	0.000000000000
0.230453333333	0.000000000000	0.000000000000	0.000000000000	0.000000000000	0.000000000000	0.000000000000	0.000000000000	0.000000000000	0.000000000000	0.881789111940	0.000000000000	0.000121619483	-108.112443810447	0.000000000000	824.650083889879	0.000000000000	0.000000000000	0.000000000000
0.230806666667	0.000000000000	0.000000000000	0.000000000000	0.000000000000	0.000000000000	0.000000000000	0.000000000000	0.000000000000	0.000000000000	0.881876223332	0.000000000000	0.000121394659	-107.799298109623	0.000000000000	824.080197376257	0.000000000000	0.000000000000	0.000000000000
0.231160000000	0.000000000000	0.000000000000	0.000000000000	0.000000000000	0.000000000000	0.000000000000	0.000000000000	0.000000000000	0.000000000000	0.881963357766	0.000000000000	0.000121173426	-107.487713105220	0.000000000000	823.516121905828	0.000000000000	0.000000000000	0.000000000000
0.231513333333	0.000000000000	0.000000000000	0.000000000000	0.000000000000	0.000000000000	0.000000000000	0.000000000000	0.000000000000	0.000000000000	0.882050514553	0.000000000000	0.000120955747	-107.177682271260	0.000000000000	822.957790128114	0.000000000000	0.000000000000	0.000000000000
0.231866666667	0.000000000000	0.000000000000	0.000000000000	0.000000000000	0.000000000000	0.000000000000	0.000000000000	0.000000000000	0.000000000000	0.882137693015	0.000000000000	0.000120741585	-106.869198566505	0.000000000000	822.405133745355	0.000000000000	0.000000000000	0.000000000000
0.232220000000	0.000000000000	0.000000000000	0.000000000000	0.000000000000	0.000000000000	0.000000000000	0.000000000000	0.000000000000	0.000000000000	0.882224892485	0.000000000000	0.000120530902	-106.562254470936	0.000000000000	821.858083647735	0.000000000000	0.000000000000	0.000000000000
0.232573333333	0.000000000000	0.000000000000	0.000000000000	0.000000000000	0.000000000000	0.000000000000	0.000000000000	0.000000000000	0.000000000000	0.882312112304	0.000000000000	0.000120323661	-106.256842020551	0.000000000000	821.316570038841	0.000000000000	0.000000000000	0.000000000000
0.232926666667	0.000000000000	0.000000000000	0.000000000000	0.000000000000	0.000000000000	0.000000000000	0.000000000000	0.000000000000	0.000000000000	0.882399351821	0.000000000000	0.000120119824	-105.952952840409	0.000000000000	820.780522552604	0.000000000000	0.000000000000	0.000000000000
0.233280000000	0.000000000000	0.000000000000	0.000000000000	0.000000000000	0.000000000000	0.000000000000	0.000000000000	0.000000000000	0.000000000000	0.882486610391	0.000000000000	0.000119919355	-105.650578176096	0.000000000000	820.249870361511	0.000000000000	0.000000000000	0.000000000000
0.233633333333	0.000000000000	0.000000000000	0.000000000000	0.000000000000	0.000000000000	0.000000000000	0.000000000000	0.000000000000	0.000000000000	0.882573887378	0.000000000000	0.000119722216	-105.349708923493	0.000000000000	819.724542277227	0.000000000000	0.000000000000	0.000000000000
0.233986666667	0.000000000000	0.000000000000	0.000000000000	0.000000000000	0.000000000000	0.000000000000	0.000000000000	0.000000000000	0.000000000000	0.882661182148	0.000000000000	0.000119528372	-105.050335657147	0.000000000000	819.204466843638	0.000000000000	0.000000000000	0.000000000000
0.234340000000	0.000000000000	0.000000000000	0.000000000000	0.000000000000	0.000000000000	0.000000000000	0.000000000000	0.000000000000	0.000000000000	0.882748494074	0.000000000000	0.000119337786	-104.752448657133	0.000000000000	818.689572423005	0.000000000000	0.000000000000	0.000000000000
0.234693333333	0.000000000000	0.000000000000	0.000000000000	0.000000000000	0.000000000000	0.000000000000	0.000000000000	0.000000000000	0.000000000000	0.882835822532	0.000000000000	0.000119150422	-104.456037934501	0.000000000000	818.179787275735	0.000000000000	0.000000000000	0.000000000000
0.235046666667	0.000000000000	0.000000000000	0.000000000000	0.000000000000	0.000000000000	0.000000000000	0.000000000000	0.000000000000	0.000000000000	0.882923166904	0.000000000000	0.000118966244	-104.161093255382	0.000000000000	817.675039633921	0.000000000000	0.000000000000	0.000000000000
0.235400000000	0.000000000000	0.000000000000	0.000000000000	0.000000000000	0.000000000000	0.000000000000	0.000000000000	0.000000000000	0.000000000000	0.883010526572	0.000000000000	0.000118785218	-103.867604163811	0.000000000000	817.175257769464	0.000000000000	0.000000000000	0.000000000000
0.235753333333	0.000000000000	0.000000000000	0.000000000000	0.000000000000	0.000000000000	0.000000000000	0.000000000000	0.000000000000	0.000000000000	0.883097900921	0.000000000000	0.000118607307	-103.575560003337	0.000000000000	816.680370056403	0.000000000000	0.000000000000	0.000000000000
0.236106666667	0.000000000000	0.000000000000	0.000000000000	0.000000000000	0.000000000000	0.000000000000	0.000000000000	0.000000000000	0.000000000000	0.883185289340	0.000000000000	0.000118432476	-103.284949937403	0.000000000000	816.190305028931	0.000000000000	0.000000000000	0.000000000000
0.236460000000	0.000000000000	0.000000000000	0.000000000000	0.000000000000	0.000000000000	0.000000000000	0.000000000000	0.000000000000	0.000000000000	0.883272691220	0.000000000000	0.000118260692	-102.995762968662	0.000000000000	815.704991434045	0.000000000000	0.000000000000	0.000000000000
0.236813333333	0.000000000000	0.000000000000	0.000000000000	0.000000000000	0.000000000000	0.000000000000	0.000000000000	0.000000000000	0.000000000000	0.883360105951	0.000000000000	0.000118091920	-102.707987957220	0.000000000000	815.224358280207	0.000000000000	0.000000000000	0.000000000000
0.237166666667	0.000000000000	0.000000000000	0.000000000000	0.000000000000	0.000000000000	0.000000000000	0.000000000000	0.000000000000	0.000000000000	0.883447532927	0.000000000000	0.000117926126	-102.421613637713	0.000000000000	814.748334882164	0.000000000000	0.000000000000	0.000000000000
0.237520000000	0.000000000000	0.000000000000	0.000000000000	0.000000000000	0.000000000000	0.000000000000	0.000000000000	0.000000000000	0.000000000000	0.883534971542	0.000000000000	0.000117763276	-102.136628635639	0.000000000000	814.276850901231	0.000000000000	0.000000000000	0.000000000000
0.237873333333	0.000000000000	0.000000000000	0.000000000000	0.000000000000	0.000000000000	0.000000000000	0.000000000000	0.000000000000	0.000000000000	0.883622421192	0.000000000000	0.000117603337	-101.853021482577	0.000000000000	813.809836382750	0.000000000000	0.000000000000	0.000000000000
0.238226666667	0.000000000000	0.000000000000	0.000000000000	0.000000000000	0.000000000000	0.000000000000	0.000000000000	0.000000000000	0.000000000000	0.883709881273	0.000000000000	0.000117446276	-101.570780630597	0.000000000000	813.347221789886	0.000000000000	0.000000000000	0.000000000000
0.238580000000	0.000000000000	0.000000000000	0.000000000000	0.000000000000	0.000000000000	0.000000000000	0.000000000000	0.000000000000	0.000000000000	0.883797351183	0.000000000000	0.000117292061	-101.289894465801	0.000000000000	812.888938034327	0.000000000000	0.000000000000	0.000000000000
0.238933333333	0.000000000000	0.000000000000	0.000000000000	0.000000000000	0.000000000000	0.000000000000	0.000000000000	0.000000000000	0.000000000000	0.883884830320	0.000000000000	0.000117140658	-101.010351321081	0.000000000000	812.434916503917	0.000000000000	0.000000000000	0.000000000000
0.239286666667	0.000000000000	0.000000000000	0.000000000000	0.000000000000	0.000000000000	0.000000000000	0.000000000000	0.000000000000	0.000000000000	0.883972318084	0.000000000000	0.000116992037	-100.732139488089	0.000000000000	811.985089088161	0.000000000000	0.000000000000	0.000000000000
0.239640000000	0.000000000000	0.000000000000	0.000000000000	0.000000000000	0.000000000000	0.000000000000	0.000000000000	0.000000000000	0.000000000000	0.884059813874	0.000000000000	0.000116846166	-100.455247228537	0.000000000000	811.539388200413	0.000000000000	0.000000000000	0.000000000000
0.239993333333	0.000000000000	0.000000000000	0.000000000000	0.000000000000	0.000000000000	0.000000000000	0.000000000000	0.000000000000	0.000000000000	0.884147317091	0.000000000000	0.000116703012	-100.179662784693	0.000000000000	811.097746798394	0.000000000000	0.000000000000	0.000000000000
0.240346666667	0.000000000000	0.000000000000	0.000000000000	0.000000000000	0.000000000000	0.000000000000	0.000000000000	0.000000000000	0.000000000000	0.884234827137	0.000000000000	0.000116562547	-99.905374389354	0.000000000000	810.660098402151	0.000000000000	0.000000000000	0.000000000000
0.240700000000	0.000000000000	0.000000000000	0.000000000000	0.000000000000	0.000000000000	0.000000000000	0.000000000000	0.000000000000	0.000000000000	0.884322343417	0.000000000000	0.000116424738	-99.632370275139	0.000000000000	810.226377109921	0.000000000000	0.000000000000	0.000000000000
0.241053333333	0.000000000000	0.000000000000	0.000000000000	0.000000000000	0.000000000000	0.000000000000	0.000000000000	0.000000000000	0.000000000000	0.884409865334	0.000000000000	0.000116289556	-99.360638683185	0.000000000000	809.796517612410	0.000000000000	0.000000000000	0.000000000000
0.241406666667	0.000000000000	0.000000000000	0.000000000000	0.000000000000	0.000000000000	0.000000000000	0.000000000000	0.000000000000	0.000000000000	0.884497392294	0.000000000000	0.000116156970	-99.090167871299	0.000000000000	809.370455204897	0.000000000000	0.000000000000	0.000000000000
0.241760000000	0.000000000000	0.000000000000	0.000000000000	0.000000000000	0.000000000000	0.000000000000	0.000000000000	0.000000000000	0.000000000000	0.884584923705	0.000000000000	0.000116026953	-98.820946121578	0.000000000000	808.948125797993	0.000000000000	0.000000000000	0.000000000000
0.242113333333	0.000000000000	0.000000000000	0.000000000000	0.000000000000	0.000000000000	0.000000000000	0.000000000000	0.000000000000	0.000000000000	0.884672458976	0.000000000000	0.000115899473	-98.552961747552	0.000000000000	808.529465926666	0.000000000000	0.000000000000	0.000000000000
0.242466666667	0.000000000000	0.000000000000	0.000000000000	0.000000000000	0.000000000000	0.000000000000	0.000000000000	0.000000000000	0.000000000000	0.884759997518	0.000000000000	0.000115774504	-98.286203100790	0.000000000000	808.114412757980	0.000000000000	0.000000000000	0.000000000000
0.242820000000	0.000000000000	0.000000000000	0.000000000000	0.000000000000	0.000000000000	0.000000000000	0.000000000000	0.000000000000	0.000000000000	0.884847538744	0.000000000000	0.000115652016	-98.020658577107	0.000000000000	807.702904097379	0.000000000000	0.000000000000	0.000000000000
0.243173333333	0.000000000000	0.000000000000	0.000000000000	0.000000000000	0.000000000000	0.000000000000	0.000000000000	0.000000000000	0.000000000000	0.884935082071	0.000000000000	0.000115531981	-97.756316622355	0.000000000000	807.294878393731	0.000000000000	0.000000000000	0.000000000000
0.243526666667	0.000000000000	0.000000000000	0.000000000000	0.000000000000	0.000000000000	0.000000000000	0.000000000000	0.000000000000	0.000000000000	0.885022626916	0.000000000000	0.000115414372	-97.493165737787	0.000000000000	806.890274743206	0.000000000000	0.000000000000	0.000000000000
0.243880000000	0.000000000000	0.000000000000	0.000000000000	0.000000000000	0.000000000000	0.000000000000	0.000000000000	0.000000000000	0.000000000000	0.885110172700	0.000000000000	0.000115299162	-97.231194485010	0.000000000000	806.489032892415	0.000000000000	0.000000000000	0.000000000000
0.244233333333	0.000000000000	0.000000000000	0.000000000000	0.000000000000	0.000000000000	0.000000000000	0.000000000000	0.000000000000	0.000000000000	0.885197718849	0.000000000000	0.000115186323	-96.970391490653	0.000000000000	806.091093239809	0.000000000000	0.000000000000	0.000000000000
0.244586666667	0.000000000000	0.000000000000	0.000000000000	0.000000000000	0.000000000000	0.000000000000	0.000000000000	0.000000000000	0.000000000000	0.885285264788	0.000000000000	0.000115075829	-96.710745450656	0.000000000000	805.696396836875	0.000000000000	0.000000000000	0.000000000000
0.244940000000	0.000000000000	0.000000000000	0.000000000000	0.000000000000	0.000000000000	0.000000000000	0.000000000000	0.000000000000	0.000000000000	0.885372809950	0.000000000000	0.000114967655	-96.452245134154	0.000000000000	805.304885388361	0.000000000000	0.000000000000	0.000000000000
0.245293333333	0.000000000000	0.000000000000	0.000000000000	0.000000000000	0.000000000000	0.000000000000	0.000000000000	0.000000000000	0.000000000000	0.885460353770	0.000000000000	0.000114861773	-96.194879387237	0.000000000000	804.916501251137	0.000000000000	0.000000000000	0.000000000000
0.245646666667	0.000000000000	0.000000000000	0.000000000000	0.000000000000	0.000000000000	0.000000000000	0.000000000000	0.000000000000	0.000000000000	0.885547895686	0.000000000000	0.000114758160	-95.938637136269	0.000000000000	804.531187433094	0.000000000000	0.000000000000	0.000000000000
0.246000000000	0.000000000000	0.000000000000	0.000000000000	0.000000000000	0.000000000000	0.000000000000	0.000000000000	0.000000000000	0.000000000000	0.885635435143	0.000000000000	0.000114656789	-95.683507391000	0.000000000000	804.148887590750	0.000000000000	0.000000000000	0.000000000000
0.246353333333	0.000000000000	0.000000000000	0.000000000000	0.000000000000	0.000000000000	0.000000000000	0.000000000000	0.000000000000	0.000000000000	0.885722971650	0.000000000000	0.000114557615	-95.427734777954	0.000000000000	803.761628329151	0.000000000000	0.000000000000	0.000000000000
0.246706666667	0.000000000000	0.000000000000	0.000000000000	0.000000000000	0.000000000000	0.000000000000	0.000000000000	0.000000000000	0.000000000000	0.885810504536	0.000000000000	0.000114460656	-95.169595115916	0.000000000000	803.361698785043	0.000000000000	0.000000000000	0.000000000000
0.247060000000	0.000000000000	0.000000000000	0.000000000000	0.000000000000	0.000000000000	0.000000000000	0.000000000000	0.000000000000	0.000000000000	0.885898033344	0.000000000000	0.000114365867	-94.909123953919	0.000000000000	802.949473167854	0.000000000000	0.000000000000	0.000000000000
0.247413333333	0.000000000000	0.000000000000	0.000000000000	0.000000000000	0.000000000000	0.000000000000	0.000000000000	0.000000000000	0.000000000000	0.885985557561	0.000000000000	0.000114273223	-94.646358079022	0.000000000000	802.525302723045	0.000000000000	0.000000000000	0.000000000000
0.247766666667	0.000000000000	0.000000000000	0.000000000000	0.000000000000	0.000000000000	0.000000000000	0.000000000000	0.000000000000	0.000000000000	0.886073076697	0.000000000000	0.000114182703	-94.381335245135	0.000000000000	802.089525207901	0.000000000000	0.000000000000	0.000000000000
0.248120000000	0.000000000000	0.000000000000	0.000000000000	0.000000000000	0.000000000000	0.000000000000	0.000000000000	0.000000000000	0.000000000000	0.886160590284	0.000000000000	0.000114094282	-94.114094110079	0.000000000000	801.642465530166	0.000000000000	0.000000000000	0.000000000000
0.248473333333	0.000000000000	0.000000000000	0.000000000000	0.000000000000	0.000000000000	0.000000000000	0.000000000000	0.000000000000	0.000000000000	0.886248097886	0.000000000000	0.000114007938	-93.844674168981	0.000000000000	801.184436401679	0.000000000000	0.000000000000	0.000000000000
0.248826666667	0.000000000000	0.000000000000	0.000000000000	0.000000000000	0.000000000000	0.000000000000	0.000000000000	0.000000000000	0.000000000000	0.886335599100	0.000000000000	0.000113923650	-93.573115685723	0.000000000000	800.715738993213	0.000000000000	0.000000000000	0.000000000000
0.249180000000	0.000000000000	0.000000000000	0.000000000000	0.000000000000	0.000000000000	0.000000000000	0.000000000000	0.000000000000	0.000000000000	0.886423093567	0.000000000000	0.000113841397	-93.299459624110	0.000000000000	800.236663579224	0.000000000000	0.000000000000	0.000000000000
0.249533333333	0.000000000000	0.000000000000	0.000000000000	0.000000000000	0.000000000000	0.000000000000	0.000000000000	0.000000000000	0.000000000000	0.886510580975	0.000000000000	0.000113761156	-93.023747579646	0.000000000000	799.747490166837	0.000000000000	0.000000000000	0.000000000000
0.249886666667	0.000000000000	0.000000000000	0.000000000000	0.000000000000	0.000000000000	0.000000000000	0.000000000000	0.000000000000	0.000000000000	0.886598061068	0.000000000000	0.000113682907	-92.746021712728	0.000000000000	799.248489103765	0.000000000000	0.000000000000	0.000000000000
0.250240000000	0.000000000000	0.000000000000	0.000000000000	0.000000000000	0.000000000000	0.000000000000	0.000000000000	0.000000000000	0.000000000000	0.886685533648	0.000000000000	0.000113606630	-92.466324683929	0.000000000000	798.739921661672	0.000000000000	0.000000000000	0.000000000000
0.250593333333	0.000000000000	0.000000000000	0.000000000000	0.000000000000	0.000000000000	0.000000000000	0.000000000000	0.000000000000	0.000000000000	0.886772998583	0.000000000000	0.000113532304	-92.184699591578	0.000000000000	798.222040593960	0.000000000000	0.000000000000	0.000000000000
0.250946666667	0.000000000000	0.000000000000	0.000000000000	0.000000000000	0.000000000000	0.000000000000	0.000000000000	0.000000000000	0.000000000000	0.886860455811	0.000000000000	0.000113459911	-91.901189912081	0.000000000000	797.695090665996	0.000000000000	0.000000000000	0.000000000000
0.251300000000	0.000000000000	0.000000000000	0.000000000000	0.000000000000	0.000000000000	0.000000000000	0.000000000000	0.000000000000	0.000000000000	0.886947905344	0.000000000000	0.000113389430	-91.615839443042	0.000000000000	797.159309158125	0.000000000000	0.000000000000	0.000000000000
0.251653333333	0.000000000000	0.000000000000	0.000000000000	0.000000000000	0.000000000000	0.000000000000	0.000000000000	0.000000000000	0.000000000000	0.887035347275	0.000000000000	0.000113320843	-91.328692249245	0.000000000000	796.614926341409	0.000000000000	0.000000000000	0.000000000000
0.252006666667	0.000000000000	0.000000000000	0.000000000000	0.000000000000	0.000000000000	0.000000000000	0.000000000000	0.000000000000	0.000000000000	0.887122781775	0.000000000000	0.000113254132	-91.039792611608	0.000000000000	796.062165926578	0.000000000000	0.000000000000	0.000000000000
0.252360000000	0.000000000000	0.000000000000	0.000000000000	0.000000000000	0.000000000000	0.000000000000	0.000000000000	0.000000000000	0.000000000000	0.887210209103	0.000000000000	0.000113189277	-90.749184978938	0.000000000000	795.501245487444	0.000000000000	0.000000000000	0.000000000000
0.252713333333	0.000000000000	0.000000000000	0.000000000000	0.000000000000	0.000000000000	0.000000000000	0.000000000000	0.000000000000	0.000000000000	0.887297629607	0.000000000000	0.000113126261	-90.456913922625	0.000000000000	794.932376859399	0.000000000000	0.000000000000	0.000000000000
0.253066666667	0.000000000000	0.000000000000	0.000000000000	0.000000000000	0.000000000000	0.000000000000	0.000000000000	0.000000000000	0.000000000000	0.887385043721	0.000000000000	0.000113065065	-90.163024094034	0.000000000000	794.355766514373	0.000000000000	0.000000000000	0.000000000000
0.253420000000	0.000000000000	0.000000000000	0.000000000000	0.000000000000	0.000000000000	0.000000000000	0.000000000000	0.000000000000	0.000000000000	0.887472451976	0.000000000000	0.000113005673	-89.867560184592	0.000000000000	793.771615913718	0.000000000000	0.000000000000	0.000000000000
0.253773333333	0.000000000000	0.000000000000	0.000000000000	0.000000000000	0.000000000000	0.000000000000	0.000000000000	0.000000000000	0.000000000000	0.887559854991	0.000000000000	0.000112948067	-89.570566888520	0.000000000000	793.180121839779	0.000000000000	0.000000000000	0.000000000000
0.254126666667	0.000000000000	0.000000000000	0.000000000000	0.000000000000	0.000000000000	0.000000000000	0.000000000000	0.000000000000	0.000000000000	0.887647253482	0.000000000000	0.000112892230	-89.272088867849	0.000000000000	792.581476708913	0.000000000000	0.000000000000	0.000000000000
0.254480000000	0.000000000000	0.000000000000	0.000000000000	0.000000000000	0.000000000000	0.000000000000	0.000000000000	0.000000000000	0.000000000000	0.887734648260	0.000000000000	0.000112838145	-88.972170720065	0.000000000000	791.975868865359	0.000000000000	0.000000000000	0.000000000000
0.254833333333	0.000000000000	0.000000000000	0.000000000000	0.000000000000	0.000000000000	0.000000000000	0.000000000000	0.000000000000	0.000000000000	0.887822040231	0.000000000000	0.000112785794	-88.670856947837	0.000000000000	791.363482859395	0.000000000000	0.000000000000	0.000000000000
0.255186666667	0.000000000000	0.000000000000	0.000000000000	0.000000000000	0.000000000000	0.000000000000	0.000000000000	0.000000000000	0.000000000000	0.887909430394	0.000000000000	0.000112735163	-88.368191931023	0.000000000000	790.744499709656	0.000000000000	0.000000000000	0.000000000000
0.255540000000	0.000000000000	0.000000000000	0.000000000000	0.000000000000	0.000000000000	0.000000000000	0.000000000000	0.000000000000	0.000000000000	0.887996819846	0.000000000000	0.000112686233	-88.064219900679	0.000000000000	790.119097152251	0.000000000000	0.000000000000	0.000000000000
0.255893333333	0.000000000000	0.000000000000	0.000000000000	0.000000000000	0.000000000000	0.000000000000	0.000000000000	0.000000000000	0.000000000000	0.888084209775	0.000000000000	0.000112638988	-87.758984915152	0.000000000000	789.487449876996	0.000000000000	0.000000000000	0.000000000000
0.256246666667	0.000000000000	0.000000000000	0.000000000000	0.000000000000	0.000000000000	0.000000000000	0.000000000000	0.000000000000	0.000000000000	0.888171601465	0.000000000000	0.000112593413	-87.452530837956	0.000000000000	788.849729753532	0.000000000000	0.000000000000	0.000000000000
0.256600000000	0.000000000000	0.000000000000	0.000000000000	0.000000000000	0.000000000000	0.000000000000	0.000000000000	0.000000000000	0.000000000000	0.888258996292	0.000000000000	0.000112549492	-87.144901317707	0.000000000000	788.206106046589	0.000000000000	0.000000000000	0.000000000000
0.256953333333	0.000000000000	0.000000000000	0.000000000000	0.000000000000	0.000000000000	0.000000000000	0.000000000000	0.000000000000	0.000000000000	0.888346395722	0.000000000000	0.000112507207	-86.836139769645	0.000000000000	787.556745624578	0.000000000000	0.000000000000	0.000000000000
0.257306666667	0.000000000000	0.000000000000	0.000000000000	0.000000000000	0.000000000000	0.000000000000	0.000000000000	0.000000000000	0.000000000000	0.888433801310	0.000000000000	0.000112466543	-86.526289358938	0.000000000000	786.901813161043	0.000000000000	0.000000000000	0.000000000000
0.257660000000	0.000000000000	0.000000000000	0.000000000000	0.000000000000	0.000000000000	0.000000000000	0.000000000000	0.000000000000	0.000000000000	0.888521214702	0.000000000000	0.000112427484	-86.215392985764	0.000000000000	786.241471330853	0.000000000000	0.000000000000	0.000000000000
0.258013333333	0.000000000000	0.000000000000	0.000000000000	0.000000000000	0.000000000000	0.000000000000	0.000000000000	0.000000000000	0.000000000000	0.888608637626	0.000000000000	0.000112390014	-85.903493271962	0.000000000000	785.575881003410	0.000000000000	0.000000000000	0.000000000000
0.258366666667	0.000000000000	0.000000000000	0.000000000000	0.000000000000	0.000000000000	0.000000000000	0.000000000000	0.000000000000	0.000000000000	0.888696071897	0.000000000000	0.000112354117	-85.590632549406	0.000000000000	784.905201433993	0.000000000000	0.000000000000	0.000000000000
0.258720000000	0.000000000000	0.000000000000	0.000000000000	0.000000000000	0.000000000000	0.000000000000	0.000000000000	0.000000000000	0.000000000000	0.888783519410	0.000000000000	0.000112319777	-85.276852849960	0.000000000000	784.229590454967	0.000000000000	0.000000000000	0.000000000000
0.259073333333	0.000000000000	0.000000000000	0.000000000000	0.000000000000	0.000000000000	0.000000000000	0.000000000000	0.000000000000	0.000000000000	0.888870982142	0.000000000000	0.000112286978	-84.962195897194	0.000000000000	783.549204669780	0.000000000000	0.000000000000	0.000000000000
0.259426666667	0.000000000000	0.000000000000	0.000000000000	0.000000000000	0.000000000000	0.000000000000	0.000000000000	0.000000000000	0.000000000000	0.888958462146	0.000000000000	0.000112255704	-84.646703099760	0.000000000000	782.864199650637	0.000000000000	0.000000000000	0.000000000000
0.259780000000	0.000000000000	0.000000000000	0.000000000000	0.000000000000	0.000000000000	0.000000000000	0.000000000000	0.000000000000	0.000000000000	0.889045961547	0.000000000000	0.000112225939	-84.330415546576	0.000000000000	782.174730143815	0.000000000000	0.000000000000	0.000000000000
0.260133333333	0.000000000000	0.000000000000	0.000000000000	0.000000000000	0.000000000000	0.000000000000	0.000000000000	0.000000000000	0.000000000000	0.889133482546	0.000000000000	0.000112197667	-84.013374003856	0.000000000000	781.480950284473	0.000000000000	0.000000000000	0.000000000000
0.260486666667	0.000000000000	0.000000000000	0.000000000000	0.000000000000	0.000000000000	0.000000000000	0.000000000000	0.000000000000	0.000000000000	0.889221027411	0.000000000000	0.000112170871	-83.695618914053	0.000000000000	780.783013825596	0.000000000000	0.000000000000	0.000000000000
0.260840000000	0.000000000000	0.000000000000	0.000000000000	0.000000000000	0.000000000000	0.000000000000	0.000000000000	0.000000000000	0.000000000000	0.889308598477	0.000000000000	0.000112145537	-83.377190397245	0.000000000000	780.081074382701	0.000000000000	0.000000000000	0.000000000000
0.261193333333	0.000000000000	0.000000000000	0.000000000000	0.000000000000	0.000000000000	0.000000000000	0.000000000000	0.000000000000	0.000000000000	0.889396198142	0.000000000000	0.000112121647	-83.058128254559	0.000000000000	779.375285702435	0.000000000000	0.000000000000	0.000000000000
0.261546666667	0.000000000000	0.000000000000	0.000000000000	0.000000000000	0.000000000000	0.000000000000	0.000000000000	0.000000000000	0.000000000000	0.889483828865	0.000000000000	0.000112099185	-82.738471974396	0.000000000000	778.665801958505	0.000000000000	0.000000000000	0.000000000000
0.261900000000	0.000000000000	0.000000000000	0.000000000000	0.000000000000	0.000000000000	0.000000000000	0.000000000000	0.000000000000	0.000000000000	0.889571493161	0.000000000000	0.000112078134	-82.418260741649	0.000000000000	777.952778082324	0.000000000000	0.000000000000	0.000000000000
0.262253333333	0.000000000000	0.000000000000	0.000000000000	0.000000000000	0.000000000000	0.000000000000	0.000000000000	0.000000000000	0.000000000000	0.889659193601	0.000000000000	0.000112058478	-82.097533450330	0.000000000000	777.236370137830	0.000000000000	0.000000000000	0.000000000000
0.262606666667	0.000000000000	0.000000000000	0.000000000000	0.000000000000	0.000000000000	0.000000000000	0.000000000000	0.000000000000	0.000000000000	0.889746932804	0.000000000000	0.000112040201	-81.776328720135	0.000000000000	776.516735750772	0.000000000000	0.000000000000	0.000000000000
0.262960000000	0.000000000000	0.000000000000	0.000000000000	0.000000000000	0.000000000000	0.000000000000	0.000000000000	0.000000000000	0.000000000000	0.889834713438	0.000000000000	0.000112023285	-81.454684917768	0.000000000000	775.794034605648	0.000000000000	0.000000000000	0.000000000000
0.263313333333	0.000000000000	0.000000000000	0.000000000000	0.000000000000	0.000000000000	0.000000000000	0.000000000000	0.000000000000	0.000000000000	0.889922538215	0.000000000000	0.000112007714	-81.132640183794	0.000000000000	775.068429027987	0.000000000000	0.000000000000	0.000000000000
0.263666666667	0.000000000000	0.000000000000	0.000000000000	0.000000000000	0.000000000000	0.000000000000	0.000000000000	0.000000000000	0.000000000000	0.890010409884	0.000000000000	0.000111993471	-80.810232466225	0.000000000000	774.340084673151	0.000000000000	0.000000000000	0.000000000000
0.264020000000	0.000000000000	0.000000000000	0.000000000000	0.000000000000	0.000000000000	0.000000000000	0.000000000000	0.000000000000	0.000000000000	0.890098331234	0.000000000000	0.000111980538	-80.487499562255	0.000000000000	773.609171349776	0.000000000000	0.000000000000	0.000000000000
0.264373333333	0.000000000000	0.000000000000	0.000000000000	0.000000000000	0.000000000000	0.000000000000	0.000000000000	0.000000000000	0.000000000000	0.890186305082	0.000000000000	0.000111968898	-80.164479170096	0.000000000000	772.875864013417	0.000000000000	0.000000000000	0.000000000000
0.264726666667	0.000000000000	0.000000000000	0.000000000000	0.000000000000	0.000000000000	0.000000000000	0.000000000000	0.000000000000	0.000000000000	0.890274334275	0.000000000000	0.000111958533	-79.841208953282	0.000000000000	772.140343977944	0.000000000000	0.000000000000	0.000000000000
0.265080000000	0.000000000000	0.000000000000	0.000000000000	0.000000000000	0.000000000000	0.000000000000	0.000000000000	0.000000000000	0.000000000000	0.890362421682	0.000000000000	0.000111949427	-79.517726620591	0.000000000000	771.402800405182	0.000000000000	0.000000000000	0.000000000000
0.265433333333	0.000000000000	0.000000000000	0.000000000000	0.000000000000	0.000000000000	0.000000000000	0.000000000000	0.000000000000	0.000000000000	0.890450570192	0.000000000000	0.000111941560	-79.194070025876	0.000000000000	770.663432154083	0.000000000000	0.000000000000	0.000000000000
0.265786666667	0.000000000000	0.000000000000	0.000000000000	0.000000000000	0.000000000000	0.000000000000	0.000000000000	0.000000000000	0.000000000000	0.890538782706	0.000000000000	0.000111934916	-78.870277293149	0.000000000000	769.922450095185	0.000000000000	0.000000000000	0.000000000000
0.266140000000	0.000000000000	0.000000000000	0.000000000000	0.000000000000	0.000000000000	0.000000000000	0.000000000000	0.000000000000	0.000000000000	0.890627062131	0.000000000000	0.000111929475	-78.546386974204	0.000000000000	769.180080029889	0.000000000000	0.000000000000	0.000000000000
0.266493333333	0.000000000000	0.000000000000	0.000000000000	0.000000000000	0.000000000000	0.000000000000	0.000000000000	0.000000000000	0.000000000000	0.890715411377	0.000000000000	0.000111925219	-78.222438248392	0.000000000000	768.436566394306	0.000000000000	0.000000000000	0.000000000000
0.266846666667	0.000000000000	0.000000000000	0.000000000000	0.000000000000	0.000000000000	0.000000000000	0.000000000000	0.000000000000	0.000000000000	0.890803833346	0.000000000000	0.000111922130	-77.898471177129	0.000000000000	767.692176972768	0.000000000000	0.000000000000	0.000000000000
0.267200000000	0.000000000000	0.000000000000	0.000000000000	0.000000000000	0.000000000000	0.000000000000	0.000000000000	0.000000000000	0.000000000000	0.890892330927	0.000000000000	0.000111920187	-77.574527029447	0.000000000000	766.947208883596	0.000000000000	0.000000000000	0.000000000000
0.267553333333	0.000000000000	0.000000000000	0.000000000000	0.000000000000	0.000000000000	0.000000000000	0.000000000000	0.000000000000	0.000000000000	0.890980906984	0.000000000000	0.000111919373	-77.250648699029	0.000000000000	766.201996088410	0.000000000000	0.000000000000	0.000000000000
0.267906666667	0.000000000000	0.000000000000	0.000000000000	0.000000000000	0.000000000000	0.000000000000	0.000000000000	0.000000000000	0.000000000000	0.891069564345	0.000000000000	0.000111919667	-76.926881236192	0.000000000000	765.456918520775	0.000000000000	0.000000000000	0.000000000000
0.268260000000	0.000000000000	0.000000000000	0.000000000000	0.000000000000	0.000000000000	0.000000000000	0.000000000000	0.000000000000	0.000000000000	0.891158305792	0.000000000000	0.000111921049	-76.603272516063	0.000000000000	764.712412388400	0.000000000000	0.000000000000	0.000000000000
0.268613333333	0.000000000000	0.000000000000	0.000000000000	0.000000000000	0.000000000000	0.000000000000	0.000000000000	0.000000000000	0.000000000000	0.891247134040	0.000000000000	0.000111923499	-76.279874045676	0.000000000000	763.968979762554	0.000000000000	0.000000000000	0.000000000000
0.268966666667	0.000000000000	0.000000000000	0.000000000000	0.000000000000	0.000000000000	0.000000000000	0.000000000000	0.000000000000	0.000000000000	0.891336051723	0.000000000000	0.000111926995	-75.956741849160	0.000000000000	763.227192292386	0.000000000000	0.000000000000	0.000000000000
0.269320000000	0.000000000000	0.000000000000	0.000000000000	0.000000000000	0.000000000000	0.000000000000	0.000000000000	0.000000000000	0.000000000000	0.891425061373	0.000000000000	0.000111931517	-75.633937197008	0.000000000000	762.487677825746	0.000000000000	0.000000000000	0.000000000000
0.269673333333	0.000000000000	0.000000000000	0.000000000000	0.000000000000	0.000000000000	0.000000000000	0.000000000000	0.000000000000	0.000000000000	0.891514165401	0.000000000000	0.000111937042	-75.311526548682	0.000000000000	761.751071721167	0.000000000000	0.000000000000	0.000000000000
0.270026666667	0.000000000000	0.000000000000	0.000000000000	0.000000000000	0.000000000000	0.000000000000	0.000000000000	0.000000000000	0.000000000000	0.891603366090	0.000000000000	0.000111943547	-74.989579418344	0.000000000000	761.017918657346	0.000000000000	0.000000000000	0.000000000000
0.270380000000	0.000000000000	0.000000000000	0.000000000000	0.000000000000	0.000000000000	0.000000000000	0.000000000000	0.000000000000	0.000000000000	0.891692665600	0.000000000000	0.000111951008	-74.668162566651	0.000000000000	760.288548039962	0.000000000000	0.000000000000	0.000000000000
0.270733333333	0.000000000000	0.000000000000	0.000000000000	0.000000000000	0.000000000000	0.000000000000	0.000000000000	0.000000000000	0.000000000000	0.891782065999	0.000000000000	0.000111959401	-74.347330773981	0.000000000000	759.563004109438	0.000000000000	0.000000000000	0.000000000000
0.271086666667	0.000000000000	0.000000000000	0.000000000000	0.000000000000	0.000000000000	0.000000000000	0.000000000000	0.000000000000	0.000000000000	0.891871569319	0.000000000000	0.000111968701	-74.027117628866	0.000000000000	758.841173075737	0.000000000000	0.000000000000	0.000000000000
0.271440000000	0.000000000000	0.000000000000	0.000000000000	0.000000000000	0.000000000000	0.000000000000	0.000000000000	0.000000000000	0.000000000000	0.891961177585	0.000000000000	0.000111978880	-73.707539118338	0.000000000000	758.123046371714	0.000000000000	0.000000000000	0.000000000000
0.271793333333	0.000000000000	0.000000000000	0.000000000000	0.000000000000	0.000000000000	0.000000000000	0.000000000000	0.000000000000	0.000000000000	0.892050892828	0.000000000000	0.000111989913	-73.388606907274	0.000000000000	757.408625894452	0.000000000000	0.000000000000	0.000000000000
0.272146666667	0.000000000000	0.000000000000	0.000000000000	0.000000000000	0.000000000000	0.000000000000	0.000000000000	0.000000000000	0.000000000000	0.892140717071	0.000000000000	0.000112001772	-73.070330021068	0.000000000000	756.697898527533	0.000000000000	0.000000000000	0.000000000000
0.272500000000	0.000000000000	0.000000000000	0.000000000000	0.000000000000	0.000000000000	0.000000000000	0.000000000000	0.000000000000	0.000000000000	0.892230652334	0.000000000000	0.000112014428	-72.752715124506	0.000000000000	755.990841386856	0.000000000000	0.000000000000	0.000000000000
0.272853333333	0.000000000000	0.000000000000	0.000000000000	0.000000000000	0.000000000000	0.000000000000	0.000000000000	0.000000000000	0.000000000000	0.892320700621	0.000000000000	0.000112027852	-72.435766958109	0.000000000000	755.287427399932	0.000000000000	0.000000000000	0.000000000000
0.273206666667	0.000000000000	0.000000000000	0.000000000000	0.000000000000	0.000000000000	0.000000000000	0.000000000000	0.000000000000	0.000000000000	0.892410863923	0.000000000000	0.000112042016	-72.119488858978	0.000000000000	754.587630030289	0.000000000000	0.000000000000	0.000000000000
0.273560000000	0.000000000000	0.000000000000	0.000000000000	0.000000000000	0.000000000000	0.000000000000	0.000000000000	0.000000000000	0.000000000000	0.892501144212	0.000000000000	0.000112056890	-71.803883277514	0.000000000000	753.891426509735	0.000000000000	0.000000000000	0.000000000000
0.273913333333	0.000000000000	0.000000000000	0.000000000000	0.000000000000	0.000000000000	0.000000000000	0.000000000000	0.000000000000	0.000000000000	0.892591543437	0.000000000000	0.000112072445	-71.488952219143	0.000000000000	753.198799539760	0.000000000000	0.000000000000	0.000000000000
0.274266666667	0.000000000000	0.000000000000	0.000000000000	0.000000000000	0.000000000000	0.000000000000	0.000000000000	0.000000000000	0.000000000000	0.892682063519	0.000000000000	0.000112088649	-71.174697575374	0.000000000000	752.509737793672	0.000000000000	0.000000000000	0.000000000000
0.274620000000	0.000000000000	0.000000000000	0.000000000000	0.000000000000	0.000000000000	0.000000000000	0.000000000000	0.000000000000	0.000000000000	0.892772706348	0.000000000000	0.000112105475	-70.861121341785	0.000000000000	751.824235649399	0.000000000000	0.000000000000	0.000000000000
0.274973333333	0.000000000000	0.000000000000	0.000000000000	0.000000000000	0.000000000000	0.000000000000	0.000000000000	0.000000000000	0.000000000000	0.892863473779	0.000000000000	0.000112122891	-70.548225740334	0.000000000000	751.142292522277	0.000000000000	0.000000000000	0.000000000000
0.275326666667	0.000000000000	0.000000000000	0.000000000000	0.000000000000	0.000000000000	0.000000000000	0.000000000000	0.000000000000	0.000000000000	0.892954367634	0.000000000000	0.000112140867	-70.236013271177	0.000000000000	750.463912049453	0.000000000000	0.000000000000	0.000000000000
0.275680000000	0.000000000000	0.000000000000	0.000000000000	0.000000000000	0.000000000000	0.000000000000	0.000000000000	0.000000000000	0.000000000000	0.893045389691	0.000000000000	0.000112159373	-69.924486717790	0.000000000000	749.789101274213	0.000000000000	0.000000000000	0.000000000000
0.276033333333	0.000000000000	0.000000000000	0.000000000000	0.000000000000	0.000000000000	0.000000000000	0.000000000000	0.000000000000	0.000000000000	0.893136541691	0.000000000000	0.000112178380	-69.613649124374	0.000000000000	749.117869906198	0.000000000000	0.000000000000	0.000000000000
0.276386666667	0.000000000000	0.000000000000	0.000000000000	0.000000000000	0.000000000000	0.000000000000	0.000000000000	0.000000000000	0.000000000000	0.893227825331	0.000000000000	0.000112197858	-69.303503759288	0.000000000000	748.450229685661	0.000000000000	0.000000000000	0.000000000000
0.276740000000	0.000000000000	0.000000000000	0.000000000000	0.000000000000	0.000000000000	0.000000000000	0.000000000000	0.000000000000	0.000000000000	0.893319242266	0.000000000000	0.000112217776	-68.994054073100	0.000000000000	747.786193858153	0.000000000000	0.000000000000	0.000000000000
0.277093333333	0.000000000000	0.000000000000	0.000000000000	0.000000000000	0.000000000000	0.000000000000	0.000000000000	0.000000000000	0.000000000000	0.893410794107	0.000000000000	0.000112238106	-68.685303656826	0.000000000000	747.125776751333	0.000000000000	0.000000000000	0.000000000000
0.277446666667	0.000000000000	0.000000000000	0.000000000000	0.000000000000	0.000000000000	0.000000000000	0.000000000000	0.000000000000	0.000000000000	0.893502482425	0.000000000000	0.000112258818	-68.377256203077	0.000000000000	746.468993441472	0.000000000000	0.000000000000	0.000000000000
0.277800000000	0.000000000000	0.000000000000	0.000000000000	0.000000000000	0.000000000000	0.000000000000	0.000000000000	0.000000000000	0.000000000000	0.893594308743	0.000000000000	0.000112279883	-68.069915471548	0.000000000000	745.815859495761	0.000000000000	0.000000000000	0.000000000000
0.278153333333	0.000000000000	0.000000000000	0.000000000000	0.000000000000	0.000000000000	0.000000000000	0.000000000000	0.000000000000	0.000000000000	0.893686274546	0.000000000000	0.000112301272	-67.763285259246	0.000000000000	745.166390776466	0.000000000000	0.000000000000	0.000000000000
0.278506666667	0.000000000000	0.000000000000	0.000000000000	0.000000000000	0.000000000000	0.000000000000	0.000000000000	0.000000000000	0.000000000000	0.893778381273	0.000000000000	0.000112322957	-67.457369375254	0.000000000000	744.520603294866	0.000000000000	0.000000000000	0.000000000000
0.278860000000	0.000000000000	0.000000000000	0.000000000000	0.000000000000	0.000000000000	0.000000000000	0.000000000000	0.000000000000	0.000000000000	0.893870630322	0.000000000000	0.000112344909	-67.152171619740	0.000000000000	743.878513104523	0.000000000000	0.000000000000	0.000000000000
0.279213333333	0.000000000000	0.000000000000	0.000000000000	0.000000000000	0.000000000000	0.000000000000	0.000000000000	0.000000000000	0.000000000000	0.893963023049	0.000000000000	0.000112367101	-66.847695766507	0.000000000000	743.240136225032	0.000000000000	0.000000000000	0.000000000000
0.279566666667	0.000000000000	0.000000000000	0.000000000000	0.000000000000	0.000000000000	0.000000000000	0.000000000000	0.000000000000	0.000000000000	0.894055560771	0.000000000000	0.000112389505	-66.543945548733	0.000000000000	742.605488588546	0.000000000000	0.000000000000	0.000000000000
0.279920000000	0.000000000000	0.000000000000	0.000000000000	0.000000000000	0.000000000000	0.000000000000	0.000000000000	0.000000000000	0.000000000000	0.894148244760	0.000000000000	0.000112412094	-66.240924647162	0.000000000000	741.974586004144	0.000000000000	0.000000000000	0.000000000000
0.280273333333	0.000000000000	0.000000000000	0.000000000000	0.000000000000	0.000000000000	0.000000000000	0.000000000000	0.000000000000	0.000000000000	0.894241076253	0.000000000000	0.000112434841	-65.938636680484	0.000000000000	741.347444134251	0.000000000000	0.000000000000	0.000000000000
0.280626666667	0.000000000000	0.000000000000	0.000000000000	0.000000000000	0.000000000000	0.000000000000	0.000000000000	0.000000000000	0.000000000000	0.894334056442	0.000000000000	0.000112457719	-65.637085197295	0.000000000000	740.724078480418	0.000000000000	0.000000000000	0.000000000000
0.280980000000	0.000000000000	0.000000000000	0.000000000000	0.000000000000	0.000000000000	0.000000000000	0.000000000000	0.000000000000	0.000000000000	0.894427186484	0.000000000000	0.000112480702	-65.336273669461	0.000000000000	740.104504374968	0.000000000000	0.000000000000	0.000000000000
0.281333333333	0.000000000000	0.000000000000	0.000000000000	0.000000000000	0.000000000000	0.000000000000	0.000000000000	0.000000000000	0.000000000000	0.894520467495	0.000000000000	0.000112503764	-65.036205486462	0.000000000000	739.488736976724	0.000000000000	0.000000000000	0.000000000000
0.281686666667	0.000000000000	0.000000000000	0.000000000000	0.000000000000	0.000000000000	0.000000000000	0.000000000000	0.000000000000	0.000000000000	0.894613900732	0.000000000000	0.000112526866	-64.737280355234	0.000000000000	738.875244654226	0.000000000000	0.000000000000	0.000000000000
0.282040000000	0.000000000000	0.000000000000	0.000000000000	0.000000000000	0.000000000000	0.000000000000	0.000000000000	0.000000000000	0.000000000000	0.894707486630	0.000000000000	0.000112550012	-64.439869710644	0.000000000000	738.262620327267	0.000000000000	0.000000000000	0.000000000000
0.282393333333	0.000000000000	0.000000000000	0.000000000000	0.000000000000	0.000000000000	0.000000000000	0.000000000000	0.000000000000	0.000000000000	0.894801225859	0.000000000000	0.000112573162	-64.143933864594	0.000000000000	737.651104348696	0.000000000000	0.000000000000	0.000000000000
0.282746666667	0.000000000000	0.000000000000	0.000000000000	0.000000000000	0.000000000000	0.000000000000	0.000000000000	0.000000000000	0.000000000000	0.894895118516	0.000000000000	0.000112596292	-63.849434491654	0.000000000000	737.040911524167	0.000000000000	0.000000000000	0.000000000000
0.283100000000	0.000000000000	0.000000000000	0.000000000000	0.000000000000	0.000000000000	0.000000000000	0.000000000000	0.000000000000	0.000000000000	0.894989164359	0.000000000000	0.000112619378	-63.556334300738	0.000000000000	736.432241935401	0.000000000000	0.000000000000	0.000000000000
0.283453333333	0.000000000000	0.000000000000	0.000000000000	0.000000000000	0.000000000000	0.000000000000	0.000000000000	0.000000000000	0.000000000000	0.895083362834	0.000000000000	0.000112642398	-63.264596854012	0.000000000000	735.825282852548	0.000000000000	0.000000000000	0.000000000000
0.283806666667	0.000000000000	0.000000000000	0.000000000000	0.000000000000	0.000000000000	0.000000000000	0.000000000000	0.000000000000	0.000000000000	0.895177713097	0.000000000000	0.000112665327	-62.974186454850	0.000000000000	735.220210163828	0.000000000000	0.000000000000	0.000000000000
0.284160000000	0.000000000000	0.000000000000	0.000000000000	0.000000000000	0.000000000000	0.000000000000	0.000000000000	0.000000000000	0.000000000000	0.895272214036	0.000000000000	0.000112688145	-62.685068345232	0.000000000000	734.617187763102	0.000000000000	0.000000000000	0.000000000000
0.284513333333	0.000000000000	0.000000000000	0.000000000000	0.000000000000	0.000000000000	0.000000000000	0.000000000000	0.000000000000	0.000000000000	0.895366864290	0.000000000000	0.000112710830	-62.397208697868	0.000000000000	734.016368185669	0.000000000000	0.000000000000	0.000000000000
0.284866666667	0.000000000000	0.000000000000	0.000000000000	0.000000000000	0.000000000000	0.000000000000	0.000000000000	0.000000000000	0.000000000000	0.895461662269	0.000000000000	0.000112733360	-62.110574586789	0.000000000000	733.417893334573	0.000000000000	0.000000000000	0.000000000000
0.285220000000	0.000000000000	0.000000000000	0.000000000000	0.000000000000	0.000000000000	0.000000000000	0.000000000000	0.000000000000	0.000000000000	0.895556606172	0.000000000000	0.000112755716	-61.825133960935	0.000000000000	732.821895146746	0.000000000000	0.000000000000	0.000000000000
0.285573333333	0.000000000000	0.000000000000	0.000000000000	0.000000000000	0.000000000000	0.000000000000	0.000000000000	0.000000000000	0.000000000000	0.895651694000	0.000000000000	0.000112777877	-61.540855619288	0.000000000000	732.228496210319	0.000000000000	0.000000000000	0.000000000000
0.285926666667	0.000000000000	0.000000000000	0.000000000000	0.000000000000	0.000000000000	0.000000000000	0.000000000000	0.000000000000	0.000000000000	0.895746923573	0.000000000000	0.000112799825	-61.257709187920	0.000000000000	731.637810334849	0.000000000000	0.000000000000	0.000000000000
0.286280000000	0.000000000000	0.000000000000	0.000000000000	0.000000000000	0.000000000000	0.000000000000	0.000000000000	0.000000000000	0.000000000000	0.895842292549	0.000000000000	0.000112821541	-60.975665098361	0.000000000000	731.049943081183	0.000000000000	0.000000000000	0.000000000000
0.286633333333	0.000000000000	0.000000000000	0.000000000000	0.000000000000	0.000000000000	0.000000000000	0.000000000000	0.000000000000	0.000000000000	0.895937798428	0.000000000000	0.000112843006	-60.694694567126	0.000000000000	730.464992254173	0.000000000000	0.000000000000	0.000000000000
0.286986666667	0.000000000000	0.000000000000	0.000000000000	0.000000000000	0.000000000000	0.000000000000	0.000000000000	0.000000000000	0.000000000000	0.896033438575	0.000000000000	0.000112864204	-60.414769576243	0.000000000000	729.883048362254	0.000000000000	0.000000000000	0.000000000000
0.287340000000	0.000000000000	0.000000000000	0.000000000000	0.000000000000	0.000000000000	0.000000000000	0.000000000000	0.000000000000	0.000000000000	0.896129210224	0.000000000000	0.000112885118	-60.135862854569	0.000000000000	729.304195046826	0.000000000000	0.000000000000	0.000000000000
0.287693333333	0.000000000000	0.000000000000	0.000000000000	0.000000000000	0.000000000000	0.000000000000	0.000000000000	0.000000000000	0.000000000000	0.896225110494	0.000000000000	0.000112905732	-59.857947859867	0.000000000000	728.728509484041	0.000000000000	0.000000000000	0.000000000000
0.288046666667	0.000000000000	0.000000000000	0.000000000000	0.000000000000	0.000000000000	0.000000000000	0.000000000000	0.000000000000	0.000000000000	0.896321136400	0.000000000000	0.000112926031	-59.580998761498	0.000000000000	728.156062761428	0.000000000000	0.000000000000	0.000000000000
0.288400000000	0.000000000000	0.000000000000	0.000000000000	0.000000000000	0.000000000000	0.000000000000	0.000000000000	0.000000000000	0.000000000000	0.896417284860	0.000000000000	0.000112945999	-59.304990423702	0.000000000000	727.586920231070	0.000000000000	0.000000000000	0.000000000000
0.288753333333	0.000000000000	0.000000000000	0.000000000000	0.000000000000	0.000000000000	0.000000000000	0.000000000000	0.000000000000	0.000000000000	0.896513552707	0.000000000000	0.000112965622	-59.029898389372	0.000000000000	727.021141841818	0.000000000000	0.000000000000	0.000000000000
0.289106666667	0.000000000000	0.000000000000	0.000000000000	0.000000000000	0.000000000000	0.000000000000	0.000000000000	0.000000000000	0.000000000000	0.896609936699	0.000000000000	0.000112984887	-58.755698864315	0.000000000000	726.458782451195	0.000000000000	0.000000000000	0.000000000000
0.289460000000	0.000000000000	0.000000000000	0.000000000000	0.000000000000	0.000000000000	0.000000000000	0.000000000000	0.000000000000	0.000000000000	0.896706433525	0.000000000000	0.000113003781	-58.482368701975	0.000000000000	725.899892119138	0.000000000000	0.000000000000	0.000000000000
0.289813333333	0.000000000000	0.000000000000	0.000000000000	0.000000000000	0.000000000000	0.000000000000	0.000000000000	0.000000000000	0.000000000000	0.896803039817	0.000000000000	0.000113022292	-58.209885388549	0.000000000000	725.344516384556	0.000000000000	0.000000000000	0.000000000000
0.290166666667	0.000000000000	0.000000000000	0.000000000000	0.000000000000	0.000000000000	0.000000000000	0.000000000000	0.000000000000	0.000000000000	0.896899752153	0.000000000000	0.000113040407	-57.938227028526	0.000000000000	724.792696525689	0.000000000000	0.000000000000	0.000000000000
0.290520000000	0.000000000000	0.000000000000	0.000000000000	0.000000000000	0.000000000000	0.000000000000	0.000000000000	0.000000000000	0.000000000000	0.896996567069	0.000000000000	0.000113058115	-57.667372330608	0.000000000000	724.244469805561	0.000000000000	0.000000000000	0.000000000000
0.290873333333	0.000000000000	0.000000000000	0.000000000000	0.000000000000	0.000000000000	0.000000000000	0.000000000000	0.000000000000	0.000000000000	0.897093481065	0.000000000000	0.000113075406	-57.397300593980	0.000000000000	723.699869703197	0.000000000000	0.000000000000	0.000000000000
0.291226666667	0.000000000000	0.000000000000	0.000000000000	0.000000000000	0.000000000000	0.000000000000	0.000000000000	0.000000000000	0.000000000000	0.897190490609	0.000000000000	0.000113092269	-57.127991694987	0.000000000000	723.158926131768	0.000000000000	0.000000000000	0.000000000000
0.291580000000	0.000000000000	0.000000000000	0.000000000000	0.000000000000	0.000000000000	0.000000000000	0.000000000000	0.000000000000	0.000000000000	0.897287592146	0.000000000000	0.000113108695	-56.859426074117	0.000000000000	722.621665644135	0.000000000000	0.000000000000	0.000000000000
0.291933333333	0.000000000000	0.000000000000	0.000000000000	0.000000000000	0.000000000000	0.000000000000	0.000000000000	0.000000000000	0.000000000000	0.897384782106	0.000000000000	0.000113124674	-56.591584723344	0.000000000000	722.088111626562	0.000000000000	0.000000000000	0.000000000000
0.292286666667	0.000000000000	0.000000000000	0.000000000000	0.000000000000	0.000000000000	0.000000000000	0.000000000000	0.000000000000	0.000000000000	0.897482056903	0.000000000000	0.000113140199	-56.324449173801	0.000000000000	721.558284481515	0.000000000000	0.000000000000	0.000000000000
0.292640000000	0.000000000000	0.000000000000	0.000000000000	0.000000000000	0.000000000000	0.000000000000	0.000000000000	0.000000000000	0.000000000000	0.897579412947	0.000000000000	0.000113155260	-56.058001483769	0.000000000000	721.032201799934	0.000000000000	0.000000000000	0.000000000000
0.292993333333	0.000000000000	0.000000000000	0.000000000000	0.000000000000	0.000000000000	0.000000000000	0.000000000000	0.000000000000	0.000000000000	0.897676846649	0.000000000000	0.000113169851	-55.792224226965	0.000000000000	720.509878523560	0.000000000000	0.000000000000	0.000000000000
0.293346666667	0.000000000000	0.000000000000	0.000000000000	0.000000000000	0.000000000000	0.000000000000	0.000000000000	0.000000000000	0.000000000000	0.897774354419	0.000000000000	0.000113183965	-55.527100481159	0.000000000000	719.991327098138	0.000000000000	0.000000000000	0.000000000000
0.293700000000	0.000000000000	0.000000000000	0.000000000000	0.000000000000	0.000000000000	0.000000000000	0.000000000000	0.000000000000	0.000000000000	0.897871932679	0.000000000000	0.000113197594	-55.262613817047	0.000000000000	719.476557617535	0.000000000000	0.000000000000	0.000000000000
0.294053333333	0.000000000000	0.000000000000	0.000000000000	0.000000000000	0.000000000000	0.000000000000	0.000000000000	0.000000000000	0.000000000000	0.897969577863	0.000000000000	0.000113210732	-54.998748287423	0.000000000000	718.965577959772	0.000000000000	0.000000000000	0.000000000000
0.294406666667	0.000000000000	0.000000000000	0.000000000000	0.000000000000	0.000000000000	0.000000000000	0.000000000000	0.000000000000	0.000000000000	0.898067286421	0.000000000000	0.000113223375	-54.735488416607	0.000000000000	718.458393915218	0.000000000000	0.000000000000	0.000000000000
0.294760000000	0.000000000000	0.000000000000	0.000000000000	0.000000000000	0.000000000000	0.000000000000	0.000000000000	0.000000000000	0.000000000000	0.898165054825	0.000000000000	0.000113235516	-54.472819190149	0.000000000000	717.955009307111	0.000000000000	0.000000000000	0.000000000000
0.295113333333	0.000000000000	0.000000000000	0.000000000000	0.000000000000	0.000000000000	0.000000000000	0.000000000000	0.000000000000	0.000000000000	0.898262879571	0.000000000000	0.000113247151	-54.210726044731	0.000000000000	717.455426105451	0.000000000000	0.000000000000	0.000000000000
0.295466666667	0.000000000000	0.000000000000	0.000000000000	0.000000000000	0.000000000000	0.000000000000	0.000000000000	0.000000000000	0.000000000000	0.898360757183	0.000000000000	0.000113258275	-53.949194858371	0.000000000000	716.959644534058	0.000000000000	0.000000000000	0.000000000000
0.295820000000	0.000000000000	0.000000000000	0.000000000000	0.000000000000	0.000000000000	0.000000000000	0.000000000000	0.000000000000	0.000000000000	0.898458684218	0.000000000000	0.000113268884	-53.688211940805	0.000000000000	716.467663171313	0.000000000000	0.000000000000	0.000000000000
0.296173333333	0.000000000000	0.000000000000	0.000000000000	0.000000000000	0.000000000000	0.000000000000	0.000000000000	0.000000000000	0.000000000000	0.898556657266	0.000000000000	0.000113278974	-53.427764024075	0.000000000000	715.979479045458	0.000000000000	0.000000000000	0.000000000000
0.296526666667	0.000000000000	0.000000000000	0.000000000000	0.000000000000	0.000000000000	0.000000000000	0.000000000000	0.000000000000	0.000000000000	0.898654672954	0.000000000000	0.000113288542	-53.167838253357	0.000000000000	715.495087723791	0.000000000000	0.000000000000	0.000000000000
0.296880000000	0.000000000000	0.000000000000	0.000000000000	0.000000000000	0.000000000000	0.000000000000	0.000000000000	0.000000000000	0.000000000000	0.898752727950	0.000000000000	0.000113297586	-52.908422177954	0.000000000000	715.014483397127	0.000000000000	0.000000000000	0.000000000000
0.297233333333	0.000000000000	0.000000000000	0.000000000000	0.000000000000	0.000000000000	0.000000000000	0.000000000000	0.000000000000	0.000000000000	0.898850818966	0.000000000000	0.000113306102	-52.649503742462	0.000000000000	714.537658959099	0.000000000000	0.000000000000	0.000000000000
0.297586666667	0.000000000000	0.000000000000	0.000000000000	0.000000000000	0.000000000000	0.000000000000	0.000000000000	0.000000000000	0.000000000000	0.898948942757	0.000000000000	0.000113314088	-52.391071278142	0.000000000000	714.064606080841	0.000000000000	0.000000000000	0.000000000000
0.297940000000	0.000000000000	0.000000000000	0.000000000000	0.000000000000	0.000000000000	0.000000000000	0.000000000000	0.000000000000	0.000000000000	0.899047096127	0.000000000000	0.000113321542	-52.133113494427	0.000000000000	713.595315281464	0.000000000000	0.000000000000	0.000000000000
0.298293333333	0.000000000000	0.000000000000	0.000000000000	0.000000000000	0.000000000000	0.000000000000	0.000000000000	0.000000000000	0.000000000000	0.899145275930	0.000000000000	0.000113328463	-51.875619470596	0.000000000000	713.129775994328	0.000000000000	0.000000000000	0.000000000000
0.298646666667	0.000000000000	0.000000000000	0.000000000000	0.000000000000	0.000000000000	0.000000000000	0.000000000000	0.000000000000	0.000000000000	0.899243479070	0.000000000000	0.000113334849	-51.618578647588	0.000000000000	712.667976629397	0.000000000000	0.000000000000	0.000000000000
0.299000000000	0.000000000000	0.000000000000	0.000000000000	0.000000000000	0.000000000000	0.000000000000	0.000000000000	0.000000000000	0.000000000000	0.899341702506	0.000000000000	0.000113340699	-51.361980819956	0.000000000000	712.209904632221	0.000000000000	0.000000000000	0.000000000000
0.299353333333	0.000000000000	0.000000000000	0.000000000000	0.000000000000	0.000000000000	0.000000000000	0.000000000000	0.000000000000	0.000000000000	0.899439943251	0.000000000000	0.000113346012	-51.105816128047	0.000000000000	711.755546539502	0.000000000000	0.000000000000	0.000000000000
0.299706666667	0.000000000000	0.000000000000	0.000000000000	0.000000000000	0.000000000000	0.000000000000	0.000000000000	0.000000000000	0.000000000000	0.899538198376	0.000000000000	0.000113350788	-50.850075056041	0.000000000000	711.304888056520	0.000000000000	0.000000000000	0.000000000000
0.300060000000	0.000000000000	0.000000000000	0.000000000000	0.000000000000	0.000000000000	0.000000000000	0.000000000000	0.000000000000	0.000000000000	0.899636465010	0.000000000000	0.000113355026	-50.594748428667	0.000000000000	710.857914124812	0.000000000000	0.000000000000	0.000000000000
0.300413333333	0.000000000000	0.000000000000	0.000000000000	0.000000000000	0.000000000000	0.000000000000	0.000000000000	0.000000000000	0.000000000000	0.899734740340	0.000000000000	0.000113358726	-50.339827394464	0.000000000000	710.414608929029	0.000000000000	0.000000000000	0.000000000000
0.300766666667	0.000000000000	0.000000000000	0.000000000000	0.000000000000	0.000000000000	0.000000000000	0.000000000000	0.000000000000	0.000000000000	0.899833021616	0.000000000000	0.000113361889	-50.085303417313	0.000000000000	709.974955936497	0.000000000000	0.000000000000	0.000000000000
0.301120000000	0.000000000000	0.000000000000	0.000000000000	0.000000000000	0.000000000000	0.000000000000	0.000000000000	0.000000000000	0.000000000000	0.899931306148	0.000000000000	0.000113364514	-49.831168269090	0.000000000000	709.538937938438	0.000000000000	0.000000000000	0.000000000000
0.301473333333	0.000000000000	0.000000000000	0.000000000000	0.000000000000	0.000000000000	0.000000000000	0.000000000000	0.000000000000	0.000000000000	0.900029591310	0.000000000000	0.000113366603	-49.577414022426	0.000000000000	709.106537088794	0.000000000000	0.000000000000	0.000000000000
0.301826666667	0.000000000000	0.000000000000	0.000000000000	0.000000000000	0.000000000000	0.000000000000	0.000000000000	0.000000000000	0.000000000000	0.900127874540	0.000000000000	0.000113368156	-49.324033043547	0.000000000000	708.677734941182	0.000000000000	0.000000000000	0.000000000000
0.302180000000	0.000000000000	0.000000000000	0.000000000000	0.000000000000	0.000000000000	0.000000000000	0.000000000000	0.000000000000	0.000000000000	0.900226153340	0.000000000000	0.000113369174	-49.071017985229	0.000000000000	708.252512483435	0.000000000000	0.000000000000	0.000000000000
0.302533333333	0.000000000000	0.000000000000	0.000000000000	0.000000000000	0.000000000000	0.000000000000	0.000000000000	0.000000000000	0.000000000000	0.900324425278	0.000000000000	0.000113369659	-48.818361779823	0.000000000000	707.830850170424	0.000000000000	0.000000000000	0.000000000000
0.302886666667	0.000000000000	0.000000000000	0.000000000000	0.000000000000	0.000000000000	0.000000000000	0.000000000000	0.000000000000	0.000000000000	0.900422687988	0.000000000000	0.000113369612	-48.566057632387	0.000000000000	707.412727955104	0.000000000000	0.000000000000	0.000000000000
0.303240000000	0.000000000000	0.000000000000	0.000000000000	0.000000000000	0.000000000000	0.000000000000	0.000000000000	0.000000000000	0.000000000000	0.900520939170	0.000000000000	0.000113369033	-48.314099013899	0.000000000000	706.998125317677	0.000000000000	0.000000000000	0.000000000000
0.303593333333	0.000000000000	0.000000000000	0.000000000000	0.000000000000	0.000000000000	0.000000000000	0.000000000000	0.000000000000	0.000000000000	0.900619176591	0.000000000000	0.000113367926	-48.062479654538	0.000000000000	706.587021293440	0.000000000000	0.000000000000	0.000000000000
0.303946666667	0.000000000000	0.000000000000	0.000000000000	0.000000000000	0.000000000000	0.000000000000	0.000000000000	0.000000000000	0.000000000000	0.900717398087	0.000000000000	0.000113366292	-47.811193537082	0.000000000000	706.179394498839	0.000000000000	0.000000000000	0.000000000000
0.304300000000	0.000000000000	0.000000000000	0.000000000000	0.000000000000	0.000000000000	0.000000000000	0.000000000000	0.000000000000	0.000000000000	0.900815601561	0.000000000000	0.000113364132	-47.560234890358	0.000000000000	705.775223156400	0.000000000000	0.000000000000	0.000000000000
0.304653333333	0.000000000000	0.000000000000	0.000000000000	0.000000000000	0.000000000000	0.000000000000	0.000000000000	0.000000000000	0.000000000000	0.900913784983	0.000000000000	0.000113361449	-47.309598182789	0.000000000000	705.374485118181	0.000000000000	0.000000000000	0.000000000000
0.305006666667	0.000000000000	0.000000000000	0.000000000000	0.000000000000	0.000000000000	0.000000000000	0.000000000000	0.000000000000	0.000000000000	0.901011946392	0.000000000000	0.000113358246	-47.059278116027	0.000000000000	704.977157888019	0.000000000000	0.000000000000	0.000000000000
0.305360000000	0.000000000000	0.000000000000	0.000000000000	0.000000000000	0.000000000000	0.000000000000	0.000000000000	0.000000000000	0.000000000000	0.901110083897	0.000000000000	0.000113354524	-46.809269618630	0.000000000000	704.583218642719	0.000000000000	0.000000000000	0.000000000000
0.305713333333	0.000000000000	0.000000000000	0.000000000000	0.000000000000	0.000000000000	0.000000000000	0.000000000000	0.000000000000	0.000000000000	0.901208195674	0.000000000000	0.000113350286	-46.559567839869	0.000000000000	704.192644251813	0.000000000000	0.000000000000	0.000000000000
0.306066666667	0.000000000000	0.000000000000	0.000000000000	0.000000000000	0.000000000000	0.000000000000	0.000000000000	0.000000000000	0.000000000000	0.901306279966	0.000000000000	0.000113345534	-46.310168143588	0.000000000000	703.805411296726	0.000000000000	0.000000000000	0.000000000000
0.306420000000	0.000000000000	0.000000000000	0.000000000000	0.000000000000	0.000000000000	0.000000000000	0.000000000000	0.000000000000	0.000000000000	0.901404335088	0.000000000000	0.000113340272	-46.061066102155	0.000000000000	703.421496088878	0.000000000000	0.000000000000	0.000000000000
0.306773333333	0.000000000000	0.000000000000	0.000000000000	0.000000000000	0.000000000000	0.000000000000	0.000000000000	0.000000000000	0.000000000000	0.901502359420	0.000000000000	0.000113334502	-45.812257490485	0.000000000000	703.040874686906	0.000000000000	0.000000000000	0.000000000000
0.307126666667	0.000000000000	0.000000000000	0.000000000000	0.000000000000	0.000000000000	0.000000000000	0.000000000000	0.000000000000	0.000000000000	0.901600351412	0.000000000000	0.000113328227	-45.563738280151	0.000000000000	702.663522912816	0.000000000000	0.000000000000	0.000000000000
0.307480000000	0.000000000000	0.000000000000	0.000000000000	0.000000000000	0.000000000000	0.000000000000	0.000000000000	0.000000000000	0.000000000000	0.901698309582	0.000000000000	0.000113321450	-45.315504633562	0.000000000000	702.289416367492	0.000000000000	0.000000000000	0.000000000000
0.307833333333	0.000000000000	0.000000000000	0.000000000000	0.000000000000	0.000000000000	0.000000000000	0.000000000000	0.000000000000	0.000000000000	0.901796232515	0.000000000000	0.000113314174	-45.067552898240	0.000000000000	701.918530445565	0.000000000000	0.000000000000	0.000000000000
0.308186666667	0.000000000000	0.000000000000	0.000000000000	0.000000000000	0.000000000000	0.000000000000	0.000000000000	0.000000000000	0.000000000000	0.901894118864	0.000000000000	0.000113306402	-44.819879601153	0.000000000000	701.550840349317	0.000000000000	0.000000000000	0.000000000000
0.308540000000	0.000000000000	0.000000000000	0.000000000000	0.000000000000	0.000000000000	0.000000000000	0.000000000000	0.000000000000	0.000000000000	0.901991967349	0.000000000000	0.000113298138	-44.572481443157	0.000000000000	701.186321102013	0.000000000000	0.000000000000	0.000000000000
0.308893333333	0.000000000000	0.000000000000	0.000000000000	0.000000000000	0.000000000000	0.000000000000	0.000000000000	0.000000000000	0.000000000000	0.902089776756	0.000000000000	0.000113289384	-44.325355293501	0.000000000000	700.824947560752	0.000000000000	0.000000000000	0.000000000000
0.309246666667	0.000000000000	0.000000000000	0.000000000000	0.000000000000	0.000000000000	0.000000000000	0.000000000000	0.000000000000	0.000000000000	0.902187545939	0.000000000000	0.000113280145	-44.078498184421	0.000000000000	700.466694428488	0.000000000000	0.000000000000	0.000000000000
0.309600000000	0.000000000000	0.000000000000	0.000000000000	0.000000000000	0.000000000000	0.000000000000	0.000000000000	0.000000000000	0.000000000000	0.902285273817	0.000000000000	0.000113270422	-43.831907305819	0.000000000000	700.111536265624	0.000000000000	0.000000000000	0.000000000000
0.309953333333	0.000000000000	0.000000000000	0.000000000000	0.000000000000	0.000000000000	0.000000000000	0.000000000000	0.000000000000	0.000000000000	0.902382959373	0.000000000000	0.000113260221	-43.585579999887	0.000000000000	699.759447501427	0.000000000000	0.000000000000	0.000000000000
0.310306666667	0.000000000000	0.000000000000	0.000000000000	0.000000000000	0.000000000000	0.000000000000	0.000000000000	0.000000000000	0.000000000000	0.902480601657	0.000000000000	0.000113249543	-43.339513756622	0.000000000000	699.410402442592	0.000000000000	0.000000000000	0.000000000000
0.310660000000	0.000000000000	0.000000000000	0.000000000000	0.000000000000	0.000000000000	0.000000000000	0.000000000000	0.000000000000	0.000000000000	0.902578199784	0.000000000000	0.000113238394	-43.093706207414	0.000000000000	699.064375287202	0.000000000000	0.000000000000	0.000000000000
0.311013333333	0.000000000000	0.000000000000	0.000000000000	0.000000000000	0.000000000000	0.000000000000	0.000000000000	0.000000000000	0.000000000000	0.902675752930	0.000000000000	0.000113226776	-42.848155121397	0.000000000000	698.721340130434	0.000000000000	0.000000000000	0.000000000000
0.311366666667	0.000000000000	0.000000000000	0.000000000000	0.000000000000	0.000000000000	0.000000000000	0.000000000000	0.000000000000	0.000000000000	0.902773260336	0.000000000000	0.000113214693	-42.602858399878	0.000000000000	698.381270975602	0.000000000000	0.000000000000	0.000000000000
0.311720000000	0.000000000000	0.000000000000	0.000000000000	0.000000000000	0.000000000000	0.000000000000	0.000000000000	0.000000000000	0.000000000000	0.902870721305	0.000000000000	0.000113202149	-42.357814071651	0.000000000000	698.044141742576	0.000000000000	0.000000000000	0.000000000000
0.312073333333	0.000000000000	0.000000000000	0.000000000000	0.000000000000	0.000000000000	0.000000000000	0.000000000000	0.000000000000	0.000000000000	0.902968135203	0.000000000000	0.000113189148	-42.113020288267	0.000000000000	697.709926276151	0.000000000000	0.000000000000	0.000000000000
0.312426666667	0.000000000000	0.000000000000	0.000000000000	0.000000000000	0.000000000000	0.000000000000	0.000000000000	0.000000000000	0.000000000000	0.903065501457	0.000000000000	0.000113175692	-41.868475319387	0.000000000000	697.378598353957	0.000000000000	0.000000000000	0.000000000000
0.312780000000	0.000000000000	0.000000000000	0.000000000000	0.000000000000	0.000000000000	0.000000000000	0.000000000000	0.000000000000	0.000000000000	0.903162819553	0.000000000000	0.000113161786	-41.624177548216	0.000000000000	697.050131694160	0.000000000000	0.000000000000	0.000000000000
0.313133333333	0.000000000000	0.000000000000	0.000000000000	0.000000000000	0.000000000000	0.000000000000	0.000000000000	0.000000000000	0.000000000000	0.903260089039	0.000000000000	0.000113147435	-41.380125467033	0.000000000000	696.724499962791	0.000000000000	0.000000000000	0.000000000000
0.313486666667	0.000000000000	0.000000000000	0.000000000000	0.000000000000	0.000000000000	0.000000000000	0.000000000000	0.000000000000	0.000000000000	0.903357309522	0.000000000000	0.000113132640	-41.136317672802	0.000000000000	696.401676780650	0.000000000000	0.000000000000	0.000000000000
0.313840000000	0.000000000000	0.000000000000	0.000000000000	0.000000000000	0.000000000000	0.000000000000	0.000000000000	0.000000000000	0.000000000000	0.903454480666	0.000000000000	0.000113117407	-40.892752862859	0.000000000000	696.081635730020	0.000000000000	0.000000000000	0.000000000000
0.314193333333	0.000000000000	0.000000000000	0.000000000000	0.000000000000	0.000000000000	0.000000000000	0.000000000000	0.000000000000	0.000000000000	0.903551602194	0.000000000000	0.000113101739	-40.649429830701	0.000000000000	695.764350361043	0.000000000000	0.000000000000	0.000000000000
0.314546666667	0.000000000000	0.000000000000	0.000000000000	0.000000000000	0.000000000000	0.000000000000	0.000000000000	0.000000000000	0.000000000000	0.903648673886	0.000000000000	0.000113085640	-40.406347461855	0.000000000000	695.449794197812	0.000000000000	0.000000000000	0.000000000000
0.314900000000	0.000000000000	0.000000000000	0.000000000000	0.000000000000	0.000000000000	0.000000000000	0.000000000000	0.000000000000	0.000000000000	0.903745695578	0.000000000000	0.000113069114	-40.163504729817	0.000000000000	695.137940744169	0.000000000000	0.000000000000	0.000000000000
0.315253333333	0.000000000000	0.000000000000	0.000000000000	0.000000000000	0.000000000000	0.000000000000	0.000000000000	0.000000000000	0.000000000000	0.903842667160	0.000000000000	0.000113052164	-39.920900692104	0.000000000000	694.828763489382	0.000000000000	0.000000000000	0.000000000000
0.315606666667	0.000000000000	0.000000000000	0.000000000000	0.000000000000	0.000000000000	0.000000000000	0.000000000000	0.000000000000	0.000000000000	0.903939588580	0.000000000000	0.000113034796	-39.678534486365	0.000000000000	694.522235913326	0.000000000000	0.000000000000	0.000000000000
0.315960000000	0.000000000000	0.000000000000	0.000000000000	0.000000000000	0.000000000000	0.000000000000	0.000000000000	0.000000000000	0.000000000000	0.904036459836	0.000000000000	0.000113017012	-39.436405326591	0.000000000000	694.218331491672	0.000000000000	0.000000000000	0.000000000000
0.316313333333	0.000000000000	0.000000000000	0.000000000000	0.000000000000	0.000000000000	0.000000000000	0.000000000000	0.000000000000	0.000000000000	0.904133280982	0.000000000000	0.000112998816	-39.194512499409	0.000000000000	693.917023700643	0.000000000000	0.000000000000	0.000000000000
0.316666666667	0.000000000000	0.000000000000	0.000000000000	0.000000000000	0.000000000000	0.000000000000	0.000000000000	0.000000000000	0.000000000000	0.904230052123	0.000000000000	0.000112980213	-38.952855360443	0.000000000000	693.618286021764	0.000000000000	0.000000000000	0.000000000000
0.317020000000	0.000000000000	0.000000000000	0.000000000000	0.000000000000	0.000000000000	0.000000000000	0.000000000000	0.000000000000	0.000000000000	0.904326773938	0.000000000000	0.000112961141	-38.711940500400	0.000000000000	693.321636849050	0.000000000000	0.000000000000	0.000000000000
0.317373333333	0.000000000000	0.000000000000	0.000000000000	0.000000000000	0.000000000000	0.000000000000	0.000000000000	0.000000000000	0.000000000000	0.904423445518	0.000000000000	0.000112941739	-38.472269225958	0.000000000000	693.026543097023	0.000000000000	0.000000000000	0.000000000000
0.317726666667	0.000000000000	0.000000000000	0.000000000000	0.000000000000	0.000000000000	0.000000000000	0.000000000000	0.000000000000	0.000000000000	0.904520067630	0.000000000000	0.000112921941	-38.233826962068	0.000000000000	692.733044686627	0.000000000000	0.000000000000	0.000000000000
0.318080000000	0.000000000000	0.000000000000	0.000000000000	0.000000000000	0.000000000000	0.000000000000	0.000000000000	0.000000000000	0.000000000000	0.904616640475	0.000000000000	0.000112901750	-37.996600081830	0.000000000000	692.441155518046	0.000000000000	0.000000000000	0.000000000000
0.318433333333	0.000000000000	0.000000000000	0.000000000000	0.000000000000	0.000000000000	0.000000000000	0.000000000000	0.000000000000	0.000000000000	0.904713164252	0.000000000000	0.000112881172	-37.760574849570	0.000000000000	692.150890187625	0.000000000000	0.000000000000	0.000000000000
0.318786666667	0.000000000000	0.000000000000	0.000000000000	0.000000000000	0.000000000000	0.000000000000	0.000000000000	0.000000000000	0.000000000000	0.904809639159	0.000000000000	0.000112860209	-37.525737449699	0.000000000000	691.862263869412	0.000000000000	0.000000000000	0.000000000000
0.319140000000	0.000000000000	0.000000000000	0.000000000000	0.000000000000	0.000000000000	0.000000000000	0.000000000000	0.000000000000	0.000000000000	0.904906065389	0.000000000000	0.000112838865	-37.292074011570	0.000000000000	691.575292211544	0.000000000000	0.000000000000	0.000000000000
0.319493333333	0.000000000000	0.000000000000	0.000000000000	0.000000000000	0.000000000000	0.000000000000	0.000000000000	0.000000000000	0.000000000000	0.905002443128	0.000000000000	0.000112817145	-37.059570630860	0.000000000000	691.289991245884	0.000000000000	0.000000000000	0.000000000000
0.319846666667	0.000000000000	0.000000000000	0.000000000000	0.000000000000	0.000000000000	0.000000000000	0.000000000000	0.000000000000	0.000000000000	0.905098772554	0.000000000000	0.000112795051	-36.828213387967	0.000000000000	691.006377308609	0.000000000000	0.000000000000	0.000000000000
0.320200000000	0.000000000000	0.000000000000	0.000000000000	0.000000000000	0.000000000000	0.000000000000	0.000000000000	0.000000000000	0.000000000000	0.905195053834	0.000000000000	0.000112772588	-36.597988363814	0.000000000000	690.724466970653	0.000000000000	0.000000000000	0.000000000000
0.320553333333	0.000000000000	0.000000000000	0.000000000000	0.000000000000	0.000000000000	0.000000000000	0.000000000000	0.000000000000	0.000000000000	0.905291287124	0.000000000000	0.000112749759	-36.368881653412	0.000000000000	690.444276976396	0.000000000000	0.000000000000	0.000000000000
0.320906666667	0.000000000000	0.000000000000	0.000000000000	0.000000000000	0.000000000000	0.000000000000	0.000000000000	0.000000000000	0.000000000000	0.905387472569	0.000000000000	0.000112726568	-36.140879377501	0.000000000000	690.165824189508	0.000000000000	0.000000000000	0.000000000000
0.321260000000	0.000000000000	0.000000000000	0.000000000000	0.000000000000	0.000000000000	0.000000000000	0.000000000000	0.000000000000	0.000000000000	0.905483610297	0.000000000000	0.000112703017	-35.913967692523	0.000000000000	689.889125545333	0.000000000000	0.000000000000	0.000000000000
0.321613333333	0.000000000000	0.000000000000	0.000000000000	0.000000000000	0.000000000000	0.000000000000	0.000000000000	0.000000000000	0.000000000000	0.905579700424	0.000000000000	0.000112679110	-35.688132799151	0.000000000000	689.614198008316	0.000000000000	0.000000000000	0.000000000000
0.321966666667	0.000000000000	0.000000000000	0.000000000000	0.000000000000	0.000000000000	0.000000000000	0.000000000000	0.000000000000	0.000000000000	0.905675743051	0.000000000000	0.000112654850	-35.463360949588	0.000000000000	689.341058534421	0.000000000000	0.000000000000	0.000000000000
0.322320000000	0.000000000000	0.000000000000	0.000000000000	0.000000000000	0.000000000000	0.000000000000	0.000000000000	0.000000000000	0.000000000000	0.905771738263	0.000000000000	0.000112630240	-35.239638453792	0.000000000000	689.069724037603	0.000000000000	0.000000000000	0.000000000000
0.322673333333	0.000000000000	0.000000000000	0.000000000000	0.000000000000	0.000000000000	0.000000000000	0.000000000000	0.000000000000	0.000000000000	0.905867686129	0.000000000000	0.000112605283	-35.016951684767	0.000000000000	688.800211359755	0.000000000000	0.000000000000	0.000000000000
0.323026666667	0.000000000000	0.000000000000	0.000000000000	0.000000000000	0.000000000000	0.000000000000	0.000000000000	0.000000000000	0.000000000000	0.905963586702	0.000000000000	0.000112579983	-34.795287083071	0.000000000000	688.532537243864	0.000000000000	0.000000000000	0.000000000000
0.323380000000	0.000000000000	0.000000000000	0.000000000000	0.000000000000	0.000000000000	0.000000000000	0.000000000000	0.000000000000	0.000000000000	0.906059440018	0.000000000000	0.000112554341	-34.574631160634	0.000000000000	688.266718309897	0.000000000000	0.000000000000	0.000000000000
0.323733333333	0.000000000000	0.000000000000	0.000000000000	0.000000000000	0.000000000000	0.000000000000	0.000000000000	0.000000000000	0.000000000000	0.906155246096	0.000000000000	0.000112528360	-34.354970503978	0.000000000000	688.002771033047	0.000000000000	0.000000000000	0.000000000000
0.324086666667	0.000000000000	0.000000000000	0.000000000000	0.000000000000	0.000000000000	0.000000000000	0.000000000000	0.000000000000	0.000000000000	0.906251004941	0.000000000000	0.000112502044	-34.136291776938	0.000000000000	687.740711724058	0.000000000000	0.000000000000	0.000000000000
0.324440000000	0.000000000000	0.000000000000	0.000000000000	0.000000000000	0.000000000000	0.000000000000	0.000000000000	0.000000000000	0.000000000000	0.906346716537	0.000000000000	0.000112475393	-33.918581722923	0.000000000000	687.480556511509	0.000000000000	0.000000000000	0.000000000000
0.324793333333	0.000000000000	0.000000000000	0.000000000000	0.000000000000	0.000000000000	0.000000000000	0.000000000000	0.000000000000	0.000000000000	0.906442380854	0.000000000000	0.000112448412	-33.701827166829	0.000000000000	687.222321325532	0.000000000000	0.000000000000	0.000000000000
0.325146666667	0.000000000000	0.000000000000	0.000000000000	0.000000000000	0.000000000000	0.000000000000	0.000000000000	0.000000000000	0.000000000000	0.906537997844	0.000000000000	0.000112421101	-33.486015016586	0.000000000000	686.966021883202	0.000000000000	0.000000000000	0.000000000000
0.325500000000	0.000000000000	0.000000000000	0.000000000000	0.000000000000	0.000000000000	0.000000000000	0.000000000000	0.000000000000	0.000000000000	0.906633567442	0.000000000000	0.000112393464	-33.271132264459	0.000000000000	686.711673674909	0.000000000000	0.000000000000	0.000000000000
0.325853333333	0.000000000000	0.000000000000	0.000000000000	0.000000000000	0.000000000000	0.000000000000	0.000000000000	0.000000000000	0.000000000000	0.906729089566	0.000000000000	0.000112365502	-33.057165988089	0.000000000000	686.459291952289	0.000000000000	0.000000000000	0.000000000000
0.326206666667	0.000000000000	0.000000000000	0.000000000000	0.000000000000	0.000000000000	0.000000000000	0.000000000000	0.000000000000	0.000000000000	0.906824564119	0.000000000000	0.000112337217	-32.844103351323	0.000000000000	686.208891716648	0.000000000000	0.000000000000	0.000000000000
0.326560000000	0.000000000000	0.000000000000	0.000000000000	0.000000000000	0.000000000000	0.000000000000	0.000000000000	0.000000000000	0.000000000000	0.906919990986	0.000000000000	0.000112308612	-32.631931604860	0.000000000000	685.960487708596	0.000000000000	0.000000000000	0.000000000000
0.326913333333	0.000000000000	0.000000000000	0.000000000000	0.000000000000	0.000000000000	0.000000000000	0.000000000000	0.000000000000	0.000000000000	0.907015370037	0.000000000000	0.000112279687	-32.420638086517	0.000000000000	685.714094395205	0.000000000000	0.000000000000	0.000000000000
0.327266666667	0.000000000000	0.000000000000	0.000000000000	0.000000000000	0.000000000000	0.000000000000	0.000000000000	0.000000000000	0.000000000000	0.907110701124	0.000000000000	0.000112250445	-32.210210221566	0.000000000000	685.469725960594	0.000000000000	0.000000000000	0.000000000000
0.327620000000	0.000000000000	0.000000000000	0.000000000000	0.000000000000	0.000000000000	0.000000000000	0.000000000000	0.000000000000	0.000000000000	0.907205984085	0.000000000000	0.000112220887	-32.000635523156	0.000000000000	685.227396299872	0.000000000000	0.000000000000	0.000000000000
0.327973333333	0.000000000000	0.000000000000	0.000000000000	0.000000000000	0.000000000000	0.000000000000	0.000000000000	0.000000000000	0.000000000000	0.907301218739	0.000000000000	0.000112191015	-31.791901590076	0.000000000000	684.987119019087	0.000000000000	0.000000000000	0.000000000000
0.328326666667	0.000000000000	0.000000000000	0.000000000000	0.000000000000	0.000000000000	0.000000000000	0.000000000000	0.000000000000	0.000000000000	0.907396404898	0.000000000000	0.000112160830	-31.583996118830	0.000000000000	684.748907391311	0.000000000000	0.000000000000	0.000000000000
0.328680000000	0.000000000000	0.000000000000	0.000000000000	0.000000000000	0.000000000000	0.000000000000	0.000000000000	0.000000000000	0.000000000000	0.907491542347	0.000000000000	0.000112130334	-31.376906879644	0.000000000000	684.512774423663	0.000000000000	0.000000000000	0.000000000000
0.329033333333	0.000000000000	0.000000000000	0.000000000000	0.000000000000	0.000000000000	0.000000000000	0.000000000000	0.000000000000	0.000000000000	0.907586630866	0.000000000000	0.000112099528	-31.170621740377	0.000000000000	684.278732777691	0.000000000000	0.000000000000	0.000000000000
0.329386666667	0.000000000000	0.000000000000	0.000000000000	0.000000000000	0.000000000000	0.000000000000	0.000000000000	0.000000000000	0.000000000000	0.907681670215	0.000000000000	0.000112068413	-30.965128654416	0.000000000000	684.046794800450	0.000000000000	0.000000000000	0.000000000000
0.329740000000	0.000000000000	0.000000000000	0.000000000000	0.000000000000	0.000000000000	0.000000000000	0.000000000000	0.000000000000	0.000000000000	0.907776660143	0.000000000000	0.000112036991	-30.760415662897	0.000000000000	683.816972511706	0.000000000000	0.000000000000	0.000000000000
0.330093333333	0.000000000000	0.000000000000	0.000000000000	0.000000000000	0.000000000000	0.000000000000	0.000000000000	0.000000000000	0.000000000000	0.907871600382	0.000000000000	0.000112005262	-30.556470894512	0.000000000000	683.589277599026	0.000000000000	0.000000000000	0.000000000000
0.330446666667	0.000000000000	0.000000000000	0.000000000000	0.000000000000	0.000000000000	0.000000000000	0.000000000000	0.000000000000	0.000000000000	0.907966490652	0.000000000000	0.000111973228	-30.353282565247	0.000000000000	683.363721413055	0.000000000000	0.000000000000	0.000000000000
0.330800000000	0.000000000000	0.000000000000	0.000000000000	0.000000000000	0.000000000000	0.000000000000	0.000000000000	0.000000000000	0.000000000000	0.908061330661	0.000000000000	0.000111940890	-30.150838978123	0.000000000000	683.140314963127	0.000000000000	0.000000000000	0.000000000000
0.331153333333	0.000000000000	0.000000000000	0.000000000000	0.000000000000	0.000000000000	0.000000000000	0.000000000000	0.000000000000	0.000000000000	0.908156120101	0.000000000000	0.000111908249	-29.949128522883	0.000000000000	682.919068913241	0.000000000000	0.000000000000	0.000000000000
0.331506666667	0.000000000000	0.000000000000	0.000000000000	0.000000000000	0.000000000000	0.000000000000	0.000000000000	0.000000000000	0.000000000000	0.908250858654	0.000000000000	0.000111875305	-29.748139675677	0.000000000000	682.699993578057	0.000000000000	0.000000000000	0.000000000000
0.331860000000	0.000000000000	0.000000000000	0.000000000000	0.000000000000	0.000000000000	0.000000000000	0.000000000000	0.000000000000	0.000000000000	0.908345545989	0.000000000000	0.000111842060	-29.547860998715	0.000000000000	682.483098919395	0.000000000000	0.000000000000	0.000000000000
0.332213333333	0.000000000000	0.000000000000	0.000000000000	0.000000000000	0.000000000000	0.000000000000	0.000000000000	0.000000000000	0.000000000000	0.908440181763	0.000000000000	0.000111808514	-29.348281139911	0.000000000000	682.268394542758	0.000000000000	0.000000000000	0.000000000000
0.332566666667	0.000000000000	0.000000000000	0.000000000000	0.000000000000	0.000000000000	0.000000000000	0.000000000000	0.000000000000	0.000000000000	0.908534765620	0.000000000000	0.000111774669	-29.149388832495	0.000000000000	682.055889694254	0.000000000000	0.000000000000	0.000000000000
0.332920000000	0.000000000000	0.000000000000	0.000000000000	0.000000000000	0.000000000000	0.000000000000	0.000000000000	0.000000000000	0.000000000000	0.908629297196	0.000000000000	0.000111740525	-28.951172894646	0.000000000000	681.845593257480	0.000000000000	0.000000000000	0.000000000000
0.333273333333	0.000000000000	0.000000000000	0.000000000000	0.000000000000	0.000000000000	0.000000000000	0.000000000000	0.000000000000	0.000000000000	0.908723776113	0.000000000000	0.000111706082	-28.753622229073	0.000000000000	681.637513750838	0.000000000000	0.000000000000	0.000000000000
0.333626666667	0.000000000000	0.000000000000	0.000000000000	0.000000000000	0.000000000000	0.000000000000	0.000000000000	0.000000000000	0.000000000000	0.908818201984	0.000000000000	0.000111671342	-28.556725822617	0.000000000000	681.431659324864	0.000000000000	0.000000000000	0.000000000000
0.333980000000	0.000000000000	0.000000000000	0.000000000000	0.000000000000	0.000000000000	0.000000000000	0.000000000000	0.000000000000	0.000000000000	0.908912574413	0.000000000000	0.000111636305	-28.360472745762	0.000000000000	681.228037760368	0.000000000000	0.000000000000	0.000000000000
0.334333333333	0.000000000000	0.000000000000	0.000000000000	0.000000000000	0.000000000000	0.000000000000	0.000000000000	0.000000000000	0.000000000000	0.909006892992	0.000000000000	0.000111600973	-28.164852143186	0.000000000000	681.026656542962	0.000000000000	0.000000000000	0.000000000000
0.334686666667	0.000000000000	0.000000000000	0.000000000000	0.000000000000	0.000000000000	0.000000000000	0.000000000000	0.000000000000	0.000000000000	0.909101157305	0.000000000000	0.000111565345	-27.969853224612	0.000000000000	680.827522937317	0.000000000000	0.000000000000	0.000000000000
0.335040000000	0.000000000000	0.000000000000	0.000000000000	0.000000000000	0.000000000000	0.000000000000	0.000000000000	0.000000000000	0.000000000000	0.909195366927	0.000000000000	0.000111529422	-27.775465280627	0.000000000000	680.630643849147	0.000000000000	0.000000000000	0.000000000000
0.335393333333	0.000000000000	0.000000000000	0.000000000000	0.000000000000	0.000000000000	0.000000000000	0.000000000000	0.000000000000	0.000000000000	0.909289521424	0.000000000000	0.000111493205	-27.581677684447	0.000000000000	680.436025804800	0.000000000000	0.000000000000	0.000000000000
0.335746666667	0.000000000000	0.000000000000	0.000000000000	0.000000000000	0.000000000000	0.000000000000	0.000000000000	0.000000000000	0.000000000000	0.909383620354	0.000000000000	0.000111456694	-27.388479891519	0.000000000000	680.243674949187	0.000000000000	0.000000000000	0.000000000000
0.336100000000	0.000000000000	0.000000000000	0.000000000000	0.000000000000	0.000000000000	0.000000000000	0.000000000000	0.000000000000	0.000000000000	0.909477663269	0.000000000000	0.000111419891	-27.195861439126	0.000000000000	680.053597043780	0.000000000000	0.000000000000	0.000000000000
0.336453333333	0.000000000000	0.000000000000	0.000000000000	0.000000000000	0.000000000000	0.000000000000	0.000000000000	0.000000000000	0.000000000000	0.909571649711	0.000000000000	0.000111382796	-27.003811945977	0.000000000000	679.865797464836	0.000000000000	0.000000000000	0.000000000000
[truncated: 944 more rows]
