# Supplementary material for: A Quick Turn of Foot: Rigid Foot-Ground Contact Models for Human Motion Prediction
Source: Front Neurorobot. 2019 Aug 7;13:62. doi: 10.3389/fnbot.2019.00062 (PMC6693511; doi:10.3389/fnbot.2019.00062)
Supplement: Supplementary file 1 [file Data_Sheet_1.ZIP › SupplementaryMaterial/resultsData/EllipseFoot/Tracking/meshupColumnNames.txt]

time  Q_TxPelvis Q_TzPelvis Q_RyPelvis Q_RyThigh_R Q_RyShank_R Q_RyFoot_R Q_RyThigh_L Q_RyShank_L Q_RyFoot_L
