# Supplementary material for: A Quick Turn of Foot: Rigid Foot-Ground Contact Models for Human Motion Prediction
Source: Front Neurorobot. 2019 Aug 7;13:62. doi: 10.3389/fnbot.2019.00062 (PMC6693511; doi:10.3389/fnbot.2019.00062)
Supplement: Supplementary file 1 [file Data_Sheet_1.ZIP › SupplementaryMaterial/resultsData/EllipseFoot/Tracking/meshupForceColumnNames.txt]

time copXFootR copYFootR copZFootR fXFootR fYFootR fZFootR tXFootR tYFootR tZFootR copXFootL copYFootL copZFootL fXFootL fYFootL fZFootL tXFootL tYFootL tZFootL 
