# Supplementary material for: A Quick Turn of Foot: Rigid Foot-Ground Contact Models for Human Motion Prediction
Source: Front Neurorobot. 2019 Aug 7;13:62. doi: 10.3389/fnbot.2019.00062 (PMC6693511; doi:10.3389/fnbot.2019.00062)
Supplement: Supplementary file 1 [file Data_Sheet_1.ZIP › SupplementaryMaterial/resultsData/EllipseFoot/Prediction/data.txt]

0.000000000000	0.490451827710	0.926771251347	0.135350582221	0.140333410845	0.156958352275	-0.377470736606	-0.464058374175	-0.100000000000	-0.047313723408	1.489965137908	-0.156019300773	-0.716514130007	0.962522574155	2.124126600312	1.735207598728	-1.808747942698	5.958472703839	6.519883671587	0.000022657756	0.195707217591	0.000072942637	0.193314303323	0.795436864119	0.000840365667	0.332169503387	0.000676613598	0.000229580705	0.120154042005	0.005803536239	0.245672064178	-0.000000000000	-0.000000000000	0.000000000000	0.274669370947	-0.000000000000	0.130648182683	0.451230520200	-0.000000000000	0.319027028227	-0.000000000000	0.010173684750	0.000000000000	0.000000000000	0.498913711286	0.000000000000	0.000000000000	0.000000000000	-33.240466496709	-0.140381619367
0.000099113574	0.490599574061	0.926755811363	0.135279374226	0.140429123830	0.157168789697	-0.377298750793	-0.464236729773	-0.099410648251	-0.046667056053	1.491387763378	-0.155542433642	-0.720378454517	0.968847100759	2.122269835393	1.735276214967	-1.790283881332	5.934009791690	6.529074659354	0.000022588763	0.195948427073	0.000072720526	0.193123414510	0.794392642592	0.000837806751	0.332129519708	0.000674553307	0.000259705558	0.119788172591	0.005785864454	0.246448408294	0.000147746350	0.000088495203	0.000000000000	0.275174526156	-0.000000000000	0.130602038568	0.453782791105	-0.000000000000	0.319050134154	-0.000000000000	0.010071947902	0.000000000000	0.000000000000	0.502342211108	0.000000000000	0.000000000000	0.000000000000	-33.321029112297	-0.136807335292
0.000198227147	0.490747460933	0.926740418555	0.135207784515	0.140525460609	0.157379045133	-0.377126756911	-0.464413260451	-0.098823712320	-0.046019495076	1.492800728581	-0.155067340657	-0.724216739175	0.975110104194	2.120454330196	1.735370287844	-1.771923015181	5.909723858882	6.537917186531	0.000022519980	0.196190440270	0.000072499092	0.192932966445	0.793359372395	0.000835255627	0.332089728137	0.000672499291	0.000289428892	0.119423417250	0.005768246480	0.247232828232	0.000295633223	0.000176855725	0.000000000000	0.275679681364	-0.000000000000	0.130555894454	0.456335062009	-0.000000000000	0.319073240081	-0.000000000000	0.009970211055	0.000000000000	0.000000000000	0.505770710930	0.000000000000	0.000000000000	0.000000000000	-33.401176934497	-0.133461531527
0.000297340721	0.490895487373	0.926725072749	0.135135815663	0.140622415103	0.157589122669	-0.376954752475	-0.464587976404	-0.098239174772	-0.045371074647	1.494204085062	-0.154593992789	-0.728029122225	0.981311923538	2.118679976144	1.735489076532	-1.753664660288	5.885612756427	6.546418657939	0.000022451406	0.196433254736	0.000072278332	0.192742957785	0.792337020181	0.000832712272	0.332050128089	0.000670451528	0.000318751929	0.119059772590	0.005750682152	0.248025299402	0.000443659663	0.000265084147	0.000000000000	0.276184836572	-0.000000000000	0.130509750339	0.458887332914	-0.000000000000	0.319096346009	-0.000000000000	0.009868474207	0.000000000000	0.000000000000	0.509199210751	0.000000000000	0.000000000000	0.000000000000	-33.480913568112	-0.130343516078
0.000396454295	0.491043652431	0.926709773772	0.135063470230	0.140719981262	0.157799026377	-0.376782735070	-0.464760887759	-0.097657018386	-0.044721828207	1.495597883866	-0.154122361054	-0.731815740593	0.987452895491	2.116946661191	1.735631859602	-1.735508142064	5.861674371621	6.554586345294	0.000022383042	0.196676868029	0.000072058244	0.192553387194	0.791325552706	0.000830176660	0.332010718980	0.000668410001	0.000347675888	0.118697235229	0.005733171308	0.248825797286	0.000591824720	0.000353183040	0.000000000000	0.276689991781	-0.000000000000	0.130463606224	0.461439603819	-0.000000000000	0.319119451936	-0.000000000000	0.009766737360	0.000000000000	0.000000000000	0.512627710573	0.000000000000	0.000000000000	0.000000000000	-33.560242553321	-0.127452575188
0.000495567868	0.491191955161	0.926694521457	0.134990750763	0.140818153074	0.158008760319	-0.376610702353	-0.464932004575	-0.097077226145	-0.044071788485	1.496982175545	-0.153652416521	-0.735576729903	0.993533354386	2.115254269929	1.735797934596	-1.717452795160	5.837906627490	6.562427389414	0.000022314885	0.196921277719	0.000071838827	0.192364253336	0.790324936824	0.000827648770	0.331971500231	0.000666374691	0.000376201985	0.118335801796	0.005715713784	0.249634297444	0.000740127451	0.000441154968	0.000000000000	0.277195146989	-0.000000000000	0.130417462110	0.463991874724	-0.000000000000	0.319142557863	-0.000000000000	0.009665000512	0.000000000000	0.000000000000	0.516056210395	0.000000000000	0.000000000000	0.000000000000	-33.639167367770	-0.124787974026
0.000594681442	0.491340394625	0.926679315637	0.134917659796	0.140916924557	0.158218328545	-0.376438652050	-0.465101336848	-0.096499781239	-0.043420987506	1.498357010159	-0.153184130307	-0.739312224489	0.999553632196	2.113602683710	1.735986617624	-1.699497963342	5.814307482255	6.569948802394	0.000022246937	0.197166481380	0.000071620077	0.192175554883	0.789335139493	0.000825128577	0.331932471260	0.000664345578	0.000404331431	0.117975468928	0.005698309419	0.250450775508	0.000888566914	0.000529002483	0.000000000000	0.277700302198	-0.000000000000	0.130371317995	0.466544145628	-0.000000000000	0.319165663791	-0.000000000000	0.009563263665	0.000000000000	0.000000000000	0.519484710217	0.000000000000	0.000000000000	0.000000000000	-33.717691428562	-0.122348957366
0.000693795016	0.491488969886	0.926664156150	0.134844199848	0.141016289762	0.158427735094	-0.376266581953	-0.465268894508	-0.095924667055	-0.042769456607	1.499722437283	-0.152717473589	-0.743022357407	1.005514058545	2.111991780745	1.736197242957	-1.681642999364	5.790874928791	6.577157469741	0.000022179195	0.197412476593	0.000071401994	0.191987290508	0.788356127770	0.000822616058	0.331893631490	0.000662322644	0.000432065434	0.117616233275	0.005680958050	0.251275207187	0.001037142176	0.000616728127	0.000000000000	0.278205457406	-0.000000000000	0.130325173880	0.469096416533	-0.000000000000	0.319188769718	-0.000000000000	0.009461526817	0.000000000000	0.000000000000	0.522913210038	0.000000000000	0.000000000000	0.000000000000	-33.795818094141	-0.120134750253
0.000792908590	0.491637680016	0.926649042835	0.134770373427	0.141116242774	0.158636983991	-0.376094489919	-0.465434687421	-0.095351867182	-0.042117226451	1.501078506011	-0.152252417600	-0.746707260447	1.011414960718	2.110421436218	1.736429162632	-1.663887264850	5.767606994102	6.584060152485	0.000022111659	0.197659260950	0.000071184574	0.191799458890	0.787387868813	0.000820111190	0.331854980345	0.000660305869	0.000459405197	0.117258091496	0.005663659516	0.252107568261	0.001185852306	0.000704334437	0.000000000000	0.278710612615	-0.000000000000	0.130279029766	0.471648687438	-0.000000000000	0.319211875645	-0.000000000000	0.009359789970	0.000000000000	0.000000000000	0.526341709860	0.000000000000	0.000000000000	0.000000000000	-33.873550666087	-0.118144558652
0.000892022163	0.491786524089	0.926633975536	0.134696183027	0.141216777709	0.158846079251	-0.375922373871	-0.465598725391	-0.094781365399	-0.041464327035	1.502425264960	-0.151788933636	-0.750367064147	1.017256663662	2.108891522387	1.736681746071	-1.646230130170	5.744501738802	6.590663489242	0.000022044329	0.197906832047	0.000070967817	0.191612058710	0.786430329881	0.000817613949	0.331816517250	0.000658295236	0.000486351922	0.116901040260	0.005646413656	0.252947834585	0.001334696379	0.000791823936	0.000000000000	0.279215767823	-0.000000000000	0.130232885651	0.474200958343	-0.000000000000	0.319234981573	-0.000000000000	0.009258053122	0.000000000000	0.000000000000	0.529770209682	0.000000000000	0.000000000000	0.000000000000	-33.950892390826	-0.116377570089
0.000991135737	0.491935501184	0.926618954097	0.134621631129	0.141317888715	0.159055024873	-0.375750231789	-0.465761018160	-0.094213145678	-0.040810787703	1.503762762273	-0.151326993060	-0.754001897803	1.023039490005	2.107401908685	1.736954379701	-1.628670974324	5.721557256595	6.596973998250	0.000021977204	0.198155187488	0.000070751720	0.191425088656	0.785483478329	0.000815124312	0.331778241633	0.000656290725	0.000512906805	0.116545076245	0.005629220309	0.253795982087	0.001483673474	0.000879199141	0.000000000000	0.279720923031	-0.000000000000	0.130186741536	0.476753229247	-0.000000000000	0.319258087500	-0.000000000000	0.009156316275	0.000000000000	0.000000000000	0.533198709504	0.000000000000	0.000000000000	0.000000000000	-34.027846461254	-0.114832954270
0.001090249311	0.492084610387	0.926603978367	0.134546720202	0.141419569974	0.159263824846	-0.375578061716	-0.465921575409	-0.093647192176	-0.040156637161	1.505091045628	-0.150866567299	-0.757611889483	1.028763760055	2.105952461823	1.737246466587	-1.611209184824	5.698771673777	6.602998079378	0.000021910283	0.198404324885	0.000070536281	0.191238547417	0.784547281616	0.000812642256	0.331740152924	0.000654292318	0.000539071039	0.116190196142	0.005612079317	0.254651986770	0.001632782677	0.000966462560	0.000000000000	0.280226078240	-0.000000000000	0.130140597422	0.479305500152	0.000000000000	0.319281193427	-0.000000000000	0.009054579427	0.000000000000	0.000000000000	0.536627209325	0.000000000000	0.000000000000	0.000000000000	-34.104416018285	-0.113509863696
0.001189362884	0.492233850786	0.926589048199	0.134471452702	0.141521815697	0.159472483145	-0.375405861754	-0.466080406758	-0.093083489236	-0.039501903485	1.506410162234	-0.150407627852	-0.761197166035	1.034429791814	2.104543045882	1.737557426072	-1.593844157578	5.676143148728	6.608742016090	0.000021843566	0.198654241858	0.000070321498	0.191052433688	0.783621707297	0.000810167758	0.331702250552	0.000652299996	0.000564845814	0.115836396650	0.005594990519	0.255515824709	0.001782023076	0.001053616690	0.000000000000	0.280731233448	-0.000000000000	0.130094453307	0.481857771057	0.000000000000	0.319304299354	-0.000000000000	0.008952842580	0.000000000000	0.000000000000	0.540055709147	0.000000000000	0.000000000000	0.000000000000	-34.180604152328	-0.112407434262
0.001288476458	0.492383221475	0.926574163444	0.134395831072	0.141624620127	0.159681003729	-0.375233630059	-0.466237521767	-0.092522021382	-0.038846614135	1.507720158845	-0.149950146291	-0.764757853099	1.040037900985	2.103173522416	1.737886693421	-1.576575296778	5.653669871426	6.614211977386	0.000021777052	0.198904936031	0.000070107368	0.190866746167	0.782706723027	0.000807700794	0.331664533950	0.000650313740	0.000590232316	0.115483674479	0.005577953756	0.256387472051	0.001931393765	0.001140664022	0.000000000000	0.281236388657	-0.000000000000	0.130048309192	0.484410041961	0.000000000000	0.319327405282	-0.000000000000	0.008851105732	0.000000000000	0.000000000000	0.543484208969	0.000000000000	0.000000000000	0.000000000000	-34.256413904692	-0.111524785839
0.001387590032	0.492532721552	0.926559323962	0.134319857743	0.141727977540	0.159889390546	-0.375061364845	-0.466392929939	-0.091962773315	-0.038190795964	1.509021081755	-0.149494094259	-0.768294075123	1.045588400979	2.101843750535	1.738233719480	-1.559402014788	5.631350062958	6.619414019711	0.000021710741	0.199156405039	0.000069893891	0.190681483555	0.781802296560	0.000805241343	0.331627002554	0.000648333533	0.000615231727	0.115132026347	0.005560968870	0.257266905015	0.002080893842	0.001227607038	0.000000000000	0.281741543865	-0.000000000000	0.130002165077	0.486962312866	0.000000000000	0.319350511209	-0.000000000000	0.008749368885	0.000000000000	0.000000000000	0.546912708790	0.000000000000	0.000000000000	0.000000000000	-34.331848268928	-0.110861022854
0.001486703605	0.492682350121	0.926544529610	0.134243535133	0.141831882240	0.160097647528	-0.374889064378	-0.466546640719	-0.091405729911	-0.037534475231	1.510312976807	-0.149039443482	-0.771805955367	1.051081602924	2.100553587005	1.738597970333	-1.542323732034	5.609181975041	6.624354088827	0.000021644632	0.199408646522	0.000069681064	0.190496644560	0.780908395746	0.000802789381	0.331589655798	0.000646359356	0.000639845226	0.114781448986	0.005544035703	0.258154099897	0.002230522411	0.001314448211	0.000000000000	0.282246699073	-0.000000000000	0.129956020963	0.489514583771	0.000000000000	0.319373617136	-0.000000000000	0.008647632037	0.000000000000	0.000000000000	0.550341208612	0.000000000000	0.000000000000	0.000000000000	-34.406910192109	-0.110415234847
0.001585817179	0.492832106289	0.926529780252	0.134166865650	0.141936328565	0.160305778595	-0.374716726977	-0.466698663493	-0.090850876217	-0.036877677612	1.511595889396	-0.148586165759	-0.775293615916	1.056517815671	2.099302886332	1.738978926975	-1.525339876893	5.587163889549	6.629038021661	0.000021578724	0.199661658128	0.000069468885	0.190312227892	0.780024988535	0.000800344885	0.331552493120	0.000644391190	0.000664073987	0.114431939133	0.005527154098	0.259049033059	0.002380278578	0.001401190006	0.000000000000	0.282751854282	-0.000000000000	0.129909876848	0.492066854676	0.000000000000	0.319396723064	-0.000000000000	0.008545895190	0.000000000000	0.000000000000	0.553769708434	0.000000000000	0.000000000000	0.000000000000	-34.481602576052	-0.110186497026
0.001684930753	0.492981989167	0.926515075754	0.134089851687	0.142041310880	0.160513787650	-0.374544351011	-0.466849007592	-0.090298197451	-0.036220428207	1.512869864473	-0.148134232973	-0.778757177693	1.061897345806	2.098091500850	1.739376084987	-1.508449885592	5.565294118052	6.633471548117	0.000021513017	0.199915437513	0.000069257352	0.190128232263	0.779152042975	0.000797907832	0.331515513961	0.000642429016	0.000687919183	0.114083493539	0.005510323898	0.259951680939	0.002530161457	0.001487834882	0.000000000000	0.283257009490	-0.000000000000	0.129863732733	0.494619125580	0.000000000000	0.319419828991	-0.000000000000	0.008444158342	0.000000000000	0.000000000000	0.557198208256	0.000000000000	0.000000000000	0.000000000000	-34.555928278487	-0.110173870803
0.001784044326	0.493131997873	0.926500415983	0.134012495628	0.142146823584	0.160721678582	-0.374371934899	-0.466997682293	-0.089747678995	-0.035562751556	1.514134946546	-0.147683617091	-0.782196760466	1.067220497654	2.096919280806	1.739788954220	-1.491653202097	5.543571001351	6.637660292867	0.000021447510	0.200169982337	0.000069046463	0.189944656393	0.778289527208	0.000795478201	0.331478717761	0.000640472818	0.000711381981	0.113736108962	0.005493544945	0.260862020046	0.002680170162	0.001574385286	0.000000000000	0.283762164699	-0.000000000000	0.129817588619	0.497171396485	0.000000000000	0.319442934918	-0.000000000000	0.008342421495	0.000000000000	0.000000000000	0.560626708077	0.000000000000	0.000000000000	0.000000000000	-34.629890114172	-0.110376404321
0.001883157900	0.493282131526	0.926485800809	0.133934799843	0.142252861102	0.160929455266	-0.374199477106	-0.467144696816	-0.089199306394	-0.034904671647	1.515391179690	-0.147234290161	-0.785612482859	1.072487573289	2.095786074444	1.740217058484	-1.474949278012	5.521992909032	6.641609777101	0.000021382202	0.200425290271	0.000068836217	0.189761499003	0.777437409477	0.000793055967	0.331442103963	0.000638522577	0.000734463545	0.113389782173	0.005476817084	0.261780026959	0.002830303816	0.001660843661	0.000000000000	0.284267319907	-0.000000000000	0.129771444504	0.499723667390	0.000000000000	0.319466040845	-0.000000000000	0.008240684647	0.000000000000	0.000000000000	0.564055207899	0.000000000000	0.000000000000	0.000000000000	-34.703490855959	-0.110793132977
0.001982271474	0.493432389252	0.926471230108	0.133856766691	0.142359417893	0.161137121561	-0.374026976147	-0.467290060328	-0.088653065354	-0.034246211922	1.516638607542	-0.146786224321	-0.789004462362	1.077698872540	2.094691728083	1.740659935244	-1.458337572480	5.500558239015	6.645325420259	0.000021317093	0.200681358990	0.000068626610	0.189578758819	0.776595658120	0.000790641109	0.331405672012	0.000636578273	0.000757165038	0.113044509950	0.005460140160	0.262705678331	0.002980561542	0.001747212440	0.000000000000	0.284772475116	-0.000000000000	0.129725300389	0.502275938295	0.000000000000	0.319489146773	-0.000000000000	0.008138947800	0.000000000000	0.000000000000	0.567483707721	0.000000000000	0.000000000000	0.000000000000	-34.776733235812	-0.111423079922
0.002081385047	0.493582770181	0.926456703754	0.133778398520	0.142466488443	0.161344681311	-0.373854430580	-0.467433781942	-0.088108941739	-0.033587395295	1.517877273312	-0.146339391795	-0.792372815341	1.082854692998	2.093636086201	1.741117135324	-1.441817552079	5.479265417119	6.648812541730	0.000021252182	0.200938186179	0.000068417642	0.189396434571	0.775764241571	0.000788233605	0.331369421354	0.000634639891	0.000779487615	0.112700289082	0.005443514017	0.263638950884	0.003130942471	0.001833494051	0.000000000000	0.285277630324	-0.000000000000	0.129679156275	0.504828209199	0.000000000000	0.319512252700	-0.000000000000	0.008037210952	0.000000000000	0.000000000000	0.570912207542	0.000000000000	0.000000000000	0.000000000000	-34.849619945786	-0.112265256560
0.002180498621	0.493733273446	0.926442221628	0.133699697665	0.142574067267	0.161552138343	-0.373681839006	-0.467575870720	-0.087566921566	-0.032928244156	1.519107219784	-0.145893764896	-0.795717657047	1.087955330028	2.092618991508	1.741588222615	-1.425388690724	5.458112896629	6.652076362521	0.000021187469	0.201195769527	0.000068209310	0.189214524991	0.774943128360	0.000785833431	0.331333351437	0.000632707410	0.000801432431	0.112357116367	0.005426938501	0.264579821412	0.003281445736	0.001919690912	0.000000000000	0.285782785532	-0.000000000000	0.129633012160	0.507380480104	0.000000000000	0.319535358627	-0.000000000000	0.007935474105	0.000000000000	0.000000000000	0.574340707364	0.000000000000	0.000000000000	0.000000000000	-34.922153638960	-0.113318663033
0.002279612195	0.493883898185	0.926427783610	0.133620666452	0.142682148911	0.161759496472	-0.373509200070	-0.467716335671	-0.087026991005	-0.032268780381	1.520328489317	-0.145449316028	-0.799039101625	1.093001076769	2.091640285025	1.742072773792	-1.409050469573	5.437099157870	6.655122006904	0.000021122953	0.201454106732	0.000068001612	0.189033028817	0.774132287113	0.000783440566	0.331297461711	0.000630780814	0.000823000636	0.112014988614	0.005410413457	0.265528266778	0.003432070475	0.002005805434	0.000000000000	0.286287940741	-0.000000000000	0.129586868045	0.509932751009	0.000000000000	0.319558464555	-0.000000000000	0.007833737257	0.000000000000	0.000000000000	0.577769207186	0.000000000000	0.000000000000	0.000000000000	-34.994336930330	-0.114582288699
0.002378725769	0.494034643540	0.926413389587	0.133541307193	0.142790727949	0.161966759493	-0.373336512458	-0.467855185752	-0.086489136374	-0.031609025347	1.521541123853	-0.145006017689	-0.802337262122	1.097992224148	2.090699806157	1.742570378032	-1.392802376929	5.416222707784	6.657954504031	0.000021058634	0.201713195499	0.000067794547	0.188851944791	0.773331686553	0.000781054987	0.331261751626	0.000628860085	0.000844193376	0.111673902642	0.005393938732	0.266484263917	0.003582815830	0.002091840023	0.000000000000	0.286793095949	-0.000000000000	0.129540723930	0.512485021913	0.000000000000	0.319581570482	-0.000000000000	0.007732000410	0.000000000000	0.000000000000	0.581197707008	0.000000000000	0.000000000000	0.000000000000	-35.066172397667	-0.116055112593
0.002477839342	0.494185508658	0.926399039444	0.133461622190	0.142899798983	0.162173931188	-0.373163774896	-0.467992429874	-0.085953344140	-0.030948999931	1.522745164917	-0.144563842467	-0.805612250498	1.102929060884	2.089797392767	1.743080636744	-1.376643908148	5.395482079523	6.660578789526	0.000020994510	0.201973033539	0.000067588113	0.188671271657	0.772541295497	0.000778676672	0.331226220637	0.000626945204	0.000865011796	0.111333855277	0.005377514172	0.267447789834	0.003733680948	0.002177797076	0.000000000000	0.287298251158	-0.000000000000	0.129494579816	0.515037292818	0.000000000000	0.319604676409	-0.000000000000	0.007630263562	0.000000000000	0.000000000000	0.584626206829	0.000000000000	0.000000000000	0.000000000000	-35.137662582337	-0.117736103888
0.002576952916	0.494336492688	0.926384733072	0.133381613736	0.143009356645	0.162381015321	-0.372990986150	-0.468128076892	-0.085419600913	-0.030288724532	1.523940653619	-0.144122763048	-0.808864177635	1.107811873494	2.088932881243	1.743603163302	-1.360574565547	5.374875832037	6.662999707050	0.000020930582	0.202233618570	0.000067382307	0.188491008165	0.771761082856	0.000776305600	0.331190868197	0.000625036154	0.000885457034	0.110994843357	0.005361139626	0.268418821604	0.003884664978	0.002263678984	0.000000000000	0.287803406366	-0.000000000000	0.129448435701	0.517589563723	0.000000000000	0.319627782337	-0.000000000000	0.007528526715	0.000000000000	0.000000000000	0.588054706651	0.000000000000	0.000000000000	0.000000000000	-35.208809990085	-0.119624222341
0.002676066490	0.494487594785	0.926370470364	0.133301284110	0.143119395595	0.162588015641	-0.372818145022	-0.468262135617	-0.084887893444	-0.029628219068	1.525127630664	-0.143682752212	-0.812093153341	1.112640946302	2.088106106572	1.744137582780	-1.344593858311	5.354402549677	6.665222009837	0.000020866848	0.202494948318	0.000067177127	0.188311153067	0.770991017637	0.000773941747	0.331155693763	0.000623132917	0.000905530228	0.110656863730	0.005344814940	0.269397336371	0.004035767075	0.002349488131	0.000000000000	0.288308561574	-0.000000000000	0.129402291586	0.520141834628	0.000000000000	0.319650888264	-0.000000000000	0.007426789867	0.000000000000	0.000000000000	0.591483206473	0.000000000000	0.000000000000	0.000000000000	-35.279617091793	-0.121718418729
0.002775180063	0.494638814108	0.926356251216	0.133220635582	0.143229910520	0.162794935880	-0.372645250352	-0.468394614809	-0.084358208623	-0.028967502994	1.526306136345	-0.143243782835	-0.815299286364	1.117416561446	2.087316902405	1.744683531697	-1.328701302409	5.334060841797	6.667250362210	0.000020803309	0.202757020516	0.000066972573	0.188131705118	0.770231068942	0.000771585092	0.331120696793	0.000621235476	0.000925232510	0.110319913252	0.005328539962	0.270383311351	0.004186986398	0.002435226894	0.000000000000	0.288813716783	-0.000000000000	0.129356147472	0.522694105532	0.000000000000	0.319673994191	-0.000000000000	0.007325053020	0.000000000000	0.000000000000	0.594911706294	0.000000000000	0.000000000000	0.000000000000	-35.350086324200	-0.124017635281
0.002874293637	0.494790149818	0.926342075524	0.133139670409	0.143340896136	0.163001779752	-0.372472301013	-0.468525523182	-0.083830533477	-0.028306595305	1.527476210556	-0.142805827890	-0.818482684395	1.122138998881	2.086565101125	1.745240657770	-1.312896420502	5.313849342369	6.669089341071	0.000020739963	0.203019832902	0.000066768641	0.187952663081	0.769481205965	0.000769235613	0.331085876746	0.000619343812	0.000944565009	0.109983988788	0.005312314542	0.271376723825	0.004338322108	0.002520897643	0.000000000000	0.289318871991	-0.000000000000	0.129310003357	0.525246376437	0.000000000000	0.319697100118	-0.000000000000	0.007223316172	0.000000000000	0.000000000000	0.598340206116	0.000000000000	0.000000000000	0.000000000000	-35.420220090598	-0.126520806095
0.002973407211	0.494941601083	0.926327943191	0.133058390842	0.143452347185	0.163208550958	-0.372299295917	-0.468654869402	-0.083304855169	-0.027645514546	1.528637892789	-0.142368860452	-0.821643454080	1.126808536391	2.085850533910	1.745808619661	-1.297178741860	5.293766709599	6.670743437358	0.000020676809	0.203283383222	0.000066565330	0.187774025718	0.768741397996	0.000766893288	0.331051233084	0.000617457908	0.000963528852	0.109649087216	0.005296138529	0.272377551148	0.004489773372	0.002606502743	0.000000000000	0.289824027200	-0.000000000000	0.129263859242	0.527798647342	0.000000000000	0.319720206046	-0.000000000000	0.007121579325	0.000000000000	0.000000000000	0.601768705938	0.000000000000	0.000000000000	0.000000000000	-35.490020761493	-0.129226857551
0.003072520784	0.495093167071	0.926313854120	0.132976799116	0.143564258439	0.163415253178	-0.372126234004	-0.468782662090	-0.082781160990	-0.026984278825	1.529791222137	-0.141932853692	-0.824781701024	1.131425449591	2.085173030797	1.746387086742	-1.281547802280	5.273811625553	6.672217057493	0.000020613848	0.203547669230	0.000066362639	0.187595791797	0.768011614417	0.000764558096	0.331016765270	0.000615577747	0.000982125160	0.109315205420	0.005280011771	0.273385770741	0.004641339361	0.002692044551	0.000000000000	0.290329182408	-0.000000000000	0.129217715128	0.530350918246	0.000000000000	0.319743311973	-0.000000000000	0.007019842477	0.000000000000	0.000000000000	0.605197205760	0.000000000000	0.000000000000	0.000000000000	-35.559490675250	-0.132134708717
0.003171634358	0.495244846958	0.926299808216	0.132894897458	0.143676624695	0.163621890078	-0.371953114250	-0.468908909818	-0.082259438363	-0.026322905812	1.530936237301	-0.141497780882	-0.827897529802	1.135990011935	2.084532420747	1.746975738857	-1.266003143996	5.253982795784	6.673514524792	0.000020551079	0.203812688686	0.000066160564	0.187417960090	0.767291824703	0.000762230014	0.330982472768	0.000613703311	0.001000355054	0.108982340295	0.005263934120	0.274401360094	0.004793019248	0.002777525420	0.000000000000	0.290834337617	-0.000000000000	0.129171571013	0.532903189151	0.000000000000	0.319766417900	-0.000000000000	0.006918105630	0.000000000000	0.000000000000	0.608625705581	0.000000000000	0.000000000000	0.000000000000	-35.628632138699	-0.135243271741
0.003270747932	0.495396639921	0.926285805388	0.132812688087	0.143789440778	0.163828465306	-0.371779935660	-0.469033621117	-0.081739674839	-0.025661412757	1.532072976588	-0.141063615394	-0.830991043963	1.140502494720	2.083928531703	1.747574266090	-1.250544315608	5.234278948968	6.674640080863	0.000020488501	0.204078439355	0.000065959105	0.187240529372	0.766581998424	0.000759909022	0.330948355044	0.000611834582	0.001018219649	0.108650488746	0.005247905425	0.275424296767	0.004944812211	0.002862947694	0.000000000000	0.291339492825	-0.000000000000	0.129125426898	0.535455460056	0.000000000000	0.319789523828	-0.000000000000	0.006816368782	0.000000000000	0.000000000000	0.612054205403	0.000000000000	0.000000000000	0.000000000000	-35.697447427726	-0.138551452237
0.003369861505	0.495548545141	0.926271845548	0.132730173208	0.143902701539	0.164034982494	-0.371606697272	-0.469156804471	-0.081221858091	-0.024999816491	1.533201477918	-0.140630330704	-0.834062346038	1.144963167096	2.083361190647	1.748182368541	-1.235170871994	5.214698836551	6.675597886967	0.000020426114	0.204344919013	0.000065758260	0.187063498423	0.765882105240	0.000757595096	0.330914411567	0.000609971544	0.001035720057	0.108319647685	0.005231925537	0.276454558387	0.005096717431	0.002948313715	0.000000000000	0.291844648033	-0.000000000000	0.129079282784	0.538007730961	0.000000000000	0.319812629755	-0.000000000000	0.006714631935	0.000000000000	0.000000000000	0.615482705225	0.000000000000	0.000000000000	0.000000000000	-35.765938787841	-0.142058149671
0.003468975079	0.495700561805	0.926257928611	0.132647355018	0.144016401857	0.164241445254	-0.371433398150	-0.469278468322	-0.080705975916	-0.024338133438	1.534321778822	-0.140197900386	-0.837111537548	1.149372296068	2.082830223665	1.748799756104	-1.219882374240	5.195241232390	6.676392025375	0.000020363916	0.204612125438	0.000065558026	0.186886866024	0.765192114905	0.000755288217	0.330880641805	0.000608114179	0.001052857387	0.107989814037	0.005215994308	0.277492122649	0.005248734095	0.003033625814	0.000000000000	0.292349803242	-0.000000000000	0.129033138669	0.540560001865	0.000000000000	0.319835735682	-0.000000000000	0.006612895087	0.000000000000	0.000000000000	0.618911205047	0.000000000000	0.000000000000	0.000000000000	-35.834108434715	-0.145762257726
0.003568088653	0.495852689101	0.926244054491	0.132564235703	0.144130536637	0.164447857183	-0.371260037387	-0.469398621067	-0.080192016234	-0.023676379620	1.535433916450	-0.139766298120	-0.840138719010	1.153730146503	2.082335455999	1.749426148248	-1.204678389557	5.175904932411	6.677026500683	0.000020301908	0.204880056417	0.000065358401	0.186710630962	0.764511997266	0.000752988362	0.330847045230	0.000606262470	0.001069632745	0.107660984733	0.005200111590	0.278536967317	0.005400861391	0.003118886320	0.000000000000	0.292854958450	-0.000000000000	0.128986994554	0.543112272770	0.000000000000	0.319858841610	-0.000000000000	0.006511158240	0.000000000000	0.000000000000	0.622339704868	0.000000000000	0.000000000000	0.000000000000	-35.901958554704	-0.149662664671
0.003667202226	0.496004926222	0.926230223110	0.132480817440	0.144245100808	0.164654221861	-0.371086614106	-0.469517271061	-0.079679967078	-0.023014570667	1.536537927570	-0.139335497688	-0.843143989943	1.158036981135	2.081876712103	1.750061273805	-1.189558491209	5.156688754266	6.677505241120	0.000020240088	0.205148709745	0.000065159385	0.186534792028	0.763841722259	0.000750695510	0.330813621314	0.000604416399	0.001086047234	0.107333156715	0.005184277235	0.279589070222	0.005553098512	0.003204097555	0.000000000000	0.293360113659	-0.000000000000	0.128940850439	0.545664543675	0.000000000000	0.319881947537	-0.000000000000	0.006409421392	0.000000000000	0.000000000000	0.625768204690	0.000000000000	0.000000000000	0.000000000000	-35.969491305347	-0.153758253718
0.003766315800	0.496157272364	0.926216434387	0.132397102396	0.144360089327	0.164860542850	-0.370913127453	-0.469634426617	-0.079169816602	-0.022352721822	1.537633848569	-0.138905472973	-0.846127448872	1.162293060569	2.081453815700	1.750704870763	-1.174522258442	5.137591536999	6.677832099826	0.000020178457	0.205418083223	0.000064960974	0.186359348015	0.763181259915	0.000748409640	0.330780369531	0.000602575949	0.001102101950	0.107006326934	0.005168491095	0.280648409263	0.005705444654	0.003289261837	0.000000000000	0.293865268867	-0.000000000000	0.128894706325	0.548216814580	0.000000000000	0.319905053464	-0.000000000000	0.006307684545	0.000000000000	0.000000000000	0.629196704512	0.000000000000	0.000000000000	0.000000000000	-36.036708815848	-0.158047903370
0.003865429374	0.496309726727	0.926202688249	0.132313092727	0.144475497177	0.165066823692	-0.370739576602	-0.469750096008	-0.078661553071	-0.021690847952	1.538721715462	-0.138476197966	-0.849089193338	1.166498643290	2.081066589834	1.751356686059	-1.159569276411	5.118612140719	6.678010856113	0.000020117014	0.205688174656	0.000064763168	0.186184297720	0.762530580352	0.000746130731	0.330747289358	0.000600741103	0.001117797992	0.106680492351	0.005152753025	0.281714962406	0.005857899017	0.003374381475	0.000000000000	0.294370424075	-0.000000000000	0.128848562210	0.550769085484	0.000000000000	0.319928159391	-0.000000000000	0.006205947697	0.000000000000	0.000000000000	0.632625204333	0.000000000000	0.000000000000	0.000000000000	-36.103613187536	-0.162530487768
0.003964542948	0.496462288515	0.926188984622	0.132228790581	0.144591319366	0.165273067916	-0.370565960750	-0.469864287464	-0.078155164863	-0.021028963550	1.539801563885	-0.138047646758	-0.852029319904	1.170653985660	2.080714856922	1.752016475383	-1.144699136108	5.099749446273	6.678045216700	0.000020055757	0.205958981859	0.000064565964	0.186009639945	0.761889653783	0.000743858760	0.330714380272	0.000598911845	0.001133136449	0.106355649935	0.005137062877	0.282788707683	0.006010460805	0.003459458777	0.000000000000	0.294875579284	-0.000000000000	0.128802418095	0.553321356389	0.000000000000	0.319951265319	-0.000000000000	0.006104210850	0.000000000000	0.000000000000	0.636053704155	0.000000000000	0.000000000000	0.000000000000	-36.170206494308	-0.167204877027
0.004063656521	0.496614956935	0.926175323435	0.132144198097	0.144707550926	0.165479279029	-0.370392279119	-0.469977009176	-0.077650640466	-0.020367082749	1.540873429106	-0.137619793548	-0.854947924154	1.174759341931	2.080398438808	1.752684002977	-1.129911434299	5.081002354928	6.677938816936	0.000019994688	0.206230502652	0.000064369360	0.185835373495	0.761258450510	0.000741593708	0.330681641752	0.000597088156	0.001148118412	0.106031796666	0.005121420505	0.283869623194	0.006163129225	0.003544496042	0.000000000000	0.295380734492	-0.000000000000	0.128756273981	0.555873627294	0.000000000000	0.319974371246	-0.000000000000	0.006002474002	0.000000000000	0.000000000000	0.639482203977	0.000000000000	0.000000000000	0.000000000000	-36.236490783054	-0.172069937567
0.004162770095	0.496767731197	0.926161704620	0.132059317401	0.144824186916	0.165685460525	-0.370218530952	-0.470088269295	-0.077147968477	-0.019705219321	1.541937346023	-0.137192612636	-0.857845100705	1.178814964245	2.080117156809	1.753359041445	-1.115205773450	5.062369788063	6.677695221987	0.000019933804	0.206502734863	0.000064173355	0.185661497177	0.760636940925	0.000739335553	0.330649073278	0.000595270021	0.001162744966	0.105708929530	0.005105825764	0.284957687107	0.006315903487	0.003629495566	0.000000000000	0.295885889701	-0.000000000000	0.128710129866	0.558425898198	0.000000000000	0.319997477173	-0.000000000000	0.005900737155	0.000000000000	0.000000000000	0.642910703799	0.000000000000	0.000000000000	0.000000000000	-36.302468074064	-0.177124532435
0.004261883669	0.496920610515	0.926148128113	0.131974150614	0.144941222419	0.165891615875	-0.370044715517	-0.470198075932	-0.076647137596	-0.019043386691	1.542993349164	-0.136766078430	-0.860720943210	1.182821102635	2.079870831769	1.754041371567	-1.100581761669	5.043850686858	6.677317928026	0.000019873105	0.206775676325	0.000063977947	0.185488009805	0.760025095512	0.000737084274	0.330616674333	0.000593457422	0.001177017193	0.105387045526	0.005090278510	0.286052877654	0.006468782805	0.003714459640	0.000000000000	0.296391044909	-0.000000000000	0.128663985751	0.560978169103	0.000000000000	0.320020583101	-0.000000000000	0.005799000307	0.000000000000	0.000000000000	0.646339203620	0.000000000000	0.000000000000	0.000000000000	-36.368140361420	-0.182367521627
0.004360997242	0.497073594107	0.926134593850	0.131888699846	0.145058652542	0.166097748535	-0.369870832100	-0.470306437162	-0.076148136629	-0.018381597940	1.544041472695	-0.136340165442	-0.863575544360	1.186778005036	2.079659284105	1.754730782108	-1.086039012639	5.025444011997	6.676810363378	0.000019812592	0.207049324879	0.000063783134	0.185314910192	0.759422884842	0.000734839850	0.330584444400	0.000591650343	0.001190936172	0.105066141660	0.005074778596	0.287155173135	0.006621766397	0.003799390549	0.000000000000	0.296896200117	-0.000000000000	0.128617841637	0.563530440008	0.000000000000	0.320043689028	-0.000000000000	0.005697263460	0.000000000000	0.000000000000	0.649767703442	0.000000000000	0.000000000000	0.000000000000	-36.433509613371	-0.187797762399
0.004460110816	0.497226681193	0.926121101771	0.131802967196	0.145176472419	0.166303861945	-0.369696880012	-0.470413361020	-0.075650954484	-0.017719865812	1.545081750416	-0.135914848289	-0.866408995894	1.190685917281	2.079482333855	1.755427069644	-1.071577145556	5.007148743367	6.676175889664	0.000019752262	0.207323678371	0.000063588914	0.185142197160	0.758830279577	0.000732602261	0.330552382966	0.000589848766	0.001204502979	0.104746214947	0.005059325881	0.288264551915	0.006774853482	0.003884290573	0.000000000000	0.297401355326	-0.000000000000	0.128571697522	0.566082710913	0.000000000000	0.320066794955	-0.000000000000	0.005595526612	0.000000000000	0.000000000000	0.653196203264	0.000000000000	0.000000000000	0.000000000000	-36.498577772693	-0.193414109573
0.004559224390	0.497379870997	0.926107651819	0.131716954758	0.145294677205	0.166509959524	-0.369522858579	-0.470518855503	-0.075155580170	-0.017058202722	1.546114215767	-0.135490101693	-0.869221388598	1.194545083108	2.079339800723	1.756130038380	-1.057195785070	4.988963879773	6.675417802917	0.000019692117	0.207598734655	0.000063395286	0.184969869531	0.758247250470	0.000730371485	0.330520489516	0.000588052674	0.001217718686	0.104427262411	0.005043920218	0.289380992425	0.006928043286	0.003969161989	0.000000000000	0.297906510534	-0.000000000000	0.128525553407	0.568634981817	0.000000000000	0.320089900883	-0.000000000000	0.005493789765	0.000000000000	0.000000000000	0.656624703085	0.000000000000	0.000000000000	0.000000000000	-36.563346757036	-0.199215415840
0.004658337963	0.497533162746	0.926094243937	0.131630664613	0.145413262080	0.166716044673	-0.369348767150	-0.470622928572	-0.074662002791	-0.016396620760	1.547138901827	-0.135065900481	-0.872012812312	1.198355744163	2.079231504128	1.756839499976	-1.042894561226	4.970888438651	6.674539334684	0.000019632154	0.207874491591	0.000063202247	0.184797926131	0.757673768361	0.000728147502	0.330488763539	0.000586262052	0.001230584362	0.104109281088	0.005028561466	0.290504473163	0.007081335036	0.004054007069	0.000000000000	0.298411665743	-0.000000000000	0.128479409292	0.571187252722	0.000000000000	0.320113006810	-0.000000000000	0.005392052917	0.000000000000	0.000000000000	0.660053202907	0.000000000000	0.000000000000	0.000000000000	-36.627818459251	-0.205200532054
0.004757451537	0.497686555672	0.926080878073	0.131544098835	0.145532222251	0.166922120778	-0.369174605088	-0.470725588152	-0.074170211551	-0.015735131702	1.548155841319	-0.134642219587	-0.874783355931	1.202118140001	2.079157263248	1.757555273379	-1.028673109407	4.952921455790	6.673543653102	0.000019572374	0.208150947046	0.000063009796	0.184626365790	0.757109804179	0.000725930290	0.330457204526	0.000584476883	0.001243101073	0.103792268018	0.005013249482	0.291634972690	0.007234727961	0.004138828077	0.000000000000	0.298916820951	-0.000000000000	0.128433265178	0.573739523627	0.000000000000	0.320136112737	-0.000000000000	0.005290316070	0.000000000000	0.000000000000	0.663481702729	0.000000000000	0.000000000000	0.000000000000	-36.691994747705	-0.211368307524
0.004856565111	0.497840049007	0.926067554178	0.131457259490	0.145651552943	0.167128191206	-0.369000371779	-0.470826842132	-0.073680195748	-0.015073747009	1.549165066606	-0.134219034048	-0.877533107413	1.205832508086	2.079116897061	1.758277184652	-1.014531070280	4.935061985055	6.672433863963	0.000019512776	0.208428098891	0.000062817931	0.184455187341	0.756555328942	0.000723719830	0.330425811967	0.000582697149	0.001255269881	0.103476220254	0.004997984122	0.292772469636	0.007388221297	0.004223627278	0.000000000000	0.299421976160	-0.000000000000	0.128387121063	0.576291794532	0.000000000000	0.320159218664	-0.000000000000	0.005188579222	0.000000000000	0.000000000000	0.666910202551	0.000000000000	0.000000000000	0.000000000000	-36.755877466591	-0.217717590299
0.004955678684	0.497993641990	0.926054272202	0.131370148635	0.145771249410	0.167334259303	-0.368826066620	-0.470926698364	-0.073191944771	-0.014412477840	1.550166609699	-0.133796319008	-0.880262153778	1.209499083799	2.079110224393	1.759005066814	-1.000468089739	4.917309098125	6.671213011757	0.000019453360	0.208705945008	0.000062626650	0.184284389623	0.756010313756	0.000721516101	0.330394585357	0.000580922834	0.001267091847	0.103161134856	0.004982765246	0.293916942692	0.007541814280	0.004308406929	0.000000000000	0.299927131368	-0.000000000000	0.128340976948	0.578844065436	0.000000000000	0.320182324592	-0.000000000000	0.005086842375	0.000000000000	0.000000000000	0.670338702372	0.000000000000	0.000000000000	0.000000000000	-36.819468436207	-0.224247227451
0.005054792258	0.498147333860	0.926041032100	0.131282768316	0.145891306925	0.167540328402	-0.368651689030	-0.471025164668	-0.072705448101	-0.013751335055	1.551160502255	-0.133374049717	-0.882970581111	1.213118100433	2.079137063959	1.759738759674	-0.986483818859	4.899661884224	6.669884080698	0.000019394124	0.208984483282	0.000062435952	0.184113971475	0.755474729815	0.000719319083	0.330363524189	0.000579153922	0.001278568025	0.102847008894	0.004967592711	0.295068370616	0.007695506149	0.004393169283	0.000000000000	0.300432286576	-0.000000000000	0.128294832834	0.581396336341	0.000000000000	0.320205430519	-0.000000000000	0.004985105527	0.000000000000	0.000000000000	0.673767202194	0.000000000000	0.000000000000	0.000000000000	-36.882769453239	-0.230956065348
0.005153905832	0.498301123860	0.926027833830	0.131195120574	0.146011720787	0.167746401814	-0.368477238439	-0.471122248827	-0.072220695310	-0.013090329219	1.552146775578	-0.132952201528	-0.885658474569	1.216689789195	2.079197234403	1.760478109676	-0.972577913840	4.882119449866	6.668449995735	0.000019335069	0.209263711604	0.000062245834	0.183943931742	0.754948548402	0.000717128754	0.330332627961	0.000577390397	0.001289699469	0.102533839447	0.004952466376	0.296226732231	0.007849296149	0.004477916591	0.000000000000	0.300937441785	-0.000000000000	0.128248688719	0.583948607246	0.000000000000	0.320228536446	-0.000000000000	0.004883368680	0.000000000000	0.000000000000	0.677195702016	0.000000000000	0.000000000000	0.000000000000	-36.945782291020	-0.237842949930
0.005253019405	0.498455011237	0.926014677352	0.131107207439	0.146132486315	0.167952482833	-0.368302714294	-0.471217958591	-0.071737676057	-0.012429470614	1.553125460622	-0.132530749901	-0.888325918377	1.220214379211	2.079290554343	1.761222969745	-0.958750035964	4.864680918605	6.666913623537	0.000019276194	0.209543627875	0.000062056295	0.183774269272	0.754431740885	0.000714945095	0.330301896169	0.000575632242	0.001300487230	0.102221623602	0.004937386101	0.297392006424	0.008003183526	0.004562651097	0.000000000000	0.301442596993	-0.000000000000	0.128202544604	0.586500878150	0.000000000000	0.320251642374	-0.000000000000	0.004781631832	0.000000000000	0.000000000000	0.680624201838	0.000000000000	0.000000000000	0.000000000000	-37.008508699782	-0.244906726971
0.005352132979	0.498608995240	0.926001562626	0.131019030934	0.146253598854	0.168158574738	-0.368128116057	-0.471312301678	-0.071256380085	-0.011768769236	1.554096587990	-0.132109670398	-0.890972995835	1.223692097518	2.079416842408	1.761973199132	-0.944999851544	4.847345430784	6.665277773472	0.000019217497	0.209824229999	0.000061867334	0.183604982915	0.753924278721	0.000712768085	0.330271328313	0.000573879440	0.001310932352	0.101910358455	0.004922351746	0.298564172145	0.008157167529	0.004647375044	0.000000000000	0.301947752202	-0.000000000000	0.128156400490	0.589053149055	0.000000000000	0.320274748301	-0.000000000000	0.004679894985	0.000000000000	0.000000000000	0.684052701659	0.000000000000	0.000000000000	0.000000000000	-37.070950406893	-0.252146242350
0.005451246553	0.498763075121	0.925988489617	0.130930593073	0.146375053768	0.168364680786	-0.367953443200	-0.471405285772	-0.070776797223	-0.011108234810	1.555060187937	-0.131688938691	-0.893599789317	1.227123169072	2.079575917282	1.762728663264	-0.931327031883	4.830112143298	6.663545198562	0.000019158980	0.210105515888	0.000061678948	0.183436071527	0.753426133453	0.000710597704	0.330240923894	0.000572131975	0.001321035880	0.101600041111	0.004907363170	0.299743208410	0.008311247411	0.004732090668	0.000000000000	0.302452907410	-0.000000000000	0.128110256375	0.591605419960	0.000000000000	0.320297854228	-0.000000000000	0.004578158137	0.000000000000	0.000000000000	0.687481201481	0.000000000000	0.000000000000	0.000000000000	-37.133109117081	-0.259560342305
0.005550360127	0.498917250137	0.925975458292	0.130841895864	0.146496846445	0.168570804217	-0.367778695213	-0.471496918524	-0.070298917384	-0.010447876787	1.556016290371	-0.131268530551	-0.896206380272	1.230507816741	2.079767597741	1.763489233601	-0.917731253229	4.812980229355	6.661718596422	0.000019100641	0.210387483460	0.000061491135	0.183267533965	0.752937276712	0.000708433932	0.330210682414	0.000570389831	0.001330798854	0.101290668684	0.004892420235	0.300929094299	0.008465422427	0.004816800203	0.000000000000	0.302958062618	-0.000000000000	0.128064112260	0.594157690865	0.000000000000	0.320320960155	-0.000000000000	0.004476421290	0.000000000000	0.000000000000	0.690909701303	0.000000000000	0.000000000000	0.000000000000	-37.194986512648	-0.267147873692
0.005649473700	0.499071519545	0.925962468621	0.130752941304	0.146618972296	0.168776948255	-0.367603871595	-0.471587207555	-0.069822730560	-0.009787704355	1.556964924852	-0.130848421856	-0.898792849227	1.233846261307	2.079991702693	1.764254787490	-0.904212196738	4.795948878249	6.659800610184	0.000019042479	0.210670130639	0.000061303894	0.183099369092	0.752457680213	0.000706276748	0.330180603377	0.000568652993	0.001340222310	0.100982238297	0.004877522801	0.302121808953	0.008619691835	0.004901505881	0.000000000000	0.303463217827	-0.000000000000	0.128017968146	0.596709961769	0.000000000000	0.320344066083	-0.000000000000	0.004374684442	0.000000000000	0.000000000000	0.694338201124	0.000000000000	0.000000000000	0.000000000000	-37.256584253673	-0.274907684236
0.005748587274	0.499225882607	0.925949520574	0.130663731384	0.146741426751	0.168983116104	-0.367428971859	-0.471676160453	-0.069348226823	-0.009127726443	1.557906120593	-0.130428588590	-0.901359275785	1.237138721459	2.080248051216	1.765025208022	-0.890769548430	4.779017295133	6.657793829407	0.000018984495	0.210953455355	0.000061117224	0.182931575773	0.751987315760	0.000704126134	0.330150686288	0.000566921443	0.001349307283	0.100674747082	0.004862670729	0.303321331580	0.008774054897	0.004986209926	0.000000000000	0.303968373035	-0.000000000000	0.127971824031	0.599262232674	0.000000000000	0.320367172010	-0.000000000000	0.004272947595	0.000000000000	0.000000000000	0.697766700946	0.000000000000	0.000000000000	0.000000000000	-37.317903978199	-0.282838622783
0.005847700848	0.499380338586	0.925936614125	0.130574268085	0.146864205263	0.169189310951	-0.367253995526	-0.471763784776	-0.068875396324	-0.008467951726	1.558839906463	-0.130009006837	-0.903905738628	1.240385413796	2.080536462598	1.765800383897	-0.877402999156	4.762184700797	6.655700790961	0.000018926687	0.211237455546	0.000060931122	0.182764152876	0.751526155240	0.000701982067	0.330120930655	0.000565195165	0.001358054803	0.100368192179	0.004847863883	0.304527641450	0.008928510876	0.005070914563	0.000000000000	0.304473528244	-0.000000000000	0.127925679916	0.601814503579	0.000000000000	0.320390277937	-0.000000000000	0.004171210747	0.000000000000	0.000000000000	0.701195200768	0.000000000000	0.000000000000	0.000000000000	-37.378947302411	-0.290939539543
0.005946814421	0.499534886751	0.925923749252	0.130484553384	0.146987303308	0.169395535965	-0.367078942132	-0.471850088051	-0.068404229289	-0.007808388629	1.559766310984	-0.129589652789	-0.906432315513	1.243586552821	2.080856756375	1.766580209282	-0.864112244563	4.745450331463	6.653523979910	0.000018869055	0.211522129154	0.000060745586	0.182597099272	0.751074170628	0.000699844530	0.330091335985	0.000563474144	0.001366465898	0.100062570736	0.004833102123	0.305740717894	0.009083059041	0.005155622010	0.000000000000	0.304978683452	-0.000000000000	0.127879535801	0.604366774483	0.000000000000	0.320413383865	-0.000000000000	0.004069473900	0.000000000000	0.000000000000	0.704623700590	0.000000000000	0.000000000000	0.000000000000	-37.439715820799	-0.299209286340
0.006045927995	0.499689526370	0.925910925931	0.130394589248	0.147110716380	0.169601794297	-0.366903811221	-0.471935077775	-0.067934716021	-0.007149045335	1.560685362334	-0.129170502737	-0.908939083273	1.246742350937	2.081208752364	1.767364583682	-0.850896985060	4.728813438565	6.651265830365	0.000018811599	0.211807474130	0.000060560616	0.182430413839	0.750631333983	0.000697713501	0.330061901789	0.000561758364	0.001374541592	0.099757879911	0.004818385312	0.306960540309	0.009237698660	0.005240334484	0.000000000000	0.305483838661	-0.000000000000	0.127833391687	0.606919045388	0.000000000000	0.320436489792	-0.000000000000	0.003967737052	0.000000000000	0.000000000000	0.708052200411	0.000000000000	0.000000000000	0.000000000000	-37.500211106317	-0.307646716844
0.006145041569	0.499844256716	0.925898144145	0.130304377635	0.147234439997	0.169808089081	-0.366728602345	-0.472018761417	-0.067466846895	-0.006489929786	1.561597088346	-0.128751533079	-0.911426117818	1.249853018441	2.081592270707	1.768153411806	-0.837756925788	4.712273288558	6.648928726331	0.000018754318	0.212093488428	0.000060376209	0.182264095455	0.750197617449	0.000695588962	0.330032627578	0.000560047808	0.001382282907	0.099454116871	0.004803713315	0.308187088153	0.009392429006	0.005325054198	0.000000000000	0.305988993869	-0.000000000000	0.127787247572	0.609471316293	0.000000000000	0.320459595719	-0.000000000000	0.003866000205	0.000000000000	0.000000000000	0.711480700233	0.000000000000	0.000000000000	0.000000000000	-37.560434710519	-0.316250686820
0.006244155142	0.499999077065	0.925885403877	0.130213920498	0.147358469695	0.170014423431	-0.366553315069	-0.472101146416	-0.067000612357	-0.005831049691	1.562501516509	-0.128332720315	-0.913893494130	1.252918763522	2.082007131902	1.768946603434	-0.824691776595	4.695829162712	6.646515002534	0.000018697211	0.212380170011	0.000060192363	0.182098143001	0.749772993256	0.000693470891	0.330003512864	0.000558342461	0.001389690860	0.099151278790	0.004789085993	0.309420340948	0.009547249355	0.005409783362	-0.000000000000	0.306494149077	-0.000000000000	0.127741103457	0.612023587198	0.000000000000	0.320482701647	-0.000000000000	0.003764263357	0.000000000000	0.000000000000	0.714909200055	0.000000000000	0.000000000000	0.000000000000	-37.620388163691	-0.325020054357
0.006343268716	0.500153986694	0.925872705112	0.130123219781	0.147482801032	0.170220800445	-0.366377948965	-0.472182240181	-0.066536002926	-0.005172412533	1.563398673964	-0.127914041045	-0.916341286263	1.255939792249	2.082453156845	1.769744073298	-0.811701252006	4.679480356926	6.644026945236	0.000018640278	0.212667516847	0.000060009077	0.181932555364	0.749357433717	0.000691359270	0.329974557162	0.000556642306	0.001396766467	0.098849362852	0.004774503212	0.310660278276	0.009702158984	0.005494524181	-0.000000000000	0.306999304286	-0.000000000000	0.127694959343	0.614575858102	0.000000000000	0.320505807574	-0.000000000000	0.003662526510	0.000000000000	0.000000000000	0.718337699876	0.000000000000	0.000000000000	0.000000000000	-37.680072974968	-0.333953680107
0.006442382290	0.500308984885	0.925860047838	0.130032277423	0.147607429586	0.170427223203	-0.366202503612	-0.472262050095	-0.066073009188	-0.004514025565	1.564288587511	-0.127495471976	-0.918769567336	1.258916308570	2.082930166862	1.770545740946	-0.798785071204	4.663226181542	6.641466793029	0.000018583518	0.212955526910	0.000059826349	0.181767331433	0.748950911230	0.000689254079	0.329945759988	0.000554947329	0.001403510740	0.098548366248	0.004759964836	0.311906879783	0.009857157175	0.005579278861	-0.000000000000	0.307504459494	-0.000000000000	0.127648815228	0.617128129007	0.000000000000	0.320528913501	-0.000000000000	0.003560789662	0.000000000000	0.000000000000	0.721766199698	0.000000000000	0.000000000000	0.000000000000	-37.739490632440	-0.343050427517
0.006541495863	0.500464070920	0.925847432045	0.129941095353	0.147732350957	0.170633694768	-0.366026978597	-0.472340583514	-0.065611621798	-0.003855895825	1.565171283602	-0.127076989912	-0.921178409538	1.261848514300	2.083437983749	1.771351530625	-0.785942958005	4.647065961164	6.638836737620	0.000018526931	0.213244198181	0.000059644178	0.181602470100	0.748553398279	0.000687155298	0.329917120859	0.000553257513	0.001409924688	0.098248286181	0.004745470729	0.313160125178	0.010012243210	0.005664049601	-0.000000000000	0.308009614703	-0.000000000000	0.127602671113	0.619680399912	0.000000000000	0.320552019428	-0.000000000000	0.003459052815	0.000000000000	0.000000000000	0.725194699520	0.000000000000	0.000000000000	0.000000000000	-37.798642603243	-0.352309163062
0.006640609437	0.500619244086	0.925834857727	0.129849675495	0.147857560761	0.170840218183	-0.365851373517	-0.472417847764	-0.065151831477	-0.003198030135	1.566046788341	-0.126658571764	-0.923567884116	1.264736609114	2.083976429807	1.772161371160	-0.773174640845	4.630999034488	6.636138924600	0.000018470517	0.213533528646	0.000059462561	0.181437970262	0.748164867428	0.000685062908	0.329888639294	0.000551572842	0.001416009316	0.097949119858	0.004731020756	0.314419994228	0.010167416376	0.005748838599	-0.000000000000	0.308514769911	-0.000000000000	0.127556526999	0.622232670817	0.000000000000	0.320575125356	-0.000000000000	0.003357315967	0.000000000000	0.000000000000	0.728623199342	0.000000000000	0.000000000000	0.000000000000	-37.857530333641	-0.361728756478
0.006739723011	0.500774503671	0.925822324877	0.129758019764	0.147983054636	0.171046796477	-0.365675687972	-0.472493850147	-0.064693629009	-0.002540435106	1.566915127489	-0.126240194539	-0.925938061375	1.267580790533	2.084545327876	1.772975195830	-0.760479852758	4.615024754130	6.633375454197	0.000018414274	0.213823516298	0.000059281497	0.181273830817	0.747785291327	0.000682976890	0.329860314814	0.000549893301	0.001421765627	0.097650864497	0.004716614784	0.315686466766	0.010322675961	0.005833648051	-0.000000000000	0.309019925119	-0.000000000000	0.127510382884	0.624784941721	0.000000000000	0.320598231283	-0.000000000000	0.003255579120	0.000000000000	0.000000000000	0.732051699163	0.000000000000	0.000000000000	0.000000000000	-37.916155249089	-0.371308080989
0.006838836584	0.500929848966	0.925809833492	0.129666130069	0.148108828240	0.171253432658	-0.365499921572	-0.472568597937	-0.064237005245	-0.001883117142	1.567776326455	-0.125821835350	-0.928289010670	1.270381253920	2.085144501378	1.773792942250	-0.747858331372	4.599142486471	6.630548382010	0.000018358202	0.214114159136	0.000059100985	0.181110050669	0.747414642708	0.000680897223	0.329832146938	0.000548218874	0.001427194621	0.097353517325	0.004702252678	0.316959522683	0.010478021256	0.005918480149	-0.000000000000	0.309525080328	-0.000000000000	0.127464238769	0.627337212626	0.000000000000	0.320621337210	-0.000000000000	0.003153842272	0.000000000000	0.000000000000	0.735480198985	0.000000000000	0.000000000000	0.000000000000	-37.974518754292	-0.381046013540
0.006937950158	0.501085279265	0.925797383573	0.129574008314	0.148234877250	0.171460129718	-0.365324073930	-0.472642098382	-0.063781951094	-0.001226082449	1.568630410301	-0.125403471408	-0.930620800404	1.273138192460	2.085773774346	1.774614552258	-0.735309818892	4.583351611497	6.627659719740	0.000018302301	0.214405455164	0.000058921022	0.180946628722	0.747052894389	0.000678823889	0.329804135192	0.000546549546	0.001432297295	0.097057075576	0.004687934305	0.318239141933	0.010633451555	0.006003337082	-0.000000000000	0.310030235536	-0.000000000000	0.127418094654	0.629889483531	0.000000000000	0.320644443138	0.000000000000	0.003052105425	0.000000000000	0.000000000000	0.738908698807	0.000000000000	0.000000000000	0.000000000000	-38.032622233242	-0.390941435026
0.007037063732	0.501240793863	0.925784975121	0.129481656394	0.148361197361	0.171666890632	-0.365148144666	-0.472714358708	-0.063328457530	-0.000569337032	1.569477403736	-0.124985080024	-0.932933498018	1.275851797151	2.086432971467	1.775439971797	-0.722834062099	4.567651522657	6.624711435895	0.000018246571	0.214697402395	0.000058741608	0.180783563887	0.746700019267	0.000676756868	0.329776279099	0.000544885301	0.001437074643	0.096761536493	0.004673659531	0.319525304531	0.010788966153	0.006088221039	-0.000000000000	0.310535390745	-0.000000000000	0.127371950540	0.632441754435	0.000000000000	0.320667549065	0.000000000000	0.002950368577	0.000000000000	0.000000000000	0.742337198628	0.000000000000	0.000000000000	0.000000000000	-38.090467049242	-0.400993230526
0.007136177306	0.501396392060	0.925772608139	0.129389076197	0.148487784287	0.171873718357	-0.364972133404	-0.472785386112	-0.062876515583	0.000087113295	1.570317331119	-0.124566638612	-0.935227169985	1.278522256788	2.087121918116	1.776269150805	-0.710430812342	4.552041626715	6.621705456486	0.000018191010	0.214989998844	0.000058562739	0.180620855075	0.746355990322	0.000674696142	0.329748578186	0.000543226124	0.001441527654	0.096466897327	0.004659428224	0.320817990553	0.010944564350	0.006173134203	-0.000000000000	0.311040545953	-0.000000000000	0.127325806425	0.634994025340	0.000000000000	0.320690654992	0.000000000000	0.002848631730	0.000000000000	0.000000000000	0.745765698450	0.000000000000	0.000000000000	0.000000000000	-38.148054544921	-0.411200289528
0.007235290879	0.501552073156	0.925760282634	0.129296269606	0.148614633761	0.172080615833	-0.364796039776	-0.472855187769	-0.062426116343	0.000743262907	1.571150216453	-0.124148124683	-0.937501881803	1.281149757945	2.087840440392	1.777102043096	-0.698099825545	4.536521343623	6.618643665709	0.000018135618	0.215283242535	0.000058384416	0.180458501204	0.746020780620	0.000672641690	0.329721031980	0.000541571998	0.001445657317	0.096173155339	0.004645240251	0.322117180133	0.011100245445	0.006258078757	-0.000000000000	0.311545701162	-0.000000000000	0.127279662310	0.637546296245	0.000000000000	0.320713760920	0.000000000000	0.002746894882	0.000000000000	0.000000000000	0.749194198272	0.000000000000	0.000000000000	0.000000000000	-38.205386042230	-0.421561506171
0.007334404453	0.501707836454	0.925747998614	0.129203238497	0.148741741536	0.172287585983	-0.364619863415	-0.472923770829	-0.061977250956	0.001399106365	1.571976083384	-0.123729515850	-0.939757697982	1.283734484961	2.088588365161	1.777938606255	-0.685840862204	4.521090106390	6.615527906609	0.000018080395	0.215577131498	0.000058206635	0.180296501192	0.745694363305	0.000670593494	0.329693640009	0.000539922910	0.001449464616	0.095880307795	0.004631095481	0.323422853470	0.011256008743	0.006343056881	-0.000000000000	0.312050856370	-0.000000000000	0.127233518196	0.640098567150	0.000000000000	0.320736866847	0.000000000000	0.002645158035	0.000000000000	0.000000000000	0.752622698094	0.000000000000	0.000000000000	0.000000000000	-38.262462842417	-0.432075779471
0.007433518027	0.501863681259	0.925735756089	0.129109984740	0.148869103379	0.172494631712	-0.364443603958	-0.472991142418	-0.061529910625	0.002054638409	1.572794955199	-0.123310789823	-0.941994682040	1.286276619917	2.089365520089	1.778778801528	-0.673653687401	4.505747360963	6.612359981735	0.000018025341	0.215871663767	0.000058029395	0.180134853961	0.745376711603	0.000668551535	0.329666401805	0.000538278843	0.001452950533	0.095588351974	0.004616993781	0.324734990819	0.011411853549	0.006428070754	-0.000000000000	0.312556011578	-0.000000000000	0.127187374081	0.642650838054	0.000000000000	0.320759972774	0.000000000000	0.002543421187	0.000000000000	0.000000000000	0.756051197915	0.000000000000	0.000000000000	0.000000000000	-38.319286225997	-0.442742013562
0.007532631600	0.502019606881	0.925723555072	0.129016510199	0.148996715080	0.172701755910	-0.364267261048	-0.473057309641	-0.061084086604	0.002709853957	1.573606854824	-0.122891924413	-0.944212896487	1.288776342615	2.090171733682	1.779622593708	-0.661538070810	4.490492566116	6.609141653775	0.000017970453	0.216166837383	0.000057852696	0.179973558437	0.745067798825	0.000666515793	0.329639316899	0.000536639783	0.001456116046	0.095297285158	0.004602935021	0.326053572499	0.011567779170	0.006513122550	-0.000000000000	0.313061166787	-0.000000000000	0.127141229966	0.645203108959	0.000000000000	0.320783078701	0.000000000000	0.002441684340	0.000000000000	0.000000000000	0.759479697737	0.000000000000	0.000000000000	0.000000000000	-38.375857452698	-0.453559117936
0.007631745174	0.502175612628	0.925711395578	0.128922816730	0.149124572442	0.172908961447	-0.364090834330	-0.473122279580	-0.060639770205	0.003364748098	1.574411804819	-0.122472897529	-0.946412402815	1.291233830556	2.091006835329	1.780469951036	-0.649493786719	4.475325193345	6.605874646181	0.000017915733	0.216462650394	0.000057676534	0.179812613550	0.744767598359	0.000664486251	0.329612384824	0.000535005713	0.001458962131	0.095007104642	0.004588919071	0.327378578885	0.011723784917	0.006598214444	-0.000000000000	0.313566321995	-0.000000000000	0.127095085852	0.647755379864	0.000000000000	0.320806184629	0.000000000000	0.002339947492	0.000000000000	0.000000000000	0.762908197559	0.000000000000	0.000000000000	0.000000000000	-38.432177761386	-0.464526007682
0.007730858748	0.502331697813	0.925699277625	0.128828906184	0.149252671289	0.173116251179	-0.363914323452	-0.473186059291	-0.060196952787	0.004019316091	1.575209827376	-0.122053687177	-0.948593261485	1.293649258917	2.091870655338	1.781320845083	-0.637520614047	4.460244726777	6.602560643779	0.000017861180	0.216759100853	0.000057500909	0.179652018232	0.744476083677	0.000662462888	0.329585605115	0.000533376619	0.001461489761	0.094717807727	0.004574945798	0.328709990416	0.011879870102	0.006683348608	-0.000000000000	0.314071477204	-0.000000000000	0.127048941737	0.650307650768	0.000000000000	0.320829290556	0.000000000000	0.002238210645	0.000000000000	0.000000000000	0.766336697381	0.000000000000	0.000000000000	0.000000000000	-38.488248369976	-0.475641603734
0.007829972321	0.502487861750	0.925687201231	0.128734780407	0.149381007460	0.173323627943	-0.363737728064	-0.473248655814	-0.059755625761	0.004673553361	1.576000944314	-0.121634271465	-0.950755531913	1.296022800518	2.092763024979	1.782175250654	-0.625618336372	4.445250663074	6.599201293361	0.000017806792	0.217056186818	0.000057325818	0.179491771417	0.744193228331	0.000660445687	0.329558977308	0.000531752486	0.001463699905	0.094429391721	0.004561015075	0.330047787586	0.012036034040	0.006768527210	-0.000000000000	0.314576632412	-0.000000000000	0.127002797622	0.652859921673	0.000000000000	0.320852396483	0.000000000000	0.002136473797	0.000000000000	0.000000000000	0.769765197202	0.000000000000	0.000000000000	0.000000000000	-38.544070475326	-0.486904833123
0.007929085895	0.502644103757	0.925675166418	0.128640441239	0.149509576813	0.173531094561	-0.363561047821	-0.473310076165	-0.059315780590	0.005327455494	1.576785177075	-0.121214628596	-0.952899272451	1.298354625798	2.093683776528	1.783033145676	-0.613786741960	4.430342511367	6.595798204266	0.000017752571	0.217353906355	0.000057151261	0.179331872046	0.743919005953	0.000658434628	0.329532500940	0.000530133298	0.001465593530	0.094141853943	0.004547126771	0.331391950952	0.012192276046	0.006853752420	-0.000000000000	0.315081787620	-0.000000000000	0.126956653508	0.655412192578	0.000000000000	0.320875502411	0.000000000000	0.002034736950	0.000000000000	0.000000000000	0.773193697024	0.000000000000	0.000000000000	0.000000000000	-38.599645253098	-0.498314629232
0.008028199469	0.502800423151	0.925663173209	0.128545890513	0.149638375221	0.173738653837	-0.363384282376	-0.473370327338	-0.058877408781	0.005981018231	1.577562546722	-0.120794736872	-0.955024540375	1.300644902779	2.094632743307	1.783894511096	-0.602025623801	4.415519793177	6.592352948948	0.000017698514	0.217652257534	0.000056977235	0.179172319060	0.743653390255	0.000656429692	0.329506175551	0.000528519040	0.001467171600	0.093855191719	0.004533280756	0.332742461129	0.012348595441	0.006939026403	-0.000000000000	0.315586942829	-0.000000000000	0.126910509393	0.657964463483	0.000000000000	0.320898608338	0.000000000000	0.001933000102	0.000000000000	0.000000000000	0.776622196846	0.000000000000	0.000000000000	0.000000000000	-38.654973857610	-0.509869932055
0.008127313042	0.502956819254	0.925651221631	0.128451130057	0.149767398575	0.173946308561	-0.363207431386	-0.473429416309	-0.058440501890	0.006634237471	1.578333073929	-0.120374574693	-0.957131391863	1.302893797035	2.095609759731	1.784759330774	-0.590334779654	4.400782042365	6.588867063520	0.000017644622	0.217951238431	0.000056803740	0.179013111405	0.743396355030	0.000654430862	0.329480000680	0.000526909698	0.001468435076	0.093569402381	0.004519476903	0.334099298790	0.012504991544	0.007024351323	-0.000000000000	0.316092098037	-0.000000000000	0.126864365278	0.660516734387	0.000000000000	0.320921714265	0.000000000000	0.001831263255	0.000000000000	0.000000000000	0.780050696667	0.000000000000	0.000000000000	0.000000000000	-38.710057421656	-0.521569688471
0.008226426616	0.503113291389	0.925639311710	0.128356161694	0.149896642780	0.174154061503	-0.363030494511	-0.473487350032	-0.058005051518	0.007287109261	1.579096778981	-0.119954120557	-0.959219881974	1.305101471649	2.096614661355	1.785627591379	-0.578714012093	4.386128805080	6.585342048297	0.000017590894	0.218250847130	0.000056630772	0.178854248028	0.743147874150	0.000652438118	0.329453975869	0.000525305257	0.001469384916	0.093284483273	0.004505715082	0.335462444669	0.012661463678	0.007109729344	-0.000000000000	0.316597253246	-0.000000000000	0.126818221163	0.663069005292	0.000000000000	0.320944820193	0.000000000000	0.001729526407	0.000000000000	0.000000000000	0.783479196489	0.000000000000	0.000000000000	0.000000000000	-38.764897056298	-0.533412852512
0.008325540190	0.503269838879	0.925627443478	0.128260987241	0.150026103760	0.174361915420	-0.362853471409	-0.473544135445	-0.057571049311	0.007939629795	1.579853681762	-0.119533353058	-0.961290064630	1.307268087177	2.097647284919	1.786499282285	-0.567163128562	4.371559639724	6.581779368313	0.000017537330	0.218551081719	0.000056458331	0.178695727881	0.742907921568	0.000650451442	0.329428100661	0.000523705700	0.001470022074	0.093000431745	0.004491995166	0.336831879557	0.012818011169	0.007195162626	-0.000000000000	0.317102408454	-0.000000000000	0.126772077049	0.665621276197	0.000000000000	0.320967926120	0.000000000000	0.001627789560	0.000000000000	0.000000000000	0.786907696311	0.000000000000	0.000000000000	0.000000000000	-38.819493850643	-0.545398385656
0.008424653764	0.503426461053	0.925615616966	0.128165608510	0.150155777453	0.174569873051	-0.362676361741	-0.473599779464	-0.057138486958	0.008591795412	1.580603801754	-0.119112250889	-0.963341992586	1.309393801601	2.098707468399	1.787374395465	-0.555681941442	4.357074116930	6.578180453823	0.000017483929	0.218851940292	0.000056286415	0.178537549920	0.742676471315	0.000648470816	0.329402374601	0.000522111015	0.001470347504	0.092717245155	0.004478317028	0.338207584303	0.012974633343	0.007280653330	-0.000000000000	0.317607563663	-0.000000000000	0.126725932934	0.668173547102	0.000000000000	0.320991032047	0.000000000000	0.001526052712	0.000000000000	0.000000000000	0.790336196133	0.000000000000	0.000000000000	0.000000000000	-38.873848871577	-0.557525257115
0.008523767337	0.503583157239	0.925603832208	0.128070027308	0.150285659812	0.174777937120	-0.362499165169	-0.473654288988	-0.056707356189	0.009243602591	1.581347158025	-0.118690792842	-0.965375717410	1.311478770280	2.099795051060	1.788252925386	-0.544270268114	4.342671819544	6.574546700795	0.000017430690	0.219153420949	0.000056115023	0.178379713103	0.742453497501	0.000646496220	0.329376797235	0.000520521185	0.001470362153	0.092434920868	0.004464680539	0.339589539817	0.013131329528	0.007366203613	-0.000000000000	0.318112718871	-0.000000000000	0.126679788819	0.670725818006	0.000000000000	0.321014137974	0.000000000000	0.001424315865	0.000000000000	0.000000000000	0.793764695954	0.000000000000	0.000000000000	0.000000000000	-38.927963163475	-0.569792444143
0.008622880911	0.503739926766	0.925592089241	0.127974245435	0.150415746807	0.174986110334	-0.362321881352	-0.473707670897	-0.056277648775	0.009895047944	1.582083769224	-0.118268957803	-0.967391289451	1.313523145902	2.100909873510	1.789134868904	-0.532927931046	4.328352342633	6.570879471383	0.000017377613	0.219455521795	0.000055944153	0.178222216390	0.742238974316	0.000644527637	0.329351368110	0.000518936197	0.001470066969	0.092153456260	0.004451085574	0.340977727064	0.013288099056	0.007451815632	-0.000000000000	0.318617874079	-0.000000000000	0.126633644705	0.673278088911	0.000000000000	0.321037243902	0.000000000000	0.001322579017	0.000000000000	0.000000000000	0.797193195776	0.000000000000	0.000000000000	0.000000000000	-38.981837747872	-0.582198932351
0.008721994485	0.503896768969	0.925580388103	0.127878264690	0.150546034422	0.175194395386	-0.362144509955	-0.473759932056	-0.055849356528	0.010546128222	1.582813653573	-0.117846724759	-0.969388757808	1.315527078421	2.102051777751	1.790020225155	-0.521654757873	4.314115293498	6.567180094381	0.000017324699	0.219758240942	0.000055773803	0.178065058746	0.742032876026	0.000642565048	0.329326086773	0.000517356035	0.001469462894	0.091872848712	0.004437532005	0.342372127069	0.013444941259	0.007537491544	-0.000000000000	0.319123029288	-0.000000000000	0.126587500590	0.675830359816	0.000000000000	0.321060349829	0.000000000000	0.001220842170	0.000000000000	0.000000000000	0.800621695598	0.000000000000	0.000000000000	0.000000000000	-39.035473623109	-0.594743716038
0.008821108058	0.504053683180	0.925568728835	0.127782086864	0.150676518656	0.175402794952	-0.361967050637	-0.473811079311	-0.055422471296	0.011196840302	1.583536828852	-0.117424072794	-0.971368170300	1.317490715001	2.103220607248	1.790908995449	-0.510450581504	4.299960291706	6.563449865661	0.000017271945	0.220061576508	0.000055603971	0.177908239138	0.741835176979	0.000640608436	0.329300952776	0.000515780684	0.001468550870	0.091593095615	0.004424019707	0.343772720914	0.013601855470	0.007623233502	-0.000000000000	0.319628184496	-0.000000000000	0.126541356475	0.678382630720	0.000000000000	0.321083455756	0.000000000000	0.001119105322	0.000000000000	0.000000000000	0.804050195419	0.000000000000	0.000000000000	0.000000000000	-39.088871763921	-0.607425798538
0.008920221632	0.504210668736	0.925557111479	0.127685713744	0.150807195522	0.175611311692	-0.361789503060	-0.473861119493	-0.054996984967	0.011847181188	1.584253312397	-0.117000981090	-0.973329573426	1.319414199948	2.104416206982	1.791801183161	-0.499315240222	4.285886969139	6.559690048599	0.000017219352	0.220365526615	0.000055434657	0.177751756538	0.741645851599	0.000638657781	0.329275965670	0.000514210130	0.001467331834	0.091314194367	0.004410548554	0.345179489739	0.013758841026	0.007709043659	-0.000000000000	0.320133339705	-0.000000000000	0.126495212361	0.680934901625	0.000000000000	0.321106561684	0.000000000000	0.001017368475	0.000000000000	0.000000000000	0.807478695241	0.000000000000	0.000000000000	0.000000000000	-39.142033121000	-0.620244192582
0.009019335206	0.504367724974	0.925545536079	0.127589147112	0.150938061047	0.175819948252	-0.361611866886	-0.473910059416	-0.054572889462	0.012497148011	1.584963121080	-0.116577428928	-0.975273012326	1.321297674633	2.105638423523	1.792696793619	-0.488248577813	4.271894970057	6.555901874470	0.000017166919	0.220670089393	0.000055265858	0.177595609919	0.741464874387	0.000636713067	0.329251125008	0.000512644359	0.001465806721	0.091036142374	0.004397118420	0.346592414741	0.013915897264	0.007794924168	-0.000000000000	0.320638494913	-0.000000000000	0.126449068246	0.683487172530	0.000000000000	0.321129667611	0.000000000000	0.000915631627	0.000000000000	0.000000000000	0.810907195063	0.000000000000	0.000000000000	0.000000000000	-39.194958620501	-0.633197920675
0.009118448779	0.504524851234	0.925534002683	0.127492388748	0.151069111273	0.176028707264	-0.361434141775	-0.473957905880	-0.054150176738	0.013146738018	1.585666271305	-0.116153395687	-0.977198530739	1.323141277420	2.106887105094	1.793595833991	-0.477250443690	4.257983951185	6.552086542839	0.000017114645	0.220975262975	0.000055097573	0.177439798257	0.741292219925	0.000634774273	0.329226430342	0.000511083355	0.001463976463	0.090758937051	0.004383729181	0.348011477174	0.014073023524	0.007880877180	-0.000000000000	0.321143650121	-0.000000000000	0.126402924131	0.686039443435	0.000000000000	0.321152773538	0.000000000000	0.000813894780	0.000000000000	0.000000000000	0.814335694885	0.000000000000	0.000000000000	0.000000000000	-39.247649163496	-0.646286015505
0.009217562353	0.504682046857	0.925522511339	0.127395440426	0.151200342255	0.176237591343	-0.361256327387	-0.474004665669	-0.053728838785	0.013795948577	1.586362778987	-0.115728860847	-0.979106170958	1.324945143576	2.108162101648	1.794498313171	-0.466320693052	4.244153581822	6.548245221918	0.000017062531	0.221281045501	0.000054929801	0.177284320534	0.741127862868	0.000632841384	0.329201881230	0.000509527105	0.001461841989	0.090482575818	0.004370380713	0.349436658349	0.014230219146	0.007966904844	-0.000000000000	0.321648805330	-0.000000000000	0.126356780017	0.688591714339	0.000000000000	0.321175879465	0.000000000000	0.000712157932	0.000000000000	0.000000000000	0.817764194706	0.000000000000	0.000000000000	0.000000000000	-39.300105625384	-0.659507520361
0.009316675927	0.504839311184	0.925511062099	0.127298303914	0.151331750061	0.176446603088	-0.361078423380	-0.474050345555	-0.053308867626	0.014444777168	1.587052659543	-0.115303803987	-0.980995973775	1.326709405178	2.109463264947	1.795404241662	-0.455459187035	4.230403543964	6.544379048915	0.000017010576	0.221587435118	0.000054762540	0.177129175732	0.740971777951	0.000630914380	0.329177477228	0.000507975593	0.001459404226	0.090207056106	0.004357072891	0.350867939636	0.014387483473	0.008053009311	-0.000000000000	0.322153960538	-0.000000000000	0.126310635902	0.691143985244	0.000000000000	0.321198985393	0.000000000000	0.000610421085	0.000000000000	0.000000000000	0.821192694528	0.000000000000	0.000000000000	0.000000000000	-39.352328855225	-0.672861489589
0.009415789500	0.504996643560	0.925499655013	0.127200980980	0.151463330772	0.176655745088	-0.360900429412	-0.474094952295	-0.052890255314	0.015093221383	1.587735927872	-0.114878204788	-0.982867978426	1.328434191012	2.110790448646	1.796313631450	-0.444665792901	4.216733532461	6.540489130348	0.000016958779	0.221894429977	0.000054595788	0.176974362837	0.740823939985	0.000628993244	0.329153217893	0.000506428806	0.001456664096	0.089932375353	0.004343805591	0.352305302459	0.014544815849	0.008139192727	-0.000000000000	0.322659115747	-0.000000000000	0.126264491787	0.693696256149	0.000000000000	0.321222091320	0.000000000000	0.000508684237	0.000000000000	0.000000000000	0.824621194350	0.000000000000	0.000000000000	0.000000000000	-39.404319675023	-0.686346989069
0.009514903074	0.505154043330	0.925488290138	0.127103473386	0.151595080481	0.176865019913	-0.360722345138	-0.474138492633	-0.052472993933	0.015741278922	1.588412598341	-0.114452043031	-0.984722222536	1.330119626462	2.112143508378	1.797226495886	-0.433940384229	4.203143255198	6.536576542349	0.000016907139	0.222202028234	0.000054429543	0.176819880839	0.740684323860	0.000627077957	0.329129102786	0.000504886729	0.001453622522	0.089658531003	0.004330578690	0.353748728301	0.014702215619	0.008225457241	-0.000000000000	0.323164270955	-0.000000000000	0.126218347672	0.696248527054	0.000000000000	0.321245197247	0.000000000000	0.000406947390	0.000000000000	0.000000000000	0.828049694172	0.000000000000	0.000000000000	0.000000000000	-39.456078878919	-0.699963096729
0.009614016648	0.505311509840	0.925476967530	0.127005782889	0.151726995295	0.177074430120	-0.360544170215	-0.474180973302	-0.052057075592	0.016388947590	1.589082684762	-0.114025298601	-0.986558742044	1.331765833388	2.113522301858	1.798142849553	-0.423282841141	4.189632433300	6.532642330930	0.000016855657	0.222510228054	0.000054263805	0.176665728730	0.740552904538	0.000625168503	0.329105131467	0.000503349347	0.001450280419	0.089385520510	0.004317392065	0.355198198698	0.014859682130	0.008311805000	-0.000000000000	0.323669426164	-0.000000000000	0.126172203558	0.698800797958	0.000000000000	0.321268303175	0.000000000000	0.000305210542	0.000000000000	0.000000000000	0.831478193993	0.000000000000	0.000000000000	0.000000000000	-39.507607232322	-0.713708903091
0.009713130221	0.505469042440	0.925465687249	0.126907911245	0.151859071331	0.177283978255	-0.360365904295	-0.474222401022	-0.051642492430	0.017036225295	1.589746200375	-0.113597951486	-0.988377571138	1.333372929995	2.114926688982	1.799062708132	-0.412693050535	4.176200801382	6.528687512234	0.000016804331	0.222819027602	0.000054098572	0.176511905506	0.740429657061	0.000623264863	0.329081303498	0.000501816647	0.001446638705	0.089113341335	0.004304245593	0.356653695246	0.015017214730	0.008398238149	-0.000000000000	0.324174581372	-0.000000000000	0.126126059443	0.701353068863	0.000000000000	0.321291409102	0.000000000000	0.000203473695	0.000000000000	0.000000000000	0.834906693815	0.000000000000	0.000000000000	0.000000000000	-39.558905470933	-0.727583511860
0.009812243795	0.505626640478	0.925454449353	0.126809860206	0.151991304719	0.177493666846	-0.360187547030	-0.474262782503	-0.051229236612	0.017683110043	1.590403157822	-0.113169981781	-0.990178742171	1.334941030686	2.116356531937	1.799986088264	-0.402170906355	4.162848107820	6.524713072748	0.000016753162	0.223128425055	0.000053933841	0.176358410165	0.740314556545	0.000621367020	0.329057618443	0.000500288614	0.001442698291	0.088841990946	0.004291139153	0.358115199595	0.015174812768	0.008484758834	-0.000000000000	0.324679736580	-0.000000000000	0.126079915328	0.703905339768	0.000000000000	0.321314515029	0.000000000000	0.000101736847	0.000000000000	0.000000000000	0.838335193637	0.000000000000	0.000000000000	0.000000000000	-39.609974299686	-0.741586040556
0.009911357369	0.505784303305	0.925443253907	0.126711631520	0.152123691599	0.177703498410	-0.360009098070	-0.474302124445	-0.050817300325	0.018329599938	1.591053569120	-0.112741369685	-0.991962285578	1.336470245903	2.117811695326	1.800913007403	-0.391716309887	4.149574115073	6.520719969496	0.000016702148	0.223438418590	0.000053769613	0.176205241709	0.740207578183	0.000619474956	0.329034075867	0.000498765234	0.001438460086	0.088571466820	0.004278072621	0.359582693451	0.015332475595	0.008571369200	-0.000000000000	0.325184891789	-0.000000000000	0.126033771214	0.706457610672	0.000000000000	0.321337620957	0.000000000000	0.000000000000	0.000000000000	0.000000000000	0.841763693458	0.000000000000	0.000000000000	0.000000000000	-39.660814391571	-0.755715621200
0.010010470943	0.505942030304	0.925432101090	0.126613226843	0.152256226959	0.177913481027	-0.359830570274	-0.474340433978	-0.050406673883	0.018975689085	1.591697459237	-0.112312080471	-0.993728257234	1.337960755318	2.119292356151	1.801841891841	-0.381329089815	4.136378538656	6.516709260784	0.000016651288	0.223747829680	0.000053605876	0.176052901197	0.740102304132	0.000617588687	0.329007208772	0.000497246495	0.001434080377	0.088301767471	0.004265045814	0.361051012578	0.015490202603	0.008658070253	-0.000000000000	0.324914362968	-0.000000000000	0.126316162924	0.704820661433	0.000000000000	0.319083517442	0.000000000000	-0.000000000000	0.000000000000	0.000000000000	0.841818601749	0.000000000000	0.000000000000	0.000000000000	-39.711269643675	-0.769950176709
0.010109584516	0.506099820766	0.925420990739	0.126514648098	0.152388909289	0.178123606070	-0.359651937036	-0.474377716905	-0.049997353310	0.019621383974	1.592334790820	-0.111882153285	-0.995476563631	1.339412375691	2.120797932830	1.802775671110	-0.371009545098	4.123261485265	6.512681799163	0.000016600585	0.224055469984	0.000053442646	0.175901882841	0.739992377901	0.000615708128	0.328973557483	0.000495732378	0.001429713598	0.088032888327	0.004252058737	0.362515034954	0.015647993065	0.008744862760	-0.000000000000	0.324643834148	-0.000000000000	0.126598554634	0.703183712194	0.000000000000	0.316829413927	0.000000000000	-0.000000000000	0.000000000000	0.000000000000	0.841873510040	0.000000000000	0.000000000000	0.000000000000	-39.761179821461	-0.784263717362
0.010208698090	0.506257674071	0.925409923032	0.126415896947	0.152521733571	0.178333881586	-0.359473211095	-0.474413980378	-0.049589328930	0.020266678905	1.592965572503	-0.111451574228	-0.997207210003	1.340825176220	2.122328756343	1.803712480674	-0.360757677861	4.110222834890	6.508638747739	0.000016550036	0.224361349761	0.000053279913	0.175752184221	0.739877801880	0.000613833295	0.328933144909	0.000494222871	0.001425360116	0.087764827921	0.004239111206	0.363974766573	0.015805846370	0.008831745121	-0.000000000000	0.324373305327	-0.000000000000	0.126880946344	0.701546762955	0.000000000000	0.314575310412	0.000000000000	-0.000000000000	0.000000000000	0.000000000000	0.841928418331	0.000000000000	0.000000000000	0.000000000000	-39.810546970092	-0.798658095640
0.010307811664	0.506415589570	0.925398898033	0.126316975142	0.152654695956	0.178544310080	-0.359294392164	-0.474449231110	-0.049182592973	0.020911572385	1.593589796012	-0.111020348341	-0.998920163542	1.342199132386	2.123884856639	1.804652063962	-0.350573607681	4.097262569361	6.504581136181	0.000016499642	0.224665474373	0.000053117675	0.175603801317	0.739758590228	0.000611964171	0.328885991640	0.000492717961	0.001421019890	0.087497583760	0.004226203100	0.365430220501	0.015963761869	0.008918716351	-0.000000000000	0.324102776507	-0.000000000000	0.127163338055	0.699909813715	0.000000000000	0.312321206897	0.000000000000	-0.000000000000	0.000000000000	0.000000000000	0.841983326622	0.000000000000	0.000000000000	0.000000000000	-39.859371736346	-0.813133548998
0.010406925237	0.506573566613	0.925387915806	0.126217884438	0.152787792592	0.178754894059	-0.359115479981	-0.474483475828	-0.048777137670	0.021556063021	1.594207452554	-0.110588480629	-1.000615389669	1.343534216556	2.125466264233	1.805594168356	-0.340457460809	4.084380683955	6.500509965295	0.000016449400	0.224967849163	0.000052955932	0.175456730123	0.739634757061	0.000610100738	0.328832118201	0.000491217634	0.001416692880	0.087231153358	0.004213334299	0.366881409764	0.016121738912	0.009005775465	-0.000000000000	0.323832247686	-0.000000000000	0.127445729765	0.698272864476	0.000000000000	0.310067103382	0.000000000000	-0.000000000000	0.000000000000	0.000000000000	0.842038234913	0.000000000000	0.000000000000	0.000000000000	-39.907654740002	-0.827690318356
0.010506038811	0.506731604549	0.925376976415	0.126118626595	0.152921019626	0.178965636031	-0.358936474308	-0.474516721270	-0.048372955251	0.022200149516	1.594818532765	-0.110155976062	-1.002292851886	1.344830397698	2.127073010433	1.806538544942	-0.330409370693	4.071577188025	6.496426207019	0.000016399312	0.225268479460	0.000052794681	0.175310966645	0.739506316451	0.000608242979	0.328771545055	0.000489721874	0.001412379046	0.086965534237	0.004200504683	0.368328347346	0.016279776848	0.009092921480	-0.000000000000	0.323561718866	-0.000000000000	0.127728121475	0.696635915237	0.000000000000	0.307812999867	0.000000000000	-0.000000000000	0.000000000000	0.000000000000	0.842093143204	0.000000000000	0.000000000000	0.000000000000	-39.955396571655	-0.842328649367
0.010605152385	0.506889702724	0.925366079922	0.126019203373	0.153054373199	0.179176538512	-0.358757374932	-0.474548974188	-0.047970037948	0.022843830671	1.595423026666	-0.109722839582	-1.003952511611	1.346087641069	2.128705127574	1.807484948241	-0.320429478568	4.058852105706	6.492330804362	0.000016349376	0.225567370576	0.000052633921	0.175166506900	0.739373282428	0.000606390878	0.328704292603	0.000488230670	0.001408078348	0.086700723927	0.004187714134	0.369771046196	0.016437875023	0.009180153412	-0.000000000000	0.323291190046	-0.000000000000	0.128010513186	0.694998965997	0.000000000000	0.305558896353	0.000000000000	-0.000000000000	0.000000000000	0.000000000000	0.842148051495	0.000000000000	0.000000000000	0.000000000000	-40.002597790305	-0.857048793785
0.010704265958	0.507047860486	0.925355226390	0.125919616542	0.153187849451	0.179387604016	-0.358578181664	-0.474580241349	-0.047568377985	0.023487105377	1.596020923604	-0.109289076106	-1.005594327987	1.347305907867	2.130362649290	1.808433135936	-0.310517934093	4.046205476713	6.488224671294	0.000016299592	0.225864527806	0.000052473650	0.175023346920	0.739235668978	0.000604544416	0.328630381182	0.000486744006	0.001403790745	0.086436719966	0.004174962532	0.371209519219	0.016596032785	0.009267470281	-0.000000000000	0.323020661225	-0.000000000000	0.128292904896	0.693362016758	0.000000000000	0.303304792838	0.000000000000	-0.000000000000	0.000000000000	0.000000000000	0.842202959786	0.000000000000	0.000000000000	0.000000000000	-40.049258920707	-0.871851010961
0.010803379532	0.507206077181	0.925344415881	0.125819867869	0.153321444517	0.179598835063	-0.358398894339	-0.474610529536	-0.047167967585	0.024129972614	1.596612212191	-0.108854690533	-1.007218257683	1.348485154850	2.132045610797	1.809382868561	-0.300674896075	4.033637357246	6.484108692551	0.000016249959	0.226159956431	0.000052313868	0.174881482746	0.739093490047	0.000602703576	0.328549831070	0.000485261869	0.001399516198	0.086173519897	0.004162249759	0.372643779283	0.016754249480	0.009354871103	-0.000000000000	0.322750132405	-0.000000000000	0.128575296606	0.691725067519	0.000000000000	0.301050689323	0.000000000000	-0.000000000000	0.000000000000	0.000000000000	0.842257868077	0.000000000000	0.000000000000	0.000000000000	-40.095380450419	-0.886735569470
0.010902493106	0.507364352152	0.925333648456	0.125719959132	0.153455154526	0.179810234177	-0.358219512816	-0.474639845545	-0.046768798962	0.024772431450	1.597196880242	-0.108419687753	-1.008824254663	1.349625333911	2.133754049214	1.810333909192	-0.290900533269	4.021147820997	6.479983723385	0.000016200478	0.226453661713	0.000052154572	0.174740910432	0.738946759535	0.000600868342	0.328462662482	0.000483784245	0.001395254667	0.085911121273	0.004149575696	0.374073839218	0.016912524451	0.009442354900	-0.000000000000	0.322479603584	-0.000000000000	0.128857688316	0.690088118279	0.000000000000	0.298796585808	0.000000000000	-0.000000000000	0.000000000000	0.000000000000	0.842312776368	0.000000000000	0.000000000000	0.000000000000	-40.140962826540	-0.901702748903
0.011001606679	0.507522684743	0.925322924176	0.125619892109	0.153588975604	0.180021803885	-0.358040036977	-0.474668196193	-0.046370864324	0.025414481033	1.597774914692	-0.107984072650	-1.010412269936	1.350726391601	2.135488003907	1.811286023093	-0.281195025273	4.008736960298	6.475850589213	0.000016151148	0.226745648901	0.000051995761	0.174601626045	0.738795491303	0.000599038696	0.328368895570	0.000482311121	0.001391006113	0.085649521654	0.004136940225	0.375499711811	0.017070857042	0.009529920691	-0.000000000000	0.322209074764	-0.000000000000	0.129140080027	0.688451169040	0.000000000000	0.296542482293	0.000000000000	-0.000000000000	0.000000000000	0.000000000000	0.842367684659	0.000000000000	0.000000000000	0.000000000000	-40.186006452070	-0.916752841828
0.011100720253	0.507681074296	0.925312243101	0.125519668586	0.153722903871	0.180233546717	-0.357860466727	-0.474695588314	-0.045974155867	0.026056120595	1.598346301516	-0.107547850109	-1.011982251264	1.351788268604	2.137247516881	1.812238977344	-0.271558563529	3.996404887418	6.471710085185	0.000016101967	0.227035923226	0.000051837434	0.174463625662	0.738639699168	0.000597214621	0.328268550427	0.000480842482	0.001386770495	0.085388718606	0.004124343230	0.376921409814	0.017229246595	0.009617567499	-0.000000000000	0.321938545943	-0.000000000000	0.129422471737	0.686814219801	0.000000000000	0.294288378778	0.000000000000	-0.000000000000	0.000000000000	0.000000000000	0.842422592950	0.000000000000	0.000000000000	0.000000000000	-40.230511681844	-0.931886155974
0.011199833827	0.507839520151	0.925301605292	0.125419290352	0.153856935440	0.180445465209	-0.357680801994	-0.474722028761	-0.045578665776	0.026697349444	1.598911025636	-0.107111025032	-1.013534142855	1.352810899145	2.139032633201	1.813192540434	-0.261991352453	3.984151736018	6.467562975633	0.000016052937	0.227324489904	0.000051679589	0.174326905375	0.738479396906	0.000595396101	0.328161647083	0.000479378315	0.001382547775	0.085128709705	0.004111784593	0.378338945938	0.017387692450	0.009705294345	-0.000000000000	0.321668017123	-0.000000000000	0.129704863447	0.685177270562	0.000000000000	0.292034275263	0.000000000000	-0.000000000000	0.000000000000	0.000000000000	0.842477501241	0.000000000000	0.000000000000	0.000000000000	-40.274478817989	-0.947103016637
0.011298947400	0.507998021646	0.925291010808	0.125318759204	0.153991066417	0.180657561901	-0.357501042729	-0.474747524408	-0.045184386221	0.027338166960	1.599469070809	-0.106673602339	-1.015067884995	1.353794210324	2.140843401481	1.814146481815	-0.252493610700	3.971977662825	6.463409993401	0.000016004056	0.227611354135	0.000051522224	0.174191461286	0.738314598248	0.000593583118	0.328048205508	0.000477918607	0.001378337913	0.084869492531	0.004099264197	0.379752332857	0.017546193946	0.009793100255	-0.000000000000	0.321397488302	-0.000000000000	0.129987255158	0.683540321322	0.000000000000	0.289780171748	0.000000000000	-0.000000000000	0.000000000000	0.000000000000	0.842532409532	0.000000000000	0.000000000000	0.000000000000	-40.317908104802	-0.962403769380
0.011398060974	0.508156578121	0.925280459708	0.125218076943	0.154125292903	0.180869839339	-0.357321188907	-0.474772082152	-0.044791309356	0.027978572598	1.600020419514	-0.106235586984	-1.016583413653	1.354738121368	2.142679874407	1.815100571414	-0.243065572598	3.959882849506	6.459251839034	0.000015955323	0.227896521101	0.000051365339	0.174057289507	0.738145316888	0.000591775656	0.327928245612	0.000476463343	0.001374140870	0.084611064675	0.004086781925	0.381161583203	0.017704750420	0.009880984251	-0.000000000000	0.321126959482	-0.000000000000	0.130269646868	0.681903372083	0.000000000000	0.287526068234	0.000000000000	-0.000000000000	0.000000000000	0.000000000000	0.842587317823	0.000000000000	0.000000000000	0.000000000000	-40.360799723002	-0.977788783035
0.011497174548	0.508315188908	0.925269952050	0.125117245377	0.154259610986	0.181082300072	-0.357141240524	-0.474795708914	-0.044399427314	0.028618565878	1.600565052815	-0.105796983967	-1.018080660021	1.355642542785	2.144542109348	1.816054579084	-0.233707489769	3.947867504828	6.455089179800	0.000015906739	0.228179995973	0.000051208931	0.173924386166	0.737971566475	0.000589973697	0.327801787241	0.000475012511	0.001369956607	0.084353423732	0.004074337662	0.382566709575	0.017863361207	0.009968945362	-0.000000000000	0.320856430661	-0.000000000000	0.130552038578	0.680266422844	0.000000000000	0.285271964719	0.000000000000	-0.000000000000	0.000000000000	0.000000000000	0.842642226114	0.000000000000	0.000000000000	0.000000000000	-40.403153783211	-0.993258453087
0.011596288122	0.508473853343	0.925259487893	0.125016266324	0.154394016749	0.181294946657	-0.356961197599	-0.474818411641	-0.044008732209	0.029258146384	1.601102950203	-0.105357798345	-1.019559549998	1.356507375404	2.146430169031	1.817008274009	-0.224419632970	3.935931867102	6.450922648530	0.000015858303	0.228461783902	0.000051053000	0.173792747399	0.737793360617	0.000588177226	0.327668850185	0.000473566096	0.001365785085	0.084096567306	0.004061931292	0.383967724528	0.018022025642	0.010056982614	-0.000000000000	0.320585901841	-0.000000000000	0.130834430288	0.678629473604	0.000000000000	0.283017861204	0.000000000000	-0.000000000000	0.000000000000	0.000000000000	0.842697134405	0.000000000000	0.000000000000	0.000000000000	-40.444970318576	-1.008813205491
0.011695401695	0.508632570755	0.925249067293	0.124915141605	0.154528506262	0.181507781656	-0.356781060175	-0.474840197307	-0.043619216126	0.029897313764	1.601634089430	-0.104918035251	-1.021020003601	1.357332509286	2.148344122307	1.817961424028	-0.215202294192	3.924076206997	6.446752842234	0.000015810015	0.228741890024	0.000050897543	0.173662369356	0.737610712881	0.000586386224	0.327529454171	0.000472124086	0.001361626265	0.083840493009	0.004049562699	0.385364640583	0.018180743054	0.010145095035	-0.000000000000	0.320315373021	-0.000000000000	0.131116821999	0.676992524365	0.000000000000	0.280763757689	0.000000000000	-0.000000000000	0.000000000000	0.000000000000	0.842752042696	0.000000000000	0.000000000000	0.000000000000	-40.486249276371	-1.024453500986
0.011794515269	0.508791340475	0.925238690309	0.124813873053	0.154663075585	0.181720807641	-0.356600828317	-0.474861072918	-0.043230871124	0.030536067721	1.602158446301	-0.104477699911	-1.022461934296	1.358117822475	2.150284045030	1.818913794876	-0.206055789059	3.912300830749	6.442580320466	0.000015761873	0.229020319462	0.000050742560	0.173533248199	0.737423636793	0.000584600676	0.327383618866	0.000470686467	0.001357480109	0.083585198459	0.004037231768	0.386757470220	0.018339512774	0.010233281657	-0.000000000000	0.320044844200	-0.000000000000	0.131399213709	0.675355575126	0.000000000000	0.278509654174	0.000000000000	-0.000000000000	0.000000000000	0.000000000000	0.842806950987	0.000000000000	0.000000000000	0.000000000000	-40.526990508406	-1.040179840007
0.011893628843	0.508950161829	0.925228356996	0.124712462508	0.154797720764	0.181934027190	-0.356420502115	-0.474881045510	-0.042843689229	0.031174408010	1.602675994455	-0.104036797661	-1.023885248227	1.358863179572	2.152250021053	1.819865149332	-0.196980459572	3.900606083875	6.438405603394	0.000015713878	0.229297077320	0.000050588049	0.173405380099	0.737232145836	0.000582820566	0.327231363879	0.000469253225	0.001353346578	0.083330681282	0.004024938386	0.388146225882	0.018498334128	0.010321541510	-0.000000000000	0.319774315380	-0.000000000000	0.131681605419	0.673718625886	0.000000000000	0.276255550659	0.000000000000	-0.000000000000	0.000000000000	0.000000000000	0.842861859278	0.000000000000	0.000000000000	0.000000000000	-40.567193760051	-1.055992768286
0.011992742416	0.509109034140	0.925218067410	0.124610911820	0.154932437831	0.182147442887	-0.356240081682	-0.474900122156	-0.042457662430	0.031812334440	1.603186705093	-0.103595333976	-1.025289843331	1.359568430100	2.154242143370	1.820815246251	-0.187976677278	3.888992355431	6.434229169518	0.000015666029	0.229572168688	0.000050434008	0.173278761242	0.737036253455	0.000581045875	0.327072708756	0.000467824348	0.001349225634	0.083076939110	0.004012682436	0.389530919975	0.018657206439	0.010409873628	-0.000000000000	0.319503786559	-0.000000000000	0.131963997129	0.672081676647	0.000000000000	0.274001447144	0.000000000000	-0.000000000000	0.000000000000	0.000000000000	0.842916767568	0.000000000000	0.000000000000	0.000000000000	-40.606858657617	-1.071892883273
0.012091855990	0.509267956729	0.925207821606	0.124509222849	0.155067222805	0.182361057332	-0.356059567153	-0.474918309968	-0.042072782677	0.032449846862	1.603690546685	-0.103153314492	-1.026675608325	1.360233406607	2.156260515435	1.821763839457	-0.179044846907	3.877460082958	6.430051452985	0.000015618326	0.229845598642	0.000050280437	0.173153387823	0.736835973052	0.000579276589	0.326907672986	0.000466399821	0.001345117238	0.082823969584	0.004000463806	0.390911564867	0.018816129028	0.010498277045	-0.000000000000	0.319233257739	-0.000000000000	0.132246388840	0.670444727408	0.000000000000	0.271747343630	0.000000000000	-0.000000000000	0.000000000000	0.000000000000	0.842971675859	0.000000000000	0.000000000000	0.000000000000	-40.645984693813	-1.087880841516
0.012190969564	0.509426928914	0.925197619641	0.124407397469	0.155202071683	0.182574873129	-0.355878958691	-0.474935616097	-0.041689041871	0.033086945168	1.604187484616	-0.102710745039	-1.028042421519	1.360857922491	2.158305252673	1.822710676482	-0.170185410597	3.866009758201	6.425872840421	0.000015570768	0.230117372239	0.000050127332	0.173029256050	0.736631317988	0.000577512690	0.326736276000	0.000464979633	0.001341021352	0.082571770351	0.003988282382	0.392288172887	0.018975101213	0.010586750796	-0.000000000000	0.318962728918	-0.000000000000	0.132528780550	0.668807778169	0.000000000000	0.269493240115	0.000000000000	-0.000000000000	0.000000000000	0.000000000000	0.843026584150	0.000000000000	0.000000000000	0.000000000000	-40.684571210927	-1.103957367179
0.012290083137	0.509585950009	0.925187461566	0.124305437563	0.155336980445	0.182788892900	-0.355698256482	-0.474952047744	-0.041306431865	0.033723629286	1.604677480783	-0.102267631678	-1.029390149460	1.361441769459	2.160376484246	1.823655497108	-0.161398852784	3.854641933768	6.421693667199	0.000015523355	0.230387494524	0.000049974695	0.172906362142	0.736422301583	0.000575754162	0.326558537165	0.000463563768	0.001336937938	0.082320339065	0.003976138050	0.393660756327	0.019134122308	0.010675293921	-0.000000000000	0.318692200098	-0.000000000000	0.132811172260	0.667170828929	0.000000000000	0.267239136600	0.000000000000	-0.000000000000	0.000000000000	0.000000000000	0.843081492441	0.000000000000	0.000000000000	0.000000000000	-40.722617381322	-1.120123261906
0.012389196711	0.509745019323	0.925177347437	0.124203345031	0.155471945050	0.183003119277	-0.355517460739	-0.474967612157	-0.040924944451	0.034359899175	1.605160493122	-0.101823980739	-1.030718645338	1.361984714585	2.162474355088	1.824598031693	-0.152685705891	3.843357230876	6.417514213037	0.000015476087	0.230655970524	0.000049822521	0.172784702330	0.736208937119	0.000574000989	0.326374475794	0.000462152215	0.001332866958	0.082069673389	0.003964030698	0.395029327442	0.019293191622	0.010763905457	-0.000000000000	0.318421671277	-0.000000000000	0.133093563971	0.665533879690	0.000000000000	0.264985033085	0.000000000000	-0.000000000000	0.000000000000	0.000000000000	0.843136400732	0.000000000000	0.000000000000	0.000000000000	-40.760122184768	-1.136379416261
0.012488310285	0.509904136162	0.925167277307	0.124101121787	0.155606961430	0.183217554908	-0.355336571703	-0.474982316640	-0.040544571356	0.034995754820	1.605636475063	-0.101379798871	-1.032027747142	1.362486496885	2.164599028276	1.825537999230	-0.144046556959	3.832156348390	6.413334696814	0.000015428962	0.230922805254	0.000049670812	0.172664272856	0.735991237835	0.000572253154	0.326184111139	0.000460744960	0.001328808374	0.081819770990	0.003951960213	0.396393898450	0.019452308461	0.010852584446	-0.000000000000	0.318151142457	-0.000000000000	0.133375955681	0.663896930451	0.000000000000	0.262730929570	0.000000000000	-0.000000000000	0.000000000000	0.000000000000	0.843191309023	0.000000000000	0.000000000000	0.000000000000	-40.797084382033	-1.152726823045
0.012587423858	0.510063299827	0.925157251226	0.123998769761	0.155742025492	0.183432202459	-0.355155589644	-0.474996168561	-0.040165304234	0.035631196221	1.606105374889	-0.100935093102	-1.033317275506	1.362946823314	2.166750687802	1.826475105096	-0.135482055374	3.821040073382	6.409155270463	0.000015381981	0.231188003709	0.000049519564	0.172545069974	0.735769216931	0.000570510642	0.325987462392	0.000459341990	0.001324762148	0.081570629544	0.003939926483	0.397754481531	0.019611472126	0.010941329931	-0.000000000000	0.317880613636	-0.000000000000	0.133658347391	0.662259981211	0.000000000000	0.260476826055	0.000000000000	-0.000000000000	0.000000000000	0.000000000000	0.843246217314	0.000000000000	0.000000000000	0.000000000000	-40.833502484117	-1.169166592794
0.012686537432	0.510222509613	0.925147269248	0.123896290904	0.155877133110	0.183647064615	-0.354974514858	-0.475009175352	-0.039787134657	0.036266223392	1.606567134994	-0.100489870896	-1.034587031197	1.363365364115	2.168929541783	1.827409038444	-0.126992921866	3.810009293435	6.404976011793	0.000015335143	0.231451570874	0.000049368777	0.172427089949	0.735542887566	0.000568773435	0.325784548690	0.000457943293	0.001320728244	0.081322246735	0.003927929395	0.399111088829	0.019770681912	0.011030140956	-0.000000000000	0.317610084816	-0.000000000000	0.133940739101	0.660623031972	0.000000000000	0.258222722540	0.000000000000	-0.000000000000	0.000000000000	0.000000000000	0.843301125605	0.000000000000	0.000000000000	0.000000000000	-40.869374716390	-1.185699971825
0.012785651006	0.510381764809	0.925137331423	0.123793687186	0.156012280126	0.183862144081	-0.354793347678	-0.475021344522	-0.039410054103	0.036900836350	1.607021691018	-0.100044140237	-1.035836792205	1.363741747411	2.171135826197	1.828339469188	-0.118579958977	3.799065010962	6.400796916090	0.000015288447	0.231713511715	0.000049218449	0.172310329057	0.735312262859	0.000567041518	0.325575389109	0.000456548854	0.001316706622	0.081074620253	0.003915968838	0.400463732449	0.019929937108	0.011119016567	-0.000000000000	0.317339555996	-0.000000000000	0.134223130812	0.658986082733	0.000000000000	0.255968619025	0.000000000000	-0.000000000000	0.000000000000	0.000000000000	0.843356033896	0.000000000000	0.000000000000	0.000000000000	-40.904698976936	-1.202328363173
0.012884764579	0.510541064698	0.925127437800	0.123690960601	0.156147462340	0.184077443591	-0.354612088468	-0.475032683665	-0.039034053943	0.037535035108	1.607468970849	-0.099597909713	-1.037066310374	1.364075552951	2.173369809200	1.829266044528	-0.110244063150	3.788208359765	6.396617886339	0.000015241894	0.231973831184	0.000049068578	0.172194783585	0.735077355889	0.000565314875	0.325360002667	0.000455158661	0.001312697247	0.080827747793	0.003904044701	0.401812424462	0.020089236997	0.011207955813	-0.000000000000	0.317069027175	-0.000000000000	0.134505522522	0.657349133493	0.000000000000	0.253714515511	0.000000000000	-0.000000000000	0.000000000000	0.000000000000	0.843410942187	0.000000000000	0.000000000000	0.000000000000	-40.939472788430	-1.219053350760
0.012983878153	0.510700408555	0.925117588429	0.123588113168	0.156282675509	0.184292965904	-0.354430737629	-0.475043200467	-0.038659125429	0.038168819662	1.607908893480	-0.099151188616	-1.038275307554	1.364366304979	2.175631796043	1.830188384991	-0.101986238543	3.777440623976	6.392438721992	0.000015195482	0.232232534218	0.000048919164	0.172080449834	0.734838179697	0.000563593490	0.325138408326	0.000453772702	0.001308700080	0.080581627062	0.003892156874	0.403157176899	0.020248580854	0.011296957743	-0.000000000000	0.316798498355	-0.000000000000	0.134787914232	0.655712184254	0.000000000000	0.251460411996	0.000000000000	-0.000000000000	0.000000000000	0.000000000000	0.843465850478	0.000000000000	0.000000000000	0.000000000000	-40.973693243145	-1.235876726966
0.013082991727	0.510859795645	0.925107783359	0.123485146936	0.156417915340	0.184508713813	-0.354249295599	-0.475052902722	-0.038285259678	0.038802189985	1.608341367733	-0.098703987059	-1.039463471288	1.364613464227	2.177922134580	1.831106080015	-0.093807612532	3.766763259312	6.388259106281	0.000015149212	0.232489625740	0.000048770205	0.171967324113	0.734594747282	0.000561877346	0.324910624988	0.000452390963	0.001304715084	0.080336255768	0.003880305244	0.404498001757	0.020407967944	0.011386021409	-0.000000000000	0.316527969534	-0.000000000000	0.135070305943	0.654075235015	0.000000000000	0.249206308481	0.000000000000	-0.000000000000	0.000000000000	0.000000000000	0.843520758769	0.000000000000	0.000000000000	0.000000000000	-41.007356941314	-1.252800523474
0.013182105301	0.511019225227	0.925098022635	0.123382063989	0.156553177483	0.184724690146	-0.354067762862	-0.475061798341	-0.037912447653	0.039435146012	1.608766290871	-0.098256316097	-1.040630450127	1.364816419245	2.180241221234	1.832018683159	-0.085709452528	3.756177916162	6.384078592386	0.000015103082	0.232745110656	0.000048621700	0.171855402743	0.734347071604	0.000560166428	0.324676671499	0.000451013431	0.001300742223	0.080091631631	0.003868489703	0.405834910995	0.020567397526	0.011475145867	-0.000000000000	0.316257440714	-0.000000000000	0.135352697653	0.652438285776	0.000000000000	0.246952204966	0.000000000000	-0.000000000000	0.000000000000	0.000000000000	0.843575667060	0.000000000000	0.000000000000	0.000000000000	-41.040459924299	-1.269827044606
0.013281218874	0.511178696545	0.925088306305	0.123278866444	0.156688457523	0.184940897775	-0.353886139946	-0.475069895368	-0.037540680143	0.040067687624	1.609183547182	-0.097808187856	-1.041775848850	1.364974477550	2.182589507048	1.832925707246	-0.077693183166	3.745686463203	6.379896589169	0.000015057093	0.232998993859	0.000048473647	0.171744682058	0.734095165583	0.000558460719	0.324436566648	0.000449640094	0.001296781459	0.079847752375	0.003856710141	0.407167916536	0.020726868844	0.011564330171	-0.000000000000	0.315986911893	-0.000000000000	0.135635089363	0.650801336536	0.000000000000	0.244698101451	0.000000000000	-0.000000000000	0.000000000000	0.000000000000	0.843630575351	0.000000000000	0.000000000000	0.000000000000	-41.072997606400	-1.286958901144
0.013380332448	0.511338208833	0.925078634412	0.123175556462	0.156823750971	0.185157339619	-0.353704427429	-0.475077201997	-0.037169947739	0.040699814640	1.609593006695	-0.097359615657	-1.042899224117	1.365086857646	2.184967503107	1.833826619978	-0.069760401887	3.735291008844	6.375712348094	0.000015011245	0.233251280226	0.000048326044	0.171635158402	0.733839042102	0.000556760205	0.324190329164	0.000448270938	0.001292832755	0.079604615732	0.003844966447	0.408497030268	0.020886381132	0.011653573379	-0.000000000000	0.315716383073	-0.000000000000	0.135917481073	0.649164387297	0.000000000000	0.242443997936	0.000000000000	-0.000000000000	0.000000000000	0.000000000000	0.843685483642	0.000000000000	0.000000000000	0.000000000000	-41.104964713280	-1.304199040487
0.013479446022	0.511497761313	0.925069007000	0.123072136249	0.156959053259	0.185374018651	-0.353522625947	-0.475083726590	-0.036800240812	0.041331526792	1.609994524339	-0.096910614096	-1.044000081614	1.365152683832	2.187375783965	1.834720841126	-0.061912889213	3.724993915400	6.371524954311	0.000014965535	0.233501974619	0.000048178891	0.171526828129	0.733578714003	0.000555064868	0.323937977723	0.000446905952	0.001288896076	0.079362219441	0.003833258513	0.409822264040	0.021045933612	0.011742874553	-0.000000000000	0.315445854252	-0.000000000000	0.136199872784	0.647527438058	0.000000000000	0.240189894421	0.000000000000	-0.000000000000	0.000000000000	0.000000000000	0.843740391933	0.000000000000	0.000000000000	0.000000000000	-41.136355241927	-1.321550765447
0.013578559595	0.511657353188	0.925059424111	0.122968608065	0.157094359723	0.185590937903	-0.353340736193	-0.475089477694	-0.036431549486	0.041962823716	1.610387940072	-0.096461199066	-1.045077876414	1.365170987120	2.189814986737	1.835607743072	-0.054152607381	3.714797797355	6.367333327055	0.000014919965	0.233751081886	0.000048032187	0.171419687605	0.733314194088	0.000553374694	0.323679530941	0.000445545122	0.001284971384	0.079120561247	0.003821586229	0.411143629667	0.021205525487	0.011832232753	-0.000000000000	0.315175325432	-0.000000000000	0.136482264494	0.645890488818	0.000000000000	0.237935790907	0.000000000000	-0.000000000000	0.000000000000	0.000000000000	0.843795300224	0.000000000000	0.000000000000	0.000000000000	-41.167162467555	-1.339017728576
0.013677673169	0.511816983647	0.925049885785	0.122864974225	0.157229665604	0.185808100473	-0.353158758924	-0.475094464059	-0.036063863612	0.042593704933	1.610773080775	-0.096011387620	-1.046132019296	1.365140717340	2.192285802308	1.836486657538	-0.046481677592	3.704705490297	6.363136237315	0.000014874534	0.233998606859	0.000047885928	0.171313733208	0.733045495122	0.000551689666	0.323415007378	0.000444188436	0.001281058642	0.078879638904	0.003809949488	0.412461138928	0.021365155946	0.011921647046	-0.000000000000	0.314904796611	-0.000000000000	0.136764656204	0.644253539579	0.000000000000	0.235681687392	0.000000000000	-0.000000000000	0.000000000000	0.000000000000	0.843850208515	0.000000000000	0.000000000000	0.000000000000	-41.197379036645	-1.356603881900
0.013776786743	0.511976651861	0.925040392060	0.122761237101	0.157364966032	0.186025509532	-0.352976694968	-0.475098694650	-0.035697172756	0.043224169836	1.611149765000	-0.095561197616	-1.047161892619	1.365060773234	2.194788953882	1.837356892192	-0.038902322826	3.694719972627	6.358932353526	0.000014829241	0.234244554357	0.000047740116	0.171208961327	0.732772629829	0.000550009770	0.323144425538	0.000442835881	0.001277157814	0.078639450169	0.003798348180	0.413774803566	0.021524824160	0.012011116497	-0.000000000000	0.314634267791	-0.000000000000	0.137047047914	0.642616590340	0.000000000000	0.233427583877	0.000000000000	-0.000000000000	0.000000000000	0.000000000000	0.843905116806	0.000000000000	0.000000000000	0.000000000000	-41.226997198507	-1.374313355249
0.013875900316	0.512136356983	0.925030942973	0.122657399132	0.157500256030	0.186243168319	-0.352794545218	-0.475102178654	-0.035331466185	0.043854217685	1.611517811684	-0.095110647028	-1.048166879500	1.364930057517	2.197325158003	1.838217760972	-0.031416762804	3.684844221584	6.354720326395	0.000014784086	0.234488929183	0.000047594747	0.171105368359	0.732495610897	0.000548334988	0.322867803868	0.000441487444	0.001273268865	0.078399992810	0.003786782199	0.415084635286	0.021684529282	0.012100640176	-0.000000000000	0.314363738971	-0.000000000000	0.137329439625	0.640979641100	0.000000000000	0.231173480362	0.000000000000	-0.000000000000	0.000000000000	0.000000000000	0.843960025097	0.000000000000	0.000000000000	0.000000000000	-41.256009229054	-1.392150235887
0.013975013890	0.512296098149	0.925021538559	0.122553462812	0.157635530513	0.186461080143	-0.352612310636	-0.475104925472	-0.034966732880	0.044483847609	1.611877053297	-0.094659752894	-1.049146407913	1.364747559897	2.199895066025	1.839068629713	-0.024027055232	3.675080995471	6.350498918015	0.000014739068	0.234731736126	0.000047449821	0.171002950716	0.732214450973	0.000546665307	0.322585160761	0.000440143113	0.001269391758	0.078161264599	0.003775251436	0.416390645761	0.021844270448	0.012190217155	-0.000000000000	0.314093210150	-0.000000000000	0.137611831335	0.639342691861	0.000000000000	0.228919376847	0.000000000000	-0.000000000000	0.000000000000	0.000000000000	0.844014933388	0.000000000000	0.000000000000	0.000000000000	-41.284408070020	-1.410118238131
0.014074127464	0.512455874478	0.925012178851	0.122449430689	0.157770784307	0.186679248373	-0.352429992238	-0.475106944692	-0.034602961570	0.045113058628	1.612227352286	-0.094208529973	-1.050100005860	1.364512460750	2.202499191267	1.839908973015	-0.016734897202	3.665432561036	6.346267164375	0.000014694188	0.234972979960	0.000047305336	0.170901704819	0.731929162667	0.000545000709	0.322296514551	0.000438802876	0.001265526456	0.077923263317	0.003763755784	0.417692846626	0.022004046777	0.012279846506	-0.000000000000	0.313822681330	-0.000000000000	0.137894223045	0.637705742622	0.000000000000	0.226665273332	0.000000000000	-0.000000000000	0.000000000000	0.000000000000	0.844069841679	0.000000000000	0.000000000000	0.000000000000	-41.312188127192	-1.428220292895
0.014173241037	0.512615685079	0.925002863881	0.122345305351	0.157906012170	0.186897676416	-0.352247591088	-0.475108246045	-0.034240140796	0.045741849685	1.612568617325	-0.093756989390	-1.051027355970	1.364224233445	2.205137837440	1.840738430226	-0.009541428671	3.655900423454	6.342024537434	0.000014649444	0.235212665445	0.000047161291	0.170801627100	0.731639758549	0.000543341180	0.322001883517	0.000437466720	0.001261672924	0.077685986749	0.003752295136	0.418991249481	0.022163857378	0.012369527306	-0.000000000000	0.313552152509	-0.000000000000	0.138176614756	0.636068793383	0.000000000000	0.224411169817	0.000000000000	-0.000000000000	0.000000000000	0.000000000000	0.844124749970	0.000000000000	0.000000000000	0.000000000000	-41.339346058492	-1.446458145154
0.014272354611	0.512775529055	0.924993593681	0.122241089406	0.158041208824	0.187116367698	-0.352065108275	-0.475108839339	-0.033878258996	0.046370219701	1.612900814421	-0.093305137676	-1.051928332895	1.363882714040	2.207811050399	1.841556843345	-0.002447097868	3.646485141080	6.337771057868	0.000014604836	0.235450797325	0.000047017685	0.170702714001	0.731346251152	0.000541686705	0.321701285884	0.000436134633	0.001257831126	0.077449432688	0.003740869387	0.420285865892	0.022323701354	0.012459258633	-0.000000000000	0.313281623689	-0.000000000000	0.138459006466	0.634431844143	0.000000000000	0.222157066303	0.000000000000	-0.000000000000	0.000000000000	0.000000000000	0.844179658260	0.000000000000	0.000000000000	0.000000000000	-41.365881310810	-1.464832083773
0.014371468185	0.512935405508	0.924984368280	0.122136785467	0.158176368996	0.187335325637	-0.351882544892	-0.475108734393	-0.033517304601	0.046998167623	1.613223968691	-0.092852976536	-1.052803009460	1.363488111955	2.210518611730	1.842364262410	0.004548360748	3.637186294522	6.333507316677	0.000014560364	0.235687380333	0.000046874516	0.170604961976	0.731048652970	0.000540037267	0.321394739820	0.000434806602	0.001254001027	0.077213598936	0.003729478428	0.421576707388	0.022483577807	0.012549039569	-0.000000000000	0.313011094868	-0.000000000000	0.138741398176	0.632794894904	0.000000000000	0.219902962788	0.000000000000	-0.000000000000	0.000000000000	0.000000000000	0.844234566551	0.000000000000	0.000000000000	0.000000000000	-41.391796202350	-1.483340907716
0.014470581758	0.513095313544	0.924975187710	0.122032396131	0.158311487445	0.187554553619	-0.351699902020	-0.475107940972	-0.033157266121	0.047625692483	1.613538145385	-0.092400504311	-1.053651593233	1.363040889636	2.213260124757	1.843160878951	0.011445698029	3.628002799639	6.329234291776	0.000014516028	0.235922419183	0.000046731783	0.170508367490	0.730746976461	0.000538392852	0.321082263437	0.000433482614	0.001250182590	0.076978483298	0.003718122155	0.422863785464	0.022643485843	0.012638869197	-0.000000000000	0.312740566048	-0.000000000000	0.139023789886	0.631157945665	0.000000000000	0.217648859273	0.000000000000	-0.000000000000	0.000000000000	0.000000000000	0.844289474842	0.000000000000	0.000000000000	0.000000000000	-41.417094995769	-1.501982413263
0.014569695332	0.513255252277	0.924966052002	0.121927923972	0.158446558981	0.187774054986	-0.351517180718	-0.475106468759	-0.032798132184	0.048252793410	1.613843416840	-0.091947718609	-1.054474315830	1.362541553565	2.216035162621	1.843946910974	0.018245751480	3.618933454517	6.324953023666	0.000014471827	0.236155918578	0.000046589484	0.170412927018	0.730441234043	0.000536753444	0.320763874795	0.000432162658	0.001246375780	0.076744083588	0.003706800462	0.424147111579	0.022803424577	0.012728746603	-0.000000000000	0.312470037227	-0.000000000000	0.139306181597	0.629520996425	0.000000000000	0.215394755758	0.000000000000	-0.000000000000	0.000000000000	0.000000000000	0.844344383133	0.000000000000	0.000000000000	0.000000000000	-41.441782288268	-1.520754229969
0.014668808906	0.513415220829	0.924956961187	0.121823371542	0.158581578465	0.187993833041	-0.351334382026	-0.475104327355	-0.032439891534	0.048879469640	1.614139855404	-0.091494616874	-1.055271409199	1.361990609541	2.218843299910	1.844722578341	0.024949359859	3.609977056623	6.320664546013	0.000014427760	0.236387883206	0.000046447619	0.170318637046	0.730131438095	0.000535119029	0.320439591894	0.000430846722	0.001242580562	0.076510397626	0.003695513244	0.425426697158	0.022963393128	0.012818670875	-0.000000000000	0.312199508407	-0.000000000000	0.139588573307	0.627884047186	0.000000000000	0.213140652243	0.000000000000	-0.000000000000	0.000000000000	0.000000000000	0.844399291424	0.000000000000	0.000000000000	0.000000000000	-41.465862667123	-1.539653999144
0.014767922480	0.513575218327	0.924947915296	0.121718741370	0.158716540806	0.188213891043	-0.351151506959	-0.475101526277	-0.032082533038	0.049505720508	1.614427533318	-0.091041196395	-1.056043105232	1.361388561947	2.221684113180	1.845488102332	0.031557361784	3.601132404676	6.316369884788	0.000014383827	0.236618317740	0.000046306186	0.170225494071	0.729817600962	0.000533489590	0.320109432684	0.000429534792	0.001238796901	0.076277423238	0.003684260395	0.426702553591	0.023123390626	0.012908641106	-0.000000000000	0.311928979586	-0.000000000000	0.139870965017	0.626247097947	0.000000000000	0.210886548728	0.000000000000	-0.000000000000	0.000000000000	0.000000000000	0.844454199715	0.000000000000	0.000000000000	0.000000000000	-41.489340704144	-1.558679376752
0.014867036053	0.513735243907	0.924938914361	0.121614035961	0.158851440965	0.188434232211	-0.350968556512	-0.475098074960	-0.031726045678	0.050131545453	1.614706522646	-0.090587454313	-1.056789635523	1.360735913300	2.224557181276	1.846243705362	0.038070594853	3.592398299789	6.312070057818	0.000014340029	0.236847226839	0.000046165183	0.170133494600	0.729499734949	0.000531865112	0.319773415058	0.000428226858	0.001235024761	0.076045158258	0.003673041811	0.427974692233	0.023283416206	0.012998656387	-0.000000000000	0.311658450766	-0.000000000000	0.140153356728	0.624610148707	0.000000000000	0.208632445213	0.000000000000	-0.000000000000	0.000000000000	0.000000000000	0.844509108006	0.000000000000	0.000000000000	0.000000000000	-41.512220952241	-1.577828035207
0.014966149627	0.513895296710	0.924929958414	0.121509257799	0.158986273950	0.188654859719	-0.350785531656	-0.475093982755	-0.031370418558	0.050756944012	1.614976895202	-0.090133387624	-1.057511231133	1.360033163814	2.227462085636	1.846989610708	0.044489894806	3.583773546582	6.307766074365	0.000014296363	0.237074615148	0.000046024610	0.170042635152	0.729177852323	0.000530245581	0.319431556855	0.000426922906	0.001231264107	0.075813600526	0.003661857388	0.429243124405	0.023443469009	0.013088715817	-0.000000000000	0.311387921945	-0.000000000000	0.140435748438	0.622973199468	0.000000000000	0.206378341698	0.000000000000	-0.000000000000	0.000000000000	0.000000000000	0.844564016297	0.000000000000	0.000000000000	0.000000000000	-41.534507942146	-1.597097665072
0.015065263201	0.514055375887	0.924921047487	0.121404409343	0.159121034820	0.188875776704	-0.350602433343	-0.475089258931	-0.031015640898	0.051381915824	1.615238722486	-0.089678993182	-1.058208122369	1.359280810990	2.230398410588	1.847726042251	0.050816094722	3.575256954229	6.303458934719	0.000014252831	0.237300487297	0.000045884465	0.169952912254	0.728851965316	0.000528630982	0.319083875859	0.000425622924	0.001227514904	0.075582747887	0.003650707021	0.430507861394	0.023603548186	0.013178818495	-0.000000000000	0.311117393125	-0.000000000000	0.140718140148	0.621336250229	0.000000000000	0.204124238184	0.000000000000	-0.000000000000	0.000000000000	0.000000000000	0.844618924588	0.000000000000	0.000000000000	0.000000000000	-41.556206179281	-1.616485976669
0.015164376774	0.514215480595	0.924912181614	0.121299493030	0.159255718685	0.189096986258	-0.350419262500	-0.475083912674	-0.030661702037	0.052006460624	1.615492075621	-0.089224267712	-1.058880538569	1.358479349218	2.233365743616	1.848453224230	0.057050024254	3.566847337464	6.299149629820	0.000014209431	0.237524847905	0.000045744747	0.169864322447	0.728522086120	0.000527021299	0.318730389801	0.000424326901	0.001223777117	0.075352598196	0.003639590608	0.431768914450	0.023763652894	0.013268963521	-0.000000000000	0.310846864305	-0.000000000000	0.141000531858	0.619699300990	0.000000000000	0.201870134669	0.000000000000	-0.000000000000	0.000000000000	0.000000000000	0.844673832879	0.000000000000	0.000000000000	0.000000000000	-41.577320140800	-1.635990701587
0.015263490348	0.514375609995	0.924903360826	0.121194511275	0.159390320700	0.189318491435	-0.350236020032	-0.475077953089	-0.030308591430	0.052630578247	1.615737025292	-0.088769207805	-1.059528707906	1.357629269413	2.236363675621	1.849171381009	0.063192508908	3.558543517526	6.294839140901	0.000014166163	0.237747701572	0.000045605454	0.169776862279	0.728188226892	0.000525416518	0.318371116357	0.000423034824	0.001220050712	0.075123149311	0.003628508044	0.433026294793	0.023923782294	0.013359150001	-0.000000000000	0.310576335484	-0.000000000000	0.141282923569	0.618062351750	0.000000000000	0.199616031154	0.000000000000	-0.000000000000	0.000000000000	0.000000000000	0.844728741170	0.000000000000	0.000000000000	0.000000000000	-41.597854272797	-1.655609594091
0.015362603922	0.514535763261	0.924894585158	0.121089466470	0.159524836072	0.189540295248	-0.350052706822	-0.475071389197	-0.029956298650	0.053254268623	1.615973641689	-0.088313809930	-1.060152857194	1.356731058665	2.239391801157	1.849880736863	0.069244369365	3.550344323044	6.290528439161	0.000014123027	0.237969052889	0.000045466585	0.169690528312	0.727850399751	0.000523816623	0.318006073150	0.000421746682	0.001216335654	0.074894399098	0.003617459226	0.434280013604	0.024083935560	0.013449377043	-0.000000000000	0.310305806664	-0.000000000000	0.141565315279	0.616425402511	0.000000000000	0.197361927639	0.000000000000	-0.000000000000	0.000000000000	0.000000000000	0.844783649461	0.000000000000	0.000000000000	0.000000000000	-41.617812987693	-1.675340432428
0.015461717495	0.514695939568	0.924885854643	0.120984360985	0.159659260054	0.189762400668	-0.349869323733	-0.475064229942	-0.029604813384	0.053877531780	1.616201994459	-0.087858070434	-1.060753211717	1.355785199920	2.242449718656	1.850581515770	0.075206420842	3.542248590876	6.286218485466	0.000014080022	0.238188906429	0.000045328139	0.169605317115	0.727508616779	0.000522221600	0.317635277749	0.000420462462	0.001212631909	0.074666345431	0.003606444052	0.435530082033	0.024244111867	0.013539643756	-0.000000000000	0.310035277843	-0.000000000000	0.141847706989	0.614788453272	0.000000000000	0.195107824124	0.000000000000	-0.000000000000	0.000000000000	0.000000000000	0.844838557752	0.000000000000	0.000000000000	0.000000000000	-41.637200661799	-1.695181020029
0.015560831069	0.514856138101	0.924877169315	0.120879197166	0.159793587946	0.189984810630	-0.349685871604	-0.475056484183	-0.029254125436	0.054500367837	1.616422152652	-0.087401985549	-1.061329995058	1.354792171676	2.245537030627	1.851273941221	0.081079472503	3.534255166872	6.281910230080	0.000014037149	0.238407266753	0.000045190115	0.169521225270	0.727162890023	0.000520631433	0.317258747669	0.000419182153	0.001208939441	0.074438986187	0.003595462419	0.436776511197	0.024404310400	0.013629949254	-0.000000000000	0.309764749023	-0.000000000000	0.142130098700	0.613151504032	0.000000000000	0.192853720609	0.000000000000	-0.000000000000	0.000000000000	0.000000000000	0.844893466043	0.000000000000	0.000000000000	0.000000000000	-41.656021633060	-1.715129186606
0.015659944643	0.515016358051	0.924868529208	0.120773977339	0.159927815098	0.190207528026	-0.349502351250	-0.475048160703	-0.028904224722	0.055122777012	1.616634184678	-0.086945551390	-1.061883428954	1.353752447711	2.248653343843	1.851958236051	0.086864326912	3.526362906593	6.277604612418	0.000013994405	0.238624138408	0.000045052511	0.169438249369	0.726813231490	0.000519046109	0.316876500372	0.000417905742	0.001205258217	0.074212319253	0.003584514225	0.438019312175	0.024564530350	0.013720292653	-0.000000000000	0.309494220202	-0.000000000000	0.142412490410	0.611514554793	0.000000000000	0.190599617094	0.000000000000	-0.000000000000	0.000000000000	0.000000000000	0.844948374334	0.000000000000	0.000000000000	0.000000000000	-41.674280198978	-1.735182789154
0.015759058216	0.515176598617	0.924859934358	0.120668703807	0.160061936905	0.190430555713	-0.349318763467	-0.475039268203	-0.028555101272	0.055744759610	1.616838158266	-0.086488763969	-1.062413733149	1.352666496830	2.251798269509	1.852634622270	0.092561779522	3.518570675963	6.273302560839	0.000013951792	0.238839525928	0.000044915326	0.169356386013	0.726459653152	0.000517465612	0.316488553267	0.000416633217	0.001201588202	0.073986342521	0.003573599369	0.439258496018	0.024724770916	0.013810673072	-0.000000000000	0.309223691382	-0.000000000000	0.142694882120	0.609877605554	0.000000000000	0.188345513580	0.000000000000	-0.000000000000	0.000000000000	0.000000000000	0.845003282625	0.000000000000	0.000000000000	0.000000000000	-41.691980614713	-1.755339712844
0.015858171790	0.515336859003	0.924851384799	0.120563378852	0.160195948807	0.190653896506	-0.349135109027	-0.475029815307	-0.028206745227	0.056366316031	1.617034140427	-0.086031619186	-1.062921125272	1.351534782634	2.254971423416	1.853303320918	0.098172618222	3.510877351862	6.269004992459	0.000013909309	0.239053433831	0.000044778559	0.169275631815	0.726102166947	0.000515889928	0.316094923711	0.000415364568	0.001197929362	0.073761053889	0.003562717748	0.440494073737	0.024885031302	0.013901089633	-0.000000000000	0.308953162561	-0.000000000000	0.142977273830	0.608240656315	0.000000000000	0.186091410065	0.000000000000	-0.000000000000	0.000000000000	0.000000000000	0.845058190916	0.000000000000	0.000000000000	0.000000000000	-41.709127091353	-1.775597871821
0.015957285364	0.515497138420	0.924842880567	0.120458004734	0.160329846293	0.190877553185	-0.348951388683	-0.475019810561	-0.027859146839	0.056987446765	1.617222197417	-0.085574112843	-1.063405820713	1.350357763317	2.258172426069	1.853964551932	0.103697622911	3.503281822675	6.264712812994	0.000013866955	0.239265866622	0.000044642208	0.169195983397	0.725740784773	0.000514319041	0.315695629006	0.000414099782	0.001194281664	0.073536451261	0.003551869262	0.441726056315	0.025045310719	0.013991541461	-0.000000000000	0.308682633741	-0.000000000000	0.143259665541	0.606603707075	0.000000000000	0.183837306550	0.000000000000	-0.000000000000	0.000000000000	0.000000000000	0.845113099207	0.000000000000	0.000000000000	0.000000000000	-41.725723794364	-1.795955209910
0.016056398938	0.515657436087	0.924834421699	0.120352583692	0.160463624893	0.191101528492	-0.348767603162	-0.475009262433	-0.027512296470	0.057608152389	1.617402394707	-0.085116240638	-1.063868032526	1.349135891474	2.261400902813	1.854618534020	0.109137565120	3.495782988767	6.260426916639	0.000013824730	0.239476828794	0.000044506272	0.169117437392	0.725375518494	0.000512752938	0.315290686403	0.000412838847	0.001190645072	0.073312532548	0.003541053809	0.442954454698	0.025205608386	0.014082027683	-0.000000000000	0.308412104920	-0.000000000000	0.143542057251	0.604966757836	0.000000000000	0.181583203035	0.000000000000	-0.000000000000	0.000000000000	0.000000000000	0.845168007498	0.000000000000	0.000000000000	0.000000000000	-41.741774842190	-1.816409701230
0.016155512511	0.515817751226	0.924826008230	0.120247117945	0.160597280185	0.191325825131	-0.348583753174	-0.474998179318	-0.027166184590	0.058228433570	1.617574796957	-0.084657998173	-1.064307971327	1.347869613942	2.264656483932	1.855265484556	0.114493207673	3.488379762924	6.256148185961	0.000013782634	0.239686324824	0.000044370751	0.169039990444	0.725006379936	0.000511191604	0.314880113099	0.000411581751	0.001187019555	0.073089295669	0.003530271290	0.444179279800	0.025365923525	0.014172547432	-0.000000000000	0.308141576100	-0.000000000000	0.143824448961	0.603329808597	0.000000000000	0.179329099520	0.000000000000	-0.000000000000	0.000000000000	0.000000000000	0.845222915789	0.000000000000	0.000000000000	0.000000000000	-41.757284305022	-1.836959350712
0.016254626085	0.515978083069	0.924817640198	0.120141609688	0.160730807789	0.191550445770	-0.348399839403	-0.474986569532	-0.026820801777	0.058848291063	1.617739467988	-0.084199380955	-1.064725845213	1.346559371655	2.267938804738	1.855905619478	0.119765304383	3.481071070730	6.251877491828	0.000013740666	0.239894359178	0.000044235641	0.168963639206	0.724633380891	0.000509635024	0.314463926240	0.000410328484	0.001183405077	0.072866738547	0.003519521604	0.445400542502	0.025526255368	0.014263099841	-0.000000000000	0.307871047280	-0.000000000000	0.144106840671	0.601692859357	0.000000000000	0.177074996005	0.000000000000	-0.000000000000	0.000000000000	0.000000000000	0.845277824080	0.000000000000	0.000000000000	0.000000000000	-41.772256203713	-1.857602194549
0.016353739659	0.516138430852	0.924809317640	0.120036061100	0.160864203370	0.191775393042	-0.348215862515	-0.474974441319	-0.026476138714	0.059467725705	1.617896470764	-0.083740384398	-1.065121859686	1.345205599515	2.271247505648	1.856539153202	0.124954599786	3.473855850902	6.247615693356	0.000013698826	0.240100936305	0.000044100944	0.168888380341	0.724256533114	0.000508083184	0.314042142920	0.000409079032	0.001179801605	0.072644859112	0.003508804650	0.446618253651	0.025686603151	0.014353684047	-0.000000000000	0.307600518459	-0.000000000000	0.144389232382	0.600055910118	0.000000000000	0.174820892490	0.000000000000	-0.000000000000	0.000000000000	0.000000000000	0.845332732371	0.000000000000	0.000000000000	0.000000000000	-41.786694508840	-1.878336300549
0.016452853232	0.516298793820	0.924801040593	0.119930474336	0.160997462634	0.192000669544	-0.348031823154	-0.474961802849	-0.026132186188	0.060086738421	1.618045867370	-0.083281003822	-1.065496217591	1.343808726286	2.274582232242	1.857166298548	0.130061828907	3.466733055578	6.243363637889	0.000013657113	0.240306060643	0.000043966656	0.168814210523	0.723875848324	0.000506536069	0.313614780179	0.000407833385	0.001176209105	0.072423655300	0.003498120329	0.447832424062	0.025846966119	0.014444299190	-0.000000000000	0.307329989639	-0.000000000000	0.144671624092	0.598418960879	0.000000000000	0.172566788975	0.000000000000	-0.000000000000	0.000000000000	0.000000000000	0.845387640662	0.000000000000	0.000000000000	0.000000000000	-41.800603139896	-1.899159768427
0.016551966806	0.516459171220	0.924792809097	0.119824851533	0.161130581330	0.192226277838	-0.347847721942	-0.474948662221	-0.025788935090	0.060705330219	1.618187718998	-0.082821234461	-1.065849119057	1.342369174503	2.277942635318	1.857787266671	0.135087717062	3.459701650557	6.239122160988	0.000013615527	0.240509736616	0.000043832778	0.168741126436	0.723491338205	0.000504993665	0.313181855007	0.000406591531	0.001172627545	0.072203125055	0.003487468542	0.449043064516	0.026007343519	0.014534944415	-0.000000000000	0.307059460818	-0.000000000000	0.144954015802	0.596782011639	0.000000000000	0.170312685461	0.000000000000	-0.000000000000	0.000000000000	0.000000000000	0.845442548953	0.000000000000	0.000000000000	0.000000000000	-41.813985964620	-1.920070730022
0.016651080380	0.516619562308	0.924784623189	0.119719194808	0.161263555250	0.192452220451	-0.347663559481	-0.474935027460	-0.025446376414	0.061323502186	1.618322085932	-0.082361071457	-1.066180761452	1.340887360399	2.281328370923	1.858402267007	0.140032979686	3.452760615509	6.234892086456	0.000013574067	0.240711968633	0.000043699307	0.168669124774	0.723103014405	0.000503455958	0.312743384341	0.000405353459	0.001169056891	0.071983266325	0.003476849190	0.450250185763	0.026167734607	0.014625618867	-0.000000000000	0.306788931998	-0.000000000000	0.145236407513	0.595145062400	0.000000000000	0.168058581946	0.000000000000	-0.000000000000	0.000000000000	0.000000000000	0.845497457243	0.000000000000	0.000000000000	0.000000000000	-41.826846798441	-1.941067349442
0.016750193953	0.516779966345	0.924776482909	0.119613506258	0.161396380224	0.192678499879	-0.347479336352	-0.474920906523	-0.025104501251	0.061941255495	1.618449027537	-0.081900509868	-1.066491339341	1.339363693844	2.284739100385	1.859011507222	0.144898322190	3.445908944131	6.230674226367	0.000013532734	0.240912761093	0.000043566242	0.168598202241	0.722710888537	0.000501922933	0.312299385068	0.000404119156	0.001165497109	0.071764077066	0.003466262174	0.451453798518	0.026328138644	0.014716321697	-0.000000000000	0.306518403177	-0.000000000000	0.145518799223	0.593508113161	0.000000000000	0.165804478431	0.000000000000	-0.000000000000	0.000000000000	0.000000000000	0.845552365534	0.000000000000	0.000000000000	0.000000000000	-41.839189404039	-1.962147823161
0.016849307527	0.516940382598	0.924768388298	0.119507787962	0.161529052125	0.192905118580	-0.347295053116	-0.474906307296	-0.024763300794	0.062558591394	1.618568602251	-0.081439544662	-1.066781044454	1.337798578297	2.288174490328	1.859615193176	0.149684439849	3.439145644279	6.226469381132	0.000013491527	0.241112118378	0.000043433583	0.168528355551	0.722314972178	0.000500394577	0.311849874023	0.000402888612	0.001161948167	0.071545555238	0.003455707396	0.452653913464	0.026488554897	0.014807052058	-0.000000000000	0.306247874357	-0.000000000000	0.145801190933	0.591871163922	0.000000000000	0.163550374916	0.000000000000	-0.000000000000	0.000000000000	0.000000000000	0.845607273825	0.000000000000	0.000000000000	0.000000000000	-41.851017491006	-1.983310380045
0.016948421101	0.517100810340	0.924760339394	0.119402041978	0.161661566863	0.193132078985	-0.347110710314	-0.474891237598	-0.024422766333	0.063175511214	1.618680867576	-0.080978170727	-1.067050065662	1.336192410779	2.291634212678	1.860213528887	0.154392017711	3.432469738062	6.222278339563	0.000013450445	0.241310044858	0.000043301328	0.168459581427	0.721915276871	0.000498870874	0.311394867988	0.000401661815	0.001158410031	0.071327698810	0.003445184756	0.453850541253	0.026648982639	0.014897809106	-0.000000000000	0.305977345536	-0.000000000000	0.146083582643	0.590234214682	0.000000000000	0.161296271401	0.000000000000	-0.000000000000	0.000000000000	0.000000000000	0.845662182116	0.000000000000	0.000000000000	0.000000000000	-41.862334715613	-2.004553281335
0.017047534674	0.517261248850	0.924752336240	0.119296270348	0.161793920391	0.193359383487	-0.346926308465	-0.474875705180	-0.024082889254	0.063792016362	1.618785880074	-0.080516382860	-1.067298588956	1.334545581845	2.295117944666	1.860806716511	0.159021730529	3.425880261907	6.218101878967	0.000013409489	0.241506544891	0.000043169475	0.168391876605	0.721511814121	0.000497351810	0.310934383696	0.000400438754	0.001154882669	0.071110505756	0.003434694159	0.455043692502	0.026809421149	0.014988592002	-0.000000000000	0.305706816716	-0.000000000000	0.146365974354	0.588597265443	0.000000000000	0.159042167886	0.000000000000	-0.000000000000	0.000000000000	0.000000000000	0.845717090407	0.000000000000	0.000000000000	0.000000000000	-41.873144680662	-2.025874820581
0.017146648248	0.517421697410	0.924744378875	0.119190475095	0.161926108697	0.193587034450	-0.346741848070	-0.474859717725	-0.023743661037	0.064408108319	1.618883695364	-0.080054175780	-1.067526797438	1.332858475579	2.298625368814	1.861394956319	0.163574242714	3.419376266590	6.213940765250	0.000013368657	0.241701622819	0.000043038024	0.168325237827	0.721104595402	0.000495837373	0.310468437827	0.000399219417	0.001151366048	0.070893974055	0.003424235505	0.456233377798	0.026969869709	0.015079399907	-0.000000000000	0.305436287895	-0.000000000000	0.146648366064	0.586960316204	0.000000000000	0.156788064371	0.000000000000	-0.000000000000	0.000000000000	0.000000000000	0.845771998698	0.000000000000	0.000000000000	0.000000000000	-41.883450935419	-2.047273323522
0.017245761822	0.517582155310	0.924736467343	0.119084658222	0.162058127806	0.193815034209	-0.346557329609	-0.474843282853	-0.023405073257	0.065023788645	1.618974368120	-0.079591544117	-1.067734871306	1.331131469594	2.302156172922	1.861978446687	0.168050208311	3.412956817246	6.209795753031	0.000013327949	0.241895282974	0.000042906973	0.168259661849	0.720693632149	0.000494327546	0.309997047014	0.000398003792	0.001147860135	0.070678101693	0.003413808697	0.457419607695	0.027130327610	0.015170231989	-0.000000000000	0.305165759075	-0.000000000000	0.146930757774	0.585323366964	0.000000000000	0.154533960857	0.000000000000	-0.000000000000	0.000000000000	0.000000000000	0.845826906989	0.000000000000	0.000000000000	0.000000000000	-41.893256975630	-2.068747147940
0.017344875395	0.517742621846	0.924728601685	0.118978821716	0.162189973785	0.194043385064	-0.346372753544	-0.474826408119	-0.023067117580	0.065639058973	1.619057952069	-0.079128482421	-1.067922987857	1.329364935041	2.305710050044	1.862557384092	0.172450270991	3.406620993356	6.205667585775	0.000013287365	0.242087529671	0.000042776321	0.168195145433	0.720278935766	0.000492822317	0.309520227835	0.000396791870	0.001144364898	0.070462886664	0.003403413640	0.458602392714	0.027290794145	0.015261087417	-0.000000000000	0.304895230255	-0.000000000000	0.147213149485	0.583686417725	-0.000000000000	0.152279857342	0.000000000000	-0.000000000000	0.000000000000	0.000000000000	0.845881815280	0.000000000000	0.000000000000	0.000000000000	-41.902566243603	-2.090294683465
0.017443988969	0.517903096317	0.924720781944	0.118872967548	0.162321642731	0.194272089287	-0.346188120316	-0.474809101014	-0.022729785763	0.066253921009	1.619134499993	-0.078664985158	-1.068091321488	1.327559236625	2.309286698460	1.863131963105	0.176775064056	3.400367888701	6.201556995930	0.000013246905	0.242278367216	0.000042646067	0.168131685353	0.719860517619	0.000491321672	0.309037996820	0.000395583637	0.001140880303	0.070248326965	0.003393050235	0.459781743346	0.027451268616	0.015351965364	-0.000000000000	0.304624701434	-0.000000000000	0.147495541195	0.582049468486	-0.000000000000	0.150025753827	0.000000000000	-0.000000000000	0.000000000000	0.000000000000	0.845936723571	0.000000000000	0.000000000000	0.000000000000	-41.911382128352	-2.111914351355
0.017543102543	0.518063578029	0.924713008164	0.118767097668	0.162453130783	0.194501149121	-0.346003430348	-0.474791368968	-0.022393069650	0.066868376531	1.619204063735	-0.078201046708	-1.068240043699	1.325714732635	2.312885821641	1.863702376399	0.181025210463	3.394196611313	6.197464705082	0.000013206569	0.242467799899	0.000042516209	0.168069278394	0.719438389041	0.000489825596	0.308550370448	0.000394379084	0.001137406319	0.070034420601	0.003382718387	0.460957670047	0.027611750328	0.015442865007	-0.000000000000	0.304354172614	-0.000000000000	0.147777932905	0.580412519246	-0.000000000000	0.147771650312	0.000000000000	-0.000000000000	0.000000000000	0.000000000000	0.845991631862	0.000000000000	0.000000000000	0.000000000000	-41.919707965800	-2.133604604242
0.017642216117	0.518224066291	0.924705280388	0.118661214013	0.162584434111	0.194730566778	-0.345818684042	-0.474773219349	-0.022056961177	0.067482427387	1.619266694195	-0.077736661370	-1.068369323107	1.323831774974	2.316507128211	1.864268814756	0.185201322865	3.388106283389	6.193391424111	0.000013166354	0.242655831997	0.000042386747	0.168007921347	0.719012561330	0.000488334076	0.308057365148	0.000393178198	0.001133942913	0.069821165582	0.003372418000	0.462130183243	0.027772238590	0.015533785527	-0.000000000000	0.304083643793	-0.000000000000	0.148060324615	0.578775570007	-0.000000000000	0.145517546797	0.000000000000	-0.000000000000	0.000000000000	0.000000000000	0.846046540153	0.000000000000	0.000000000000	0.000000000000	-41.927547039039	-2.155363925851
0.017741329690	0.518384560419	0.924697598662	0.118555318502	0.162715548920	0.194960344444	-0.345633881784	-0.474754659465	-0.021721452361	0.068096075496	1.619322441339	-0.077271823358	-1.068479325453	1.321910709198	2.320150331901	1.864831467074	0.189304003651	3.382096041204	6.189337853359	0.000013126263	0.242842467777	0.000042257680	0.167947611016	0.718583045751	0.000486847097	0.307558997299	0.000391980970	0.001130490054	0.069608559926	0.003362148977	0.463299293329	0.027932732718	0.015624726106	-0.000000000000	0.303813114973	-0.000000000000	0.148342716326	0.577138620768	-0.000000000000	0.143263443282	0.000000000000	-0.000000000000	0.000000000000	0.000000000000	0.846101448444	0.000000000000	0.000000000000	0.000000000000	-41.934902578622	-2.177190830696
0.017840443264	0.518545059733	0.924689963030	0.118449413036	0.162846471452	0.195190484274	-0.345449023939	-0.474735696563	-0.021386535308	0.068709322848	1.619371354206	-0.076806526802	-1.068570213625	1.319951874563	2.323815151505	1.865390520389	0.193333845017	3.376165034999	6.185304682807	0.000013086293	0.243027711488	0.000042129005	0.167888344214	0.718149853533	0.000485364646	0.307055283229	0.000390787387	0.001127047708	0.069396601654	0.003351911223	0.464465010668	0.028093232032	0.015715685932	-0.000000000000	0.303542586152	-0.000000000000	0.148625108036	0.575501671529	-0.000000000000	0.141009339767	0.000000000000	-0.000000000000	0.000000000000	0.000000000000	0.846156356735	0.000000000000	0.000000000000	0.000000000000	-41.941777762916	-2.199083863760
0.017939556838	0.518705563559	0.924682373539	0.118343499503	0.162977197978	0.195420988398	-0.345264110855	-0.474716337835	-0.021052202207	0.069322171496	1.619413480908	-0.076340765745	-1.068642147672	1.317955604071	2.327501310827	1.865946159886	0.197291429026	3.370312428863	6.181292592256	0.000013046446	0.243211567371	0.000042000722	0.167830117763	0.717712995871	0.000483886709	0.306546239218	0.000389597438	0.001123615845	0.069185288797	0.003341704644	0.465627345590	0.028253735858	0.015806664194	-0.000000000000	0.303272057332	-0.000000000000	0.148907499746	0.573864722289	-0.000000000000	0.138755236253	0.000000000000	-0.000000000000	0.000000000000	0.000000000000	0.846211265026	0.000000000000	0.000000000000	0.000000000000	-41.948175718472	-2.221041600144
0.018038670411	0.518866071225	0.924674830234	0.118237579773	0.163107724806	0.195651858916	-0.345079142861	-0.474696590414	-0.020718445327	0.069934623564	1.619448868644	-0.075874534148	-1.068695284827	1.315922224528	2.331208538629	1.866498568924	0.201177327691	3.364537400595	6.177302251510	0.000013006719	0.243394039652	0.000041872830	0.167772928495	0.717272483927	0.000482413273	0.306031881496	0.000388411112	0.001120194431	0.068974619387	0.003331529143	0.466786308394	0.028414243524	0.015897660088	-0.000000000000	0.303001528511	-0.000000000000	0.149189891456	0.572227773050	-0.000000000000	0.136501132738	0.000000000000	-0.000000000000	0.000000000000	0.000000000000	0.846266173317	0.000000000000	0.000000000000	0.000000000000	-41.954099520444	-2.243062644713
0.018137783985	0.519026582067	0.924667333162	0.118131655701	0.163238048272	0.195883097903	-0.344894120269	-0.474676461377	-0.020385257019	0.070546681240	1.619477563701	-0.075407825884	-1.068729779529	1.313852056598	2.334936568574	1.867047929060	0.204992103064	3.358839141563	6.173334320573	0.000012967114	0.243575132542	0.000041745327	0.167716773252	0.716828328828	0.000480944323	0.305512226243	0.000387228399	0.001116783436	0.068764591466	0.003321384627	0.467941909349	0.028574754366	0.015988672811	-0.000000000000	0.302730999691	0.000000000000	0.149472283167	0.570590823811	-0.000000000000	0.134247029223	0.000000000000	-0.000000000000	0.000000000000	0.000000000000	0.846321081608	0.000000000000	0.000000000000	0.000000000000	-41.959552193024	-2.265145631724
0.018236897559	0.519187095423	0.924659882371	0.118025729128	0.163368164746	0.196114707410	-0.344709043371	-0.474655957746	-0.020052629715	0.071158346778	1.619499611465	-0.074940634739	-1.068745783451	1.311745414866	2.338685139166	1.867594420070	0.208736307324	3.353216856550	6.169389449840	0.000012927629	0.243754850243	0.000041618212	0.167661648886	0.716380541667	0.000479479846	0.304987289589	0.000386049288	0.001113382827	0.068555203081	0.003311271001	0.469094158692	0.028735267722	0.016079701564	-0.000000000000	0.302460470870	0.000000000000	0.149754674877	0.568953874571	-0.000000000000	0.131992925708	0.000000000000	-0.000000000000	0.000000000000	0.000000000000	0.846375989899	0.000000000000	0.000000000000	0.000000000000	-41.964536709908	-2.287289224437
0.018336011132	0.519347610637	0.924652477910	0.117919801879	0.163498070629	0.196346689457	-0.344523912443	-0.474635086488	-0.019720555923	0.071769622495	1.619515056429	-0.074472954411	-1.068743445524	1.309602607903	2.342453993692	1.868138219981	0.212410482879	3.347669763594	6.165468280298	0.000012888264	0.243933196942	0.000041491485	0.167607552258	0.715929133504	0.000478019829	0.304457087618	0.000384873767	0.001109992573	0.068346452284	0.003301188171	0.470243066627	0.028895782936	0.016170745552	-0.000000000000	0.302189942050	0.000000000000	0.150037066587	0.567316925332	-0.000000000000	0.129738822193	0.000000000000	-0.000000000000	0.000000000000	0.000000000000	0.846430898190	0.000000000000	0.000000000000	0.000000000000	-41.969055994782	-2.309492114722
0.018435124706	0.519508127057	0.924645119826	0.117813875765	0.163627762350	0.196579046044	-0.344338727744	-0.474613854518	-0.019389028229	0.072380510771	1.619523942204	-0.074004778510	-1.068722911968	1.307423938332	2.346242880159	1.868679505099	0.216015162470	3.342197093818	6.161571443724	0.000012849019	0.244110176814	0.000041365143	0.167554480237	0.715474115364	0.000476564257	0.303921636361	0.000383701825	0.001106612642	0.068138337134	0.003291136043	0.471388643331	0.029056299356	0.016261803983	-0.000000000000	0.301919413230	0.000000000000	0.150319458298	0.565679976093	-0.000000000000	0.127484718678	0.000000000000	-0.000000000000	-0.000000000000	0.000000000000	0.846485806481	0.000000000000	0.000000000000	0.000000000000	-41.973112921821	-2.331753022659
0.018534238280	0.519668644033	0.924637808170	0.117707952581	0.163757236371	0.196811779144	-0.344153489513	-0.474592268697	-0.019058039294	0.072991014050	1.619526311524	-0.073536100556	-1.068684326320	1.305209702894	2.350051551232	1.869218450040	0.219550869282	3.336798091258	6.157699562897	0.000012809894	0.244285794021	0.000041239186	0.167502429704	0.715015498242	0.000475113117	0.303380951803	0.000382533452	0.001103243003	0.067930855696	0.003281114524	0.472530898946	0.029216816332	0.016352876070	-0.000000000000	0.301648884409	0.000000000000	0.150601850008	0.564043026853	-0.000000000000	0.125230615163	0.000000000000	-0.000000000000	-0.000000000000	0.000000000000	0.846540714772	0.000000000000	0.000000000000	0.000000000000	-41.976710316211	-2.354070696123
0.018633351853	0.519829160923	0.924630542992	0.117602034111	0.163886489181	0.197044890705	-0.343968197974	-0.474570335837	-0.018727581853	0.073601134835	1.619522206256	-0.073066913980	-1.068627829463	1.302960192524	2.353879764166	1.869755227761	0.223018117053	3.331472012683	6.153853251792	0.000012770888	0.244460052711	0.000041113612	0.167451397549	0.714553293094	0.000473666396	0.302835049879	0.000381368636	0.001099883625	0.067724006039	0.003271123521	0.473669843586	0.029377333222	0.016443961028	-0.000000000000	0.301378355589	0.000000000000	0.150884241718	0.562406077614	-0.000000000000	0.122976511648	0.000000000000	-0.000000000000	-0.000000000000	0.000000000000	0.846595623063	0.000000000000	0.000000000000	0.000000000000	-41.979850954672	-2.376443910376
0.018732465427	0.519989677088	0.924623324341	0.117496122122	0.164015517297	0.197278382653	-0.343782853334	-0.474548062697	-0.018397648715	0.074210875690	1.619511667415	-0.072597212118	-1.068553559663	1.300675692416	2.357727280745	1.870290009593	0.226417410191	3.326218127413	6.150033115796	0.000012732000	0.244632957023	0.000040988421	0.167401380671	0.714087510847	0.000472224081	0.302283946476	0.000380207367	0.001096534476	0.067517786239	0.003261162940	0.474805487331	0.029537849387	0.016535058078	-0.000000000000	0.301107826768	0.000000000000	0.151166633428	0.560769128375	-0.000000000000	0.120722408134	0.000000000000	-0.000000000000	-0.000000000000	0.000000000000	0.846650531354	0.000000000000	0.000000000000	0.000000000000	-41.982537566001	-2.398871467646
0.018831579001	0.520150191890	0.924616152271	0.117390218370	0.164144317266	0.197512256888	-0.343597455781	-0.474525455988	-0.018068232760	0.074820239240	1.619494735166	-0.072126988217	-1.068461652594	1.298356482102	2.361593867213	1.870822965278	0.229749243896	3.321035717131	6.146239751912	0.000012693231	0.244804511079	0.000040863612	0.167352375978	0.713618162393	0.000470786157	0.301727657433	0.000379049635	0.001093195526	0.067312194380	0.003251232689	0.475937840234	0.029698364189	0.016626166441	-0.000000000000	0.300837297948	0.000000000000	0.151449025139	0.559132179136	-0.000000000000	0.118468304619	0.000000000000	-0.000000000000	-0.000000000000	0.000000000000	0.846705439645	0.000000000000	0.000000000000	0.000000000000	-41.984772831613	-2.421352196706
0.018930692574	0.520310704699	0.924609026832	0.117284324595	0.164272885661	0.197746515291	-0.343412005489	-0.474502522373	-0.017739326940	0.075429228167	1.619471448841	-0.071656235426	-1.068352241378	1.296002835520	2.365479294212	1.871354263001	0.233014104274	3.315924075696	6.142473748965	0.000012654580	0.244974718991	0.000040739182	0.167304380388	0.713145258591	0.000469352612	0.301166198540	0.000377895428	0.001089866742	0.067107228548	0.003241332676	0.477066912314	0.029858876998	0.016717285345	-0.000000000000	0.300566769127	0.000000000000	0.151731416849	0.557495229896	-0.000000000000	0.116214201104	0.000000000000	-0.000000000000	-0.000000000000	0.000000000000	0.846760347935	0.000000000000	0.000000000000	0.000000000000	-41.986559386096	-2.443884952455
0.019029806148	0.520471214887	0.924601948077	0.117178442527	0.164401219083	0.197981159716	-0.343226502613	-0.474479268464	-0.017410924275	0.076037845212	1.619441846946	-0.071184946802	-1.068225456611	1.293615021093	2.369383336711	1.871884069430	0.236212468463	3.310882508953	6.138735687814	0.000012616047	0.245143584859	0.000040615131	0.167257390828	0.712668810268	0.000467923432	0.300599585538	0.000376744735	0.001086548095	0.066902886838	0.003231462808	0.478192713563	0.030019387186	0.016808414021	-0.000000000000	0.300296240307	0.000000000000	0.152013808559	0.555858280657	-0.000000000000	0.113960097589	0.000000000000	-0.000000000000	-0.000000000000	0.000000000000	0.846815256226	0.000000000000	0.000000000000	0.000000000000	-41.987899817757	-2.466468615494
0.019128919722	0.520631721830	0.924594916061	0.117072573880	0.164529314157	0.198216191998	-0.343040947293	-0.474455700830	-0.017083017853	0.076646093173	1.619405967168	-0.070713115304	-1.068081426404	1.291193301802	2.373305773943	1.872412549745	0.239344804755	3.305910334537	6.135026141557	0.000012577631	0.245311112768	0.000040491458	0.167211404235	0.712188828215	0.000466498603	0.300027834124	0.000375597546	0.001083239552	0.066699167349	0.003221622994	0.479315253940	0.030179894129	0.016899551703	-0.000000000000	0.300025711486	0.000000000000	0.152296200270	0.554221331418	-0.000000000000	0.111705994074	0.000000000000	-0.000000000000	-0.000000000000	0.000000000000	0.846870164517	0.000000000000	0.000000000000	0.000000000000	-41.988796669179	-2.489102091705
0.019228033296	0.520792224906	0.924587930836	0.116966720358	0.164657167536	0.198451613950	-0.342855339653	-0.474431825992	-0.016755600829	0.077253974904	1.619363846392	-0.070240733793	-1.067920276408	1.288737935258	2.377246389336	1.872939867682	0.242411572720	3.301006881684	6.131345675736	0.000012539332	0.245477306794	0.000040368161	0.167166417555	0.711705323194	0.000465078114	0.299450959942	0.000374453850	0.001079941085	0.066496068187	0.003211813143	0.480434543373	0.030340397205	0.016990697630	-0.000000000000	0.299755182666	0.000000000000	0.152578591980	0.552584382178	-0.000000000000	0.109451890559	0.000000000000	-0.000000000000	-0.000000000000	0.000000000000	0.846925072808	0.000000000000	0.000000000000	0.000000000000	-41.989252437775	-2.511784311833
0.019327146869	0.520952723500	0.924580992459	0.116860883651	0.164784775898	0.198687427362	-0.342669679799	-0.474407650427	-0.016428666426	0.077861493315	1.619315520707	-0.069767795030	-1.067742129858	1.286249173780	2.381204970449	1.873466185567	0.245413223331	3.296171491037	6.127694848548	0.000012501150	0.245642170997	0.000040245240	0.167122427743	0.711218305933	0.000463661950	0.298868978591	0.000373313637	0.001076652661	0.066293587462	0.003202033162	0.481550591763	0.030500895799	0.017081851044	-0.000000000000	0.299484653845	0.000000000000	0.152860983690	0.550947432939	-0.000000000000	0.107197787044	0.000000000000	-0.000000000000	-0.000000000000	0.000000000000	0.846979981099	0.000000000000	0.000000000000	0.000000000000	-41.989269576336	-2.534514231070
0.019426260443	0.521113216999	0.924574100984	0.116755065439	0.164912135945	0.198923634005	-0.342483967823	-0.474383180566	-0.016102207930	0.078468651371	1.619261025417	-0.069294291677	-1.067547107595	1.283727264468	2.385181308907	1.873991664352	0.248350199083	3.291403514452	6.124074211048	0.000012463084	0.245805709427	0.000040122693	0.167079431764	0.710727787124	0.000462250098	0.298281905624	0.000372176896	0.001073374250	0.066091723291	0.003192282962	0.482663408979	0.030661389298	0.017173011190	-0.000000000000	0.299214125025	0.000000000000	0.153143375400	0.549310483700	-0.000000000000	0.104943683530	0.000000000000	-0.000000000000	-0.000000000000	0.000000000000	0.847034889390	0.000000000000	0.000000000000	0.000000000000	-41.988850493581	-2.557290828633
0.019525374017	0.521273704792	0.924567256468	0.116649267387	0.165039244405	0.199160235629	-0.342298203800	-0.474358422798	-0.015776218691	0.079075452092	1.619200395049	-0.068820216292	-1.067335328112	1.281172449276	2.389175200334	1.874516463654	0.251222934123	3.286702314805	6.120484307351	0.000012425134	0.245967926121	0.000040000519	0.167037426591	0.710233777432	0.000460842545	0.297689756544	0.000371043617	0.001070105823	0.065890473798	0.003182562451	0.483773004858	0.030821877091	0.017264177319	-0.000000000000	0.298943596204	0.000000000000	0.153425767111	0.547673534460	-0.000000000000	0.102689580015	0.000000000000	-0.000000000000	-0.000000000000	0.000000000000	0.847089797681	0.000000000000	0.000000000000	0.000000000000	-41.987997554699	-2.580113107362
0.019624487590	0.521434186273	0.924560458968	0.116543491151	0.165166098026	0.199397233963	-0.342112387789	-0.474333383469	-0.015450692121	0.079681898549	1.619133663369	-0.068345561330	-1.067106907577	1.278584965086	2.393186444287	1.875040741794	0.254031854369	3.282067265804	6.116925674836	0.000012387299	0.246128825104	0.000039878718	0.166996409208	0.709736287486	0.000459439278	0.297092546808	0.000369913788	0.001066847347	0.065689837110	0.003172871539	0.484879389210	0.030982358572	0.017355348683	-0.000000000000	0.298673067384	0.000000000000	0.153708158821	0.546036585221	-0.000000000000	0.100435476500	0.000000000000	-0.000000000000	-0.000000000000	0.000000000000	0.847144705972	0.000000000000	0.000000000000	0.000000000000	-41.986713081886	-2.602980093307
0.019723601164	0.521594660838	0.924553708542	0.116437738375	0.165292693583	0.199634630718	-0.341926519834	-0.474308068882	-0.015125621694	0.080287993870	1.619060863386	-0.067870319140	-1.066861959872	1.275965043782	2.397214844196	1.875564655831	0.256777377636	3.277497751793	6.113398844346	0.000012349580	0.246288410388	0.000039757287	0.166956376607	0.709235327882	0.000458040284	0.296490291825	0.000368787399	0.001063598794	0.065489811361	0.003163210135	0.485982571815	0.031142833137	0.017446524542	-0.000000000000	0.298402538564	0.000000000000	0.153990550531	0.544399635982	-0.000000000000	0.098181372985	0.000000000000	-0.000000000000	-0.000000000000	0.000000000000	0.847199614263	0.000000000000	0.000000000000	0.000000000000	-41.984999354880	-2.625890835329
0.019822714738	0.521755127890	0.924547005248	0.116332010691	0.165419027873	0.199872427584	-0.341740599964	-0.474282485302	-0.014801000946	0.080893741231	1.618982027364	-0.067394481967	-1.066600596626	1.273312912320	2.401260207297	1.876088361602	0.259459913753	3.272993167569	6.109904340390	0.000012311976	0.246446685973	0.000039636226	0.166917325788	0.708730909187	0.000456645550	0.295883006958	0.000367664440	0.001060360132	0.065290394691	0.003153578151	0.487082562422	0.031303300189	0.017537704155	-0.000000000000	0.298132009743	0.000000000000	0.154272942241	0.542762686743	-0.000000000000	0.095927269470	0.000000000000	-0.000000000000	-0.000000000000	0.000000000000	0.847254522554	0.000000000000	0.000000000000	0.000000000000	-41.982858611476	-2.648844404698
0.019921828311	0.521915586922	0.924540349241	0.116226309514	0.165545096536	0.200110632294	-0.341554641908	-0.474256638840	-0.014476823560	0.081499144863	1.618897224614	-0.066918027505	-1.066323040157	1.270629013392	2.405322600204	1.876610440674	0.262080233079	3.268552592116	6.106442535700	0.000012274484	0.246600997591	0.000039515527	0.166878607021	0.708221612675	0.000455255087	0.295275949172	0.000366544902	0.001057131208	0.065091585854	0.003143975442	0.488172681711	0.031463759183	0.017628886179	-0.000000000000	0.296113618844	0.000000000000	0.154131342473	0.540194109807	-0.000000000000	0.097109893910	0.000000000000	-0.000000000000	-0.000000000000	0.000000000000	0.842923420882	0.000000000000	0.000000000000	0.000000000000	-41.979942541700	-2.671869723977
0.020020941885	0.522076037162	0.924533740391	0.116120636850	0.165670898806	0.200349234389	-0.341368618382	-0.474230535843	-0.014153083073	0.082104206064	1.618806466288	-0.066440991671	-1.066029344159	1.267913553324	2.409400925472	1.877134305308	0.264638561819	3.264175268290	6.103015061753	0.000012237108	0.246748689105	0.000039395202	0.166839575867	0.707706055781	0.000453868834	0.294674334408	0.000365428772	0.001053912240	0.064893381782	0.003134402028	0.489246301304	0.031624209424	0.017720069487	-0.000000000000	0.294095227944	0.000000000000	0.153989742705	0.537625532872	-0.000000000000	0.098292518350	0.000000000000	-0.000000000000	-0.000000000000	0.000000000000	0.838592319210	0.000000000000	0.000000000000	0.000000000000	-41.975900839953	-2.694989055170
0.020120055459	0.522236478117	0.924527178852	0.116014994080	0.165796430404	0.200588241486	-0.341182542918	-0.474204182302	-0.013829773367	0.082708929295	1.618709859474	-0.065963362896	-1.065719847764	1.265167264631	2.413495005209	1.877658515741	0.267136055206	3.259859714607	6.099622867934	0.000012199846	0.246889784891	0.000039275243	0.166800232392	0.707184247434	0.000452486802	0.294078152658	0.000364316040	0.001050703074	0.064695781242	0.003124857764	0.490303463505	0.031784650378	0.017811251584	-0.000000000000	0.292076837045	0.000000000000	0.153848142937	0.535056955937	-0.000000000000	0.099475142790	0.000000000000	-0.000000000000	-0.000000000000	0.000000000000	0.834261217538	0.000000000000	0.000000000000	0.000000000000	-41.970742632646	-2.718201291141
0.020219169032	0.522396909209	0.924520664681	0.115909382758	0.165921688304	0.200827655123	-0.340996415473	-0.474177584206	-0.013506888382	0.083313318111	1.618607480235	-0.065485145906	-1.065394797817	1.262390713260	2.417604341002	1.878183268446	0.269573567184	3.255604675586	6.096267159485	0.000012162698	0.247024305034	0.000039155650	0.166760577545	0.706656206671	0.000451108979	0.293487387378	0.000363206697	0.001047503680	0.064498782396	0.003115342563	0.491344218426	0.031945081471	0.017902430350	-0.000000000000	0.290058446146	0.000000000000	0.153706543168	0.532488379002	-0.000000000000	0.100657767230	0.000000000000	-0.000000000000	-0.000000000000	0.000000000000	0.829930115866	0.000000000000	0.000000000000	0.000000000000	-41.964475159970	-2.741503542504
0.020318282606	0.522557329872	0.924514197938	0.115803804414	0.166046669533	0.201067476786	-0.340810235983	-0.474150747457	-0.013184422181	0.083917376189	1.618499403342	-0.065006345269	-1.065054437198	1.259584456030	2.421728442148	1.878708757421	0.271951937885	3.251408913345	6.092949133853	0.000012125662	0.247152269556	0.000039036421	0.166720612276	0.706121952469	0.000449735350	0.292902022075	0.000362100731	0.001044314028	0.064302383412	0.003105856336	0.492368616028	0.032105502134	0.017993603659	-0.000000000000	0.288040055246	0.000000000000	0.153564943400	0.529919802066	-0.000000000000	0.101840391670	0.000000000000	-0.000000000000	-0.000000000000	0.000000000000	0.825599014194	0.000000000000	0.000000000000	0.000000000000	-41.957105583410	-2.764892966072
0.020417396180	0.522717739543	0.924507778678	0.115698260553	0.166171371174	0.201307707916	-0.340624004365	-0.474123677876	-0.012862368950	0.084521107321	1.618385702304	-0.064526965395	-1.064699004886	1.256749040796	2.425866825511	1.879235174264	0.274271993905	3.247271207189	6.089669981081	0.000012088740	0.247273698420	0.000038917555	0.166680337530	0.705581503748	0.000448365905	0.292322040307	0.000360998134	0.001041134089	0.064106582464	0.003096398994	0.493376706119	0.032265911805	0.018084769384	-0.000000000000	0.286021664347	0.000000000000	0.153423343632	0.527351225131	-0.000000000000	0.103023016109	0.000000000000	-0.000000000000	-0.000000000000	0.000000000000	0.821267912522	0.000000000000	0.000000000000	0.000000000000	-41.948640987010	-2.788366764055
0.020516509753	0.522878137670	0.924501406960	0.115592752658	0.166295790365	0.201548349903	-0.340437720518	-0.474096381202	-0.012540722995	0.085124515421	1.618266449386	-0.064047010539	-1.064328736042	1.253885006609	2.430019015390	1.879762708247	0.276534548570	3.243190353203	6.086430884194	0.000012051929	0.247388611526	0.000038799051	0.166639754249	0.705034879371	0.000447000629	0.291747425679	0.000359898893	0.001037963833	0.063911377730	0.003086970450	0.494368538355	0.032426309931	0.018175925397	-0.000000000000	0.284003273448	0.000000000000	0.153281743863	0.524782648196	-0.000000000000	0.104205640549	0.000000000000	-0.000000000000	-0.000000000000	0.000000000000	0.816936810850	0.000000000000	0.000000000000	0.000000000000	-41.939088378611	-2.811922183265
0.020615623327	0.523038523704	0.924495082841	0.115487282187	0.166419924294	0.201789404094	-0.340251384322	-0.474068863094	-0.012219478739	0.085727604515	1.618141715631	-0.063566484788	-1.063943862076	1.250992883872	2.434184543386	1.880291546391	0.278740402198	3.239165163856	6.083233019572	0.000012015231	0.247497028715	0.000038680908	0.166598863372	0.704482098143	0.000445639511	0.291178161849	0.000358803000	0.001034803230	0.063716767395	0.003077570616	0.495344162241	0.032586695966	0.018267069563	-0.000000000000	0.281984882548	0.000000000000	0.153140144095	0.522214071260	-0.000000000000	0.105388264989	0.000000000000	-0.000000000000	-0.000000000000	0.000000000000	0.812605709178	0.000000000000	0.000000000000	0.000000000000	-41.928454691045	-2.835556514348
0.020714736901	0.523198897107	0.924488806376	0.115381850576	0.166543770205	0.202030871787	-0.340064995639	-0.474041129134	-0.011898630724	0.086330378750	1.618011570886	-0.063085392070	-1.063544610722	1.248073194488	2.438362948275	1.880821873533	0.280890342349	3.235194467615	6.080077557335	0.000011978645	0.247598969767	0.000038563124	0.166557665837	0.703923178810	0.000444282538	0.290614232525	0.000357710444	0.001031652251	0.063522749649	0.003068199404	0.496303627133	0.032747069369	0.018358199749	-0.000000000000	0.279966491649	0.000000000000	0.152998544327	0.519645494325	-0.000000000000	0.106570889429	0.000000000000	-0.000000000000	-0.000000000000	0.000000000000	0.808274607506	0.000000000000	0.000000000000	0.000000000000	-41.916746783310	-2.859267091028
0.020813850475	0.523359257346	0.924482577622	0.115276459240	0.166667325390	0.202272754236	-0.339878554312	-0.474013184825	-0.011578173606	0.086932842385	1.617876083817	-0.062603736146	-1.063131206098	1.245126452008	2.442553775883	1.881353872401	0.282985144074	3.231277108566	6.076965661705	0.000011942170	0.247694454402	0.000038445700	0.166516162576	0.703358140064	0.000442929696	0.290055621462	0.000356621214	0.001028510867	0.063329322688	0.003058856728	0.497246982233	0.032907429607	0.018449313818	-0.000000000000	0.277948100749	0.000000000000	0.152856944558	0.517076917390	-0.000000000000	0.107753513869	0.000000000000	-0.000000000000	-0.000000000000	0.000000000000	0.803943505834	0.000000000000	0.000000000000	0.000000000000	-41.903971441708	-2.883051289374
0.020912964048	0.523519603894	0.924476396635	0.115171109570	0.166790587192	0.202515052650	-0.339692060167	-0.473985035593	-0.011258102156	0.087534999795	1.617735321929	-0.062121520606	-1.062703868781	1.242153161775	2.446756578963	1.881887723676	0.285025570152	3.227411946045	6.073898491376	0.000011905806	0.247783502280	0.000038328632	0.166474354521	0.702787000539	0.000441580974	0.289502312466	0.000355535302	0.001025379048	0.063136484713	0.003049542500	0.498174276597	0.033067776155	0.018540409631	-0.000000000000	0.275929709850	0.000000000000	0.152715344790	0.514508340455	-0.000000000000	0.108936138309	0.000000000000	-0.000000000000	-0.000000000000	0.000000000000	0.799612404162	0.000000000000	0.000000000000	0.000000000000	-41.890135380947	-2.906906527078
0.021012077622	0.523679936232	0.924470263469	0.115065802937	0.166913553007	0.202757768194	-0.339505513010	-0.473956686791	-0.010938411256	0.088136855472	1.617589351591	-0.061638748874	-1.062262815867	1.239153821061	2.450970917080	1.882423606060	0.287012371324	3.223597854282	6.070877199874	0.000011869553	0.247866133000	0.000038211921	0.166432242600	0.702209778810	0.000440236358	0.288954289392	0.000354452696	0.001022256766	0.062944233929	0.003040256634	0.499085559129	0.033228108493	0.018631485049	-0.000000000000	0.273911318951	0.000000000000	0.152573745022	0.511939763519	-0.000000000000	0.110118762749	0.000000000000	-0.000000000000	-0.000000000000	0.000000000000	0.795281302490	0.000000000000	0.000000000000	0.000000000000	-41.875245245225	-2.930830262758
0.021111191196	0.523840253847	0.924464178180	0.114960540688	0.167036220275	0.203000901990	-0.339318912632	-0.473928143696	-0.010619095898	0.088738414019	1.617438238050	-0.061155424197	-1.061808261031	1.236128919203	2.455196356493	1.882961696343	0.288946286518	3.219833722045	6.067902935914	0.000011833410	0.247942366104	0.000038095566	0.166389827739	0.701626493399	0.000438895837	0.288411536146	0.000353373386	0.001019143991	0.062752568550	0.003030999044	0.499980878586	0.033388426108	0.018722537929	-0.000000000000	0.271892928051	0.000000000000	0.152432145253	0.509371186584	-0.000000000000	0.111301387189	0.000000000000	-0.000000000000	-0.000000000000	0.000000000000	0.790950200818	0.000000000000	0.000000000000	0.000000000000	-41.859307609270	-2.954819995272
0.021210304769	0.524000556232	0.924458140822	0.114855324153	0.167158586488	0.203244455116	-0.339132258806	-0.473899411516	-0.010300151188	0.089339680153	1.617282045450	-0.060671549649	-1.061340414594	1.233078937733	2.459432470041	1.883502169463	0.290828043071	3.216118452299	6.064976843750	0.000011797377	0.248012221071	0.000037979565	0.166347110859	0.701037162770	0.000437559398	0.287874036679	0.000352297363	0.001016040694	0.062561486793	0.003021769642	0.500860283576	0.033548728494	0.018813566128	-0.000000000000	0.269874537152	0.000000000000	0.152290545485	0.506802609649	-0.000000000000	0.112484011628	0.000000000000	-0.000000000000	-0.000000000000	0.000000000000	0.786619099146	0.000000000000	0.000000000000	0.000000000000	-41.842328979366	-2.978873263047
0.021309418343	0.524160842887	0.924452151449	0.114750154638	0.167280649182	0.203488428611	-0.338945551285	-0.473870495383	-0.009981572334	0.089940658706	1.617120836852	-0.060187128128	-1.060859483578	1.230004350507	2.463678837038	1.884045198566	0.292658356941	3.212450961871	6.062100063528	0.000011761454	0.248075717323	0.000037863917	0.166304092880	0.700441805329	0.000436227029	0.287341774995	0.000351224617	0.001012946848	0.062370986880	0.003012568345	0.501723822557	0.033709015149	0.018904567505	-0.000000000000	0.267856146253	0.000000000000	0.152148945717	0.504234032714	-0.000000000000	0.113666636068	0.000000000000	-0.000000000000	-0.000000000000	0.000000000000	0.782287997474	0.000000000000	0.000000000000	0.000000000000	-41.824315794338	-3.002987643431
0.021408531917	0.524321113319	0.924446210117	0.114645033429	0.167402405944	0.203732823469	-0.338758789810	-0.473841400361	-0.009663354654	0.090541354622	1.616954674249	-0.059702162351	-1.060365671761	1.226905623828	2.467935043162	1.884590955072	0.294437932913	3.208830181124	6.059273731630	0.000011725640	0.248132874223	0.000037748621	0.166260774720	0.699840439430	0.000434898716	0.286814735145	0.000350155137	0.001009862421	0.062181067040	0.003003395065	0.502571543841	0.033869285580	0.018995539914	-0.000000000000	0.265837755353	0.000000000000	0.152007345948	0.501665455778	-0.000000000000	0.114849260508	0.000000000000	-0.000000000000	-0.000000000000	0.000000000000	0.777956895802	0.000000000000	0.000000000000	0.000000000000	-41.805274426520	-3.027160752056
0.021507645490	0.524481367038	0.924440316878	0.114539961794	0.167523854402	0.203977640646	-0.338571974101	-0.473812131444	-0.009345493572	0.091141772957	1.616783618581	-0.059216654852	-1.059859179739	1.223783216566	2.472200680355	1.885139608730	0.296167464806	3.205255053635	6.056498981012	0.000011689936	0.248183711073	0.000037633677	0.166217157291	0.699233083366	0.000433574448	0.286292901227	0.000349088913	0.001006787387	0.061991725506	0.002994249718	0.503403495595	0.034029539300	0.019086481210	-0.000000000000	0.263819364454	0.000000000000	0.151865746180	0.499096878843	-0.000000000000	0.116031884948	0.000000000000	-0.000000000000	-0.000000000000	0.000000000000	0.773625794130	0.000000000000	0.000000000000	0.000000000000	-41.785211182687	-3.051390242214
0.021606759064	0.524641603564	0.924434471786	0.114434940980	0.167644992232	0.204222881056	-0.338385103862	-0.473782693560	-0.009027984614	0.091741918880	1.616607729758	-0.058730607982	-1.059340204975	1.220637580276	2.476475346716	1.885691327675	0.297847635662	3.201724535887	6.053776941547	0.000011654340	0.248228247119	0.000037519082	0.166173241506	0.698619755380	0.000432254213	0.285776257390	0.000348025936	0.001003721717	0.061802960518	0.002985132219	0.504219725835	0.034189775825	0.019177389250	-0.000000000000	0.261800973554	0.000000000000	0.151724146412	0.496528301908	-0.000000000000	0.117214509388	0.000000000000	-0.000000000000	-0.000000000000	0.000000000000	0.769294692458	0.000000000000	0.000000000000	0.000000000000	-41.764132304964	-3.075673804255
0.021705872638	0.524801822419	0.924428674895	0.114329972213	0.167765817155	0.204468545575	-0.338198178781	-0.473753091566	-0.008710823411	0.092341797670	1.616427066667	-0.058244023907	-1.058808941854	1.217469159310	2.480758646410	1.886246278486	0.299479117943	3.198237596960	6.051108740358	0.000011618852	0.248266501546	0.000037404836	0.166129028273	0.698000473655	0.000430937997	0.285264787830	0.000346966196	0.001000665381	0.061614770320	0.002976042483	0.505020282435	0.034349994681	0.019268261887	-0.000000000000	0.259782582655	0.000000000000	0.151582546643	0.493959724973	-0.000000000000	0.118397133828	0.000000000000	-0.000000000000	-0.000000000000	0.000000000000	0.764963590786	0.000000000000	0.000000000000	0.000000000000	-41.742043971713	-3.100009164994
0.021804986211	0.524962023134	0.924422926257	0.114225056703	0.167886326933	0.204714635038	-0.338011198531	-0.473723330255	-0.008394005693	0.092941414720	1.616241687194	-0.057756904601	-1.058265581731	1.214278390929	2.485050189564	1.886804626242	0.301062573709	3.194793218239	6.048495502147	0.000011583473	0.248298493483	0.000037290938	0.166084518498	0.697375256320	0.000429625790	0.284758476791	0.000345909683	0.000997618352	0.061427153162	0.002966980425	0.505805213119	0.034510195396	0.019359096978	-0.000000000000	0.257764191756	0.000000000000	0.151440946875	0.491391148037	-0.000000000000	0.119579758268	0.000000000000	-0.000000000000	-0.000000000000	0.000000000000	0.760632489114	0.000000000000	0.000000000000	0.000000000000	-41.718952298390	-3.124394087131
0.021904099785	0.525122205244	0.924417225926	0.114120195639	0.168006519372	0.204961150245	-0.337824162765	-0.473693414356	-0.008077527292	0.093540775532	1.616051648233	-0.057269251848	-1.057710312983	1.211065705409	2.489349592180	1.887366534574	0.302598654804	3.191390393117	6.045938349528	0.000011548201	0.248324241997	0.000037177387	0.166039713084	0.696744121449	0.000428317578	0.284257308565	0.000344856387	0.000994580601	0.061240107298	0.002957945960	0.506574565471	0.034670377506	0.019449892378	-0.000000000000	0.255745800856	0.000000000000	0.151299347107	0.488822571102	-0.000000000000	0.120762382708	0.000000000000	-0.000000000000	-0.000000000000	0.000000000000	0.756301387442	0.000000000000	0.000000000000	0.000000000000	-41.694863338379	-3.148826368694
0.022003213359	0.525282368290	0.924411573954	0.114015390193	0.168126392323	0.205208091954	-0.337637071123	-0.473663348531	-0.007761384139	0.094139885722	1.615857005706	-0.056781067238	-1.057143321057	1.207831526144	2.493656476041	1.887932165719	0.304088003027	3.188028126718	6.043438403352	0.000011513037	0.248343766100	0.000037064182	0.165994612930	0.696107087061	0.000427013350	0.283761267494	0.000343806299	0.000991552100	0.061053630990	0.002948939006	0.507328386924	0.034830540552	0.019540645944	-0.000000000000	0.253727409957	0.000000000000	0.151157747339	0.486253994167	-0.000000000000	0.121945007148	0.000000000000	-0.000000000000	-0.000000000000	0.000000000000	0.751970285770	0.000000000000	0.000000000000	0.000000000000	-41.669783083801	-3.173303842484
0.022102326933	0.525442511819	0.924405970395	0.113910641516	0.168245943674	0.205455460889	-0.337449923229	-0.473633137382	-0.007445572263	0.094738751014	1.615657814573	-0.056292352163	-1.056564788514	1.204576269749	2.497970468620	1.888501680572	0.305531250298	3.184705435614	6.040996783031	0.000011477980	0.248357084747	0.000036951322	0.165949218935	0.695464171121	0.000425713093	0.283270337964	0.000342759407	0.000988532821	0.060867722502	0.002939959478	0.508066724772	0.034990684081	0.019631355533	-0.000000000000	0.251709019058	0.000000000000	0.151016147570	0.483685417232	-0.000000000000	0.123127631587	0.000000000000	-0.000000000000	-0.000000000000	0.000000000000	0.747639184098	0.000000000000	0.000000000000	0.000000000000	-41.643717466301	-3.197824375542
0.022201440506	0.525602635382	0.924400415299	0.113805950744	0.168365171358	0.205703257737	-0.337262718689	-0.473602785445	-0.007130087790	0.095337377246	1.615454128844	-0.055803107818	-1.055974895077	1.201300346157	2.502291203001	1.889075238736	0.306929018830	3.181421347555	6.038614606860	0.000011443029	0.248364216832	0.000036838805	0.165903531993	0.694815391537	0.000424416795	0.282784504410	0.000341715704	0.000985522736	0.060682380107	0.002931007293	0.508789626161	0.035150807643	0.019722019003	-0.000000000000	0.249690628158	0.000000000000	0.150874547802	0.481116840296	-0.000000000000	0.124310256027	0.000000000000	-0.000000000000	-0.000000000000	0.000000000000	0.743308082426	0.000000000000	0.000000000000	0.000000000000	-41.616672357811	-3.222385868626
0.022300554080	0.525762738536	0.924394908721	0.113701318994	0.168484073345	0.205951483147	-0.337075457094	-0.473572297200	-0.006814926941	0.095935770363	1.615246001598	-0.055313335195	-1.055373817672	1.198004158713	2.506618317784	1.889652998574	0.308281921281	3.178174901208	6.036292992335	0.000011408185	0.248365181193	0.000036726630	0.165857552996	0.694160766165	0.000423124445	0.282303751316	0.000340675179	0.000982521816	0.060497602079	0.002922082367	0.509497138095	0.035310910797	0.019812634213	-0.000000000000	0.247672237259	0.000000000000	0.150732948034	0.478548263361	-0.000000000000	0.125492880467	0.000000000000	-0.000000000000	-0.000000000000	0.000000000000	0.738976980754	0.000000000000	0.000000000000	0.000000000000	-41.588653571293	-3.246986255698
0.022399667654	0.525922820844	0.924389450712	0.113596747366	0.168602647648	0.206200137735	-0.336888138021	-0.473541677062	-0.006500086033	0.096533936424	1.615033484988	-0.054823035081	-1.054761730471	1.194688104267	2.510951457015	1.890235117256	0.309590560911	3.174965145890	6.034033056473	0.000011373447	0.248359996612	0.000036614798	0.165811282834	0.693500312804	0.000421836029	0.281828063212	0.000339637822	0.000979530034	0.060313386701	0.002913184617	0.510189307437	0.035470993105	0.019903199025	-0.000000000000	0.245653846359	0.000000000000	0.150591348265	0.475979686426	-0.000000000000	0.126675504907	0.000000000000	-0.000000000000	-0.000000000000	0.000000000000	0.734645879082	0.000000000000	0.000000000000	0.000000000000	-41.559666861451	-3.271623503430
0.022498781227	0.526082881873	0.924384041325	0.113492236943	0.168720892317	0.206449222079	-0.336700761030	-0.473510929389	-0.006185561476	0.097131881598	1.614816630257	-0.054332208058	-1.054138804936	1.191352573262	2.515290270096	1.890821750810	0.310855531734	3.171791141323	6.031835916126	0.000011338815	0.248348681811	0.000036503306	0.165764722392	0.692834049202	0.000420551538	0.281357424674	0.000338603624	0.000976547363	0.060129732260	0.002904313962	0.510866180903	0.035631054135	0.019993711301	-0.000000000000	0.243635455460	0.000000000000	0.150449748497	0.473411109490	-0.000000000000	0.127858129347	0.000000000000	-0.000000000000	-0.000000000000	0.000000000000	0.730314777410	0.000000000000	0.000000000000	0.000000000000	-41.529717925440	-3.296295610715
0.022597894801	0.526242921196	0.924378680611	0.113387788791	0.168838805439	0.206698736726	-0.336513325665	-0.473480058480	-0.005871349773	0.097729612163	1.614595487751	-0.053840854496	-1.053505209853	1.187997949824	2.519634411715	1.891413054164	0.312077418661	3.168651957380	6.029702688297	0.000011304288	0.248331255458	0.000036392153	0.165717872556	0.692161993049	0.000419270957	0.280891820327	0.000337572575	0.000973573773	0.059946637047	0.002895470317	0.511527805070	0.035791093458	0.020084168906	-0.000000000000	0.241617064561	0.000000000000	0.150308148729	0.470842532555	-0.000000000000	0.129040753787	0.000000000000	-0.000000000000	-0.000000000000	0.000000000000	0.725983675738	0.000000000000	0.000000000000	0.000000000000	-41.498812403530	-3.321000608195
0.022697008375	0.526402938391	0.924373368623	0.113283403958	0.168956385143	0.206948682186	-0.336325831456	-0.473449068577	-0.005557447518	0.098327134509	1.614370106925	-0.053348974554	-1.052861111378	1.184624611841	2.523983541765	1.892009181200	0.313256797644	3.165546673843	6.027634490451	0.000011269867	0.248307736162	0.000036281339	0.165670734206	0.691484161985	0.000417994276	0.280431234842	0.000336544665	0.000970609238	0.059764099359	0.002886653601	0.512174226372	0.035951110652	0.020174569706	-0.000000000000	0.239598673661	0.000000000000	0.150166548960	0.468273955620	-0.000000000000	0.130223378227	0.000000000000	-0.000000000000	-0.000000000000	0.000000000000	0.721652574067	0.000000000000	0.000000000000	0.000000000000	-41.466955879771	-3.345736557799
0.022796121948	0.526562933039	0.924368105413	0.113179083478	0.169073629591	0.207199058937	-0.336138277918	-0.473417963864	-0.005243851396	0.098924455139	1.614140536359	-0.052856568175	-1.052206673066	1.181232931050	2.528337325272	1.892610284793	0.314394235806	3.162474380169	6.025632440829	0.000011235550	0.248278142475	0.000036170862	0.165623308220	0.690800573595	0.000416721482	0.279975652935	0.000335519886	0.000967653730	0.059582117499	0.002877863732	0.512805491102	0.036111105301	0.020264911570	-0.000000000000	0.237580282762	0.000000000000	0.150024949192	0.465705378685	-0.000000000000	0.131406002667	0.000000000000	-0.000000000000	-0.000000000000	0.000000000000	0.717321472395	0.000000000000	0.000000000000	0.000000000000	-41.434153882624	-3.370501552289
0.022895235522	0.526722904728	0.924362891034	0.113074828367	0.169190536983	0.207449867424	-0.335950664549	-0.473386748471	-0.004930558183	0.099521580662	1.613906823766	-0.052363635084	-1.051542055914	1.177823273108	2.532695432328	1.893216516861	0.315490291585	3.159434175252	6.023697658757	0.000011201337	0.248242492896	0.000036060722	0.165575595475	0.690111245409	0.000415452564	0.279525059372	0.000334498226	0.000964707221	0.059400689775	0.002869100629	0.513421645412	0.036271076990	0.020355192369	-0.000000000000	0.235561891863	0.000000000000	0.149883349424	0.463136801749	-0.000000000000	0.132588627107	0.000000000000	-0.000000000000	-0.000000000000	0.000000000000	0.712990370723	0.000000000000	0.000000000000	0.000000000000	-41.400411885580	-3.395293714824
0.022994349096	0.526882853049	0.924357725537	0.112970639627	0.169307105556	0.207701108060	-0.335762990834	-0.473355426473	-0.004617564741	0.100118517801	1.613669016002	-0.051870174783	-1.050867418391	1.174395997677	2.537057538013	1.893828028408	0.316545514853	3.156425167199	6.021831264957	0.000011167229	0.248200805863	0.000035950917	0.165527596844	0.689416194904	0.000414187509	0.279079438962	0.000333479678	0.000961769685	0.059219814498	0.002860364209	0.514022735312	0.036431025311	0.020445409976	-0.000000000000	0.233543500963	0.000000000000	0.149741749655	0.460568224814	-0.000000000000	0.133771251546	0.000000000000	-0.000000000000	-0.000000000000	0.000000000000	0.708659269051	0.000000000000	0.000000000000	0.000000000000	-41.365735307755	-3.420111198530
0.023093462669	0.527042777600	0.924352608974	0.112866518242	0.169423333582	0.207952781224	-0.335575256242	-0.473324001888	-0.004304868024	0.100715273392	1.613427159076	-0.051376186554	-1.050182916478	1.170951458493	2.541423322334	1.894444969566	0.317560447044	3.153446473108	6.020034381856	0.000011133225	0.248153099761	0.000035841446	0.165479313197	0.688715439507	0.000412926307	0.278638776563	0.000332464232	0.000958841094	0.059039489987	0.002851654391	0.514608806675	0.036590949862	0.020535562269	-0.000000000000	0.231525110064	0.000000000000	0.149600149887	0.457999647879	-0.000000000000	0.134953875986	0.000000000000	-0.000000000000	-0.000000000000	0.000000000000	0.704328167379	0.000000000000	0.000000000000	0.000000000000	-41.330129514471	-3.444952186078
0.023192576243	0.527202677980	0.924347541399	0.112762465184	0.169539219365	0.208204887267	-0.335387460228	-0.473292478685	-0.003992465070	0.101311854378	1.613181298160	-0.050881669448	-1.049488703693	1.167490003436	2.545792470154	1.895067489642	0.318535621276	3.150497218845	6.018308133896	0.000011099324	0.248099392918	0.000035732309	0.165430745402	0.688008996587	0.000411668945	0.278203057077	0.000331451877	0.000955921420	0.058859714565	0.002842971095	0.515179905230	0.036750850242	0.020625647127	-0.000000000000	0.229506719164	0.000000000000	0.149458550119	0.455431070944	-0.000000000000	0.136136500426	0.000000000000	-0.000000000000	-0.000000000000	0.000000000000	0.699997065707	0.000000000000	0.000000000000	0.000000000000	-41.293599817811	-3.469814889282
0.023291689817	0.527362553796	0.924342522864	0.112658481406	0.169654761247	0.208457426504	-0.335199602230	-0.473260860777	-0.003680353004	0.101908267816	1.612931477597	-0.050386622287	-1.048784931129	1.164011974604	2.550164671134	1.895695737156	0.319471562469	3.147576538831	6.016653647840	0.000011065527	0.248039703606	0.000035623504	0.165381894325	0.687296883463	0.000410415412	0.277772265453	0.000330442605	0.000953010636	0.058680486559	0.002834314240	0.515736076572	0.036910726058	0.020715662432	0.000000000000	0.227488328265	0.000000000000	0.149316950350	0.452862494008	-0.000000000000	0.137319124866	0.000000000000	-0.000000000000	-0.000000000000	0.000000000000	0.695665964035	0.000000000000	0.000000000000	0.000000000000	-41.256151477166	-3.494697548693
0.023390803390	0.527522404657	0.924337553420	0.112554567849	0.169769957602	0.208710399225	-0.335011681675	-0.473229152027	-0.003368529036	0.102504520875	1.612677740908	-0.049891043660	-1.048071747480	1.160517708375	2.554539619663	1.896329859890	0.320368787456	3.144683575834	6.015072053081	0.000011031832	0.247974050042	0.000035515030	0.165332760827	0.686579117402	0.000409165696	0.277346386686	0.000329436407	0.000950108716	0.058501804304	0.002825683745	0.516277366153	0.037070576918	0.020805606071	0.000000000000	0.225469937366	0.000000000000	0.149175350582	0.450293917073	-0.000000000000	0.138501749306	0.000000000000	-0.000000000000	-0.000000000000	0.000000000000	0.691334862363	0.000000000000	0.000000000000	0.000000000000	-41.217789699756	-3.519598433218
0.023489916964	0.527682230176	0.924332633122	0.112450725439	0.169884806836	0.208963805687	-0.334823697973	-0.473197356248	-0.003056990461	0.103100620836	1.612420130804	-0.049394931919	-1.047349299075	1.157007535476	2.558917014802	1.896970004923	0.321227805092	3.141817480762	6.013564481953	0.000010998240	0.247902450387	0.000035406887	0.165283345770	0.685855715616	0.000407919785	0.276925405816	0.000328433272	0.000947215632	0.058323666136	0.002817079529	0.516803819288	0.037230402438	0.020895475933	0.000000000000	0.223451546466	0.000000000000	0.149033750814	0.447725340138	-0.000000000000	0.139684373746	0.000000000000	-0.000000000000	-0.000000000000	0.000000000000	0.687003760691	0.000000000000	0.000000000000	0.000000000000	-41.178519641139	-3.544515839738
0.023589030538	0.527842029973	0.924327762022	0.112346955087	0.169999307390	0.209217646117	-0.334635650519	-0.473165477202	-0.002745734659	0.103696575091	1.612158689192	-0.048898285176	-1.046617729904	1.153481781042	2.563296560224	1.897616318675	0.322049116366	3.138977412459	6.012132070036	0.000010964751	0.247824922747	0.000035299072	0.165233650009	0.685126695266	0.000406677668	0.276509307929	0.000327433191	0.000944331357	0.058146070400	0.002808501514	0.517315481154	0.037390202235	0.020985269912	0.000000000000	0.221433155567	0.000000000000	0.148892151045	0.445156763203	-0.000000000000	0.140866998186	0.000000000000	-0.000000000000	-0.000000000000	0.000000000000	0.682672659019	0.000000000000	0.000000000000	0.000000000000	-41.138346405697	-3.569448092740
0.023688144112	0.528001803669	0.924322940172	0.112243257689	0.170113457735	0.209471920713	-0.334447538694	-0.473133518600	-0.002434759091	0.104292391147	1.611893457181	-0.048401101301	-1.045877181646	1.149940764678	2.567677964156	1.898268946951	0.322833214499	3.136162537508	6.010775956467	0.000010931363	0.247741485173	0.000035191587	0.165183674401	0.684392073461	0.000405439334	0.276098078156	0.000326436156	0.000941455866	0.057969015443	0.002799949618	0.517812396791	0.037549975931	0.021074985905	0.000000000000	0.219414764668	0.000000000000	0.148750551277	0.442588186267	-0.000000000000	0.142049622626	0.000000000000	-0.000000000000	-0.000000000000	0.000000000000	0.678341557347	0.000000000000	0.000000000000	0.000000000000	-41.097275047115	-3.594393543954
0.023787257685	0.528161550891	0.924318167627	0.112139634129	0.170227256374	0.209726629647	-0.334259361867	-0.473101484108	-0.002124061301	0.104888076621	1.611624475093	-0.047903377916	-1.045127793695	1.146384800516	2.572060939323	1.898928034975	0.323580585045	3.133372030037	6.009497284250	0.000010898077	0.247652155660	0.000035084428	0.165133419797	0.683651867257	0.000404204770	0.275691701674	0.000325442157	0.000938589130	0.057792499619	0.002791423763	0.518294611101	0.037709723153	0.021164621812	0.000000000000	0.217396373768	0.000000000000	0.148608951509	0.440019609332	-0.000000000000	0.143232247065	0.000000000000	-0.000000000000	-0.000000000000	0.000000000000	0.674010455675	0.000000000000	0.000000000000	0.000000000000	-41.055310568831	-3.619350572006
0.023886371259	0.528321271269	0.924313444440	0.112036085275	0.170340701840	0.209981773059	-0.334071119389	-0.473069377341	-0.001813638914	0.105483639247	1.611351782467	-0.047405112393	-1.044369703188	1.142814197273	2.576445202893	1.899593727436	0.324291705988	3.130605071523	6.008297200565	0.000010864892	0.247556952149	0.000034977596	0.165082887047	0.682906093659	0.000402973965	0.275290163704	0.000324451185	0.000935731123	0.057616521286	0.002782923870	0.518762168849	0.037869443531	0.021254175540	0.000000000000	0.215377982869	0.000000000000	0.148467351741	0.437451032397	-0.000000000000	0.144414871505	0.000000000000	0.000000000000	-0.000000000000	0.000000000000	0.669679354003	0.000000000000	0.000000000000	0.000000000000	-41.012457924481	-3.644317582076
0.023985484833	0.528480964437	0.924308770665	0.111932611985	0.170453792698	0.210237351063	-0.333882810598	-0.473037201870	-0.001503489637	0.106079086870	1.611075418065	-0.046906301852	-1.043603045026	1.139229258305	2.580830476427	1.900266168527	0.324967047838	3.127860850611	6.007176857081	0.000010831809	0.247455892527	0.000034871089	0.165032076997	0.682154769620	0.000401746908	0.274893449514	0.000323463230	0.000932881819	0.057441078808	0.002774449858	0.519215114665	0.038029136699	0.021343644999	0.000000000000	0.213359591969	0.000000000000	0.148325751972	0.434882455462	-0.000000000000	0.145597495945	0.000000000000	0.000000000000	-0.000000000000	0.000000000000	0.665348252331	0.000000000000	0.000000000000	0.000000000000	-40.968722018322	-3.669293005561
0.024084598406	0.528640630033	0.924304146356	0.111829215099	0.170566527543	0.210493363746	-0.333694434819	-0.473004961217	-0.001193611255	0.106674427452	1.610795419880	-0.046406943154	-1.042827951903	1.135630281654	2.585216485822	1.900945501982	0.325607073716	3.125138562922	6.006137410266	0.000010798826	0.247348994625	0.000034764907	0.164980990492	0.681397912039	0.000400523587	0.274501544414	0.000322478284	0.000930041191	0.057266170552	0.002766001650	0.519653493043	0.038188802295	0.021433028103	0.000000000000	0.211341201070	0.000000000000	0.148184152204	0.432313878526	-0.000000000000	0.146780120385	0.000000000000	0.000000000000	-0.000000000000	0.000000000000	0.661017150659	0.000000000000	0.000000000000	0.000000000000	-40.924107705642	-3.694275299753
0.024183711980	0.528800267699	0.924299571567	0.111725895449	0.170678904996	0.210749811168	-0.333505991362	-0.472972658860	-0.000884001636	0.107269669067	1.610511825145	-0.045907032901	-1.042044554325	1.132017560107	2.589602961268	1.901631871116	0.326212239444	3.122437410876	6.005180021701	0.000010765943	0.247236276222	0.000034659047	0.164929628374	0.680635537768	0.000399303992	0.274114433762	0.000321496336	0.000927209213	0.057091794893	0.002757579167	0.520077348339	0.038348439961	0.021522322771	0.000000000000	0.209322810171	0.000000000000	0.148042552436	0.429745301591	-0.000000000000	0.147962744825	0.000000000000	0.000000000000	-0.000000000000	0.000000000000	0.656686048987	0.000000000000	0.000000000000	0.000000000000	-40.878619793153	-3.719262947525
0.024282825554	0.528959877081	0.924295046354	0.111622653850	0.170790923710	0.211006693361	-0.333317479521	-0.472940298232	-0.000574658722	0.107864819906	1.610224670330	-0.045406567429	-1.041252980633	1.128391381237	2.593989637194	1.902325418869	0.326782993631	3.119756603511	6.004305858399	0.000010733161	0.247117755041	0.000034553510	0.164877991483	0.679867663605	0.000398088110	0.273732102957	0.000320517379	0.000924385858	0.056917950208	0.002749182330	0.520486724778	0.038508049342	0.021611526927	0.000000000000	0.207304419271	0.000000000000	0.147900952667	0.427176724656	-0.000000000000	0.149145369265	0.000000000000	0.000000000000	-0.000000000000	0.000000000000	0.652354947315	0.000000000000	0.000000000000	0.000000000000	-40.832263039371	-3.744254457017
0.024381939127	0.529119457826	0.924290570771	0.111519491107	0.170902582365	0.211264010332	-0.333128898579	-0.472907882722	-0.000265580538	0.108459888277	1.609933991159	-0.044905542806	-1.040453357025	1.124752027452	2.598376252221	1.903026287838	0.327319777751	3.117095356307	6.003516093116	0.000010700479	0.246993448750	0.000034448295	0.164826080654	0.679094306296	0.000396875931	0.273354537446	0.000319541403	0.000921571100	0.056744634881	0.002740811062	0.520881666446	0.038667630088	0.021700638501	0.000000000000	0.205286028372	0.000000000000	0.147759352899	0.424608147721	-0.000000000000	0.150327993705	0.000000000000	0.000000000000	-0.000000000000	0.000000000000	0.648023845643	0.000000000000	0.000000000000	0.000000000000	-40.785042154977	-3.769248361339
0.024481052701	0.529279009588	0.924286144875	0.111416408011	0.171013879669	0.211521762063	-0.332940247802	-0.472875415674	0.000043234819	0.109054882603	1.609639822603	-0.044403954827	-1.039645807576	1.121099776040	2.602762549123	1.903734620321	0.327823026225	3.114452891013	6.002811904674	0.000010667896	0.246863374966	0.000034343400	0.164773896722	0.678315482539	0.000395667442	0.272981722718	0.000318568398	0.000918764914	0.056571847299	0.002732465284	0.521262217299	0.038827181849	0.021789655427	0.000000000000	0.203267637473	0.000000000000	0.147617753131	0.422039570785	-0.000000000000	0.151510618145	0.000000000000	0.000000000000	-0.000000000000	0.000000000000	0.643692743971	0.000000000000	0.000000000000	0.000000000000	-40.736961803169	-3.794243218282
0.024580166275	0.529438532022	0.924281768721	0.111313405342	0.171124814358	0.211779948508	-0.332751526444	-0.472842900392	0.000351789170	0.109649811424	1.609342198897	-0.043901799012	-1.038830454259	1.117434899211	2.607148274773	1.904450558351	0.328293166494	3.111828435476	6.002194478278	0.000010635412	0.246727551251	0.000034238824	0.164721440518	0.677531208977	0.000394462634	0.272613644307	0.000317598356	0.000915967272	0.056399585856	0.002724144919	0.521628421156	0.038986704284	0.021878575645	0.000000000000	0.201249246573	0.000000000000	0.147476153362	0.419470993850	-0.000000000000	0.152693242585	0.000000000000	0.000000000000	-0.000000000000	0.000000000000	0.639361642299	0.000000000000	0.000000000000	0.000000000000	-40.688026599995	-3.819237610027
0.024679279848	0.529598024788	0.924277442366	0.111210483867	0.171235385194	0.212038569601	-0.332562733744	-0.472810340137	0.000660084262	0.110244683398	1.609041153533	-0.043399070600	-1.038007416962	1.113757664136	2.611533180106	1.905174243742	0.328730619092	3.109221223472	6.001665005842	0.000010603027	0.246585995113	0.000034134567	0.164668712872	0.676741502206	0.000393261494	0.272250287790	0.000316631268	0.000913178149	0.056227848950	0.002715849890	0.521980321703	0.039146197050	0.021967397101	0.000000000000	0.199230855674	0.000000000000	0.147334553594	0.416902416915	-0.000000000000	0.153875867024	0.000000000000	0.000000000000	-0.000000000000	0.000000000000	0.635030540627	0.000000000000	0.000000000000	0.000000000000	-40.638241114673	-3.844230142873
0.024778393422	0.529757487548	0.924273165866	0.111107644343	0.171345590963	0.212297625246	-0.332373868928	-0.472777738126	0.000968121768	0.110839507303	1.608736719273	-0.042895764545	-1.037176813505	1.110068332990	2.615917020077	1.905905818121	0.329135797720	3.106630494542	6.001224686312	0.000010570741	0.246438724008	0.000034030627	0.164615714610	0.675946378771	0.000392064011	0.271891638791	0.000315667125	0.000910397519	0.056056634983	0.002707580119	0.522317962495	0.039305659810	0.022056117744	0.000000000000	0.197212464774	0.000000000000	0.147192953826	0.414333839979	-0.000000000000	0.155058491464	0.000000000000	0.000000000000	-0.000000000000	0.000000000000	0.630699438955	0.000000000000	0.000000000000	0.000000000000	-40.587609869899	-3.869219446966
0.024877506996	0.529916919968	0.924268939280	0.111004887512	0.171455430482	0.212557115326	-0.332184931206	-0.472745097539	0.001275903283	0.111434292034	1.608428928150	-0.042391875512	-1.036338759663	1.106367162987	2.620299553619	1.906645422968	0.329509109307	3.104055493826	6.000874725996	0.000010538553	0.246285755338	0.000033927003	0.164562446556	0.675145855164	0.000390870175	0.271537682973	0.000314705918	0.000907625355	0.055885942364	0.002699335529	0.522641386952	0.039465092230	0.022144735534	0.000000000000	0.195194073875	0.000000000000	0.147051354057	0.411765263044	-0.000000000000	0.156241115904	0.000000000000	0.000000000000	-0.000000000000	0.000000000000	0.626368337283	0.000000000000	0.000000000000	0.000000000000	-40.536137342135	-3.894204176039
0.024976620569	0.530076321716	0.924264762665	0.110902214109	0.171564902587	0.212817039701	-0.331995919775	-0.472712421515	0.001583430329	0.112029046607	1.608117811470	-0.041887397874	-1.035493369174	1.102654406412	2.624680543602	1.907393199657	0.329850954084	3.101495471903	6.000616338892	0.000010506463	0.246127106451	0.000033823696	0.164508909532	0.674339947830	0.000389679974	0.271188406047	0.000313747638	0.000904861634	0.055715769503	0.002691116045	0.522950638363	0.039624493978	0.022233248431	0.000000000000	0.193175682976	0.000000000000	0.146909754289	0.409196686109	-0.000000000000	0.157423740344	0.000000000000	0.000000000000	-0.000000000000	0.000000000000	0.622037235611	0.000000000000	0.000000000000	0.000000000000	-40.483827961893	-3.919183007152
0.025075734143	0.530235692465	0.924260636080	0.110799624854	0.171674006144	0.213077398204	-0.331806833818	-0.472679713152	0.001890704353	0.112623780159	1.607803399818	-0.041382325704	-1.034640753763	1.098930310664	2.629059756800	1.908149289494	0.330161725639	3.098949684632	6.000450747020	0.000010474471	0.245962794644	0.000033720702	0.164455104357	0.673528673161	0.000388493398	0.270843793765	0.000312792275	0.000902106327	0.055546114820	0.002682921588	0.523245759885	0.039783864727	0.022321654406	0.000000000000	0.191157292076	0.000000000000	0.146768154521	0.406628109174	-0.000000000000	0.158606364784	0.000000000000	0.000000000000	-0.000000000000	0.000000000000	0.617706133939	0.000000000000	0.000000000000	0.000000000000	-40.430686113994	-3.944154640452
0.025174847717	0.530395031890	0.924256559584	0.110697120459	0.171782740041	0.213338190650	-0.331617672505	-0.472646975511	0.002197726730	0.113218501948	1.607485723059	-0.040876652774	-1.033781023151	1.095195118276	2.633436963850	1.908913833752	0.330441810980	3.096417392992	6.000379180763	0.000010442576	0.245792837161	0.000033618023	0.164401031847	0.672712047502	0.000387310434	0.270503831923	0.000311839822	0.000899359411	0.055376976735	0.002674752084	0.523526794544	0.039943204152	0.022409951435	0.000000000000	0.189138901177	0.000000000000	0.146626554752	0.404059532238	-0.000000000000	0.159788989224	0.000000000000	0.000000000000	-0.000000000000	0.000000000000	0.613375032267	0.000000000000	0.000000000000	0.000000000000	-40.376716137823	-3.969117798927
0.025273961291	0.530554339668	0.924252533238	0.110594701623	0.171891103190	0.213599416828	-0.331428434990	-0.472614211616	0.002504498762	0.113813221355	1.607164810345	-0.040370372549	-1.032914285071	1.091449066958	2.637811939216	1.909686973715	0.330691590593	3.093897862929	6.000402879202	0.000010410778	0.245617251193	0.000033515656	0.164346692816	0.671890087146	0.000386131073	0.270168506361	0.000310890268	0.000896620859	0.055208353677	0.002666607456	0.523793785234	0.040102511930	0.022498137498	0.000000000000	0.187120510278	0.000000000000	0.146484954984	0.401490955303	-0.000000000000	0.160971613664	0.000000000000	0.000000000000	-0.000000000000	0.000000000000	0.609043930595	0.000000000000	0.000000000000	0.000000000000	-40.321922327562	-3.994071228175
0.025373074864	0.530713615480	0.924248557101	0.110492369035	0.171999094525	0.213861076505	-0.331239120415	-0.472581424450	0.002811021675	0.114407947882	1.606840690113	-0.039863478183	-1.032040645284	1.087692389615	2.642184461160	1.910468850713	0.330911438497	3.091390365201	6.000523090465	0.000010379077	0.245436053878	0.000033413600	0.164292088076	0.671062808338	0.000384955303	0.269837802962	0.000309943607	0.000893890646	0.055040244076	0.002658487629	0.524046774719	0.040261787741	0.022586210585	0.000000000000	0.185102119378	0.000000000000	0.146343355216	0.398922378368	-0.000000000000	0.162154238104	0.000000000000	0.000000000000	-0.000000000000	0.000000000000	0.604712828923	0.000000000000	0.000000000000	0.000000000000	-40.266308932418	-4.019013696177
0.025472188438	0.530872859009	0.924244631235	0.110390123374	0.172106713006	0.214123169428	-0.331049727907	-0.472548616962	0.003117296629	0.115002691160	1.606513390088	-0.039355962510	-1.031160207588	1.083925314379	2.646554311702	1.911259606165	0.331101722297	3.088894175223	6.000741072069	0.000010347473	0.245249262304	0.000033311856	0.164237218436	0.670230227271	0.000383783112	0.269511707650	0.000308999827	0.000891168746	0.054872646370	0.002650392526	0.524285805633	0.040421031271	0.022674168691	0.000000000000	0.183083728479	0.000000000000	0.146201755447	0.396353801433	-0.000000000000	0.163336862543	0.000000000000	0.000000000000	-0.000000000000	0.000000000000	0.600381727251	0.000000000000	0.000000000000	0.000000000000	-40.209880156830	-4.043943993075
0.025571302012	0.531032069942	0.924240755701	0.110287965309	0.172213957612	0.214385695321	-0.330860256578	-0.472515792065	0.003423324706	0.115597460939	1.606182937290	-0.038847818046	-1.030273073833	1.080148064637	2.650921276594	1.912059381612	0.331262803234	3.086408572924	6.001058091273	0.000010315965	0.245056893504	0.000033210421	0.164182084702	0.669392360092	0.000382614492	0.269190206394	0.000308058922	0.000888455134	0.054705558999	0.002642322073	0.524510920480	0.040580242204	0.022762009819	0.000000000000	0.181065337580	0.000000000000	0.146060155679	0.393785224497	-0.000000000000	0.164519486983	0.000000000000	0.000000000000	-0.000000000000	0.000000000000	0.596050625579	0.000000000000	0.000000000000	0.000000000000	-40.152640160668	-4.068860930964
0.025670415585	0.531191247968	0.924236930564	0.110185895500	0.172320827347	0.214648653888	-0.330670705527	-0.472482952634	0.003729106922	0.116192267101	1.605849358028	-0.038339036978	-1.029379343930	1.076360859049	2.655285145283	1.912868318764	0.331395036233	3.083932842588	6.001475425430	0.000010284553	0.244858964461	0.000033109295	0.164126687679	0.668549222896	0.000381449429	0.268873285206	0.000307120882	0.000885749786	0.054538980409	0.002634276194	0.524722161634	0.040739420229	0.022849731977	0.000000000000	0.179046946680	0.000000000000	0.145918555911	0.391216647562	-0.000000000000	0.165702111423	0.000000000000	0.000000000000	-0.000000000000	0.000000000000	0.591719523907	0.000000000000	0.000000000000	0.000000000000	-40.094593059419	-4.093763343680
0.025769529159	0.531350392777	0.924233155885	0.110083914593	0.172427321233	0.214912044812	-0.330481073840	-0.472450101513	0.004034644219	0.116787119650	1.605512677911	-0.037829611161	-1.028479115865	1.072563911572	2.659645710887	1.913686559534	0.331498769949	3.081466272713	6.001994362352	0.000010253236	0.244655492106	0.000033008478	0.164071028168	0.667700831732	0.000380287915	0.268560930138	0.000306185698	0.000883052675	0.054372909052	0.002626254815	0.524919571341	0.040898565039	0.022937333181	0.000000000000	0.177028555781	0.000000000000	0.145776956143	0.388648070627	-0.000000000000	0.166884735863	0.000000000000	0.000000000000	-0.000000000000	0.000000000000	0.587388422235	0.000000000000	0.000000000000	0.000000000000	-40.035742924351	-4.118650086603
0.025868642733	0.531509504064	0.924229431729	0.109982023230	0.172533438316	0.215175867755	-0.330291360587	-0.472417241509	0.004339937470	0.117382028721	1.605172921840	-0.037319532112	-1.027572485703	1.068757431485	2.664002770164	1.914514246080	0.331574346811	3.079008155862	6.002616200673	0.000010222015	0.244446493320	0.000032907967	0.164015106969	0.666847202596	0.000379129937	0.268253127287	0.000305253361	0.000880363777	0.054207343383	0.002618257862	0.525103191717	0.041057676326	0.023024811457	0.000000000000	0.175010164881	0.000000000000	0.145635356374	0.386079493692	-0.000000000000	0.168067360303	0.000000000000	0.000000000000	-0.000000000000	0.000000000000	0.583057320563	0.000000000000	0.000000000000	0.000000000000	-39.976093782679	-4.143520036464
0.025967756306	0.531668581525	0.924225758162	0.109880222039	0.172639177662	0.215440122359	-0.330101564826	-0.472384375396	0.004644987478	0.117977004579	1.604830114015	-0.036808791006	-1.026659547604	1.064941623399	2.668356123482	1.915351520845	0.331622103065	3.076557788518	6.003342250211	0.000010190889	0.244231984928	0.000032807762	0.163958924878	0.665988351440	0.000377975485	0.267949862792	0.000304323864	0.000877683067	0.054042281861	0.002610285259	0.525273064751	0.041216753787	0.023112164835	0.000000000000	0.172991773982	0.000000000000	0.145493756606	0.383510916756	-0.000000000000	0.169249984743	0.000000000000	0.000000000000	-0.000000000000	0.000000000000	0.578726218891	0.000000000000	0.000000000000	0.000000000000	-39.915649617702	-4.168372091154
0.026066869880	0.531827624860	0.924222135250	0.109778511642	0.172744538355	0.215704808249	-0.329911685598	-0.472351505914	0.004949794977	0.118572057617	1.604484277936	-0.036297378669	-1.025740393828	1.061116687284	2.672705574797	1.916198526598	0.331642368810	3.074114470940	6.004173832349	0.000010159858	0.244011983710	0.000032707862	0.163902482691	0.665124294163	0.000376824549	0.267651122833	0.000303397197	0.000875010519	0.053877722953	0.002602336932	0.525429232303	0.041375797121	0.023199391354	0.000000000000	0.170973383083	0.000000000000	0.145352156838	0.380942339821	-0.000000000000	0.170432609183	0.000000000000	0.000000000000	-0.000000000000	0.000000000000	0.574395117219	0.000000000000	0.000000000000	0.000000000000	-39.854414368939	-4.193205169550
0.026165983454	0.531986633768	0.924218563059	0.109676892649	0.172849519501	0.215969925026	-0.329721721932	-0.472318635772	0.005254360631	0.119167198361	1.604135436398	-0.035785285571	-1.024815114743	1.057282818477	2.677050931626	1.917055406473	0.331635468036	3.071677507017	6.005112280412	0.000010128921	0.243786506389	0.000032608266	0.163845781198	0.664255046619	0.000375677117	0.267356893634	0.000302473352	0.000872346110	0.053713665126	0.002594412809	0.525571736108	0.041534806029	0.023286489060	0.000000000000	0.168954992183	0.000000000000	0.145210557069	0.378373762886	-0.000000000000	0.171615233623	0.000000000000	0.000000000000	-0.000000000000	0.000000000000	0.570064015547	0.000000000000	0.000000000000	0.000000000000	-39.792391932246	-4.218018211332
0.026265097027	0.532145607953	0.924215041658	0.109575365664	0.172954120223	0.216235472277	-0.329531672842	-0.472285767648	0.005558685034	0.119762437469	1.603783611500	-0.035272501823	-1.023883798833	1.053440207702	2.681392005019	1.917922304015	0.331601718662	3.069246204129	6.006158940049	0.000010098078	0.243555569641	0.000032508974	0.163788821190	0.663380624612	0.000374533179	0.267067161457	0.000301552319	0.000869689813	0.053550106857	0.002586512814	0.525700617770	0.041693780214	0.023373456008	0.000000000000	0.166936601284	0.000000000000	0.145068957301	0.375805185951	-0.000000000000	0.172797858063	0.000000000000	0.000000000000	-0.000000000000	0.000000000000	0.565732913875	0.000000000000	0.000000000000	0.000000000000	-39.729586159920	-4.242810176824
0.026364210601	0.532304547120	0.924211571115	0.109473931281	0.173058339665	0.216501449567	-0.329341537329	-0.472252904186	0.005862768714	0.120357785734	1.603428824636	-0.034759017168	-1.022946532705	1.049589041076	2.685728609543	1.918799363214	0.331541432563	3.066819873007	6.007315169628	0.000010067330	0.243319190090	0.000032409984	0.163731603453	0.662501043898	0.000373392724	0.266781912611	0.000300634092	0.000867041605	0.053387046622	0.002578636875	0.525815918770	0.041852719382	0.023460290261	0.000000000000	0.164918210385	0.000000000000	0.144927357533	0.373236609015	-0.000000000000	0.173980482502	0.000000000000	0.000000000000	-0.000000000000	0.000000000000	0.561401812203	0.000000000000	0.000000000000	0.000000000000	-39.666000860788	-4.267580046825
0.026463324175	0.532463450977	0.924208151500	0.109372590085	0.173162176988	0.216767856444	-0.329151314377	-0.472220048002	0.006166612131	0.120953254084	1.603071096503	-0.034244820977	-1.022003401091	1.045729500126	2.690060563253	1.919686728555	0.331454915606	3.064397827585	6.008582340625	0.000010036675	0.243077384309	0.000032311296	0.163674128773	0.661616320186	0.000372255742	0.266501133444	0.000299718660	0.000864401461	0.053224482907	0.002570784918	0.525917680461	0.042011623239	0.023546989889	0.000000000000	0.162899819485	0.000000000000	0.144785757764	0.370668032080	-0.000000000000	0.175163106942	0.000000000000	0.000000000000	-0.000000000000	0.000000000000	0.557070710531	0.000000000000	0.000000000000	0.000000000000	-39.601639800294	-4.292326822456
0.026562437748	0.532622319234	0.924204782885	0.109271342653	0.173265631370	0.217034692439	-0.328961002959	-0.472187201681	0.006470215673	0.121548853582	1.602710447092	-0.033729902241	-1.021054486861	1.041861761794	2.694387687678	1.920584545055	0.331342467675	3.061979384868	6.009961838032	0.000010006113	0.242830168821	0.000032212908	0.163616397932	0.660726469136	0.000371122223	0.266224810345	0.000298806016	0.000861769356	0.053062414199	0.002562956870	0.526005944070	0.042170491496	0.023633552971	0.000000000000	0.160881428586	0.000000000000	0.144644157996	0.368099455145	-0.000000000000	0.176345731382	0.000000000000	0.000000000000	-0.000000000000	0.000000000000	0.552739608859	0.000000000000	0.000000000000	0.000000000000	-39.536506700555	-4.317049525010
0.026661551322	0.532781151602	0.924201465342	0.109170189555	0.173368702008	0.217301957064	-0.328770602032	-0.472154367777	0.006773579666	0.122144595432	1.602346895696	-0.033214249565	-1.020099871019	1.037985998449	2.698709807792	1.921492958309	0.331204382699	3.059563864787	6.011455060764	0.000009975644	0.242577560099	0.000032114819	0.163558411710	0.659831506360	0.000369992154	0.265952929746	0.000297896151	0.000859145266	0.052900838990	0.002555152659	0.526080750698	0.042329323863	0.023719977593	0.000000000000	0.158863037686	0.000000000000	0.144502558228	0.365530878209	-0.000000000000	0.177528355822	0.000000000000	0.000000000000	-0.000000000000	0.000000000000	0.548408507187	0.000000000000	0.000000000000	0.000000000000	-39.470605240416	-4.341747195811
0.026760664896	0.532939947793	0.924198198944	0.109069131352	0.173471388114	0.217569649814	-0.328580110537	-0.472121548818	0.007076704365	0.122740490974	1.601980460904	-0.032697851162	-1.019139632711	1.034102377885	2.703026752004	1.922412114533	0.331040948675	3.057150590064	6.013063422073	0.000009945268	0.242319574565	0.000032017030	0.163500170884	0.658931447424	0.000368865527	0.265685478118	0.000296989056	0.000856529166	0.052739755778	0.002547372211	0.526142141322	0.042488120055	0.023806261853	0.000000000000	0.156844646787	0.000000000000	0.144360958459	0.362962301274	-0.000000000000	0.178710980262	0.000000000000	0.000000000000	-0.000000000000	0.000000000000	0.544077405515	0.000000000000	0.000000000000	0.000000000000	-39.403939055492	-4.366418896070
0.026859778470	0.533098707524	0.924194983766	0.108968168596	0.173573688918	0.217837770170	-0.328389527402	-0.472088747302	0.007379589958	0.123336551692	1.601611160598	-0.032180694844	-1.018173849229	1.030211063337	2.707338352136	1.923342160607	0.330852447693	3.054738886069	6.014788349970	0.000009914985	0.242056228591	0.000031919538	0.163441676230	0.658026307846	0.000367742330	0.265422441977	0.000296084723	0.000853921032	0.052579163065	0.002539615455	0.526190156795	0.042646879785	0.023892403854	0.000000000000	0.154826255888	0.000000000000	0.144219358691	0.360393724339	-0.000000000000	0.179893604702	0.000000000000	0.000000000000	-0.000000000000	0.000000000000	0.539746303843	0.000000000000	0.000000000000	0.000000000000	-39.336511738185	-4.391063706762
0.026958892043	0.533257430511	0.924191819882	0.108867301835	0.173675603665	0.218106317591	-0.328198851542	-0.472055965700	0.007682236570	0.123932789210	1.601239011957	-0.031662768019	-1.017202596011	1.026312213471	2.711644443403	1.924283244123	0.330639155950	3.052328080686	6.016631287657	0.000009884794	0.241787538500	0.000031822343	0.163382928521	0.657116103096	0.000366622554	0.265163807876	0.000295183144	0.000851320840	0.052419059358	0.002531882319	0.526224837842	0.042805602772	0.023978401709	0.000000000000	0.152807864988	0.000000000000	0.144077758923	0.357825147404	-0.000000000000	0.181076229142	0.000000000000	0.000000000000	-0.000000000000	0.000000000000	0.535415202171	0.000000000000	0.000000000000	0.000000000000	-39.268326837704	-4.415680728493
0.027058005617	0.533416116472	0.924188707371	0.108766531606	0.173777131617	0.218375291525	-0.328008081855	-0.472023206456	0.007984644254	0.124529215296	1.600864031452	-0.031144057678	-1.016225946645	1.022405982396	2.715944864406	1.925235513424	0.330401343776	3.049917504173	6.018593693960	0.000009854695	0.241513520566	0.000031725444	0.163323928527	0.656200848598	0.000365506187	0.264909562412	0.000294284311	0.000848728565	0.052259443167	0.002524172730	0.526246225069	0.042964288734	0.024064253541	0.000000000000	0.150789474089	0.000000000000	0.143936159154	0.355256570468	-0.000000000000	0.182258853582	0.000000000000	0.000000000000	-0.000000000000	0.000000000000	0.531084100499	0.000000000000	0.000000000000	0.000000000000	-39.199387860055	-4.440269081387
0.027157119191	0.533574765128	0.924185646311	0.108665858440	0.173878272048	0.218644691401	-0.327817217224	-0.471990471986	0.008286813002	0.125125841865	1.600486234843	-0.030624550391	-1.015243972867	1.018492519656	2.720239457109	1.926199117659	0.330139275643	3.047506489024	6.020677043776	0.000009824687	0.241234191010	0.000031628839	0.163264677016	0.655280559729	0.000364393220	0.264659692221	0.000293388214	0.000846144184	0.052100313007	0.002516486616	0.526254358953	0.043122937389	0.024149957480	0.000000000000	0.148771083190	0.000000000000	0.143794559386	0.352687993533	-0.000000000000	0.183441478022	0.000000000000	0.000000000000	-0.000000000000	0.000000000000	0.526752998827	0.000000000000	0.000000000000	0.000000000000	-39.129698268029	-4.464827904969
0.027256232764	0.533733376200	0.924182636781	0.108565282863	0.173979024249	0.218914516635	-0.327626256519	-0.471957764682	0.008588742736	0.125722680977	1.600105637178	-0.030104232301	-1.014256744567	1.014571970231	2.724528066829	1.927174206821	0.329853210184	3.045094369833	6.022882828524	0.000009794771	0.240949566007	0.000031532530	0.163205174754	0.654355251817	0.000363283641	0.264414183981	0.000292494846	0.000843567673	0.051941667399	0.002508823907	0.526249279853	0.043281548462	0.024235511666	0.000000000000	0.146752692290	0.000000000000	0.143652959618	0.350119416598	-0.000000000000	0.184624102461	0.000000000000	0.000000000000	-0.000000000000	0.000000000000	0.522421897155	0.000000000000	0.000000000000	0.000000000000	-39.059261481169	-4.489356358060
0.027355346338	0.533891949412	0.924179678862	0.108464805390	0.174079387526	0.219184766625	-0.327435198594	-0.471925086909	0.008890433314	0.126319744842	1.599722252791	-0.029583089111	-1.013264329780	1.010644474534	2.728810542223	1.928160931801	0.329543400199	3.042680483154	6.025212556609	0.000009764946	0.240659661682	0.000031436513	0.163145422506	0.653424940146	0.000362177442	0.264173024408	0.000291604199	0.000840999007	0.051783504868	0.002501184531	0.526231028001	0.043440121673	0.024320914249	0.000000000000	0.144734301391	0.000000000000	0.143511359849	0.347550839663	-0.000000000000	0.185806726901	0.000000000000	0.000000000000	-0.000000000000	0.000000000000	0.518090795483	0.000000000000	0.000000000000	0.000000000000	-38.988080875728	-4.513853618672
0.027454459912	0.534050484487	0.924176772637	0.108364426534	0.174179361195	0.219455440757	-0.327244042288	-0.471892441010	0.009191884528	0.126917045819	1.599336095298	-0.029061106081	-1.012266794695	1.006710168402	2.733086735277	1.929159444434	0.329210092670	3.040264167364	6.027667753885	0.000009735211	0.240364494110	0.000031340789	0.163085421031	0.652489639953	0.000361074610	0.263936200262	0.000290716263	0.000838438162	0.051625823942	0.002493568416	0.526199643508	0.043598656749	0.024406163387	0.000000000000	0.142715910491	0.000000000000	0.143369760081	0.344982262727	-0.000000000000	0.186989351341	0.000000000000	0.000000000000	-0.000000000000	0.000000000000	0.513759693811	0.000000000000	0.000000000000	0.000000000000	-38.916159784604	-4.538318883920
0.027553573485	0.534208981152	0.924173918190	0.108264146798	0.174278944590	0.219726538400	-0.327052786426	-0.471859829300	0.009493096105	0.127514596422	1.598947177593	-0.028538268018	-1.011264203646	1.002769183091	2.737356501295	1.930169897545	0.328853528768	3.037844762527	6.030249964142	0.000009705568	0.240064079318	0.000031245356	0.163025171090	0.651549366427	0.000359975137	0.263703698342	0.000289831031	0.000835885116	0.051468623155	0.002485975493	0.526155166364	0.043757153414	0.024491257249	0.000000000000	0.140697519592	0.000000000000	0.143228160313	0.342413685792	-0.000000000000	0.188171975781	0.000000000000	0.000000000000	-0.000000000000	0.000000000000	0.509428592139	0.000000000000	0.000000000000	0.000000000000	-38.843501497275	-4.562751369925
0.027652687059	0.534367439134	0.924171115606	0.108163966681	0.174378137054	0.219998058911	-0.326861429816	-0.471827254073	0.009794067706	0.128112409316	1.598555511846	-0.028014559264	-1.010256619111	0.998821645268	2.741619698890	1.931192445007	0.328473943854	3.035421610255	6.032960749585	0.000009676014	0.239758433284	0.000031150214	0.162964673438	0.650604134712	0.000358879012	0.263475505485	0.000288948495	0.000833339843	0.051311901045	0.002478405691	0.526097636436	0.043915611396	0.024576194012	0.000000000000	0.138679128693	0.000000000000	0.143086560545	0.339845108857	-0.000000000000	0.189354600221	0.000000000000	0.000000000000	-0.000000000000	0.000000000000	0.505097490467	0.000000000000	0.000000000000	0.000000000000	-38.770109259701	-4.587150311738
0.027751800633	0.534525858161	0.924168364973	0.108063886673	0.174476937943	0.220270001631	-0.326669971252	-0.471794717600	0.010094798926	0.128710497322	1.598161109501	-0.027489963693	-1.009244101713	0.994867676996	2.745876189975	1.932227241781	0.328071567487	3.032994053567	6.035801691337	0.000009646551	0.239447571937	0.000031055361	0.162903928830	0.649653959907	0.000357786224	0.263251608571	0.000288068646	0.000830802321	0.051155656154	0.002470858938	0.526027093469	0.044074030423	0.024660971863	0.000000000000	0.136660737793	0.000000000000	0.142944960776	0.337276531922	-0.000000000000	0.190537224661	0.000000000000	0.000000000000	-0.000000000000	0.000000000000	0.500766388795	0.000000000000	0.000000000000	0.000000000000	-38.695986274230	-4.611514963257
0.027850914206	0.534684237962	0.924165666379	0.107963907262	0.174575346627	0.220542365889	-0.326478409512	-0.471762222128	0.010395289298	0.129308873420	1.597763981266	-0.026964464698	-1.008226710211	0.990907395725	2.750125839758	1.933274443977	0.327646623423	3.030561436753	6.038774389945	0.000009617177	0.239131511157	0.000030960797	0.162842938017	0.648698857062	0.000356696764	0.263031994519	0.000287191476	0.000828272525	0.050999887029	0.002463335165	0.525943577088	0.044232410224	0.024745589000	0.000000000000	0.134642346894	0.000000000000	0.142803361008	0.334707954986	-0.000000000000	0.191719849101	0.000000000000	0.000000000000	-0.000000000000	0.000000000000	0.496435287123	0.000000000000	0.000000000000	0.000000000000	-38.621135699469	-4.635844597164
0.027950027780	0.534842578267	0.924163019915	0.107864028928	0.174673362485	0.220815151000	-0.326286743359	-0.471729769883	0.010695538286	0.129907550749	1.597364137114	-0.026438045185	-1.007204501497	0.986940914278	2.754368516732	1.934334208904	0.327199329615	3.028123105236	6.041880465894	0.000009587893	0.238810266776	0.000030866522	0.162781701750	0.647738841184	0.000355610621	0.262816650288	0.000286316977	0.000825750433	0.050844592222	0.002455834302	0.525847126797	0.044390750529	0.024830043629	0.000000000000	0.132623955995	0.000000000000	0.142661761240	0.332139378051	-0.000000000000	0.192902473541	0.000000000000	0.000000000000	-0.000000000000	0.000000000000	0.492104185451	0.000000000000	0.000000000000	0.000000000000	-38.545560650160	-4.660138504853
0.028049141354	0.535000878809	0.924160425672	0.107764252145	0.174770984908	0.221088356268	-0.326094971539	-0.471697363070	0.010995545292	0.130506542610	1.596961586276	-0.025910687559	-1.006177530593	0.982968340832	2.758604092674	1.935406695119	0.326729898209	3.025678405428	6.045121560141	0.000009558697	0.238483854580	0.000030772533	0.162720220776	0.646773927232	0.000354527786	0.262605562875	0.000285445141	0.000823236020	0.050689770288	0.002448356279	0.525737781980	0.044549051070	0.024914333968	0.000000000000	0.130605565095	0.000000000000	0.142520161471	0.329570801116	-0.000000000000	0.194085097980	0.000000000000	0.000000000000	-0.000000000000	0.000000000000	0.487773083779	0.000000000000	0.000000000000	0.000000000000	-38.469264197022	-4.684395996377
0.028148254927	0.535159139318	0.924157883745	0.107664577382	0.174868213297	0.221361980982	-0.325903092785	-0.471665003872	0.011295309653	0.131105862467	1.596556337236	-0.025382373718	-1.005145850643	0.978989778900	2.762832442640	1.936492062490	0.326238535541	3.023226684592	6.048499334646	0.000009529591	0.238152290303	0.000030678831	0.162658495841	0.645804130122	0.000353448248	0.262398719318	0.000284575960	0.000820729264	0.050535419787	0.002440901027	0.525615581901	0.044707311580	0.024998458244	0.000000000000	0.128587174196	0.000000000000	0.142378561703	0.327002224181	-0.000000000000	0.195267722420	0.000000000000	0.000000000000	-0.000000000000	0.000000000000	0.483441982107	0.000000000000	0.000000000000	0.000000000000	-38.392249366590	-4.708616400393
0.028247368501	0.535317359528	0.924155394229	0.107565005104	0.174965047064	0.221636024419	-0.325711105811	-0.471632694453	0.011594830640	0.131705523950	1.596148397727	-0.024853085042	-1.004109512905	0.975005327315	2.767053444961	1.937590472246	0.325725442125	3.020767290703	6.052015472931	0.000009500574	0.237815589635	0.000030585414	0.162596527685	0.644829464723	0.000352371997	0.262196106696	0.000283709425	0.000818230141	0.050381539284	0.002433468476	0.525480565704	0.044865531790	0.025082414694	0.000000000000	0.126568783296	0.000000000000	0.142236961935	0.324433647245	-0.000000000000	0.196450346860	0.000000000000	0.000000000000	-0.000000000000	0.000000000000	0.479110880435	0.000000000000	0.000000000000	0.000000000000	-38.314519141029	-4.732799064119
0.028346482075	0.535475539173	0.924152957221	0.107465535770	0.175061485630	0.221910485846	-0.325519009316	-0.471600436958	0.011894107461	0.132305540858	1.595737774724	-0.024322802382	-1.003068566746	0.971015080201	2.771266981242	1.938702087035	0.325190812649	3.018299572300	6.055671680631	0.000009471644	0.237473768214	0.000030492281	0.162534317052	0.643849945858	0.000351299023	0.261997712125	0.000282845529	0.000815738628	0.050228127347	0.002426058558	0.525332772415	0.045023711435	0.025166201566	0.000000000000	0.124550392397	0.000000000000	0.142095362166	0.321865070310	0.000000000000	0.197632971300	0.000000000000	0.000000000000	-0.000000000000	0.000000000000	0.474779778763	0.000000000000	0.000000000000	0.000000000000	-38.236076457938	-4.756943353294
0.028445595649	0.535633677987	0.924150572822	0.107366169834	0.175157528425	0.222185364517	-0.325326801985	-0.471568233511	0.012193139258	0.132905927158	1.595324474437	-0.023791506051	-1.002023059632	0.967019126958	2.775472936363	1.939827070983	0.324634835959	3.015822878350	6.059469686081	0.000009442803	0.237126841635	0.000030399432	0.162471864678	0.642865588307	0.000350229316	0.261803522761	0.000281984263	0.000813254701	0.050075182550	0.002418671202	0.525172240939	0.045181850249	0.025249817118	0.000000000000	0.122532001498	0.000000000000	0.141953762398	0.319296493375	0.000000000000	0.198815595740	0.000000000000	0.000000000000	-0.000000000000	0.000000000000	0.470448677091	0.000000000000	0.000000000000	0.000000000000	-38.156924210134	-4.781048652143
0.028544709222	0.535791775704	0.924148241133	0.107266907746	0.175253174887	0.222460659675	-0.325134482483	-0.471536086220	0.012491925109	0.133506696991	1.594908502306	-0.023259175811	-1.000973037119	0.963017552227	2.779671198479	1.940965589755	0.324057695048	3.013336558100	6.063411240892	0.000009414050	0.236774825441	0.000030306865	0.162409171300	0.641876406803	0.000349162867	0.261613525799	0.000281125621	0.000810778338	0.049922703471	0.002411306341	0.524999010064	0.045339947966	0.025333259618	0.000000000000	0.120513610598	0.000000000000	0.141812162630	0.316727916440	0.000000000000	0.199998220180	0.000000000000	0.000000000000	-0.000000000000	0.000000000000	0.466117575419	0.000000000000	0.000000000000	0.000000000000	-38.077065245414	-4.805114363355
0.028643822796	0.535949832061	0.924145962257	0.107167749952	0.175348424464	0.222736370551	-0.324942049460	-0.471503997172	0.012790464028	0.134107864673	1.594489862995	-0.022725790862	-0.999918542845	0.959010435870	2.783861659021	1.942117810612	0.323459567035	3.010839960932	6.067498120553	0.000009385384	0.236417735132	0.000030214581	0.162346237653	0.640882416035	0.000348099665	0.261427708473	0.000280269592	0.000808309516	0.049770688691	0.002403963906	0.524813118461	0.045498004323	0.025416527346	0.000000000000	0.118495219699	0.000000000000	0.141670562861	0.314159339504	0.000000000000	0.201180844620	0.000000000000	0.000000000000	-0.000000000000	0.000000000000	0.461786473747	0.000000000000	0.000000000000	0.000000000000	-37.996502366309	-4.829139908062
0.028742936370	0.536107846794	0.924143736300	0.107068696892	0.175443276610	0.223012496369	-0.324749501551	-0.471471968440	0.013088754965	0.134709444696	1.594068560385	-0.022191329834	-0.998859618516	0.954997852934	2.788044212700	1.943283902477	0.322840623153	3.008332436220	6.071732125048	0.000009356805	0.236055586158	0.000030122577	0.162283064466	0.639883630648	0.000347039700	0.261246058057	0.000279416170	0.000805848211	0.049619136796	0.002396643829	0.524614604680	0.045656019055	0.025499618592	0.000000000000	0.116476828800	0.000000000000	0.141528963093	0.311590762569	0.000000000000	0.202363469060	0.000000000000	0.000000000000	-0.000000000000	0.000000000000	0.457455372075	0.000000000000	0.000000000000	0.000000000000	-37.915238329815	-4.853124725824
0.028842049943	0.536265819637	0.924141563369	0.106969749004	0.175537730786	0.223289036338	-0.324556837372	-0.471440002079	0.013386796803	0.135311451732	1.593644597561	-0.021655770769	-0.997796303896	0.950979873622	2.792218757512	1.944464035995	0.322201028721	3.005813333178	6.076115079478	0.000009328314	0.235688393922	0.000030030854	0.162219652470	0.638880065240	0.000345982964	0.261068561861	0.000278565347	0.000803394401	0.049468046377	0.002389346041	0.524403507157	0.045813991899	0.025582531657	0.000000000000	0.114458437900	0.000000000000	0.141387363325	0.309022185634	0.000000000000	0.203546093500	0.000000000000	0.000000000000	-0.000000000000	0.000000000000	0.453124270403	0.000000000000	0.000000000000	0.000000000000	-37.833275847098	-4.877068274625
0.028941163517	0.536423750328	0.924139443575	0.106870906721	0.175631786461	0.223565989660	-0.324364055522	-0.471408100127	0.013684588363	0.135913900637	1.593217976813	-0.021119091116	-0.996728636795	0.946956563259	2.796385194742	1.945658383602	0.321540943125	3.003282000717	6.080648834701	0.000009299909	0.235316173781	0.000029939410	0.162156002393	0.637871734369	0.000344929444	0.260895207237	0.000277717115	0.000800948062	0.049317416029	0.002382070476	0.524179864209	0.045971922590	0.025665264851	0.000000000000	0.112440047001	0.000000000000	0.141245763556	0.306453608698	0.000000000000	0.204728717939	0.000000000000	0.000000000000	-0.000000000000	0.000000000000	0.448793168731	0.000000000000	0.000000000000	0.000000000000	-37.750617583196	-4.900970030874
0.029040277091	0.536581638604	0.924137377030	0.106772170472	0.175725443110	0.223843355527	-0.324171154585	-0.471376264607	0.013982128401	0.136516806449	1.592788699621	-0.020581267713	-0.995656653054	0.942927982252	2.800543428973	1.946867119587	0.320860519791	3.000737787291	6.085335267994	0.000009271591	0.234938941045	0.000029848244	0.162092114958	0.636858652543	0.000343879133	0.260725981573	0.000276871466	0.000798509173	0.049167244351	0.002374817064	0.523943714038	0.046129810866	0.025747816499	0.000000000000	0.110421656101	0.000000000000	0.141104163788	0.303885031763	0.000000000000	0.205911342379	0.000000000000	0.000000000000	-0.000000000000	0.000000000000	0.444462067059	0.000000000000	0.000000000000	0.000000000000	-37.667266156689	-4.924829489414
0.029139390664	0.536739484201	0.924135363848	0.106673540684	0.175818700213	0.224121133121	-0.323978133126	-0.471344497528	0.014279415608	0.137120184395	1.592356766650	-0.020042276776	-0.994580386535	0.938894186057	2.804693368092	1.948090420161	0.320159906156	2.998180040745	6.090176283716	0.000009243359	0.234556710978	0.000029757356	0.162027990889	0.635840834230	0.000342832020	0.260560872297	0.000276028391	0.000796077710	0.049017529946	0.002367585739	0.523695094726	0.046287656462	0.025830184933	0.000000000000	0.108403265202	0.000000000000	0.140962564020	0.301316454828	0.000000000000	0.207093966819	0.000000000000	0.000000000000	-0.000000000000	0.000000000000	0.440130965387	0.000000000000	0.000000000000	0.000000000000	-37.583224139349	-4.948646163532
0.029238504238	0.536897286856	0.924133404146	0.106575017780	0.175911557256	0.224399321616	-0.323784989691	-0.471312800884	0.014576448609	0.137724049892	1.591922177739	-0.019502093884	-0.993499869099	0.934855225132	2.808834923303	1.949328463532	0.319439243636	2.995608108165	6.095173814000	0.000009215213	0.234169498796	0.000029666745	0.161963630906	0.634818293852	0.000341788096	0.260399866873	0.000275187884	0.000793653651	0.048868271422	0.002360376433	0.523434044244	0.046445459117	0.025912368498	0.000000000000	0.106384874303	0.000000000000	0.140820964251	0.298747877893	0.000000000000	0.208276591259	0.000000000000	0.000000000000	-0.000000000000	0.000000000000	0.435799863715	0.000000000000	0.000000000000	0.000000000000	-37.498494055780	-4.972419584988
0.029337617812	0.537055046305	0.924131498044	0.106476602179	0.176004013728	0.224677920176	-0.323591722812	-0.471281176656	0.014873225968	0.138328418549	1.591484931890	-0.018960693971	-0.992415130595	0.930811144898	2.812968009132	1.950581429966	0.318698667598	2.993021335723	6.100329819452	0.000009187153	0.233777319671	0.000029576410	0.161899035728	0.633791045788	0.000340747350	0.260242952807	0.000274349936	0.000791236974	0.048719467390	0.002353189080	0.523160600444	0.046603218567	0.025994365552	0.000000000000	0.104366483403	0.000000000000	0.140679364483	0.296179300957	0.000000000000	0.209459215699	0.000000000000	0.000000000000	-0.000000000000	0.000000000000	0.431468762043	0.000000000000	0.000000000000	0.000000000000	-37.413078383025	-4.996149304038
0.029436731385	0.537212762286	0.924129645663	0.106378294298	0.176096069126	0.224956927957	-0.323398331000	-0.471249626810	0.015169746179	0.138933306171	1.591045027265	-0.018418051304	-0.991326198843	0.926761985691	2.817092543445	1.951849501871	0.317938307316	2.990419068514	6.105646289871	0.000009159178	0.233380188725	0.000029486350	0.161834206071	0.632759104374	0.000339709773	0.260090117640	0.000273514540	0.000788827655	0.048571116468	0.002346023612	0.522874801064	0.046760934548	0.026076174460	0.000000000000	0.102348092504	0.000000000000	0.140537764715	0.293610724022	0.000000000000	0.210641840139	0.000000000000	0.000000000000	-0.000000000000	0.000000000000	0.427137660371	0.000000000000	0.000000000000	0.000000000000	-37.326979550158	-5.019834889477
0.029535844959	0.537370434534	0.924127847128	0.106280094552	0.176187722947	0.225236344109	-0.323204812748	-0.471218153302	0.015466007675	0.139538728764	1.590602461166	-0.017874139475	-0.990233099612	0.922707782714	2.821208447460	1.953132863863	0.317158285938	2.987800650408	6.111125244991	0.000009131288	0.232978121038	0.000029396564	0.161769142648	0.631722483899	0.000338675356	0.259941348951	0.000272681687	0.000786425672	0.048423217274	0.002338879964	0.522576683726	0.046918606796	0.026157793604	0.000000000000	0.100329701605	0.000000000000	0.140396164947	0.291042147087	0.000000000000	0.211824464579	0.000000000000	0.000000000000	-0.000000000000	0.000000000000	0.422806558700	0.000000000000	0.000000000000	0.000000000000	-37.240199937852	-5.043475928679
0.029634958533	0.537528062786	0.924126102566	0.106182003352	0.176278974692	0.225516167772	-0.323011166532	-0.471186758074	0.015762008823	0.140144702532	1.590157230031	-0.017328931383	-0.989135856606	0.918648565985	2.825315645760	1.954431702850	0.316358720441	2.985165423878	6.116768735226	0.000009103483	0.232571131642	0.000029307051	0.161703846172	0.630681198613	0.000337644088	0.259796634357	0.000271851370	0.000784031004	0.048275768434	0.002331758067	0.522266285939	0.047076235048	0.026239221372	0.000000000000	0.098311310705	0.000000000000	0.140254565178	0.288473570152	0.000000000000	0.213007089019	0.000000000000	0.000000000000	-0.000000000000	0.000000000000	0.418475457028	0.000000000000	0.000000000000	0.000000000000	-37.152741877927	-5.067072027652
0.029734072107	0.537685646778	0.924124412107	0.106084021109	0.176369823866	0.225796398080	-0.322817390809	-0.471155443057	0.016057747925	0.140751243886	1.589709329423	-0.016782399219	-0.988034491440	0.914584360288	2.829414066312	1.955746208105	0.315539721592	2.982512729848	6.122578842451	0.000009075763	0.232159235524	0.000029217811	0.161638317352	0.629635262719	0.000336615961	0.259655961516	0.000271023582	0.000781643627	0.048128768576	0.002324657857	0.521943645097	0.047233819039	0.026320456168	0.000000000000	0.096292919806	0.000000000000	0.140112965410	0.285904993216	0.000000000000	0.214189713459	0.000000000000	0.000000000000	-0.000000000000	0.000000000000	0.414144355356	0.000000000000	0.000000000000	0.000000000000	-37.064607652865	-5.090622811097
0.029833185680	0.537843186188	0.924122775963	0.105986148266	0.176460268260	0.226077040857	-0.322623497963	-0.471124210847	0.016353223795	0.141358371449	1.589258772598	-0.016234501452	-0.986929073361	0.910515260801	2.833504084218	1.957074788039	0.314701565690	2.979841869849	6.128557140699	0.000009048126	0.231744063539	0.000029128838	0.161571710251	0.628584383384	0.000335590982	0.259528461118	0.000270198315	0.000784015301	0.047982216696	0.002317579223	0.521609091267	0.047391358484	0.026401496451	0.000000000000	0.095329990608	0.000000000000	0.139417375128	0.283134583365	0.000000000000	0.221372307240	0.000000000000	0.003119511561	-0.000000000000	0.000000000000	0.410002911802	0.000000000000	0.000000000000	0.000000000000	-36.976011478437	-5.114165272226
0.029932299254	0.538000680867	0.924121194112	0.105888385145	0.176550310832	0.226358081865	-0.322429458688	-0.471093061962	0.016648433397	0.141966098022	1.588805565456	-0.015685230988	-0.985819673866	0.906441397898	2.837584580399	1.958421395609	0.313844724898	2.977151113591	6.134707698849	0.000009020575	0.231327215476	0.000029040140	0.161503190659	0.627528267621	0.000334569107	0.259423216584	0.000269375560	0.000795878770	0.047836110704	0.002310522187	0.521262941561	0.047548853163	0.026482341743	0.000000000000	0.094367061410	0.000000000000	0.138721784847	0.280364173513	0.000000000000	0.228554901021	0.000000000000	0.006239023122	-0.000000000000	0.000000000000	0.405861468248	0.000000000000	0.000000000000	0.000000000000	-36.887163566565	-5.137727880987
0.030031412828	0.538158130497	0.924119666771	0.105790732170	0.176639949404	0.226639526849	-0.322235285132	-0.471061998895	0.016943375261	0.142574442821	1.588349753781	-0.015134542328	-0.984706465336	0.902363038546	2.841655854195	1.959784479180	0.312969966829	2.974438954503	6.141032753445	0.000008993107	0.230908704594	0.000028951713	0.161432761635	0.626466931827	0.000333550343	0.259340163540	0.000268555311	0.000817205035	0.047690449605	0.002303486640	0.520905235173	0.047706302793	0.026562991370	0.000000000000	0.093404132212	0.000000000000	0.138026194565	0.277593763661	0.000000000000	0.235737494802	0.000000000000	0.009358534684	-0.000000000000	0.000000000000	0.401720024695	0.000000000000	0.000000000000	0.000000000000	-36.798067757282	-5.161312021829
0.030130526401	0.538315534823	0.924118194082	0.105693189712	0.176729183541	0.226921374888	-0.322040975646	-0.471031023387	0.017238047185	0.143183423288	1.587891370621	-0.014582401475	-0.983589589189	0.898280406479	2.845717726386	1.961164350167	0.312077979203	2.971703762883	6.147535237782	0.000008965723	0.230488535957	0.000028863555	0.161360428994	0.625400391898	0.000332534681	0.259279234411	0.000267737559	0.000847965284	0.047545232044	0.002296472517	0.520536007295	0.047863707119	0.026643444791	0.000000000000	0.092441203014	0.000000000000	0.137330604284	0.274823353810	0.000000000000	0.242920088583	0.000000000000	0.012478046245	-0.000000000000	0.000000000000	0.397578581141	0.000000000000	0.000000000000	0.000000000000	-36.708726440294	-5.184916418673
0.030229639975	0.538472893590	0.924116776192	0.105595758128	0.176818012832	0.227203625040	-0.321846528552	-0.471000137114	0.017532446806	0.143793057155	1.587430447605	-0.014028773614	-0.982469183195	0.894193716746	2.849770023803	1.962561321332	0.311169437533	2.968943913899	6.154218120271	0.000008938422	0.230066714612	0.000028775665	0.161286198531	0.624328663680	0.000331522112	0.259240361832	0.000266922298	0.000888130790	0.047400456672	0.002289479751	0.520155293009	0.048021065886	0.026723701472	0.000000000000	0.091478273816	0.000000000000	0.136635014002	0.272052943958	0.000000000000	0.250102682364	0.000000000000	0.015597557806	-0.000000000000	0.000000000000	0.393437137588	0.000000000000	0.000000000000	0.000000000000	-36.619141934050	-5.208539831225
0.030328753549	0.538630206549	0.924115413249	0.105498437761	0.176906436884	0.227486276348	-0.321651942139	-0.470969341682	0.017826571600	0.144403362450	1.586967014934	-0.013473623085	-0.981345381462	0.890103175680	2.853812579319	1.963975706908	0.310245005121	2.966157787290	6.161084405523	0.000008911205	0.229643245592	0.000028688044	0.161210076025	0.623251762971	0.000330512626	0.259223478638	0.000266109518	0.000937672914	0.047256122141	0.002282508279	0.519763127291	0.048178378845	0.026803760887	0.000000000000	0.090515344617	0.000000000000	0.135939423720	0.269282534107	0.000000000000	0.257285276145	0.000000000000	0.018717069367	-0.000000000000	0.000000000000	0.389295694034	0.000000000000	0.000000000000	0.000000000000	-36.529316485401	-5.232181054856
0.030427867122	0.538787473453	0.924114105406	0.105401228941	0.176994455325	0.227769327840	-0.321457214665	-0.470938638635	0.018120418881	0.145014357501	1.586501101372	-0.012916913369	-0.980218314423	0.886008980859	2.857845231836	1.965407822722	0.309305333067	2.963343767053	6.168137135457	0.000008884070	0.229218133915	0.000028600688	0.161132067238	0.622169705522	0.000329506214	0.259228517874	0.000265299214	0.000996563104	0.047112227108	0.002275558034	0.519359545011	0.048335645749	0.026883622519	0.000000000000	0.089552415419	0.000000000000	0.135243833439	0.266512124255	0.000000000000	0.264467869926	0.000000000000	0.021836580928	-0.000000000000	0.000000000000	0.385154250481	0.000000000000	0.000000000000	0.000000000000	-36.439252269218	-5.255838920509
0.030526980696	0.538944694056	0.924112852819	0.105304131984	0.177082067802	0.228052778524	-0.321262344356	-0.470908029451	0.018413985806	0.145626060940	1.586032734236	-0.012358607063	-0.979088108830	0.881911321070	2.861867826281	1.966857986323	0.308351060255	2.960500241142	6.175379390435	0.000008857018	0.228791384581	0.000028513599	0.161052177914	0.621082507035	0.000328502867	0.259255412784	0.000264491377	0.001064772895	0.046968770237	0.002268628953	0.518944580932	0.048492866352	0.026963285862	0.000000000000	0.088589486221	0.000000000000	0.134548243157	0.263741714403	0.000000000000	0.271650463707	0.000000000000	0.024956092489	-0.000000000000	0.000000000000	0.381012806927	0.000000000000	0.000000000000	0.000000000000	-36.348951387963	-5.279512294617
0.030626094270	0.539101868117	0.924111655648	0.105207147197	0.177169273982	0.228336627398	-0.321067329410	-0.470877515546	0.018707269371	0.146238491706	1.585561939381	-0.011798665861	-0.977954887730	0.877810376256	2.865880213604	1.968326517109	0.307382813340	2.957625601166	6.182814290417	0.000008830048	0.228363002579	0.000028426775	0.160970413779	0.619990183164	0.000327502575	0.259304096819	0.000263686000	0.001142273909	0.046825750192	0.002261720971	0.518518269712	0.048650040413	0.027042750417	0.000000000000	0.087626557023	0.000000000000	0.133852652876	0.260971304552	0.000000000000	0.278833057488	0.000000000000	0.028075604051	-0.000000000000	0.000000000000	0.376871363374	0.000000000000	0.000000000000	0.000000000000	-36.258415871216	-5.303200079041
0.030725207843	0.539258995397	0.924110514058	0.105110274872	0.177256073546	0.228620873442	-0.320872167988	-0.470847098274	0.019000266411	0.146851669049	1.585088741190	-0.011237050534	-0.976818770448	0.873706317464	2.869882250776	1.969813736456	0.306401206731	2.954718242075	6.190444996148	0.000008803161	0.227932992878	0.000028340216	0.160886780541	0.618892749517	0.000326505328	0.259374503630	0.000262883076	0.001229037855	0.046683165644	0.002254834024	0.518080645903	0.048807167693	0.027122015697	0.000000000000	0.086663627825	0.000000000000	0.133157062594	0.258200894700	0.000000000000	0.286015651269	0.000000000000	0.031195115612	-0.000000000000	0.000000000000	0.372729919820	0.000000000000	0.000000000000	0.000000000000	-36.167647675151	-5.326901211020
0.030824321417	0.539416075658	0.924109428216	0.105013515291	0.177342466195	0.228905515623	-0.320676858224	-0.470816778930	0.019292973605	0.147465612534	1.584613162562	-0.010673720903	-0.975679872572	0.869599306794	2.873873800792	1.971319967853	0.305406842561	2.951776561865	6.198274710367	0.000008776355	0.227501360436	0.000028253920	0.160801283892	0.617790221652	0.000325511119	0.259466567072	0.000262082596	0.001325036525	0.046541015266	0.002247968048	0.517631743952	0.048964247954	0.027201081224	0.000000000000	0.085700698627	0.000000000000	0.132461472312	0.255430484848	0.000000000000	0.293198245050	0.000000000000	0.034314627173	-0.000000000000	0.000000000000	0.368588476266	0.000000000000	0.000000000000	0.000000000000	-36.076648681967	-5.350614663143
0.030923434991	0.539573108666	0.924108398295	0.104916868723	0.177428451644	0.229190552896	-0.320481398216	-0.470786558749	0.019585387472	0.148080342045	1.584135224893	-0.010108635821	-0.974538305925	0.865489497329	2.877854732682	1.972845537033	0.304400310655	2.948798961263	6.206306679048	0.000008749631	0.227068110194	0.000028167886	0.160713929506	0.616682615081	0.000324519936	0.259580221199	0.000261284554	0.001430241802	0.046399297737	0.002241122978	0.517171598201	0.049121280962	0.027279946532	0.000000000000	0.084737769429	0.000000000000	0.131765882031	0.252660074997	0.000000000000	0.300380838832	0.000000000000	0.037434138734	-0.000000000000	0.000000000000	0.364447032713	0.000000000000	0.000000000000	0.000000000000	-35.985420699274	-5.374339443332
0.031022548564	0.539730094187	0.924107424470	0.104820335427	0.177514029622	0.229475984202	-0.320285786031	-0.470756438908	0.019877504372	0.148695877793	1.583654948067	-0.009541753146	-0.973394178542	0.861377033071	2.881824921513	1.974390772117	0.303382188489	2.945783843426	6.214544192673	0.000008722989	0.226633247078	0.000028082115	0.160624723040	0.615569945269	0.000323531772	0.259715400269	0.000260488941	0.001544625650	0.046258011737	0.002234298752	0.516700242887	0.049278266483	0.027358611164	0.000000000000	0.083774840231	0.000000000000	0.131070291749	0.249889665145	0.000000000000	0.307563432613	0.000000000000	0.040553650295	-0.000000000000	0.000000000000	0.360305589159	0.000000000000	0.000000000000	0.000000000000	-35.893965459423	-5.398074594847
0.031121662138	0.539887031992	0.924106506921	0.104723915653	0.177599199872	0.229761808471	-0.320090019705	-0.470726420527	0.020169320508	0.149312240314	1.583172350434	-0.008973029714	-0.972247594642	0.857262048865	2.885784248413	1.975956003748	0.302353041147	2.942729613628	6.222990587530	0.000008696427	0.226196775999	0.000027996605	0.160533670133	0.614452227634	0.000322546617	0.259872038737	0.000259695752	0.001668160121	0.046117155954	0.002227495306	0.516217712144	0.049435204288	0.027437074677	0.000000000000	0.082811911033	0.000000000000	0.130374701468	0.247119255293	0.000000000000	0.314746026394	0.000000000000	0.043673161856	-0.000000000000	0.000000000000	0.356164145606	0.000000000000	0.000000000000	0.000000000000	-35.802284618791	-5.421819196301
0.031220775712	0.540043921850	0.924105645834	0.104627609638	0.177683962153	0.230048024619	-0.319894097238	-0.470696504673	0.020460831924	0.149929450478	1.582687448795	-0.008402421321	-0.971098654601	0.853144670320	2.889732600576	1.977541565237	0.301313421262	2.939634678953	6.231649247047	0.000008669946	0.225758701853	0.000027911355	0.160440776409	0.613329477547	0.000321564461	0.260050071261	0.000258904977	0.001800817350	0.045976729078	0.002220712576	0.515724040000	0.049592094146	0.027515336638	0.000000000000	0.081848981835	0.000000000000	0.129679111186	0.244348845442	0.000000000000	0.321928620175	0.000000000000	0.046792673418	-0.000000000000	0.000000000000	0.352022702052	0.000000000000	0.000000000000	0.000000000000	-35.710379757012	-5.445572361702
0.031319889286	0.540200763534	0.924104841397	0.104531417611	0.177768316232	0.230334631555	-0.319698016598	-0.470666692355	0.020752034507	0.150547529494	1.582200258385	-0.007829882690	-0.969947454918	0.849025013726	2.893669871291	1.979147792713	0.300263868960	2.936497447980	6.240523603159	0.000008643546	0.225319029522	0.000027826365	0.160346047471	0.612201710330	0.000320585297	0.260249432694	0.000258116611	0.001942569561	0.045836729801	0.002213950500	0.515219260381	0.049748935830	0.027593396628	0.000000000000	0.080886052637	0.000000000000	0.128983520905	0.241578435590	0.000000000000	0.329111213956	0.000000000000	0.049912184979	-0.000000000000	0.000000000000	0.347881258499	0.000000000000	0.000000000000	0.000000000000	-35.618252376160	-5.469333240504
0.031419002859	0.540357556819	0.924104093804	0.104435339792	0.177852261888	0.230621628174	-0.319501775722	-0.470636984533	0.021042923987	0.151166498911	1.581710792853	-0.007255367446	-0.968794088180	0.844903185959	2.897595959962	1.980775025266	0.299204911794	2.933316330469	6.249617137707	0.000008617227	0.224877763873	0.000027741634	0.160249488909	0.611068941262	0.000319609113	0.260470058090	0.000257330645	0.002093389057	0.045697156823	0.002207209014	0.514703407110	0.049905729115	0.027671254240	0.000000000000	0.079923123439	0.000000000000	0.128287930623	0.238808025739	0.000000000000	0.336293807737	0.000000000000	0.053031696540	-0.000000000000	0.000000000000	0.343739814945	0.000000000000	0.000000000000	0.000000000000	-35.525903899868	-5.493101017675
0.031518116433	0.540514301478	0.924103403253	0.104339376391	0.177935798911	0.230909013364	-0.319305372510	-0.470607382113	0.021333495934	0.151786380629	1.581219064239	-0.006678828088	-0.967638643027	0.840779284387	2.901510772134	1.982423605106	0.298137064668	2.930089737047	6.258933383877	0.000008590987	0.224434909756	0.000027657160	0.160151106294	0.609931185573	0.000318635903	0.260711882700	0.000256547073	0.002253248229	0.045558008845	0.002200488056	0.514176513906	0.050062473774	0.027748909078	0.000000000000	0.078960194241	0.000000000000	0.127592340341	0.236037615887	0.000000000000	0.343476401518	0.000000000000	0.056151208101	-0.000000000000	0.000000000000	0.339598371392	0.000000000000	0.000000000000	0.000000000000	-35.433335672409	-5.516874913793
0.031617230007	0.540670997289	0.924102769947	0.104243527610	0.178018927101	0.231196786002	-0.319108804830	-0.470577885951	0.021623745762	0.152407196898	1.580725082958	-0.006100215962	-0.966481204115	0.836653396766	2.905414219525	1.984093877719	0.297060829757	2.926816078882	6.268475927678	0.000008564828	0.223990472010	0.000027572944	0.160050905180	0.608788458447	0.000317665656	0.260974841974	0.000255765886	0.002422119552	0.045419284573	0.002193787563	0.513638614385	0.050219169585	0.027826360762	0.000000000000	0.077997265043	0.000000000000	0.126896750060	0.233267206035	0.000000000000	0.350658995299	0.000000000000	0.059270719662	-0.000000000000	0.000000000000	0.335456927838	0.000000000000	0.000000000000	0.000000000000	-35.340548957700	-5.540654185145
0.031716343580	0.540827644028	0.924102194095	0.104147793642	0.178101646265	0.231484944958	-0.318912070513	-0.470548496853	0.021913668728	0.153028970327	1.580228857772	-0.005519481228	-0.965321852068	0.832525601132	2.909306220058	1.985786192025	0.295976696421	2.923493767365	6.278248409448	0.000008538748	0.223544455455	0.000027488984	0.159948891103	0.607640775022	0.000316698363	0.261258871554	0.000254987078	0.002599975583	0.045280982717	0.002187107474	0.513089742062	0.050375816324	0.027903608925	0.000000000000	0.077034335845	0.000000000000	0.126201159778	0.230496796184	0.000000000000	0.357841589080	0.000000000000	0.062390231224	-0.000000000000	0.000000000000	0.331315484284	0.000000000000	0.000000000000	0.000000000000	-35.247544938269	-5.564438123858
0.031815457154	0.540984241473	0.924101675908	0.104052174674	0.178183956216	0.231773489094	-0.318715167358	-0.470519215580	0.022203259932	0.153651723889	1.579730395771	-0.004936572830	-0.964160663441	0.828395965680	2.913186697903	1.987500900547	0.294885141110	2.920121213782	6.288254525411	0.000008512747	0.223096864900	0.000027405280	0.159845069586	0.606488150391	0.000315734015	0.261563907284	0.000254210642	0.002786788964	0.045143101990	0.002180447725	0.512529930349	0.050532413769	0.027980653213	0.000000000000	0.076071406647	0.000000000000	0.125505569497	0.227726386332	0.000000000000	0.365024182861	0.000000000000	0.065509742785	-0.000000000000	0.000000000000	0.327174040731	0.000000000000	0.000000000000	0.000000000000	-35.154324714144	-5.588226058041
0.031914570728	0.541140789404	0.924101215606	0.103956670883	0.178265856775	0.232062417264	-0.318518093127	-0.470490042843	0.022492514314	0.154275480926	1.579229702344	-0.004351438465	-0.962997710668	0.824264548649	2.917055583513	1.989238359577	0.293786627259	2.916696828981	6.298498029276	0.000008486826	0.222647705137	0.000027321831	0.159739446131	0.605330599598	0.000314772604	0.261889885198	0.000253436570	0.002982532419	0.045005641110	0.002173808255	0.511959212557	0.050688961700	0.028057493288	0.000000000000	0.075108477449	0.000000000000	0.124809979215	0.224955976480	0.000000000000	0.372206776642	0.000000000000	0.068629254346	-0.000000000000	0.000000000000	0.323032597177	0.000000000000	0.000000000000	0.000000000000	-35.060889301697	-5.612017351945
0.032013684301	0.541297287599	0.924100813410	0.103861282441	0.178347347768	0.232351728316	-0.318320845549	-0.470460979310	0.022781426659	0.154900265155	1.578726781158	-0.003764024551	-0.961833062016	0.820131398188	2.920912813673	1.990998929354	0.292681605186	2.913219023039	6.308982733871	0.000008460983	0.222196980945	0.000027238636	0.159632026225	0.604168137645	0.000313814121	0.262236741528	0.000252664854	0.003187178758	0.044868598800	0.002167189003	0.511377621894	0.050845459895	0.028134128825	0.000000000000	0.074145548251	0.000000000000	0.124114388933	0.222185566629	0.000000000000	0.379389370423	0.000000000000	0.071748765907	-0.000000000000	0.000000000000	0.318891153624	0.000000000000	0.000000000000	0.000000000000	-34.967239632413	-5.635811406147
0.032112797875	0.541453735837	0.924100469551	0.103766009513	0.178428429026	0.232641421092	-0.318123422313	-0.470432025604	0.023069991593	0.155526100673	1.578221634127	-0.003174276191	-0.960666781529	0.815996552222	2.924758331547	1.992782974235	0.291570511967	2.909686204923	6.319712512827	0.000008435220	0.221744697086	0.000027155694	0.159522815338	0.603000779486	0.000312858556	0.262604412698	0.000251895489	0.003400700869	0.044731973783	0.002160589906	0.510785191468	0.051001908133	0.028210559514	0.000000000000	0.073182619052	0.000000000000	0.123418798652	0.219415156777	0.000000000000	0.386571964205	0.000000000000	0.074868277468	-0.000000000000	0.000000000000	0.314749710070	0.000000000000	0.000000000000	0.000000000000	-34.873376551600	-5.659607657752
0.032211911449	0.541610133898	0.924100184262	0.103670852257	0.178509100382	0.232931494428	-0.317925821076	-0.470403182305	0.023358203585	0.156153011965	1.577714261383	-0.002582137136	-0.959498928977	0.811860038307	2.928592086733	1.994590862888	0.290453771317	2.906096782145	6.330691302314	0.000008409534	0.221290858312	0.000027073005	0.159411818925	0.601828540030	0.000311905901	0.262992835328	0.000251128467	0.003623071727	0.044595764790	0.002154010903	0.510181954287	0.051158306194	0.028286785064	0.000000000000	0.072219689854	0.000000000000	0.122723208370	0.216644746925	0.000000000000	0.393754557986	0.000000000000	0.077987789029	-0.000000000000	0.000000000000	0.310608266517	0.000000000000	0.000000000000	0.000000000000	-34.779300817033	-5.683405580613
0.032311025022	0.541766481561	0.924099957782	0.103575810827	0.178589361671	0.233221947157	-0.317728039456	-0.470374449954	0.023646056946	0.156781023910	1.577204661250	-0.001987549754	-0.958329559795	0.807721873482	2.932414035319	1.996422968474	0.289331793457	2.902449160410	6.341923102815	0.000008383927	0.220835469355	0.000026990568	0.159299042421	0.600651434140	0.000310956146	0.263401946229	0.000250363780	0.003854264386	0.044459970554	0.002147451933	0.509567943256	0.051314653857	0.028362805194	0.000000000000	0.071256760656	0.000000000000	0.122027618089	0.213874337074	0.000000000000	0.400937151767	0.000000000000	0.081107300591	-0.000000000000	0.000000000000	0.306466822963	0.000000000000	0.000000000000	0.000000000000	-34.685013097524	-5.707204685576
0.032410138596	0.541922778605	0.924099790358	0.103480885371	0.178669212731	0.233512778106	-0.317530075034	-0.470345829049	0.023933545827	0.157410161784	1.576692830211	-0.001390454986	-0.957158725023	0.803582064112	2.936224139942	1.998279668844	0.288204974974	2.898741743266	6.353411980960	0.000008358398	0.220378534937	0.000026908381	0.159184491248	0.599469476635	0.000310009284	0.263831682406	0.000249601421	0.004094251986	0.044324589812	0.002140912936	0.508943191184	0.051470950901	0.028438619645	0.000000000000	0.070293831458	0.000000000000	0.121332027807	0.211103927222	0.000000000000	0.408119745548	0.000000000000	0.084226812152	-0.000000000000	0.000000000000	0.302325379410	0.000000000000	0.000000000000	0.000000000000	-34.590513971429	-5.731004520738
0.032509252170	0.542079024809	0.924099682241	0.103386076030	0.178748653397	0.233803986100	-0.317331925353	-0.470317320051	0.024220664224	0.158040451273	1.576178762875	-0.000790792312	-0.955986471243	0.799440605717	2.940022369860	2.000161346736	0.287073698670	2.894972931738	6.365162071401	0.000008332947	0.219920059763	0.000026826445	0.159068170809	0.598282682288	0.000309065305	0.264281981055	0.000248841384	0.004343007744	0.044189621304	0.002134393850	0.508307730775	0.051627197105	0.028514228169	0.000000000000	0.069330902260	0.000000000000	0.120636437526	0.208333517371	0.000000000000	0.415302339329	0.000000000000	0.087346323713	-0.000000000000	0.000000000000	0.298183935856	0.000000000000	0.000000000000	0.000000000000	-34.495803925073	-5.754804671735
0.032608365743	0.542235219951	0.924099633688	0.103291382945	0.178827683506	0.234095569961	-0.317133587918	-0.470288923384	0.024507405972	0.158671918473	1.575662451943	-0.000188499707	-0.954812840510	0.795297482804	2.943808701013	2.002068389985	0.285938333412	2.891141123964	6.377177578757	0.000008307573	0.219460048526	0.000026744759	0.158950086492	0.597091065827	0.000308124200	0.264752779562	0.000248083661	0.004600504963	0.044055063776	0.002127894614	0.507661594637	0.051783392247	0.028589630538	0.000000000000	0.068367973062	0.000000000000	0.119940847244	0.205563107519	0.000000000000	0.422484933110	0.000000000000	0.090465835274	-0.000000000000	0.000000000000	0.294042492302	0.000000000000	0.000000000000	0.000000000000	-34.400883351103	-5.778604762050
0.032707479317	0.542391363807	0.924099644964	0.103196806249	0.178906302893	0.234387528508	-0.316935060196	-0.470260639434	0.024793764747	0.159304589903	1.575143888175	0.000416486399	-0.953637870284	0.791152668685	2.947583116106	2.004001191732	0.284799233960	2.887244714818	6.389462779600	0.000008282277	0.218998505901	0.000026663321	0.158830243667	0.595894641935	0.000307185961	0.265244015505	0.000247328246	0.004866717023	0.043920915977	0.002121415169	0.507004815278	0.051939536104	0.028664826540	0.000000000000	0.067405043864	0.000000000000	0.119245256962	0.202792697667	0.000000000000	0.429667526891	0.000000000000	0.093585346835	-0.000000000000	0.000000000000	0.289901048749	0.000000000000	0.000000000000	0.000000000000	-34.305752546763	-5.802404453339
0.032806592891	0.542547456155	0.924099716339	0.103102346073	0.178984511386	0.234679860559	-0.316736339614	-0.470232468556	0.025079734068	0.159938492507	1.574623060350	0.001024231165	-0.952461593353	0.787006125283	2.951345604683	2.005960150644	0.283656740798	2.883282095528	6.402022024508	0.000008257057	0.218535436553	0.000026582131	0.158708647690	0.594693425251	0.000306250579	0.265755626653	0.000246575131	0.005141617389	0.043787176657	0.002114955453	0.506337425106	0.052095628452	0.028739815980	0.000000000000	0.066442114666	0.000000000000	0.118549666681	0.200022287816	0.000000000000	0.436850120672	0.000000000000	0.096704858396	-0.000000000000	0.000000000000	0.285759605195	0.000000000000	0.000000000000	0.000000000000	-34.210411712085	-5.826203445786
0.032905706465	0.542703496770	0.924099848088	0.103008002546	0.179062308813	0.234972564934	-0.316537423560	-0.470204411069	0.025365307292	0.160573653666	1.574099955231	0.001634801385	-0.951284037760	0.782857802935	2.955096163210	2.007945671139	0.282511179948	2.879251653294	6.414859740177	0.000008231914	0.218070845131	0.000026501188	0.158585303898	0.593487430370	0.000305318045	0.266287550963	0.000245824309	0.005425179605	0.043653844574	0.002108515407	0.505659456431	0.052251669066	0.028814598683	0.000000000000	0.065479185468	0.000000000000	0.117854076399	0.197251877964	0.000000000000	0.444032714453	0.000000000000	0.099824369958	-0.000000000000	0.000000000000	0.281618161642	0.000000000000	0.000000000000	0.000000000000	-34.114860947996	-5.850001478480
0.033004820038	0.542859485424	0.924100040496	0.102913775794	0.179139694994	0.235265640448	-0.316338309381	-0.470176467262	0.025650477616	0.161210101203	1.573574557522	0.002248265532	-0.950105226720	0.778707640186	2.958834795170	2.009958163620	0.281362862783	2.875151770880	6.427980431593	0.000008206848	0.217604736268	0.000026420492	0.158460217614	0.592276671840	0.000304388350	0.266839726581	0.000245075773	0.005717377295	0.043520918488	0.002102094972	0.504970941465	0.052407657720	0.028889174488	0.000000000000	0.064516256270	0.000000000000	0.117158486118	0.194481468112	0.000000000000	0.451215308234	0.000000000000	0.102943881519	-0.000000000000	0.000000000000	0.277476718088	0.000000000000	0.000000000000	0.000000000000	-34.019100254341	-5.873798329813
0.033103933612	0.543015421889	0.924100293853	0.102819665939	0.179216669744	0.235559085921	-0.316138994382	-0.470148637393	0.025935238078	0.161847863391	1.573046849827	0.002864693807	-0.948925178533	0.774555563568	2.962561511147	2.011998044714	0.280212085820	2.870980826218	6.441388684272	0.000008181858	0.217137114586	0.000026340042	0.158333394143	0.591061164168	0.000303461487	0.267412091842	0.000244329517	0.006018184163	0.043388397162	0.002095694086	0.504271912321	0.052563594185	0.028963543255	0.000000000000	0.063553327072	0.000000000000	0.116462895836	0.191711058261	0.000000000000	0.458397902015	0.000000000000	0.106063393080	-0.000000000000	0.000000000000	0.273335274535	0.000000000000	0.000000000000	0.000000000000	-33.923129527804	-5.897593817911
0.033203047186	0.543171305936	0.924100608457	0.102725673103	0.179293232868	0.235852900172	-0.315939475829	-0.470120921691	0.026219581554	0.162486968961	1.572516812608	0.003484158194	-0.947743906503	0.770401487375	2.966276328936	2.014065737521	0.279059130513	2.866737191992	6.455089166566	0.000008156944	0.216667984691	0.000026259836	0.158204838776	0.589840921813	0.000302537446	0.268004585269	0.000243585532	0.006327573996	0.043256279364	0.002089312692	0.503562401015	0.052719478232	0.029037704861	0.000000000000	0.062590397874	0.000000000000	0.115767305554	0.188940648409	0.000000000000	0.465580495797	0.000000000000	0.109182904641	-0.000000000000	0.000000000000	0.269193830981	0.000000000000	0.000000000000	0.000000000000	-33.826948559749	-5.921387801086
0.033302160759	0.543327137333	0.924100984611	0.102631797408	0.179369384164	0.236147082024	-0.315739750943	-0.470093320361	0.026503500758	0.163127447114	1.571984424138	0.004106732505	-0.946561418840	0.766245313424	2.969979273637	2.016161671870	0.277904263032	2.862419235213	6.469086632041	0.000008132106	0.216197351176	0.000026179875	0.158074556786	0.588615959194	0.000301616218	0.268617145570	0.000242843814	0.006645520658	0.043124563865	0.002082950728	0.502842439465	0.052875309629	0.029111659204	0.000000000000	0.061627468676	0.000000000000	0.115071715273	0.186170238557	0.000000000000	0.472763089578	0.000000000000	0.112302416202	-0.000000000000	0.000000000000	0.265052387428	0.000000000000	0.000000000000	0.000000000000	-33.730557033949	-5.945180178313
0.033401274333	0.543482915846	0.924101422628	0.102538038973	0.179445123418	0.236441630300	-0.315539816904	-0.470065833577	0.026786988244	0.163769327522	1.571449660455	0.004732492435	-0.945377718565	0.762086930811	2.973670377775	2.018286284586	0.276747734027	2.858025316787	6.483385921927	0.000008107344	0.215725218619	0.000026100157	0.157942553431	0.587386290684	0.000300697796	0.269249711643	0.000242104354	0.006971998094	0.042993249440	0.002076608137	0.502112059492	0.053031088142	0.029185406199	0.000000000000	0.060664539478	0.000000000000	0.114376124991	0.183399828706	0.000000000000	0.479945683359	0.000000000000	0.115421927763	-0.000000000000	0.000000000000	0.260910943874	0.000000000000	0.000000000000	0.000000000000	-33.633954524221	-5.968970889744
0.033500387907	0.543638641237	0.924101922827	0.102444397919	0.179520450405	0.236736543830	-0.315339670848	-0.470038461494	0.027070036400	0.164412640345	1.570912495312	0.005361515623	-0.944192803413	0.757926215649	2.977349681405	2.020440019763	0.275589778390	2.853553791073	6.497991967636	0.000008082657	0.215251591584	0.000026020682	0.157808833951	0.586151930612	0.000299782170	0.269902222570	0.000241367145	0.007306980326	0.042862334868	0.002070284859	0.501371292821	0.053186813534	0.029258945780	0.000000000000	0.059701610280	0.000000000000	0.113680534710	0.180629418854	0.000000000000	0.487128277140	0.000000000000	0.118541439325	-0.000000000000	0.000000000000	0.256769500320	0.000000000000	0.000000000000	0.000000000000	-33.537140491948	-5.992759917240
0.033599501480	0.543794313268	0.924102485536	0.102350874367	0.179595364888	0.237031821446	-0.315139309866	-0.470011204241	0.027352637453	0.165057416234	1.570372900126	0.005993881706	-0.943006665724	0.753763030797	2.981017232244	2.022623329045	0.274430615002	2.849003005431	6.512909793376	0.000008058046	0.214776474623	0.000025941449	0.157673403573	0.584912893263	0.000298869333	0.270574617619	0.000240632182	0.007650441459	0.042731818931	0.002063980836	0.500620171078	0.053342485564	0.029332277904	0.000000000000	0.058738681082	0.000000000000	0.112984944428	0.177859009003	0.000000000000	0.494310870921	0.000000000000	0.121660950886	-0.000000000000	0.000000000000	0.252628056767	0.000000000000	0.000000000000	0.000000000000	-33.440114283494	-6.016547284940
0.033698615054	0.543949931696	0.924103111090	0.102257468439	0.179669866614	0.237327461986	-0.314938731003	-0.469984061929	0.027634783465	0.165703686344	1.569830843926	0.006629672376	-0.941819292336	0.749597225585	2.984673085792	2.024836671928	0.273270446465	2.844371299755	6.528144518823	0.000008033509	0.214299872273	0.000025862457	0.157536267507	0.583669192881	0.000297959275	0.271266836242	0.000239899456	0.008002355674	0.042601700416	0.002057696008	0.499858725795	0.053498103993	0.029405402544	0.000000000000	0.057775751884	0.000000000000	0.112289354146	0.175088599151	0.000000000000	0.501493464702	0.000000000000	0.124780462447	-0.000000000000	0.000000000000	0.248486613213	0.000000000000	0.000000000000	0.000000000000	-33.342875127499	-6.040333059858
0.033797728628	0.544105496276	0.924103799833	0.102164180257	0.179743955316	0.237623464293	-0.314737931261	-0.469957034647	0.027916466333	0.166351482342	1.569286293296	0.007268971452	-0.940630664475	0.745428635512	2.988317305468	2.027080516054	0.272109458829	2.839657006001	6.543701361897	0.000008009047	0.213821789056	0.000025783706	0.157397430946	0.582420843664	0.000297051988	0.271978818077	0.000239168961	0.008362697230	0.042471978112	0.002051430317	0.499086988408	0.053653668572	0.029478319696	0.000000000000	0.056812822685	0.000000000000	0.111593763865	0.172318189299	0.000000000000	0.508676058483	0.000000000000	0.127899974008	-0.000000000000	0.000000000000	0.244345169660	0.000000000000	0.000000000000	0.000000000000	-33.245422132057	-6.064117352518
0.033896842201	0.544261006758	0.924104552116	0.102071009948	0.179817630708	0.237919827219	-0.314536907592	-0.469930122469	0.028197677789	0.167000836416	1.568739212318	0.007911864933	-0.939440757627	0.741257081946	2.991949962754	2.029355337536	0.270947821300	2.834858447694	6.559585641616	0.000007984659	0.213342229481	0.000025705194	0.157256899069	0.581167859768	0.000296147464	0.272710502944	0.000238440691	0.008731440468	0.042342650812	0.002045183706	0.498304990255	0.053809179054	0.029551029374	0.000000000000	0.055849893487	0.000000000000	0.110898173583	0.169547779448	0.000000000000	0.515858652264	0.000000000000	0.131019485569	-0.000000000000	0.000000000000	0.240203726106	0.000000000000	0.000000000000	0.000000000000	-33.147754281759	-6.087900317610
0.033995955775	0.544416462890	0.924105368301	0.101977957639	0.179890892488	0.238216549620	-0.314335656902	-0.469903325450	0.028478409397	0.167651781288	1.568189562510	0.008558441076	-0.938249541425	0.737082371803	2.995571137338	2.031661621275	0.269785685940	2.829973939437	6.575802781034	0.000007960346	0.212861198044	0.000025626922	0.157114677037	0.579910255305	0.000295245694	0.273461830848	0.000237714638	0.009108559803	0.042213717315	0.002038956116	0.497512762581	0.053964635186	0.029623531616	0.000000000000	0.054886964289	0.000000000000	0.110202583302	0.166777369596	0.000000000000	0.523041246045	0.000000000000	0.134138997131	-0.000000000000	0.000000000000	0.236062282553	0.000000000000	0.000000000000	0.000000000000	-33.049870434615	-6.111682154695
0.034095069349	0.544571864416	0.924106248756	0.101885023462	0.179963740333	0.238513630363	-0.314134176048	-0.469876643634	0.028758652554	0.168304350223	1.567637302768	0.009208790458	-0.937056979513	0.732904297214	2.999180917273	2.033999861309	0.268623187353	2.825001786388	6.592358310290	0.000007936107	0.212378699227	0.000025548888	0.156970769996	0.578648044345	0.000294346670	0.274232741976	0.000236990797	0.009494029731	0.042085176420	0.002032747488	0.496710336535	0.054120036712	0.029695826479	0.000000000000	0.053924035091	0.000000000000	0.109506993020	0.164006959744	0.000000000000	0.530223839826	0.000000000000	0.137258508692	-0.000000000000	0.000000000000	0.231920838999	0.000000000000	0.000000000000	0.000000000000	-32.951769318828	-6.135463108938
0.034194182922	0.544727211073	0.924107193861	0.101792207553	0.180036173898	0.238811068324	-0.313932461839	-0.469850077050	0.029038398490	0.168958577036	1.567082389295	0.009863006054	-0.935863029415	0.728722635174	3.002779399139	2.036370561154	0.267460442354	2.819940283743	6.609257869738	0.000007911941	0.211894737499	0.000025471092	0.156825183079	0.577381240915	0.000293450383	0.275023176696	0.000236269159	0.009887824823	0.041957026933	0.002026557766	0.495897743171	0.054275383369	0.029767914041	0.000000000000	0.052961105893	0.000000000000	0.108811402739	0.161236549893	0.000000000000	0.537406433607	0.000000000000	0.140378020253	-0.000000000000	0.000000000000	0.227779395446	0.000000000000	0.000000000000	0.000000000000	-32.853449529424	-6.159243471875
0.034293296496	0.544882502598	0.924108204003	0.101699510051	0.180108192816	0.239108862388	-0.313730511032	-0.469823625718	0.029317638264	0.169614496112	1.566524775538	0.010521183308	-0.934667642391	0.724537147187	3.006366688212	2.038774234174	0.266297549630	2.814787716188	6.626507213186	0.000007887849	0.211409317313	0.000025393532	0.156677921400	0.576109858999	0.000292556826	0.275833075560	0.000235549719	0.010289919730	0.041829267662	0.002020386892	0.495075013448	0.054430674894	0.029839794402	0.000000000000	0.051998176695	0.000000000000	0.108115812457	0.158466140041	0.000000000000	0.544589027388	0.000000000000	0.143497531814	-0.000000000000	0.000000000000	0.223637951892	0.000000000000	0.000000000000	0.000000000000	-32.754909524734	-6.183023582231
0.034392410070	0.545037738720	0.924109279579	0.101606931102	0.180179796695	0.239407011451	-0.313528320332	-0.469797289649	0.029596362764	0.170272142408	1.565964412114	0.011183420217	-0.933470763297	0.720347578883	3.009942898643	2.041211403961	0.265134589377	2.809542357350	6.644112211237	0.000007863831	0.210922443110	0.000025316209	0.156528990059	0.574833912539	0.000291665990	0.276662379298	0.000234832469	0.010700289179	0.041701897418	0.002014234808	0.494242178231	0.054585911016	0.029911467685	0.000000000000	0.051035247497	0.000000000000	0.107420222175	0.155695730189	0.000000000000	0.551771621170	0.000000000000	0.146617043375	-0.000000000000	0.000000000000	0.219496508338	0.000000000000	0.000000000000	0.000000000000	-32.656147622716	-6.206803826765
0.034491523644	0.545192919164	0.924110420998	0.101514470856	0.180250985118	0.239705514421	-0.313325886394	-0.469771068845	0.029874562708	0.170931551471	1.565401246737	0.011849817407	-0.932272330429	0.716153659623	3.013508153646	2.043682604720	0.263971622932	2.804202469225	6.662078854739	0.000007839885	0.210434119319	0.000025239121	0.156378394139	0.573553415433	0.000290777866	0.277511028824	0.000234117404	0.011118907974	0.041574915016	0.002008101457	0.493399268292	0.054741091460	0.029982934034	0.000000000000	0.050072318299	0.000000000000	0.106724631894	0.152925320338	-0.000000000000	0.558954214951	0.000000000000	0.149736554936	-0.000000000000	0.000000000000	0.215355064785	0.000000000000	0.000000000000	0.000000000000	-32.557161997108	-6.230584641168
0.034590637217	0.545348043649	0.924111628676	0.101422129471	0.180321757639	0.240004370218	-0.313123205817	-0.469744963306	0.030152228640	0.171592759445	1.564835224145	0.012520478222	-0.931072275363	0.711955102095	3.017062585694	2.046188381685	0.262808692380	2.798766301596	6.680413258346	0.000007816013	0.209944350353	0.000025162268	0.156226138710	0.572268381539	0.000289892446	0.278378965229	0.000233404515	0.011545750995	0.041448319277	0.002001986782	0.492546314309	0.054896215945	0.030054193615	0.000000000000	0.049109389101	0.000000000000	0.106029041612	0.150154910486	-0.000000000000	0.566136808732	0.000000000000	0.152856066498	-0.000000000000	0.000000000000	0.211213621231	0.000000000000	0.000000000000	0.000000000000	-32.457950673403	-6.254366510999
0.034689750791	0.545503111890	0.924112903041	0.101329907111	0.180392113783	0.240303577778	-0.312920275147	-0.469718973026	0.030429350929	0.172255803090	1.564266286014	0.013195508811	-0.929870522794	0.707751601879	3.020606336722	2.048729291535	0.261645820153	2.793232091425	6.699121664199	0.000007792213	0.209453140612	0.000025085648	0.156072228825	0.570978824670	0.000289009723	0.279266129784	0.000232693798	0.011980793200	0.041322109022	0.001995890726	0.491683346865	0.055051284186	0.030125246618	0.000000000000	0.048146459903	0.000000000000	0.105333451331	0.147384500635	-0.000000000000	0.573319402513	0.000000000000	0.155975578059	-0.000000000000	0.000000000000	0.207072177678	0.000000000000	0.000000000000	0.000000000000	-32.358511524650	-6.278149972665
0.034788864365	0.545658123594	0.924114244532	0.101237803948	0.180462053046	0.240603136048	-0.312717090874	-0.469693097999	0.030705919771	0.172920719789	1.563694370879	0.013875018218	-0.928666990360	0.703542837003	3.024139558342	2.051305902841	0.260483008600	2.787598062243	6.718210445722	0.000007768486	0.208960494484	0.000025009262	0.155916669522	0.569684758599	0.000288129687	0.280172463940	0.000231985245	0.012424009623	0.041196283077	0.001989813233	0.490810396451	0.055206295890	0.030196093253	0.000000000000	0.047183530705	0.000000000000	0.104637861049	0.144614090783	-0.000000000000	0.580501996294	0.000000000000	0.159095089620	-0.000000000000	0.000000000000	0.202930734124	0.000000000000	0.000000000000	0.000000000000	-32.258842267053	-6.301935614457
0.034887977938	0.545813078464	0.924115653598	0.101145820164	0.180531574888	0.240903043993	-0.312513649431	-0.469667338220	0.030981925184	0.173587547564	1.563119414044	0.014559118483	-0.927461588463	0.699328467475	3.027662412072	2.053918796516	0.259320239549	2.781862423510	6.737686111551	0.000007744831	0.208466416343	0.000024933109	0.155759465822	0.568386197058	0.000287252332	0.281097909325	0.000231278849	0.012875375371	0.041070840273	0.001983754246	0.489927493467	0.055361250760	0.030266733757	0.000000000000	0.046220601507	0.000000000000	0.103942270767	0.141843680931	-0.000000000000	0.587684590075	0.000000000000	0.162214601181	-0.000000000000	0.000000000000	0.198789290571	0.000000000000	0.000000000000	0.000000000000	-32.158940455370	-6.325724077630
0.034987091512	0.545967976194	0.924117130700	0.101053955948	0.180600678736	0.241203300594	-0.312309947192	-0.469641693687	0.031257357007	0.174256325088	1.562541347497	0.015247924736	-0.926254220083	0.695108134802	3.031175069565	2.056568566298	0.258157473847	2.776023369965	6.757555309581	0.000007721248	0.207970910550	0.000024857188	0.155600622734	0.567083153734	0.000286377648	0.282042407745	0.000230574604	0.013334865632	0.040945779442	0.001977713708	0.489034668216	0.055516148490	0.030337168387	0.000000000000	0.045257672309	0.000000000000	0.103246680486	0.139073271080	-0.000000000000	0.594867183856	0.000000000000	0.165334112742	-0.000000000000	0.000000000000	0.194647847017	0.000000000000	0.000000000000	0.000000000000	-32.058803478101	-6.349516057534
0.035086205086	0.546122816473	0.924118676310	0.100962211501	0.180669363981	0.241503904849	-0.312105980472	-0.469616164403	0.031532204901	0.174927091702	1.561960099809	0.015941555302	-0.925044780580	0.690881461475	3.034677712860	2.059255819240	0.256994650877	2.770079080953	6.777824831163	0.000007697736	0.207473981450	0.000024781498	0.155440145249	0.565775642274	0.000285505627	0.283005901185	0.000229872504	0.013802455665	0.040821099422	0.001971691564	0.488131950913	0.055670988769	0.030407397425	0.000000000000	0.044294743111	0.000000000000	0.102551090204	0.136302861228	-0.000000000000	0.602049777637	0.000000000000	0.168453624303	-0.000000000000	0.000000000000	0.190506403464	0.000000000000	0.000000000000	0.000000000000	-31.958428552445	-6.373312304804
0.035185318659	0.546277598981	0.924120290912	0.100870587032	0.180737629975	0.241804855776	-0.311901745526	-0.469590750376	0.031806458344	0.175599887425	1.561375596040	0.016640131813	-0.923833157492	0.686648050445	3.038170534634	2.061981176228	0.255831688059	2.764027719736	6.798501615426	0.000007674297	0.206975633379	0.000024706038	0.155278038344	0.564463676285	0.000284636261	0.283988331803	0.000229172541	0.014278120808	0.040696799054	0.001965687757	0.487219371680	0.055825771278	0.030477421178	0.000000000000	0.043331813913	0.000000000000	0.101855499923	0.133532451376	-0.000000000000	0.609232371418	0.000000000000	0.171573135865	-0.000000000000	0.000000000000	0.186364959910	0.000000000000	0.000000000000	0.000000000000	-31.857812719033	-6.397113626605
0.035284432233	0.546432323393	0.924121975003	0.100779082765	0.180805476029	0.242106152410	-0.311697238546	-0.469565451625	0.032080106632	0.176274752973	1.560787757637	0.017343779315	-0.922619230324	0.682407484571	3.041653738480	2.064745272512	0.254668480323	2.757867432785	6.819592753749	0.000007650929	0.206475870657	0.000024630808	0.155114306981	0.563147269329	0.000283769543	0.284989641936	0.000228474710	0.014761836470	0.040572877180	0.001959702232	0.486296960544	0.055980495689	0.030547239974	0.000000000000	0.042368884715	0.000000000000	0.101159909641	0.130762041525	-0.000000000000	0.616414965199	0.000000000000	0.174692647426	-0.000000000000	0.000000000000	0.182223516356	0.000000000000	0.000000000000	0.000000000000	-31.756952836396	-6.420920887934
0.035383545807	0.546586989373	0.924123729092	0.100687698935	0.180872901413	0.242407793809	-0.311492455659	-0.469540268181	0.032353138878	0.176951729772	1.560196502323	0.018052626391	-0.921402870320	0.678159326039	3.045127539181	2.067548758273	0.253504899567	2.751596349047	6.841105494389	0.000007627631	0.205974697591	0.000024555807	0.154948956105	0.561826434931	0.000282905464	0.286009774097	0.000227779004	0.015253578139	0.040449332648	0.001953734933	0.485364747446	0.056135161670	0.030616854167	0.000000000000	0.041405955517	0.000000000000	0.100464319360	0.127991631673	-0.000000000000	0.623597558980	0.000000000000	0.177812158987	-0.000000000000	0.000000000000	0.178082072803	0.000000000000	0.000000000000	0.000000000000	-31.655845575188	-6.444735012992
0.035482659380	0.546741596579	0.924125553700	0.100596435788	0.180939905352	0.242709779052	-0.311287392930	-0.469515200089	0.032625544005	0.177630859973	1.559601743990	0.018766805280	-0.920183940238	0.673903115762	3.048592163009	2.070392299194	0.252340794083	2.745212579199	6.863047247249	0.000007604405	0.205472118477	0.000024481034	0.154781990649	0.560501186571	0.000282044016	0.287048670972	0.000227085416	0.015753321375	0.040326164310	0.001947785804	0.484422762231	0.056289768875	0.030686264136	0.000000000000	0.040443026318	0.000000000000	0.099768729078	0.125221221821	-0.000000000000	0.630780152761	0.000000000000	0.180931670548	-0.000000000000	0.000000000000	0.173940629249	0.000000000000	0.000000000000	0.000000000000	-31.554487412115	-6.468556986613
0.035581772954	0.546896144660	0.924127449363	0.100505293587	0.181006487023	0.243012107242	-0.311082046354	-0.469490247409	0.032897310750	0.178312186474	1.559003392579	0.019486452003	-0.918962294105	0.669638372752	3.052047848035	2.073276577074	0.251175987967	2.738714214874	6.885425588820	0.000007581250	0.204968137596	0.000024406490	0.154613415529	0.559171537689	0.000281185191	0.288106275421	0.000226393940	0.016261041814	0.040203371020	0.001941854791	0.483471034656	0.056444316956	0.030755470284	0.000000000000	0.039480097120	0.000000000000	0.099073138796	0.122450811970	-0.000000000000	0.637962746543	0.000000000000	0.184051182109	-0.000000000000	0.000000000000	0.169799185696	0.000000000000	0.000000000000	0.000000000000	-31.452874623588	-6.492387855765
0.035680886528	0.547050633253	0.924129416629	0.100414272608	0.181072645558	0.243314777504	-0.310876411859	-0.469465410219	0.033168427661	0.178995752926	1.558401353963	0.020211706503	-0.917737776964	0.665364593464	3.055494844452	2.076202290457	0.250010280491	2.732099327870	6.908248267287	0.000007558165	0.204462759215	0.000024332172	0.154443235646	0.557837501687	0.000280328981	0.289182530482	0.000225704570	0.016776715164	0.040080951636	0.001935941837	0.482509594387	0.056598805549	0.030824473039	0.000000000000	0.038517167922	0.000000000000	0.098377548515	0.119680402118	-0.000000000000	0.645145340324	0.000000000000	0.187170693671	-0.000000000000	0.000000000000	0.165657742142	0.000000000000	0.000000000000	0.000000000000	-31.351003279057	-6.516228731126
0.035780000101	0.547205061989	0.924131456062	0.100323373145	0.181138380033	0.243617788990	-0.310670485304	-0.469440688621	0.033438883092	0.179681603763	1.557795529813	0.020942712775	-0.916510224612	0.661081251106	3.058933414911	2.079170155288	0.248843445460	2.725365969332	6.931523207795	0.000007535150	0.203955987591	0.000024258080	0.154271455887	0.556499091922	0.000279475379	0.290277379362	0.000225017299	0.017300317209	0.039958905020	0.001930046889	0.481538470998	0.056753234285	0.030893272853	0.000000000000	0.037554238724	0.000000000000	0.097681958233	0.116909992267	-0.000000000000	0.652327934105	0.000000000000	0.190290205232	-0.000000000000	0.000000000000	0.161516298589	0.000000000000	0.000000000000	0.000000000000	-31.248869234025	-6.540080788728
0.035879113675	0.547359430489	0.924133568238	0.100232595507	0.181203689474	0.243921140879	-0.310464262474	-0.469416082739	0.033708665204	0.180369784208	1.557185817473	0.021679619019	-0.915279463325	0.656787794928	3.062363834881	2.082180905603	0.247675230531	2.718512168919	6.955258517912	0.000007512206	0.203447826966	0.000024184214	0.154098081123	0.555156321712	0.000278624375	0.291390765443	0.000224332121	0.017831823806	0.039837230035	0.001924169890	0.480557693974	0.056907602785	0.030961870205	0.000000000000	0.036591309526	0.000000000000	0.096986367952	0.114139582415	-0.000000000000	0.659510527886	0.000000000000	0.193409716793	-0.000000000000	0.000000000000	0.157374855035	0.000000000000	0.000000000000	0.000000000000	-31.146468122713	-6.563945271691
0.035978227249	0.547513738360	0.924135753751	0.100141940020	0.181268572851	0.244224832378	-0.310257739081	-0.469391592722	0.033977761960	0.181060340301	1.556572109819	0.022422577787	-0.914045309568	0.652483649467	3.065786393015	2.085235294243	0.246505356505	2.711535933938	6.979462493259	0.000007489331	0.202938281569	0.000024110573	0.153923116211	0.553809204335	0.000277775963	0.292522632280	0.000223649029	0.018371210886	0.039715925552	0.001918310787	0.479567292712	0.057061910656	0.031030265599	0.000000000000	0.035628380328	0.000000000000	0.096290777670	0.111369172563	-0.000000000000	0.666693121667	0.000000000000	0.196529228354	-0.000000000000	0.000000000000	0.153233411482	0.000000000000	0.000000000000	0.000000000000	-31.043795350367	-6.587823492027
0.036077340823	0.547667985202	0.924138013207	0.100051407031	0.181333029074	0.244528862721	-0.310050910763	-0.469367218750	0.034246161125	0.181753318912	1.555954295114	0.023171746142	-0.912807569699	0.648168213767	3.069201391543	2.088334093603	0.245333516589	2.704435248463	7.004143623344	0.000007466526	0.202427355617	0.000024037157	0.153746565994	0.552457753029	0.000276930135	0.293672923598	0.000222968017	0.018918454453	0.039594990441	0.001912469525	0.478567296517	0.057216157498	0.031098459565	0.000000000000	0.034665451130	0.000000000000	0.095595187388	0.108598762712	-0.000000000000	0.673875715448	0.000000000000	0.199648739915	-0.000000000000	0.000000000000	0.149091967928	0.000000000000	0.000000000000	0.000000000000	-30.940846085174	-6.611716832541
0.036176454396	0.547822170602	0.924140347230	0.099960996905	0.181397056993	0.244833231175	-0.309843773078	-0.469342961035	0.034513850265	0.182448767763	1.555332256854	0.023927285825	-0.911566039647	0.643840860562	3.072609146677	2.091478096415	0.244159375621	2.697208072421	7.029310597582	0.000007443790	0.201915053314	0.000023963963	0.153568435298	0.551101980990	0.000276086882	0.294841583295	0.000222289079	0.019473530583	0.039474423577	0.001906646050	0.477557734605	0.057370342898	0.031166452657	0.000000000000	0.033702521932	0.000000000000	0.094899597107	0.105828352860	-0.000000000000	0.681058309229	0.000000000000	0.202768251476	-0.000000000000	0.000000000000	0.144950524374	0.000000000000	0.000000000000	0.000000000000	-30.837615249772	-6.635626748821
0.036275567970	0.547976294135	0.924142756461	0.099870710028	0.181460655395	0.245137937039	-0.309636321506	-0.469318819821	0.034780816740	0.183146735445	1.554705873618	0.024689363423	-0.910320504595	0.639500935414	3.076009989042	2.094668116556	0.242982569258	2.689852340665	7.054972311525	0.000007421124	0.201401378850	0.000023890993	0.153388728936	0.549741901374	0.000275246196	0.296028555440	0.000221612208	0.020036415427	0.039354223840	0.001900840307	0.476538636104	0.057524466431	0.031234245459	0.000000000000	0.032739592734	0.000000000000	0.094204006825	0.103057943008	-0.000000000000	0.688240903010	0.000000000000	0.205887763038	-0.000000000000	0.000000000000	0.140809080821	0.000000000000	0.000000000000	0.000000000000	-30.734097512328	-6.659554771324
0.036374681544	0.548130355364	0.924145241554	0.099780546808	0.181523823001	0.245442979643	-0.309428551444	-0.469294795394	0.035047047705	0.183847271445	1.554075018896	0.025458150556	-0.909070738626	0.635147755822	3.079404264117	2.097904989909	0.241802703137	2.682365962010	7.081137873304	0.000007398527	0.200886336405	0.000023818245	0.153207451706	0.548377527298	0.000274408071	0.297233784270	0.000220937398	0.020607085207	0.039234390112	0.001895052242	0.475510030053	0.057678527660	0.031301838578	0.000000000000	0.031776663536	0.000000000000	0.093508416544	0.100287533157	-0.000000000000	0.695423496791	0.000000000000	0.209007274599	-0.000000000000	0.000000000000	0.136667637267	0.000000000000	0.000000000000	0.000000000000	-30.630287277154	-6.683502507560
0.036473795117	0.548284353841	0.924147803185	0.099690507676	0.181586558462	0.245748358356	-0.309220458208	-0.469270888076	0.035312530107	0.184550426160	1.553439560918	0.026233824061	-0.907816504368	0.630780610284	3.082792332710	2.101189575246	0.240619351984	2.674746818249	7.107816610282	0.000007375998	0.200369930143	0.000023745718	0.153024608391	0.547008871840	0.000273572497	0.298457214194	0.000220264643	0.021185516218	0.039114921278	0.001889281803	0.474471945403	0.057832526137	0.031369232648	0.000000000000	0.030813734338	0.000000000000	0.092812826262	0.097517123305	-0.000000000000	0.702606090572	0.000000000000	0.212126786160	-0.000000000000	0.000000000000	0.132526193714	0.000000000000	0.000000000000	0.000000000000	-30.526178674844	-6.707471644388
0.036572908691	0.548438289100	0.924150442044	0.099600593088	0.181648860356	0.246054072581	-0.309012037023	-0.469247098236	0.035577250680	0.185256250925	1.552799362476	0.027016566191	-0.906557552621	0.626398757313	3.086174571446	2.104522755161	0.239432058689	2.666992763148	7.135018075935	0.000007353538	0.199852164217	0.000023673413	0.152840203761	0.545635948035	0.000272739468	0.299698789789	0.000219593936	0.021771684826	0.038995816226	0.001883528934	0.473424411016	0.057986461397	0.031436428331	0.000000000000	0.029850805140	0.000000000000	0.092117235981	0.094746713453	-0.000000000000	0.709788684353	0.000000000000	0.215246297721	-0.000000000000	0.000000000000	0.128384750160	0.000000000000	0.000000000000	0.000000000000	-30.421765551878	-6.731463950422
0.036672022265	0.548592160667	0.924153158841	0.099510803523	0.181710727189	0.246360121758	-0.308803283030	-0.469223426289	0.035841195945	0.185964798032	1.552154280733	0.027806564821	-0.905293621959	0.622001424412	3.089551373284	2.107905437046	0.238240333340	2.659101621405	7.162752056970	0.000007331147	0.199333042768	0.000023601327	0.152654242568	0.544258768881	0.000271908976	0.300958455803	0.000218925272	0.022365567472	0.038877073850	0.001877793583	0.472367455666	0.058140332963	0.031503426316	0.000000000000	0.028887875942	0.000000000000	0.091421645699	0.091976303602	-0.000000000000	0.716971278135	0.000000000000	0.218365809282	-0.000000000000	0.000000000000	0.124243306607	0.000000000000	0.000000000000	0.000000000000	-30.317041459695	-6.755481278553
0.036771135838	0.548745968050	0.924155954306	0.099421139489	0.181772157386	0.246666505370	-0.308594191275	-0.469199872698	0.036104352207	0.186676120757	1.551504167024	0.028604013664	-0.904024438320	0.617587806997	3.092923148055	2.111338554101	0.237043652201	2.651071187592	7.191028580668	0.000007308823	0.198812569923	0.000023529461	0.152466729553	0.542877347335	0.000271081012	0.302236157149	0.000218258644	0.022967140665	0.038758693045	0.001872075696	0.471301108040	0.058294140346	0.031570227317	0.000000000000	0.027924946744	0.000000000000	0.090726055417	0.089205893750	-0.000000000000	0.724153871916	0.000000000000	0.221485320843	-0.000000000000	0.000000000000	0.120101863053	0.000000000000	0.000000000000	0.000000000000	-30.211999643169	-6.779525568597
0.036870249412	0.548899710741	0.924158829186	0.099331601521	0.181833149293	0.246973222939	-0.308384756713	-0.469176437984	0.036366705549	0.187390273378	1.550848866652	0.029409112498	-0.902749714573	0.613157067271	3.096290323032	2.114823066407	0.235841456657	2.642899225064	7.219857922493	0.000007286568	0.198290749797	0.000023457814	0.152277669442	0.541491696316	0.000270255570	0.303531838910	0.000217594046	0.023576380987	0.038640672710	0.001866375220	0.470225396739	0.058447883037	0.031636832078	0.000000000000	0.026962017546	0.000000000000	0.090030465136	0.086435483899	-0.000000000000	0.731336465697	0.000000000000	0.224604832405	-0.000000000000	0.000000000000	0.115960419500	0.000000000000	0.000000000000	0.000000000000	-30.106633028468	-6.803598850073
0.036969362986	0.549053388220	0.924161784250	0.099242190181	0.181893701168	0.247280274031	-0.308174974201	-0.469153122721	0.036628241830	0.188107311209	1.550188218672	0.030222067399	-0.901469150082	0.608708333070	3.099653343508	2.118359962020	0.234633152137	2.634583464755	7.249250614107	0.000007264380	0.197767586493	0.000023386384	0.152087066945	0.540101828702	0.000269432641	0.304845446336	0.000216931471	0.024193265093	0.038523011747	0.001860692102	0.469140350273	0.058601560516	0.031703241368	0.000000000000	0.025999088348	0.000000000000	0.089334874854	0.083665074047	-0.000000000000	0.738519059478	0.000000000000	0.227724343966	-0.000000000000	0.000000000000	0.111818975946	0.000000000000	0.000000000000	0.000000000000	-30.000934210471	-6.827703245039
0.037068476559	0.549206999947	0.924164820287	0.099152906066	0.181953811185	0.247587658257	-0.307964838497	-0.469129927546	0.036888946686	0.188827290617	1.549522055680	0.031043090978	-0.900182430254	0.604240696691	3.103012673375	2.121950258094	0.233418107076	2.626121603771	7.279217451965	0.000007242260	0.197243084100	0.000023315173	0.151894926758	0.538707757333	0.000268612217	0.306176924843	0.000216270914	0.024817769707	0.038405709061	0.001855026289	0.468045997069	0.058755172243	0.031769455986	0.000000000000	0.025036159150	0.000000000000	0.088639284573	0.080894664195	-0.000000000000	0.745701653259	0.000000000000	0.230843855527	-0.000000000000	0.000000000000	0.107677532392	0.000000000000	0.000000000000	0.000000000000	-29.894895439850	-6.851840970923
0.037167590133	0.549360545369	0.924167938107	0.099063749800	0.182013477422	0.247895375276	-0.307754344256	-0.469106853160	0.037148805521	0.189550269053	1.548850203577	0.031872402636	-0.898889226054	0.599753213625	3.106368795769	2.125595002086	0.232195651722	2.617511304140	7.309769505863	0.000007220208	0.196717246696	0.000023244178	0.151701253564	0.537309495009	0.000267794292	0.307526220013	0.000215612369	0.025449871625	0.038288763563	0.001849377728	0.466942365466	0.058908717665	0.031835476757	0.000000000000	0.024073229951	0.000000000000	0.087943694291	0.078124254344	-0.000000000000	0.752884247040	0.000000000000	0.233963367088	-0.000000000000	0.000000000000	0.103536088839	0.000000000000	0.000000000000	0.000000000000	-29.788508609006	-6.876014343674
0.037266703707	0.549514023911	0.924171138543	0.098974722044	0.182072697865	0.248203424793	-0.307543486028	-0.469083900333	0.037407803503	0.190276305083	1.548172481316	0.032710228841	-0.897589193487	0.595244901192	3.109722213755	2.129295273039	0.230965076863	2.608750191608	7.340918127646	0.000007198222	0.196190078347	0.000023173399	0.151506052032	0.535907054492	0.000266978858	0.308893277594	0.000214955829	0.026089547712	0.038172174165	0.001843746368	0.465829483717	0.059062196207	0.031901304535	0.000000000000	0.023110300753	0.000000000000	0.087248104009	0.075353844492	-0.000000000000	0.760066840821	0.000000000000	0.237082878649	-0.000000000000	0.000000000000	0.099394645285	0.000000000000	0.000000000000	0.000000000000	-29.681765237019	-6.900225781131
0.037365817281	0.549667434983	0.924174422451	0.098885823492	0.182131470399	0.248511806567	-0.307332258257	-0.469061069905	0.037665925567	0.191005458407	1.547488700649	0.033556803406	-0.896281973049	0.590714737116	3.113073451049	2.133052182918	0.229725632476	2.599835854408	7.372674960190	0.000007176303	0.195661583104	0.000023102836	0.151309326814	0.534500448504	0.000266165907	0.310278043501	0.000214301287	0.026736774906	0.038055939781	0.001838132154	0.464707379988	0.059215607279	0.031966940202	0.000000000000	0.022147371555	0.000000000000	0.086552513728	0.072583434640	-0.000000000000	0.767249434602	0.000000000000	0.240202390211	-0.000000000000	0.000000000000	0.095253201732	0.000000000000	0.000000000000	0.000000000000	-29.574656453751	-6.924477806566
0.037464930854	0.549820777975	0.924177790710	0.098797054875	0.182189792806	0.248820520409	-0.307120655270	-0.469038362795	0.037923156405	0.191737789897	1.546798665843	0.034412367796	-0.894967189160	0.586161658029	3.116423052773	2.136866878022	0.228476526321	2.590765842009	7.405051946679	0.000007154452	0.195131765009	0.000023032488	0.151111082550	0.533089689729	0.000265355431	0.311680463810	0.000213648739	0.027391530213	0.037940059332	0.001832535037	0.463576082360	0.059368950271	0.032032384669	0.000000000000	0.021184442357	0.000000000000	0.085856923446	0.069813024789	-0.000000000000	0.774432028383	0.000000000000	0.243321901772	-0.000000000000	0.000000000000	0.091111758178	0.000000000000	0.000000000000	0.000000000000	-29.467172983023	-6.948773052409
0.037564044428	0.549974052257	0.924181244222	0.098708416962	0.182247662759	0.249129566184	-0.306908671283	-0.469015780002	0.038179480464	0.192473361623	1.546102173398	0.035277171436	-0.893644449559	0.581584557900	3.119771586257	2.140740540452	0.227216922458	2.581537663838	7.438061340187	0.000007132666	0.194600628089	0.000022962354	0.150911323867	0.531674790813	0.000264547423	0.313100484765	0.000212998178	0.028053790710	0.037824531738	0.001826954962	0.462435618829	0.059522224553	0.032097638873	0.000000000000	0.020221513159	0.000000000000	0.085161333165	0.067042614937	-0.000000000000	0.781614622164	0.000000000000	0.246441413333	-0.000000000000	0.000000000000	0.086970314625	0.000000000000	0.000000000000	0.000000000000	-29.359305124815	-6.973114264161
0.037663158002	0.550127257178	0.924184783917	0.098619910562	0.182305077822	0.249438943815	-0.306696300391	-0.468993322609	0.038434881943	0.193212236887	1.545399011743	0.036151472044	-0.892313344677	0.576982286383	3.123119641872	2.144674389665	0.225945939689	2.572148787983	7.471715713555	0.000007110947	0.194068176361	0.000022892434	0.150710055375	0.530255764362	0.000263741875	0.314538052772	0.000212349598	0.028723533544	0.037709355927	0.001821391879	0.461286017305	0.059675429474	0.032162703784	0.000000000000	0.019258583961	0.000000000000	0.084465742883	0.064272205085	-0.000000000000	0.788797215945	0.000000000000	0.249560924894	-0.000000000000	0.000000000000	0.082828871071	0.000000000000	0.000000000000	0.000000000000	-29.251042736410	-6.997504304510
0.037762271575	0.550280392067	0.924188410748	0.098531536524	0.182362035441	0.249748653286	-0.306483536567	-0.468970991789	0.038689344787	0.193954480250	1.544688960919	0.037035535977	-0.890973446969	0.572353647084	3.126467833913	2.148669684093	0.224662649925	2.562596639873	7.506027969594	0.000007089294	0.193534413827	0.000022822726	0.150507281671	0.528832622944	0.000262938780	0.315993114399	0.000211702993	0.029400735931	0.037594530826	0.001815845735	0.460127305613	0.059828564363	0.032227580396	0.000000000000	0.018295654763	0.000000000000	0.083770152601	0.061501795234	-0.000000000000	0.795979809726	0.000000000000	0.252680436455	-0.000000000000	0.000000000000	0.078687427518	0.000000000000	0.000000000000	0.000000000000	-29.142375212424	-7.021946157655
0.037861385149	0.550433456229	0.924192125697	0.098443295742	0.182418532940	0.250058694641	-0.306270373656	-0.468948788811	0.038942852684	0.194700157571	1.543971792244	0.037929638593	-0.889624310227	0.567697395742	3.129816801519	2.152727722852	0.223366076466	2.552878600940	7.541011351596	0.000007067707	0.192999344479	0.000022753231	0.150303007339	0.527405379090	0.000262138131	0.317465616378	0.000211058357	0.030085375156	0.037480055368	0.001810316479	0.458959511494	0.059981628525	0.032292269736	0.000000000000	0.017332725565	0.000000000000	0.083074562320	0.058731385382	-0.000000000000	0.803162403508	0.000000000000	0.255799948016	-0.000000000000	0.000000000000	0.074545983964	0.000000000000	0.000000000000	0.000000000000	-29.033291463610	-7.046442933862
0.037960498723	0.550586448948	0.924195929773	0.098355189155	0.182474567521	0.250369067989	-0.306056805374	-0.468926715042	0.039195389061	0.195449336040	1.543247267962	0.038834064634	-0.888265468840	0.563012238307	3.133167209656	2.156849847534	0.222055192191	2.542992007270	7.576679454169	0.000007046186	0.192462972297	0.000022683947	0.150097236949	0.525974045292	0.000261339919	0.318955505604	0.000210415683	0.030777428575	0.037365928489	0.001804804060	0.457782662603	0.060134621244	0.032356772858	0.000000000000	0.016369796367	0.000000000000	0.082378972038	0.055960975531	-0.000000000000	0.810344997289	0.000000000000	0.258919459578	-0.000000000000	0.000000000000	0.070404540410	0.000000000000	0.000000000000	0.000000000000	-28.923779894381	-7.070997874252
0.038059612296	0.550739369482	0.924199824014	0.098267217749	0.182530136251	0.250679773509	-0.305842825300	-0.468904771952	0.039446937077	0.196202084209	1.542515140876	0.039749108629	-0.886896437030	0.558296828934	3.136519750132	2.161037444086	0.220728917660	2.532934148230	7.613046234406	0.000007024731	0.191925301248	0.000022614875	0.149889975056	0.524538634003	0.000260544139	0.320462729132	0.000209774967	0.031476873612	0.037252149126	0.001799308427	0.456596786513	0.060287541778	0.032421090846	0.000000000000	0.015406867169	0.000000000000	0.081683381757	0.053190565679	-0.000000000000	0.817527591070	0.000000000000	0.262038971139	-0.000000000000	0.000000000000	0.066263096857	0.000000000000	0.000000000000	0.000000000000	-28.813828378923	-7.095614355840
0.038158725870	0.550892217065	0.924203809486	0.098179382558	0.182585236063	0.250990811446	-0.305628426876	-0.468882961124	0.039697479622	0.196958472034	1.541775153960	0.040675075313	-0.885516708042	0.553549767858	3.139875142684	2.165291944796	0.219386119110	2.522702265095	7.650126023380	0.000007003340	0.191386335286	0.000022546012	0.149681226202	0.523099157640	0.000259750781	0.321987234179	0.000209136202	0.032183687758	0.037138716221	0.001793829527	0.455401910711	0.060440389361	0.032485224813	0.000000000000	0.014443937971	0.000000000000	0.080987791475	0.050420155827	-0.000000000000	0.824710184851	0.000000000000	0.265158482700	-0.000000000000	0.000000000000	0.062121653303	0.000000000000	0.000000000000	0.000000000000	-28.703424235824	-7.120295896844
0.038257839444	0.551044990904	0.924207887289	0.098091684669	0.182639863749	0.251302182121	-0.305413603396	-0.468861284253	0.039946999309	0.197718570909	1.541027039950	0.041612280073	-0.884125753291	0.548769599169	3.143234136109	2.169614830369	0.218025606346	2.512293549662	7.687933537971	0.000006982015	0.190846078355	0.000022477360	0.149470994914	0.521655628580	0.000258959839	0.323528968123	0.000208499381	0.032897848574	0.037025628720	0.001788367311	0.454198062601	0.060593163200	0.032549175903	0.000000000000	0.013481008773	0.000000000000	0.080292201194	0.047649745976	-0.000000000000	0.831892778632	0.000000000000	0.268277994261	-0.000000000000	0.000000000000	0.057980209750	0.000000000000	0.000000000000	0.000000000000	-28.592554201069	-7.145046162270
0.038356953017	0.551197690181	0.924212058552	0.098004125221	0.182694015952	0.251613885927	-0.305198348007	-0.468839743156	0.040195478469	0.198482453709	1.540270520915	0.042561049417	-0.882723021468	0.543954808461	3.146597509461	2.174007632116	0.216646130522	2.501705142862	7.726483893035	0.000006960755	0.190304534385	0.000022408916	0.149259285706	0.520208059164	0.000258171305	0.325087878503	0.000207864500	0.033619333691	0.036912885571	0.001782921727	0.452985269505	0.060745862477	0.032612945289	0.000000000000	0.012518079575	0.000000000000	0.079596610912	0.044879336124	-0.000000000000	0.839075372413	0.000000000000	0.271397505822	-0.000000000000	0.000000000000	0.053838766196	0.000000000000	0.000000000000	0.000000000000	-28.481204399302	-7.169868969802
0.038456066591	0.551350314048	0.924216324438	0.097916705410	0.182747689163	0.251925923340	-0.304982653702	-0.468818339778	0.040442899150	0.199250194825	1.539505307806	0.043521721462	-0.881307937597	0.539103820365	3.149966073313	2.178471934264	0.215246381802	2.490934133383	7.765792613901	0.000006939559	0.189761707297	0.000022340681	0.149046103079	0.518756461695	0.000257385173	0.326663913015	0.000207231552	0.034348120806	0.036800485724	0.001777492725	0.451763558660	0.060898486344	0.032676534173	0.000000000000	0.011555150377	0.000000000000	0.078901020630	0.042108926272	-0.000000000000	0.846257966194	0.000000000000	0.274517017383	-0.000000000000	0.000000000000	0.049697322643	0.000000000000	0.000000000000	0.000000000000	-28.369360313206	-7.194768296001
0.038555180165	0.551502861629	0.924220686143	0.097829426490	0.182800879714	0.252238294916	-0.304766513313	-0.468797076195	0.040689243106	0.200021870208	1.538731099978	0.044494646455	-0.879879902040	0.534214995945	3.153340671084	2.183009376377	0.213824986895	2.479977556286	7.805875649201	0.000006918428	0.189217600996	0.000022272653	0.148831451519	0.517300848438	0.000256601434	0.328257019516	0.000206600531	0.035084187684	0.036688428136	0.001772080254	0.450532957219	0.061051033925	0.032739943787	0.000000000000	0.010592221179	0.000000000000	0.078205430349	0.039338516421	-0.000000000000	0.853440559975	0.000000000000	0.277636528945	-0.000000000000	0.000000000000	0.045555879089	0.000000000000	0.000000000000	0.000000000000	-28.257006750846	-7.219748282841
0.038654293738	0.551655332017	0.924225144901	0.097742289776	0.182853583771	0.252551001295	-0.304549919508	-0.468775954624	0.040934491796	0.200797557410	1.537947584690	0.045480187320	-0.878438289450	0.529286629952	3.156722180440	2.187621655910	0.212380506452	2.468832391651	7.846749384030	0.000006897362	0.188672219378	0.000022204833	0.148615335500	0.515841231622	0.000255820082	0.329867146023	0.000205971432	0.035827512158	0.036576711764	0.001766684265	0.449293492256	0.061203504313	0.032803175397	0.000000000000	0.009629291981	0.000000000000	0.077509840067	0.036568106569	-0.000000000000	0.860623153756	0.000000000000	0.280756040506	-0.000000000000	0.000000000000	0.041414435536	0.000000000000	0.000000000000	0.000000000000	-28.144127810813	-7.244813244601
0.038753407312	0.551807724274	0.924229701980	0.097655296644	0.182905797328	0.252864043207	-0.304332864783	-0.468754977426	0.041178626376	0.201577335633	1.537154436576	0.046478720226	-0.876982447670	0.524316947936	3.160111514770	2.192310530904	0.210911432323	2.457495563238	7.888430653432	0.000006876359	0.188125566327	0.000022137219	0.148397759480	0.514377623437	0.000255041109	0.331494240709	0.000205344249	0.036578072128	0.036465335568	0.001761304706	0.448045190759	0.061355896570	0.032866230294	0.000000000000	0.008666362783	0.000000000000	0.076814249786	0.033797696717	-0.000000000000	0.867805747537	0.000000000000	0.283875552067	-0.000000000000	0.000000000000	0.037272991982	0.000000000000	0.000000000000	0.000000000000	-28.030706844988	-7.269967675128
0.038852520886	0.551960037427	0.924234358688	0.097568448539	0.182957516198	0.253177421476	-0.304115341455	-0.468734147117	0.041421627696	0.202361285766	1.536351317088	0.047490635202	-0.875511696565	0.519304103197	3.163509624745	2.197077822820	0.209416184664	2.445963937181	7.930936756187	0.000006855421	0.187577645713	0.000022069811	0.148178727905	0.512910036038	0.000254264508	0.333138251907	0.000204718975	0.037335845563	0.036354298513	0.001755941528	0.446788079636	0.061508209723	0.032929109802	0.000000000000	0.007703433584	0.000000000000	0.076118659504	0.031027286866	-0.000000000000	0.874988341318	0.000000000000	0.286995063628	-0.000000000000	0.000000000000	0.033131548428	0.000000000000	0.000000000000	0.000000000000	-27.916726418713	-7.295216255505
0.038951634460	0.552112270472	0.924239116369	0.097481746974	0.183008736010	0.253491137018	-0.303897341660	-0.468713466372	0.041663476289	0.203149490440	1.535537873907	0.048516336768	-0.874025326799	0.514246173568	3.166917499961	2.201925419530	0.207893108874	2.434234320723	7.974285468911	0.000006834546	0.187028461397	0.000022002609	0.147958245207	0.511438481540	0.000253490272	0.334799128104	0.000204095605	0.038100810498	0.036243599566	0.001750594681	0.445522185713	0.061660442768	0.032991815277	0.000000000000	0.006740504386	0.000000000000	0.075423069222	0.028256877014	-0.000000000000	0.882170935100	0.000000000000	0.290114575189	-0.000000000000	0.000000000000	0.028990104875	0.000000000000	0.000000000000	0.000000000000	-27.802168268164	-7.320563862131
0.039050748033	0.552264422366	0.924243976412	0.097395193533	0.183059452195	0.253805190854	-0.303678857343	-0.468692938035	0.041904152373	0.203942034068	1.534713740325	0.049556244616	-0.872522598538	0.509141158023	3.170336170673	2.206855278471	0.206340472372	2.422303461005	8.018495060432	0.000006813735	0.186478017227	0.000021935611	0.147736315806	0.509962972023	0.000252718394	0.336476817949	0.000203474133	0.038872945034	0.036133237698	0.001745264115	0.444247535732	0.061812594662	0.033054348104	0.000000000000	0.005777575188	0.000000000000	0.074727478941	0.025486467163	-0.000000000000	0.889353528881	0.000000000000	0.293234086750	-0.000000000000	0.000000000000	0.024848661321	0.000000000000	0.000000000000	0.000000000000	-27.687013254664	-7.346015575261
0.039149861607	0.552416492033	0.924248940246	0.097308789874	0.183109659985	0.254119584106	-0.303459880249	-0.468672565125	0.042143635836	0.204739002903	1.533878534587	0.050610794316	-0.871002740083	0.503986973094	3.173766709626	2.211869429974	0.204756461177	2.410168043922	8.063584306431	0.000006792987	0.185926317038	0.000021868817	0.147512944105	0.508483519532	0.000251948865	0.338171270242	0.000202854554	0.039652227340	0.036023211882	0.001739949780	0.442964156356	0.061964664329	0.033116709699	0.000000000000	0.004814645990	0.000000000000	0.074031888659	0.022716057311	-0.000000000000	0.896536122662	0.000000000000	0.296353598312	-0.000000000000	0.000000000000	0.020707217768	0.000000000000	0.000000000000	0.000000000000	-27.571241315673	-7.371576688011
0.039248975181	0.552568478354	0.924254009344	0.097222537737	0.183159354399	0.254434318004	-0.303240401921	-0.468652350845	0.042381906239	0.205540485082	1.533031859202	0.051680438070	-0.869464946425	0.498781449091	3.177210233991	2.216969980773	0.203139176308	2.397824693055	8.109572504324	0.000006772302	0.185373364656	0.000021802226	0.147288134498	0.507000136071	0.000251181680	0.339882433942	0.000202236861	0.040438635652	0.035913521095	0.001734651628	0.441672074167	0.062116650650	0.033178901510	0.000000000000	0.003851716792	0.000000000000	0.073336298378	0.019945647459	-0.000000000000	0.903718716443	0.000000000000	0.299473109873	-0.000000000000	0.000000000000	0.016565774214	0.000000000000	0.000000000000	0.000000000000	-27.454831412149	-7.397252715871
0.039348088754	0.552720380172	0.924259185226	0.097136438938	0.183208530238	0.254749393894	-0.303020413687	-0.468632298591	0.042618942802	0.206346570681	1.532173300214	0.052765645502	-0.867908377724	0.493522326106	3.180667907410	2.222159117717	0.201486629958	2.385269968706	8.156479488347	0.000006751680	0.184819163894	0.000021735838	0.147061891362	0.505512833611	0.000250416831	0.341610258163	0.000201621049	0.041232148269	0.035804164317	0.001729369609	0.440371315663	0.062268552468	0.033240925014	0.000000000000	0.002888787594	0.000000000000	0.072640708096	0.017175237608	-0.000000000000	0.910901310224	0.000000000000	0.302592621434	-0.000000000000	0.000000000000	0.012424330661	0.000000000000	0.000000000000	0.000000000000	-27.337761471949	-7.423049406751
0.039447202328	0.552872196289	0.924264469458	0.097050495384	0.183257182073	0.255064813238	-0.302799906656	-0.468612411959	0.042854724402	0.207157351771	1.531302426428	0.053866904499	-0.866332157696	0.488207249794	3.184140942147	2.227439111687	0.199796741468	2.372500367044	8.204325644817	0.000006731122	0.184263718552	0.000021669652	0.146834219063	0.504021624085	0.000249654311	0.343354692173	0.000201007112	0.042032743560	0.035695140530	0.001724103673	0.439061907265	0.062420368585	0.033302781722	0.000000000000	0.001925858396	0.000000000000	0.071945117815	0.014404827756	-0.000000000000	0.918083904005	0.000000000000	0.305712132995	-0.000000000000	0.000000000000	0.008282887107	0.000000000000	0.000000000000	0.000000000000	-27.220008328897	-7.448972751601
0.039546315902	0.553023925462	0.924269863656	0.096964709066	0.183305304239	0.255380577619	-0.302578871707	-0.468592694758	0.043089229565	0.207972922470	1.530418788598	0.054984722094	-0.864735371910	0.482833766912	3.187630601378	2.232812321733	0.198067333041	2.359512319396	8.253131927507	0.000006710625	0.183707032420	0.000021603668	0.146605121952	0.502526519391	0.000248894113	0.345115685397	0.000200395045	0.042840399959	0.035586448721	0.001718853772	0.437743875312	0.062572097758	0.033364473175	0.000000000000	0.000962929198	0.000000000000	0.071249527533	0.011634417904	-0.000000000000	0.925266497786	0.000000000000	0.308831644556	-0.000000000000	0.000000000000	0.004141443554	0.000000000000	0.000000000000	0.000000000000	-27.101547657090	-7.475028995620
0.039645429475	0.553175566403	0.924275369487	0.096879082069	0.183352890819	0.255696688752	-0.302357299479	-0.468573151017	0.043322436461	0.208793379001	1.529521918562	0.056119625403	-0.863117065987	0.477399320603	3.191138201602	2.238281199451	0.196296125229	2.346302191692	8.302919873104	0.000006690191	0.183149109278	0.000021537885	0.146374604368	0.501027531388	0.000248136230	0.346893187410	0.000199784842	0.043655095963	0.035478087879	0.001713619858	0.436417246062	0.062723738699	0.033426000945	0.000000000000	0.000000000000	0.000000000000	0.070553937251	0.008864008053	-0.000000000000	0.932449091567	0.000000000000	0.311951156118	-0.000000000000	0.000000000000	0.000000000000	0.000000000000	0.000000000000	0.000000000000	-26.982353900006	-7.501224650119
0.039744543049	0.553327117818	0.924280988789	0.096793616551	0.183399934152	0.256013155079	-0.302135194388	-0.468553785414	0.043554322866	0.209618822936	1.528611327332	0.057272174790	-0.861476228319	0.471901220581	3.194665658765	2.243846340138	0.194480606847	2.332866814784	8.353710338637	0.000006669819	0.182591424234	0.000021472299	0.146143729450	0.499529187360	0.000247380667	0.348673308917	0.000199176496	0.044475004760	0.035370057200	0.001709202338	0.435088358482	0.062875290064	0.033487366732	0.000000000000	-0.000000000000	0.000000000000	0.070553313904	0.009054940195	-0.000000000000	0.930550923679	0.000000000000	0.313887120201	-0.000000000000	0.000525508082	-0.000000000000	0.000000000000	0.000000000000	0.000000000000	-26.862588623076	-7.527527537166
0.039843656623	0.553478578234	0.924286723105	0.096708314859	0.183446430745	0.256329965460	-0.301912518718	-0.468534601677	0.043784866413	0.210449348284	1.527686405571	0.058442935777	-0.859811527405	0.466336067779	3.198213776782	2.249514255007	0.192617293285	2.319203514634	8.405525778420	0.000006649509	0.182035432805	0.000021406915	0.145913555461	0.498035982664	0.000246627392	0.350442236548	0.000198570003	0.045298314457	0.035262355271	0.001706398479	0.433763513139	0.063026750480	0.033548572211	0.000000000000	-0.000000000000	0.000000000000	0.070552690556	0.009245872338	-0.000000000000	0.928652755790	0.000000000000	0.315823084285	-0.000000000000	0.001051016164	-0.000000000000	0.000000000000	0.000000000000	0.000000000000	-26.742403999297	-7.553900014689
0.039942770196	0.553629946243	0.924292574388	0.096623179397	0.183492372293	0.256647128635	-0.301689276177	-0.468515605136	0.044014044375	0.211285060857	1.526746549085	0.059632527676	-0.858121634055	0.460700462426	3.201784949391	2.255285614029	0.190702569190	2.305310532746	8.458386199365	0.000006629262	0.181481134372	0.000021341731	0.145684080454	0.496547906170	0.000245876411	0.352199997862	0.000197965357	0.046125012190	0.035154981295	0.001705203331	0.432442701955	0.063178118489	0.033609619255	0.000000000000	-0.000000000000	0.000000000000	0.070552067209	0.009436804481	-0.000000000000	0.926754587902	0.000000000000	0.317759048369	-0.000000000000	0.001576524247	-0.000000000000	0.000000000000	0.000000000000	0.000000000000	-26.621764961284	-7.580354491697
0.040041883770	0.553781220333	0.924298544534	0.096538212734	0.183537751638	0.256964646984	-0.301465456375	-0.468496801074	0.044241833888	0.212126065284	1.525791118279	0.060841584741	-0.856405143504	0.454990817967	3.205381133575	2.261163200255	0.188732656440	2.291185822407	8.512313064559	0.000006609075	0.180928523780	0.000021276746	0.145455302301	0.495064942263	0.000245127717	0.353946626861	0.000197362552	0.046955087642	0.035047934272	0.001705611997	0.431125912644	0.063329392579	0.033670509659	0.000000000000	-0.000000000000	0.000000000000	0.070551443861	0.009627736623	-0.000000000000	0.924856420013	0.000000000000	0.319695012453	-0.000000000000	0.002102032329	-0.000000000000	0.000000000000	0.000000000000	0.000000000000	-26.500633668684	-7.606901117115
0.040140997344	0.553932398928	0.924304635506	0.096453417575	0.183582561257	0.257282523086	-0.301241048641	-0.468478195152	0.044468211879	0.212972468354	1.524819450550	0.062070766648	-0.854660603474	0.449203423408	3.209004348044	2.267149916650	0.186703658883	2.276827275491	8.567328430333	0.000006588951	0.180377595888	0.000021211958	0.145227218881	0.493587075373	0.000244381302	0.355682157443	0.000196761582	0.047788530529	0.034941213209	0.001707619591	0.429813132961	0.063480571173	0.033731245200	0.000000000000	-0.000000000000	0.000000000000	0.070550820513	0.009818668766	-0.000000000000	0.922958252125	0.000000000000	0.321630976536	-0.000000000000	0.002627540411	-0.000000000000	0.000000000000	0.000000000000	0.000000000000	-26.378970594477	-7.633550342897
0.040240110917	0.554083480384	0.924310849333	0.096368796777	0.183626793255	0.257600759723	-0.301016042009	-0.468459793425	0.044693155066	0.213824379069	1.523830859091	0.063320759784	-0.852886511682	0.443334436787	3.212656676585	2.273248792082	0.184611555903	2.262232724857	8.623454955597	0.000006568887	0.179828345573	0.000021147367	0.144999828077	0.492114289982	0.000243637160	0.357406623402	0.000196162443	0.048625330596	0.034834817111	0.001711221246	0.428504350696	0.063631652630	0.033791827634	0.000000000000	-0.000000000000	0.000000000000	0.070550197166	0.010009600909	-0.000000000000	0.921060084236	0.000000000000	0.323566940620	-0.000000000000	0.003153048493	-0.000000000000	0.000000000000	0.000000000000	0.000000000000	-26.256734403206	-7.660312940764
0.040339224491	0.554234462989	0.924317188111	0.096284353343	0.183670439351	0.257919359887	-0.300790425207	-0.468441602352	0.044916639948	0.214681908709	1.522824631627	0.064592278603	-0.851081313191	0.437379878263	3.216340271601	2.279462987651	0.182452195588	2.247399947271	8.680715910166	0.000006548885	0.179280767727	0.000021082974	0.144773127780	0.490646570616	0.000242895284	0.359120058430	0.000195565128	0.049465477620	0.034728744989	0.001716412108	0.427199553677	0.063782635235	0.033852258702	0.000000000000	-0.000000000000	0.000000000000	0.070549573818	0.010200533051	-0.000000000000	0.919161916347	0.000000000000	0.325502904704	-0.000000000000	0.003678556576	-0.000000000000	0.000000000000	0.000000000000	0.000000000000	-26.133881817840	-7.687200019888
0.040438338065	0.554385344959	0.924323654011	0.096200090437	0.183713490858	0.258238326787	-0.300564186644	-0.468423628810	0.045138642801	0.215545170889	1.521800029080	0.065886067069	-0.849243397610	0.431335622810	3.220057357854	2.285795803393	0.180221287476	2.232326666952	8.739135181873	0.000006528944	0.178734857258	0.000021018776	0.144547115888	0.489183901848	0.000242155667	0.360822496117	0.000194969631	0.050308961411	0.034622995858	0.001723187337	0.425898729768	0.063933517205	0.033912540122	0.000000000000	-0.000000000000	0.000000000000	0.070548950470	0.010391465194	-0.000000000000	0.917263748459	0.000000000000	0.327438868788	-0.000000000000	0.004204064658	-0.000000000000	0.000000000000	0.000000000000	0.000000000000	-26.010367473909	-7.714223045564
0.040537451639	0.554536124435	0.924330249279	0.096116011383	0.183755938676	0.258557663854	-0.300337314393	-0.468405880110	0.045359139673	0.216414281624	1.520756284151	0.067202900177	-0.847371096130	0.425197392471	3.223810236422	2.292250685373	0.177914394855	2.217010559802	8.798737282205	0.000006509063	0.178190609087	0.000020954774	0.144321790306	0.487726268300	0.000241418303	0.362513969949	0.000194375948	0.051155771808	0.034517568733	0.001731542110	0.424601866873	0.064084296681	0.033972673599	0.000000000000	-0.000000000000	0.000000000000	0.070548327123	0.010582397336	-0.000000000000	0.915365580570	0.000000000000	0.329374832871	-0.000000000000	0.004729572740	-0.000000000000	0.000000000000	0.000000000000	0.000000000000	-25.886143759391	-7.741393858933
0.040636565212	0.554686799481	0.924336976239	0.096032119674	0.183797773273	0.258877374755	-0.300109796178	-0.468388364009	0.045578106380	0.217289359389	1.519692599821	0.068543585569	-0.845462678386	0.418960748172	3.227601288874	2.298831233199	0.175526926577	2.201449258423	8.859547350218	0.000006489243	0.177648018154	0.000020890966	0.144097148942	0.486273654640	0.000240683183	0.364194513311	0.000193784073	0.052005898681	0.034412462633	0.001741471615	0.423308952928	0.064234971727	0.034032660817	0.000000000000	-0.000000000000	0.000000000000	0.070547703775	0.010773329479	-0.000000000000	0.913467412682	0.000000000000	0.331310796955	-0.000000000000	0.005255080822	-0.000000000000	0.000000000000	0.000000000000	0.000000000000	-25.761160638564	-7.768724697812
0.040735678786	0.554837368078	0.924343837295	0.095948418980	0.183838984667	0.259197463393	-0.299881619360	-0.468371088727	0.045795518500	0.218170525182	1.518608147760	0.069908965239	-0.843516349124	0.412621081050	3.231432981695	2.305541207974	0.173054128369	2.185640358017	8.921591154390	0.000006469483	0.177107079411	0.000020827353	0.143873189714	0.484826045581	0.000239950302	0.365864159487	0.000193194000	0.052859331931	0.034307676583	0.001752971059	0.422019975911	0.064385540324	0.034092503443	0.000000000000	-0.000000000000	0.000000000000	0.070547080428	0.010964261622	-0.000000000000	0.911569244793	0.000000000000	0.333246761039	-0.000000000000	0.005780588904	-0.000000000000	0.000000000000	0.000000000000	0.000000000000	-25.635365457787	-7.796228218686
0.040834792360	0.554987828127	0.924350834938	0.095864913149	0.183879562411	0.259517933924	-0.299652770916	-0.468354062964	0.046011351372	0.219057902585	1.517502066647	0.071299917347	-0.841530244685	0.406173603271	3.235307870953	2.312384540724	0.170491073598	2.169581423280	8.984895092070	0.000006449784	0.176567787829	0.000020763934	0.143649910544	0.483383425885	0.000239219653	0.367522941659	0.000192605723	0.053716061491	0.034203209606	0.001766035661	0.420734923832	0.064536000373	0.034152203127	0.000000000000	-0.000000000000	0.000000000000	0.070546457080	0.011155193764	-0.000000000000	0.909671076905	0.000000000000	0.335182725123	-0.000000000000	0.006306096987	-0.000000000000	0.000000000000	0.000000000000	0.000000000000	-25.508702730869	-7.823917519935
0.040933905933	0.555138177440	0.924357971749	0.095781606218	0.183919495575	0.259838790758	-0.299423237427	-0.468337295918	0.046225580094	0.219951617830	1.516373460384	0.072717358131	-0.839502429272	0.399613338317	3.239228607229	2.319365341328	0.167832653447	2.153269996424	9.049486186114	0.000006430144	0.176030138391	0.000020700708	0.143427309361	0.481945780359	0.000238491228	0.369170892907	0.000192019238	0.054576077323	0.034099060731	0.001780660655	0.419453784741	0.064686349686	0.034211761499	0.000000000000	-0.000000000000	0.000000000000	0.070545833732	0.011346125907	-0.000000000000	0.907772909016	0.000000000000	0.337118689206	-0.000000000000	0.006831605069	-0.000000000000	0.000000000000	0.000000000000	0.000000000000	-25.381113901285	-7.851806166344
0.041033019507	0.555288413738	0.924365250399	0.095698502421	0.183958772726	0.260160038576	-0.299193005057	-0.468320797302	0.046438179518	0.220851799854	1.515221396206	0.074162243942	-0.837430890992	0.392935110696	3.243197940834	2.326487907980	0.165073566487	2.136703606479	9.115392078222	0.000006410564	0.175494126098	0.000020637674	0.143205384102	0.480513093858	0.000237765022	0.370808046211	0.000191434539	0.055439369421	0.033995228990	0.001796841289	0.418176546722	0.064836585984	0.034271180175	0.000000000000	-0.000000000000	0.000000000000	0.070545210385	0.011537058050	-0.000000000000	0.905874741128	0.000000000000	0.339054653290	-0.000000000000	0.007357113151	-0.000000000000	0.000000000000	0.000000000000	0.000000000000	-25.252537078081	-7.879908214979
0.041132133081	0.555438534648	0.924372673659	0.095615606195	0.183997381906	0.260481682334	-0.298962059534	-0.468304577364	0.046649124250	0.221758580369	1.514044902684	0.075635573392	-0.835313537673	0.386133535056	3.247218727306	2.333756737208	0.162208307570	2.119879780015	9.182641018477	0.000006391044	0.174959745963	0.000020574832	0.142984132708	0.479085351279	0.000237041027	0.372434434453	0.000190851620	0.056305927808	0.033891713417	0.001814572827	0.416903197896	0.064986706894	0.034330460753	0.000000000000	-0.000000000000	0.000000000000	0.070544587037	0.011727990192	-0.000000000000	0.903976573239	0.000000000000	0.340990617374	-0.000000000000	0.007882621233	-0.000000000000	0.000000000000	0.000000000000	0.000000000000	-25.122906741790	-7.908238242475
0.041231246654	0.555588537699	0.924380244397	0.095532922187	0.184035310615	0.260803727279	-0.298730386129	-0.468288646908	0.046858388653	0.222672093913	1.512842967599	0.077138389637	-0.833148192433	0.379203004664	3.251293933220	2.341176534507	0.159231156038	2.102796053493	9.251261850447	0.000006371583	0.174426993017	0.000020512182	0.142763553127	0.477662537570	0.000236319236	0.374050090410	0.000190270477	0.057175742539	0.033788513049	0.001833850546	0.415633726422	0.065136709945	0.034389604813	0.000000000000	-0.000000000000	0.000000000000	0.070543963690	0.011918922335	-0.000000000000	0.902078405351	0.000000000000	0.342926581458	-0.000000000000	0.008408129315	-0.000000000000	0.000000000000	0.000000000000	0.000000000000	-24.992153416040	-7.936811373816
0.041330360228	0.555738420318	0.924387965592	0.095450455266	0.184072545783	0.261126178955	-0.298497969638	-0.468273017319	0.047065946846	0.223592477911	1.511614535698	0.078671782791	-0.830932588979	0.372137679211	3.255426642314	2.348752225595	0.156136163167	2.085449987438	9.321283991180	0.000006352182	0.173895862306	0.000020449722	0.142543643314	0.476244637722	0.000235599643	0.375655046763	0.000189691103	0.058048803697	0.033685626926	0.001854669738	0.414368120491	0.065286592564	0.034448613920	0.000000000000	-0.000000000000	0.000000000000	0.070543340342	0.012109854478	-0.000000000000	0.900180237462	0.000000000000	0.344862545541	-0.000000000000	0.008933637398	-0.000000000000	0.000000000000	0.000000000000	0.000000000000	-24.860203299839	-7.965643312672
0.041429473802	0.555888179825	0.924395840328	0.095368210529	0.184109073752	0.261449043221	-0.298264794355	-0.468257700579	0.047271772708	0.224519872734	1.510358506316	0.080236892481	-0.828664366637	0.364931471916	3.259620061946	2.356488968350	0.152917138819	2.067839182675	9.392737405298	0.000006332839	0.173366348890	0.000020387453	0.142324401228	0.474831636773	0.000234882242	0.377249336093	0.000189113493	0.058925101398	0.033583054092	0.001877025709	0.413106368335	0.065436352071	0.034507489621	0.000000000000	-0.000000000000	0.000000000000	0.070542716994	0.012300786620	-0.000000000000	0.898282069574	0.000000000000	0.346798509625	-0.000000000000	0.009459145480	-0.000000000000	0.000000000000	0.000000000000	0.000000000000	-24.726977854605	-7.994750373331
0.041528587375	0.556037813427	0.924403871809	0.095286193312	0.184144880244	0.261772326257	-0.298030844053	-0.468242709301	0.047475839885	0.225454421746	1.509073730855	0.081834910563	-0.826341065097	0.357578035893	3.263877529900	2.364392165453	0.149567637246	2.049961298874	9.465652572300	0.000006313556	0.172838447843	0.000020325373	0.142105824837	0.473423519804	0.000234167024	0.378832990880	0.000188537641	0.059804625787	0.033480793593	0.001900913779	0.411848458218	0.065585985673	0.034566233446	0.000000000000	-0.000000000000	0.000000000000	0.070542093647	0.012491718763	-0.000000000000	0.896383901685	0.000000000000	0.348734473709	-0.000000000000	0.009984653562	-0.000000000000	0.000000000000	0.000000000000	0.000000000000	-24.592393339011	-8.024149514326
0.041627700949	0.556187318217	0.924412063358	0.095204409201	0.184179950343	0.262096034584	-0.297796101955	-0.468228056746	0.047678121790	0.226396271357	1.507759010113	0.083467083988	-0.823960118839	0.350070749733	3.268202521545	2.372467477795	0.146080941989	2.031814075729	9.540060446045	0.000006294331	0.172312154256	0.000020263482	0.141887912114	0.472020271944	0.000233453985	0.380406043506	0.000187963544	0.060687367037	0.033378844477	0.001926329285	0.410594378441	0.065735490463	0.034624846912	0.000000000000	-0.000000000000	0.000000000000	0.070541470299	0.012682650905	-0.000000000000	0.894485733797	0.000000000000	0.350670437793	-0.000000000000	0.010510161644	-0.000000000000	0.000000000000	0.000000000000	0.000000000000	-24.456360283448	-8.053858373764
0.041726814523	0.556336691164	0.924420418423	0.095122864041	0.184214268459	0.262420175071	-0.297560550710	-0.468213756856	0.047878591623	0.227345571066	1.506413091470	0.085134717841	-0.821518851253	0.342402702281	3.272598657365	2.380720838666	0.142450049815	2.013395357072	9.615992405270	0.000006275165	0.171787463235	0.000020201780	0.141670661037	0.470621878368	0.000232743117	0.381968526256	0.000187391194	0.061573315355	0.033277205797	0.001953267573	0.409344117340	0.065884863410	0.034683331517	0.000000000000	-0.000000000000	0.000000000000	0.070540846952	0.012873583048	-0.000000000000	0.892587565908	0.000000000000	0.352606401876	-0.000000000000	0.011035669727	-0.000000000000	0.000000000000	0.000000000000	0.000000000000	-24.318782894440	-8.083895306437
0.041825928096	0.556485929113	0.924428940586	0.095041563948	0.184247818305	0.262744754955	-0.297324172367	-0.468199824284	0.048077222372	0.228302473501	1.505034665893	0.086839178558	-0.819014468417	0.334566676566	3.277069710856	2.389158468792	0.138667653637	1.994703118326	9.693480193810	0.000006256057	0.171264369900	0.000020140265	0.141454069593	0.469228324292	0.000232034414	0.383520471315	0.000186820587	0.062462460973	0.033175876606	0.001981724008	0.408097663288	0.066034101359	0.034741688743	0.000000000000	-0.000000000000	0.000000000000	0.070540223604	0.013064515191	-0.000000000000	0.890689398020	0.000000000000	0.354542365960	-0.000000000000	0.011561177809	-0.000000000000	0.000000000000	0.000000000000	0.000000000000	-24.179558377619	-8.114279422728
0.041925041670	0.556635028773	0.924437633569	0.094960515321	0.184280582859	0.263069781856	-0.297086948339	-0.468186274420	0.048273986834	0.229267134452	1.503622364783	0.088581897328	-0.816444052523	0.326555132846	3.281619616816	2.397786892251	0.134726124352	1.975735497696	9.772555849037	0.000006237007	0.170742869386	0.000020078938	0.141238135772	0.467839594982	0.000231327868	0.385061910769	0.000186251718	0.063354794156	0.033074855964	0.002011693967	0.406855004693	0.066183201019	0.034799920059	0.000000000000	-0.000000000000	0.000000000000	0.070539600256	0.013255447333	-0.000000000000	0.888791230131	0.000000000000	0.356478330044	-0.000000000000	0.012086685891	-0.000000000000	0.000000000000	0.000000000000	0.000000000000	-24.038576165767	-8.145030629341
0.042024155244	0.556783986718	0.924446501237	0.094879724854	0.184312544338	0.263395263791	-0.296848859382	-0.468173123429	0.048468857630	0.230239712895	1.502174756644	0.090364373688	-0.813804554951	0.318360190752	3.286252480011	2.406612953314	0.130617491543	1.956490831598	9.853251616792	0.000006218015	0.170222956842	0.000020017798	0.141022857572	0.466455675746	0.000230623474	0.386592876609	0.000185684581	0.064250305199	0.032974142929	0.002043172841	0.405616129996	0.066332158964	0.034858026915	0.000000000000	-0.000000000000	0.000000000000	0.070538976909	0.013446379476	-0.000000000000	0.886893062243	0.000000000000	0.358414294128	-0.000000000000	0.012612193973	-0.000000000000	0.000000000000	0.000000000000	0.000000000000	-23.895717036045	-8.176169671843
0.042123268818	0.556932799374	0.924455547607	0.094799199553	0.184343684160	0.263721209193	-0.296609885552	-0.468160388283	0.048661807230	0.231220371007	1.500690343556	0.092188179321	-0.811092788952	0.309973610490	3.290972584217	2.415643834256	0.126333422959	1.936967694845	9.935599850894	0.000006199082	0.169704627433	0.000019956843	0.140808232996	0.465076551937	0.000229921225	0.388113400726	0.000185119171	0.065148984425	0.032873736566	0.002076156035	0.404381027677	0.066480971620	0.034916010748	0.000000000000	-0.000000000000	0.000000000000	0.070538353561	0.013637311619	-0.000000000000	0.884994894354	0.000000000000	0.360350258211	-0.000000000000	0.013137702055	-0.000000000000	0.000000000000	0.000000000000	0.000000000000	-23.750852097685	-8.207718179012
0.042222382391	0.557081463016	0.924464776856	0.094718946742	0.184373982907	0.264047626928	-0.296370006180	-0.468148086798	0.048852807973	0.232209274173	1.499167557469	0.094054962072	-0.808305421956	0.301386773089	3.295784401644	2.424887074174	0.121865202740	1.917164946200	10.019632895009	0.000006180205	0.169187876339	0.000019896075	0.140594260056	0.463702208953	0.000229221114	0.389623514916	0.000184555483	0.066050822186	0.032773635941	0.002110638969	0.403149686248	0.066629635262	0.034973872979	0.000000000000	-0.000000000000	0.000000000000	0.070537730213	0.013828243761	-0.000000000000	0.883096726466	0.000000000000	0.362286222295	-0.000000000000	0.013663210138	-0.000000000000	0.000000000000	0.000000000000	0.000000000000	-23.603841628244	-8.239698708917
0.042321495965	0.557229973761	0.924474193330	0.094638974087	0.184403420287	0.264374526317	-0.296129199828	-0.468136237676	0.049041832103	0.233206590980	1.497604756294	0.095966450170	-0.805438967477	0.292590659678	3.300692602708	2.434350588866	0.117203708288	1.897081779993	10.105382944387	0.000006161387	0.168672698754	0.000019835491	0.140380936765	0.462332632237	0.000228523135	0.391123250877	0.000183993511	0.066955808864	0.032673840122	0.002146617076	0.401922094257	0.066778146007	0.035031615015	0.000000000000	-0.000000000000	0.000000000000	0.070537106866	0.014019175904	0.000000000000	0.881198558577	0.000000000000	0.364222186379	-0.000000000000	0.014188718220	-0.000000000000	0.000000000000	0.000000000000	0.000000000000	-23.454533732910	-8.272134796647
0.042420609539	0.557378327556	0.924483801549	0.094559289606	0.184431975094	0.264701917152	-0.295887444255	-0.468124860542	0.049228851804	0.234212493188	1.496000219789	0.097924456687	-0.802489776621	0.283575829793	3.305702066133	2.444042691792	0.112339385748	1.876717784540	10.192881884624	0.000006142625	0.168159089885	0.000019775092	0.140168261146	0.460967807274	0.000227827281	0.392612640211	0.000183433250	0.067863934872	0.032574348182	0.002184085803	0.400698240288	0.066926499802	0.035089238245	0.000000000000	-0.000000000000	0.000000000000	0.070536483518	0.014210108047	0.000000000000	0.879300390689	0.000000000000	0.366158150463	-0.000000000000	0.014714226302	-0.000000000000	0.000000000000	0.000000000000	0.000000000000	-23.302762797614	-8.305051003547
0.042519723112	0.557526520178	0.924493606216	0.094479901687	0.184459625163	0.265029809721	-0.295644716377	-0.468113975991	0.049413839239	0.235227155697	1.494352145250	0.099930884221	-0.799454029183	0.274332398709	3.310817889357	2.453972116150	0.107262224023	1.856073008260	10.282161104229	0.000006123921	0.167647044958	0.000019714877	0.139956231227	0.459607719597	0.000227133547	0.394091714423	0.000182874695	0.068775190650	0.032475159195	0.002223040611	0.399478112957	0.067074692424	0.035146744047	0.000000000000	-0.000000000000	0.000000000000	0.070535860171	0.014401040189	0.000000000000	0.877402222800	0.000000000000	0.368094114546	-0.000000000000	0.015239734384	-0.000000000000	0.000000000000	0.000000000000	0.000000000000	-23.148347702944	-8.338472967763
0.042618836686	0.557674547219	0.924503612228	0.094400819106	0.184486347329	0.265358214828	-0.295400992220	-0.468103605635	0.049596766604	0.236250756483	1.492658642982	0.101987729810	-0.796327724343	0.264850013841	3.316045399169	2.464148038113	0.101961727261	1.835148034437	10.373251277338	0.000006105274	0.167136559209	0.000019654845	0.139744845042	0.458252354779	0.000226441924	0.395560504922	0.000182317841	0.069689566667	0.032376272239	0.002263476976	0.398261700918	0.067222719465	0.035204133781	0.000000000000	-0.000000000000	0.000000000000	0.070535236823	0.014591972332	0.000000000000	0.875504054912	0.000000000000	0.370030078630	-0.000000000000	0.015765242467	-0.000000000000	0.000000000000	0.000000000000	0.000000000000	-22.991089762822	-8.372427455827
0.042717950260	0.557822404077	0.924513824687	0.094322051044	0.184512117373	0.265687143815	-0.295156246879	-0.468093772151	0.049777606181	0.237283476519	1.490917731583	0.104097090086	-0.793106670975	0.255117830230	3.321390162544	2.474580101214	0.096426885787	1.813944065726	10.466182112444	0.000006086683	0.166627627890	0.000019594996	0.139534100630	0.456901698441	0.000225752408	0.397019043024	0.000181762683	0.070607053424	0.032277686394	0.002305390386	0.397048992857	0.067370576323	0.035261408795	0.000000000000	-0.000000000000	0.000000000000	0.070534613475	0.014782904474	0.000000000000	0.873605887023	0.000000000000	0.371966042714	-0.000000000000	0.016290750549	-0.000000000000	0.000000000000	0.000000000000	0.000000000000	-22.830770350611	-8.406942414949
0.042817063833	0.557970085953	0.924524248905	0.094243607108	0.184536909981	0.266016608591	-0.294910454469	-0.468084499332	0.049956330407	0.238325499661	1.489127333009	0.106261166656	-0.789786477566	0.245124485198	3.326857997561	2.485278441896	0.090646145404	1.792463019643	10.560982062432	0.000006068149	0.166120246269	0.000019535329	0.139323996037	0.455555736244	0.000225064991	0.398467359945	0.000181209215	0.071527641447	0.032179400743	0.002348776342	0.395839977496	0.067518258199	0.035318570422	0.000000000000	-0.000000000000	0.000000000000	0.070533990128	0.014973836617	0.000000000000	0.871707719134	0.000000000000	0.373902006798	-0.000000000000	0.016816258631	-0.000000000000	0.000000000000	0.000000000000	0.000000000000	-22.667148177634	-8.442047025580
0.042916177407	0.558117587834	0.924534890419	0.094165497351	0.184560698680	0.266346621652	-0.294663588074	-0.468075812148	0.050132911947	0.239377012508	1.487285267468	0.108482271712	-0.786362541790	0.234858072257	3.332454984335	2.496253716215	0.084607375076	1.770707636364	10.657677990704	0.000006049671	0.165614409626	0.000019475844	0.139114529315	0.454214453894	0.000224379668	0.399905486811	0.000180657432	0.072451321293	0.032081414372	0.002393630362	0.394634643590	0.067665760079	0.035375619981	0.000000000000	-0.000000000000	0.000000000000	0.070533366780	0.015164768760	0.000000000000	0.869809551246	0.000000000000	0.375837970881	-0.000000000000	0.017341766713	-0.000000000000	0.000000000000	0.000000000000	0.000000000000	-22.499956198455	-8.477771753702
0.043015290981	0.558264904486	0.924545755001	0.094087732292	0.184583455793	0.266677196113	-0.294415619697	-0.468067736798	0.050307323787	0.240438204230	1.485389248151	0.110762833826	-0.782830039833	0.224306114550	3.338187475705	2.507517127532	0.078297833241	1.748681599603	10.756294789192	0.000006031250	0.165110113257	0.000019416540	0.138905698523	0.452877837143	0.000223696431	0.401333454649	0.000180107330	0.073378083547	0.031983726370	0.002439947975	0.393432979929	0.067813076732	0.035432558775	0.000000000000	-0.000000000000	0.000000000000	0.070532743433	0.015355700902	0.000000000000	0.867911383357	0.000000000000	0.377773934965	-0.000000000000	0.017867274795	-0.000000000000	0.000000000000	0.000000000000	0.000000000000	-22.328898140650	-8.514148401710
0.043114404554	0.558412030445	0.924556848668	0.094010322939	0.184605152376	0.267008345729	-0.294166520199	-0.468060300779	0.050479539327	0.241509266348	1.483436875843	0.113105403916	-0.779183915503	0.213455537981	3.344062107599	2.519080455139	0.071704132753	1.726389672314	10.856854941591	0.000006012885	0.164607352472	0.000019357416	0.138697501722	0.451545871782	0.000223015275	0.402751294394	0.000179558902	0.074307918824	0.031886335829	0.002487724725	0.392234975338	0.067960202691	0.035489388096	0.000000000000	-0.000000000000	0.000000000000	0.070532120085	0.015546633045	0.000000000000	0.866013215469	0.000000000000	0.379709899049	-0.000000000000	0.018392782878	-0.000000000000	0.000000000000	0.000000000000	0.000000000000	-22.153644698072	-8.551210157260
0.043213518128	0.558558960002	0.924568177699	0.093933280815	0.184625758158	0.267340084929	-0.293916259247	-0.468053532945	0.050649532499	0.242590392469	1.481425633347	0.115512661427	-0.775418869017	0.202292643752	3.350085809154	2.530956083969	0.064812203747	1.703837850984	10.959378019840	0.000005994576	0.164106122596	0.000019298473	0.138489936983	0.450218543649	0.000222336193	0.404159036886	0.000179012145	0.075240817766	0.031789241841	0.002536956167	0.391040618674	0.068107132248	0.035546109221	0.000000000000	-0.000000000000	0.000000000000	0.070531496737	0.015737565188	0.000000000000	0.864115047580	0.000000000000	0.381645863133	-0.000000000000	0.018918290960	-0.000000000000	0.000000000000	0.000000000000	0.000000000000	-21.973829500986	-8.588991640678
0.043312631702	0.558705687191	0.924579748644	0.093856617981	0.184645241478	0.267672428846	-0.293664805247	-0.468047463581	0.050817277900	0.243681777976	1.479352879801	0.117987420641	-0.771529345629	0.190803080737	3.356265812372	2.543157035073	0.057607254857	1.681033539754	11.063880107414	0.000005976322	0.163606418966	0.000019239709	0.138283002381	0.448895838622	0.000221659178	0.405556712870	0.000178467053	0.076176771045	0.031692443506	0.002587637874	0.389849898830	0.068253859437	0.035602723413	0.000000000000	-0.000000000000	0.000000000000	0.070530873390	0.015928497330	0.000000000000	0.862216879692	0.000000000000	0.383581827216	-0.000000000000	0.019443799042	-0.000000000000	0.000000000000	0.000000000000	0.000000000000	-21.789045118787	-8.627528949649
0.043411745275	0.558852205779	0.924591568337	0.093780347059	0.184663569220	0.268005393340	-0.293412125283	-0.468042124477	0.050982750937	0.244783619644	1.477215844927	0.120532637085	-0.767509524170	0.178971817924	3.362609661202	2.555696996564	0.050073732920	1.657985746481	11.170373140327	0.000005958124	0.163108236934	0.000019181124	0.138076695998	0.447577742626	0.000220984225	0.406944353001	0.000177923620	0.077115769359	0.031595939921	0.002639765428	0.388662804732	0.068400378025	0.035659231922	0.000000000000	-0.000000000000	0.000000000000	0.070530250042	0.016119429473	0.000000000000	0.860318711803	0.000000000000	0.385517791300	-0.000000000000	0.019969307124	-0.000000000000	0.000000000000	0.000000000000	0.000000000000	-21.598839574024	-8.666859700702
0.043510858849	0.558998509254	0.924603643914	0.093704481263	0.184680706743	0.268338995039	-0.293158185047	-0.468037549003	0.051145927997	0.245896115194	1.475011623259	0.123151413939	-0.763353305580	0.166783117054	3.369125220116	2.568590354662	0.042195281207	1.634705303516	11.278864154886	0.000005939982	0.162611571869	0.000019122718	0.137871015920	0.446264241624	0.000220311328	0.408321987836	0.000177381842	0.078057803438	0.031499730190	0.002693334428	0.387479325338	0.068546681500	0.035715635985	0.000000000000	-0.000000000000	0.000000000000	0.070529626695	0.016310361616	0.000000000000	0.858420543915	0.000000000000	0.387453755384	-0.000000000000	0.020494815207	-0.000000000000	0.000000000000	0.000000000000	0.000000000000	-21.402714200137	-8.707023067806
0.043609972423	0.559144590806	0.924615982828	0.093629034427	0.184696617809	0.268673251365	-0.292902948770	-0.468033772190	0.051306786643	0.247019462769	1.472737168378	0.125847008388	-0.759054301470	0.154220505482	3.375820682449	2.581852224277	0.033954696218	1.611205116183	11.389354429956	0.000005921895	0.162116419150	0.000019064489	0.137665960241	0.444955321626	0.000219640479	0.409689647843	0.000176841714	0.079002864036	0.031403813419	0.002748340483	0.386299449643	0.068692763052	0.035771936825	0.000000000000	-0.000000000000	0.000000000000	0.070529003347	0.016501293758	0.000000000000	0.856522376026	0.000000000000	0.389389719468	-0.000000000000	0.021020323289	-0.000000000000	0.000000000000	0.000000000000	0.000000000000	-21.200124202834	-8.748059819481
0.043709085997	0.559290443316	0.924628592859	0.093554021032	0.184711264512	0.269008180568	-0.292646379147	-0.468030830821	0.051465305832	0.248153860313	1.470389287225	0.128622837775	-0.754605822737	0.141266749148	3.382704579122	2.595498478339	0.025333883103	1.587500442182	11.501838510398	0.000005903862	0.161622774173	0.000019006437	0.137461527058	0.443650968682	0.000218971673	0.411047363393	0.000176303230	0.079950941938	0.031308188713	0.002804779218	0.385123166673	0.068838615562	0.035828135654	0.000000000000	-0.000000000000	0.000000000000	0.070528379999	0.016692225901	0.000000000000	0.854624208138	0.000000000000	0.391325683551	-0.000000000000	0.021545831371	-0.000000000000	0.000000000000	0.000000000000	0.000000000000	-20.990484006863	-8.790012357512
0.043808199570	0.559436059343	0.924641482135	0.093479456237	0.184724607197	0.269343801762	-0.292388437262	-0.468028763517	0.051621466160	0.249299504848	1.467964634531	0.131482485388	-0.750000868253	0.127903825406	3.389785788759	2.609545774606	0.016313810014	1.563609204503	11.616303099269	0.000005885885	0.161130632346	0.000018948563	0.137257714477	0.442351168886	0.000218304904	0.412395164769	0.000175766386	0.080902027956	0.031212855186	0.002862646271	0.383950465487	0.068984231589	0.035884233668	0.000000000000	-0.000000000000	0.000000000000	0.070527756652	0.016883158043	0.000000000000	0.852726040249	0.000000000000	0.393261647635	-0.000000000000	0.022071339453	-0.000000000000	0.000000000000	0.000000000000	0.000000000000	-20.773180323035	-8.832924762503
0.043907313144	0.559581431106	0.924654659150	0.093405355911	0.184736604383	0.269680134959	-0.292129082507	-0.468027610832	0.051775250148	0.250456591643	1.465459707754	0.134429705373	-0.745232114254	0.114112896755	3.397073549927	2.624011577224	0.006874464496	1.539552332409	11.732725825507	0.000005867963	0.160639989092	0.000018890864	0.137054520608	0.441055908373	0.000217640165	0.413733082159	0.000175231177	0.081856112931	0.031117811949	0.002921937292	0.382781335181	0.069129603352	0.035940232052	0.000000000000	-0.000000000000	0.000000000000	0.070527133304	0.017074090186	0.000000000000	0.850827872361	0.000000000000	0.395197611719	-0.000000000000	0.022596847535	-0.000000000000	0.000000000000	0.000000000000	0.000000000000	-20.547596603135	-8.876842849896
0.044006426718	0.559726550468	0.924668132774	0.093331736664	0.184747212684	0.270017201101	-0.291868272505	-0.468027415352	0.051926642539	0.251625313279	1.462870862013	0.137468409930	-0.740291947945	0.099874395149	3.404577411737	2.638914101252	-0.003005000362	1.515353586186	11.851075230505	0.000005850095	0.160150839849	0.000018833342	0.136851943567	0.439765173321	0.000216977450	0.415061145660	0.000174697598	0.082813187731	0.031023058120	0.002982647946	0.381615764879	0.069274722714	0.035996131979	0.000000000000	-0.000000000000	0.000000000000	0.070526509956	0.017265022329	0.000000000000	0.848929704472	0.000000000000	0.397133575803	-0.000000000000	0.023122355618	-0.000000000000	0.000000000000	0.000000000000	0.000000000000	-20.313153831843	-8.921813910880
0.044105540291	0.559871408926	0.924681912277	0.093258615876	0.184756386738	0.270355022095	-0.291605963040	-0.468028221769	0.052075630579	0.252805858745	1.460194280686	0.140602669780	-0.735172373380	0.085167833633	3.412307369554	2.654272249620	-0.013346620264	1.491040478368	11.971308644525	0.000005832281	0.159663180067	0.000018775994	0.136649981475	0.438478949950	0.000216316753	0.416379385277	0.000174165643	0.083773243251	0.030928592816	0.003044773909	0.380453743743	0.069419581172	0.036051934609	0.000000000000	-0.000000000000	0.000000000000	0.070525886609	0.017455954471	0.000000000000	0.847031536584	0.000000000000	0.399069539886	-0.000000000000	0.023647863700	-0.000000000000	0.000000000000	0.000000000000	0.000000000000	-20.069364622391	-8.967887398427
0.044204653865	0.560015997579	0.924696007338	0.093186011763	0.184764079055	0.270693620896	-0.291342107996	-0.468030077118	0.052222204640	0.253998411831	1.457425790682	0.143836740386	-0.729864446266	0.069970661770	3.420274646833	2.670105386519	-0.024175806692	1.466649021005	12.093363159974	0.000005814522	0.159177005209	0.000018718821	0.136448632461	0.437197224522	0.000215658068	0.417687830923	0.000173635308	0.084736270416	0.030834415159	0.003108310872	0.379295260965	0.069564169825	0.036107641090	0.000000000000	-0.000000000000	0.000000000000	0.070525263261	0.017646886614	0.000000000000	0.845133368695	0.000000000000	0.401005503970	-0.000000000000	0.024173371782	-0.000000000000	0.000000000000	0.000000000000	0.000000000000	-19.815887671290	-9.015118905975
0.044303767439	0.560160307096	0.924710428066	0.093113943484	0.184770239792	0.271033021642	-0.291076659334	-0.468033031151	0.052366359148	0.255203149006	1.454560812896	0.147175010077	-0.724358055377	0.054257909773	3.428491988078	2.686432877469	-0.035522129824	1.442225128472	12.217153658457	0.000005796817	0.158692310756	0.000018661822	0.136247894656	0.435919983340	0.000215001388	0.418986512421	0.000173106588	0.085702260177	0.030740524273	0.003173254539	0.378140305770	0.069708479342	0.036163252556	0.000000000000	-0.000000000000	0.000000000000	0.070524639914	0.017837818757	0.000000000000	0.843235200807	0.000000000000	0.402941468054	-0.000000000000	0.024698879864	-0.000000000000	0.000000000000	0.000000000000	0.000000000000	-19.552591818025	-9.063571640855
0.044402881012	0.560304327669	0.924725185012	0.093042431258	0.184774816513	0.271373249812	-0.290809567097	-0.468037136756	0.052508093582	0.256420237119	1.451594385868	0.150621997284	-0.718641996650	0.038002314617	3.436973600507	2.703274117976	-0.047419058049	1.417824790648	12.342570832440	0.000005779165	0.158209092199	0.000018604997	0.136047766201	0.434647212751	0.000214346708	0.420275459504	0.000172579478	0.086671203513	0.030646919285	0.003239600625	0.376988867417	0.069852499915	0.036218770131	0.000000000000	-0.000000000000	0.000000000000	0.070524016566	0.018028750899	0.000000000000	0.841337032918	0.000000000000	0.404877432138	-0.000000000000	0.025224387946	-0.000000000000	0.000000000000	0.000000000000	0.000000000000	-19.279606311036	-9.113316102380
0.044501994586	0.560448048984	0.924740289181	0.092971496455	0.184777753989	0.271714332352	-0.290540779395	-0.468042450287	0.052647413433	0.257649830943	1.448521245989	0.154182358703	-0.712704242478	0.021174802437	3.445734849857	2.720648756702	-0.059902976583	1.393513137693	12.469480291044	0.000005761568	0.157727345044	0.000018548345	0.135848245240	0.433378899140	0.000213694022	0.421554701812	0.000172053973	0.087643091429	0.030553599325	0.003307344861	0.375840935197	0.069996221230	0.036274194926	0.000000000000	-0.000000000000	0.000000000000	0.070523393218	0.018219683042	0.000000000000	0.839438865030	0.000000000000	0.406813396221	-0.000000000000	0.025749896029	-0.000000000000	0.000000000000	0.000000000000	0.000000000000	-18.997332679742	-9.164428508230
0.044601108160	0.560591460197	0.924755752045	0.092901161668	0.184778994037	0.272056297774	-0.290270242368	-0.468049031807	0.052784331058	0.258892070658	1.445335915879	0.157860896960	-0.706532237273	0.003745023219	3.454791919626	2.738576932224	-0.073012118338	1.369363421152	12.597721615270	0.000005744024	0.157247064810	0.000018491865	0.135649329922	0.432115028938	0.000213043323	0.422824268896	0.000171530068	0.088617914961	0.030460563525	0.003376482990	0.374696498434	0.070139632443	0.036329528042	0.000000000000	-0.000000000000	0.000000000000	0.070522769871	0.018410615185	0.000000000000	0.837540697141	0.000000000000	0.408749360305	-0.000000000000	0.026275404111	-0.000000000000	0.000000000000	0.000000000000	0.000000000000	-18.706400550339	-9.216989039058
0.044700221733	0.560734549908	0.924771585563	0.092831450749	0.184778475425	0.272399176225	-0.289997900129	-0.468056945226	0.052918866455	0.260147079176	1.442032769336	0.161662559915	-0.700113108581	-0.014318256974	3.464161562779	2.757079404554	-0.086785830146	1.345456627200	12.727106495917	0.000005726533	0.156768247032	0.000018435557	0.135451018404	0.430855588613	0.000212394605	0.424084190218	0.000171007758	0.089595665168	0.030367811018	0.003447010766	0.373555546485	0.070282722154	0.036384770565	0.000000000000	-0.000000000000	0.000000000000	0.070522146523	0.018601547327	0.000000000000	0.835642529253	0.000000000000	0.410685324389	-0.000000000000	0.026800912193	-0.000000000000	0.000000000000	0.000000000000	0.000000000000	-18.407481015895	-9.271080558403
0.044799335307	0.560877306157	0.924787802189	0.092762388839	0.184776133790	0.272742999530	-0.289723694702	-0.468066258393	0.053051048043	0.261414959254	1.438606077187	0.165592430377	-0.693433807199	-0.033046842827	3.473860857258	2.776177592925	-0.101264166562	1.321881749158	12.857415920427	0.000005709096	0.156290887254	0.000018379421	0.135253308847	0.429600564676	0.000211747863	0.425334495150	0.000170487039	0.090576333139	0.030275340944	0.003518923958	0.372418068737	0.070425478403	0.036439923573	0.000000000000	-0.000000000000	0.000000000000	0.070521523176	0.018792479470	0.000000000000	0.833744361364	0.000000000000	0.412621288473	-0.000000000000	0.027326420275	-0.000000000000	0.000000000000	0.000000000000	0.000000000000	-18.100581395075	-9.326787355718
0.044898448881	0.561019716414	0.924804414886	0.092694002373	0.184771901603	0.273087801211	-0.289447565955	-0.468077043151	0.053180913487	0.262695790275	1.435050043396	0.169655706880	-0.686481206957	-0.052472834558	3.483906958886	2.795893539932	-0.116487681319	1.298736509065	12.988396606128	0.000005691712	0.155814981039	0.000018323455	0.135056199418	0.428349943680	0.000211103090	0.426575212972	0.000169967906	0.091559909990	0.030183152441	0.003592218349	0.371284054613	0.070567888660	0.036494988130	0.000000000000	-0.000000000000	0.000000000000	0.070520899828	0.018983411612	0.000000000000	0.831846193476	0.000000000000	0.414557252556	-0.000000000000	0.027851928358	-0.000000000000	0.000000000000	0.000000000000	0.000000000000	-17.785398045707	-9.384193879941
0.044997562455	0.561161767568	0.924821437138	0.092626319091	0.184765708144	0.273433616492	-0.289169451548	-0.468089375386	0.053308510610	0.263989624645	1.431358830855	0.173857674752	-0.679242160056	-0.072628471655	3.494317003498	2.816249774948	-0.132497353840	1.276128392992	13.119756730739	0.000005674380	0.155340523959	0.000018267660	0.134859688289	0.427103712218	0.000210460281	0.427806372877	0.000169450353	0.092546386863	0.030091244652	0.003666889731	0.370153493565	0.070709939814	0.036549965291	0.000000000000	-0.000000000000	0.000000000000	0.070520276480	0.019174343755	0.000000000000	0.829948025587	0.000000000000	0.416493216640	-0.000000000000	0.028377436440	-0.000000000000	0.000000000000	0.000000000000	0.000000000000	-17.461641398685	-9.443384234783
0.045096676028	0.561303445932	0.924838882955	0.092559368034	0.184757479498	0.273780482290	-0.288889286888	-0.468103335062	0.053433898422	0.265296483743	1.427526590778	0.178203668146	-0.671703554511	-0.093545968766	3.505108022095	2.837269122224	-0.149334521851	1.254175816852	13.251161213111	0.000005657102	0.154867511603	0.000018212035	0.134663773640	0.425861856923	0.000209819429	0.429028003971	0.000168934376	0.093535754927	0.029999616723	0.003742933913	0.369026375079	0.070851618178	0.036604856097	0.000000000000	-0.000000000000	0.000000000000	0.070519653133	0.019365275898	0.000000000000	0.828049857699	0.000000000000	0.418429180724	-0.000000000000	0.028902944522	-0.000000000000	0.000000000000	0.000000000000	0.000000000000	-17.129041222669	-9.504441741673
0.045195789602	0.561444737240	0.924856766877	0.092493179538	0.184747138566	0.274128437199	-0.288607005119	-0.468119006255	0.053557148261	0.266616353388	1.423547501588	0.182699022360	-0.663852392259	-0.115257297899	3.516296826303	2.858974464729	-0.167040764119	1.233009338288	13.382226660986	0.000005639876	0.154395939571	0.000018156580	0.134468453653	0.424624364469	0.000209180528	0.430240135267	0.000168419970	0.094528005379	0.029908267801	0.003820346713	0.367902688672	0.070992909486	0.036659661580	0.000000000000	-0.000000000000	0.000000000000	0.070519029785	0.019556208040	0.000000000000	0.826151689810	0.000000000000	0.420365144808	-0.000000000000	0.029428452604	-0.000000000000	0.000000000000	0.000000000000	0.000000000000	-16.787350603282	-9.567448353573
0.045294903176	0.561585626651	0.924875103970	0.092427785217	0.184734605106	0.274477521465	-0.288322537123	-0.468136477164	0.053678345056	0.267949178785	1.419415820009	0.187349015140	-0.655675895312	-0.137793900749	3.527899854041	2.881388460771	-0.185657708841	1.212772872650	13.512516054974	0.000005622702	0.153925803477	0.000018101293	0.134273726518	0.423391221574	0.000208543573	0.431442795693	0.000167907131	0.095523129442	0.029817197037	0.003899123965	0.366782423893	0.071133798897	0.036714382762	0.000000000000	-0.000000000000	0.000000000000	0.070518406438	0.019747140183	0.000000000000	0.824253521921	0.000000000000	0.422301108891	-0.000000000000	0.029953960686	-0.000000000000	0.000000000000	0.000000000000	0.000000000000	-16.436350349828	-9.632483869300
0.045394016749	0.561726098762	0.924893909817	0.092363217935	0.184719795799	0.274827776933	-0.288035811561	-0.468155840109	0.053797588712	0.269294858938	1.415125946430	0.192158795357	-0.647161644887	-0.161186319316	3.539932968478	2.904533207079	-0.205226752399	1.193624880867	13.641533242850	0.000005605581	0.153457098948	0.000018046174	0.134079590430	0.422162414990	0.000207908557	0.432636014087	0.000167395853	0.096521118365	0.029726403583	0.003979261514	0.365665570324	0.071274271008	0.036769020652	0.000000000000	-0.000000000000	0.000000000000	0.070517783090	0.019938072326	0.000000000000	0.822355354033	0.000000000000	0.424237072975	-0.000000000000	0.030479468769	-0.000000000000	0.000000000000	0.000000000000	0.000000000000	-16.075853937791	-9.699624914468
0.045493130323	0.561866137626	0.924913200502	0.092299511762	0.184702624362	0.275179246986	-0.287746754949	-0.468177191482	0.053914995607	0.270653240519	1.410672506377	0.197133297277	-0.638297757613	-0.185463734393	3.552411204489	2.928429840509	-0.225788676093	1.175739494826	13.768717341884	0.000005588512	0.152989821627	0.000017991224	0.133886043588	0.420937931516	0.000207275475	0.433819819201	0.000166886133	0.097521963425	0.029635886596	0.004060755217	0.364552117578	0.071414309872	0.036823576249	0.000000000000	-0.000000000000	0.000000000000	0.070517159742	0.020129004468	0.000000000000	0.820457186144	0.000000000000	0.426173037059	-0.000000000000	0.031004976851	-0.000000000000	0.000000000000	0.000000000000	0.000000000000	-15.705713050151	-9.768943660983
0.045592243897	0.562005726778	0.924932992584	0.092236701911	0.184683001710	0.275531976439	-0.287455291773	-0.468200631669	0.054030700197	0.272024111168	1.406050449916	0.202277138612	-0.629073102625	-0.210653401847	3.565348457056	2.953098070078	-0.247383148855	1.159307537397	13.893437183443	0.000005571495	0.152523967166	0.000017936440	0.133693084200	0.419717757986	0.000206644320	0.434994239698	0.000166377964	0.098525655926	0.029545645233	0.004143600945	0.363442055298	0.071553899024	0.036878050542	0.000000000000	-0.000000000000	0.000000000000	0.070516536395	0.020319936611	0.000000000000	0.818559018256	0.000000000000	0.428109001143	-0.000000000000	0.031530484933	-0.000000000000	0.000000000000	0.000000000000	0.000000000000	-15.325823747493	-9.840506258674
0.045691357470	0.562144849273	0.924953303056	0.092174824650	0.184660836182	0.275886011416	-0.287161344662	-0.468226264907	0.054144856716	0.273407192262	1.401255170736	0.207594500553	-0.619477563308	-0.236779976941	3.578757106286	2.978555631262	-0.270048103595	1.144537382006	14.014985981263	0.000005554530	0.152059531233	0.000017881824	0.133500710475	0.418501881277	0.000206015088	0.436159304155	0.000165871342	0.099532187196	0.029455678656	0.004227794582	0.362335373162	0.071693021519	0.036932444509	0.000000000000	-0.000000000000	0.000000000000	0.070515913047	0.020510868754	0.000000000000	0.816660850367	0.000000000000	0.430044965226	-0.000000000000	0.032055993015	-0.000000000000	0.000000000000	0.000000000000	0.000000000000	-14.936133291802	-9.914370953852
0.045790471044	0.562283487737	0.924974149302	0.092113917187	0.184636033831	0.276241399172	-0.286864834606	-0.468254199075	0.054257640945	0.274802131177	1.396282646536	0.213088988223	-0.609502347090	-0.263864717743	3.592647574148	3.004817655428	-0.293818974624	1.131655582076	14.132576461285	0.000005537616	0.151596509510	0.000017827374	0.133308920630	0.417290288305	0.000205387771	0.437315041060	0.000165366264	0.100541548592	0.029365986027	0.004313332022	0.361232060875	0.071831659983	0.036986759119	0.000000000000	-0.000000000000	0.000000000000	0.070515289699	0.020701800896	0.000000000000	0.814762682479	0.000000000000	0.431980929310	-0.000000000000	0.032581501098	-0.000000000000	0.000000000000	0.000000000000	0.000000000000	-14.536647651219	-9.990585872111
0.045889584618	0.562421624434	0.924995549026	0.092054017519	0.184608498811	0.276598187880	-0.286565681257	-0.468284545403	0.054369252037	0.276208493095	1.391129602020	0.218763470275	-0.599140346065	-0.291924560472	3.607027809005	3.031895948986	-0.318727784303	1.120907184573	14.245336755775	0.000005520754	0.151134897688	0.000017773089	0.133117712888	0.416082966027	0.000204762365	0.438461478815	0.000164862723	0.101553731496	0.029276566513	0.004400209174	0.360132108178	0.071969796680	0.037040995329	0.000000000000	-0.000000000000	0.000000000000	0.070514666352	0.020892733039	0.000000000000	0.812864514590	0.000000000000	0.433916893394	-0.000000000000	0.033107009180	-0.000000000000	0.000000000000	0.000000000000	0.000000000000	-14.127439711247	-10.069186447873
0.045988698191	0.562559241347	0.925017520173	0.091995164252	0.184578133854	0.276956426352	-0.286263803294	-0.468317418085	0.054479914345	0.277625752465	1.385793695300	0.224619896996	-0.588386550056	-0.320971062679	3.621902695758	3.059798179528	-0.344802068912	1.112555625053	14.352307435878	0.000005503944	0.150674691476	0.000017718970	0.132927085476	0.414879901437	0.000204138863	0.439598645738	0.000164360715	0.102568727317	0.029187419281	0.004488421959	0.359035504840	0.072107413593	0.037095154087	0.000000000000	-0.000000000000	0.000000000000	0.070514043004	0.021083665181	0.000000000000	0.810966346702	0.000000000000	0.435852857478	-0.000000000000	0.033632517262	-0.000000000000	0.000000000000	0.000000000000	0.000000000000	-13.708658205276	-10.150192492091
0.046087811765	0.562696320282	0.925040080827	0.091937396360	0.184544840862	0.277316163705	-0.285959118879	-0.468352933767	0.054589879222	0.279053284240	1.380273727637	0.230659097079	-0.577238511894	-0.351009214918	3.637273392068	3.088526970146	-0.372063637353	1.106882085266	14.452440131582	0.000005487184	0.150215886594	0.000017665016	0.132737036627	0.413681081571	0.000203517259	0.440726570057	0.000163860237	0.103586527488	0.029098543502	0.004577966309	0.357942240663	0.072244492528	0.037149236331	0.000000000000	-0.000000000000	0.000000000000	0.070513419657	0.021274597324	0.000000000000	0.809068178813	0.000000000000	0.437788821561	-0.000000000000	0.034158025344	-0.000000000000	0.000000000000	0.000000000000	0.000000000000	-13.280537348242	-10.233604903054
0.046186925339	0.562832842994	0.925063249091	0.091880752916	0.184508521622	0.277677448957	-0.285651546201	-0.468391210918	0.054699426716	0.280490355075	1.374569875333	0.236880554434	-0.565696862129	-0.382036128235	3.653136594903	3.118078908458	-0.400527161983	1.104184180121	14.544598261319	0.000005470476	0.149758478774	0.000017611226	0.132547564579	0.412486493505	0.000202897549	0.441845279916	0.000163361282	0.104607123472	0.029009938351	0.004668838170	0.356852305478	0.072381015240	0.037203242990	0.000000000000	-0.000000000000	0.000000000000	0.070512796309	0.021465529467	0.000000000000	0.807170010925	0.000000000000	0.439724785645	-0.000000000000	0.034683533426	-0.000000000000	0.000000000000	0.000000000000	0.000000000000	-12.843407106972	-10.319402044356
0.046286038912	0.562968791330	0.925087042938	0.091825272752	0.184469078655	0.278040330546	-0.285341004135	-0.468432369042	0.054808867104	0.281936114735	1.368683940976	0.243282167939	-0.553765866873	-0.414039613806	3.669483746734	3.148443483845	-0.430198609126	1.104773830869	14.627560457555	0.000005453818	0.149302463761	0.000017557599	0.132358667576	0.411296124351	0.000202279725	0.442954803374	0.000162863846	0.105630506754	0.028921603003	0.004761033500	0.355765689149	0.072516963576	0.037257174981	0.000000000000	-0.000000000000	0.000000000000	0.070512172961	0.021656461609	0.000000000000	0.805271843036	0.000000000000	0.441660749729	-0.000000000000	0.035209041509	-0.000000000000	0.000000000000	0.000000000000	0.000000000000	-12.397703965650	-10.407535839416
0.046385152486	0.563104147411	0.925111480045	0.091770994076	0.184426416213	0.278404855765	-0.285027412991	-0.468476527734	0.054918542163	0.283389587989	1.362619619288	0.249859998965	-0.541454018063	-0.446996682409	3.686300197140	3.179601975102	-0.461073527923	1.108974178611	14.700027319402	0.000005437211	0.148847837316	0.000017504137	0.132170343867	0.410109961265	0.000201663783	0.444055168402	0.000162367925	0.106656668847	0.028833536636	0.004854548268	0.354682381570	0.072652319657	0.037311033213	0.000000000000	-0.000000000000	0.000000000000	0.070511549614	0.021847393752	0.000000000000	0.803373675148	0.000000000000	0.443596713813	-0.000000000000	0.035734549591	-0.000000000000	0.000000000000	0.000000000000	0.000000000000	-11.943981943083	-10.497927663973
0.046484266060	0.563238893828	0.925136577597	0.091717954015	0.184380441426	0.278771070118	-0.284710695392	-0.468523805556	0.055028826087	0.284849667379	1.356382770378	0.256608013877	-0.528774640053	-0.480872005165	3.703564343353	3.211526321042	-0.493135230335	1.117115400294	14.760632135367	0.000005420655	0.148394595210	0.000017450836	0.131982591706	0.408927991437	0.000201049716	0.445146402889	0.000161873514	0.107685601290	0.028745738431	0.004949378457	0.353602372666	0.072787066074	0.037364818585	0.000000000000	-0.000000000000	0.000000000000	0.070510926266	0.022038325895	0.000000000000	0.801475507259	0.000000000000	0.445532677896	-0.000000000000	0.036260057673	-0.000000000000	0.000000000000	0.000000000000	0.000000000000	-11.482923491468	-10.590464156322
0.046583379634	0.563373013870	0.925162352068	0.091666188116	0.184331065599	0.279139016588	-0.284390777248	-0.468574318732	0.055140125927	0.286315107260	1.349981690467	0.263517831283	-0.515746490273	-0.515616392748	3.721246782180	3.244178018284	-0.526352912207	1.129529311932	14.807956183095	0.000005404149	0.147942733227	0.000017397699	0.131795409353	0.407750202099	0.000200437519	0.446228534636	0.000161380609	0.108717295647	0.028658207572	0.005045520062	0.352525652392	0.072921186116	0.037418531989	0.000000000000	-0.000000000000	0.000000000000	0.070510302919	0.022229258037	0.000000000000	0.799577339371	0.000000000000	0.447468641980	-0.000000000000	0.036785565755	-0.000000000000	0.000000000000	0.000000000000	0.000000000000	-11.015349759464	-10.684993108779
0.046682493207	0.563506491781	0.925188818972	0.091615729771	0.184278205660	0.279508734826	-0.284067588845	-0.468628179656	0.055252881430	0.287784519617	1.343427367143	0.270578486687	-0.502394325038	-0.551165367204	3.739309515348	3.277507102807	-0.560679784793	1.146542685047	14.840549111462	0.000005387693	0.147492247166	0.000017344722	0.131608795072	0.406576580523	0.000199827186	0.447301591363	0.000160889205	0.109751743508	0.028570943245	0.005142969089	0.351452210734	0.073054664027	0.037472174303	0.000000000000	-0.000000000000	0.000000000000	0.070509679571	0.022420190180	0.000000000000	0.797679171482	0.000000000000	0.449404606064	-0.000000000000	0.037311073837	-0.000000000000	0.000000000000	0.000000000000	0.000000000000	-10.542229545704	-10.781319650455
0.046781606781	0.563639313038	0.925215992602	0.091566609602	0.184221785736	0.279880260259	-0.283741066029	-0.468685495220	0.055367564157	0.289256372158	1.336733703236	0.277776229905	-0.488749394979	-0.587437917300	3.757705259784	3.311451283852	-0.596051306914	1.168469265337	14.856954727446	0.000005371288	0.147043132835	0.000017291908	0.131422747135	0.405407114017	0.000199218712	0.448365600702	0.000160399297	0.110788936488	0.028483944638	0.005241721557	0.350382037710	0.073187485283	0.037525746401	0.000000000000	-0.000000000000	0.000000000000	0.070509056223	0.022611122323	0.000000000000	0.795781003594	0.000000000000	0.451340570148	-0.000000000000	0.037836581920	-0.000000000000	0.000000000000	0.000000000000	0.000000000000	-10.064686118143	-10.879202977131
0.046880720355	0.563771464644	0.925243885742	0.091518854793	0.184161738846	0.280253623147	-0.283411151454	-0.468746364971	0.055484675746	0.290728989244	1.329917690800	0.285094372998	-0.474849828721	-0.624335543089	3.776376922699	3.345935308890	-0.632383628160	1.195600569147	14.855742233672	0.000005354932	0.146595386060	0.000017239254	0.131237263816	0.404241789929	0.000198612090	0.449420590202	0.000159910880	0.111828866230	0.028397210942	0.005341773497	0.349315123366	0.073319636890	0.037579249143	0.000000000000	-0.000000000000	0.000000000000	0.070508432876	0.022802054465	0.000000000000	0.793882835705	0.000000000000	0.453276534232	-0.000000000000	0.038362090002	-0.000000000000	0.000000000000	0.000000000000	0.000000000000	-9.584000950613	-10.978353923395
0.046979833928	0.563902935449	0.925272509376	0.091472488401	0.184098008662	0.280628847591	-0.283077795893	-0.468810879139	0.055604745204	0.292200556163	1.322999514832	0.292513208016	-0.460740859386	-0.661741705467	3.795257307042	3.380870644804	-0.669572370740	1.228195642476	14.835542588681	0.000005338626	0.146149002674	0.000017186760	0.131052343396	0.403080595645	0.000198007316	0.450466587329	0.000159423951	0.112871524398	0.028310741351	0.005443120952	0.348251457779	0.073451107695	0.037632683385	0.000000000000	-0.000000000000	0.000000000000	0.070507809528	0.022992986608	0.000000000000	0.791984667817	0.000000000000	0.455212498315	-0.000000000000	0.038887598084	-0.000000000000	0.000000000000	0.000000000000	0.000000000000	-9.101613355947	-11.078433698108
0.047078947502	0.564033716458	0.925301872380	0.091427528643	0.184030551303	0.281005950529	-0.282740959548	-0.468879116558	0.055728325156	0.293669127238	1.316002565841	0.300010014102	-0.446474847335	-0.699521799156	3.814269114358	3.416155560920	-0.707491888531	1.266470094123	14.795089199579	0.000005322370	0.145703978527	0.000017134427	0.130867984161	0.401923518590	0.000197404383	0.451503619465	0.000158938505	0.113916902686	0.028224535059	0.005545759977	0.347191031056	0.073581888704	0.037686049970	0.000000000000	-0.000000000000	0.000000000000	0.070507186181	0.023183918750	0.000000000000	0.790086499928	0.000000000000	0.457148462399	-0.000000000000	0.039413106166	-0.000000000000	0.000000000000	0.000000000000	0.000000000000	-8.619115002385	-11.179054108853
0.047178061076	0.564163801153	0.925331981237	0.091383988203	0.183959337104	0.281384940753	-0.282400613338	-0.468951142546	0.055855986979	0.295132638132	1.308953341696	0.307559171997	-0.432111055489	-0.737523759753	3.833325307645	3.451675692129	-0.745995143051	1.310584849799	14.733261632473	0.000005306164	0.145260309480	0.000017082252	0.130684184403	0.400770546227	0.000196803286	0.452531713908	0.000158454536	0.114964992810	0.028138591266	0.005649686641	0.346133833337	0.073711973399	0.037739349736	0.000000000000	-0.000000000000	0.000000000000	0.070506562833	0.023374850893	0.000000000000	0.788188332040	0.000000000000	0.459084426483	-0.000000000000	0.039938614249	-0.000000000000	0.000000000000	0.000000000000	0.000000000000	-8.138238412231	-11.279779576058
0.047277174649	0.564293185786	0.925362839755	0.091341873568	0.183884352283	0.281765817973	-0.282056740099	-0.469027006810	0.055988314833	0.296588922552	1.301881222668	0.315132400282	-0.417715141510	-0.775579394782	3.852329885010	3.487305143182	-0.784914324119	1.360635203023	14.649130485670	0.000005290006	0.144817991407	0.000017030237	0.130500942417	0.399621666057	0.000196204019	0.453550897874	0.000157972042	0.116015786512	0.028052909173	0.005754897020	0.345079854787	0.073841358032	0.037792583508	0.000000000000	-0.000000000000	0.000000000000	0.070505939485	0.023565783036	0.000000000000	0.786290164151	0.000000000000	0.461020390567	-0.000000000000	0.040464122331	-0.000000000000	0.000000000000	0.000000000000	0.000000000000	-7.660838777873	-11.380131176545
0.047376288223	0.564421869650	0.925394448821	0.091301184434	0.183805600447	0.282148571990	-0.281709335652	-0.469106741451	0.056125898653	0.298035733375	1.294818109701	0.322699121634	-0.403358344642	-0.813506493780	3.871179095104	3.522908167708	-0.824062315293	1.416640842843	14.542001079305	0.000005273898	0.144377020194	0.000016978380	0.130318256505	0.398476865620	0.000195606577	0.454561198495	0.000157491017	0.117069275562	0.027967487981	0.005861387208	0.344029085605	0.073970041896	0.037845752107	0.000000000000	-0.000000000000	0.000000000000	0.070505316138	0.023756715178	0.000000000000	0.784391996263	0.000000000000	0.462956354650	-0.000000000000	0.040989630413	-0.000000000000	0.000000000000	0.000000000000	0.000000000000	-7.188868796374	-11.479592855920
0.047475401797	0.564549855303	0.925426806198	0.091261913204	0.183723103837	0.282533182005	-0.281358409666	-0.469190359165	0.056269326231	0.299470767921	1.287797924325	0.330226959103	-0.389116363951	-0.851111723866	3.889763097658	3.558341418215	-0.863235059941	1.478537597053	14.411453250861	0.000005257839	0.143937391739	0.000016926680	0.130136124975	0.397336132492	0.000195010955	0.455562642820	0.000157011456	0.118125451750	0.027882326897	0.005969153306	0.342981516019	0.074098027549	0.037898856343	0.000000000000	-0.000000000000	0.000000000000	0.070504692790	0.023947647321	0.000000000000	0.782493828374	0.000000000000	0.464892318734	-0.000000000000	0.041515138495	-0.000000000000	0.000000000000	0.000000000000	0.000000000000	-6.724346707538	-11.577619811465
0.047574515370	0.564677148743	0.925459906376	0.091224044614	0.183636904263	0.282919616112	-0.281003986285	-0.469277851710	0.056419174590	0.300891696874	1.280855979068	0.337682352358	-0.375067947860	-0.888194257814	3.907968038706	3.593456718627	-0.902214824506	1.546171623207	14.257374389171	0.000005241829	0.143499101954	0.000016875139	0.129954546138	0.396199454289	0.000194417146	0.456555257818	0.000156533356	0.119184306895	0.027797425129	0.006078191430	0.341937136285	0.074225320989	0.037951897018	0.000000000000	-0.000000000000	0.000000000000	0.070504069442	0.024138579464	0.000000000000	0.780595660486	0.000000000000	0.466828282818	-0.000000000000	0.042040646577	-0.000000000000	0.000000000000	0.000000000000	0.000000000000	-6.269318287238	-11.673648880443
0.047673628944	0.564803759503	0.925493740490	0.091187555512	0.183547063635	0.283307831023	-0.280646104447	-0.469369188755	0.056576000933	0.302296196011	1.274028238541	0.345031273105	-0.361293240290	-0.924550016820	3.925678473167	3.628104263145	-0.940774285596	1.619296694604	14.079982956977	0.000005225868	0.143062146763	0.000016823754	0.129773518310	0.395066818664	0.000193825145	0.457539070373	0.000156056711	0.120245832840	0.027712781887	0.006188497706	0.340895936691	0.074351931749	0.038004874926	0.000000000000	-0.000000000000	0.000000000000	0.070503446095	0.024329511606	0.000000000000	0.778697492597	0.000000000000	0.468764246902	-0.000000000000	0.042566154660	-0.000000000000	0.000000000000	0.000000000000	0.000000000000	-5.825814141370	-11.767110588355
0.047772742518	0.564929700683	0.925528296309	0.091152414807	0.183453664063	0.283697772037	-0.280284817874	-0.469464317157	0.056740333502	0.303681979709	1.267350502439	0.352240008506	-0.347871953385	-0.959976347400	3.942780031790	3.662136100058	-0.978681293988	1.697575060665	13.879840180184	0.000005209955	0.142626522101	0.000016772525	0.129593039815	0.393938213306	0.000193234947	0.458514107290	0.000155581518	0.121310021451	0.027628396384	0.006300068273	0.339857907552	0.074477872929	0.038057790854	0.000000000000	-0.000000000000	0.000000000000	0.070502822747	0.024520443749	0.000000000000	0.776799324708	0.000000000000	0.470700210985	-0.000000000000	0.043091662742	-0.000000000000	0.000000000000	0.000000000000	0.000000000000	-5.395804192744	-11.857442338848
0.047871856091	0.565054988885	0.925563558312	0.091118583610	0.183356807467	0.284089373287	-0.279920194714	-0.469563160739	0.056912662705	0.305046834939	1.260857550914	0.359275973092	-0.334881457335	-0.994276899766	3.959162199817	3.695409722901	-1.015704100714	1.780582120117	13.657848312037	0.000005194091	0.142192223918	0.000016721453	0.129413108979	0.392813625944	0.000192646546	0.459480395289	0.000155107772	0.122376864621	0.027544267835	0.006412899281	0.338823039215	0.074603161131	0.038110645579	0.000000000000	-0.000000000000	0.000000000000	0.070502199400	0.024711375892	0.000000000000	0.774901156820	0.000000000000	0.472636175069	-0.000000000000	0.043617170824	-0.000000000000	0.000000000000	0.000000000000	0.000000000000	-4.981151674187	-11.944102085535
0.047970969665	0.565179644074	0.925599507836	0.091086015556	0.183256614719	0.284482558256	-0.279552316821	-0.469665620596	0.057093432896	0.306388654407	1.254582298710	0.366108504534	-0.322394891074	-1.027266441877	3.974721055856	3.727791570079	-1.051616777641	1.867814854108	13.415234852198	0.000005178275	0.141759248175	0.000016670536	0.129233724135	0.391693044342	0.000192059937	0.460437961011	0.000154635468	0.123446354267	0.027460395458	0.006526986892	0.337791322056	0.074727816320	0.038163439871	0.000000000000	-0.000000000000	0.000000000000	0.070501576052	0.024902308034	0.000000000000	0.773002988931	0.000000000000	0.474572139153	-0.000000000000	0.044142678906	-0.000000000000	0.000000000000	0.000000000000	0.000000000000	-4.583569164705	-12.026581738664
0.048070083239	0.565303689351	0.925636123307	0.091054657316	0.183153224309	0.284877240560	-0.279181278714	-0.469771575944	0.057283035161	0.307705467437	1.248555006058	0.372709597749	-0.310479401112	-1.058775335256	3.989361814840	3.759160231814	-1.086204535845	1.958703659267	13.153523206074	0.000005162507	0.141327590843	0.000016619774	0.129054883620	0.390576456304	0.000191475114	0.461386831016	0.000154164603	0.124518482330	0.027376778472	0.006642327279	0.336762746478	0.074851861597	0.038216174494	0.000000000000	-0.000000000000	0.000000000000	0.070500952704	0.025093240177	0.000000000000	0.771104821043	0.000000000000	0.476508103237	-0.000000000000	0.044668186989	-0.000000000000	0.000000000000	0.000000000000	0.000000000000	-4.204579184182	-12.104419542774
0.048169196813	0.565427150656	0.925673380530	0.091024449264	0.183046790606	0.285273324966	-0.278807186223	-0.469880885464	0.057481801426	0.308995467348	1.242802591039	0.379054535630	-0.299194608412	-1.088653418165	4.003001030102	3.789409181545	-1.119268644845	2.052626937581	12.874491369506	0.000005146787	0.140897247910	0.000016569167	0.128876585777	0.389463849669	0.000190892071	0.462327031782	0.000153695171	0.125593240776	0.027293416100	0.006758916628	0.335737302915	0.074975322902	0.038268850202	0.000000000000	-0.000000000000	0.000000000000	0.070500329357	0.025284172319	0.000000000000	0.769206653154	0.000000000000	0.478444067320	-0.000000000000	0.045193695071	-0.000000000000	0.000000000000	0.000000000000	0.000000000000	-3.845481583204	-12.177210721941
0.048268310386	0.565550056410	0.925711253047	0.090995326294	0.182937481767	0.285670708607	-0.278430154912	-0.469993389117	0.057690000107	0.310257034229	1.237348080352	0.385122382674	-0.288591385725	-1.116773087305	4.015568335574	3.818448885953	-1.150630685452	2.148927579190	12.580121172761	0.000005131115	0.140468215372	0.000016518714	0.128698828954	0.388355212313	0.000190310804	0.463258589708	0.000153227169	0.126670621596	0.027210307567	0.006876751136	0.334714981832	0.075098228656	0.038321467741	0.000000000000	-0.000000000000	0.000000000000	0.070499706009	0.025475104462	0.000000000000	0.767308485266	0.000000000000	0.480380031404	-0.000000000000	0.045719203153	-0.000000000000	0.000000000000	0.000000000000	0.000000000000	-3.507329456286	-12.244615821332
0.048367423960	0.565672437103	0.925749712527	0.090967218725	0.182825477384	0.286069282340	-0.278050308315	-0.470108910330	0.057907833447	0.311488752366	1.232210224008	0.390896319057	-0.278711002296	-1.143031434862	4.027007646598	3.846208198719	-1.180135924855	2.246930344517	12.272541292465	0.000005115491	0.140040489239	0.000016468414	0.128521611502	0.387250532150	0.000189731307	0.464181531109	0.000152760592	0.127750616805	0.027127452100	0.006995827011	0.333695773719	0.075220609349	0.038374027852	0.000000000000	-0.000000000000	0.000000000000	0.070499082662	0.025666036605	0.000000000000	0.765410317377	0.000000000000	0.482315995488	-0.000000000000	0.046244711235	-0.000000000000	0.000000000000	0.000000000000	0.000000000000	-3.190914633356	-12.306366360940
0.048466537534	0.565794324865	0.925788729180	0.090940053284	0.182710965975	0.286468932202	-0.277667776076	-0.470227258469	0.058135436581	0.312689421836	1.227403286109	0.396363805718	-0.269584662865	-1.167351374708	4.037277781827	3.872635001330	-1.207655676864	2.345959127548	11.953967563044	0.000005099914	0.139614065534	0.000016418268	0.128344931780	0.386149797131	0.000189153575	0.465095882225	0.000152295435	0.128833218441	0.027044848928	0.007116140473	0.332679669098	0.075342497111	0.038426531266	0.000000000000	-0.000000000000	0.000000000000	0.070498459314	0.025856968747	0.000000000000	0.763512149489	0.000000000000	0.484251959572	-0.000000000000	0.046770219317	-0.000000000000	0.000000000000	0.000000000000	0.000000000000	-2.896763054507	-12.362267634365
0.048565651107	0.565915753014	0.925828272191	0.090913754108	0.182594142409	0.286869540889	-0.277282692064	-0.470348231493	0.058372878240	0.313858064306	1.222937012305	0.401516588364	-0.261233442573	-1.189681760277	4.046352499588	3.897696145252	-1.233088372325	2.445351173750	11.626650733402	0.000005084385	0.139188940290	0.000016368274	0.128168788151	0.385052995242	0.000188577602	0.466001669212	0.000151831695	0.129918418569	0.026962497283	0.007237687755	0.331666658519	0.075463925260	0.038478978709	0.000000000000	-0.000000000000	0.000000000000	0.070497835966	0.026047900890	0.000000000000	0.761613981600	0.000000000000	0.486187923655	-0.000000000000	0.047295727400	-0.000000000000	0.000000000000	0.000000000000	0.000000000000	-2.625139704337	-12.412198635923
0.048664764681	0.566036755616	0.925868310133	0.090888243736	0.182475205365	0.287270989218	-0.276895192506	-0.470471618583	0.058620162094	0.314993926097	1.218816736957	0.406350604843	-0.253668536636	-1.209996720197	4.054220042143	3.921377045730	-1.256358607407	2.544459018744	11.292863683692	0.000005068903	0.138765109554	0.000016318433	0.127993178981	0.383960114506	0.000188003382	0.466898918148	0.000151369367	0.131006209275	0.026880396398	0.007360465098	0.330656732559	0.075584927862	0.038531370899	0.000000000000	-0.000000000000	0.000000000000	0.070497212619	0.026238833033	0.000000000000	0.759715813712	0.000000000000	0.488123887739	-0.000000000000	0.047821235482	-0.000000000000	0.000000000000	0.000000000000	0.000000000000	-2.376060526205	-12.456109590850
0.048763878255	0.566157367052	0.925908811372	0.090863444072	0.182354354881	0.287673157535	-0.276505414217	-0.470597202854	0.058877230004	0.316096474213	1.215043589642	0.410865679118	-0.246891723372	-1.228294378355	4.060882486517	3.943680071046	-1.277419451713	2.642688103936	10.954767179778	0.000005053468	0.138342569384	0.000016268743	0.127818102643	0.382871142985	0.000187430912	0.467787655031	0.000150908447	0.132096582672	0.026798545512	0.007484468757	0.329649881828	0.075705539298	0.038583708546	0.000000000000	-0.000000000000	0.000000000000	0.070496589271	0.026429765175	0.000000000000	0.757817645823	0.000000000000	0.490059851823	-0.000000000000	0.048346743564	-0.000000000000	0.000000000000	0.000000000000	0.000000000000	-2.149309517749	-12.494018573375
0.048862991828	0.566277621625	0.925949744433	0.090839277269	0.182231790095	0.288075927020	-0.276113493015	-0.470724764087	0.059143967740	0.317165383093	1.211614929223	0.415065105574	-0.240896343415	-1.244594322658	4.066354249984	3.964622680037	-1.296249972240	2.739500128355	10.614388049562	0.000005038080	0.137921315850	0.000016219205	0.127643557515	0.381786068775	0.000186860184	0.468667905781	0.000150448930	0.133189530895	0.026716943861	0.007609694999	0.328646096960	0.075825793871	0.038635992353	0.000000000000	-0.000000000000	0.000000000000	0.070495965924	0.026620697318	0.000000000000	0.755919477935	0.000000000000	0.491995815907	-0.000000000000	0.048872251646	-0.000000000000	0.000000000000	0.000000000000	0.000000000000	-1.944467753380	-12.526003988754
0.048962105402	0.566397553210	0.925991078321	0.090815666517	0.182107707249	0.288479180823	-0.275719562319	-0.470854081158	0.059420210542	0.318200520878	1.208524806672	0.418955208360	-0.235668342236	-1.258934916913	4.070660510317	3.984235456342	-1.312852502294	2.834414578168	10.273603798517	0.000005022739	0.137501345034	0.000016169817	0.127469541980	0.380704880007	0.000186291194	0.469539696238	0.000149990813	0.134285046104	0.026635590688	0.007736140100	0.327645368619	0.075945725456	0.038688223018	0.000000000000	-0.000000000000	0.000000000000	0.070495342576	0.026811629461	0.000000000000	0.754021310046	0.000000000000	0.493931779990	-0.000000000000	0.049397759729	-0.000000000000	0.000000000000	0.000000000000	0.000000000000	-1.760942807407	-12.552196682971
0.049061218976	0.566517194948	0.926032782800	0.090792536720	0.181982297971	0.288882805059	-0.275323751957	-0.470984934226	0.059705749046	0.319201933461	1.205764457246	0.422544863509	-0.231187376586	-1.271370447554	4.073835551893	4.002559959307	-1.327250042979	2.927012199537	9.934120912908	0.000005007445	0.137082653030	0.000016120580	0.127296054424	0.379627564851	0.000185723937	0.470403052164	0.000149534090	0.135383120482	0.026554485235	0.007863800348	0.326647687500	0.076065367194	0.038740401231	0.000000000000	-0.000000000000	0.000000000000	0.070494719228	0.027002561603	0.000000000000	0.752123142158	0.000000000000	0.495867744074	-0.000000000000	0.049923267811	-0.000000000000	0.000000000000	0.000000000000	0.000000000000	-1.597998887376	-12.572771728789
0.049160332549	0.566636578990	0.926074828618	0.090769815061	0.181855747839	0.289286689622	-0.274926187181	-0.471117106633	0.060000335416	0.320169826832	1.203322805367	0.425845014517	-0.227427948653	-1.281968206889	4.075921076562	4.019646560035	-1.339483418944	3.016935995643	9.597461976139	0.000004992197	0.136665235945	0.000016071493	0.127123093240	0.378554111512	0.000185158407	0.471257999242	0.000149078759	0.136483746237	0.026473626749	0.007992672045	0.325653044322	0.076184751236	0.038792527673	0.000000000000	-0.000000000000	0.000000000000	0.070494095881	0.027193493746	0.000000000000	0.750224974269	0.000000000000	0.497803708158	-0.000000000000	0.050448775893	-0.000000000000	0.000000000000	0.000000000000	0.000000000000	-1.454786813951	-12.587940073766
0.049259446123	0.566755736300	0.926117187691	0.090747431461	0.181728235236	0.289690728836	-0.274526987903	-0.471250386532	0.060303689495	0.321104548503	1.201186959810	0.428868201090	-0.224360517757	-1.290805640040	4.076964553642	4.035552346386	-1.349608372705	3.103890410574	9.264959656833	0.000004976996	0.136249089896	0.000016022555	0.126950656826	0.377484508231	0.000184594599	0.472104563076	0.000148624813	0.137586915599	0.026393014477	0.008122751501	0.324661429836	0.076303908545	0.038844603023	0.000000000000	-0.000000000000	0.000000000000	0.070493472533	0.027384425888	0.000000000000	0.748326806381	0.000000000000	0.499739672242	-0.000000000000	0.050974283975	-0.000000000000	0.000000000000	0.000000000000	0.000000000000	-1.330372712792	-12.597940410612
0.049358559697	0.566874696489	0.926159833239	0.090725318926	0.181599930477	0.290094821952	-0.274126268123	-0.471384568222	0.060615504779	0.322006568654	1.199342680849	0.431628118587	-0.221952548590	-1.297967660153	4.077017668009	4.050339174672	-1.357692703373	3.187638853445	8.937757257474	0.000004961841	0.135834211013	0.000015973766	0.126778743582	0.376418743284	0.000184032508	0.472942769194	0.000148172250	0.138692620824	0.026312647669	0.008254035038	0.323672834819	0.076422868735	0.038896627950	0.000000000000	-0.000000000000	0.000000000000	0.070492849185	0.027575358031	0.000000000000	0.746428638492	0.000000000000	0.501675636325	-0.000000000000	0.051499792057	-0.000000000000	0.000000000000	0.000000000000	0.000000000000	-1.223764510521	-12.603031553914
0.049457673270	0.566993487710	0.926202739881	0.090703413794	0.181470995193	0.290498873497	-0.273724135549	-0.471519453206	0.060935454085	0.322876461629	1.197774805940	0.434139220207	-0.220169466017	-1.303544207672	4.076134909622	4.064071919699	-1.363813550995	3.267999941211	8.616814665480	0.000004946732	0.135420595437	0.000015925126	0.126607351917	0.375356804983	0.000183472128	0.473772643045	0.000147721065	0.139800854189	0.026232525579	0.008386518990	0.322687250076	0.076541659956	0.038948603117	0.000000000000	-0.000000000000	0.000000000000	0.070492225838	0.027766290174	0.000000000000	0.744530470604	0.000000000000	0.503611600409	-0.000000000000	0.052025300140	-0.000000000000	0.000000000000	0.000000000000	0.000000000000	-1.133935608115	-12.603485530544
0.049556786844	0.567112136585	0.926245883689	0.090681655897	0.181341581942	0.290902793480	-0.273320691372	-0.471654850992	0.061263194802	0.323714888217	1.196467625730	0.436416368844	-0.218975498116	-1.307628099556	4.074372330871	4.076816951753	-1.368054901595	3.344842862255	8.302918385495	0.000004931669	0.135008239323	0.000015876634	0.126436480242	0.374298681676	0.000182913455	0.474594210001	0.000147271254	0.140911607997	0.026152647461	0.008520199701	0.321704666443	0.076660308831	0.039000529181	0.000000000000	-0.000000000000	0.000000000000	0.070491602490	0.027957222316	0.000000000000	0.742632302715	0.000000000000	0.505547564493	-0.000000000000	0.052550808222	-0.000000000000	0.000000000000	0.000000000000	0.000000000000	-1.059845391858	-12.599581507885
0.049655900418	0.567230668285	0.926289242134	0.090659988531	0.181211833213	0.291306503529	-0.272916044320	-0.471790580205	0.061598374990	0.324522578929	1.195405194719	0.438474547849	-0.218334351395	-1.310313229433	4.071787022853	4.088638945989	-1.370505593763	3.418082484985	7.996694685109	0.000004916652	0.134597137787	0.000015828287	0.126270756114	0.373244789412	0.000182356492	0.475401882139	0.000146822813	0.142020123166	0.026073012675	0.008653694198	0.320725071431	0.076778840465	0.039052406235	0.000000000000	-0.000000000000	0.000000000000	0.073528340586	0.028428179494	0.000000000000	0.737053130030	0.000000000000	0.504367503341	-0.000000000000	0.052170613716	-0.000000000000	0.000000000000	0.000000000000	0.000000000000	-1.000455981181	-12.591443778084
0.049755013992	0.567349106032	0.926332794418	0.090638358920	0.181081884606	0.291709912847	-0.272510254349	-0.471926466801	0.061940632322	0.325300319397	1.194571620815	0.440328560627	-0.218209900295	-1.311693110177	4.068434333876	4.099607229657	-1.371257029772	3.487674280313	7.698620898228	0.000004901680	0.134187289103	0.000015780090	0.126114781091	0.372195539209	0.000181801216	0.476190112349	0.000146375737	0.143121674456	0.025993620274	0.008785624206	0.319748462636	0.076897278211	0.039104234831	0.000000000000	-0.000000000000	0.000000000000	0.076565078683	0.028899136672	0.000000000000	0.731473957344	0.000000000000	0.503187442188	-0.000000000000	0.051790419211	-0.000000000000	0.000000000000	0.000000000000	0.000000000000	-0.954745849319	-12.579187995275
0.049854127565	0.567467471853	0.926376520943	0.090616717512	0.180951860115	0.292112954155	-0.272103417031	-0.472062347505	0.062289605850	0.326048935488	1.193951247994	0.441992912453	-0.218566525592	-1.311859574053	4.064370086607	4.109783699881	-1.370402169390	3.553608745856	7.409045577443	0.000004886755	0.133778688410	0.000015732039	0.125968527888	0.371150918042	0.000181247631	0.476958953799	0.000145930022	0.144216278229	0.025914469623	0.008915994794	0.318774827619	0.077015644033	0.039156014176	0.000000000000	-0.000000000000	0.000000000000	0.079601816779	0.029370093850	0.000000000000	0.725894784659	0.000000000000	0.502007381036	-0.000000000000	0.051410224706	-0.000000000000	0.000000000000	0.000000000000	0.000000000000	-0.921721134759	-12.563090758289
0.049953241139	0.567585786122	0.926420403610	0.090595018351	0.180821875566	0.292515559601	-0.271695607775	-0.472198067702	0.062644933846	0.326769281957	1.193528862460	0.443481622303	-0.219369641254	-1.310901746173	4.059647927273	4.119229860449	-1.368033488543	3.615905781537	7.128201994261	0.000004871875	0.133371331907	0.000015684135	0.125831966904	0.370110911816	0.000180695731	0.477708465526	0.000145485665	0.145303955640	0.025835559986	0.009044810709	0.317804157323	0.077133958302	0.039207743847	0.000000000000	-0.000000000000	0.000000000000	0.082638554875	0.029841051028	0.000000000000	0.720315611973	0.000000000000	0.500827319884	-0.000000000000	0.051030030200	-0.000000000000	0.000000000000	0.000000000000	0.000000000000	-0.900425016385	-12.543417488752
0.050052354713	0.567704067731	0.926464425681	0.090573218845	0.180692038111	0.292917666553	-0.271286896030	-0.472333481878	0.063006257813	0.327462231629	1.193289812818	0.444808123016	-0.220585948020	-1.308905333462	4.054319430533	4.128004438421	-1.364242033926	3.674609912847	6.856223937455	0.000004857040	0.132965215806	0.000015636377	0.125705068624	0.369075506478	0.000180145512	0.478438706391	0.000145042661	0.146384727781	0.025756890629	0.009172076686	0.316836442721	0.077252239911	0.039259423406	0.000000000000	-0.000000000000	0.000000000000	0.085675292972	0.030312008206	0.000000000000	0.714736439288	0.000000000000	0.499647258732	-0.000000000000	0.050649835695	-0.000000000000	0.000000000000	0.000000000000	0.000000000000	-0.889943582836	-12.520422935137
0.050151468286	0.567822334152	0.926508571719	0.090551279629	0.180562446602	0.293319217373	-0.270877345577	-0.472468453438	0.063373224703	0.328128666258	1.193220101817	0.445985184714	-0.222183637975	-1.305952114296	4.048433806220	4.136163072020	-1.359116565435	3.729785850795	6.593160093204	0.000004842250	0.132560336329	0.000015588764	0.125587803627	0.368044688018	0.000179596968	0.479149735072	0.000144601005	0.147458615678	0.025678460821	0.009297797444	0.315871674813	0.077370506331	0.039311052399	0.000000000000	-0.000000000000	0.000000000000	0.088712031068	0.030782965384	0.000000000000	0.709157266602	0.000000000000	0.498467197579	-0.000000000000	0.050269641189	-0.000000000000	0.000000000000	0.000000000000	0.000000000000	-0.889409859889	-12.494349801047
0.050250581860	0.567940601503	0.926552827514	0.090529164415	0.180433191994	0.293720159176	-0.270467014840	-0.472602854443	0.063745488716	0.328769468760	1.193306447289	0.447024866569	-0.224132530043	-1.302119604363	4.042037708178	4.143758122269	-1.352742906978	3.781514495008	6.338987369151	0.000004827505	0.132156689711	0.000015541296	0.125480142578	0.367018442469	0.000179050095	0.479841610072	0.000144160695	0.148525640293	0.025600269832	0.009421977689	0.314909844626	0.077488773683	0.039362630360	0.000000000000	-0.000000000000	0.000000000000	0.091748769164	0.031253922562	0.000000000000	0.703578093917	0.000000000000	0.497287136427	-0.000000000000	0.049889446684	-0.000000000000	0.000000000000	0.000000000000	0.000000000000	-0.898006170598	-12.465427868808
0.050349695434	0.568058884626	0.926597180019	0.090506839817	0.180304357778	0.294120443568	-0.270055957222	-0.472736565294	0.064122712722	0.329385516709	1.193536317631	0.447938491746	-0.226404148378	-1.297480867852	4.035175127333	4.150838585223	-1.345203476346	3.829889394094	6.093623017721	0.000004812806	0.131754272199	0.000015493973	0.125382056234	0.365996755908	0.000178504887	0.480514389713	0.000143721725	0.149585822526	0.025522316934	0.009544622111	0.313950943215	0.077607056805	0.039414156805	0.000000000000	-0.000000000000	0.000000000000	0.094785507260	0.031724879740	0.000000000000	0.697998921231	0.000000000000	0.496107075275	-0.000000000000	0.049509252179	-0.000000000000	0.000000000000	0.000000000000	0.000000000000	-0.914965141090	-12.433873530303
0.050448809007	0.568177197155	0.926641617270	0.090484275189	0.180176020430	0.294520026385	-0.269644221438	-0.472869474380	0.064504569362	0.329977676979	1.193897946742	0.448736640859	-0.228971754660	-1.292104445719	4.027887352649	4.157450083952	-1.336576965899	3.875013656418	5.856935497795	0.000004798151	0.131353080049	0.000015446794	0.125293515440	0.364979614450	0.000177961339	0.481168132141	0.000143284092	0.150639183210	0.025444601403	0.009665735388	0.312994961661	0.077725369335	0.039465631239	0.000000000000	-0.000000000000	0.000000000000	0.097822245357	0.032195836918	0.000000000000	0.692419748546	0.000000000000	0.494927014123	-0.000000000000	0.049129057673	-0.000000000000	0.000000000000	0.000000000000	0.000000000000	-0.939569633220	-12.399889644869
0.050547922581	0.568295551599	0.926686128314	0.090461442448	0.180048249851	0.294918867419	-0.269231851844	-0.473001477693	0.064890741859	0.330546801386	1.194380332737	0.449429159819	-0.231810344055	-1.286054376009	4.020212985495	4.163634922026	-1.326938147800	3.916997289934	5.628754075943	0.000004783540	0.130953109531	0.000015399758	0.125214491129	0.363967004258	0.000177419446	0.481802895323	0.000142847791	0.151685743119	0.025367122516	0.009785322180	0.312041891074	0.077843723778	0.039517053154	0.000000000000	-0.000000000000	0.000000000000	0.100858983453	0.032666794096	0.000000000000	0.686840575860	0.000000000000	0.493746952970	-0.000000000000	0.048748863168	-0.000000000000	0.000000000000	0.000000000000	0.000000000000	-0.971151849868	-12.363665653369
0.050647036155	0.568413959411	0.926730703142	0.090438315905	0.179921109821	0.295316930156	-0.268818888766	-0.473132478441	0.065280924584	0.331093723237	1.194973224210	0.450025178557	-0.234896613267	-1.279390284619	4.012187994885	4.169432182941	-1.316357780214	3.955954940357	5.408877212419	0.000004768974	0.130554356924	0.000015352866	0.125144954324	0.362958911532	0.000176879204	0.482418737053	0.000142412819	0.152725522960	0.025289879553	0.009903387137	0.311091722590	0.077962131591	0.039568422028	0.000000000000	-0.000000000000	0.000000000000	0.103895721549	0.033137751274	0.000000000000	0.681261403175	0.000000000000	0.492566891818	-0.000000000000	0.048368668662	-0.000000000000	0.000000000000	0.000000000000	0.000000000000	-1.009091822540	-12.325377887356
0.050746149728	0.568532431068	0.926775332613	0.090414872097	0.179794658418	0.295714181523	-0.268405368809	-0.473262386642	0.065674823425	0.331619254638	1.195667097236	0.450533137657	-0.238208907847	-1.272167528215	4.003845803003	4.174877862484	-1.304902593698	3.992003991653	5.197079806236	0.000004754453	0.130156818520	0.000015306117	0.125084876136	0.361955322518	0.000176340606	0.483015714945	0.000141979172	0.153758543378	0.025212871795	0.010019934893	0.310144447372	0.078080603247	0.039619737325	0.000000000000	-0.000000000000	0.000000000000	0.106932459646	0.033608708452	0.000000000000	0.675682230489	0.000000000000	0.491386830666	-0.000000000000	0.047988474157	-0.000000000000	0.000000000000	0.000000000000	0.000000000000	-1.052815456407	-12.285190021777
0.050845263302	0.568650976133	0.926820008390	0.090391089630	0.179668948440	0.296110591634	-0.267991325157	-0.473391118734	0.066072155969	0.332124184476	1.196453125743	0.450960820469	-0.241727154697	-1.264437374170	3.995217392220	4.180005023400	-1.292635339941	4.025262990615	4.993119391100	0.000004739976	0.129760490621	0.000015259509	0.125034227762	0.360956223502	0.000175803648	0.483593886440	0.000141546845	0.154784824957	0.025136098525	0.010134970066	0.309200056610	0.078199148313	0.039670998498	0.000000000000	-0.000000000000	0.000000000000	0.109969197742	0.034079665630	0.000000000000	0.670103057804	0.000000000000	0.490206769514	-0.000000000000	0.047608279652	-0.000000000000	0.000000000000	0.000000000000	0.000000000000	-1.101792276241	-12.243253628580
0.050944376876	0.568769603332	0.926864722875	0.090366949023	0.179544027798	0.296506133563	-0.267576787857	-0.473518597178	0.066472651560	0.332609276970	1.197323147428	0.451315388733	-0.245432784590	-1.256247205171	3.986331426436	4.184843963828	-1.279614887744	4.055850357205	4.796741382623	0.000004725542	0.129365369542	0.000015213044	0.124992980489	0.359961600811	0.000175268326	0.484153308804	0.000141115834	0.155804388215	0.025059559031	0.010248497264	0.308258541520	0.078317775512	0.039722204990	0.000000000000	-0.000000000000	0.000000000000	0.113005935838	0.034550622808	0.000000000000	0.664523885118	0.000000000000	0.489026708361	-0.000000000000	0.047228085146	-0.000000000000	0.000000000000	0.000000000000	0.000000000000	-1.155532988514	-12.199708796607
0.051043490449	0.568888320610	0.926909469154	0.090342432566	0.179419939890	0.296900783109	-0.267161784080	-0.473644750084	0.066876051226	0.333075270686	1.198269626924	0.451603420166	-0.249308648607	-1.247640738667	3.977214381042	4.189422392777	-1.265896353667	4.083883343806	4.607683479451	0.000004711153	0.128971451608	0.000015166720	0.124961105691	0.358971440815	0.000174734633	0.484694039128	0.000140686136	0.156817253611	0.024983252599	0.010360521078	0.307319893346	0.078436492790	0.039773356229	0.000000000000	-0.000000000000	0.000000000000	0.116042673934	0.035021579986	0.000000000000	0.658944712433	0.000000000000	0.487846647209	-0.000000000000	0.046847890641	-0.000000000000	0.000000000000	0.000000000000	0.000000000000	-1.213586950528	-12.154684790148
0.051142604023	0.569007135198	0.926954240934	0.090317524180	0.179296723953	0.297294518598	-0.266746338375	-0.473769510844	0.067282107524	0.333522877967	1.199285617593	0.451830946794	-0.253338931510	-1.238658253420	3.967890676984	4.193765607470	-1.251531257046	4.109477208939	4.425679318605	0.000004696808	0.128578733155	0.000015120538	0.124938574828	0.357985729925	0.000174202566	0.485216134329	0.000140257747	0.157823441538	0.024907178521	0.010471046086	0.306384103359	0.078555307378	0.039824451634	0.000000000000	-0.000000000000	0.000000000000	0.119079412031	0.035492537164	0.000000000000	0.653365539747	0.000000000000	0.486666586057	-0.000000000000	0.046467696135	-0.000000000000	0.000000000000	0.000000000000	0.000000000000	-1.275539616762	-12.108300724573
0.051241717597	0.569126053662	0.926999032498	0.090292209293	0.179174415393	0.297687320677	-0.266330472894	-0.473892817786	0.067690584310	0.333952784680	1.200364722979	0.452003493115	-0.257509064423	-1.229336817223	3.958382815485	4.197896668664	-1.236567691050	4.132744573940	4.250461480139	0.000004682506	0.128187210531	0.000015074496	0.124925359448	0.357004454593	0.000173672118	0.485719651152	0.000139830661	0.158822972331	0.024831336088	0.010580076851	0.305451162855	0.078674225842	0.039875490612	0.000000000000	-0.000000000000	0.000000000000	0.122116150127	0.035963494341	0.000000000000	0.647786367062	0.000000000000	0.485486524905	-0.000000000000	0.046087501630	-0.000000000000	0.000000000000	0.000000000000	0.000000000000	-1.341010015350	-12.060666242476
0.051340831171	0.569245081963	0.927043838649	0.090266474717	0.179053046092	0.298079172134	-0.265914207607	-0.474014613842	0.068101256449	0.334365650237	1.201501058718	0.452126113421	-0.261805638571	-1.219710511321	3.948711510823	4.201836571085	-1.221050503160	4.153794934283	4.081763929081	0.000004668247	0.127796880095	0.000015028594	0.124921431186	0.356027601314	0.000173143286	0.486204646166	0.000139404877	0.159815866260	0.024755724596	0.010687617924	0.304521063158	0.078793254143	0.039926472561	0.000000000000	-0.000000000000	0.000000000000	0.125152888223	0.036434451519	0.000000000000	0.642207194376	0.000000000000	0.484306463752	-0.000000000000	0.045707307124	-0.000000000000	0.000000000000	0.000000000000	0.000000000000	-1.409648293484	-12.011882177966
0.051439944744	0.569364225501	0.927088654671	0.090240308539	0.178932644693	0.298470057727	-0.265497560500	-0.474134846237	0.068513909490	0.334762107835	1.202689215475	0.452203427784	-0.266216321376	-1.209810648303	3.938895819268	4.205604406997	-1.205021479852	4.172734300493	3.919323974698	0.000004654033	0.127407738216	0.000014982832	0.124926761761	0.355055156622	0.000172616064	0.486671175772	0.000138980388	0.160802143534	0.024680343341	0.010793673841	0.303593795617	0.078912397681	0.039977396867	0.000000000000	-0.000000000000	0.000000000000	0.128189626319	0.036905408697	0.000000000000	0.636628021691	0.000000000000	0.483126402600	-0.000000000000	0.045327112619	-0.000000000000	0.000000000000	0.000000000000	0.000000000000	-1.481133359149	-11.962041200121
[truncated: 1,782 more rows]
[truncated: 46 more columns]
