# Supplementary material for: A Quick Turn of Foot: Rigid Foot-Ground Contact Models for Human Motion Prediction
Source: Front Neurorobot. 2019 Aug 7;13:62. doi: 10.3389/fnbot.2019.00062 (PMC6693511; doi:10.3389/fnbot.2019.00062)
Supplement: Supplementary file 1 [file Data_Sheet_1.ZIP › SupplementaryMaterial/resultsData/EllipseFoot/Prediction/meshup.csv]

0.000000000000	0.490451827710	0.926771251347	0.135350582221	0.140333410845	0.156958352275	-0.377470736606	-0.464058374175	-0.100000000000	-0.047313723408
0.000099113574	0.490599574061	0.926755811363	0.135279374226	0.140429123830	0.157168789697	-0.377298750793	-0.464236729773	-0.099410648251	-0.046667056053
0.000198227147	0.490747460933	0.926740418555	0.135207784515	0.140525460609	0.157379045133	-0.377126756911	-0.464413260451	-0.098823712320	-0.046019495076
0.000297340721	0.490895487373	0.926725072749	0.135135815663	0.140622415103	0.157589122669	-0.376954752475	-0.464587976404	-0.098239174772	-0.045371074647
0.000396454295	0.491043652431	0.926709773772	0.135063470230	0.140719981262	0.157799026377	-0.376782735070	-0.464760887759	-0.097657018386	-0.044721828207
0.000495567868	0.491191955161	0.926694521457	0.134990750763	0.140818153074	0.158008760319	-0.376610702353	-0.464932004575	-0.097077226145	-0.044071788485
0.000594681442	0.491340394625	0.926679315637	0.134917659796	0.140916924557	0.158218328545	-0.376438652050	-0.465101336848	-0.096499781239	-0.043420987506
0.000693795016	0.491488969886	0.926664156150	0.134844199848	0.141016289762	0.158427735094	-0.376266581953	-0.465268894508	-0.095924667055	-0.042769456607
0.000792908590	0.491637680016	0.926649042835	0.134770373427	0.141116242774	0.158636983991	-0.376094489919	-0.465434687421	-0.095351867182	-0.042117226451
0.000892022163	0.491786524089	0.926633975536	0.134696183027	0.141216777709	0.158846079251	-0.375922373871	-0.465598725391	-0.094781365399	-0.041464327035
0.000991135737	0.491935501184	0.926618954097	0.134621631129	0.141317888715	0.159055024873	-0.375750231789	-0.465761018160	-0.094213145678	-0.040810787703
0.001090249311	0.492084610387	0.926603978367	0.134546720202	0.141419569974	0.159263824846	-0.375578061716	-0.465921575409	-0.093647192176	-0.040156637161
0.001189362884	0.492233850786	0.926589048199	0.134471452702	0.141521815697	0.159472483145	-0.375405861754	-0.466080406758	-0.093083489236	-0.039501903485
0.001288476458	0.492383221475	0.926574163444	0.134395831072	0.141624620127	0.159681003729	-0.375233630059	-0.466237521767	-0.092522021382	-0.038846614135
0.001387590032	0.492532721552	0.926559323962	0.134319857743	0.141727977540	0.159889390546	-0.375061364845	-0.466392929939	-0.091962773315	-0.038190795964
0.001486703605	0.492682350121	0.926544529610	0.134243535133	0.141831882240	0.160097647528	-0.374889064378	-0.466546640719	-0.091405729911	-0.037534475231
0.001585817179	0.492832106289	0.926529780252	0.134166865650	0.141936328565	0.160305778595	-0.374716726977	-0.466698663493	-0.090850876217	-0.036877677612
0.001684930753	0.492981989167	0.926515075754	0.134089851687	0.142041310880	0.160513787650	-0.374544351011	-0.466849007592	-0.090298197451	-0.036220428207
0.001784044326	0.493131997873	0.926500415983	0.134012495628	0.142146823584	0.160721678582	-0.374371934899	-0.466997682293	-0.089747678995	-0.035562751556
0.001883157900	0.493282131526	0.926485800809	0.133934799843	0.142252861102	0.160929455266	-0.374199477106	-0.467144696816	-0.089199306394	-0.034904671647
0.001982271474	0.493432389252	0.926471230108	0.133856766691	0.142359417893	0.161137121561	-0.374026976147	-0.467290060328	-0.088653065354	-0.034246211922
0.002081385047	0.493582770181	0.926456703754	0.133778398520	0.142466488443	0.161344681311	-0.373854430580	-0.467433781942	-0.088108941739	-0.033587395295
0.002180498621	0.493733273446	0.926442221628	0.133699697665	0.142574067267	0.161552138343	-0.373681839006	-0.467575870720	-0.087566921566	-0.032928244156
0.002279612195	0.493883898185	0.926427783610	0.133620666452	0.142682148911	0.161759496472	-0.373509200070	-0.467716335671	-0.087026991005	-0.032268780381
0.002378725769	0.494034643540	0.926413389587	0.133541307193	0.142790727949	0.161966759493	-0.373336512458	-0.467855185752	-0.086489136374	-0.031609025347
0.002477839342	0.494185508658	0.926399039444	0.133461622190	0.142899798983	0.162173931188	-0.373163774896	-0.467992429874	-0.085953344140	-0.030948999931
0.002576952916	0.494336492688	0.926384733072	0.133381613736	0.143009356645	0.162381015321	-0.372990986150	-0.468128076892	-0.085419600913	-0.030288724532
0.002676066490	0.494487594785	0.926370470364	0.133301284110	0.143119395595	0.162588015641	-0.372818145022	-0.468262135617	-0.084887893444	-0.029628219068
0.002775180063	0.494638814108	0.926356251216	0.133220635582	0.143229910520	0.162794935880	-0.372645250352	-0.468394614809	-0.084358208623	-0.028967502994
0.002874293637	0.494790149818	0.926342075524	0.133139670409	0.143340896136	0.163001779752	-0.372472301013	-0.468525523182	-0.083830533477	-0.028306595305
0.002973407211	0.494941601083	0.926327943191	0.133058390842	0.143452347185	0.163208550958	-0.372299295917	-0.468654869402	-0.083304855169	-0.027645514546
0.003072520784	0.495093167071	0.926313854120	0.132976799116	0.143564258439	0.163415253178	-0.372126234004	-0.468782662090	-0.082781160990	-0.026984278825
0.003171634358	0.495244846958	0.926299808216	0.132894897458	0.143676624695	0.163621890078	-0.371953114250	-0.468908909818	-0.082259438363	-0.026322905812
0.003270747932	0.495396639921	0.926285805388	0.132812688087	0.143789440778	0.163828465306	-0.371779935660	-0.469033621117	-0.081739674839	-0.025661412757
0.003369861505	0.495548545141	0.926271845548	0.132730173208	0.143902701539	0.164034982494	-0.371606697272	-0.469156804471	-0.081221858091	-0.024999816491
0.003468975079	0.495700561805	0.926257928611	0.132647355018	0.144016401857	0.164241445254	-0.371433398150	-0.469278468322	-0.080705975916	-0.024338133438
0.003568088653	0.495852689101	0.926244054491	0.132564235703	0.144130536637	0.164447857183	-0.371260037387	-0.469398621067	-0.080192016234	-0.023676379620
0.003667202226	0.496004926222	0.926230223110	0.132480817440	0.144245100808	0.164654221861	-0.371086614106	-0.469517271061	-0.079679967078	-0.023014570667
0.003766315800	0.496157272364	0.926216434387	0.132397102396	0.144360089327	0.164860542850	-0.370913127453	-0.469634426617	-0.079169816602	-0.022352721822
0.003865429374	0.496309726727	0.926202688249	0.132313092727	0.144475497177	0.165066823692	-0.370739576602	-0.469750096008	-0.078661553071	-0.021690847952
0.003964542948	0.496462288515	0.926188984622	0.132228790581	0.144591319366	0.165273067916	-0.370565960750	-0.469864287464	-0.078155164863	-0.021028963550
0.004063656521	0.496614956935	0.926175323435	0.132144198097	0.144707550926	0.165479279029	-0.370392279119	-0.469977009176	-0.077650640466	-0.020367082749
0.004162770095	0.496767731197	0.926161704620	0.132059317401	0.144824186916	0.165685460525	-0.370218530952	-0.470088269295	-0.077147968477	-0.019705219321
0.004261883669	0.496920610515	0.926148128113	0.131974150614	0.144941222419	0.165891615875	-0.370044715517	-0.470198075932	-0.076647137596	-0.019043386691
0.004360997242	0.497073594107	0.926134593850	0.131888699846	0.145058652542	0.166097748535	-0.369870832100	-0.470306437162	-0.076148136629	-0.018381597940
0.004460110816	0.497226681193	0.926121101771	0.131802967196	0.145176472419	0.166303861945	-0.369696880012	-0.470413361020	-0.075650954484	-0.017719865812
0.004559224390	0.497379870997	0.926107651819	0.131716954758	0.145294677205	0.166509959524	-0.369522858579	-0.470518855503	-0.075155580170	-0.017058202722
0.004658337963	0.497533162746	0.926094243937	0.131630664613	0.145413262080	0.166716044673	-0.369348767150	-0.470622928572	-0.074662002791	-0.016396620760
0.004757451537	0.497686555672	0.926080878073	0.131544098835	0.145532222251	0.166922120778	-0.369174605088	-0.470725588152	-0.074170211551	-0.015735131702
0.004856565111	0.497840049007	0.926067554178	0.131457259490	0.145651552943	0.167128191206	-0.369000371779	-0.470826842132	-0.073680195748	-0.015073747009
0.004955678684	0.497993641990	0.926054272202	0.131370148635	0.145771249410	0.167334259303	-0.368826066620	-0.470926698364	-0.073191944771	-0.014412477840
0.005054792258	0.498147333860	0.926041032100	0.131282768316	0.145891306925	0.167540328402	-0.368651689030	-0.471025164668	-0.072705448101	-0.013751335055
0.005153905832	0.498301123860	0.926027833830	0.131195120574	0.146011720787	0.167746401814	-0.368477238439	-0.471122248827	-0.072220695310	-0.013090329219
0.005253019405	0.498455011237	0.926014677352	0.131107207439	0.146132486315	0.167952482833	-0.368302714294	-0.471217958591	-0.071737676057	-0.012429470614
0.005352132979	0.498608995240	0.926001562626	0.131019030934	0.146253598854	0.168158574738	-0.368128116057	-0.471312301678	-0.071256380085	-0.011768769236
0.005451246553	0.498763075121	0.925988489617	0.130930593073	0.146375053768	0.168364680786	-0.367953443200	-0.471405285772	-0.070776797223	-0.011108234810
0.005550360127	0.498917250137	0.925975458292	0.130841895864	0.146496846445	0.168570804217	-0.367778695213	-0.471496918524	-0.070298917384	-0.010447876787
0.005649473700	0.499071519545	0.925962468621	0.130752941304	0.146618972296	0.168776948255	-0.367603871595	-0.471587207555	-0.069822730560	-0.009787704355
0.005748587274	0.499225882607	0.925949520574	0.130663731384	0.146741426751	0.168983116104	-0.367428971859	-0.471676160453	-0.069348226823	-0.009127726443
0.005847700848	0.499380338586	0.925936614125	0.130574268085	0.146864205263	0.169189310951	-0.367253995526	-0.471763784776	-0.068875396324	-0.008467951726
0.005946814421	0.499534886751	0.925923749252	0.130484553384	0.146987303308	0.169395535965	-0.367078942132	-0.471850088051	-0.068404229289	-0.007808388629
0.006045927995	0.499689526370	0.925910925931	0.130394589248	0.147110716380	0.169601794297	-0.366903811221	-0.471935077775	-0.067934716021	-0.007149045335
0.006145041569	0.499844256716	0.925898144145	0.130304377635	0.147234439997	0.169808089081	-0.366728602345	-0.472018761417	-0.067466846895	-0.006489929786
0.006244155142	0.499999077065	0.925885403877	0.130213920498	0.147358469695	0.170014423431	-0.366553315069	-0.472101146416	-0.067000612357	-0.005831049691
0.006343268716	0.500153986694	0.925872705112	0.130123219781	0.147482801032	0.170220800445	-0.366377948965	-0.472182240181	-0.066536002926	-0.005172412533
0.006442382290	0.500308984885	0.925860047838	0.130032277423	0.147607429586	0.170427223203	-0.366202503612	-0.472262050095	-0.066073009188	-0.004514025565
0.006541495863	0.500464070920	0.925847432045	0.129941095353	0.147732350957	0.170633694768	-0.366026978597	-0.472340583514	-0.065611621798	-0.003855895825
0.006640609437	0.500619244086	0.925834857727	0.129849675495	0.147857560761	0.170840218183	-0.365851373517	-0.472417847764	-0.065151831477	-0.003198030135
0.006739723011	0.500774503671	0.925822324877	0.129758019764	0.147983054636	0.171046796477	-0.365675687972	-0.472493850147	-0.064693629009	-0.002540435106
0.006838836584	0.500929848966	0.925809833492	0.129666130069	0.148108828240	0.171253432658	-0.365499921572	-0.472568597937	-0.064237005245	-0.001883117142
0.006937950158	0.501085279265	0.925797383573	0.129574008314	0.148234877250	0.171460129718	-0.365324073930	-0.472642098382	-0.063781951094	-0.001226082449
0.007037063732	0.501240793863	0.925784975121	0.129481656394	0.148361197361	0.171666890632	-0.365148144666	-0.472714358708	-0.063328457530	-0.000569337032
0.007136177306	0.501396392060	0.925772608139	0.129389076197	0.148487784287	0.171873718357	-0.364972133404	-0.472785386112	-0.062876515583	0.000087113295
0.007235290879	0.501552073156	0.925760282634	0.129296269606	0.148614633761	0.172080615833	-0.364796039776	-0.472855187769	-0.062426116343	0.000743262907
0.007334404453	0.501707836454	0.925747998614	0.129203238497	0.148741741536	0.172287585983	-0.364619863415	-0.472923770829	-0.061977250956	0.001399106365
0.007433518027	0.501863681259	0.925735756089	0.129109984740	0.148869103379	0.172494631712	-0.364443603958	-0.472991142418	-0.061529910625	0.002054638409
0.007532631600	0.502019606881	0.925723555072	0.129016510199	0.148996715080	0.172701755910	-0.364267261048	-0.473057309641	-0.061084086604	0.002709853957
0.007631745174	0.502175612628	0.925711395578	0.128922816730	0.149124572442	0.172908961447	-0.364090834330	-0.473122279580	-0.060639770205	0.003364748098
0.007730858748	0.502331697813	0.925699277625	0.128828906184	0.149252671289	0.173116251179	-0.363914323452	-0.473186059291	-0.060196952787	0.004019316091
0.007829972321	0.502487861750	0.925687201231	0.128734780407	0.149381007460	0.173323627943	-0.363737728064	-0.473248655814	-0.059755625761	0.004673553361
0.007929085895	0.502644103757	0.925675166418	0.128640441239	0.149509576813	0.173531094561	-0.363561047821	-0.473310076165	-0.059315780590	0.005327455494
0.008028199469	0.502800423151	0.925663173209	0.128545890513	0.149638375221	0.173738653837	-0.363384282376	-0.473370327338	-0.058877408781	0.005981018231
0.008127313042	0.502956819254	0.925651221631	0.128451130057	0.149767398575	0.173946308561	-0.363207431386	-0.473429416309	-0.058440501890	0.006634237471
0.008226426616	0.503113291389	0.925639311710	0.128356161694	0.149896642780	0.174154061503	-0.363030494511	-0.473487350032	-0.058005051518	0.007287109261
0.008325540190	0.503269838879	0.925627443478	0.128260987241	0.150026103760	0.174361915420	-0.362853471409	-0.473544135445	-0.057571049311	0.007939629795
0.008424653764	0.503426461053	0.925615616966	0.128165608510	0.150155777453	0.174569873051	-0.362676361741	-0.473599779464	-0.057138486958	0.008591795412
0.008523767337	0.503583157239	0.925603832208	0.128070027308	0.150285659812	0.174777937120	-0.362499165169	-0.473654288988	-0.056707356189	0.009243602591
0.008622880911	0.503739926766	0.925592089241	0.127974245435	0.150415746807	0.174986110334	-0.362321881352	-0.473707670897	-0.056277648775	0.009895047944
0.008721994485	0.503896768969	0.925580388103	0.127878264690	0.150546034422	0.175194395386	-0.362144509955	-0.473759932056	-0.055849356528	0.010546128222
0.008821108058	0.504053683180	0.925568728835	0.127782086864	0.150676518656	0.175402794952	-0.361967050637	-0.473811079311	-0.055422471296	0.011196840302
0.008920221632	0.504210668736	0.925557111479	0.127685713744	0.150807195522	0.175611311692	-0.361789503060	-0.473861119493	-0.054996984967	0.011847181188
0.009019335206	0.504367724974	0.925545536079	0.127589147112	0.150938061047	0.175819948252	-0.361611866886	-0.473910059416	-0.054572889462	0.012497148011
0.009118448779	0.504524851234	0.925534002683	0.127492388748	0.151069111273	0.176028707264	-0.361434141775	-0.473957905880	-0.054150176738	0.013146738018
0.009217562353	0.504682046857	0.925522511339	0.127395440426	0.151200342255	0.176237591343	-0.361256327387	-0.474004665669	-0.053728838785	0.013795948577
0.009316675927	0.504839311184	0.925511062099	0.127298303914	0.151331750061	0.176446603088	-0.361078423380	-0.474050345555	-0.053308867626	0.014444777168
0.009415789500	0.504996643560	0.925499655013	0.127200980980	0.151463330772	0.176655745088	-0.360900429412	-0.474094952295	-0.052890255314	0.015093221383
0.009514903074	0.505154043330	0.925488290138	0.127103473386	0.151595080481	0.176865019913	-0.360722345138	-0.474138492633	-0.052472993933	0.015741278922
0.009614016648	0.505311509840	0.925476967530	0.127005782889	0.151726995295	0.177074430120	-0.360544170215	-0.474180973302	-0.052057075592	0.016388947590
0.009713130221	0.505469042440	0.925465687249	0.126907911245	0.151859071331	0.177283978255	-0.360365904295	-0.474222401022	-0.051642492430	0.017036225295
0.009812243795	0.505626640478	0.925454449353	0.126809860206	0.151991304719	0.177493666846	-0.360187547030	-0.474262782503	-0.051229236612	0.017683110043
0.009911357369	0.505784303305	0.925443253907	0.126711631520	0.152123691599	0.177703498410	-0.360009098070	-0.474302124445	-0.050817300325	0.018329599938
0.010010470943	0.505942030304	0.925432101090	0.126613226843	0.152256226959	0.177913481027	-0.359830570274	-0.474340433978	-0.050406673883	0.018975689085
0.010109584516	0.506099820766	0.925420990739	0.126514648098	0.152388909289	0.178123606070	-0.359651937036	-0.474377716905	-0.049997353310	0.019621383974
0.010208698090	0.506257674071	0.925409923032	0.126415896947	0.152521733571	0.178333881586	-0.359473211095	-0.474413980378	-0.049589328930	0.020266678905
0.010307811664	0.506415589570	0.925398898033	0.126316975142	0.152654695956	0.178544310080	-0.359294392164	-0.474449231110	-0.049182592973	0.020911572385
0.010406925237	0.506573566613	0.925387915806	0.126217884438	0.152787792592	0.178754894059	-0.359115479981	-0.474483475828	-0.048777137670	0.021556063021
0.010506038811	0.506731604549	0.925376976415	0.126118626595	0.152921019626	0.178965636031	-0.358936474308	-0.474516721270	-0.048372955251	0.022200149516
0.010605152385	0.506889702724	0.925366079922	0.126019203373	0.153054373199	0.179176538512	-0.358757374932	-0.474548974188	-0.047970037948	0.022843830671
0.010704265958	0.507047860486	0.925355226390	0.125919616542	0.153187849451	0.179387604016	-0.358578181664	-0.474580241349	-0.047568377985	0.023487105377
0.010803379532	0.507206077181	0.925344415881	0.125819867869	0.153321444517	0.179598835063	-0.358398894339	-0.474610529536	-0.047167967585	0.024129972614
0.010902493106	0.507364352152	0.925333648456	0.125719959132	0.153455154526	0.179810234177	-0.358219512816	-0.474639845545	-0.046768798962	0.024772431450
0.011001606679	0.507522684743	0.925322924176	0.125619892109	0.153588975604	0.180021803885	-0.358040036977	-0.474668196193	-0.046370864324	0.025414481033
0.011100720253	0.507681074296	0.925312243101	0.125519668586	0.153722903871	0.180233546717	-0.357860466727	-0.474695588314	-0.045974155867	0.026056120595
0.011199833827	0.507839520151	0.925301605292	0.125419290352	0.153856935440	0.180445465209	-0.357680801994	-0.474722028761	-0.045578665776	0.026697349444
0.011298947400	0.507998021646	0.925291010808	0.125318759204	0.153991066417	0.180657561901	-0.357501042729	-0.474747524408	-0.045184386221	0.027338166960
0.011398060974	0.508156578121	0.925280459708	0.125218076943	0.154125292903	0.180869839339	-0.357321188907	-0.474772082152	-0.044791309356	0.027978572598
0.011497174548	0.508315188908	0.925269952050	0.125117245377	0.154259610986	0.181082300072	-0.357141240524	-0.474795708914	-0.044399427314	0.028618565878
0.011596288122	0.508473853343	0.925259487893	0.125016266324	0.154394016749	0.181294946657	-0.356961197599	-0.474818411641	-0.044008732209	0.029258146384
0.011695401695	0.508632570755	0.925249067293	0.124915141605	0.154528506262	0.181507781656	-0.356781060175	-0.474840197307	-0.043619216126	0.029897313764
0.011794515269	0.508791340475	0.925238690309	0.124813873053	0.154663075585	0.181720807641	-0.356600828317	-0.474861072918	-0.043230871124	0.030536067721
0.011893628843	0.508950161829	0.925228356996	0.124712462508	0.154797720764	0.181934027190	-0.356420502115	-0.474881045510	-0.042843689229	0.031174408010
0.011992742416	0.509109034140	0.925218067410	0.124610911820	0.154932437831	0.182147442887	-0.356240081682	-0.474900122156	-0.042457662430	0.031812334440
0.012091855990	0.509267956729	0.925207821606	0.124509222849	0.155067222805	0.182361057332	-0.356059567153	-0.474918309968	-0.042072782677	0.032449846862
0.012190969564	0.509426928914	0.925197619641	0.124407397469	0.155202071683	0.182574873129	-0.355878958691	-0.474935616097	-0.041689041871	0.033086945168
0.012290083137	0.509585950009	0.925187461566	0.124305437563	0.155336980445	0.182788892900	-0.355698256482	-0.474952047744	-0.041306431865	0.033723629286
0.012389196711	0.509745019323	0.925177347437	0.124203345031	0.155471945050	0.183003119277	-0.355517460739	-0.474967612157	-0.040924944451	0.034359899175
0.012488310285	0.509904136162	0.925167277307	0.124101121787	0.155606961430	0.183217554908	-0.355336571703	-0.474982316640	-0.040544571356	0.034995754820
0.012587423858	0.510063299827	0.925157251226	0.123998769761	0.155742025492	0.183432202459	-0.355155589644	-0.474996168561	-0.040165304234	0.035631196221
0.012686537432	0.510222509613	0.925147269248	0.123896290904	0.155877133110	0.183647064615	-0.354974514858	-0.475009175352	-0.039787134657	0.036266223392
0.012785651006	0.510381764809	0.925137331423	0.123793687186	0.156012280126	0.183862144081	-0.354793347678	-0.475021344522	-0.039410054103	0.036900836350
0.012884764579	0.510541064698	0.925127437800	0.123690960601	0.156147462340	0.184077443591	-0.354612088468	-0.475032683665	-0.039034053943	0.037535035108
0.012983878153	0.510700408555	0.925117588429	0.123588113168	0.156282675509	0.184292965904	-0.354430737629	-0.475043200467	-0.038659125429	0.038168819662
0.013082991727	0.510859795645	0.925107783359	0.123485146936	0.156417915340	0.184508713813	-0.354249295599	-0.475052902722	-0.038285259678	0.038802189985
0.013182105301	0.511019225227	0.925098022635	0.123382063989	0.156553177483	0.184724690146	-0.354067762862	-0.475061798341	-0.037912447653	0.039435146012
0.013281218874	0.511178696545	0.925088306305	0.123278866444	0.156688457523	0.184940897775	-0.353886139946	-0.475069895368	-0.037540680143	0.040067687624
0.013380332448	0.511338208833	0.925078634412	0.123175556462	0.156823750971	0.185157339619	-0.353704427429	-0.475077201997	-0.037169947739	0.040699814640
0.013479446022	0.511497761313	0.925069007000	0.123072136249	0.156959053259	0.185374018651	-0.353522625947	-0.475083726590	-0.036800240812	0.041331526792
0.013578559595	0.511657353188	0.925059424111	0.122968608065	0.157094359723	0.185590937903	-0.353340736193	-0.475089477694	-0.036431549486	0.041962823716
0.013677673169	0.511816983647	0.925049885785	0.122864974225	0.157229665604	0.185808100473	-0.353158758924	-0.475094464059	-0.036063863612	0.042593704933
0.013776786743	0.511976651861	0.925040392060	0.122761237101	0.157364966032	0.186025509532	-0.352976694968	-0.475098694650	-0.035697172756	0.043224169836
0.013875900316	0.512136356983	0.925030942973	0.122657399132	0.157500256030	0.186243168319	-0.352794545218	-0.475102178654	-0.035331466185	0.043854217685
0.013975013890	0.512296098149	0.925021538559	0.122553462812	0.157635530513	0.186461080143	-0.352612310636	-0.475104925472	-0.034966732880	0.044483847609
0.014074127464	0.512455874478	0.925012178851	0.122449430689	0.157770784307	0.186679248373	-0.352429992238	-0.475106944692	-0.034602961570	0.045113058628
0.014173241037	0.512615685079	0.925002863881	0.122345305351	0.157906012170	0.186897676416	-0.352247591088	-0.475108246045	-0.034240140796	0.045741849685
0.014272354611	0.512775529055	0.924993593681	0.122241089406	0.158041208824	0.187116367698	-0.352065108275	-0.475108839339	-0.033878258996	0.046370219701
0.014371468185	0.512935405508	0.924984368280	0.122136785467	0.158176368996	0.187335325637	-0.351882544892	-0.475108734393	-0.033517304601	0.046998167623
0.014470581758	0.513095313544	0.924975187710	0.122032396131	0.158311487445	0.187554553619	-0.351699902020	-0.475107940972	-0.033157266121	0.047625692483
0.014569695332	0.513255252277	0.924966052002	0.121927923972	0.158446558981	0.187774054986	-0.351517180718	-0.475106468759	-0.032798132184	0.048252793410
0.014668808906	0.513415220829	0.924956961187	0.121823371542	0.158581578465	0.187993833041	-0.351334382026	-0.475104327355	-0.032439891534	0.048879469640
0.014767922480	0.513575218327	0.924947915296	0.121718741370	0.158716540806	0.188213891043	-0.351151506959	-0.475101526277	-0.032082533038	0.049505720508
0.014867036053	0.513735243907	0.924938914361	0.121614035961	0.158851440965	0.188434232211	-0.350968556512	-0.475098074960	-0.031726045678	0.050131545453
0.014966149627	0.513895296710	0.924929958414	0.121509257799	0.158986273950	0.188654859719	-0.350785531656	-0.475093982755	-0.031370418558	0.050756944012
0.015065263201	0.514055375887	0.924921047487	0.121404409343	0.159121034820	0.188875776704	-0.350602433343	-0.475089258931	-0.031015640898	0.051381915824
0.015164376774	0.514215480595	0.924912181614	0.121299493030	0.159255718685	0.189096986258	-0.350419262500	-0.475083912674	-0.030661702037	0.052006460624
0.015263490348	0.514375609995	0.924903360826	0.121194511275	0.159390320700	0.189318491435	-0.350236020032	-0.475077953089	-0.030308591430	0.052630578247
0.015362603922	0.514535763261	0.924894585158	0.121089466470	0.159524836072	0.189540295248	-0.350052706822	-0.475071389197	-0.029956298650	0.053254268623
0.015461717495	0.514695939568	0.924885854643	0.120984360985	0.159659260054	0.189762400668	-0.349869323733	-0.475064229942	-0.029604813384	0.053877531780
0.015560831069	0.514856138101	0.924877169315	0.120879197166	0.159793587946	0.189984810630	-0.349685871604	-0.475056484183	-0.029254125436	0.054500367837
0.015659944643	0.515016358051	0.924868529208	0.120773977339	0.159927815098	0.190207528026	-0.349502351250	-0.475048160703	-0.028904224722	0.055122777012
0.015759058216	0.515176598617	0.924859934358	0.120668703807	0.160061936905	0.190430555713	-0.349318763467	-0.475039268203	-0.028555101272	0.055744759610
0.015858171790	0.515336859003	0.924851384799	0.120563378852	0.160195948807	0.190653896506	-0.349135109027	-0.475029815307	-0.028206745227	0.056366316031
0.015957285364	0.515497138420	0.924842880567	0.120458004734	0.160329846293	0.190877553185	-0.348951388683	-0.475019810561	-0.027859146839	0.056987446765
0.016056398938	0.515657436087	0.924834421699	0.120352583692	0.160463624893	0.191101528492	-0.348767603162	-0.475009262433	-0.027512296470	0.057608152389
0.016155512511	0.515817751226	0.924826008230	0.120247117945	0.160597280185	0.191325825131	-0.348583753174	-0.474998179318	-0.027166184590	0.058228433570
0.016254626085	0.515978083069	0.924817640198	0.120141609688	0.160730807789	0.191550445770	-0.348399839403	-0.474986569532	-0.026820801777	0.058848291063
0.016353739659	0.516138430852	0.924809317640	0.120036061100	0.160864203370	0.191775393042	-0.348215862515	-0.474974441319	-0.026476138714	0.059467725705
0.016452853232	0.516298793820	0.924801040593	0.119930474336	0.160997462634	0.192000669544	-0.348031823154	-0.474961802849	-0.026132186188	0.060086738421
0.016551966806	0.516459171220	0.924792809097	0.119824851533	0.161130581330	0.192226277838	-0.347847721942	-0.474948662221	-0.025788935090	0.060705330219
0.016651080380	0.516619562308	0.924784623189	0.119719194808	0.161263555250	0.192452220451	-0.347663559481	-0.474935027460	-0.025446376414	0.061323502186
0.016750193953	0.516779966345	0.924776482909	0.119613506258	0.161396380224	0.192678499879	-0.347479336352	-0.474920906523	-0.025104501251	0.061941255495
0.016849307527	0.516940382598	0.924768388298	0.119507787962	0.161529052125	0.192905118580	-0.347295053116	-0.474906307296	-0.024763300794	0.062558591394
0.016948421101	0.517100810340	0.924760339394	0.119402041978	0.161661566863	0.193132078985	-0.347110710314	-0.474891237598	-0.024422766333	0.063175511214
0.017047534674	0.517261248850	0.924752336240	0.119296270348	0.161793920391	0.193359383487	-0.346926308465	-0.474875705180	-0.024082889254	0.063792016362
0.017146648248	0.517421697410	0.924744378875	0.119190475095	0.161926108697	0.193587034450	-0.346741848070	-0.474859717725	-0.023743661037	0.064408108319
0.017245761822	0.517582155310	0.924736467343	0.119084658222	0.162058127806	0.193815034209	-0.346557329609	-0.474843282853	-0.023405073257	0.065023788645
0.017344875395	0.517742621846	0.924728601685	0.118978821716	0.162189973785	0.194043385064	-0.346372753544	-0.474826408119	-0.023067117580	0.065639058973
0.017443988969	0.517903096317	0.924720781944	0.118872967548	0.162321642731	0.194272089287	-0.346188120316	-0.474809101014	-0.022729785763	0.066253921009
0.017543102543	0.518063578029	0.924713008164	0.118767097668	0.162453130783	0.194501149121	-0.346003430348	-0.474791368968	-0.022393069650	0.066868376531
0.017642216117	0.518224066291	0.924705280388	0.118661214013	0.162584434111	0.194730566778	-0.345818684042	-0.474773219349	-0.022056961177	0.067482427387
0.017741329690	0.518384560419	0.924697598662	0.118555318502	0.162715548920	0.194960344444	-0.345633881784	-0.474754659465	-0.021721452361	0.068096075496
0.017840443264	0.518545059733	0.924689963030	0.118449413036	0.162846471452	0.195190484274	-0.345449023939	-0.474735696563	-0.021386535308	0.068709322848
0.017939556838	0.518705563559	0.924682373539	0.118343499503	0.162977197978	0.195420988398	-0.345264110855	-0.474716337835	-0.021052202207	0.069322171496
0.018038670411	0.518866071225	0.924674830234	0.118237579773	0.163107724806	0.195651858916	-0.345079142861	-0.474696590414	-0.020718445327	0.069934623564
0.018137783985	0.519026582067	0.924667333162	0.118131655701	0.163238048272	0.195883097903	-0.344894120269	-0.474676461377	-0.020385257019	0.070546681240
0.018236897559	0.519187095423	0.924659882371	0.118025729128	0.163368164746	0.196114707410	-0.344709043371	-0.474655957746	-0.020052629715	0.071158346778
0.018336011132	0.519347610637	0.924652477910	0.117919801879	0.163498070629	0.196346689457	-0.344523912443	-0.474635086488	-0.019720555923	0.071769622495
0.018435124706	0.519508127057	0.924645119826	0.117813875765	0.163627762350	0.196579046044	-0.344338727744	-0.474613854518	-0.019389028229	0.072380510771
0.018534238280	0.519668644033	0.924637808170	0.117707952581	0.163757236371	0.196811779144	-0.344153489513	-0.474592268697	-0.019058039294	0.072991014050
0.018633351853	0.519829160923	0.924630542992	0.117602034111	0.163886489181	0.197044890705	-0.343968197974	-0.474570335837	-0.018727581853	0.073601134835
0.018732465427	0.519989677088	0.924623324341	0.117496122122	0.164015517297	0.197278382653	-0.343782853334	-0.474548062697	-0.018397648715	0.074210875690
0.018831579001	0.520150191890	0.924616152271	0.117390218370	0.164144317266	0.197512256888	-0.343597455781	-0.474525455988	-0.018068232760	0.074820239240
0.018930692574	0.520310704699	0.924609026832	0.117284324595	0.164272885661	0.197746515291	-0.343412005489	-0.474502522373	-0.017739326940	0.075429228167
0.019029806148	0.520471214887	0.924601948077	0.117178442527	0.164401219083	0.197981159716	-0.343226502613	-0.474479268464	-0.017410924275	0.076037845212
0.019128919722	0.520631721830	0.924594916061	0.117072573880	0.164529314157	0.198216191998	-0.343040947293	-0.474455700830	-0.017083017853	0.076646093173
0.019228033296	0.520792224906	0.924587930836	0.116966720358	0.164657167536	0.198451613950	-0.342855339653	-0.474431825992	-0.016755600829	0.077253974904
0.019327146869	0.520952723500	0.924580992459	0.116860883651	0.164784775898	0.198687427362	-0.342669679799	-0.474407650427	-0.016428666426	0.077861493315
0.019426260443	0.521113216999	0.924574100984	0.116755065439	0.164912135945	0.198923634005	-0.342483967823	-0.474383180566	-0.016102207930	0.078468651371
0.019525374017	0.521273704792	0.924567256468	0.116649267387	0.165039244405	0.199160235629	-0.342298203800	-0.474358422798	-0.015776218691	0.079075452092
0.019624487590	0.521434186273	0.924560458968	0.116543491151	0.165166098026	0.199397233963	-0.342112387789	-0.474333383469	-0.015450692121	0.079681898549
0.019723601164	0.521594660838	0.924553708542	0.116437738375	0.165292693583	0.199634630718	-0.341926519834	-0.474308068882	-0.015125621694	0.080287993870
0.019822714738	0.521755127890	0.924547005248	0.116332010691	0.165419027873	0.199872427584	-0.341740599964	-0.474282485302	-0.014801000946	0.080893741231
0.019921828311	0.521915586922	0.924540349241	0.116226309514	0.165545096536	0.200110632294	-0.341554641908	-0.474256638840	-0.014476823560	0.081499144863
0.020020941885	0.522076037162	0.924533740391	0.116120636850	0.165670898806	0.200349234389	-0.341368618382	-0.474230535843	-0.014153083073	0.082104206064
0.020120055459	0.522236478117	0.924527178852	0.116014994080	0.165796430404	0.200588241486	-0.341182542918	-0.474204182302	-0.013829773367	0.082708929295
0.020219169032	0.522396909209	0.924520664681	0.115909382758	0.165921688304	0.200827655123	-0.340996415473	-0.474177584206	-0.013506888382	0.083313318111
0.020318282606	0.522557329872	0.924514197938	0.115803804414	0.166046669533	0.201067476786	-0.340810235983	-0.474150747457	-0.013184422181	0.083917376189
0.020417396180	0.522717739543	0.924507778678	0.115698260553	0.166171371174	0.201307707916	-0.340624004365	-0.474123677876	-0.012862368950	0.084521107321
0.020516509753	0.522878137670	0.924501406960	0.115592752658	0.166295790365	0.201548349903	-0.340437720518	-0.474096381202	-0.012540722995	0.085124515421
0.020615623327	0.523038523704	0.924495082841	0.115487282187	0.166419924294	0.201789404094	-0.340251384322	-0.474068863094	-0.012219478739	0.085727604515
0.020714736901	0.523198897107	0.924488806376	0.115381850576	0.166543770205	0.202030871787	-0.340064995639	-0.474041129134	-0.011898630724	0.086330378750
0.020813850475	0.523359257346	0.924482577622	0.115276459240	0.166667325390	0.202272754236	-0.339878554312	-0.474013184825	-0.011578173606	0.086932842385
0.020912964048	0.523519603894	0.924476396635	0.115171109570	0.166790587192	0.202515052650	-0.339692060167	-0.473985035593	-0.011258102156	0.087534999795
0.021012077622	0.523679936232	0.924470263469	0.115065802937	0.166913553007	0.202757768194	-0.339505513010	-0.473956686791	-0.010938411256	0.088136855472
0.021111191196	0.523840253847	0.924464178180	0.114960540688	0.167036220275	0.203000901990	-0.339318912632	-0.473928143696	-0.010619095898	0.088738414019
0.021210304769	0.524000556232	0.924458140822	0.114855324153	0.167158586488	0.203244455116	-0.339132258806	-0.473899411516	-0.010300151188	0.089339680153
0.021309418343	0.524160842887	0.924452151449	0.114750154638	0.167280649182	0.203488428611	-0.338945551285	-0.473870495383	-0.009981572334	0.089940658706
0.021408531917	0.524321113319	0.924446210117	0.114645033429	0.167402405944	0.203732823469	-0.338758789810	-0.473841400361	-0.009663354654	0.090541354622
0.021507645490	0.524481367038	0.924440316878	0.114539961794	0.167523854402	0.203977640646	-0.338571974101	-0.473812131444	-0.009345493572	0.091141772957
0.021606759064	0.524641603564	0.924434471786	0.114434940980	0.167644992232	0.204222881056	-0.338385103862	-0.473782693560	-0.009027984614	0.091741918880
0.021705872638	0.524801822419	0.924428674895	0.114329972213	0.167765817155	0.204468545575	-0.338198178781	-0.473753091566	-0.008710823411	0.092341797670
0.021804986211	0.524962023134	0.924422926257	0.114225056703	0.167886326933	0.204714635038	-0.338011198531	-0.473723330255	-0.008394005693	0.092941414720
0.021904099785	0.525122205244	0.924417225926	0.114120195639	0.168006519372	0.204961150245	-0.337824162765	-0.473693414356	-0.008077527292	0.093540775532
0.022003213359	0.525282368290	0.924411573954	0.114015390193	0.168126392323	0.205208091954	-0.337637071123	-0.473663348531	-0.007761384139	0.094139885722
0.022102326933	0.525442511819	0.924405970395	0.113910641516	0.168245943674	0.205455460889	-0.337449923229	-0.473633137382	-0.007445572263	0.094738751014
0.022201440506	0.525602635382	0.924400415299	0.113805950744	0.168365171358	0.205703257737	-0.337262718689	-0.473602785445	-0.007130087790	0.095337377246
0.022300554080	0.525762738536	0.924394908721	0.113701318994	0.168484073345	0.205951483147	-0.337075457094	-0.473572297200	-0.006814926941	0.095935770363
0.022399667654	0.525922820844	0.924389450712	0.113596747366	0.168602647648	0.206200137735	-0.336888138021	-0.473541677062	-0.006500086033	0.096533936424
0.022498781227	0.526082881873	0.924384041325	0.113492236943	0.168720892317	0.206449222079	-0.336700761030	-0.473510929389	-0.006185561476	0.097131881598
0.022597894801	0.526242921196	0.924378680611	0.113387788791	0.168838805439	0.206698736726	-0.336513325665	-0.473480058480	-0.005871349773	0.097729612163
0.022697008375	0.526402938391	0.924373368623	0.113283403958	0.168956385143	0.206948682186	-0.336325831456	-0.473449068577	-0.005557447518	0.098327134509
0.022796121948	0.526562933039	0.924368105413	0.113179083478	0.169073629591	0.207199058937	-0.336138277918	-0.473417963864	-0.005243851396	0.098924455139
0.022895235522	0.526722904728	0.924362891034	0.113074828367	0.169190536983	0.207449867424	-0.335950664549	-0.473386748471	-0.004930558183	0.099521580662
0.022994349096	0.526882853049	0.924357725537	0.112970639627	0.169307105556	0.207701108060	-0.335762990834	-0.473355426473	-0.004617564741	0.100118517801
0.023093462669	0.527042777600	0.924352608974	0.112866518242	0.169423333582	0.207952781224	-0.335575256242	-0.473324001888	-0.004304868024	0.100715273392
0.023192576243	0.527202677980	0.924347541399	0.112762465184	0.169539219365	0.208204887267	-0.335387460228	-0.473292478685	-0.003992465070	0.101311854378
0.023291689817	0.527362553796	0.924342522864	0.112658481406	0.169654761247	0.208457426504	-0.335199602230	-0.473260860777	-0.003680353004	0.101908267816
0.023390803390	0.527522404657	0.924337553420	0.112554567849	0.169769957602	0.208710399225	-0.335011681675	-0.473229152027	-0.003368529036	0.102504520875
0.023489916964	0.527682230176	0.924332633122	0.112450725439	0.169884806836	0.208963805687	-0.334823697973	-0.473197356248	-0.003056990461	0.103100620836
0.023589030538	0.527842029973	0.924327762022	0.112346955087	0.169999307390	0.209217646117	-0.334635650519	-0.473165477202	-0.002745734659	0.103696575091
0.023688144112	0.528001803669	0.924322940172	0.112243257689	0.170113457735	0.209471920713	-0.334447538694	-0.473133518600	-0.002434759091	0.104292391147
0.023787257685	0.528161550891	0.924318167627	0.112139634129	0.170227256374	0.209726629647	-0.334259361867	-0.473101484108	-0.002124061301	0.104888076621
0.023886371259	0.528321271269	0.924313444440	0.112036085275	0.170340701840	0.209981773059	-0.334071119389	-0.473069377341	-0.001813638914	0.105483639247
0.023985484833	0.528480964437	0.924308770665	0.111932611985	0.170453792698	0.210237351063	-0.333882810598	-0.473037201870	-0.001503489637	0.106079086870
0.024084598406	0.528640630033	0.924304146356	0.111829215099	0.170566527543	0.210493363746	-0.333694434819	-0.473004961217	-0.001193611255	0.106674427452
0.024183711980	0.528800267699	0.924299571567	0.111725895449	0.170678904996	0.210749811168	-0.333505991362	-0.472972658860	-0.000884001636	0.107269669067
0.024282825554	0.528959877081	0.924295046354	0.111622653850	0.170790923710	0.211006693361	-0.333317479521	-0.472940298232	-0.000574658722	0.107864819906
0.024381939127	0.529119457826	0.924290570771	0.111519491107	0.170902582365	0.211264010332	-0.333128898579	-0.472907882722	-0.000265580538	0.108459888277
0.024481052701	0.529279009588	0.924286144875	0.111416408011	0.171013879669	0.211521762063	-0.332940247802	-0.472875415674	0.000043234819	0.109054882603
0.024580166275	0.529438532022	0.924281768721	0.111313405342	0.171124814358	0.211779948508	-0.332751526444	-0.472842900392	0.000351789170	0.109649811424
0.024679279848	0.529598024788	0.924277442366	0.111210483867	0.171235385194	0.212038569601	-0.332562733744	-0.472810340137	0.000660084262	0.110244683398
0.024778393422	0.529757487548	0.924273165866	0.111107644343	0.171345590963	0.212297625246	-0.332373868928	-0.472777738126	0.000968121768	0.110839507303
0.024877506996	0.529916919968	0.924268939280	0.111004887512	0.171455430482	0.212557115326	-0.332184931206	-0.472745097539	0.001275903283	0.111434292034
0.024976620569	0.530076321716	0.924264762665	0.110902214109	0.171564902587	0.212817039701	-0.331995919775	-0.472712421515	0.001583430329	0.112029046607
0.025075734143	0.530235692465	0.924260636080	0.110799624854	0.171674006144	0.213077398204	-0.331806833818	-0.472679713152	0.001890704353	0.112623780159
0.025174847717	0.530395031890	0.924256559584	0.110697120459	0.171782740041	0.213338190650	-0.331617672505	-0.472646975511	0.002197726730	0.113218501948
0.025273961291	0.530554339668	0.924252533238	0.110594701623	0.171891103190	0.213599416828	-0.331428434990	-0.472614211616	0.002504498762	0.113813221355
0.025373074864	0.530713615480	0.924248557101	0.110492369035	0.171999094525	0.213861076505	-0.331239120415	-0.472581424450	0.002811021675	0.114407947882
0.025472188438	0.530872859009	0.924244631235	0.110390123374	0.172106713006	0.214123169428	-0.331049727907	-0.472548616962	0.003117296629	0.115002691160
0.025571302012	0.531032069942	0.924240755701	0.110287965309	0.172213957612	0.214385695321	-0.330860256578	-0.472515792065	0.003423324706	0.115597460939
0.025670415585	0.531191247968	0.924236930564	0.110185895500	0.172320827347	0.214648653888	-0.330670705527	-0.472482952634	0.003729106922	0.116192267101
0.025769529159	0.531350392777	0.924233155885	0.110083914593	0.172427321233	0.214912044812	-0.330481073840	-0.472450101513	0.004034644219	0.116787119650
0.025868642733	0.531509504064	0.924229431729	0.109982023230	0.172533438316	0.215175867755	-0.330291360587	-0.472417241509	0.004339937470	0.117382028721
0.025967756306	0.531668581525	0.924225758162	0.109880222039	0.172639177662	0.215440122359	-0.330101564826	-0.472384375396	0.004644987478	0.117977004579
0.026066869880	0.531827624860	0.924222135250	0.109778511642	0.172744538355	0.215704808249	-0.329911685598	-0.472351505914	0.004949794977	0.118572057617
0.026165983454	0.531986633768	0.924218563059	0.109676892649	0.172849519501	0.215969925026	-0.329721721932	-0.472318635772	0.005254360631	0.119167198361
0.026265097027	0.532145607953	0.924215041658	0.109575365664	0.172954120223	0.216235472277	-0.329531672842	-0.472285767648	0.005558685034	0.119762437469
0.026364210601	0.532304547120	0.924211571115	0.109473931281	0.173058339665	0.216501449567	-0.329341537329	-0.472252904186	0.005862768714	0.120357785734
0.026463324175	0.532463450977	0.924208151500	0.109372590085	0.173162176988	0.216767856444	-0.329151314377	-0.472220048002	0.006166612131	0.120953254084
0.026562437748	0.532622319234	0.924204782885	0.109271342653	0.173265631370	0.217034692439	-0.328961002959	-0.472187201681	0.006470215673	0.121548853582
0.026661551322	0.532781151602	0.924201465342	0.109170189555	0.173368702008	0.217301957064	-0.328770602032	-0.472154367777	0.006773579666	0.122144595432
0.026760664896	0.532939947793	0.924198198944	0.109069131352	0.173471388114	0.217569649814	-0.328580110537	-0.472121548818	0.007076704365	0.122740490974
0.026859778470	0.533098707524	0.924194983766	0.108968168596	0.173573688918	0.217837770170	-0.328389527402	-0.472088747302	0.007379589958	0.123336551692
0.026958892043	0.533257430511	0.924191819882	0.108867301835	0.173675603665	0.218106317591	-0.328198851542	-0.472055965700	0.007682236570	0.123932789210
0.027058005617	0.533416116472	0.924188707371	0.108766531606	0.173777131617	0.218375291525	-0.328008081855	-0.472023206456	0.007984644254	0.124529215296
0.027157119191	0.533574765128	0.924185646311	0.108665858440	0.173878272048	0.218644691401	-0.327817217224	-0.471990471986	0.008286813002	0.125125841865
0.027256232764	0.533733376200	0.924182636781	0.108565282863	0.173979024249	0.218914516635	-0.327626256519	-0.471957764682	0.008588742736	0.125722680977
0.027355346338	0.533891949412	0.924179678862	0.108464805390	0.174079387526	0.219184766625	-0.327435198594	-0.471925086909	0.008890433314	0.126319744842
0.027454459912	0.534050484487	0.924176772637	0.108364426534	0.174179361195	0.219455440757	-0.327244042288	-0.471892441010	0.009191884528	0.126917045819
0.027553573485	0.534208981152	0.924173918190	0.108264146798	0.174278944590	0.219726538400	-0.327052786426	-0.471859829300	0.009493096105	0.127514596422
0.027652687059	0.534367439134	0.924171115606	0.108163966681	0.174378137054	0.219998058911	-0.326861429816	-0.471827254073	0.009794067706	0.128112409316
0.027751800633	0.534525858161	0.924168364973	0.108063886673	0.174476937943	0.220270001631	-0.326669971252	-0.471794717600	0.010094798926	0.128710497322
0.027850914206	0.534684237962	0.924165666379	0.107963907262	0.174575346627	0.220542365889	-0.326478409512	-0.471762222128	0.010395289298	0.129308873420
0.027950027780	0.534842578267	0.924163019915	0.107864028928	0.174673362485	0.220815151000	-0.326286743359	-0.471729769883	0.010695538286	0.129907550749
0.028049141354	0.535000878809	0.924160425672	0.107764252145	0.174770984908	0.221088356268	-0.326094971539	-0.471697363070	0.010995545292	0.130506542610
0.028148254927	0.535159139318	0.924157883745	0.107664577382	0.174868213297	0.221361980982	-0.325903092785	-0.471665003872	0.011295309653	0.131105862467
0.028247368501	0.535317359528	0.924155394229	0.107565005104	0.174965047064	0.221636024419	-0.325711105811	-0.471632694453	0.011594830640	0.131705523950
0.028346482075	0.535475539173	0.924152957221	0.107465535770	0.175061485630	0.221910485846	-0.325519009316	-0.471600436958	0.011894107461	0.132305540858
0.028445595649	0.535633677987	0.924150572822	0.107366169834	0.175157528425	0.222185364517	-0.325326801985	-0.471568233511	0.012193139258	0.132905927158
0.028544709222	0.535791775704	0.924148241133	0.107266907746	0.175253174887	0.222460659675	-0.325134482483	-0.471536086220	0.012491925109	0.133506696991
0.028643822796	0.535949832061	0.924145962257	0.107167749952	0.175348424464	0.222736370551	-0.324942049460	-0.471503997172	0.012790464028	0.134107864673
0.028742936370	0.536107846794	0.924143736300	0.107068696892	0.175443276610	0.223012496369	-0.324749501551	-0.471471968440	0.013088754965	0.134709444696
0.028842049943	0.536265819637	0.924141563369	0.106969749004	0.175537730786	0.223289036338	-0.324556837372	-0.471440002079	0.013386796803	0.135311451732
0.028941163517	0.536423750328	0.924139443575	0.106870906721	0.175631786461	0.223565989660	-0.324364055522	-0.471408100127	0.013684588363	0.135913900637
0.029040277091	0.536581638604	0.924137377030	0.106772170472	0.175725443110	0.223843355527	-0.324171154585	-0.471376264607	0.013982128401	0.136516806449
0.029139390664	0.536739484201	0.924135363848	0.106673540684	0.175818700213	0.224121133121	-0.323978133126	-0.471344497528	0.014279415608	0.137120184395
0.029238504238	0.536897286856	0.924133404146	0.106575017780	0.175911557256	0.224399321616	-0.323784989691	-0.471312800884	0.014576448609	0.137724049892
0.029337617812	0.537055046305	0.924131498044	0.106476602179	0.176004013728	0.224677920176	-0.323591722812	-0.471281176656	0.014873225968	0.138328418549
0.029436731385	0.537212762286	0.924129645663	0.106378294298	0.176096069126	0.224956927957	-0.323398331000	-0.471249626810	0.015169746179	0.138933306171
0.029535844959	0.537370434534	0.924127847128	0.106280094552	0.176187722947	0.225236344109	-0.323204812748	-0.471218153302	0.015466007675	0.139538728764
0.029634958533	0.537528062786	0.924126102566	0.106182003352	0.176278974692	0.225516167772	-0.323011166532	-0.471186758074	0.015762008823	0.140144702532
0.029734072107	0.537685646778	0.924124412107	0.106084021109	0.176369823866	0.225796398080	-0.322817390809	-0.471155443057	0.016057747925	0.140751243886
0.029833185680	0.537843186188	0.924122775963	0.105986148266	0.176460268260	0.226077040857	-0.322623497963	-0.471124210847	0.016353223795	0.141358371449
0.029932299254	0.538000680867	0.924121194112	0.105888385145	0.176550310832	0.226358081865	-0.322429458688	-0.471093061962	0.016648433397	0.141966098022
0.030031412828	0.538158130497	0.924119666771	0.105790732170	0.176639949404	0.226639526849	-0.322235285132	-0.471061998895	0.016943375261	0.142574442821
0.030130526401	0.538315534823	0.924118194082	0.105693189712	0.176729183541	0.226921374888	-0.322040975646	-0.471031023387	0.017238047185	0.143183423288
0.030229639975	0.538472893590	0.924116776192	0.105595758128	0.176818012832	0.227203625040	-0.321846528552	-0.471000137114	0.017532446806	0.143793057155
0.030328753549	0.538630206549	0.924115413249	0.105498437761	0.176906436884	0.227486276348	-0.321651942139	-0.470969341682	0.017826571600	0.144403362450
0.030427867122	0.538787473453	0.924114105406	0.105401228941	0.176994455325	0.227769327840	-0.321457214665	-0.470938638635	0.018120418881	0.145014357501
0.030526980696	0.538944694056	0.924112852819	0.105304131984	0.177082067802	0.228052778524	-0.321262344356	-0.470908029451	0.018413985806	0.145626060940
0.030626094270	0.539101868117	0.924111655648	0.105207147197	0.177169273982	0.228336627398	-0.321067329410	-0.470877515546	0.018707269371	0.146238491706
0.030725207843	0.539258995397	0.924110514058	0.105110274872	0.177256073546	0.228620873442	-0.320872167988	-0.470847098274	0.019000266411	0.146851669049
0.030824321417	0.539416075658	0.924109428216	0.105013515291	0.177342466195	0.228905515623	-0.320676858224	-0.470816778930	0.019292973605	0.147465612534
0.030923434991	0.539573108666	0.924108398295	0.104916868723	0.177428451644	0.229190552896	-0.320481398216	-0.470786558749	0.019585387472	0.148080342045
0.031022548564	0.539730094187	0.924107424470	0.104820335427	0.177514029622	0.229475984202	-0.320285786031	-0.470756438908	0.019877504372	0.148695877793
0.031121662138	0.539887031992	0.924106506921	0.104723915653	0.177599199872	0.229761808471	-0.320090019705	-0.470726420527	0.020169320508	0.149312240314
0.031220775712	0.540043921850	0.924105645834	0.104627609638	0.177683962153	0.230048024619	-0.319894097238	-0.470696504673	0.020460831924	0.149929450478
0.031319889286	0.540200763534	0.924104841397	0.104531417611	0.177768316232	0.230334631555	-0.319698016598	-0.470666692355	0.020752034507	0.150547529494
0.031419002859	0.540357556819	0.924104093804	0.104435339792	0.177852261888	0.230621628174	-0.319501775722	-0.470636984533	0.021042923987	0.151166498911
0.031518116433	0.540514301478	0.924103403253	0.104339376391	0.177935798911	0.230909013364	-0.319305372510	-0.470607382113	0.021333495934	0.151786380629
0.031617230007	0.540670997289	0.924102769947	0.104243527610	0.178018927101	0.231196786002	-0.319108804830	-0.470577885951	0.021623745762	0.152407196898
0.031716343580	0.540827644028	0.924102194095	0.104147793642	0.178101646265	0.231484944958	-0.318912070513	-0.470548496853	0.021913668728	0.153028970327
0.031815457154	0.540984241473	0.924101675908	0.104052174674	0.178183956216	0.231773489094	-0.318715167358	-0.470519215580	0.022203259932	0.153651723889
0.031914570728	0.541140789404	0.924101215606	0.103956670883	0.178265856775	0.232062417264	-0.318518093127	-0.470490042843	0.022492514314	0.154275480926
0.032013684301	0.541297287599	0.924100813410	0.103861282441	0.178347347768	0.232351728316	-0.318320845549	-0.470460979310	0.022781426659	0.154900265155
0.032112797875	0.541453735837	0.924100469551	0.103766009513	0.178428429026	0.232641421092	-0.318123422313	-0.470432025604	0.023069991593	0.155526100673
0.032211911449	0.541610133898	0.924100184262	0.103670852257	0.178509100382	0.232931494428	-0.317925821076	-0.470403182305	0.023358203585	0.156153011965
0.032311025022	0.541766481561	0.924099957782	0.103575810827	0.178589361671	0.233221947157	-0.317728039456	-0.470374449954	0.023646056946	0.156781023910
0.032410138596	0.541922778605	0.924099790358	0.103480885371	0.178669212731	0.233512778106	-0.317530075034	-0.470345829049	0.023933545827	0.157410161784
0.032509252170	0.542079024809	0.924099682241	0.103386076030	0.178748653397	0.233803986100	-0.317331925353	-0.470317320051	0.024220664224	0.158040451273
0.032608365743	0.542235219951	0.924099633688	0.103291382945	0.178827683506	0.234095569961	-0.317133587918	-0.470288923384	0.024507405972	0.158671918473
0.032707479317	0.542391363807	0.924099644964	0.103196806249	0.178906302893	0.234387528508	-0.316935060196	-0.470260639434	0.024793764747	0.159304589903
0.032806592891	0.542547456155	0.924099716339	0.103102346073	0.178984511386	0.234679860559	-0.316736339614	-0.470232468556	0.025079734068	0.159938492507
0.032905706465	0.542703496770	0.924099848088	0.103008002546	0.179062308813	0.234972564934	-0.316537423560	-0.470204411069	0.025365307292	0.160573653666
0.033004820038	0.542859485424	0.924100040496	0.102913775794	0.179139694994	0.235265640448	-0.316338309381	-0.470176467262	0.025650477616	0.161210101203
0.033103933612	0.543015421889	0.924100293853	0.102819665939	0.179216669744	0.235559085921	-0.316138994382	-0.470148637393	0.025935238078	0.161847863391
0.033203047186	0.543171305936	0.924100608457	0.102725673103	0.179293232868	0.235852900172	-0.315939475829	-0.470120921691	0.026219581554	0.162486968961
0.033302160759	0.543327137333	0.924100984611	0.102631797408	0.179369384164	0.236147082024	-0.315739750943	-0.470093320361	0.026503500758	0.163127447114
0.033401274333	0.543482915846	0.924101422628	0.102538038973	0.179445123418	0.236441630300	-0.315539816904	-0.470065833577	0.026786988244	0.163769327522
0.033500387907	0.543638641237	0.924101922827	0.102444397919	0.179520450405	0.236736543830	-0.315339670848	-0.470038461494	0.027070036400	0.164412640345
0.033599501480	0.543794313268	0.924102485536	0.102350874367	0.179595364888	0.237031821446	-0.315139309866	-0.470011204241	0.027352637453	0.165057416234
0.033698615054	0.543949931696	0.924103111090	0.102257468439	0.179669866614	0.237327461986	-0.314938731003	-0.469984061929	0.027634783465	0.165703686344
0.033797728628	0.544105496276	0.924103799833	0.102164180257	0.179743955316	0.237623464293	-0.314737931261	-0.469957034647	0.027916466333	0.166351482342
0.033896842201	0.544261006758	0.924104552116	0.102071009948	0.179817630708	0.237919827219	-0.314536907592	-0.469930122469	0.028197677789	0.167000836416
0.033995955775	0.544416462890	0.924105368301	0.101977957639	0.179890892488	0.238216549620	-0.314335656902	-0.469903325450	0.028478409397	0.167651781288
0.034095069349	0.544571864416	0.924106248756	0.101885023462	0.179963740333	0.238513630363	-0.314134176048	-0.469876643634	0.028758652554	0.168304350223
0.034194182922	0.544727211073	0.924107193861	0.101792207553	0.180036173898	0.238811068324	-0.313932461839	-0.469850077050	0.029038398490	0.168958577036
0.034293296496	0.544882502598	0.924108204003	0.101699510051	0.180108192816	0.239108862388	-0.313730511032	-0.469823625718	0.029317638264	0.169614496112
0.034392410070	0.545037738720	0.924109279579	0.101606931102	0.180179796695	0.239407011451	-0.313528320332	-0.469797289649	0.029596362764	0.170272142408
0.034491523644	0.545192919164	0.924110420998	0.101514470856	0.180250985118	0.239705514421	-0.313325886394	-0.469771068845	0.029874562708	0.170931551471
0.034590637217	0.545348043649	0.924111628676	0.101422129471	0.180321757639	0.240004370218	-0.313123205817	-0.469744963306	0.030152228640	0.171592759445
0.034689750791	0.545503111890	0.924112903041	0.101329907111	0.180392113783	0.240303577778	-0.312920275147	-0.469718973026	0.030429350929	0.172255803090
0.034788864365	0.545658123594	0.924114244532	0.101237803948	0.180462053046	0.240603136048	-0.312717090874	-0.469693097999	0.030705919771	0.172920719789
0.034887977938	0.545813078464	0.924115653598	0.101145820164	0.180531574888	0.240903043993	-0.312513649431	-0.469667338220	0.030981925184	0.173587547564
0.034987091512	0.545967976194	0.924117130700	0.101053955948	0.180600678736	0.241203300594	-0.312309947192	-0.469641693687	0.031257357007	0.174256325088
0.035086205086	0.546122816473	0.924118676310	0.100962211501	0.180669363981	0.241503904849	-0.312105980472	-0.469616164403	0.031532204901	0.174927091702
0.035185318659	0.546277598981	0.924120290912	0.100870587032	0.180737629975	0.241804855776	-0.311901745526	-0.469590750376	0.031806458344	0.175599887425
0.035284432233	0.546432323393	0.924121975003	0.100779082765	0.180805476029	0.242106152410	-0.311697238546	-0.469565451625	0.032080106632	0.176274752973
0.035383545807	0.546586989373	0.924123729092	0.100687698935	0.180872901413	0.242407793809	-0.311492455659	-0.469540268181	0.032353138878	0.176951729772
0.035482659380	0.546741596579	0.924125553700	0.100596435788	0.180939905352	0.242709779052	-0.311287392930	-0.469515200089	0.032625544005	0.177630859973
0.035581772954	0.546896144660	0.924127449363	0.100505293587	0.181006487023	0.243012107242	-0.311082046354	-0.469490247409	0.032897310750	0.178312186474
0.035680886528	0.547050633253	0.924129416629	0.100414272608	0.181072645558	0.243314777504	-0.310876411859	-0.469465410219	0.033168427661	0.178995752926
0.035780000101	0.547205061989	0.924131456062	0.100323373145	0.181138380033	0.243617788990	-0.310670485304	-0.469440688621	0.033438883092	0.179681603763
0.035879113675	0.547359430489	0.924133568238	0.100232595507	0.181203689474	0.243921140879	-0.310464262474	-0.469416082739	0.033708665204	0.180369784208
0.035978227249	0.547513738360	0.924135753751	0.100141940020	0.181268572851	0.244224832378	-0.310257739081	-0.469391592722	0.033977761960	0.181060340301
0.036077340823	0.547667985202	0.924138013207	0.100051407031	0.181333029074	0.244528862721	-0.310050910763	-0.469367218750	0.034246161125	0.181753318912
0.036176454396	0.547822170602	0.924140347230	0.099960996905	0.181397056993	0.244833231175	-0.309843773078	-0.469342961035	0.034513850265	0.182448767763
0.036275567970	0.547976294135	0.924142756461	0.099870710028	0.181460655395	0.245137937039	-0.309636321506	-0.469318819821	0.034780816740	0.183146735445
0.036374681544	0.548130355364	0.924145241554	0.099780546808	0.181523823001	0.245442979643	-0.309428551444	-0.469294795394	0.035047047705	0.183847271445
0.036473795117	0.548284353841	0.924147803185	0.099690507676	0.181586558462	0.245748358356	-0.309220458208	-0.469270888076	0.035312530107	0.184550426160
0.036572908691	0.548438289100	0.924150442044	0.099600593088	0.181648860356	0.246054072581	-0.309012037023	-0.469247098236	0.035577250680	0.185256250925
0.036672022265	0.548592160667	0.924153158841	0.099510803523	0.181710727189	0.246360121758	-0.308803283030	-0.469223426289	0.035841195945	0.185964798032
0.036771135838	0.548745968050	0.924155954306	0.099421139489	0.181772157386	0.246666505370	-0.308594191275	-0.469199872698	0.036104352207	0.186676120757
0.036870249412	0.548899710741	0.924158829186	0.099331601521	0.181833149293	0.246973222939	-0.308384756713	-0.469176437984	0.036366705549	0.187390273378
0.036969362986	0.549053388220	0.924161784250	0.099242190181	0.181893701168	0.247280274031	-0.308174974201	-0.469153122721	0.036628241830	0.188107311209
0.037068476559	0.549206999947	0.924164820287	0.099152906066	0.181953811185	0.247587658257	-0.307964838497	-0.469129927546	0.036888946686	0.188827290617
0.037167590133	0.549360545369	0.924167938107	0.099063749800	0.182013477422	0.247895375276	-0.307754344256	-0.469106853160	0.037148805521	0.189550269053
0.037266703707	0.549514023911	0.924171138543	0.098974722044	0.182072697865	0.248203424793	-0.307543486028	-0.469083900333	0.037407803503	0.190276305083
0.037365817281	0.549667434983	0.924174422451	0.098885823492	0.182131470399	0.248511806567	-0.307332258257	-0.469061069905	0.037665925567	0.191005458407
0.037464930854	0.549820777975	0.924177790710	0.098797054875	0.182189792806	0.248820520409	-0.307120655270	-0.469038362795	0.037923156405	0.191737789897
0.037564044428	0.549974052257	0.924181244222	0.098708416962	0.182247662759	0.249129566184	-0.306908671283	-0.469015780002	0.038179480464	0.192473361623
0.037663158002	0.550127257178	0.924184783917	0.098619910562	0.182305077822	0.249438943815	-0.306696300391	-0.468993322609	0.038434881943	0.193212236887
0.037762271575	0.550280392067	0.924188410748	0.098531536524	0.182362035441	0.249748653286	-0.306483536567	-0.468970991789	0.038689344787	0.193954480250
0.037861385149	0.550433456229	0.924192125697	0.098443295742	0.182418532940	0.250058694641	-0.306270373656	-0.468948788811	0.038942852684	0.194700157571
0.037960498723	0.550586448948	0.924195929773	0.098355189155	0.182474567521	0.250369067989	-0.306056805374	-0.468926715042	0.039195389061	0.195449336040
0.038059612296	0.550739369482	0.924199824014	0.098267217749	0.182530136251	0.250679773509	-0.305842825300	-0.468904771952	0.039446937077	0.196202084209
0.038158725870	0.550892217065	0.924203809486	0.098179382558	0.182585236063	0.250990811446	-0.305628426876	-0.468882961124	0.039697479622	0.196958472034
0.038257839444	0.551044990904	0.924207887289	0.098091684669	0.182639863749	0.251302182121	-0.305413603396	-0.468861284253	0.039946999309	0.197718570909
0.038356953017	0.551197690181	0.924212058552	0.098004125221	0.182694015952	0.251613885927	-0.305198348007	-0.468839743156	0.040195478469	0.198482453709
0.038456066591	0.551350314048	0.924216324438	0.097916705410	0.182747689163	0.251925923340	-0.304982653702	-0.468818339778	0.040442899150	0.199250194825
0.038555180165	0.551502861629	0.924220686143	0.097829426490	0.182800879714	0.252238294916	-0.304766513313	-0.468797076195	0.040689243106	0.200021870208
0.038654293738	0.551655332017	0.924225144901	0.097742289776	0.182853583771	0.252551001295	-0.304549919508	-0.468775954624	0.040934491796	0.200797557410
0.038753407312	0.551807724274	0.924229701980	0.097655296644	0.182905797328	0.252864043207	-0.304332864783	-0.468754977426	0.041178626376	0.201577335633
0.038852520886	0.551960037427	0.924234358688	0.097568448539	0.182957516198	0.253177421476	-0.304115341455	-0.468734147117	0.041421627696	0.202361285766
0.038951634460	0.552112270472	0.924239116369	0.097481746974	0.183008736010	0.253491137018	-0.303897341660	-0.468713466372	0.041663476289	0.203149490440
0.039050748033	0.552264422366	0.924243976412	0.097395193533	0.183059452195	0.253805190854	-0.303678857343	-0.468692938035	0.041904152373	0.203942034068
0.039149861607	0.552416492033	0.924248940246	0.097308789874	0.183109659985	0.254119584106	-0.303459880249	-0.468672565125	0.042143635836	0.204739002903
0.039248975181	0.552568478354	0.924254009344	0.097222537737	0.183159354399	0.254434318004	-0.303240401921	-0.468652350845	0.042381906239	0.205540485082
0.039348088754	0.552720380172	0.924259185226	0.097136438938	0.183208530238	0.254749393894	-0.303020413687	-0.468632298591	0.042618942802	0.206346570681
0.039447202328	0.552872196289	0.924264469458	0.097050495384	0.183257182073	0.255064813238	-0.302799906656	-0.468612411959	0.042854724402	0.207157351771
0.039546315902	0.553023925462	0.924269863656	0.096964709066	0.183305304239	0.255380577619	-0.302578871707	-0.468592694758	0.043089229565	0.207972922470
0.039645429475	0.553175566403	0.924275369487	0.096879082069	0.183352890819	0.255696688752	-0.302357299479	-0.468573151017	0.043322436461	0.208793379001
0.039744543049	0.553327117818	0.924280988789	0.096793616551	0.183399934152	0.256013155079	-0.302135194388	-0.468553785414	0.043554322866	0.209618822936
0.039843656623	0.553478578234	0.924286723105	0.096708314859	0.183446430745	0.256329965460	-0.301912518718	-0.468534601677	0.043784866413	0.210449348284
0.039942770196	0.553629946243	0.924292574388	0.096623179397	0.183492372293	0.256647128635	-0.301689276177	-0.468515605136	0.044014044375	0.211285060857
0.040041883770	0.553781220333	0.924298544534	0.096538212734	0.183537751638	0.256964646984	-0.301465456375	-0.468496801074	0.044241833888	0.212126065284
0.040140997344	0.553932398928	0.924304635506	0.096453417575	0.183582561257	0.257282523086	-0.301241048641	-0.468478195152	0.044468211879	0.212972468354
0.040240110917	0.554083480384	0.924310849333	0.096368796777	0.183626793255	0.257600759723	-0.301016042009	-0.468459793425	0.044693155066	0.213824379069
0.040339224491	0.554234462989	0.924317188111	0.096284353343	0.183670439351	0.257919359887	-0.300790425207	-0.468441602352	0.044916639948	0.214681908709
0.040438338065	0.554385344959	0.924323654011	0.096200090437	0.183713490858	0.258238326787	-0.300564186644	-0.468423628810	0.045138642801	0.215545170889
0.040537451639	0.554536124435	0.924330249279	0.096116011383	0.183755938676	0.258557663854	-0.300337314393	-0.468405880110	0.045359139673	0.216414281624
0.040636565212	0.554686799481	0.924336976239	0.096032119674	0.183797773273	0.258877374755	-0.300109796178	-0.468388364009	0.045578106380	0.217289359389
0.040735678786	0.554837368078	0.924343837295	0.095948418980	0.183838984667	0.259197463393	-0.299881619360	-0.468371088727	0.045795518500	0.218170525182
0.040834792360	0.554987828127	0.924350834938	0.095864913149	0.183879562411	0.259517933924	-0.299652770916	-0.468354062964	0.046011351372	0.219057902585
0.040933905933	0.555138177440	0.924357971749	0.095781606218	0.183919495575	0.259838790758	-0.299423237427	-0.468337295918	0.046225580094	0.219951617830
0.041033019507	0.555288413738	0.924365250399	0.095698502421	0.183958772726	0.260160038576	-0.299193005057	-0.468320797302	0.046438179518	0.220851799854
0.041132133081	0.555438534648	0.924372673659	0.095615606195	0.183997381906	0.260481682334	-0.298962059534	-0.468304577364	0.046649124250	0.221758580369
0.041231246654	0.555588537699	0.924380244397	0.095532922187	0.184035310615	0.260803727279	-0.298730386129	-0.468288646908	0.046858388653	0.222672093913
0.041330360228	0.555738420318	0.924387965592	0.095450455266	0.184072545783	0.261126178955	-0.298497969638	-0.468273017319	0.047065946846	0.223592477911
0.041429473802	0.555888179825	0.924395840328	0.095368210529	0.184109073752	0.261449043221	-0.298264794355	-0.468257700579	0.047271772708	0.224519872734
0.041528587375	0.556037813427	0.924403871809	0.095286193312	0.184144880244	0.261772326257	-0.298030844053	-0.468242709301	0.047475839885	0.225454421746
0.041627700949	0.556187318217	0.924412063358	0.095204409201	0.184179950343	0.262096034584	-0.297796101955	-0.468228056746	0.047678121790	0.226396271357
0.041726814523	0.556336691164	0.924420418423	0.095122864041	0.184214268459	0.262420175071	-0.297560550710	-0.468213756856	0.047878591623	0.227345571066
0.041825928096	0.556485929113	0.924428940586	0.095041563948	0.184247818305	0.262744754955	-0.297324172367	-0.468199824284	0.048077222372	0.228302473501
0.041925041670	0.556635028773	0.924437633569	0.094960515321	0.184280582859	0.263069781856	-0.297086948339	-0.468186274420	0.048273986834	0.229267134452
0.042024155244	0.556783986718	0.924446501237	0.094879724854	0.184312544338	0.263395263791	-0.296848859382	-0.468173123429	0.048468857630	0.230239712895
0.042123268818	0.556932799374	0.924455547607	0.094799199553	0.184343684160	0.263721209193	-0.296609885552	-0.468160388283	0.048661807230	0.231220371007
0.042222382391	0.557081463016	0.924464776856	0.094718946742	0.184373982907	0.264047626928	-0.296370006180	-0.468148086798	0.048852807973	0.232209274173
0.042321495965	0.557229973761	0.924474193330	0.094638974087	0.184403420287	0.264374526317	-0.296129199828	-0.468136237676	0.049041832103	0.233206590980
0.042420609539	0.557378327556	0.924483801549	0.094559289606	0.184431975094	0.264701917152	-0.295887444255	-0.468124860542	0.049228851804	0.234212493188
0.042519723112	0.557526520178	0.924493606216	0.094479901687	0.184459625163	0.265029809721	-0.295644716377	-0.468113975991	0.049413839239	0.235227155697
0.042618836686	0.557674547219	0.924503612228	0.094400819106	0.184486347329	0.265358214828	-0.295400992220	-0.468103605635	0.049596766604	0.236250756483
0.042717950260	0.557822404077	0.924513824687	0.094322051044	0.184512117373	0.265687143815	-0.295156246879	-0.468093772151	0.049777606181	0.237283476519
0.042817063833	0.557970085953	0.924524248905	0.094243607108	0.184536909981	0.266016608591	-0.294910454469	-0.468084499332	0.049956330407	0.238325499661
0.042916177407	0.558117587834	0.924534890419	0.094165497351	0.184560698680	0.266346621652	-0.294663588074	-0.468075812148	0.050132911947	0.239377012508
0.043015290981	0.558264904486	0.924545755001	0.094087732292	0.184583455793	0.266677196113	-0.294415619697	-0.468067736798	0.050307323787	0.240438204230
0.043114404554	0.558412030445	0.924556848668	0.094010322939	0.184605152376	0.267008345729	-0.294166520199	-0.468060300779	0.050479539327	0.241509266348
0.043213518128	0.558558960002	0.924568177699	0.093933280815	0.184625758158	0.267340084929	-0.293916259247	-0.468053532945	0.050649532499	0.242590392469
0.043312631702	0.558705687191	0.924579748644	0.093856617981	0.184645241478	0.267672428846	-0.293664805247	-0.468047463581	0.050817277900	0.243681777976
0.043411745275	0.558852205779	0.924591568337	0.093780347059	0.184663569220	0.268005393340	-0.293412125283	-0.468042124477	0.050982750937	0.244783619644
0.043510858849	0.558998509254	0.924603643914	0.093704481263	0.184680706743	0.268338995039	-0.293158185047	-0.468037549003	0.051145927997	0.245896115194
0.043609972423	0.559144590806	0.924615982828	0.093629034427	0.184696617809	0.268673251365	-0.292902948770	-0.468033772190	0.051306786643	0.247019462769
0.043709085997	0.559290443316	0.924628592859	0.093554021032	0.184711264512	0.269008180568	-0.292646379147	-0.468030830821	0.051465305832	0.248153860313
0.043808199570	0.559436059343	0.924641482135	0.093479456237	0.184724607197	0.269343801762	-0.292388437262	-0.468028763517	0.051621466160	0.249299504848
0.043907313144	0.559581431106	0.924654659150	0.093405355911	0.184736604383	0.269680134959	-0.292129082507	-0.468027610832	0.051775250148	0.250456591643
0.044006426718	0.559726550468	0.924668132774	0.093331736664	0.184747212684	0.270017201101	-0.291868272505	-0.468027415352	0.051926642539	0.251625313279
0.044105540291	0.559871408926	0.924681912277	0.093258615876	0.184756386738	0.270355022095	-0.291605963040	-0.468028221769	0.052075630579	0.252805858745
0.044204653865	0.560015997579	0.924696007338	0.093186011763	0.184764079055	0.270693620896	-0.291342107996	-0.468030077118	0.052222204640	0.253998411831
0.044303767439	0.560160307096	0.924710428066	0.093113943484	0.184770239792	0.271033021642	-0.291076659334	-0.468033031151	0.052366359148	0.255203149006
0.044402881012	0.560304327669	0.924725185012	0.093042431258	0.184774816513	0.271373249812	-0.290809567097	-0.468037136756	0.052508093582	0.256420237119
0.044501994586	0.560448048984	0.924740289181	0.092971496455	0.184777753989	0.271714332352	-0.290540779395	-0.468042450287	0.052647413433	0.257649830943
0.044601108160	0.560591460197	0.924755752045	0.092901161668	0.184778994037	0.272056297774	-0.290270242368	-0.468049031807	0.052784331058	0.258892070658
0.044700221733	0.560734549908	0.924771585563	0.092831450749	0.184778475425	0.272399176225	-0.289997900129	-0.468056945226	0.052918866455	0.260147079176
0.044799335307	0.560877306157	0.924787802189	0.092762388839	0.184776133790	0.272742999530	-0.289723694702	-0.468066258393	0.053051048043	0.261414959254
0.044898448881	0.561019716414	0.924804414886	0.092694002373	0.184771901603	0.273087801211	-0.289447565955	-0.468077043151	0.053180913487	0.262695790275
0.044997562455	0.561161767568	0.924821437138	0.092626319091	0.184765708144	0.273433616492	-0.289169451548	-0.468089375386	0.053308510610	0.263989624645
0.045096676028	0.561303445932	0.924838882955	0.092559368034	0.184757479498	0.273780482290	-0.288889286888	-0.468103335062	0.053433898422	0.265296483743
0.045195789602	0.561444737240	0.924856766877	0.092493179538	0.184747138566	0.274128437199	-0.288607005119	-0.468119006255	0.053557148261	0.266616353388
0.045294903176	0.561585626651	0.924875103970	0.092427785217	0.184734605106	0.274477521465	-0.288322537123	-0.468136477164	0.053678345056	0.267949178785
0.045394016749	0.561726098762	0.924893909817	0.092363217935	0.184719795799	0.274827776933	-0.288035811561	-0.468155840109	0.053797588712	0.269294858938
0.045493130323	0.561866137626	0.924913200502	0.092299511762	0.184702624362	0.275179246986	-0.287746754949	-0.468177191482	0.053914995607	0.270653240519
0.045592243897	0.562005726778	0.924932992584	0.092236701911	0.184683001710	0.275531976439	-0.287455291773	-0.468200631669	0.054030700197	0.272024111168
0.045691357470	0.562144849273	0.924953303056	0.092174824650	0.184660836182	0.275886011416	-0.287161344662	-0.468226264907	0.054144856716	0.273407192262
0.045790471044	0.562283487737	0.924974149302	0.092113917187	0.184636033831	0.276241399172	-0.286864834606	-0.468254199075	0.054257640945	0.274802131177
0.045889584618	0.562421624434	0.924995549026	0.092054017519	0.184608498811	0.276598187880	-0.286565681257	-0.468284545403	0.054369252037	0.276208493095
0.045988698191	0.562559241347	0.925017520173	0.091995164252	0.184578133854	0.276956426352	-0.286263803294	-0.468317418085	0.054479914345	0.277625752465
0.046087811765	0.562696320282	0.925040080827	0.091937396360	0.184544840862	0.277316163705	-0.285959118879	-0.468352933767	0.054589879222	0.279053284240
0.046186925339	0.562832842994	0.925063249091	0.091880752916	0.184508521622	0.277677448957	-0.285651546201	-0.468391210918	0.054699426716	0.280490355075
0.046286038912	0.562968791330	0.925087042938	0.091825272752	0.184469078655	0.278040330546	-0.285341004135	-0.468432369042	0.054808867104	0.281936114735
0.046385152486	0.563104147411	0.925111480045	0.091770994076	0.184426416213	0.278404855765	-0.285027412991	-0.468476527734	0.054918542163	0.283389587989
0.046484266060	0.563238893828	0.925136577597	0.091717954015	0.184380441426	0.278771070118	-0.284710695392	-0.468523805556	0.055028826087	0.284849667379
0.046583379634	0.563373013870	0.925162352068	0.091666188116	0.184331065599	0.279139016588	-0.284390777248	-0.468574318732	0.055140125927	0.286315107260
0.046682493207	0.563506491781	0.925188818972	0.091615729771	0.184278205660	0.279508734826	-0.284067588845	-0.468628179656	0.055252881430	0.287784519617
0.046781606781	0.563639313038	0.925215992602	0.091566609602	0.184221785736	0.279880260259	-0.283741066029	-0.468685495220	0.055367564157	0.289256372158
0.046880720355	0.563771464644	0.925243885742	0.091518854793	0.184161738846	0.280253623147	-0.283411151454	-0.468746364971	0.055484675746	0.290728989244
0.046979833928	0.563902935449	0.925272509376	0.091472488401	0.184098008662	0.280628847591	-0.283077795893	-0.468810879139	0.055604745204	0.292200556163
0.047078947502	0.564033716458	0.925301872380	0.091427528643	0.184030551303	0.281005950529	-0.282740959548	-0.468879116558	0.055728325156	0.293669127238
0.047178061076	0.564163801153	0.925331981237	0.091383988203	0.183959337104	0.281384940753	-0.282400613338	-0.468951142546	0.055855986979	0.295132638132
0.047277174649	0.564293185786	0.925362839755	0.091341873568	0.183884352283	0.281765817973	-0.282056740099	-0.469027006810	0.055988314833	0.296588922552
0.047376288223	0.564421869650	0.925394448821	0.091301184434	0.183805600447	0.282148571990	-0.281709335652	-0.469106741451	0.056125898653	0.298035733375
0.047475401797	0.564549855303	0.925426806198	0.091261913204	0.183723103837	0.282533182005	-0.281358409666	-0.469190359165	0.056269326231	0.299470767921
0.047574515370	0.564677148743	0.925459906376	0.091224044614	0.183636904263	0.282919616112	-0.281003986285	-0.469277851710	0.056419174590	0.300891696874
0.047673628944	0.564803759503	0.925493740490	0.091187555512	0.183547063635	0.283307831023	-0.280646104447	-0.469369188755	0.056576000933	0.302296196011
0.047772742518	0.564929700683	0.925528296309	0.091152414807	0.183453664063	0.283697772037	-0.280284817874	-0.469464317157	0.056740333502	0.303681979709
0.047871856091	0.565054988885	0.925563558312	0.091118583610	0.183356807467	0.284089373287	-0.279920194714	-0.469563160739	0.056912662705	0.305046834939
0.047970969665	0.565179644074	0.925599507836	0.091086015556	0.183256614719	0.284482558256	-0.279552316821	-0.469665620596	0.057093432896	0.306388654407
0.048070083239	0.565303689351	0.925636123307	0.091054657316	0.183153224309	0.284877240560	-0.279181278714	-0.469771575944	0.057283035161	0.307705467437
0.048169196813	0.565427150656	0.925673380530	0.091024449264	0.183046790606	0.285273324966	-0.278807186223	-0.469880885464	0.057481801426	0.308995467348
0.048268310386	0.565550056410	0.925711253047	0.090995326294	0.182937481767	0.285670708607	-0.278430154912	-0.469993389117	0.057690000107	0.310257034229
0.048367423960	0.565672437103	0.925749712527	0.090967218725	0.182825477384	0.286069282340	-0.278050308315	-0.470108910330	0.057907833447	0.311488752366
0.048466537534	0.565794324865	0.925788729180	0.090940053284	0.182710965975	0.286468932202	-0.277667776076	-0.470227258469	0.058135436581	0.312689421836
0.048565651107	0.565915753014	0.925828272191	0.090913754108	0.182594142409	0.286869540889	-0.277282692064	-0.470348231493	0.058372878240	0.313858064306
0.048664764681	0.566036755616	0.925868310133	0.090888243736	0.182475205365	0.287270989218	-0.276895192506	-0.470471618583	0.058620162094	0.314993926097
0.048763878255	0.566157367052	0.925908811372	0.090863444072	0.182354354881	0.287673157535	-0.276505414217	-0.470597202854	0.058877230004	0.316096474213
0.048862991828	0.566277621625	0.925949744433	0.090839277269	0.182231790095	0.288075927020	-0.276113493015	-0.470724764087	0.059143967740	0.317165383093
0.048962105402	0.566397553210	0.925991078321	0.090815666517	0.182107707249	0.288479180823	-0.275719562319	-0.470854081158	0.059420210542	0.318200520878
0.049061218976	0.566517194948	0.926032782800	0.090792536720	0.181982297971	0.288882805059	-0.275323751957	-0.470984934226	0.059705749046	0.319201933461
0.049160332549	0.566636578990	0.926074828618	0.090769815061	0.181855747839	0.289286689622	-0.274926187181	-0.471117106633	0.060000335416	0.320169826832
0.049259446123	0.566755736300	0.926117187691	0.090747431461	0.181728235236	0.289690728836	-0.274526987903	-0.471250386532	0.060303689495	0.321104548503
0.049358559697	0.566874696489	0.926159833239	0.090725318926	0.181599930477	0.290094821952	-0.274126268123	-0.471384568222	0.060615504779	0.322006568654
0.049457673270	0.566993487710	0.926202739881	0.090703413794	0.181470995193	0.290498873497	-0.273724135549	-0.471519453206	0.060935454085	0.322876461629
0.049556786844	0.567112136585	0.926245883689	0.090681655897	0.181341581942	0.290902793480	-0.273320691372	-0.471654850992	0.061263194802	0.323714888217
0.049655900418	0.567230668285	0.926289242134	0.090659988531	0.181211833213	0.291306503529	-0.272916044320	-0.471790580205	0.061598374990	0.324522578929
0.049755013992	0.567349106032	0.926332794418	0.090638358920	0.181081884606	0.291709912847	-0.272510254349	-0.471926466801	0.061940632322	0.325300319397
0.049854127565	0.567467471853	0.926376520943	0.090616717512	0.180951860115	0.292112954155	-0.272103417031	-0.472062347505	0.062289605850	0.326048935488
0.049953241139	0.567585786122	0.926420403610	0.090595018351	0.180821875566	0.292515559601	-0.271695607775	-0.472198067702	0.062644933846	0.326769281957
0.050052354713	0.567704067731	0.926464425681	0.090573218845	0.180692038111	0.292917666553	-0.271286896030	-0.472333481878	0.063006257813	0.327462231629
0.050151468286	0.567822334152	0.926508571719	0.090551279629	0.180562446602	0.293319217373	-0.270877345577	-0.472468453438	0.063373224703	0.328128666258
0.050250581860	0.567940601503	0.926552827514	0.090529164415	0.180433191994	0.293720159176	-0.270467014840	-0.472602854443	0.063745488716	0.328769468760
0.050349695434	0.568058884626	0.926597180019	0.090506839817	0.180304357778	0.294120443568	-0.270055957222	-0.472736565294	0.064122712722	0.329385516709
0.050448809007	0.568177197155	0.926641617270	0.090484275189	0.180176020430	0.294520026385	-0.269644221438	-0.472869474380	0.064504569362	0.329977676979
0.050547922581	0.568295551599	0.926686128314	0.090461442448	0.180048249851	0.294918867419	-0.269231851844	-0.473001477693	0.064890741859	0.330546801386
0.050647036155	0.568413959411	0.926730703142	0.090438315905	0.179921109821	0.295316930156	-0.268818888766	-0.473132478441	0.065280924584	0.331093723237
0.050746149728	0.568532431068	0.926775332613	0.090414872097	0.179794658418	0.295714181523	-0.268405368809	-0.473262386642	0.065674823425	0.331619254638
0.050845263302	0.568650976133	0.926820008390	0.090391089630	0.179668948440	0.296110591634	-0.267991325157	-0.473391118734	0.066072155969	0.332124184476
0.050944376876	0.568769603332	0.926864722875	0.090366949023	0.179544027798	0.296506133563	-0.267576787857	-0.473518597178	0.066472651560	0.332609276970
0.051043490449	0.568888320610	0.926909469154	0.090342432566	0.179419939890	0.296900783109	-0.267161784080	-0.473644750084	0.066876051226	0.333075270686
0.051142604023	0.569007135198	0.926954240934	0.090317524180	0.179296723953	0.297294518598	-0.266746338375	-0.473769510844	0.067282107524	0.333522877967
0.051241717597	0.569126053662	0.926999032498	0.090292209293	0.179174415393	0.297687320677	-0.266330472894	-0.473892817786	0.067690584310	0.333952784680
0.051340831171	0.569245081963	0.927043838649	0.090266474717	0.179053046092	0.298079172134	-0.265914207607	-0.474014613842	0.068101256449	0.334365650237
0.051439944744	0.569364225501	0.927088654671	0.090240308539	0.178932644693	0.298470057727	-0.265497560500	-0.474134846237	0.068513909490	0.334762107835
0.051539058318	0.569483489163	0.927133476287	0.090213700021	0.178813236864	0.298859964026	-0.265080547752	-0.474253466191	0.068928339306	0.335142764865
0.051638171892	0.569602877362	0.927178299618	0.090186639498	0.178694845541	0.299248879266	-0.264663183908	-0.474370428648	0.069344351711	0.335508203460
0.051737285465	0.569722394080	0.927223121151	0.090159118299	0.178577491156	0.299636793214	-0.264245482020	-0.474485692013	0.069761762076	0.335858981147
0.051836399039	0.569842042898	0.927267937706	0.090131128661	0.178461191838	0.300023697042	-0.263827453798	-0.474599217917	0.070180394926	0.336195631574
0.051935512613	0.569961827034	0.927312746405	0.090102663657	0.178345963606	0.300409583215	-0.263409109726	-0.474710970985	0.070600083542	0.336518665296
0.052034626186	0.570081749369	0.927357544648	0.090073717127	0.178231820545	0.300794445384	-0.262990459183	-0.474820918633	0.071020669570	0.336828570596
0.052133739760	0.570201812476	0.927402330089	0.090044283618	0.178118774963	0.301178278295	-0.262571510547	-0.474929030874	0.071442002629	0.337125814330
0.052232853334	0.570322018646	0.927447100611	0.090014358323	0.178006837535	0.301561077693	-0.262152271290	-0.475035280135	0.071863939930	0.337410842782
0.052331966907	0.570442369909	0.927491854306	0.089983937034	0.177896017441	0.301942840247	-0.261732748066	-0.475139641092	0.072286345913	0.337684082518
0.052431080481	0.570562868056	0.927536589459	0.089953016090	0.177786322487	0.302323563474	-0.261312946785	-0.475242090517	0.072709091887	0.337945941238
0.052530194055	0.570683514660	0.927581304529	0.089921592335	0.177677759216	0.302703245670	-0.260892872692	-0.475342607133	0.073132055685	0.338196808606
0.052629307629	0.570804311090	0.927625998134	0.089889663078	0.177570333009	0.303081885852	-0.260472530425	-0.475441171483	0.073555121337	0.338437057075
0.052728421202	0.570925258530	0.927670669038	0.089857226056	0.177464048182	0.303459483695	-0.260051924079	-0.475537765808	0.073978178755	0.338667042677
0.052827534776	0.571046357994	0.927715316137	0.089824279402	0.177358908069	0.303836039484	-0.259631057255	-0.475632373934	0.074401123427	0.338887105799
0.052926648350	0.571167610336	0.927759938450	0.089790821612	0.177254915099	0.304211554068	-0.259209933113	-0.475724981166	0.074823856135	0.339097571928
0.053025761923	0.571289016267	0.927804535103	0.089756851519	0.177152070870	0.304586028811	-0.258788554409	-0.475815574193	0.075246282675	0.339298752372
0.053124875497	0.571410576361	0.927849105327	0.089722368267	0.177050376210	0.304959465556	-0.258366923542	-0.475904140999	0.075668313601	0.339490944953
0.053223989071	0.571532291070	0.927893648441	0.089687371290	0.176949831242	0.305331866590	-0.257945042585	-0.475990670779	0.076089863974	0.339674434669
0.053323102644	0.571654160731	0.927938163854	0.089651860285	0.176850435432	0.305703234606	-0.257522913321	-0.476075153862	0.076510853130	0.339849494336
0.053422216218	0.571776185574	0.927982651046	0.089615835198	0.176752187644	0.306073572676	-0.257100537266	-0.476157581643	0.076931204453	0.340016385195
0.053521329792	0.571898365732	0.928027109574	0.089579296207	0.176655086178	0.306442884222	-0.256677915705	-0.476237946519	0.077350845169	0.340175357497
0.053620443365	0.572020701246	0.928071539054	0.089542243699	0.176559128821	0.306811172990	-0.256255049705	-0.476316241824	0.077769706138	0.340326651060
0.053719556939	0.572143192072	0.928115939166	0.089504678264	0.176464312873	0.307178443028	-0.255831940147	-0.476392461777	0.078187721672	0.340470495807
0.053818670513	0.572265838086	0.928160309644	0.089466600677	0.176370635190	0.307544698666	-0.255408587737	-0.476466601430	0.078604829348	0.340607112274
0.053917784086	0.572388639093	0.928204650269	0.089428011885	0.176278092211	0.307909944492	-0.254984993027	-0.476538656620	0.079020969839	0.340736712098
0.054016897660	0.572511594827	0.928248960873	0.089388912999	0.176186679985	0.308274185339	-0.254561156432	-0.476608623928	0.079436086752	0.340859498486
0.054116011234	0.572634704957	0.928293241328	0.089349305284	0.176096394197	0.308637426269	-0.254137078239	-0.476676500636	0.079850126474	0.340975666665
0.054215124808	0.572757969094	0.928337491547	0.089309190148	0.176007230190	0.308999672554	-0.253712758623	-0.476742284692	0.080263038025	0.341085404307
0.054314238381	0.572881386789	0.928381711479	0.089268569137	0.175919182988	0.309360929671	-0.253288197658	-0.476805974673	0.080674772914	0.341188891949
0.054413351955	0.573004957540	0.928425901108	0.089227443926	0.175832247309	0.309721203282	-0.252863395322	-0.476867569762	0.081085285012	0.341286303391
0.054512465529	0.573128680794	0.928470060451	0.089185816312	0.175746417584	0.310080499230	-0.252438351510	-0.476927069711	0.081494530421	0.341377806078
0.054611579102	0.573252555947	0.928514189555	0.089143688214	0.175661687967	0.310438823527	-0.252013066036	-0.476984474821	0.081902467350	0.341463561483
0.054710692676	0.573376582351	0.928558288497	0.089101061664	0.175578052351	0.310796182350	-0.251587538643	-0.477039785919	0.082309055999	0.341543725468
0.054809806250	0.573500759308	0.928602357380	0.089057938805	0.175495504372	0.311152582030	-0.251161769000	-0.477093004336	0.082714258442	0.341618448648
0.054908919823	0.573625086079	0.928646396336	0.089014321888	0.175414037418	0.311508029050	-0.250735756712	-0.477144131890	0.083118038520	0.341687876746
0.055008033397	0.573749561879	0.928690405523	0.088970213274	0.175333644633	0.311862530041	-0.250309501317	-0.477193170874	0.083520361729	0.341752150950
0.055107146971	0.573874185881	0.928734385126	0.088925615430	0.175254318917	0.312216091781	-0.249883002284	-0.477240124038	0.083921195110	0.341811408277
0.055206260544	0.573998957212	0.928778335356	0.088880530928	0.175176052930	0.312568721191	-0.249456259016	-0.477284994585	0.084320507147	0.341865781931
0.055305374118	0.574123874956	0.928822256453	0.088834962454	0.175098839079	0.312920425340	-0.249029270840	-0.477327786164	0.084718267655	0.341915401688
0.055404487692	0.574248938150	0.928866148685	0.088788912805	0.175022669521	0.313271211446	-0.248602037004	-0.477368502860	0.085114447675	0.341960394285
0.055503601265	0.574374145786	0.928910012349	0.088742384895	0.174947536144	0.313621086882	-0.248174556672	-0.477407149205	0.085509019356	0.342000883831
0.055602714839	0.574499496801	0.928953847778	0.088695381763	0.174873430558	0.313970059181	-0.247746828904	-0.477443730171	0.085901955847	0.342036992240
0.055701828413	0.574624990083	0.928997655337	0.088647906582	0.174800344073	0.314318136046	-0.247318852656	-0.477478251185	0.086293231178	0.342068839678
0.055800941987	0.574750624461	0.929041435433	0.088599962663	0.174728267680	0.314665325364	-0.246890626757	-0.477510718136	0.086682820148	0.342096545013
0.055900055560	0.574876398703	0.929085188511	0.088551553469	0.174657192030	0.315011635211	-0.246462149902	-0.477541137388	0.087070698226	0.342120226232
0.055999169134	0.575002311513	0.929128915060	0.088502682621	0.174587107414	0.315357073866	-0.246033420642	-0.477569515800	0.087456841475	0.342140000769
0.056098282708	0.575128361530	0.929172615614	0.088453353904	0.174518003762	0.315701649811	-0.245604437394	-0.477595860727	0.087841226535	0.342155985637
0.056197396281	0.575254547331	0.929216290741	0.088403571262	0.174449870649	0.316045371727	-0.245175198457	-0.477620180035	0.088223830676	0.342168297252
0.056296509855	0.575380867438	0.929259941042	0.088353338784	0.174382697342	0.316388248475	-0.244745702068	-0.477642482089	0.088604631975	0.342177050866
0.056395623429	0.575507320330	0.929303567127	0.088302660685	0.174316472858	0.316730289060	-0.244315946478	-0.477662775742	0.088983609572	0.342182359619
0.056494737002	0.575633904452	0.929347169603	0.088251541275	0.174251186046	0.317071502597	-0.243885930037	-0.477681070314	0.089360743995	0.342184333429
0.056593850576	0.575760618238	0.929390749052	0.088199984942	0.174186825649	0.317411898276	-0.243455651296	-0.477697375600	0.089736017462	0.342183077961
0.056692964150	0.575887460104	0.929434306021	0.088147996148	0.174123380334	0.317751485360	-0.243025109080	-0.477711701892	0.090109414108	0.342178694028
0.056792077723	0.576014428455	0.929477841010	0.088095579441	0.174060838668	0.318090273200	-0.242594302539	-0.477724060062	0.090480920084	0.342171277594
0.056891191297	0.576141521670	0.929521354473	0.088042739502	0.173999189048	0.318428271290	-0.242163231198	-0.477734461696	0.090850523647	0.342160920042
0.056990304871	0.576268738086	0.929564846805	0.087989481197	0.173938419602	0.318765489333	-0.241731895026	-0.477742919289	0.091218215300	0.342147708514
0.057089418444	0.576396075980	0.929608318341	0.087935809658	0.173878518051	0.319101937344	-0.241300294533	-0.477749446524	0.091583988020	0.342131726303
0.057188532018	0.576523533536	0.929651769338	0.087881730394	0.173819471510	0.319437625793	-0.240868430896	-0.477754058662	0.091947837582	0.342113053330
0.057287645592	0.576651108816	0.929695199967	0.087827249403	0.173761266295	0.319772565736	-0.240436306087	-0.477756772925	0.092309762893	0.342091766617
0.057386759166	0.576778799757	0.929738610312	0.087772373180	0.173703887900	0.320106768836	-0.240003922878	-0.477757608532	0.092669765957	0.342067940518
0.057485872739	0.576906604229	0.929782000397	0.087717108503	0.173647321383	0.320440247074	-0.239571284564	-0.477756585900	0.093027851035	0.342041646383
0.057584986313	0.577034520113	0.929825370219	0.087661462137	0.173591551889	0.320773012375	-0.239138394592	-0.477753725585	0.093384023522	0.342012952050
0.057684099887	0.577162545329	0.929868719757	0.087605440738	0.173536564802	0.321105076489	-0.238705256446	-0.477749047946	0.093738289552	0.341981921834
0.057783213460	0.577290677834	0.929912048977	0.087549050856	0.173482345763	0.321436450989	-0.238271873633	-0.477742573107	0.094090655908	0.341948616718
0.057882327034	0.577418915622	0.929955357833	0.087492298923	0.173428880665	0.321767147261	-0.237838249664	-0.477734320945	0.094441129949	0.341913094543
0.057981440608	0.577547256727	0.929998646268	0.087435191255	0.173376155659	0.322097176507	-0.237404388050	-0.477724311065	0.094789719533	0.341875410189
0.058080554181	0.577675699223	0.930041914214	0.087377734052	0.173324157156	0.322426549741	-0.236970292291	-0.477712562792	0.095136432960	0.341835615746
0.058179667755	0.577804241220	0.930085161596	0.087319933393	0.173272871822	0.322755277790	-0.236535965865	-0.477699095153	0.095481278908	0.341793760676
0.058278781329	0.577932880869	0.930128388333	0.087261795238	0.173222286581	0.323083371293	-0.236101412225	-0.477683926876	0.095824266386	0.341749891965
0.058377894902	0.578061616357	0.930171594335	0.087203325428	0.173172388612	0.323410840707	-0.235666634790	-0.477667076378	0.096165404683	0.341704054265
0.058477008476	0.578190445910	0.930214779511	0.087144529686	0.173123165342	0.323737696299	-0.235231636940	-0.477648561766	0.096504703332	0.341656290037
0.058576122050	0.578319367789	0.930257943762	0.087085413620	0.173074604448	0.324063948160	-0.234796422015	-0.477628400833	0.096842172065	0.341606639669
0.058675235623	0.578448380292	0.930301086987	0.087025982720	0.173026693844	0.324389606201	-0.234360993308	-0.477606611058	0.097177820791	0.341555141602
0.058774349197	0.578577481754	0.930344209084	0.086966242367	0.172979421685	0.324714680157	-0.233925354067	-0.477583209611	0.097511659557	0.341501832439
0.058873462771	0.578706670541	0.930387309944	0.086906197828	0.172932776355	0.325039179594	-0.233489507490	-0.477558213357	0.097843698532	0.341446747056
0.058972576345	0.578835945056	0.930430389460	0.086845854264	0.172886746461	0.325363113910	-0.233053456723	-0.477531638857	0.098173947980	0.341389918692
0.059071689918	0.578965303730	0.930473447522	0.086785216731	0.172841320833	0.325686492341	-0.232617204864	-0.477503502375	0.098502418243	0.341331379052
0.059170803492	0.579094745031	0.930516484018	0.086724290184	0.172796488509	0.326009323964	-0.232180754959	-0.477473819886	0.098829119723	0.341271158387
0.059269917066	0.579224267454	0.930559498836	0.086663079477	0.172752238736	0.326331617704	-0.231744110003	-0.477442607082	0.099154062869	0.341209285577
0.059369030639	0.579353869523	0.930602491862	0.086601589370	0.172708560959	0.326653382334	-0.231307272940	-0.477409879378	0.099477258163	0.341145788212
0.059468144213	0.579483549794	0.930645462983	0.086539824527	0.172665444818	0.326974626485	-0.230870246667	-0.477375651921	0.099798716110	0.341080692659
0.059567257787	0.579613306900	0.930688412071	0.086477789140	0.172622880123	0.327295363753	-0.230433047397	-0.477339939347	0.100118448392	0.341014021524
0.059666371360	0.579743139349	0.930731339040	0.086415488450	0.172580856938	0.327615592319	-0.229995651358	-0.477302756714	0.100436463121	0.340945804108
0.059765484934	0.579873045824	0.930774243763	0.086352926488	0.172539365384	0.327935325511	-0.229558074479	-0.477264118183	0.100752771957	0.340876061025
0.059864598508	0.580003024984	0.930817126126	0.086290107575	0.172498395783	0.328254571474	-0.229120319447	-0.477224037841	0.101067385283	0.340804814501
0.059963712081	0.580133075513	0.930859986021	0.086227035949	0.172457938613	0.328573338250	-0.228682388893	-0.477182529526	0.101380313422	0.340732085877
0.060062825655	0.580263196117	0.930902823337	0.086163715772	0.172417984499	0.328891633786	-0.228244285400	-0.477139606829	0.101691566629	0.340657895661
0.060161939229	0.580393385526	0.930945637968	0.086100151130	0.172378524204	0.329209465933	-0.227806011499	-0.477095283103	0.102001155090	0.340582263573
0.060261052803	0.580523642490	0.930988429806	0.086036346039	0.172339548630	0.329526842450	-0.227367569677	-0.477049571475	0.102309088919	0.340505208586
0.060360166376	0.580653965781	0.931031198746	0.085972304445	0.172301048808	0.329843771012	-0.226928962370	-0.477002484847	0.102615378155	0.340426748966
0.060459279950	0.580784354191	0.931073944686	0.085908030228	0.172263015895	0.330160259208	-0.226490191973	-0.476954035908	0.102920032763	0.340346902309
0.060558393524	0.580914806531	0.931116667521	0.085843527202	0.172225441172	0.330476314549	-0.226051260834	-0.476904237137	0.103223062627	0.340265685577
0.060657507097	0.581045321631	0.931159367152	0.085778799121	0.172188316032	0.330791944467	-0.225612171262	-0.476853100813	0.103524477556	0.340183115131
0.060756620671	0.581175898338	0.931202043477	0.085713849677	0.172151631985	0.331107156322	-0.225172925522	-0.476800639021	0.103824287274	0.340099206761
0.060855734245	0.581306535519	0.931244696398	0.085648682504	0.172115380648	0.331421957401	-0.224733525841	-0.476746863654	0.104122501429	0.340013975718
0.060954847818	0.581437232055	0.931287325818	0.085583301182	0.172079553741	0.331736354925	-0.224293974406	-0.476691786426	0.104419129584	0.339927436736
0.061053961392	0.581567986845	0.931329931639	0.085517709234	0.172044143088	0.332050356048	-0.223854273368	-0.476635418869	0.104714181223	0.339839604066
0.061153074966	0.581698798802	0.931372513767	0.085451910133	0.172009140607	0.332363967862	-0.223414424840	-0.476577772346	0.105007665746	0.339750491493
0.061252188539	0.581829666858	0.931415072107	0.085385907300	0.171974538314	0.332677197398	-0.222974430902	-0.476518858053	0.105299592470	0.339660112364
0.061351302113	0.581960589955	0.931457606567	0.085319704108	0.171940328311	0.332990051628	-0.222534293597	-0.476458687022	0.105589970630	0.339568479607
0.061450415687	0.582091567053	0.931500117053	0.085253303881	0.171906502792	0.333302537470	-0.222094014937	-0.476397270130	0.105878809379	0.339475605755
0.061549529260	0.582222597124	0.931542603476	0.085186709899	0.171873054033	0.333614661785	-0.221653596899	-0.476334618100	0.106166117786	0.339381502960
0.061648642834	0.582353679153	0.931585065745	0.085119925396	0.171839974393	0.333926431386	-0.221213041432	-0.476270741507	0.106451904838	0.339286183017
0.061747756408	0.582484812140	0.931627503770	0.085052953564	0.171807256309	0.334237853032	-0.220772350451	-0.476205650782	0.106736179441	0.339189657380
0.061846869982	0.582615995096	0.931669917465	0.084985797551	0.171774892296	0.334548933438	-0.220331525843	-0.476139356217	0.107018950417	0.339091937174
0.061945983555	0.582747227044	0.931712306741	0.084918460469	0.171742874943	0.334859679268	-0.219890569465	-0.476071867966	0.107300226507	0.338993033218
0.062045097129	0.582878507020	0.931754671513	0.084850945385	0.171711196908	0.335170097146	-0.219449483147	-0.476003196051	0.107580016371	0.338892956034
0.062144210703	0.583009834072	0.931797011695	0.084783255332	0.171679850922	0.335480193649	-0.219008268691	-0.475933350367	0.107858328589	0.338791715861
0.062243324276	0.583141207256	0.931839327203	0.084715393305	0.171648829782	0.335789975316	-0.218566927871	-0.475862340680	0.108135171657	0.338689322674
0.062342437850	0.583272625642	0.931881617953	0.084647362261	0.171618126349	0.336099448643	-0.218125462436	-0.475790176636	0.108410553995	0.338585786190
0.062441551424	0.583404088310	0.931923883862	0.084579165124	0.171587733549	0.336408620087	-0.217683874108	-0.475716867762	0.108684483941	0.338481115883
0.062540664997	0.583535594350	0.931966124848	0.084510804785	0.171557644367	0.336717496072	-0.217242164586	-0.475642423468	0.108956969755	0.338375320994
0.062639778571	0.583667142860	0.932008340830	0.084442284098	0.171527851850	0.337026082980	-0.216800335544	-0.475566853052	0.109228019617	0.338268410544
0.062738892145	0.583798732952	0.932050531727	0.084373605889	0.171498349101	0.337334387163	-0.216358388630	-0.475490165701	0.109497641632	0.338160393341
0.062838005718	0.583930363744	0.932092697460	0.084304772951	0.171469129280	0.337642414936	-0.215916325471	-0.475412370493	0.109765843824	0.338051277993
0.062937119292	0.584062034364	0.932134837950	0.084235788046	0.171440185600	0.337950172584	-0.215474147671	-0.475333476405	0.110032634144	0.337941072912
0.063036232866	0.584193743949	0.932176953117	0.084166653907	0.171411511329	0.338257666359	-0.215031856810	-0.475253492306	0.110298020464	0.337829786331
0.063135346439	0.584325491645	0.932219042885	0.084097373238	0.171383099783	0.338564902482	-0.214589454448	-0.475172426970	0.110562010582	0.337717426302
0.063234460013	0.584457276607	0.932261107177	0.084027948715	0.171354944332	0.338871887145	-0.214146942122	-0.475090289071	0.110824612220	0.337604000712
0.063333573587	0.584589097997	0.932303145915	0.083958382986	0.171327038392	0.339178626513	-0.213704321349	-0.475007087186	0.111085833027	0.337489517288
0.063432687161	0.584720954986	0.932345159026	0.083888678673	0.171299375426	0.339485126721	-0.213261593625	-0.474922829801	0.111345680578	0.337373983602
0.063531800734	0.584852846754	0.932387146432	0.083818838371	0.171271948945	0.339791393878	-0.212818760424	-0.474837525310	0.111604162375	0.337257407081
0.063630914308	0.584984772485	0.932429108060	0.083748864651	0.171244752502	0.340097434068	-0.212375823204	-0.474751182018	0.111861285848	0.337139795010
0.063730027882	0.585116731376	0.932471043836	0.083678760057	0.171217779695	0.340403253348	-0.211932783401	-0.474663808142	0.112117058356	0.337021154540
0.063829141455	0.585248722626	0.932512953687	0.083608527110	0.171191024166	0.340708857751	-0.211489642430	-0.474575411815	0.112371487185	0.336901492697
0.063928255029	0.585380745444	0.932554837539	0.083538168308	0.171164479595	0.341014253288	-0.211046401691	-0.474486001085	0.112624579552	0.336780816380
0.064027368603	0.585512799046	0.932596695321	0.083467686125	0.171138139704	0.341319445945	-0.210603062562	-0.474395583918	0.112876342607	0.336659132374
0.064126482176	0.585644882654	0.932638526961	0.083397083013	0.171111998256	0.341624441686	-0.210159626406	-0.474304168202	0.113126783427	0.336536447348
0.064225595750	0.585776995497	0.932680332387	0.083326361400	0.171086049049	0.341929246452	-0.209716094565	-0.474211761745	0.113375909024	0.336412767867
0.064324709324	0.585909136812	0.932722111530	0.083255523694	0.171060285921	0.342233866166	-0.209272468365	-0.474118372278	0.113623726341	0.336288100390
0.064423822897	0.586041305839	0.932763864318	0.083184572283	0.171034702746	0.342538306728	-0.208828749113	-0.474024007457	0.113870242254	0.336162451280
0.064522936471	0.586173501828	0.932805590682	0.083113509531	0.171009293431	0.342842574017	-0.208384938101	-0.473928674864	0.114115463574	0.336035826803
0.064622050045	0.586305724032	0.932847290554	0.083042337786	0.170984051922	0.343146673895	-0.207941036603	-0.473832382011	0.114359397046	0.335908233136
0.064721163618	0.586437971713	0.932888963863	0.082971059372	0.170958972197	0.343450612203	-0.207497045876	-0.473735136335	0.114602049350	0.335779676367
0.064820277192	0.586570244137	0.932930610542	0.082899676597	0.170934048265	0.343754394765	-0.207052967160	-0.473636945207	0.114843427103	0.335650162504
0.064919390766	0.586702540576	0.932972230524	0.082828191748	0.170909274172	0.344058027385	-0.206608801679	-0.473537815929	0.115083536857	0.335519697472
0.065018504340	0.586834860308	0.933013823740	0.082756607094	0.170884643993	0.344361515850	-0.206164550643	-0.473437755733	0.115322385103	0.335388287121
0.065117617913	0.586967202615	0.933055390124	0.082684924886	0.170860151833	0.344664865930	-0.205720215242	-0.473336771790	0.115559978269	0.335255937227
0.065216731487	0.587099566788	0.933096929609	0.082613147358	0.170835791830	0.344968083379	-0.205275796654	-0.473234871204	0.115796322722	0.335122653496
0.065315845061	0.587231952119	0.933138442128	0.082541276723	0.170811558151	0.345271173932	-0.204831296039	-0.473132061015	0.116031424767	0.334988441566
0.065414958634	0.587364357909	0.933179927617	0.082469315182	0.170787444991	0.345574143310	-0.204386714544	-0.473028348203	0.116265290651	0.334853307010
0.065514072208	0.587496783462	0.933221386010	0.082397264916	0.170763446574	0.345876997217	-0.203942053298	-0.472923739686	0.116497926561	0.334717255338
0.065613185782	0.587629228086	0.933262817242	0.082325128089	0.170739557153	0.346179741343	-0.203497313417	-0.472818242322	0.116729338625	0.334580292001
0.065712299355	0.587761691098	0.933304221248	0.082252906852	0.170715771008	0.346482381359	-0.203052496001	-0.472711862910	0.116959532911	0.334442422392
0.065811412929	0.587894171815	0.933345597964	0.082180603336	0.170692082444	0.346784922927	-0.202607602136	-0.472604608190	0.117188515434	0.334303651850
0.065910526503	0.588026669562	0.933386947327	0.082108219659	0.170668485795	0.347087371688	-0.202162632893	-0.472496484849	0.117416292147	0.334163985658
0.066009640076	0.588159183668	0.933428269272	0.082035757925	0.170644975420	0.347389733274	-0.201717589328	-0.472387499513	0.117642868952	0.334023429050
0.066108753650	0.588291713465	0.933469563736	0.081963220219	0.170621545702	0.347692013299	-0.201272472483	-0.472277658757	0.117868251691	0.333881987210
0.066207867224	0.588424258292	0.933510830658	0.081890608614	0.170598191050	0.347994217366	-0.200827283387	-0.472166969100	0.118092446154	0.333739665276
0.066306980798	0.588556817490	0.933552069973	0.081817925169	0.170574905898	0.348296351061	-0.200382023052	-0.472055437008	0.118315458075	0.333596468338
0.066406094371	0.588689390406	0.933593281621	0.081745171928	0.170551684704	0.348598419960	-0.199936692478	-0.471943068896	0.118537293135	0.333452401444
0.066505207945	0.588821976391	0.933634465539	0.081672350919	0.170528521948	0.348900429623	-0.199491292652	-0.471829871127	0.118757956962	0.333307469599
0.066604321519	0.588954574800	0.933675621665	0.081599464159	0.170505412134	0.349202385598	-0.199045824544	-0.471715850012	0.118977455132	0.333161677768
0.066703435092	0.589087184992	0.933716749939	0.081526513650	0.170482349790	0.349504293421	-0.198600289113	-0.471601011813	0.119195793168	0.333015030877
0.066802548666	0.589219806329	0.933757850300	0.081453501383	0.170459329466	0.349806158614	-0.198154687303	-0.471485362744	0.119412976542	0.332867533812
0.066901662240	0.589352438180	0.933798922687	0.081380429332	0.170436345732	0.350107986686	-0.197709020045	-0.471368908970	0.119629010677	0.332719191425
0.067000775813	0.589485079916	0.933839967039	0.081307299462	0.170413393183	0.350409783134	-0.197263288257	-0.471251656609	0.119843900942	0.332570008532
0.067099889387	0.589617730910	0.933880983298	0.081234113722	0.170390466433	0.350711553443	-0.196817492842	-0.471133611731	0.120057652661	0.332419989915
0.067199002961	0.589750390543	0.933921971402	0.081160874051	0.170367560117	0.351013303086	-0.196371634691	-0.471014780360	0.120270271106	0.332269140322
0.067298116534	0.589883058197	0.933962931293	0.081087582375	0.170344668893	0.351315037523	-0.195925714682	-0.470895168477	0.120481761502	0.332117464472
0.067397230108	0.590015733257	0.934003862911	0.081014240608	0.170321787438	0.351616762202	-0.195479733678	-0.470774782016	0.120692129025	0.331964967050
0.067496343682	0.590148415114	0.934044766197	0.080940850652	0.170298910450	0.351918482559	-0.195033692530	-0.470653626867	0.120901378806	0.331811652715
0.067595457255	0.590281103162	0.934085641093	0.080867414396	0.170276032644	0.352220204019	-0.194587592077	-0.470531708878	0.121109515926	0.331657526094
0.067694570829	0.590413796797	0.934126487541	0.080793933721	0.170253148759	0.352521931995	-0.194141433143	-0.470409033853	0.121316545423	0.331502591789
0.067793684403	0.590546495420	0.934167305482	0.080720410492	0.170230253551	0.352823671888	-0.193695216540	-0.470285607555	0.121522472287	0.331346854374
0.067892797977	0.590679198434	0.934208094859	0.080646846565	0.170207341795	0.353125429086	-0.193248943068	-0.470161435704	0.121727301464	0.331190318395
0.067991911550	0.590811905248	0.934248855614	0.080573243788	0.170184408286	0.353427208968	-0.192802613512	-0.470036523979	0.121931037856	0.331032988377
0.068091025124	0.590944615271	0.934289587689	0.080499603992	0.170161447836	0.353729016900	-0.192356228646	-0.469910878021	0.122133686319	0.330874868817
0.068190138698	0.591077327919	0.934330291027	0.080425929002	0.170138455279	0.354030858236	-0.191909789230	-0.469784503429	0.122335251667	0.330715964190
0.068289252271	0.591210042607	0.934370965572	0.080352220630	0.170115425462	0.354332738319	-0.191463296013	-0.469657405764	0.122535738671	0.330556278947
0.068388365845	0.591342758757	0.934411611267	0.080278480679	0.170092353256	0.354634662481	-0.191016749729	-0.469529590545	0.122735152059	0.330395817516
0.068487479419	0.591475475792	0.934452228055	0.080204710941	0.170069233544	0.354936636041	-0.190570151101	-0.469401063258	0.122933496517	0.330234584306
0.068586592992	0.591608193139	0.934492815881	0.080130913198	0.170046061232	0.355238664309	-0.190123500839	-0.469271829348	0.123130776690	0.330072583702
0.068685706566	0.591740910228	0.934533374688	0.080057089221	0.170022831240	0.355540752582	-0.189676799639	-0.469141894222	0.123326997181	0.329909820069
0.068784820140	0.591873626491	0.934573904421	0.079983240773	0.169999538507	0.355842906145	-0.189230048188	-0.469011263253	0.123522162553	0.329746297753
0.068883933713	0.592006341365	0.934614405024	0.079909369606	0.169976177987	0.356145130273	-0.188783247157	-0.468879941777	0.123716277329	0.329582021079
0.068983047287	0.592139054289	0.934654876442	0.079835477461	0.169952744655	0.356447430228	-0.188336397205	-0.468747935091	0.123909345993	0.329416994353
0.069082160861	0.592271764703	0.934695318619	0.079761566073	0.169929233500	0.356749811261	-0.187889498981	-0.468615248461	0.124101372989	0.329251221864
0.069181274434	0.592404472054	0.934735731502	0.079687637164	0.169905639527	0.357052278613	-0.187442553118	-0.468481887117	0.124292362722	0.329084707881
0.069280388008	0.592537175788	0.934776115034	0.079613692449	0.169881957761	0.357354837512	-0.186995560239	-0.468347856252	0.124482319561	0.328917456655
0.069379501582	0.592669875356	0.934816469163	0.079539733632	0.169858183240	0.357657493174	-0.186548520954	-0.468213161029	0.124671247834	0.328749472421
0.069478615156	0.592802570235	0.934856793923	0.079465762604	0.169834310088	0.357960256057	-0.186101447845	-0.468077808509	0.124859155286	0.328580758777
0.069577728729	0.592935259837	0.934897089082	0.079391780653	0.169810335288	0.358263120852	-0.185654317723	-0.467941799896	0.125046039272	0.328411321088
0.069676842303	0.593067943652	0.934937354676	0.079317789630	0.169786253097	0.358566097782	-0.185207142919	-0.467805142146	0.125231907460	0.328241162850
0.069775955877	0.593200621153	0.934977590650	0.079243791167	0.169762058795	0.358869191772	-0.184759923963	-0.467667840216	0.125416764038	0.328070288059
0.069875069450	0.593333291821	0.935017796952	0.079169786873	0.169737747746	0.359172407639	-0.184312661363	-0.467529899003	0.125600613156	0.327898700630
0.069974183024	0.593465955147	0.935057973528	0.079095778334	0.169713315398	0.359475750090	-0.183865355600	-0.467391323346	0.125783458930	0.327726404399
0.070073296598	0.593598610625	0.935098120328	0.079021767114	0.169688757285	0.359779223730	-0.183418007135	-0.467252118024	0.125965305445	0.327553403120
0.070172410171	0.593731257760	0.935138237297	0.078947754754	0.169664069019	0.360082833054	-0.182970616402	-0.467112287758	0.126146156750	0.327379700473
0.070271523745	0.593863896063	0.935178324386	0.078873742773	0.169639246297	0.360386582454	-0.182523183816	-0.466971837213	0.126326016861	0.327205300062
0.070370637319	0.593996525050	0.935218381542	0.078799732668	0.169614284897	0.360690476219	-0.182075709767	-0.466830770999	0.126504889762	0.327030205415
0.070469750892	0.594129144248	0.935258408714	0.078725725915	0.169589180674	0.360994518534	-0.181628194624	-0.466689093668	0.126682779405	0.326854419990
0.070568864466	0.594261753187	0.935298405851	0.078651723968	0.169563929566	0.361298713483	-0.181180638731	-0.466546809719	0.126859689709	0.326677947171
0.070667978040	0.594394351408	0.935338372902	0.078577728261	0.169538527587	0.361603065047	-0.180733042414	-0.466403923597	0.127035624564	0.326500790276
0.070767091613	0.594526938454	0.935378309818	0.078503740205	0.169512970831	0.361907577109	-0.180285405975	-0.466260439692	0.127210587826	0.326322952550
0.070866205187	0.594659513879	0.935418216549	0.078429761194	0.169487255468	0.362212253450	-0.179837729694	-0.466116362345	0.127384583323	0.326144437174
0.070965318761	0.594792077242	0.935458093044	0.078355792598	0.169461377744	0.362517097755	-0.179390013833	-0.465971695841	0.127557614849	0.325965247262
0.071064432335	0.594924628108	0.935497939254	0.078281835769	0.169435333980	0.362822113609	-0.178942258630	-0.465826444416	0.127729686172	0.325785385862
0.071163545908	0.595057166049	0.935537755130	0.078207892038	0.169409120575	0.363127304503	-0.178494464304	-0.465680612255	0.127900801028	0.325604855961
0.071262659482	0.595189690643	0.935577540623	0.078133962719	0.169382733999	0.363432673830	-0.178046631052	-0.465534203494	0.128070963124	0.325423660480
0.071361773056	0.595322201476	0.935617295684	0.078060049103	0.169356170796	0.363738224888	-0.177598759054	-0.465387222218	0.128240176140	0.325241802282
0.071460886629	0.595454698138	0.935657020266	0.077986152463	0.169329427584	0.364043960881	-0.177150848466	-0.465239672464	0.128408443725	0.325059284168
0.071560000203	0.595587180227	0.935696714320	0.077912274055	0.169302501052	0.364349884921	-0.176702899428	-0.465091558222	0.128575769501	0.324876108881
0.071659113777	0.595719647346	0.935736377799	0.077838415114	0.169275387960	0.364656000026	-0.176254912059	-0.464942883433	0.128742157063	0.324692279105
0.071758227350	0.595852099104	0.935776010654	0.077764576857	0.169248085140	0.364962309121	-0.175806886458	-0.464793651993	0.128907609978	0.324507797466
0.071857340924	0.595984535118	0.935815612839	0.077690760484	0.169220589493	0.365268815045	-0.175358822708	-0.464643867751	0.129072131784	0.324322666536
0.071956454498	0.596116955007	0.935855184307	0.077616967175	0.169192897990	0.365575520541	-0.174910720871	-0.464493534509	0.129235725996	0.324136888830
0.072055568071	0.596249358401	0.935894725011	0.077543198093	0.169165007668	0.365882428267	-0.174462580990	-0.464342656027	0.129398396099	0.323950466810
0.072154681645	0.596381744931	0.935934234904	0.077469454384	0.169136915634	0.366189540792	-0.174014403092	-0.464191236018	0.129560145555	0.323763402885
0.072253795219	0.596514114237	0.935973713940	0.077395737176	0.169108619063	0.366496860596	-0.173566187186	-0.464039278153	0.129720977798	0.323575699410
0.072352908792	0.596646465962	0.936013162074	0.077322047579	0.169080115194	0.366804390074	-0.173117933261	-0.463886786058	0.129880896237	0.323387358691
0.072452022366	0.596778799758	0.936052579259	0.077248386687	0.169051401335	0.367112131534	-0.172669641291	-0.463733763318	0.130039904258	0.323198382979
0.072551135940	0.596911115279	0.936091965451	0.077174755578	0.169022474855	0.367420087199	-0.172221311231	-0.463580213474	0.130198005220	0.323008774481
0.072650249514	0.597043412187	0.936131320604	0.077101155310	0.168993333192	0.367728259209	-0.171772943022	-0.463426140028	0.130355202459	0.322818535350
0.072749363087	0.597175690149	0.936170644673	0.077027586928	0.168963973844	0.368036649619	-0.171324536585	-0.463271546439	0.130511499286	0.322627667694
0.072848476661	0.597307948835	0.936209937613	0.076954051460	0.168934394375	0.368345260403	-0.170876091825	-0.463116436125	0.130666898989	0.322436173572
0.072947590235	0.597440187923	0.936249199381	0.076880549916	0.168904592410	0.368654093451	-0.170427608634	-0.462960812465	0.130821404832	0.322244054996
0.073046703808	0.597572407096	0.936288429931	0.076807083292	0.168874565638	0.368963150575	-0.169979086884	-0.462804678799	0.130975020056	0.322051313934
0.073145817382	0.597704606040	0.936327629220	0.076733652569	0.168844311806	0.369272433504	-0.169530526434	-0.462648038426	0.131127747880	0.321857952307
0.073244930956	0.597836784449	0.936366797204	0.076660258709	0.168813828724	0.369581943889	-0.169081927125	-0.462490894610	0.131279591500	0.321663971992
0.073344044529	0.597968942021	0.936405933840	0.076586902663	0.168783114263	0.369891683302	-0.168633288786	-0.462333250573	0.131430554090	0.321469374823
0.073443158103	0.598101078457	0.936445039084	0.076513585363	0.168752166351	0.370201653236	-0.168184611229	-0.462175109502	0.131580638801	0.321274162589
0.073542271677	0.598233193465	0.936484112894	0.076440307730	0.168720982976	0.370511855109	-0.167735894251	-0.462016474546	0.131729848764	0.321078337039
0.073641385250	0.598365286758	0.936523155227	0.076367070666	0.168689562184	0.370822290261	-0.167287137635	-0.461857348819	0.131878187089	0.320881899879
0.073740498824	0.598497358054	0.936562166039	0.076293875061	0.168657902080	0.371132959957	-0.166838341149	-0.461697735395	0.132025656863	0.320684852773
0.073839612398	0.598629407073	0.936601145290	0.076220721790	0.168626000824	0.371443865387	-0.166389504548	-0.461537637318	0.132172261154	0.320487197346
0.073938725972	0.598761433544	0.936640092936	0.076147611714	0.168593856635	0.371755007667	-0.165940627572	-0.461377057592	0.132318003009	0.320288935181
0.074037839545	0.598893437197	0.936679008936	0.076074545679	0.168561467784	0.372066387840	-0.165491709949	-0.461215999190	0.132462885455	0.320090067825
0.074136953119	0.599025417768	0.936717893249	0.076001524518	0.168528832602	0.372378006875	-0.165042751392	-0.461054465047	0.132606911500	0.319890596783
0.074236066693	0.599157374998	0.936756745832	0.075928549048	0.168495949472	0.372689865671	-0.164593751600	-0.460892458067	0.132750084131	0.319690523523
0.074335180266	0.599289308631	0.936795566645	0.075855620077	0.168462816830	0.373001965054	-0.164144710262	-0.460729981119	0.132892406317	0.319489849477
0.074434293840	0.599421218419	0.936834355648	0.075782738394	0.168429433170	0.373314305781	-0.163695627052	-0.460567037042	0.133033881007	0.319288576036
0.074533407414	0.599553104113	0.936873112798	0.075709904779	0.168395797034	0.373626888539	-0.163246501631	-0.460403628638	0.133174511131	0.319086704558
0.074632520987	0.599684965473	0.936911838056	0.075637119997	0.168361907020	0.373939713945	-0.162797333650	-0.460239758681	0.133314299603	0.318884236364
0.074731634561	0.599816802261	0.936950531381	0.075564384799	0.168327761776	0.374252782549	-0.162348122746	-0.460075429911	0.133453249316	0.318681172739
0.074830748135	0.599948614244	0.936989192734	0.075491699926	0.168293360003	0.374566094832	-0.161898868544	-0.459910645037	0.133591363146	0.318477514933
0.074929861708	0.600080401193	0.937027822074	0.075419066103	0.168258700452	0.374879651210	-0.161449570660	-0.459745406738	0.133728643953	0.318273264162
0.075028975282	0.600212162883	0.937066419362	0.075346484045	0.168223781924	0.375193452032	-0.161000228694	-0.459579717661	0.133865094576	0.318068421608
0.075128088856	0.600343899092	0.937104984559	0.075273954453	0.168188603270	0.375507497580	-0.160550842239	-0.459413580425	0.134000717841	0.317862988419
0.075227202429	0.600475609605	0.937143517625	0.075201478017	0.168153163392	0.375821788073	-0.160101410876	-0.459246997618	0.134135516554	0.317656965709
0.075326316003	0.600607294209	0.937182018521	0.075129055415	0.168117461238	0.376136323666	-0.159651934172	-0.459079971800	0.134269493507	0.317450354561
0.075425429577	0.600738952694	0.937220487209	0.075056687310	0.168081495805	0.376451104449	-0.159202411688	-0.458912505499	0.134402651472	0.317243156025
0.075524543151	0.600870584856	0.937258923651	0.074984374358	0.168045266139	0.376766130450	-0.158752842972	-0.458744601218	0.134534993207	0.317035371120
0.075623656724	0.601002190494	0.937297327807	0.074912117200	0.168008771333	0.377081401636	-0.158303227562	-0.458576261431	0.134666521456	0.316827000833
0.075722770298	0.601133769411	0.937335699640	0.074839916465	0.167972010526	0.377396917909	-0.157853564987	-0.458407488582	0.134797238944	0.316618046119
0.075821883872	0.601265321413	0.937374039111	0.074767772774	0.167934982903	0.377712679115	-0.157403854765	-0.458238285090	0.134927148382	0.316408507905
0.075920997445	0.601396846310	0.937412346184	0.074695686733	0.167897687695	0.378028685036	-0.156954096405	-0.458068653347	0.135056252466	0.316198387086
0.076020111019	0.601528343916	0.937450620821	0.074623658939	0.167860124179	0.378344935397	-0.156504289407	-0.457898595716	0.135184553876	0.315987684527
0.076119224593	0.601659814050	0.937488862984	0.074551689977	0.167822291676	0.378661429861	-0.156054433262	-0.457728114537	0.135312055279	0.315776401066
0.076218338166	0.601791256532	0.937527072637	0.074479780423	0.167784189552	0.378978168036	-0.155604527450	-0.457557212120	0.135438759326	0.315564537509
0.076317451740	0.601922671187	0.937565249743	0.074407930839	0.167745817215	0.379295149471	-0.155154571446	-0.457385890753	0.135564668653	0.315352094635
0.076416565314	0.602054057843	0.937603394264	0.074336141780	0.167707174120	0.379612373657	-0.154704564712	-0.457214152697	0.135689785886	0.315139073196
0.076515678887	0.602185416332	0.937641506165	0.074264413787	0.167668259760	0.379929840030	-0.154254506705	-0.457042000187	0.135814113631	0.314925473914
0.076614792461	0.602316746489	0.937679585410	0.074192747393	0.167629073675	0.380247547970	-0.153804396873	-0.456869435436	0.135937654486	0.314711297485
0.076713906035	0.602448048154	0.937717631962	0.074121143120	0.167589615445	0.380565496800	-0.153354234655	-0.456696460630	0.136060411032	0.314496544576
0.076813019608	0.602579321166	0.937755645786	0.074049601480	0.167549884690	0.380883685791	-0.152904019483	-0.456523077932	0.136182385838	0.314281215830
0.076912133182	0.602710565373	0.937793626847	0.073978122975	0.167509881074	0.381202114158	-0.152453750782	-0.456349289482	0.136303581460	0.314065311861
0.077011246756	0.602841780623	0.937831575108	0.073906708098	0.167469604299	0.381520781064	-0.152003427969	-0.456175097396	0.136424000441	0.313848833259
0.077110360330	0.602972966766	0.937869490535	0.073835357330	0.167429054110	0.381839685619	-0.151553050453	-0.456000503767	0.136543645313	0.313631780585
0.077209473903	0.603104123659	0.937907373092	0.073764071143	0.167388230290	0.382158826878	-0.151102617637	-0.455825510665	0.136662518592	0.313414154378
0.077308587477	0.603235251158	0.937945222746	0.073692850003	0.167347132661	0.382478203848	-0.150652128917	-0.455650120137	0.136780622785	0.313195955150
0.077407701051	0.603366349127	0.937983039462	0.073621694361	0.167305761085	0.382797815483	-0.150201583683	-0.455474334210	0.136897960386	0.312977183389
0.077506814624	0.603497417428	0.938020823205	0.073550604662	0.167264115461	0.383117660686	-0.149750981317	-0.455298154887	0.137014533877	0.312757839557
0.077605928198	0.603628455929	0.938058573941	0.073479581342	0.167222195729	0.383437738312	-0.149300321196	-0.455121584149	0.137130345729	0.312537924092
0.077705041772	0.603759464501	0.938096291637	0.073408624826	0.167180001863	0.383758047164	-0.148849602690	-0.454944623958	0.137245398400	0.312317437410
0.077804155345	0.603890443016	0.938133976258	0.073337735532	0.167137533878	0.384078585997	-0.148398825164	-0.454767276254	0.137359694339	0.312096379901
0.077903268919	0.604021391351	0.938171627772	0.073266913869	0.167094791822	0.384399353518	-0.147947987976	-0.454589542955	0.137473235983	0.311874751933
0.078002382493	0.604152309386	0.938209246145	0.073196160234	0.167051775783	0.384720348386	-0.147497090480	-0.454411425960	0.137586025757	0.311652553849
0.078101496066	0.604283197002	0.938246831344	0.073125475021	0.167008485883	0.385041569213	-0.147046132024	-0.454232927148	0.137698066077	0.311429785971
0.078200609640	0.604414054084	0.938284383336	0.073054858610	0.166964922280	0.385363014563	-0.146595111950	-0.454054048377	0.137809359348	0.311206448599
0.078299723214	0.604544880520	0.938321902090	0.072984311375	0.166921085169	0.385684682954	-0.146144029596	-0.453874791485	0.137919907964	0.310982542007
0.078398836787	0.604675676200	0.938359387571	0.072913833682	0.166876974776	0.386006572859	-0.145692884295	-0.453695158293	0.138029714309	0.310758066450
0.078497950361	0.604806441018	0.938396839749	0.072843425889	0.166832591366	0.386328682706	-0.145241675375	-0.453515150601	0.138138780759	0.310533022161
0.078597063935	0.604937174869	0.938434258591	0.072773088345	0.166787935236	0.386651010876	-0.144790402160	-0.453334770190	0.138247109677	0.310307409350
0.078696177509	0.605067877651	0.938471644066	0.072702821389	0.166743006717	0.386973555708	-0.144339063968	-0.453154018824	0.138354703419	0.310081228207
0.078795291082	0.605198549267	0.938508996142	0.072632625357	0.166697806174	0.387296315496	-0.143887660115	-0.452972898246	0.138461564330	0.309854478900
0.078894404656	0.605329189620	0.938546314788	0.072562500572	0.166652334003	0.387619288491	-0.143436189913	-0.452791410184	0.138567694747	0.309627161576
0.078993518230	0.605459798616	0.938583599972	0.072492447352	0.166606590636	0.387942472901	-0.142984652667	-0.452609556346	0.138673096997	0.309399276361
0.079092631803	0.605590376165	0.938620851665	0.072422466008	0.166560576536	0.388265866892	-0.142533047682	-0.452427338423	0.138777773397	0.309170823363
0.079191745377	0.605720922177	0.938658069835	0.072352556841	0.166514292196	0.388589468588	-0.142081374259	-0.452244758088	0.138881726258	0.308941802666
0.079290858951	0.605851436566	0.938695254452	0.072282720146	0.166467738145	0.388913276072	-0.141629631692	-0.452061817000	0.138984957880	0.308712214337
0.079290858951	0.605851436629	0.938695254597	0.072282720374	0.166467736593	0.388913282052	-0.141629641737	-0.452061818825	0.138984960835	0.308712213935
0.079680886890	0.606364723114	0.938841255673	0.072008611085	0.166281927585	0.390189524277	-0.139851595464	-0.451338444826	0.139384234638	0.307803235896
0.080070914830	0.606877513274	0.938986734863	0.071735646449	0.166091968746	0.391469066706	-0.138074255081	-0.450609610429	0.139772513868	0.306885475494
0.080460942769	0.607389802230	0.939131690652	0.071463843166	0.165897883885	0.392752012890	-0.136299211055	-0.449875413145	0.140149933280	0.305958944476
0.080850970709	0.607901585547	0.939276121841	0.071193216752	0.165699702119	0.394038427890	-0.134527863940	-0.449135947469	0.140516623863	0.305023659270
0.081240998648	0.608412859171	0.939420027502	0.070923781679	0.165497457098	0.395328343468	-0.132761448552	-0.448391305281	0.140872713340	0.304079640407
0.081631026587	0.608923619386	0.939563406953	0.070655551502	0.165291186335	0.396621762562	-0.131001054914	-0.447641576193	0.141218326601	0.303126912023
0.082021054527	0.609433862766	0.939706259726	0.070388538966	0.165080930629	0.397918663160	-0.129247646413	-0.446886847853	0.141553586091	0.302165501415
0.082411082466	0.609943586142	0.939848585547	0.070122756103	0.164866733563	0.399219001657	-0.127502075571	-0.446127206210	0.141878612145	0.301195438651
0.082801110406	0.610452786566	0.939990384315	0.069858214315	0.164648641076	0.400522715754	-0.125765097745	-0.445362735747	0.142193523284	0.300216756234
0.083191138345	0.610961461284	0.940131656082	0.069594924443	0.164426701089	0.401829726977	-0.124037383048	-0.444593519686	0.142498436479	0.299229488797
0.083581166285	0.611469607711	0.940272401044	0.069332896833	0.164200963187	0.403139942863	-0.122319526730	-0.443819640165	0.142793467381	0.298233672841
0.083971194224	0.611977223412	0.940412619521	0.069072141390	0.163971478339	0.404453258854	-0.120612058224	-0.443041178400	0.143078730533	0.297229346503
0.084361222164	0.612484306076	0.940552311952	0.068812667627	0.163738298659	0.405769559940	-0.118915449039	-0.442258214819	0.143354339545	0.296216549350
0.084751250103	0.612990853508	0.940691478882	0.068554484705	0.163501477199	0.407088722090	-0.117230119650	-0.441470829192	0.143620407267	0.295195322202
0.085141278043	0.613496863607	0.940830120956	0.068297601476	0.163261067767	0.408410613492	-0.115556445512	-0.440679100738	0.143877045932	0.294165706967
0.085531305982	0.614002334357	0.940968238909	0.068042026509	0.163017124777	0.409735095633	-0.113894762329	-0.439883108222	0.144124367287	0.293127746512
0.085921333922	0.614507263816	0.941105833564	0.067787768123	0.162769703110	0.411062024237	-0.112245370655	-0.439082930050	0.144362482720	0.292081484531
0.086311361861	0.615011650103	0.941242905825	0.067534834414	0.162518858000	0.412391250079	-0.110608539926	-0.438278644341	0.144591503364	0.291026965447
0.086701389801	0.615515491391	0.941379456670	0.067283233273	0.162264644937	0.413722619694	-0.108984511993	-0.437470329008	0.144811540200	0.289964234313
0.087091417740	0.616018785901	0.941515487152	0.067032972411	0.162007119574	0.415055975994	-0.107373504221	-0.436658061818	0.145022704151	0.288893336733
0.087481445679	0.616521531889	0.941650998392	0.066784059374	0.161746337659	0.416391158803	-0.105775712204	-0.435841920456	0.145225106169	0.287814318792
0.087871473619	0.617023727646	0.941785991579	0.066536501560	0.161482354966	0.417728005322	-0.104191312155	-0.435021982585	0.145418857316	0.286727226993
0.088261501558	0.617525371489	0.941920467962	0.066290306234	0.161215227242	0.419066350534	-0.102620463002	-0.434198325895	0.145604068845	0.285632108206
0.088651529498	0.618026461758	0.942054428856	0.066045480539	0.160945010158	0.420406027558	-0.101063308233	-0.433371028161	0.145780852274	0.284529009617
0.089041557437	0.618526996808	0.942187875632	0.065802031509	0.160671759267	0.421746867950	-0.099519977516	-0.432540167287	0.145949319464	0.283417978696
0.089431585377	0.619026975008	0.942320809719	0.065559966081	0.160395529969	0.423088701973	-0.097990588132	-0.431705821361	0.146109582690	0.282299063153
0.089821613316	0.619526394736	0.942453232602	0.065319291102	0.160116377481	0.424431358825	-0.096475246238	-0.430868068699	0.146261754723	0.281172310913
0.090211641256	0.620025254377	0.942585145819	0.065080013337	0.159834356810	0.425774666840	-0.094974047972	-0.430026987897	0.146405948899	0.280037770085
0.090601669195	0.620523552317	0.942716550958	0.064842139482	0.159549522731	0.427118453661	-0.093487080442	-0.429182657882	0.146542279213	0.278895488937
0.090991697135	0.621021286942	0.942847449657	0.064605676164	0.159261929766	0.428462546394	-0.092014422595	-0.428335157964	0.146670860396	0.277745515871
0.091381725074	0.621518456635	0.942977843601	0.064370629955	0.158971632168	0.429806771738	-0.090556145985	-0.427484567893	0.146791808016	0.276587899395
0.091771753014	0.622015059774	0.943107734518	0.064137007374	0.158678683907	0.431150956098	-0.089112315457	-0.426630967920	0.146905238580	0.275422688099
0.092161780953	0.622511094730	0.943237124175	0.063904814893	0.158383138657	0.432494925688	-0.087682989761	-0.425774438861	0.147011269648	0.274249930618
0.092551808893	0.623006559861	0.943366014377	0.063674058948	0.158085049785	0.433838506620	-0.086268222086	-0.424915062172	0.147110019964	0.273069675601
0.092941836832	0.623501453514	0.943494406963	0.063444745936	0.157784470343	0.435181524977	-0.084868060552	-0.424052920026	0.147201609601	0.271881971665
0.093331864771	0.623995774024	0.943622303797	0.063216882228	0.157481453056	0.436523806886	-0.083482548644	-0.423188095408	0.147286160128	0.270686867343
0.093721892711	0.624489519705	0.943749706765	0.062990474170	0.157176050320	0.437865178577	-0.082111725606	-0.422320672210	0.147363794796	0.269484411016
0.094111920650	0.624982688854	0.943876617767	0.062765528092	0.156868314191	0.439205466442	-0.080755626794	-0.421450735349	0.147434638759	0.268274650839
0.094501948590	0.625475279750	0.944003038708	0.062542050307	0.156558296381	0.440544497085	-0.079414284009	-0.420578370897	0.147498819316	0.267057634640
0.094891976529	0.625967290646	0.944128971492	0.062320047124	0.156246048251	0.441882097368	-0.078087725782	-0.419703666216	0.147556466182	0.265833409817
0.095282004469	0.626458719771	0.944254418008	0.062099524849	0.155931620808	0.443218094459	-0.076775977656	-0.418826710115	0.147607711788	0.264602023206
0.095672032408	0.626949565328	0.944379380122	0.061880489790	0.155615064699	0.444552315869	-0.075479062422	-0.417947593005	0.147652691581	0.263363520958
0.096062060348	0.627439825492	0.944503859665	0.061662948263	0.155296430210	0.445884589484	-0.074197000336	-0.417066407042	0.147691544313	0.262117948420
0.096452088287	0.627929498407	0.944627858426	0.061446906593	0.154975767262	0.447214743592	-0.072929809289	-0.416183246238	0.147724412246	0.260865350067
0.096842116227	0.628418582189	0.944751378155	0.061232371118	0.154653125417	0.448542606886	-0.071677504924	-0.415298206489	0.147751441195	0.259605769539
0.097232144166	0.628907074921	0.944874420565	0.061019348181	0.154328553884	0.449868008442	-0.070440100668	-0.414411385470	0.147772780312	0.258339249838
0.097622172106	0.629394974661	0.944996987359	0.060807844125	0.154002101533	0.451190777664	-0.069217607673	-0.413522882351	0.147788581475	0.257065833784
0.098012200045	0.629882279441	0.945119080267	0.060597865275	0.153673816922	0.452510744192	-0.068010034655	-0.412632797299	0.147798998259	0.255785564737
0.098402227985	0.630368987275	0.945240701098	0.060389417925	0.153343748320	0.453827737779	-0.066817387669	-0.411741230823	0.147804184555	0.254498487562
0.098792255924	0.630855096162	0.945361851795	0.060182508312	0.153011943738	0.455141588165	-0.065639669867	-0.410848283043	0.147804293055	0.253204649693
0.099182283863	0.631340604093	0.945482534486	0.059977142602	0.152678450955	0.456452124975	-0.064476881348	-0.409954053069	0.147799473920	0.251904102095
0.099572311803	0.631825509048	0.945602751506	0.059773326888	0.152343317522	0.457759177686	-0.063329019184	-0.409058638703	0.147789874146	0.250596899800
0.099962339742	0.632309809002	0.945722505399	0.059571067188	0.152006590762	0.459062575650	-0.062196077606	-0.408162136441	0.147775637515	0.249283102069
0.100352367682	0.632793501919	0.945841798915	0.059370369449	0.151668317764	0.460362148118	-0.061078048179	-0.407264641503	0.147756904619	0.247962772514
0.100742395621	0.633276585753	0.945960635009	0.059171239553	0.151328545382	0.461657724270	-0.059974919966	-0.406366247869	0.147733812893	0.246635979229
0.101132423561	0.633759058447	0.946079016839	0.058973683320	0.150987320229	0.462949133231	-0.058886679678	-0.405467048315	0.147706496637	0.245302794919
0.101522451500	0.634240917933	0.946196947762	0.058777706508	0.150644688680	0.464236204090	-0.057813311804	-0.404567134447	0.147675087052	0.243963297044
0.101912479440	0.634722162130	0.946314431332	0.058583314818	0.150300696867	0.465518765923	-0.056754798736	-0.403666596738	0.147639712262	0.242617567966
0.102302507379	0.635202788948	0.946431471298	0.058390513897	0.149955390678	0.466796647799	-0.055711120877	-0.402765524564	0.147600497344	0.241265695100
0.102692535319	0.635682796282	0.946548071600	0.058199309336	0.149608815760	0.468069678801	-0.054682256741	-0.401864006237	0.147557564350	0.239907771081
0.103082563258	0.636162182017	0.946664236368	0.058009706676	0.149261017519	0.469337688033	-0.053668183047	-0.400962129043	0.147511032333	0.238543893926
0.103472591198	0.636640944023	0.946779969914	0.057821711408	0.148912041121	0.470600504634	-0.052668874802	-0.400059979270	0.147461017361	0.237174167216
0.103862619137	0.637119080161	0.946895276733	0.057635328970	0.148561931495	0.471857957786	-0.051684305377	-0.399157642243	0.147407632542	0.235798700274
0.104252647076	0.637596588280	0.947010161497	0.057450564754	0.148210733338	0.473109876719	-0.050714446578	-0.398255202355	0.147350988031	0.234417608356
0.104642675016	0.638073466219	0.947124629050	0.057267424102	0.147858491116	0.474356090726	-0.049759268708	-0.397352743097	0.147291191047	0.233031012849
0.105032702955	0.638549711807	0.947238684408	0.057085912305	0.147505249074	0.475596429162	-0.048818740634	-0.396450347081	0.147228345874	0.231639041473
0.105422730895	0.639025322863	0.947352332749	0.056906034604	0.147151051236	0.476830721454	-0.047892829831	-0.395548096071	0.147162553870	0.230241828491
0.105812758834	0.639500297201	0.947465579413	0.056727796188	0.146795941417	0.478058797108	-0.046981502445	-0.394646071001	0.147093913463	0.228839514922
0.106202786774	0.639974632629	0.947578429895	0.056551202194	0.146439963231	0.479280485707	-0.046084723331	-0.393744352000	0.147022520148	0.227432248763
0.106592814713	0.640448326950	0.947690889838	0.056376257700	0.146083160097	0.480495616922	-0.045202456101	-0.392843018410	0.146948466482	0.226020185211
0.106982842653	0.640921377964	0.947802965031	0.056202967728	0.145725575253	0.481704020513	-0.044334663166	-0.391942148803	0.146871842067	0.224603486893
0.107372870592	0.641393783474	0.947914661402	0.056031337235	0.145367251764	0.482905526329	-0.043481305774	-0.391041820992	0.146792733538	0.223182324098
0.107762898532	0.641865541284	0.948025985011	0.055861371114	0.145008232536	0.484099964319	-0.042642344045	-0.390142112047	0.146711224546	0.221756875007
0.108152926471	0.642336649203	0.948136942043	0.055693074186	0.144648560333	0.485287164526	-0.041817737008	-0.389243098298	0.146627395728	0.220327325924
0.108542954411	0.642807105049	0.948247538805	0.055526451196	0.144288277787	0.486466957095	-0.041007442630	-0.388344855347	0.146541324691	0.218893871517
0.108932982350	0.643276906653	0.948357781712	0.055361506810	0.143927427415	0.487639172273	-0.040211417849	-0.387447458068	0.146453085975	0.217456715037
0.109323010290	0.643746051860	0.948467677287	0.055198245603	0.143566051641	0.488803640409	-0.039429618605	-0.386550980604	0.146362751025	0.216016068555
0.109713038229	0.644214538535	0.948577232147	0.055036672058	0.143204192811	0.489960191962	-0.038661999862	-0.385655496372	0.146270388155	0.214572153178
0.110103066168	0.644682364566	0.948686453000	0.054876790553	0.142841893212	0.491108657496	-0.037908515639	-0.384761078047	0.146176062515	0.213125199264
0.110493094108	0.645149527871	0.948795346628	0.054718605359	0.142479195100	0.492248867684	-0.037169119034	-0.383867797562	0.146079836048	0.211675446626
0.110883122047	0.645616026399	0.948903919889	0.054562120625	0.142116140714	0.493380653310	-0.036443762244	-0.382975726089	0.145981767456	0.210223144729
0.111273149987	0.646081858139	0.949012179695	0.054407340373	0.141752772309	0.494503845272	-0.035732396594	-0.382084934029	0.145881912154	0.208768552866
0.111663177926	0.646547021124	0.949120133011	0.054254268486	0.141389132176	0.495618274580	-0.035034972551	-0.381195490989	0.145780322236	0.207311940322
0.112053205866	0.647011513436	0.949227786841	0.054102908698	0.141025262669	0.496723772358	-0.034351439744	-0.380307465763	0.145677046429	0.205853586518
0.112443233805	0.647475333212	0.949335148214	0.053953264581	0.140661206237	0.497820169848	-0.033681746987	-0.379420926304	0.145572130060	0.204393781133
0.112833261745	0.647938478654	0.949442224177	0.053805339537	0.140297005449	0.498907298410	-0.033025842288	-0.378535939702	0.145465615015	0.202932824201
0.113223289684	0.648400948032	0.949549021779	0.053659136782	0.139932703028	0.499984989523	-0.032383672869	-0.377652572148	0.145357539708	0.201471026179
0.113613317624	0.648862739691	0.949655548059	0.053514659334	0.139568341880	0.501053074789	-0.031755185172	-0.376770888901	0.145247939048	0.200008707982
0.114003345563	0.649323852063	0.949761810037	0.053371909999	0.139203965129	0.502111385933	-0.031140324872	-0.375890954251	0.145136844413	0.198546200988
0.114393373503	0.649784283668	0.949867814690	0.053230891360	0.138839616149	0.503159754805	-0.030539036882	-0.375012831485	0.145024283631	0.197083846999
0.114783401442	0.650244033127	0.949973568951	0.053091605760	0.138475338597	0.504198013385	-0.029951265358	-0.374136582836	0.144910280964	0.195621998160
0.115173429382	0.650703099168	0.950079079683	0.052954055287	0.138111176450	0.505225993784	-0.029376953695	-0.373262269448	0.144794857101	0.194161016838
0.115563457321	0.651161480635	0.950184353671	0.052818241762	0.137747174039	0.506243528244	-0.028816044530	-0.372389951323	0.144678029161	0.192701275447
0.115953485260	0.651619176495	0.950289397603	0.052684166721	0.137383376086	0.507250449147	-0.028268479724	-0.371519687277	0.144559810701	0.191243156215
0.116343513200	0.652076185849	0.950394218055	0.052551831401	0.137019827735	0.508246589015	-0.027734200356	-0.370651534892	0.144440211740	0.189787050907
0.116733541139	0.652532507936	0.950498821478	0.052421236726	0.136656574593	0.509231780515	-0.027213146699	-0.369785550461	0.144319238792	0.188333360478
0.117123569079	0.652988142147	0.950603214176	0.052292383289	0.136293662761	0.510205856463	-0.026705258198	-0.368921788939	0.144196894912	0.186882494667
0.117513597018	0.653443088031	0.950707402297	0.052165271343	0.135931138868	0.511168649828	-0.026210473431	-0.368060303893	0.144073179755	0.185434871524
0.117903624958	0.653897345301	0.950811391808	0.052039900778	0.135569050104	0.512119993738	-0.025728730074	-0.367201147451	0.143948089654	0.183990916873
0.118293652897	0.654350913848	0.950915188488	0.051916271115	0.135207444252	0.513059721485	-0.025259964846	-0.366344370246	0.143821617708	0.182551063696
0.118683680837	0.654803793338	0.951018798147	0.051794382499	0.134846368205	0.513987663782	-0.024804105381	-0.365490020640	0.143693749383	0.181115755622
0.119073708776	0.655255984779	0.951122225651	0.051674231767	0.134485872537	0.514903662217	-0.024361094112	-0.364638147549	0.143564479870	0.179685431014
0.119463736716	0.655707488065	0.951225476385	0.051555818560	0.134126001795	0.515807554208	-0.023930838102	-0.363788796069	0.143433787338	0.178260546295
0.119853764655	0.656158303597	0.951328555248	0.051439141280	0.133766800272	0.516699184483	-0.023513239587	-0.362942010274	0.143301650575	0.176841559866
0.120243792595	0.656608431886	0.951431466887	0.051324198089	0.133408310624	0.517578402418	-0.023108189687	-0.362097832475	0.143168044877	0.175428934711
0.120633820534	0.657057873563	0.951534215676	0.051210986881	0.133050573937	0.518445062117	-0.022715569438	-0.361256303178	0.143032942292	0.174023137265
0.121023848474	0.657506629387	0.951636805701	0.051099505275	0.132693629800	0.519299022463	-0.022335250727	-0.360417461053	0.142896311879	0.172624636209
0.121413876413	0.657954700254	0.951739240747	0.050989750595	0.132337516373	0.520140147172	-0.021967097121	-0.359581342901	0.142758119989	0.171233901201
0.121803904352	0.658402087201	0.951841524286	0.050881719859	0.131982270445	0.520968304816	-0.021610964612	-0.358747983627	0.142618330556	0.169851401551
0.122193932292	0.658848791416	0.951943659458	0.050775409769	0.131627927501	0.521783368846	-0.021266702278	-0.357917416224	0.142476905411	0.168477604841
0.122583960231	0.659294814240	0.952045649069	0.050670816699	0.131274521767	0.522585217605	-0.020934152871	-0.357089671750	0.142333804608	0.167112975501
0.122973988171	0.659740157172	0.952147495572	0.050567936693	0.130922086262	0.523373734325	-0.020613153337	-0.356264779330	0.142188986767	0.165757973342
0.123364016110	0.660184821873	0.952249201068	0.050466765456	0.130570652840	0.524148807123	-0.020303535275	-0.355442766145	0.142042409429	0.164413052063
0.123754044050	0.660628810167	0.952350767294	0.050367298351	0.130220252225	0.524910328991	-0.020005125336	-0.354623657442	0.141894029417	0.163078657740
0.124144071989	0.661072124044	0.952452195619	0.050269530405	0.129870914043	0.525658197778	-0.019717745576	-0.353807476551	0.141743803219	0.161755227294
0.124534099929	0.661514765654	0.952553487045	0.050173456306	0.129522666843	0.526392316165	-0.019441213757	-0.352994244896	0.141591687361	0.160443186975
0.124924127868	0.661956737311	0.952654642200	0.050079070411	0.129175538115	0.527112591646	-0.019175343610	-0.352183982033	0.141437638796	0.159142950843
0.125314155808	0.662398041489	0.952755661345	0.049986366752	0.128829554301	0.527818936497	-0.018919945055	-0.351376705683	0.141281615291	0.157854919289
0.125704183747	0.662838680815	0.952856544371	0.049895339046	0.128484740801	0.528511267746	-0.018674824402	-0.350572431774	0.141123575812	0.156579477580
0.126094211687	0.663278658068	0.952957290807	0.049805980709	0.128141121967	0.529189507141	-0.018439784503	-0.349771174496	0.140963480900	0.155316994457
0.126484239626	0.663717976169	0.953057899826	0.049718284870	0.127798721096	0.529853581119	-0.018214624904	-0.348972946355	0.140801293050	0.154067820802
0.126874267566	0.664156638175	0.953158370250	0.049632244384	0.127457560418	0.530503420776	-0.017999141960	-0.348177758242	0.140636977063	0.152832288364
0.127264295505	0.664594647270	0.953258700565	0.049547851857	0.127117661077	0.531138961833	-0.017793128953	-0.347385619500	0.140470500401	0.151610708580
0.127654323444	0.665032006759	0.953358888926	0.049465099661	0.126779043104	0.531760144608	-0.017596376192	-0.346596538006	0.140301833511	0.150403371486
0.128044351384	0.665468720050	0.953458933175	0.049383979961	0.126441725387	0.532366913991	-0.017408671124	-0.345810520244	0.140130950136	0.149210544734
0.128434379323	0.665904790651	0.953558830851	0.049304484733	0.126105725642	0.532959219416	-0.017229798445	-0.345027571397	0.139957827601	0.148032472723
0.128824407263	0.666340222155	0.953658579209	0.049226605793	0.125771060374	0.533537014851	-0.017059540228	-0.344247695434	0.139782447073	0.146869375846
0.129214435202	0.666775018225	0.953758175234	0.049150334822	0.125437744836	0.534100258779	-0.016897676083	-0.343470895197	0.139604793794	0.145721449865
0.129604463142	0.667209182586	0.953857615660	0.049075663391	0.125105792986	0.534648914196	-0.016743983336	-0.342697172500	0.139424857287	0.144588865423
0.129994491081	0.667642719008	0.953956896986	0.049002582990	0.124775217444	0.535182948619	-0.016598237264	-0.341926528216	0.139242631525	0.143471767676
0.130384519021	0.668075631294	0.954056015498	0.048931085055	0.124446029443	0.535702334092	-0.016460211372	-0.341158962377	0.139058115075	0.142370276074
0.130774546960	0.668507923269	0.954154967286	0.048861160992	0.124118238786	0.536207047222	-0.016329677741	-0.340394474260	0.138871311205	0.141284484268
0.131164574900	0.668939598761	0.954253748265	0.048792802213	0.123791853792	0.536697069213	-0.016206407434	-0.339633062485	0.138682227958	0.140214460155
0.131554602839	0.669370661592	0.954352354193	0.048726000151	0.123466881250	0.537172385921	-0.016090170991	-0.338874725102	0.138490878197	0.139160246049
0.131944630779	0.669801115563	0.954450780694	0.048660746297	0.123143326376	0.537632987922	-0.015980738998	-0.338119459675	0.138297279611	0.138121858980
0.132334658718	0.670230964442	0.954549023273	0.048597032220	0.122821192758	0.538078870596	-0.015877882742	-0.337367263371	0.138101454695	0.137099291120
0.132724686658	0.670660211949	0.954647077340	0.048534849593	0.122500482316	0.538510034226	-0.015781374946	-0.336618133033	0.137903430698	0.136092510308
0.133114714597	0.671088861745	0.954744938224	0.048474190219	0.122181195258	0.538926484105	-0.015690990577	-0.335872065263	0.137703239535	0.135101460698
0.133504742536	0.671516917424	0.954842601197	0.048415046048	0.121863330037	0.539328230659	-0.015606507709	-0.335129056483	0.137500917682	0.134126063492
0.133894770476	0.671944382495	0.954940061485	0.048357409204	0.121546883313	0.539715289575	-0.015527708429	-0.334389103006	0.137296506036	0.133166217773
0.134284798415	0.672371260377	0.955037314292	0.048301271999	0.121231849916	0.540087681929	-0.015454379752	-0.333652201096	0.137090049756	0.132221801416
0.134674826355	0.672797554388	0.955134354809	0.048246626957	0.120918222818	0.540445434313	-0.015386314532	-0.332918347015	0.136881598070	0.131292672063
0.135064854294	0.673223267735	0.955231178236	0.048193466823	0.120605993097	0.540788578961	-0.015323312315	-0.332187537076	0.136671204083	0.130378668176
0.135454882234	0.673648403507	0.955327779790	0.048141784582	0.120295149919	0.541117153854	-0.015265180129	-0.331459767680	0.136458924539	0.129479610125
0.135844910173	0.674072964668	0.955424154725	0.048091573470	0.119985680510	0.541431202815	-0.015211733177	-0.330735035353	0.136244819591	0.128595301336
0.136234938113	0.674496954051	0.955520298340	0.048042826984	0.119677570141	0.541730775594	-0.015162795401	-0.330013336772	0.136028952544	0.127725529457
0.136624966052	0.674920374351	0.955616205991	0.047995538891	0.119370802107	0.542015927920	-0.015118199926	-0.329294668786	0.135811389586	0.126870067562
0.137014993992	0.675343228122	0.955711873106	0.047949703235	0.119065357716	0.542286721553	-0.015077789366	-0.328579028438	0.135592199521	0.126028675358
0.137405021931	0.675765517769	0.955807295188	0.047905314343	0.118761216265	0.542543224319	-0.015041415996	-0.327866412972	0.135371453484	0.125201100407
0.137795049871	0.676187245551	0.955902467831	0.047862366833	0.118458355033	0.542785510134	-0.015008941818	-0.327156819846	0.135149224661	0.124387079334
0.138185077810	0.676608413571	0.955997386721	0.047820855612	0.118156749247	0.543013659041	-0.014980238521	-0.326450246735	0.134925588007	0.123586339038
0.138575105749	0.677029023777	0.956092047647	0.047780775884	0.117856372062	0.543227757250	-0.014955187378	-0.325746691538	0.134700619966	0.122798597870
0.138965133689	0.677449077957	0.956186446506	0.047742123156	0.117557194517	0.543427897211	-0.014933679093	-0.325046152380	0.134474398196	0.122023566791
0.139355161628	0.677868577735	0.956280579304	0.047704893238	0.117259185483	0.543614177721	-0.014915613650	-0.324348627620	0.134247001303	0.121260950500
0.139745189568	0.678287524571	0.956374442165	0.047669082254	0.116962311589	0.543786704092	-0.014900900180	-0.323654115861	0.134018508588	0.120510448524
0.140135217507	0.678705919747	0.956468031326	0.047634686649	0.116666537120	0.543945588407	-0.014889456902	-0.322962615962	0.133788999807	0.119771756257
0.140525245447	0.679123764371	0.956561343142	0.047601703203	0.116371823883	0.544090949873	-0.014881211174	-0.322274127068	0.133558554944	0.119044565973
0.140915273386	0.679541059359	0.956654374086	0.047570129050	0.116078131018	0.544222915346	-0.014876099720	-0.321588648644	0.133327254009	0.118328567771
0.141305301326	0.679957805426	0.956747120740	0.047539961707	0.115785414743	0.544341620048	-0.014874069098	-0.320906180535	0.133095176859	0.117623450489
0.141695329265	0.680374003067	0.956839579797	0.047511199107	0.115493628005	0.544447208577	-0.014875076509	-0.320226723045	0.132862403049	0.116928902555
0.142085357205	0.680789652533	0.956931748049	0.047483839661	0.115202720003	0.544539836307	-0.014879091061	-0.319550277062	0.132629011715	0.116244612804
0.142475385144	0.681204753797	0.957023622376	0.047457882328	0.114912635528	0.544619671332	-0.014886095606	-0.318876844226	0.132395081508	0.115570271243
0.142865413084	0.681619306502	0.957115199735	0.047433326730	0.114623314041	0.544686897171	-0.014896089502	-0.318206427176	0.132160690584	0.114905569776
0.143255441023	0.682033309897	0.957206477131	0.047410173300	0.114334688412	0.544741716524	-0.014909092653	-0.317539029896	0.131925916664	0.114250202898
0.143645468963	0.682446762746	0.957297451596	0.047388423490	0.114046683256	0.544784356236	-0.014925150926	-0.316874658176	0.131690837188	0.113603868346
0.144035496902	0.682859663223	0.957388120149	0.047368079999	0.113759213015	0.544815072947	-0.014944342016	-0.316213320135	0.131455529512	0.112966267720
0.144425524841	0.683272008845	0.957478479784	0.047349146924	0.113472180606	0.544834156856	-0.014966777746	-0.315555026557	0.131220070985	0.112337107051
0.144815552781	0.683683796549	0.957568527486	0.047331629569	0.113185478613	0.544841927445	-0.014992593875	-0.314899790444	0.130984538532	0.111716097241
0.145205580720	0.684095023011	0.957658260328	0.047315533677	0.112898994750	0.544838715963	-0.015021921108	-0.314247625268	0.130749007409	0.111102954308
0.145595608660	0.684505685049	0.957747675588	0.047300864486	0.112612618846	0.544824843759	-0.015054853489	-0.313598542820	0.130513549760	0.110497399403
0.145985636599	0.684915779779	0.957836770788	0.047287626373	0.112326245587	0.544800614663	-0.015091441831	-0.312952552426	0.130278234138	0.109899158785
0.146375664539	0.685325304616	0.957925543684	0.047275822854	0.112039774638	0.544766315638	-0.015131700134	-0.312309660984	0.130043125571	0.109307963817
0.146765692478	0.685734257265	0.958013992256	0.047265456613	0.111753110549	0.544722217951	-0.015175611921	-0.311669873055	0.129808285666	0.108723550994
0.147155720418	0.686142635712	0.958102114693	0.047256529539	0.111466162602	0.544668578378	-0.015223135805	-0.311033190976	0.129573772703	0.108145661990
0.147545748357	0.686550438204	0.958189909390	0.047249042767	0.111178844599	0.544605640412	-0.015274210358	-0.310399614971	0.129339641736	0.107574043708
0.147935776297	0.686957663240	0.958277374926	0.047242996718	0.110891074637	0.544533635444	-0.015328758304	-0.309769143276	0.129105944687	0.107008448348
0.148325804236	0.687364309551	0.958364510064	0.047238391148	0.110602774857	0.544452783855	-0.015386690045	-0.309141772250	0.128872730438	0.106448633469
0.148715832176	0.687770376087	0.958451313733	0.047235225182	0.110313871215	0.544363296006	-0.015447906592	-0.308517496486	0.128640044915	0.105894362054
0.149105860115	0.688175862003	0.958537785022	0.047233497359	0.110024293256	0.544265373114	-0.015512301945	-0.307896308918	0.128407931165	0.105345402563
0.149495888055	0.688580766645	0.958623923172	0.047233205663	0.109733973905	0.544159208020	-0.015579765014	-0.307278200909	0.128176429432	0.104801528988
0.149885915994	0.688985089542	0.958709727567	0.047234347557	0.109442849280	0.544044985865	-0.015650181163	-0.306663162342	0.127945577223	0.104262520890
0.150275943933	0.689388830389	0.958795197728	0.047236920013	0.109150858507	0.543922884684	-0.015723433428	-0.306051181699	0.127715409378	0.103728163429
0.150665971873	0.689791989045	0.958880333301	0.047240919539	0.108857943560	0.543793075926	-0.015799403491	-0.305442246140	0.127485958134	0.103198247384
0.151055999812	0.690194565519	0.958965134057	0.047246342205	0.108564049105	0.543655724925	-0.015877972438	-0.304836341566	0.127257253187	0.102672569158
0.151446027752	0.690596559962	0.959049599882	0.047253183668	0.108269122356	0.543510991310	-0.015959021361	-0.304233452692	0.127029321756	0.102150930774
0.151836055691	0.690997972660	0.959133730772	0.047261439192	0.107973112945	0.543359029384	-0.016042431814	-0.303633563106	0.126802188648	0.101633139862
0.152226083631	0.691398804028	0.959217526825	0.047271103670	0.107675972789	0.543199988461	-0.016128086176	-0.303036655327	0.126575876315	0.101119009628
0.152616111570	0.691799054602	0.959300988241	0.047282171645	0.107377655979	0.543034013175	-0.016215867915	-0.302442710866	0.126350404925	0.100608358822
0.153006139510	0.692198725031	0.959384115310	0.047294637327	0.107078118662	0.542861243758	-0.016305661787	-0.301851710271	0.126125792415	0.100101011687
0.153396167449	0.692597816076	0.959466908413	0.047308494610	0.106777318941	0.542681816303	-0.016397353985	-0.301263633186	0.125902054563	0.099596797910
0.153786195389	0.692996328597	0.959549368014	0.047323737091	0.106475216775	0.542495862995	-0.016490832233	-0.300678458396	0.125679205048	0.099095552556
0.154176223328	0.693394263556	0.959631494657	0.047340358081	0.106171773883	0.542303512334	-0.016585985851	-0.300096163871	0.125457255509	0.098597115998
0.154566251268	0.693791622005	0.959713288960	0.047358350627	0.105866953661	0.542104889335	-0.016682705791	-0.299516726818	0.125236215617	0.098101333846
0.154956279207	0.694188405086	0.959794751613	0.047377707517	0.105560721095	0.541900115715	-0.016780884643	-0.298940123714	0.125016093130	0.097608056858
0.155346307147	0.694584614024	0.959875883372	0.047398421300	0.105253042683	0.541689310066	-0.016880416636	-0.298366330355	0.124796893960	0.097117140860
0.155736335086	0.694980250122	0.959956685058	0.047420484298	0.104943886363	0.541472588018	-0.016981197610	-0.297795321893	0.124578622237	0.096628446651
0.156126363025	0.695375314761	0.960037157550	0.047443888612	0.104633221441	0.541250062387	-0.017083124986	-0.297227072871	0.124361280366	0.096141839914
0.156516390965	0.695769809392	0.960117301786	0.047468626142	0.104321018527	0.541021843316	-0.017186097728	-0.296661557264	0.124144869092	0.095657191112
0.156906418904	0.696163735535	0.960197118755	0.047494688591	0.104007249471	0.540788038406	-0.017290016291	-0.296098748509	0.123929387563	0.095174375398
0.157296446844	0.696557094774	0.960276609496	0.047522067479	0.103691887302	0.540548752838	-0.017394782571	-0.295538619544	0.123714833386	0.094693272505
0.157686474783	0.696949889033	0.960355774765	0.047550754069	0.103374914663	0.540304063843	-0.017500299303	-0.294981143994	0.123501203075	0.094213776232
0.158076502723	0.697342119460	0.960434616345	0.047580739742	0.103056290175	0.540054123689	-0.017606481262	-0.294426291804	0.123288491007	0.093735755594
0.158466530662	0.697733788092	0.960513135057	0.047612015488	0.102735999243	0.539799006591	-0.017713253306	-0.293874036094	0.123076691575	0.093259112516
0.158856558602	0.698124896742	0.960591332079	0.047644572282	0.102414020348	0.539538810518	-0.017820553866	-0.293324348767	0.122865798067	0.092783743095
0.159246586541	0.698515447277	0.960669208615	0.047678400994	0.102090333401	0.539273631592	-0.017928332007	-0.292777201612	0.122655802942	0.092309547289
0.159636614481	0.698905441611	0.960746765892	0.047713492399	0.101764919697	0.539003563957	-0.018036545990	-0.292232566327	0.122446697856	0.091836428885
0.160026642420	0.699294881706	0.960824005163	0.047749837184	0.101437761863	0.538728699700	-0.018145162060	-0.291690414530	0.122238473682	0.091364295462
0.160416670360	0.699683769568	0.960900927703	0.047787425956	0.101108843806	0.538449128794	-0.018254153422	-0.291150717787	0.122031120541	0.090893058346
0.160806698299	0.700072107245	0.960977534807	0.047826249248	0.100778150662	0.538164939069	-0.018363499369	-0.290613447626	0.121824627831	0.090422632549
0.161196726239	0.700459896823	0.961053827791	0.047866297530	0.100445668746	0.537876216210	-0.018473184544	-0.290078575558	0.121618984261	0.089952936710
0.161586754178	0.700847140427	0.961129807991	0.047907561215	0.100111385500	0.537583043756	-0.018583198308	-0.289546073102	0.121414177883	0.089483893029
0.161976782117	0.701233840212	0.961205476757	0.047950030668	0.099775289445	0.537285503124	-0.018693534194	-0.289015911800	0.121210196131	0.089015427192
0.162366810057	0.701619998367	0.961280835457	0.047993696211	0.099437370130	0.536983673636	-0.018804189448	-0.288488063241	0.121007025849	0.088547468299
0.162756837996	0.702005617107	0.961355885474	0.048038548134	0.099097618091	0.536677632557	-0.018915164619	-0.287962499076	0.120804653334	0.088079948788
0.163146865936	0.702390698674	0.961430628203	0.048084576700	0.098756024803	0.536367455137	-0.019026463219	-0.287439191044	0.120603064368	0.087612804355
0.163536893875	0.702775245334	0.961505065051	0.048131772151	0.098412582634	0.536053214652	-0.019138091411	-0.286918110981	0.120402244251	0.087145973879
0.163926921815	0.703159259373	0.961579197435	0.048180124717	0.098067284806	0.535734982457	-0.019250057748	-0.286399230846	0.120202177839	0.086679399336
0.164316949754	0.703542743097	0.961653026783	0.048229624620	0.097720125357	0.535412828036	-0.019362372944	-0.285882522732	0.120002849578	0.086213025723
0.164706977694	0.703925698828	0.961726554530	0.048280262081	0.097371099095	0.535086819050	-0.019475049663	-0.285367958886	0.119804243533	0.085746800978
0.165097005633	0.704308128903	0.961799782120	0.048332027327	0.097020201570	0.534757021393	-0.019588102339	-0.284855511722	0.119606343425	0.085280675900
0.165487033573	0.704690035671	0.961872711000	0.048384910594	0.096667429030	0.534423499240	-0.019701547019	-0.284345153835	0.119409132660	0.084814604066
0.165877061512	0.705071421494	0.961945342625	0.048438902132	0.096312778393	0.534086315102	-0.019815401217	-0.283836858017	0.119212594360	0.084348541761
0.166267089452	0.705452288740	0.962017678454	0.048493992215	0.095956247210	0.533745529874	-0.019929683783	-0.283330597268	0.119016711394	0.083882447893
0.166657117391	0.705832639786	0.962089719947	0.048550171138	0.095597833637	0.533401202887	-0.020044414788	-0.282826344809	0.118821466402	0.083416283921
0.167047145331	0.706212477016	0.962161468568	0.048607429227	0.095237536404	0.533053391954	-0.020159615423	-0.282324074094	0.118626841831	0.082950013776
0.167437173270	0.706591802817	0.962232925783	0.048665756842	0.094875354786	0.532702153421	-0.020275307898	-0.281823758820	0.118432819951	0.082483603792
0.167827201209	0.706970619577	0.962304093057	0.048725144380	0.094511288578	0.532347542212	-0.020391515358	-0.281325372936	0.118239382889	0.082017022631
0.168217229149	0.707348929688	0.962374971858	0.048785582277	0.094145338064	0.531989611873	-0.020508261803	-0.280828890653	0.118046512650	0.081550241209
0.168607257088	0.707726735542	0.962445563650	0.048847061016	0.093777503998	0.531628414615	-0.020625572015	-0.280334286454	0.117854191140	0.081083232631
0.168997285028	0.708104039528	0.962515869898	0.048909571125	0.093407787579	0.531264001361	-0.020743471489	-0.279841535100	0.117662400190	0.080615972120
0.169387312967	0.708480844034	0.962585892065	0.048973103186	0.093036190424	0.530896421780	-0.020861986373	-0.279350611639	0.117471121574	0.080148436947
0.169777340907	0.708857151446	0.962655631609	0.049037647830	0.092662714553	0.530525724330	-0.020981143408	-0.278861491410	0.117280337036	0.079680606373
0.170167368846	0.709232964142	0.962725089988	0.049103195748	0.092287362363	0.530151956297	-0.021100969873	-0.278374150051	0.117090028302	0.079212461576
0.170557396786	0.709608284499	0.962794268656	0.049169737687	0.091910136614	0.529775163828	-0.021221493539	-0.277888563504	0.116900177104	0.078743985594
0.170947424725	0.709983114885	0.962863169060	0.049237264456	0.091531040404	0.529395391969	-0.021342742616	-0.277404708022	0.116710765196	0.078275163261
0.171337452665	0.710357457661	0.962931792647	0.049305766924	0.091150077156	0.529012684698	-0.021464745711	-0.276922560168	0.116521774370	0.077805981148
0.171727480604	0.710731315183	0.963000140854	0.049375236028	0.090767250599	0.528627084957	-0.021587531787	-0.276442096826	0.116333186472	0.077336427504
0.172117508544	0.711104689795	0.963068215118	0.049445662770	0.090382564753	0.528238634685	-0.021711130122	-0.275963295197	0.116144983419	0.076866492197
0.172507536483	0.711477583833	0.963136016865	0.049517038219	0.089996023914	0.527847374847	-0.021835570271	-0.275486132809	0.115957147210	0.076396166660
0.172897564423	0.711849999625	0.963203547518	0.049589353515	0.089607632636	0.527453345461	-0.021960882034	-0.275010587512	0.115769659945	0.075925443837
0.173287592362	0.712221939486	0.963270808494	0.049662599867	0.089217395722	0.527056585633	-0.022087095419	-0.274536637488	0.115582503829	0.075454318125
0.173677620301	0.712593405721	0.963337801200	0.049736768557	0.088825318206	0.526657133573	-0.022214240609	-0.274064261246	0.115395661196	0.074982785328
0.174067648241	0.712964400626	0.963404527040	0.049811850941	0.088431405344	0.526255026633	-0.022342347939	-0.273593437628	0.115209114508	0.074510842599
0.174457676180	0.713334926481	0.963470987407	0.049887838447	0.088035662602	0.525850301321	-0.022471447859	-0.273124145806	0.115022846374	0.074038488397
0.174847704120	0.713704985557	0.963537183687	0.049964722579	0.087638095639	0.525442993332	-0.022601570910	-0.272656365284	0.114836839557	0.073565722433
0.175237732059	0.714074580110	0.963603117261	0.050042494915	0.087238710304	0.525033137570	-0.022732747700	-0.272190075900	0.114651076986	0.073092545625
0.175627759999	0.714443712386	0.963668789499	0.050121147112	0.086837512621	0.524620768167	-0.022865008876	-0.271725257824	0.114465541760	0.072618960050
0.176017787938	0.714812384615	0.963734201762	0.050200670901	0.086434508779	0.524205918508	-0.022998385101	-0.271261891556	0.114280217159	0.072144968900
0.176407815878	0.715180599015	0.963799355406	0.050281058092	0.086029705123	0.523788621248	-0.023132907032	-0.270799957929	0.114095086655	0.071670576436
0.176797843817	0.715548357789	0.963864251774	0.050362300571	0.085623108148	0.523368908336	-0.023268605300	-0.270339438105	0.113910133913	0.071195787946
0.177187871757	0.715915663128	0.963928892203	0.050444390303	0.085214724486	0.522946811033	-0.023405510487	-0.269880313576	0.113725342802	0.070720609702
0.177577899696	0.716282517207	0.963993278019	0.050527319331	0.084804560900	0.522522359926	-0.023543653107	-0.269422566159	0.113540697401	0.070245048916
0.177967927636	0.716648922187	0.964057410540	0.050611079776	0.084392624276	0.522095584952	-0.023683063590	-0.268966177999	0.113356182000	0.069769113706
0.178357955575	0.717014880215	0.964121291074	0.050695663837	0.083978921619	0.521666515412	-0.023823772259	-0.268511131563	0.113171781114	0.069292813049
0.178747983514	0.717380393424	0.964184920919	0.050781063791	0.083563460038	0.521235179987	-0.023965809319	-0.268057409640	0.112987479480	0.068816156746
0.179138011454	0.717745463930	0.964248301364	0.050867271995	0.083146246746	0.520801606758	-0.024109204836	-0.267604995339	0.112803262065	0.068339155383
0.179528039393	0.718110093838	0.964311433687	0.050954280881	0.082727289055	0.520365823216	-0.024253988727	-0.267153872082	0.112619114070	0.067861820295
0.179918067333	0.718474285235	0.964374319158	0.051042082963	0.082306594361	0.519927856280	-0.024400190740	-0.266704023610	0.112435020934	0.067384163530
0.180308095272	0.718838040194	0.964436959035	0.051130670829	0.081884170150	0.519487732310	-0.024547840443	-0.266255433971	0.112250968336	0.066906197810
0.180698123212	0.719201360774	0.964499354566	0.051220037147	0.081460023981	0.519045477125	-0.024696967212	-0.265808087523	0.112066942200	0.066427936502
0.181088151151	0.719564249018	0.964561506989	0.051310174661	0.081034163492	0.518601116011	-0.024847600215	-0.265361968928	0.111882928694	0.065949393578
0.181478179091	0.719926706955	0.964623417532	0.051401076192	0.080606596384	0.518154673736	-0.024999768405	-0.264917063151	0.111698914240	0.065470583586
0.181868207030	0.720288736599	0.964685087412	0.051492734639	0.080177330427	0.517706174566	-0.025153500503	-0.264473355455	0.111514885508	0.064991521617
0.182258234970	0.720650339949	0.964746517836	0.051585142974	0.079746373446	0.517255642272	-0.025308824995	-0.264030831396	0.111330829422	0.064512223273
0.182648262909	0.721011518989	0.964807709998	0.051678294248	0.079313733324	0.516803100146	-0.025465770115	-0.263589476824	0.111146733161	0.064032704634
0.183038290849	0.721372275688	0.964868665086	0.051772181585	0.078879417993	0.516348571009	-0.025624363838	-0.263149277876	0.110962584163	0.063552982231
0.183428318788	0.721732612003	0.964929384272	0.051866798185	0.078443435434	0.515892077227	-0.025784633875	-0.262710220973	0.110778370121	0.063073073013
0.183818346728	0.722092529874	0.964989868720	0.051962137321	0.078005793670	0.515433640717	-0.025946607658	-0.262272292817	0.110594078987	0.062592994322
0.184208374667	0.722452031226	0.965050119583	0.052058192341	0.077566500765	0.514973282959	-0.026110312339	-0.261835480384	0.110409698975	0.062112763860
0.184598402606	0.722811117971	0.965110138003	0.052154956665	0.077125564819	0.514511025009	-0.026275774776	-0.261399770927	0.110225218555	0.061632399665
0.184988430546	0.723169792008	0.965169925110	0.052252423785	0.076682993967	0.514046887505	-0.026443021533	-0.260965151964	0.110040626462	0.061151920082
0.185378458485	0.723528055219	0.965229482023	0.052350587266	0.076238796371	0.513580890678	-0.026612078869	-0.260531611279	0.109855911690	0.060671343740
0.185768486425	0.723885909473	0.965288809852	0.052449440745	0.075792980226	0.513113054365	-0.026782972734	-0.260099136918	0.109671063491	0.060190689518
0.186158514364	0.724243356627	0.965347909694	0.052548977927	0.075345553747	0.512643398010	-0.026955728762	-0.259667717181	0.109486071383	0.059709976531
0.186548542304	0.724600398522	0.965406782634	0.052649192590	0.074896525174	0.512171940683	-0.027130372269	-0.259237340624	0.109300925140	0.059229224097
0.186938570243	0.724957036986	0.965465429749	0.052750078579	0.074445902767	0.511698701078	-0.027306928245	-0.258807996050	0.109115614798	0.058748451714
0.187328598183	0.725313273833	0.965523852102	0.052851629808	0.073993694802	0.511223697532	-0.027485421353	-0.258379672506	0.108930130653	0.058267679043
0.187718626122	0.725669110866	0.965582050746	0.052953840261	0.073539909572	0.510746948025	-0.027665875922	-0.257952359280	0.108744463258	0.057786925876
0.188108654062	0.726024549871	0.965640026724	0.053056703987	0.073084555382	0.510268470192	-0.027848315946	-0.257526045896	0.108558603424	0.057306212121
0.188498682001	0.726379592624	0.965697781064	0.053160215102	0.072627640548	0.509788281330	-0.028032765079	-0.257100722113	0.108372542221	0.056825557776
0.188888709941	0.726734240888	0.965755314787	0.053264367790	0.072169173396	0.509306398404	-0.028219246634	-0.256676377913	0.108186270973	0.056344982912
0.189278737880	0.727088496410	0.965812628901	0.053369156298	0.071709162260	0.508822838057	-0.028407783578	-0.256253003508	0.107999781261	0.055864507647
0.189668765820	0.727442360928	0.965869724403	0.053474574937	0.071247615477	0.508337616616	-0.028598398532	-0.255830589325	0.107813064916	0.055384152132
0.190058793759	0.727795836166	0.965926602278	0.053580618086	0.070784541391	0.507850750100	-0.028791113769	-0.255409126011	0.107626114025	0.054903936526
0.190448821698	0.728148923836	0.965983263502	0.053687280182	0.070319948345	0.507362254223	-0.028985951210	-0.254988604422	0.107438920923	0.054423880982
0.190838849638	0.728501625637	0.966039709038	0.053794555728	0.069853844686	0.506872144407	-0.029182932426	-0.254569015624	0.107251478195	0.053944005627
0.191228877577	0.728853943257	0.966095939838	0.053902439288	0.069386238759	0.506380435781	-0.029382078634	-0.254150350885	0.107063778676	0.053464330541
0.191618905517	0.729205878371	0.966151956845	0.054010925485	0.068917138905	0.505887143195	-0.029583410698	-0.253732601677	0.106875815442	0.052984875745
0.192008933456	0.729557432643	0.966207760988	0.054120009007	0.068446553465	0.505392281222	-0.029786949126	-0.253315759663	0.106687581818	0.052505661182
0.192398961396	0.729908607727	0.966263353186	0.054229684597	0.067974490773	0.504895864163	-0.029992714072	-0.252899816703	0.106499071367	0.052026706701
0.192788989335	0.730259405262	0.966318734349	0.054339947060	0.067500959158	0.504397906056	-0.030200725336	-0.252484764841	0.106310277897	0.051548032039
0.193179017275	0.730609826878	0.966373905375	0.054450791259	0.067025966941	0.503898420681	-0.030411002360	-0.252070596310	0.106121195449	0.051069656812
0.193569045214	0.730959874195	0.966428867149	0.054562212112	0.066549522435	0.503397421563	-0.030623564234	-0.251657303520	0.105931818305	0.050591600494
0.193959073154	0.731309548818	0.966483620547	0.054674204599	0.066071633945	0.502894921982	-0.030838429690	-0.251244879061	0.105742140979	0.050113882407
0.194349101093	0.731658852346	0.966538166435	0.054786763752	0.065592309764	0.502390934974	-0.031055617108	-0.250833315694	0.105552158216	0.049636521705
0.194739129033	0.732007786364	0.966592505668	0.054899884662	0.065111558174	0.501885473340	-0.031275144514	-0.250422606351	0.105361864993	0.049159537365
0.195129156972	0.732356352447	0.966646639089	0.055013562471	0.064629387446	0.501378549648	-0.031497029581	-0.250012744132	0.105171256513	0.048682948168
0.195519184912	0.732704552161	0.966700567532	0.055127792381	0.064145805837	0.500870176241	-0.031721289630	-0.249603722295	0.104980328205	0.048206772694
0.195909212851	0.733052387059	0.966754291818	0.055242569642	0.063660821589	0.500360365239	-0.031947941631	-0.249195534260	0.104789075720	0.047731029307
0.196299240790	0.733399858687	0.966807812762	0.055357889563	0.063174442930	0.499849128547	-0.032177002205	-0.248788173604	0.104597494929	0.047255736143
0.196689268730	0.733746968498	0.966861131110	0.055473747895	0.062686679771	0.499336471491	-0.032408487337	-0.248381635717	0.104405584210	0.046780909559
0.197079296669	0.734093718175	0.966914247765	0.055590139268	0.062197536861	0.498822417706	-0.032642409728	-0.247975911208	0.104213335365	0.046306570348
0.197469324609	0.734440109150	0.966967163451	0.055707059532	0.061707023911	0.498306971111	-0.032878776339	-0.247570995769	0.104020747189	0.045832734535
0.197859352548	0.734786142920	0.967019878938	0.055824504204	0.061215148807	0.497790141119	-0.033117589000	-0.247166883658	0.103827816509	0.045359419459
0.198249380488	0.735131820970	0.967072394982	0.055942468856	0.060721919288	0.497271936517	-0.033358845069	-0.246763569312	0.103634540415	0.044886642219
0.198639408427	0.735477144770	0.967124712332	0.056060949112	0.060227342946	0.496752365581	-0.033602538024	-0.246361047350	0.103440916268	0.044414419654
0.199029436367	0.735822115773	0.967176831720	0.056179940654	0.059731427216	0.496231436174	-0.033848657992	-0.245959312575	0.103246941696	0.043942768311
0.199419464306	0.736166735423	0.967228753870	0.056299439216	0.059234179372	0.495709155839	-0.034097192201	-0.245558359963	0.103052614600	0.043471704434
0.199809492246	0.736511005145	0.967280479493	0.056419440586	0.058735606529	0.495185531865	-0.034348125382	-0.245158184669	0.102857933148	0.043001243938
0.200199520185	0.736854926352	0.967332009285	0.056539940608	0.058235715640	0.494660571357	-0.034601440118	-0.244758782018	0.102662895780	0.042531402404
0.200589548125	0.737198500441	0.967383343935	0.056660935174	0.057734513494	0.494134281286	-0.034857117149	-0.244360147503	0.102467501198	0.042062195060
0.200979576064	0.737541728798	0.967434484118	0.056782420232	0.057232006717	0.493606668538	-0.035115135640	-0.243962276782	0.102271748367	0.041593636777
0.201369604004	0.737884612793	0.967485430496	0.056904391778	0.056728201776	0.493077739953	-0.035375473414	-0.243565165671	0.102075636511	0.041125742059
0.201759631943	0.738227153781	0.967536183723	0.057026845858	0.056223104978	0.492547502358	-0.035638107159	-0.243168810141	0.101879165104	0.040658525038
0.202149659882	0.738569353107	0.967586744439	0.057149778569	0.055716722475	0.492015962597	-0.035903012602	-0.242773206313	0.101682333869	0.040191999469
0.202539687822	0.738911212101	0.967637113274	0.057273186051	0.055209060261	0.491483127550	-0.036170164667	-0.242378350454	0.101485142769	0.039726178727
0.202929715761	0.739252732081	0.967687290849	0.057397064495	0.054700124182	0.490949004159	-0.036439537614	-0.241984238968	0.101287592006	0.039261075807
0.203319743701	0.739593914352	0.967737277771	0.057521410133	0.054189919934	0.490413599442	-0.036711105154	-0.241590868398	0.101089682008	0.038796703320
0.203709771640	0.739934760207	0.967787074641	0.057646219244	0.053678453068	0.489876920503	-0.036984840556	-0.241198235415	0.100891413430	0.038333073492
0.204099799580	0.740275270929	0.967836682046	0.057771488148	0.053165728994	0.489338974549	-0.037260716735	-0.240806336813	0.100692787141	0.037870198170
0.204489827519	0.740615447787	0.967886100567	0.057897213207	0.052651752984	0.488799768891	-0.037538706333	-0.240415169511	0.100493804223	0.037408088816
0.204879855459	0.740955292042	0.967935330773	0.058023390822	0.052136530176	0.488259310960	-0.037818781791	-0.240024730538	0.100294465960	0.036946756511
0.205269883398	0.741294804941	0.967984373225	0.058150017436	0.051620065577	0.487717608302	-0.038100915403	-0.239635017036	0.100094773836	0.036486211961
0.205659911338	0.741633987723	0.968033228475	0.058277089526	0.051102364068	0.487174668592	-0.038385079374	-0.239246026253	0.099894729523	0.036026465493
0.206049939277	0.741972841618	0.968081897066	0.058404603607	0.050583430407	0.486630499625	-0.038671245863	-0.238857755534	0.099694334879	0.035567527061
0.206439967217	0.742311367844	0.968130379533	0.058532556232	0.050063269232	0.486085109329	-0.038959387024	-0.238470202325	0.099493591942	0.035109406251
0.206829995156	0.742649567611	0.968178676403	0.058660943985	0.049541885066	0.485538505756	-0.039249475040	-0.238083364160	0.099292502918	0.034652112278
0.207220023096	0.742987442120	0.968226788195	0.058789763485	0.049019282320	0.484990697088	-0.039541482154	-0.237697238662	0.099091070182	0.034195653996
0.207610051035	0.743324992564	0.968274715421	0.058919011382	0.048495465299	0.484441691632	-0.039835380693	-0.237311823535	0.098889296266	0.033740039900
0.208000078974	0.743662220128	0.968322458584	0.059048684359	0.047970438201	0.483891497822	-0.040131143095	-0.236927116564	0.098687183856	0.033285278128
0.208390106914	0.743999125987	0.968370018181	0.059178779128	0.047444205124	0.483340124213	-0.040428741923	-0.236543115608	0.098484735787	0.032831376464
0.208780134853	0.744335711310	0.968417394702	0.059309292429	0.046916770069	0.482787579483	-0.040728149886	-0.236159818595	0.098281955032	0.032378342348
0.209170162793	0.744671977259	0.968464588631	0.059440221033	0.046388136943	0.482233872428	-0.041029339853	-0.235777223521	0.098078844703	0.031926182875
0.209560190732	0.745007924989	0.968511600445	0.059571561735	0.045858309562	0.481679011961	-0.041332284862	-0.235395328445	0.097875408041	0.031474904801
0.209950218672	0.745343555647	0.968558430614	0.059703311358	0.045327291654	0.481123007105	-0.041636958135	-0.235014131486	0.097671648410	0.031024514546
0.210340246611	0.745678870376	0.968605079604	0.059835466751	0.044795086865	0.480565866994	-0.041943333086	-0.234633630818	0.097467569295	0.030575018204
0.210730274551	0.746013870309	0.968651547873	0.059968024786	0.044261698758	0.480007600868	-0.042251383326	-0.234253824667	0.097263174296	0.030126421540
0.211120302490	0.746348556577	0.968697835875	0.060100982359	0.043727130819	0.479448218070	-0.042561082674	-0.233874711310	0.097058467119	0.029678730000
0.211510330430	0.746682930303	0.968743944057	0.060234336390	0.043191386459	0.478887728043	-0.042872405158	-0.233496289067	0.096853451576	0.029231948713
0.211900358369	0.747016992606	0.968789872863	0.060368083821	0.042654469017	0.478326140322	-0.043185325023	-0.233118556305	0.096648131578	0.028786082500
0.212290386309	0.747350744599	0.968835622730	0.060502221614	0.042116381760	0.477763464539	-0.043499816731	-0.232741511428	0.096442511130	0.028341135871
0.212680414248	0.747684187390	0.968881194092	0.060636746752	0.041577127893	0.477199710412	-0.043815854968	-0.232365152879	0.096236594327	0.027897113039
0.213070442187	0.748017322082	0.968926587376	0.060771656239	0.041036710553	0.476634887744	-0.044133414644	-0.231989479132	0.096030385347	0.027454017917
0.213460470127	0.748350149776	0.968971803007	0.060906947098	0.040495132818	0.476069006420	-0.044452470895	-0.231614488697	0.095823888453	0.027011854130
0.213850498066	0.748682671564	0.969016841404	0.061042616370	0.039952397706	0.475502076404	-0.044772999083	-0.231240180111	0.095617107980	0.026570625012
0.214240526006	0.749014888539	0.969061702983	0.061178661114	0.039408508178	0.474934107732	-0.045094974801	-0.230866551938	0.095410048340	0.026130333619
0.214630553945	0.749346801787	0.969106388154	0.061315078407	0.038863467142	0.474365110513	-0.045418373869	-0.230493602767	0.095202714008	0.025690982728
0.215020581885	0.749678412390	0.969150897326	0.061451865342	0.038317277453	0.473795094925	-0.045743172336	-0.230121331207	0.094995109530	0.025252574845
0.215410609824	0.750009721429	0.969195230902	0.061589019029	0.037769941916	0.473224071209	-0.046069346482	-0.229749735889	0.094787239506	0.024815112208
0.215800637764	0.750340729979	0.969239389283	0.061726536594	0.037221463290	0.472652049666	-0.046396872812	-0.229378815461	0.094579108598	0.024378596795
0.216190665703	0.750671439114	0.969283372866	0.061864415177	0.036671844286	0.472079040657	-0.046725728062	-0.229008568587	0.094370721520	0.023943030324
0.216580693643	0.751001849903	0.969327182043	0.062002651933	0.036121087574	0.471505054598	-0.047055889194	-0.228638993944	0.094162083033	0.023508414263
0.216970721582	0.751331963414	0.969370817206	0.062141244032	0.035569195779	0.470930101957	-0.047387333397	-0.228270090223	0.093953197950	0.023074749834
0.217360749522	0.751661780710	0.969414278742	0.062280188657	0.035016171490	0.470354193249	-0.047720038085	-0.227901856122	0.093744071122	0.022642038013
0.217750777461	0.751991302853	0.969457567035	0.062419483005	0.034462017254	0.469777339037	-0.048053980895	-0.227534290351	0.093534707442	0.022210279543
0.218140805401	0.752320530903	0.969500682467	0.062559124284	0.033906735586	0.469199549928	-0.048389139689	-0.227167391625	0.093325111842	0.021779474930
0.218530833340	0.752649465916	0.969543625417	0.062699109718	0.033350328961	0.468620836568	-0.048725492548	-0.226801158664	0.093115289284	0.021349624458
0.218920861279	0.752978108947	0.969586396260	0.062839436539	0.032792799826	0.468041209641	-0.049063017775	-0.226435590192	0.092905244764	0.020920728182
0.219310889219	0.753306461048	0.969628995372	0.062980101994	0.032234150593	0.467460679866	-0.049401693891	-0.226070684936	0.092694983305	0.020492785946
0.219700917158	0.753634523271	0.969671423123	0.063121103340	0.031674383646	0.466879257996	-0.049741499634	-0.225706441624	0.092484509955	0.020065797375
0.220090945098	0.753962296663	0.969713679883	0.063262437844	0.031113501340	0.466296954814	-0.050082413957	-0.225342858983	0.092273829786	0.019639761890
0.220480973037	0.754289782271	0.969755766019	0.063404102786	0.030551506002	0.465713781130	-0.050424416026	-0.224979935741	0.092062947890	0.019214678706
0.220871000977	0.754616981141	0.969797681895	0.063546095454	0.029988399935	0.465129747779	-0.050767485220	-0.224617670619	0.091851869375	0.018790546842
0.221261028916	0.754943894317	0.969839427874	0.063688413147	0.029424185416	0.464544865620	-0.051111601129	-0.224256062339	0.091640599367	0.018367365121
0.221651056856	0.755270522841	0.969881004317	0.063831053175	0.028858864699	0.463959145535	-0.051456743548	-0.223895109614	0.091429143003	0.017945132177
0.222041084795	0.755596867752	0.969922411583	0.063974012856	0.028292440018	0.463372598422	-0.051802892482	-0.223534811155	0.091217505432	0.017523846462
0.222431112735	0.755922930092	0.969963650030	0.064117289517	0.027724913582	0.462785235196	-0.052150028140	-0.223175165663	0.091005691810	0.017103506245
0.222821140674	0.756248710899	0.970004720012	0.064260880496	0.027156287585	0.462197066789	-0.052498130934	-0.222816171833	0.090793707302	0.016684109621
0.223211168614	0.756574211208	0.970045621884	0.064404783137	0.026586564201	0.461608104144	-0.052847181476	-0.222457828352	0.090581557074	0.016265654515
0.223601196553	0.756899432057	0.970086355999	0.064548994794	0.026015745584	0.461018358215	-0.053197160579	-0.222100133897	0.090369246297	0.015848138685
0.223991224493	0.757224374481	0.970126922706	0.064693512830	0.025443833875	0.460427839967	-0.053548049254	-0.221743087134	0.090156780143	0.015431559727
0.224381252432	0.757549039513	0.970167322355	0.064838334614	0.024870831197	0.459836560369	-0.053899828707	-0.221386686720	0.089944163781	0.015015915081
0.224771280371	0.757873428187	0.970207555293	0.064983457525	0.024296739661	0.459244530399	-0.054252480336	-0.221030931300	0.089731402377	0.014601202033
0.225161308311	0.758197541536	0.970247621869	0.065128878949	0.023721561362	0.458651761037	-0.054605985735	-0.220675819506	0.089518501095	0.014187417721
0.225551336250	0.758521380590	0.970287522426	0.065274596280	0.023145298384	0.458058263266	-0.054960326685	-0.220321349959	0.089305465088	0.013774559139
0.225941364190	0.758844946382	0.970327257309	0.065420606917	0.022567952798	0.457464048070	-0.055315485159	-0.219967521266	0.089092299506	0.013362623141
0.226331392129	0.759168239940	0.970366826860	0.065566908269	0.021989526663	0.456869126430	-0.055671443312	-0.219614332019	0.088879009486	0.012951606444
0.226721420069	0.759491262296	0.970406231422	0.065713497751	0.021410022031	0.456273509328	-0.056028183488	-0.219261780799	0.088665600156	0.012541505636
0.227111448008	0.759814014477	0.970445471334	0.065860372784	0.020829440941	0.455677207741	-0.056385688213	-0.218909866170	0.088452076631	0.012132317175
0.227501475948	0.760136497513	0.970484546937	0.066007530798	0.020247785425	0.455080232640	-0.056743940193	-0.218558586681	0.088238444013	0.011724037396
0.227891503887	0.760458712432	0.970523458569	0.066154969228	0.019665057507	0.454482594990	-0.057102922316	-0.218207940866	0.088024707388	0.011316662517
0.228281531827	0.760780660261	0.970562206567	0.066302685515	0.019081259203	0.453884305749	-0.057462617645	-0.217857927245	0.087810871827	0.010910188638
0.228671559766	0.761102342028	0.970600791269	0.066450677108	0.018496392522	0.453285375865	-0.057823009422	-0.217508544321	0.087596942382	0.010504611747
0.229061587706	0.761423758759	0.970639213009	0.066598941461	0.017910459467	0.452685816278	-0.058184081062	-0.217159790578	0.087382924090	0.010099927728
0.229451615645	0.761744911482	0.970677472122	0.066747476035	0.017323462035	0.452085637913	-0.058545816151	-0.216811664488	0.087168821964	0.009696132356
0.229841643585	0.762065801222	0.970715568943	0.066896278297	0.016735402221	0.451484851686	-0.058908198448	-0.216464164504	0.086954640999	0.009293221311
0.230231671524	0.762386429006	0.970753503805	0.067045345719	0.016146282010	0.450883468496	-0.059271211882	-0.216117289061	0.086740386169	0.008891190171
0.230621699463	0.762706795859	0.970791277040	0.067194675780	0.015556103388	0.450281499231	-0.059634840546	-0.215771036580	0.086526062424	0.008490034427
0.231011727403	0.763026902807	0.970828888979	0.067344265965	0.014964868336	0.449678954761	-0.059999068703	-0.215425405461	0.086311674692	0.008089749475
0.231401755342	0.763346750875	0.970866339953	0.067494113764	0.014372578831	0.449075845939	-0.060363880777	-0.215080394090	0.086097227874	0.007690330629
0.231791783282	0.763666341088	0.970903630292	0.067644216673	0.013779236849	0.448472183601	-0.060729261356	-0.214736000834	0.085882726850	0.007291773120
0.232181811221	0.763985674471	0.970940760327	0.067794572194	0.013184844362	0.447867978565	-0.061095195188	-0.214392224043	0.085668176472	0.006894072097
0.232571839161	0.764304752049	0.970977730384	0.067945177833	0.012589403344	0.447263241629	-0.061461667182	-0.214049062048	0.085453581564	0.006497222638
0.232961867100	0.764623574848	0.971014540794	0.068096031105	0.011992915765	0.446657983569	-0.061828662403	-0.213706513165	0.085238946926	0.006101219745
0.233351895040	0.764942143890	0.971051191881	0.068247129526	0.011395383594	0.446052215143	-0.062196166072	-0.213364575690	0.085024277328	0.005706058351
0.233741922979	0.765260460201	0.971087683975	0.068398470622	0.010796808802	0.445445947084	-0.062564163565	-0.213023247902	0.084809577513	0.005311733325
0.234131950919	0.765578524805	0.971124017400	0.068550051920	0.010197193357	0.444839190104	-0.062932640412	-0.212682528065	0.084594852194	0.004918239471
0.234521978858	0.765896338727	0.971160192482	0.068701870955	0.009596539229	0.444231954890	-0.063301582291	-0.212342414421	0.084380106054	0.004525571534
0.234912006798	0.766213902990	0.971196209546	0.068853925267	0.008994848389	0.443624252105	-0.063670975035	-0.212002905197	0.084165343747	0.004133724200
0.235302034737	0.766531218620	0.971232068916	0.069006212401	0.008392122809	0.443016092388	-0.064040804619	-0.211663998604	0.083950569897	0.003742692103
0.235692062677	0.766848286649	0.971267770929	0.069158729893	0.007788365678	0.442407482026	-0.064411056228	-0.211325693528	0.083735789165	0.003352474674
0.236082090616	0.767165108105	0.971303315875	0.069311475282	0.007183576900	0.441798438905	-0.064781714651	-0.210987986622	0.083521006158	0.002963055424
0.236472118555	0.767481684072	0.971338704077	0.069464446008	0.006577760459	0.441188966384	-0.065152757968	-0.210650876408	0.083306225764	0.002574431018
0.236862146495	0.767798015658	0.971373935831	0.069617639467	0.005970919668	0.440579070180	-0.065524160782	-0.210314360497	0.083091453041	0.002186591245
0.237252174434	0.768114104001	0.971409011428	0.069771053003	0.005363058315	0.439968754332	-0.065895894080	-0.209978436299	0.082876693218	0.001799524158
0.237642202374	0.768429950263	0.971443931148	0.069924683911	0.004754180638	0.439358021340	-0.066267925742	-0.209643101036	0.082661951688	0.001413216171
0.238032230313	0.768745555633	0.971478695263	0.070078529449	0.004144291290	0.438746872296	-0.066640220980	-0.209308351758	0.082447233996	0.001027652163
0.238422258253	0.769060921322	0.971513304037	0.070232586837	0.003533395320	0.438135306994	-0.067012742733	-0.208974185352	0.082232545823	0.000642815578
0.238812286192	0.769376048560	0.971547757729	0.070386853266	0.002921498142	0.437523324030	-0.067385452015	-0.208640598556	0.082017892973	0.000258688516
0.239202314132	0.769690938598	0.971582056589	0.070541325898	0.002308605516	0.436910920903	-0.067758308218	-0.208307587970	0.081803281363	-0.000124748164
0.239592342071	0.770005592702	0.971616200863	0.070696001876	0.001694723524	0.436298094095	-0.068131269383	-0.207975150063	0.081588717004	-0.000507514751
0.239982370011	0.770320012155	0.971650190791	0.070850878322	0.001079858553	0.435684839145	-0.068504292440	-0.207643281187	0.081374205991	-0.000889632592
0.240372397950	0.770634198253	0.971684026608	0.071005952343	0.000464017271	0.435071150727	-0.068877333415	-0.207311977581	0.081159754489	-0.001271124002
0.240762425890	0.770948152307	0.971717708544	0.071161221038	-0.000152793384	0.434457022706	-0.069250347612	-0.206981235383	0.080945368716	-0.001652012174
0.241152453829	0.771261875636	0.971751236826	0.071316681493	-0.000770566227	0.433842448202	-0.069623289781	-0.206651050636	0.080731054935	-0.002032321097
0.241542481769	0.771575369572	0.971784611677	0.071472330791	-0.001389293838	0.433227419641	-0.069996114255	-0.206321419296	0.080516819438	-0.002412075475
0.241932509708	0.771888635454	0.971817833318	0.071628166013	-0.002008968578	0.432611928805	-0.070368775077	-0.205992337241	0.080302668537	-0.002791300646
0.242322537647	0.772201674631	0.971850901965	0.071784184240	-0.002629582606	0.431995966877	-0.070741226109	-0.205663800272	0.080088608546	-0.003170022508
0.242712565587	0.772514488457	0.971883817834	0.071940382554	-0.003251127887	0.431379524482	-0.071113421129	-0.205335804128	0.079874645777	-0.003548267445
0.243102593526	0.772827078294	0.971916581138	0.072096758043	-0.003873596209	0.430762591726	-0.071485313912	-0.205008344483	0.079660786526	-0.003926062258
0.243492621466	0.773139445507	0.971949192088	0.072253307802	-0.004496979194	0.430145158235	-0.071856858304	-0.204681416959	0.079447037060	-0.004303434099
0.243882649405	0.773451591466	0.971981650896	0.072410028935	-0.005121268310	0.429527213182	-0.072228008285	-0.204355017129	0.079233403614	-0.004680410404
0.244272677345	0.773763517546	0.972013957770	0.072566918559	-0.005746454879	0.428908745321	-0.072598718026	-0.204029140522	0.079019892375	-0.005057018837
0.244662705284	0.774075225121	0.972046112919	0.072723973800	-0.006372530093	0.428289743017	-0.072968941932	-0.203703782627	0.078806509478	-0.005433287230
0.245052733224	0.774386715570	0.972078116551	0.072881191803	-0.006999485020	0.427670194272	-0.073338634688	-0.203378938902	0.078593260997	-0.005809243525
0.245442761163	0.774697990273	0.972109968875	0.073038569727	-0.007627310615	0.427050086748	-0.073707751289	-0.203054604775	0.078380152937	-0.006184915729
0.245832789103	0.775009050608	0.972141670098	0.073196104750	-0.008255997729	0.426429407792	-0.074076247075	-0.202730775652	0.078167191228	-0.006560331858
0.246222817042	0.775319897955	0.972173220429	0.073353794068	-0.008885537117	0.425808144461	-0.074444077750	-0.202407446918	0.077954381719	-0.006935519895
0.246612844982	0.775630533693	0.972204620076	0.073511634900	-0.009515919448	0.425186283536	-0.074811199408	-0.202084613942	0.077741730170	-0.007310507743
0.247002872921	0.775940959199	0.972235869249	0.073669624485	-0.010147135313	0.424563811549	-0.075177568552	-0.201762272085	0.077529242250	-0.007685323188
0.247392900861	0.776251175848	0.972266968158	0.073827760087	-0.010779175231	0.423940714798	-0.075543142102	-0.201440416699	0.077316923532	-0.008059993855
0.247782928800	0.776561185015	0.972297917013	0.073986038995	-0.011412029657	0.423316979364	-0.075907877413	-0.201119043134	0.077104779486	-0.008434547178
0.248172956739	0.776870988068	0.972328716027	0.074144458521	-0.012045688993	0.422692591129	-0.076271732280	-0.200798146740	0.076892815478	-0.008809010360
0.248562984679	0.777180586376	0.972359365413	0.074303016006	-0.012680143588	0.422067535793	-0.076634664947	-0.200477722874	0.076681036765	-0.009183410347
0.248953012618	0.777489981301	0.972389865384	0.074461708818	-0.013315383750	0.421441798885	-0.076996634114	-0.200157766898	0.076469448496	-0.009557773795
0.249343040558	0.777799174201	0.972420216156	0.074620534354	-0.013951399750	0.420815365785	-0.077357598935	-0.199838274188	0.076258055703	-0.009932127043
0.249733068497	0.778108166432	0.972450417946	0.074779490039	-0.014588181831	0.420188221727	-0.077717519027	-0.199519240133	0.076046863307	-0.010306496093
0.250123096437	0.778416959343	0.972480470973	0.074938573331	-0.015225720208	0.419560351822	-0.078076354463	-0.199200660141	0.075835876109	-0.010680906579
0.250513124376	0.778725554278	0.972510375455	0.075097781715	-0.015864005081	0.418931741065	-0.078434065779	-0.198882529641	0.075625098795	-0.011055383753
0.250903152316	0.779033952576	0.972540131615	0.075257112712	-0.016503026633	0.418302374351	-0.078790613967	-0.198564844086	0.075414535930	-0.011429952460
0.251293180255	0.779342155568	0.972569739674	0.075416563871	-0.017142775043	0.417672236480	-0.079145960475	-0.198247598956	0.075204191960	-0.011804637126
0.251683208195	0.779650164581	0.972599199858	0.075576132779	-0.017783240484	0.417041312176	-0.079500067203	-0.197930789761	0.074994071214	-0.012179461736
0.252073236134	0.779957980934	0.972628512393	0.075735817052	-0.018424413133	0.416409586092	-0.079852896501	-0.197614412042	0.074784177900	-0.012554449823
0.252463264074	0.780265605941	0.972657677506	0.075895614342	-0.019066283171	0.415777042822	-0.080204411160	-0.197298461376	0.074574516106	-0.012929624458
0.252853292013	0.780573040906	0.972686695426	0.076055522335	-0.019708840792	0.415143666912	-0.080554574414	-0.196982933377	0.074365089803	-0.013305008233
0.253243319952	0.780880287129	0.972715566384	0.076215538752	-0.020352076205	0.414509442867	-0.080903349927	-0.196667823700	0.074155902845	-0.013680623252
0.253633347892	0.781187345900	0.972744290613	0.076375661351	-0.020995979638	0.413874355162	-0.081250701792	-0.196353128039	0.073946958967	-0.014056491126
0.254023375831	0.781494218501	0.972772868347	0.076535887923	-0.021640541344	0.413238388250	-0.081596594525	-0.196038842134	0.073738261792	-0.014432632964
0.254413403771	0.781800906209	0.972801299822	0.076696216297	-0.022285751601	0.412601526570	-0.081940993056	-0.195724961773	0.073529814826	-0.014809069362
0.254803431710	0.782107410289	0.972829585275	0.076856644337	-0.022931600718	0.411963754557	-0.082283862724	-0.195411482789	0.073321621465	-0.015185820406
0.255193459650	0.782413732001	0.972857724945	0.077017169944	-0.023578079042	0.411325056646	-0.082625169268	-0.195098401065	0.073113684993	-0.015562905661
0.255583487589	0.782719872593	0.972885719072	0.077177791057	-0.024225176952	0.410685417285	-0.082964878823	-0.194785712540	0.072906008587	-0.015940344171
0.255973515529	0.783025833309	0.972913567898	0.077338505651	-0.024872884874	0.410044820937	-0.083302957911	-0.194473413201	0.072698595316	-0.016318154456
0.256363543468	0.783331615380	0.972941271668	0.077499311737	-0.025521193275	0.409403252090	-0.083639373434	-0.194161499095	0.072491448146	-0.016696354512
0.256753571408	0.783637220029	0.972968830624	0.077660207366	-0.026170092669	0.408760695263	-0.083974092666	-0.193849966322	0.072284569939	-0.017074961809
0.257143599347	0.783942648473	0.972996245015	0.077821190624	-0.026819573621	0.408117135013	-0.084307083245	-0.193538811044	0.072077963460	-0.017453993290
0.257533627287	0.784247901916	0.973023515087	0.077982259636	-0.027469626749	0.407472555939	-0.084638313167	-0.193228029478	0.071871631374	-0.017833465376
0.257923655226	0.784552981554	0.973050641089	0.078143412564	-0.028120242726	0.406826942692	-0.084967750778	-0.192917617906	0.071665576252	-0.018213393965
0.258313683166	0.784857888575	0.973077623271	0.078304647608	-0.028771412283	0.406180279978	-0.085295364765	-0.192607572670	0.071459800574	-0.018593794434
0.258703711105	0.785162624157	0.973104461886	0.078465963005	-0.029423126211	0.405532552565	-0.085621124148	-0.192297890176	0.071254306729	-0.018974681643
0.259093739044	0.785467189467	0.973131157184	0.078627357030	-0.030075375363	0.404883745286	-0.085944998274	-0.191988566894	0.071049097021	-0.019356069940
0.259483766984	0.785771585664	0.973157709420	0.078788827997	-0.030728150660	0.404233843047	-0.086266956809	-0.191679599359	0.070844173668	-0.019737973161
0.259873794923	0.786075813898	0.973184118849	0.078950374255	-0.031381443085	0.403582830832	-0.086586969727	-0.191370984173	0.070639538808	-0.020120404639
0.260263822863	0.786379875307	0.973210385727	0.079111994192	-0.032035243694	0.402930693706	-0.086905007307	-0.191062718005	0.070435194498	-0.020503377205
0.260653850802	0.786683771022	0.973236510309	0.079273686233	-0.032689543612	0.402277416819	-0.087221040122	-0.190754797591	0.070231142724	-0.020886903198
0.261043878742	0.786987502163	0.973262492854	0.079435448840	-0.033344334036	0.401622985415	-0.087535039031	-0.190447219736	0.070027385394	-0.021270994467
0.261433906681	0.787291069840	0.973288333621	0.079597280514	-0.033999606238	0.400967384831	-0.087846975172	-0.190139981314	0.069823924349	-0.021655662377
0.261823934621	0.787594475154	0.973314032867	0.079759179790	-0.034655351565	0.400310600505	-0.088156819955	-0.189833079270	0.069620761361	-0.022040917820
0.262213962560	0.787897719196	0.973339590854	0.079921145243	-0.035311561444	0.399652617978	-0.088464545053	-0.189526510619	0.069417898139	-0.022426771216
0.262603990500	0.788200803048	0.973365007843	0.080083175481	-0.035968227378	0.398993422897	-0.088770122396	-0.189220272445	0.069215336330	-0.022813232525
0.262994018439	0.788503727779	0.973390284093	0.080245269153	-0.036625340951	0.398333001022	-0.089073524158	-0.188914361905	0.069013077521	-0.023200311251
0.263384046379	0.788806494454	0.973415419868	0.080407424941	-0.037282893828	0.397671338225	-0.089374722756	-0.188608776227	0.068811123244	-0.023588016450
0.263774074318	0.789109104123	0.973440415431	0.080569641564	-0.037940877759	0.397008420498	-0.089673690839	-0.188303512712	0.068609474978	-0.023976356740
0.264164102258	0.789411557828	0.973465271042	0.080731917777	-0.038599284575	0.396344233953	-0.089970401278	-0.187998568730	0.068408134149	-0.024365340307
0.264554130197	0.789713856603	0.973489986967	0.080894252370	-0.039258106193	0.395678764826	-0.090264827164	-0.187693941726	0.068207102139	-0.024754974914
0.264944158136	0.790016001471	0.973514563469	0.081056644170	-0.039917334616	0.395011999480	-0.090556941795	-0.187389629216	0.068006380280	-0.025145267907
0.265334186076	0.790317993444	0.973539000812	0.081219092037	-0.040576961935	0.394343924406	-0.090846718669	-0.187085628790	0.067805969866	-0.025536226228
0.265724214015	0.790619833527	0.973563299261	0.081381594867	-0.041236980326	0.393674526231	-0.091134131479	-0.186781938108	0.067605872147	-0.025927856418
0.266114241955	0.790921522714	0.973587459078	0.081544151590	-0.041897382057	0.393003791714	-0.091419154104	-0.186478554905	0.067406088338	-0.026320164630
0.266504269894	0.791223061989	0.973611480531	0.081706761172	-0.042558159482	0.392331707751	-0.091701760598	-0.186175476987	0.067206619619	-0.026713156634
0.266894297834	0.791524452328	0.973635363882	0.081869422610	-0.043219305046	0.391658261380	-0.091981925187	-0.185872702233	0.067007467136	-0.027106837831
0.267284325773	0.791825694698	0.973659109398	0.082032134937	-0.043880811286	0.390983439776	-0.092259622260	-0.185570228592	0.066808632006	-0.027501213254
0.267674353713	0.792126790053	0.973682717342	0.082194897218	-0.044542670830	0.390307230263	-0.092534826359	-0.185268054088	0.066610115318	-0.027896287586
0.268064381652	0.792427739343	0.973706187980	0.082357708552	-0.045204876394	0.389629620307	-0.092807512172	-0.184966176815	0.066411918135	-0.028292065159
0.268454409592	0.792728543504	0.973729521577	0.082520568069	-0.045867420792	0.388950597520	-0.093077654527	-0.184664594939	0.066214041498	-0.028688549971
0.268844437531	0.793029203466	0.973752718396	0.082683474934	-0.046530296926	0.388270149667	-0.093345228382	-0.184363306696	0.066016486426	-0.029085745692
0.269234465471	0.793329720148	0.973775778702	0.082846428341	-0.047193497792	0.387588264658	-0.093610208819	-0.184062310395	0.065819253920	-0.029483655671
0.269624493410	0.793630094462	0.973798702760	0.083009427518	-0.047857016481	0.386904930560	-0.093872571033	-0.183761604414	0.065622344964	-0.029882282945
0.270014521350	0.793930327309	0.973821490832	0.083172471723	-0.048520846176	0.386220135590	-0.094132290328	-0.183461187201	0.065425760529	-0.030281630253
0.270404549289	0.794230419582	0.973844143183	0.083335560244	-0.049184980154	0.385533868117	-0.094389342105	-0.183161057274	0.065229501572	-0.030681700038
0.270794577228	0.794530372166	0.973866660076	0.083498692403	-0.049849411785	0.384846116670	-0.094643701856	-0.182861213220	0.065033569039	-0.031082494458
0.271184605168	0.794830185936	0.973889041772	0.083661867549	-0.050514134536	0.384156869931	-0.094895345157	-0.182561653695	0.064837963869	-0.031484015397
0.271574633107	0.795129861759	0.973911288536	0.083825085060	-0.051179141966	0.383466116740	-0.095144247657	-0.182262377423	0.064642686994	-0.031886264471
0.271964661047	0.795429400493	0.973933400627	0.083988344348	-0.051844427728	0.382773846093	-0.095390385072	-0.181963383196	0.064447739340	-0.032289243036
0.272354688986	0.795728802988	0.973955378308	0.084151644849	-0.052509985570	0.382080047146	-0.095633733173	-0.181664669872	0.064253121832	-0.032692952201
0.272744716926	0.796028070086	0.973977221839	0.084314986031	-0.053175809336	0.381384709214	-0.095874267782	-0.181366236377	0.064058835391	-0.033097392829
0.273134744865	0.796327202620	0.973998931480	0.084478367388	-0.053841892960	0.380687821770	-0.096111964762	-0.181068081701	0.063864880941	-0.033502565552
0.273524772805	0.796626201415	0.974020507491	0.084641788444	-0.054508230475	0.379989374447	-0.096346800006	-0.180770204902	0.063671259406	-0.033908470775
0.273914800744	0.796925067288	0.974041950129	0.084805248750	-0.055174816006	0.379289357039	-0.096578749431	-0.180472605101	0.063477971713	-0.034315108688
0.274304828684	0.797223801049	0.974063259653	0.084968747882	-0.055841643771	0.378587759497	-0.096807788966	-0.180175281481	0.063285018798	-0.034722479268
0.274694856623	0.797522403472	0.974084436213	0.085132285650	-0.056508708888	0.377884572926	-0.097033895172	-0.179878233851	0.063092401617	-0.035130580165
0.275084884563	0.797820875387	0.974105480289	0.085295861301	-0.057176004429	0.377179786916	-0.097257046938	-0.179581460462	0.062900120865	-0.035539414131
0.275474912502	0.798119217530	0.974126392047	0.085459474736	-0.057843526269	0.376473395803	-0.097477230205	-0.179284961314	0.062708176861	-0.035948975541
0.275864940442	0.798417430635	0.974147171770	0.085623125710	-0.058511269970	0.375765394969	-0.097694436165	-0.178988735977	0.062516569556	-0.036359258985
0.276254968381	0.798715515413	0.974167819756	0.085786814020	-0.059179231517	0.375055781576	-0.097908660989	-0.178692784123	0.062325298534	-0.036770257198
0.276644996320	0.799013472556	0.974188336307	0.085950539509	-0.059847407293	0.374344554426	-0.098119905266	-0.178397105513	0.062134363036	-0.037181961158
0.277035024260	0.799311302739	0.974208721736	0.086114302054	-0.060515794052	0.373631713817	-0.098328173500	-0.178101699993	0.061943761974	-0.037594360198
0.277425052199	0.799609006617	0.974228976364	0.086278101566	-0.061184388895	0.372917261432	-0.098533473658	-0.177806567487	0.061753493959	-0.038007442100
0.277815080139	0.799906584834	0.974249100518	0.086441937986	-0.061853189247	0.372201200218	-0.098735816775	-0.177511707985	0.061563557317	-0.038421193202
0.278205108078	0.800204038017	0.974269094530	0.086605811283	-0.062522192835	0.371483534296	-0.098935216586	-0.177217121547	0.061373950109	-0.038835598492
0.278595136018	0.800501366780	0.974288958738	0.086769721447	-0.063191397673	0.370764268858	-0.099131689213	-0.176922808287	0.061184670156	-0.039250641711
0.278985163957	0.800798571728	0.974308693484	0.086933668491	-0.063860802039	0.370043410096	-0.099325252873	-0.176628768378	0.060995715052	-0.039666305440
0.279375191897	0.801095653454	0.974328299115	0.087097652443	-0.064530404459	0.369320965117	-0.099515927622	-0.176335002041	0.060807082192	-0.040082571197
0.279765219836	0.801392612541	0.974347775979	0.087261673350	-0.065200203695	0.368596941876	-0.099703735126	-0.176041509542	0.060618768782	-0.040499419526
0.280155247776	0.801689449564	0.974367124429	0.087425731272	-0.065870198728	0.367871349116	-0.099888698453	-0.175748291191	0.060430771868	-0.040916830081
0.280545275715	0.801986165091	0.974386344817	0.087589826278	-0.066540388741	0.367144196305	-0.100070841894	-0.175455347336	0.060243088343	-0.041334781715
0.280935303655	0.802282759683	0.974405437498	0.087753958448	-0.067210773112	0.366415493586	-0.100250190795	-0.175162678361	0.060055714976	-0.041753252556
0.281325331594	0.802579233894	0.974424402827	0.087918127870	-0.067881351399	0.365685251729	-0.100426771410	-0.174870284682	0.059868648420	-0.042172220086
0.281715359534	0.802875588273	0.974443241160	0.088082334638	-0.068552123327	0.364953482081	-0.100600610773	-0.174578166745	0.059681885232	-0.042591661220
0.282105387473	0.803171823365	0.974461952850	0.088246578848	-0.069223088781	0.364220196529	-0.100771736579	-0.174286325021	0.059495421890	-0.043011552376
0.282495415412	0.803467939710	0.974480538253	0.088410860601	-0.069894247794	0.363485407463	-0.100940177077	-0.173994760007	0.059309254804	-0.043431869545
0.282885443352	0.803763937846	0.974498997721	0.088575180000	-0.070565600538	0.362749127737	-0.101105960981	-0.173703472222	0.059123380334	-0.043852588357
0.283275471291	0.804059818306	0.974517331604	0.088739537146	-0.071237147311	0.362011370636	-0.101269117385	-0.173412462202	0.058937794805	-0.044273684145
0.283665499231	0.804355581622	0.974535540252	0.088903932141	-0.071908888538	0.361272149852	-0.101429675688	-0.173121730502	0.058752494512	-0.044695132007
0.284055527170	0.804651228324	0.974553624010	0.089068365082	-0.072580824753	0.360531479448	-0.101587665529	-0.172831277692	0.058567475743	-0.045116906864
0.284445555110	0.804946758940	0.974571583224	0.089232836065	-0.073252956596	0.359789373837	-0.101743116726	-0.172541104353	0.058382734781	-0.045538983513
0.284835583049	0.805242173997	0.974589418232	0.089397345181	-0.073925284807	0.359045847759	-0.101896059227	-0.172251211079	0.058198267922	-0.045961336684
0.285225610989	0.805537474022	0.974607129373	0.089561892516	-0.074597810216	0.358300916252	-0.102046523061	-0.171961598471	0.058014071483	-0.046383941087
0.285615638928	0.805832659541	0.974624716979	0.089726478150	-0.075270533739	0.357554594637	-0.102194538298	-0.171672267139	0.057830141808	-0.046806771458
0.286005666868	0.806127731081	0.974642181381	0.089891102156	-0.075943456370	0.356806898498	-0.102340135010	-0.171383217696	0.057646475284	-0.047229802608
0.286395694807	0.806422689169	0.974659522904	0.090055764597	-0.076616579175	0.356057843658	-0.102483343241	-0.171094450760	0.057463068342	-0.047653009461
0.286785722747	0.806717534333	0.974676741869	0.090220465532	-0.077289903290	0.355307446168	-0.102624192978	-0.170805966949	0.057279917472	-0.048076367098
0.287175750686	0.807012267101	0.974693838594	0.090385205007	-0.077963429909	0.354555722287	-0.102762714126	-0.170517766883	0.057097019224	-0.048499850791
0.287565778625	0.807306888004	0.974710813391	0.090549983060	-0.078637160288	0.353802688470	-0.102898936483	-0.170229851178	0.056914370219	-0.048923436039
0.287955806565	0.807601397573	0.974727666568	0.090714799719	-0.079311095729	0.353048361350	-0.103032889723	-0.169942220449	0.056731967154	-0.049347098602
0.288345834504	0.807895796343	0.974744398429	0.090879655000	-0.079985237586	0.352292757727	-0.103164603379	-0.169654875304	0.056549806804	-0.049770814530
0.288735862444	0.808190084849	0.974761009271	0.091044548908	-0.080659587253	0.351535894552	-0.103294106826	-0.169367816347	0.056367886034	-0.050194560195
0.289125890383	0.808484263629	0.974777499387	0.091209481436	-0.081334146165	0.350777788920	-0.103421429271	-0.169081044171	0.056186201797	-0.050618312313
0.289515918323	0.808778333225	0.974793869067	0.091374452566	-0.082008915789	0.350018458054	-0.103546599737	-0.168794559361	0.056004751143	-0.051042047970
0.289905946262	0.809072294180	0.974810118594	0.091539462265	-0.082683897624	0.349257919296	-0.103669647059	-0.168508362494	0.055823531218	-0.051465744648
0.290295974202	0.809366147040	0.974826248245	0.091704510489	-0.083359093197	0.348496190097	-0.103790599870	-0.168222454130	0.055642539272	-0.051889380240
0.290686002141	0.809659892355	0.974842258295	0.091869597180	-0.084034504058	0.347733288008	-0.103909486599	-0.167936834819	0.055461772658	-0.052312933074
0.291076030081	0.809953530677	0.974858149012	0.092034722264	-0.084710131775	0.346969230666	-0.104026335461	-0.167651505095	0.055281228839	-0.052736381927
0.291466058020	0.810247062564	0.974873920659	0.092199885657	-0.085385977935	0.346204035791	-0.104141174454	-0.167366465476	0.055100905382	-0.053159706044
0.291856085960	0.810540488575	0.974889573494	0.092365087258	-0.086062044138	0.345437721175	-0.104254031354	-0.167081716462	0.054920799969	-0.053582885148
0.292246113899	0.810833809274	0.974905107771	0.092530326950	-0.086738331997	0.344670304674	-0.104364933712	-0.166797258537	0.054740910392	-0.054005899454
0.292636141839	0.811127025227	0.974920523738	0.092695604606	-0.087414843129	0.343901804199	-0.104473908853	-0.166513092161	0.054561234556	-0.054428729684
0.293026169778	0.811420137007	0.974935821638	0.092860920079	-0.088091579159	0.343132237713	-0.104580983870	-0.166229217777	0.054381770480	-0.054851357069
0.293416197717	0.811713145188	0.974951001710	0.093026273209	-0.088768541715	0.342361623218	-0.104686185625	-0.165945635804	0.054202516297	-0.055273763364
0.293806225657	0.812006050351	0.974966064187	0.093191663822	-0.089445732424	0.341589978754	-0.104789540750	-0.165662346639	0.054023470255	-0.055695930853
0.294196253596	0.812298853078	0.974981009300	0.093357091726	-0.090123152911	0.340817322388	-0.104891075641	-0.165379350655	0.053844630713	-0.056117842352
0.294586281536	0.812591553958	0.974995837272	0.093522556714	-0.090800804797	0.340043672211	-0.104990816465	-0.165096648198	0.053665996147	-0.056539481220
0.294976309475	0.812884153584	0.975010548322	0.093688058565	-0.091478689697	0.339269046331	-0.105088789152	-0.164814239592	0.053487565145	-0.056960831355
0.295366337415	0.813176652552	0.975025142668	0.093853597041	-0.092156809217	0.338493462867	-0.105185019403	-0.164532125129	0.053309336406	-0.057381877203
0.295756365354	0.813469051463	0.975039620519	0.094019171887	-0.092835164953	0.337716939944	-0.105279532685	-0.164250305078	0.053131308740	-0.057802603755
0.296146393294	0.813761350924	0.975053982082	0.094184782833	-0.093513758488	0.336939495689	-0.105372354236	-0.163968779677	0.052953481069	-0.058222996552
0.296536421233	0.814053551545	0.975068227559	0.094350429595	-0.094192591390	0.336161148224	-0.105463509063	-0.163687549133	0.052775852421	-0.058643041680
0.296926449173	0.814345653941	0.975082357150	0.094516111870	-0.094871665213	0.335381915662	-0.105553021946	-0.163406613627	0.052598421931	-0.059062725772
0.297316477112	0.814637658732	0.975096371047	0.094681829341	-0.095550981492	0.334601816103	-0.105640917437	-0.163125973305	0.052421188842	-0.059482036006
0.297706505052	0.814929566543	0.975110269442	0.094847581673	-0.096230541745	0.333820867629	-0.105727219863	-0.162845628284	0.052244152497	-0.059900960101
0.298096532991	0.815221378004	0.975124052521	0.095013368518	-0.096910347468	0.333039088300	-0.105811953328	-0.162565578647	0.052067312342	-0.060319486315
0.298486560931	0.815513093748	0.975137720467	0.095179189510	-0.097590400135	0.332256496152	-0.105895141713	-0.162285824445	0.051890667922	-0.060737603440
0.298876588870	0.815804714415	0.975151273459	0.095345044267	-0.098270701197	0.331473109188	-0.105976808679	-0.162006365696	0.051714218879	-0.061155300800
0.299266616809	0.816096240648	0.975164711672	0.095510932393	-0.098951252082	0.330688945379	-0.106056977670	-0.161727202383	0.051537964950	-0.061572568240
0.299656644749	0.816387673096	0.975178035278	0.095676853473	-0.099632054190	0.329904022659	-0.106135671913	-0.161448334455	0.051361905964	-0.061989396127
0.300046672688	0.816679012412	0.975191244447	0.095842807080	-0.100313108896	0.329118358922	-0.106212914419	-0.161169761824	0.051186041841	-0.062405775342
0.300436700628	0.816970259256	0.975204339344	0.096008792770	-0.100994417548	0.328331972018	-0.106288727989	-0.160891484371	0.051010372588	-0.062821697270
0.300826728567	0.817261414290	0.975217320130	0.096174810081	-0.101675981462	0.327544879749	-0.106363135213	-0.160613501937	0.050834898298	-0.063237153797
0.301216756507	0.817552478182	0.975230186966	0.096340858541	-0.102357801928	0.326757099867	-0.106436158472	-0.160335814328	0.050659619145	-0.063652137301
0.301606784446	0.817843451604	0.975242940008	0.096506937656	-0.103039880204	0.325968650073	-0.106507819941	-0.160058421314	0.050484535384	-0.064066640646
0.301996812386	0.818134335236	0.975255579408	0.096673046923	-0.103722217514	0.325179548010	-0.106578141591	-0.159781322629	0.050309647347	-0.064480657169
0.302386840325	0.818425129759	0.975268105319	0.096839185821	-0.104404815055	0.324389811265	-0.106647145189	-0.159504517966	0.050134955442	-0.064894180680
0.302776868265	0.818715835860	0.975280517887	0.097005353813	-0.105087673987	0.323599457363	-0.106714852305	-0.159228006986	0.049960460147	-0.065307205446
0.303166896204	0.819006454231	0.975292817259	0.097171550350	-0.105770795437	0.322808503765	-0.106781284306	-0.158951789309	0.049786162011	-0.065719726185
0.303556924144	0.819296985570	0.975305003576	0.097337774866	-0.106454180498	0.322016967868	-0.106846462367	-0.158675864519	0.049612061649	-0.066131738057
0.303946952083	0.819587430576	0.975317076980	0.097504026782	-0.107137830230	0.321224866998	-0.106910407466	-0.158400232160	0.049438159739	-0.066543236657
0.304336980023	0.819877789958	0.975329037608	0.097670305505	-0.107821745655	0.320432218415	-0.106973140387	-0.158124891740	0.049264457023	-0.066954218001
0.304727007962	0.820168064424	0.975340885596	0.097836610427	-0.108505927760	0.319639039303	-0.107034681727	-0.157849842730	0.049090954299	-0.067364678521
0.305117035901	0.820458254692	0.975352621078	0.098002940925	-0.109190377496	0.318845346775	-0.107095051891	-0.157575084560	0.048917652424	-0.067774615055
0.305507063841	0.820748361479	0.975364244186	0.098169296365	-0.109875095777	0.318051157866	-0.107154271098	-0.157300616625	0.048744552306	-0.068184024833
0.305897091780	0.821038385512	0.975375755047	0.098335676097	-0.110560083479	0.317256489533	-0.107212359381	-0.157026438281	0.048571654906	-0.068592905474
0.306287119720	0.821328327518	0.975387153791	0.098502079459	-0.111245341442	0.316461358655	-0.107269336589	-0.156752548845	0.048398961232	-0.069001254971
0.306677147659	0.821618188232	0.975398440541	0.098668505775	-0.111930870467	0.315665782029	-0.107325222390	-0.156478947597	0.048226472339	-0.069409071683
0.307067175599	0.821907968391	0.975409615423	0.098834954357	-0.112616671317	0.314869776368	-0.107380036272	-0.156205633781	0.048054189325	-0.069816354327
0.307457203538	0.822197668737	0.975420678557	0.099001424502	-0.113302744717	0.314073358302	-0.107433797543	-0.155932606601	0.047882113329	-0.070223101967
0.307847231478	0.822487290016	0.975431630064	0.099167915498	-0.113989091352	0.313276544375	-0.107486525334	-0.155659865225	0.047710245531	-0.070629314003
0.308237259417	0.822776832980	0.975442470061	0.099334426617	-0.114675711870	0.312479351044	-0.107538238601	-0.155387408784	0.047538587144	-0.071034990162
0.308627287357	0.823066298382	0.975453198666	0.099500957120	-0.115362606879	0.311681794677	-0.107588956125	-0.155115236371	0.047367139417	-0.071440130492
0.309017315296	0.823355686983	0.975463815994	0.099667506259	-0.116049776948	0.310883891554	-0.107638696517	-0.154843347044	0.047195903631	-0.071844735346
0.309407343236	0.823644999546	0.975474322158	0.099834073269	-0.116737222607	0.310085657861	-0.107687478214	-0.154571739823	0.047024881098	-0.072248805378
0.309797371175	0.823934236836	0.975484717271	0.100000657377	-0.117424944347	0.309287109696	-0.107735319484	-0.154300413692	0.046854073154	-0.072652341531
0.310187399115	0.824223399627	0.975495001442	0.100167257799	-0.118112942619	0.308488263061	-0.107782238428	-0.154029367601	0.046683481164	-0.073055345029
0.310577427054	0.824512488692	0.975505174782	0.100333873738	-0.118801217833	0.307689133864	-0.107828252978	-0.153758600462	0.046513106517	-0.073457817365
0.310967454993	0.824801504811	0.975515237397	0.100500504386	-0.119489770364	0.306889737921	-0.107873380902	-0.153488111154	0.046342950620	-0.073859760296
0.311357482933	0.825090448767	0.975525189396	0.100667148927	-0.120178600543	0.306090090950	-0.107917639804	-0.153217898521	0.046173014904	-0.074261175832
0.311747510872	0.825379321346	0.975535030882	0.100833806533	-0.120867708664	0.305290208572	-0.107961047122	-0.152947961371	0.046003300815	-0.074662066225
0.312137538812	0.825668123338	0.975544761959	0.101000476364	-0.121557094981	0.304490106311	-0.108003620135	-0.152678298480	0.045833809816	-0.075062433965
0.312527566751	0.825956855537	0.975554382731	0.101167157574	-0.122246759709	0.303689799594	-0.108045375960	-0.152408908590	0.045664543386	-0.075462281766
0.312917594691	0.826245518741	0.975563893299	0.101333849304	-0.122936703025	0.302889303748	-0.108086331556	-0.152139790410	0.045495503015	-0.075861612564
0.313307622630	0.826534113750	0.975573293764	0.101500550687	-0.123626925063	0.302088634001	-0.108126503722	-0.151870942616	0.045326690205	-0.076260429502
0.313697650570	0.826822641324	0.975582584256	0.101667261017	-0.124317427049	0.301287806752	-0.108165909370	-0.151602364484	0.045158106738	-0.076658733971
0.314087678509	0.827111102358	0.975591764812	0.101833979075	-0.125008206827	0.300486834577	-0.108204564581	-0.151334053382	0.044989753620	-0.077056533463
0.314477706449	0.827399497615	0.975600835558	0.102000704144	-0.125699265583	0.299685733876	-0.108242486311	-0.151066008529	0.044821632586	-0.077453829503
0.314867734388	0.827687827906	0.975609796593	0.102167435336	-0.126390603389	0.298884519813	-0.108279691282	-0.150798228504	0.044653745132	-0.077850625772
0.315257762328	0.827976094038	0.975618648012	0.102334171761	-0.127082220310	0.298083207569	-0.108316196238	-0.150530711869	0.044486092747	-0.078246926042
0.315647790267	0.828264296824	0.975627389910	0.102500912528	-0.127774116405	0.297281812334	-0.108352017921	-0.150263457165	0.044318676908	-0.078642734175
0.316037818207	0.828552437076	0.975636022382	0.102667656740	-0.128466291719	0.296480349299	-0.108387173057	-0.149996462914	0.044151499086	-0.079038054119
0.316427846146	0.828840515607	0.975644545521	0.102834403500	-0.129158746287	0.295678833649	-0.108421678336	-0.149729727618	0.043984560742	-0.079432889907
0.316817874085	0.829128533233	0.975652959421	0.103001151906	-0.129851480132	0.294877280552	-0.108455550395	-0.149463249759	0.043817863325	-0.079827245656
0.317207902025	0.829416490770	0.975661264173	0.103167901054	-0.130544493258	0.294075705159	-0.108488805810	-0.149197027801	0.043651408279	-0.080221125566
0.317597929964	0.829704389037	0.975669459869	0.103334650036	-0.131237785657	0.293274122593	-0.108521461078	-0.148931060187	0.043485197034	-0.080614533914
0.317987957904	0.829992228853	0.975677546598	0.103501397943	-0.131931357300	0.292472547944	-0.108553532611	-0.148665345343	0.043319231013	-0.081007475058
0.318377985843	0.830280011038	0.975685524452	0.103668143859	-0.132625208139	0.291670996266	-0.108585036724	-0.148399881672	0.043153511628	-0.081399953427
0.318768013783	0.830567736417	0.975693393517	0.103834886868	-0.133319338109	0.290869482570	-0.108615989626	-0.148134667562	0.042988040282	-0.081791973530
0.319158041722	0.830855405812	0.975701153882	0.104001626051	-0.134013747119	0.290068021820	-0.108646407414	-0.147869701381	0.042822818368	-0.082183539942
0.319548069662	0.831143020050	0.975708805633	0.104168360484	-0.134708435061	0.289266628929	-0.108676306065	-0.147604981479	0.042657847268	-0.082574657312
0.319938097601	0.831430579958	0.975716348857	0.104335089241	-0.135403401800	0.288465318756	-0.108705701431	-0.147340506186	0.042493128357	-0.082965330355
0.320328125541	0.831718086364	0.975723783639	0.104501811393	-0.136098647179	0.287664106100	-0.108734609234	-0.147076273818	0.042328662996	-0.083355563853
0.320718153480	0.832005540100	0.975731110063	0.104668526008	-0.136794171017	0.286863005698	-0.108763045060	-0.146812282670	0.042164452539	-0.083745362649
0.321108181420	0.832292941996	0.975738328211	0.104835232151	-0.137489973105	0.286062032222	-0.108791024358	-0.146548531021	0.042000498331	-0.084134731652
0.321498209359	0.832580292887	0.975745438167	0.105001928884	-0.138186053211	0.285261200276	-0.108818562431	-0.146285017135	0.041836801705	-0.084523675825
0.321888237298	0.832867593607	0.975752440011	0.105168615266	-0.138882411075	0.284460524393	-0.108845674441	-0.146021739255	0.041673363985	-0.084912200194
0.322278265238	0.833154844993	0.975759333823	0.105335290353	-0.139579046409	0.283660019030	-0.108872375399	-0.145758695613	0.041510186485	-0.085300309837
0.322668293177	0.833442047884	0.975766119684	0.105501953201	-0.140275958900	0.282859698570	-0.108898680166	-0.145495884422	0.041347270511	-0.085688009886
0.323058321117	0.833729203118	0.975772797672	0.105668602859	-0.140973148203	0.282059577318	-0.108924603453	-0.145233303882	0.041184617357	-0.086075305523
0.323448349056	0.834016311536	0.975779367864	0.105835238377	-0.141670613948	0.281259669497	-0.108950159817	-0.144970952174	0.041022228308	-0.086462201980
0.323838376996	0.834303373982	0.975785830336	0.106001858801	-0.142368355734	0.280459989248	-0.108975363659	-0.144708827469	0.040860104641	-0.086848704536
0.324228404935	0.834590391299	0.975792185163	0.106168463175	-0.143066373132	0.279660550628	-0.109000229226	-0.144446927922	0.040698247623	-0.087234818514
0.324618432875	0.834877364332	0.975798432422	0.106335050541	-0.143764665683	0.278861367606	-0.109024770608	-0.144185251673	0.040536658509	-0.087620549278
0.325008460814	0.835164293929	0.975804572184	0.106501619938	-0.144463232897	0.278062454067	-0.109049001739	-0.143923796851	0.040375338549	-0.088005902235
0.325398488754	0.835451180937	0.975810604522	0.106668170405	-0.145162074256	0.277263823803	-0.109072936395	-0.143662561570	0.040214288980	-0.088390882828
0.325788516693	0.835738026205	0.975816529508	0.106834700976	-0.145861189209	0.276465490517	-0.109096588195	-0.143401543932	0.040053511031	-0.088775496536
0.326178544633	0.836024830584	0.975822347211	0.107001210687	-0.146560577178	0.275667467820	-0.109119970601	-0.143140742029	0.039893005923	-0.089159748873
0.326568572572	0.836311594928	0.975828057702	0.107167698568	-0.147260237551	0.274869769231	-0.109143096918	-0.142880153938	0.039732774866	-0.089543645383
0.326958600512	0.836598320087	0.975833661049	0.107334163650	-0.147960169687	0.274072408172	-0.109165980293	-0.142619777727	0.039572819063	-0.089927191643
0.327348628451	0.836885006918	0.975839157319	0.107500604963	-0.148660372913	0.273275397974	-0.109188633719	-0.142359611452	0.039413139706	-0.090310393254
0.327738656390	0.837171656275	0.975844546578	0.107667021533	-0.149360846526	0.272478751868	-0.109211070031	-0.142099653161	0.039253737980	-0.090693255844
0.328128684330	0.837458269016	0.975849828891	0.107833412388	-0.150061589792	0.271682482989	-0.109233301909	-0.141839900890	0.039094615060	-0.091075785065
0.328518712269	0.837744845999	0.975855004322	0.107999776551	-0.150762601944	0.270886604375	-0.109255341878	-0.141580352665	0.038935772114	-0.091457986590
0.328908740209	0.838031388082	0.975860072935	0.108166113048	-0.151463882187	0.270091128965	-0.109277202309	-0.141321006505	0.038777210299	-0.091839866111
0.329298768148	0.838317896125	0.975865034791	0.108332420901	-0.152165429692	0.269296069599	-0.109298895420	-0.141061860419	0.038618930766	-0.092221429339
0.329688796088	0.838604370990	0.975869889952	0.108498699132	-0.152867243600	0.268501439016	-0.109320433277	-0.140802912409	0.038460934657	-0.092602682000
0.330078824027	0.838890813539	0.975874638477	0.108664946763	-0.153569323022	0.267707249857	-0.109341827793	-0.140544160468	0.038303223105	-0.092983629834
0.330468851967	0.839177224635	0.975879280425	0.108831162815	-0.154271667035	0.266913514659	-0.109363090732	-0.140285602584	0.038145797236	-0.093364278593
0.330858879906	0.839463605141	0.975883815853	0.108997346307	-0.154974274687	0.266120245860	-0.109384233708	-0.140027236735	0.037988658167	-0.093744634040
0.331248907846	0.839749955922	0.975888244818	0.109163496260	-0.155677144996	0.265327455795	-0.109405268185	-0.139769060895	0.037831807010	-0.094124701944
0.331638935785	0.840036277845	0.975892567376	0.109329611694	-0.156380276947	0.264535156697	-0.109426205480	-0.139511073031	0.037675244865	-0.094504488084
0.332028963725	0.840322571775	0.975896783581	0.109495691627	-0.157083669495	0.263743360698	-0.109447056765	-0.139253271106	0.037518972828	-0.094883998242
0.332418991664	0.840608838580	0.975900893486	0.109661735080	-0.157787321565	0.262952079825	-0.109467833065	-0.138995653077	0.037362991986	-0.095263238204
0.332809019604	0.840895079128	0.975904897143	0.109827741071	-0.158491232051	0.262161326005	-0.109488545262	-0.138738216895	0.037207303421	-0.095642213758
0.333199047543	0.841181294287	0.975908794603	0.109993708621	-0.159195399816	0.261371111059	-0.109509204093	-0.138480960510	0.037051908205	-0.096020930691
0.333589075482	0.841467484927	0.975912585917	0.110159636748	-0.159899823695	0.260581446706	-0.109529820155	-0.138223881865	0.036896807406	-0.096399394790
0.333979103422	0.841753651917	0.975916271133	0.110325524474	-0.160604502489	0.259792344563	-0.109550403904	-0.137966978902	0.036742002082	-0.096777611839
0.334369131361	0.842039796129	0.975919850298	0.110491370820	-0.161309434973	0.259003816142	-0.109570965654	-0.137710249559	0.036587493289	-0.097155587617
0.334759159301	0.842325918432	0.975923323460	0.110657174805	-0.162014619890	0.258215872851	-0.109591515585	-0.137453691772	0.036433282073	-0.097533327897
0.335149187240	0.842612019700	0.975926690663	0.110822935454	-0.162720055954	0.257428525997	-0.109612063737	-0.137197303474	0.036279369475	-0.097910838447
0.335539215180	0.842898100802	0.975929951952	0.110988651788	-0.163425741850	0.256641786782	-0.109632620013	-0.136941082598	0.036125756531	-0.098288125023
0.335929243119	0.843184162614	0.975933107370	0.111154322831	-0.164131676233	0.255855666304	-0.109653194184	-0.136685027074	0.035972444270	-0.098665193375
0.336319271059	0.843470206006	0.975936156959	0.111319947609	-0.164837857730	0.255070175559	-0.109673795887	-0.136429134833	0.035819433717	-0.099042049239
0.336709298998	0.843756231852	0.975939100759	0.111485525147	-0.165544284939	0.254285325440	-0.109694434625	-0.136173403803	0.035666725891	-0.099418698341
0.337099326938	0.844042241026	0.975941938811	0.111651054473	-0.166250956429	0.253501126736	-0.109715119772	-0.135917831914	0.035514321805	-0.099795146392
0.337489354877	0.844328234402	0.975944671153	0.111816534614	-0.166957870740	0.252717590134	-0.109735860572	-0.135662417097	0.035362222468	-0.100171399090
0.337879382817	0.844614212854	0.975947297822	0.111981964603	-0.167665026386	0.251934726218	-0.109756666139	-0.135407157282	0.035210428885	-0.100547462116
0.338269410756	0.844900177256	0.975949818855	0.112147343469	-0.168372421852	0.251152545469	-0.109777545462	-0.135152050400	0.035058942056	-0.100923341136
0.338659438696	0.845186128482	0.975952234286	0.112312670246	-0.169080055594	0.250371058266	-0.109798507403	-0.134897094384	0.034907762976	-0.101299041795
0.339049466635	0.845472067408	0.975954544150	0.112477943970	-0.169787926044	0.249590274887	-0.109819560698	-0.134642287171	0.034756892638	-0.101674569724
0.339439494574	0.845757994908	0.975956748478	0.112643163677	-0.170496031603	0.248810205507	-0.109840713961	-0.134387626697	0.034606332029	-0.102049930531
0.339829522514	0.846043911857	0.975958847304	0.112808328405	-0.171204370648	0.248030860201	-0.109861975685	-0.134133110901	0.034456082134	-0.102425129805
0.340219550453	0.846329819129	0.975960840656	0.112973437197	-0.171912941528	0.247252248940	-0.109883354239	-0.133878737728	0.034306143935	-0.102800173113
0.340609578393	0.846615717601	0.975962728565	0.113138489094	-0.172621742566	0.246474381598	-0.109904857875	-0.133624505123	0.034156518410	-0.103175066001
0.340999606332	0.846901608145	0.975964511057	0.113303483143	-0.173330772059	0.245697267947	-0.109926494724	-0.133370411037	0.034007206535	-0.103549813991
0.341389634272	0.847187491639	0.975966188161	0.113468418390	-0.174040028278	0.244920917656	-0.109948272801	-0.133116453422	0.033858209283	-0.103924422583
0.341779662211	0.847473368955	0.975967759901	0.113633293885	-0.174749509469	0.244145340299	-0.109970200005	-0.132862630239	0.033709527625	-0.104298897250
0.342169690151	0.847759240970	0.975969226302	0.113798108681	-0.175459213852	0.243370545348	-0.109992284121	-0.132608939449	0.033561162530	-0.104673243442
0.342559718090	0.848045108556	0.975970587388	0.113962861833	-0.176169139621	0.242596542176	-0.110014532818	-0.132355379020	0.033413114966	-0.105047466584
0.342949746030	0.848330972589	0.975971843180	0.114127552399	-0.176879284949	0.241823340058	-0.110036953655	-0.132101946927	0.033265385898	-0.105421572073
0.343339773969	0.848616833943	0.975972993700	0.114292179438	-0.177589647979	0.241050948171	-0.110059554078	-0.131848641149	0.033117976291	-0.105795565280
0.343729801909	0.848902693491	0.975974038966	0.114456742014	-0.178300226835	0.240279375593	-0.110082341423	-0.131595459670	0.032970887109	-0.106169451550
0.344119829848	0.849188552108	0.975974978998	0.114621239193	-0.179011019614	0.239508631307	-0.110105322920	-0.131342400482	0.032824119314	-0.106543236198
0.344509857788	0.849474410665	0.975975813813	0.114785670045	-0.179722024391	0.238738724196	-0.110128505686	-0.131089461583	0.032677673870	-0.106916924513
0.344899885727	0.849760270037	0.975976543427	0.114950033640	-0.180433239215	0.237969663051	-0.110151896737	-0.130836640979	0.032531551739	-0.107290521753
0.345289913666	0.850046131095	0.975977167855	0.115114329055	-0.181144662116	0.237201456563	-0.110175502981	-0.130583936681	0.032385753884	-0.107664033149
0.345679941606	0.850331994713	0.975977687110	0.115278555368	-0.181856291097	0.236434113331	-0.110199331222	-0.130331346710	0.032240281267	-0.108037463903
0.346069969545	0.850617861760	0.975978101205	0.115442711661	-0.182568124142	0.235667641855	-0.110223388161	-0.130078869093	0.032095134852	-0.108410819184
0.346459997485	0.850903733110	0.975978410152	0.115606797018	-0.183280159211	0.234902050545	-0.110247680398	-0.129826501865	0.031950315605	-0.108784104135
0.346850025424	0.851189609632	0.975978613960	0.115770810529	-0.183992394242	0.234137347714	-0.110272214431	-0.129574243070	0.031805824490	-0.109157323867
0.347240053364	0.851475492197	0.975978712639	0.115934751285	-0.184704827152	0.233373541583	-0.110296996660	-0.129322090762	0.031661662475	-0.109530483459
0.347630081303	0.851761381674	0.975978706196	0.116098618381	-0.185417455835	0.232610640281	-0.110322033385	-0.129070043002	0.031517830529	-0.109903587961
0.348020109243	0.852047278933	0.975978594637	0.116262410918	-0.186130278167	0.231848651842	-0.110347330810	-0.128818097860	0.031374329623	-0.110276642393
0.348410137182	0.852333184842	0.975978377969	0.116426127998	-0.186843292000	0.231087584212	-0.110372895043	-0.128566253416	0.031231160731	-0.110649651741
0.348800165122	0.852619100269	0.975978056195	0.116589768727	-0.187556495168	0.230327445242	-0.110398732095	-0.128314507761	0.031088324827	-0.111022620961
0.349190193061	0.852905026081	0.975977629317	0.116753332215	-0.188269885482	0.229568242695	-0.110424847885	-0.128062858994	0.030945822892	-0.111395554980
0.349580221001	0.853190963146	0.975977097338	0.116916817578	-0.188983460737	0.228809984243	-0.110451248239	-0.127811305224	0.030803655905	-0.111768458689
0.349970248940	0.853476912328	0.975976460259	0.117080223933	-0.189697218703	0.228052677468	-0.110477938891	-0.127559844572	0.030661824854	-0.112141336951
0.350360276880	0.853762874494	0.975975718078	0.117243550403	-0.190411157136	0.227296329864	-0.110504925482	-0.127308475168	0.030520330725	-0.112514194596
0.350750304819	0.854048850507	0.975974870793	0.117406796114	-0.191125273770	0.226540948836	-0.110532213568	-0.127057195154	0.030379174513	-0.112887036423
0.351140332758	0.854334841231	0.975973918402	0.117569960195	-0.191839566319	0.225786541700	-0.110559808613	-0.126806002683	0.030238357213	-0.113259867198
0.351530360698	0.854620847530	0.975972860900	0.117733041782	-0.192554032482	0.225033115688	-0.110587715993	-0.126554895919	0.030097879826	-0.113632691657
0.351920388637	0.854906870265	0.975971698281	0.117896040014	-0.193268669936	0.224280677943	-0.110615941002	-0.126303873036	0.029957743359	-0.114005514503
0.352310416577	0.855192910297	0.975970430539	0.118058954032	-0.193983476343	0.223529235521	-0.110644488842	-0.126052932222	0.029817948822	-0.114378340408
0.352700444516	0.855478968414	0.975969057675	0.118221783119	-0.194698450661	0.222778797686	-0.110673365868	-0.125802071912	0.029678497153	-0.114751173254
0.353090472456	0.855765045626	0.975967579664	0.118384526148	-0.195413587819	0.222029366440	-0.110702573778	-0.125551289800	0.029539389464	-0.115124019127
0.353480500395	0.856051142731	0.975965996505	0.118547182375	-0.196128886546	0.221280950179	-0.110732116894	-0.125300584218	0.029400626470	-0.115496881493
0.353870528335	0.856337260606	0.975964308189	0.118709750912	-0.196844344136	0.220533554477	-0.110761997002	-0.125049953202	0.029262208866	-0.115869764467
0.354260556274	0.856623400133	0.975962514708	0.118872230857	-0.197559957761	0.219787184438	-0.110792214792	-0.124799394730	0.029124137234	-0.116242671996
0.354650584214	0.856909562202	0.975960616051	0.119034621295	-0.198275724481	0.219041844720	-0.110822769977	-0.124548906728	0.028986412053	-0.116615607882
0.355040612153	0.857195747705	0.975958612210	0.119196921303	-0.198991641247	0.218297539577	-0.110853661392	-0.124298487069	0.028849033709	-0.116988575789
0.355430640093	0.857481957540	0.975956503175	0.119359129947	-0.199707704915	0.217554272879	-0.110884887090	-0.124048133581	0.028712002501	-0.117361579269
0.355820668032	0.857768192608	0.975954288933	0.119521246284	-0.200423912246	0.216812048145	-0.110916444430	-0.123797844051	0.028575318649	-0.117734621769
0.356210695972	0.858054453817	0.975951969474	0.119683269367	-0.201140259916	0.216070868562	-0.110948330151	-0.123547616227	0.028438982302	-0.118107706645
0.356600723911	0.858340742075	0.975949544783	0.119845198238	-0.201856744520	0.215330737015	-0.110980540444	-0.123297447818	0.028302993543	-0.118480837175
0.356990751850	0.858627058293	0.975947014849	0.120007031936	-0.202573362578	0.214591656098	-0.111013071015	-0.123047336506	0.028167352392	-0.118854016567
0.357380779790	0.858913403388	0.975944379656	0.120168769497	-0.203290110539	0.213853628144	-0.111045917145	-0.122797279937	0.028032058817	-0.119227247972
0.357770807729	0.859199778276	0.975941639188	0.120330409949	-0.204006984787	0.213116655233	-0.111079073740	-0.122547275736	0.027897112736	-0.119600534487
0.358160835669	0.859486183877	0.975938793428	0.120491952320	-0.204723981643	0.212380739214	-0.111112535377	-0.122297321499	0.027762514019	-0.119973879166
0.358550863608	0.859772621113	0.975935842358	0.120653395633	-0.205441097372	0.211645881718	-0.111146296351	-0.122047414802	0.027628262497	-0.120347285026
0.358940891548	0.860059090907	0.975932785960	0.120814738912	-0.206158328186	0.210912084175	-0.111180350711	-0.121797553199	0.027494357960	-0.120720755052
0.359330919487	0.860345594185	0.975929624213	0.120975981178	-0.206875670245	0.210179347820	-0.111214692296	-0.121547734227	0.027360800167	-0.121094292203
0.359720947427	0.860632131871	0.975926357094	0.121137121450	-0.207593119664	0.209447673712	-0.111249314766	-0.121297955408	0.027227588845	-0.121467899419
0.360110975366	0.860918704893	0.975922984581	0.121298158749	-0.208310672515	0.208717062741	-0.111284211631	-0.121048214248	0.027094723691	-0.121841579621
0.360501003306	0.861205314180	0.975919506649	0.121459092095	-0.209028324828	0.207987515640	-0.111319376276	-0.120798508241	0.026962204380	-0.122215335715
0.360891031245	0.861491960660	0.975915923273	0.121619920510	-0.209746072597	0.207259032995	-0.111354801986	-0.120548834872	0.026830030562	-0.122589170601
0.361281059185	0.861778645261	0.975912234426	0.121780643016	-0.210463911780	0.206531615249	-0.111390481964	-0.120299191613	0.026698201866	-0.122963087168
0.361671087124	0.862065368914	0.975908440078	0.121941258638	-0.211181838303	0.205805262718	-0.111426409354	-0.120049575931	0.026566717904	-0.123337088302
0.362061115063	0.862352132549	0.975904540200	0.122101766401	-0.211899848063	0.205079975591	-0.111462577253	-0.119799985287	0.026435578273	-0.123711176884
0.362451143003	0.862638937094	0.975900534761	0.122262165335	-0.212617936929	0.204355753943	-0.111498978731	-0.119550417134	0.026304782553	-0.124085355797
0.362841170942	0.862925783480	0.975896423727	0.122422454471	-0.213336100744	0.203632597739	-0.111535606839	-0.119300868923	0.026174330312	-0.124459627922
0.363231198882	0.863212672635	0.975892207065	0.122582632843	-0.214054335327	0.202910506838	-0.111572454628	-0.119051338102	0.026044221108	-0.124833996144
0.363621226821	0.863499605490	0.975887884739	0.122742699491	-0.214772636478	0.202189481003	-0.111609515154	-0.118801822118	0.025914454489	-0.125208463347
0.364011254761	0.863786582971	0.975883456710	0.122902653455	-0.215490999974	0.201469519903	-0.111646781490	-0.118552318417	0.025785029994	-0.125583032422
0.364401282700	0.864073606008	0.975878922942	0.123062493783	-0.216209421577	0.200750623123	-0.111684246735	-0.118302824444	0.025655947154	-0.125957706262
0.364791310640	0.864360675527	0.975874283393	0.123222219525	-0.216927897032	0.200032790159	-0.111721904021	-0.118053337648	0.025527205497	-0.126332487768
0.365181338579	0.864647792454	0.975869538021	0.123381829737	-0.217646422069	0.199316020435	-0.111759746522	-0.117803855478	0.025398804545	-0.126707379840
0.365571366519	0.864934957716	0.975864686785	0.123541323477	-0.218364992404	0.198600313297	-0.111797767454	-0.117554375389	0.025270743814	-0.127082385390
0.365961394458	0.865222172235	0.975859729638	0.123700699812	-0.219083603744	0.197885668020	-0.111835960087	-0.117304894836	0.025143022819	-0.127457507329
0.366351422398	0.865509436936	0.975854666535	0.123859957812	-0.219802251782	0.197172083816	-0.111874317746	-0.117055411282	0.025015641074	-0.127832748578
0.366741450337	0.865796752740	0.975849497428	0.124019096554	-0.220520932207	0.196459559829	-0.111912833818	-0.116805922195	0.024888598091	-0.128208112059
0.367131478277	0.866084120568	0.975844222269	0.124178115120	-0.221239640695	0.195748095148	-0.111951501749	-0.116556425048	0.024761893379	-0.128583600703
0.367521506216	0.866371541340	0.975838841005	0.124337012597	-0.221958372920	0.195037688802	-0.111990315057	-0.116306917323	0.024635526451	-0.128959217440
0.367911534155	0.866659015972	0.975833353586	0.124495788080	-0.222677124548	0.194328339766	-0.112029267323	-0.116057396508	0.024509496820	-0.129334965210
0.368301562095	0.866946545383	0.975827759957	0.124654440669	-0.223395891242	0.193620046965	-0.112068352205	-0.115807860099	0.024383803997	-0.129710846953
0.368691590034	0.867234130486	0.975822060064	0.124812969471	-0.224114668661	0.192912809275	-0.112107563431	-0.115558305602	0.024258447501	-0.130086865612
0.369081617974	0.867521772194	0.975816253850	0.124971373600	-0.224833452462	0.192206625525	-0.112146894802	-0.115308730533	0.024133426848	-0.130463024135
0.369471645913	0.867809471419	0.975810341256	0.125129652177	-0.225552238302	0.191501494502	-0.112186340200	-0.115059132415	0.024008741560	-0.130839325471
0.369861673853	0.868097229071	0.975804322224	0.125287804328	-0.226271021836	0.190797414950	-0.112225893579	-0.114809508784	0.023884391162	-0.131215772570
0.370251701792	0.868385046058	0.975798196691	0.125445829188	-0.226989798721	0.190094385573	-0.112265548972	-0.114559857186	0.023760375183	-0.131592368384
0.370641729732	0.868672923284	0.975791964596	0.125603725899	-0.227708564615	0.189392405039	-0.112305300492	-0.114310175179	0.023636693156	-0.131969115866
0.371031757671	0.868960861655	0.975785625875	0.125761493610	-0.228427315178	0.188691471981	-0.112345142329	-0.114060460333	0.023513344620	-0.132346017966
0.371421785611	0.869248862072	0.975779180461	0.125919131477	-0.229146046074	0.187991584996	-0.112385068750	-0.113810710228	0.023390329117	-0.132723077637
0.371811813550	0.869536925436	0.975772628289	0.126076638664	-0.229864752969	0.187292742650	-0.112425074104	-0.113560922460	0.023267646196	-0.133100297827
0.372201841490	0.869825052643	0.975765969289	0.126234014343	-0.230583431536	0.186594943480	-0.112465152816	-0.113311094635	0.023145295412	-0.133477681486
0.372591869429	0.870113244591	0.975759203392	0.126391257692	-0.231302077452	0.185898185992	-0.112505299392	-0.113061224376	0.023023276324	-0.133855231557
0.372981897369	0.870401502172	0.975752330526	0.126548367899	-0.232020686399	0.185202468667	-0.112545508413	-0.112811309316	0.022901588501	-0.134232950983
0.373371925308	0.870689826277	0.975745350620	0.126705344158	-0.232739254067	0.184507789959	-0.112585774541	-0.112561347105	0.022780231515	-0.134610842702
0.373761953247	0.870978217797	0.975738263597	0.126862185673	-0.233457776152	0.183814148298	-0.112626092513	-0.112311335407	0.022659204948	-0.134988909646
0.374151981187	0.871266677618	0.975731069384	0.127018891655	-0.234176248360	0.183121542090	-0.112666457142	-0.112061271899	0.022538508386	-0.135367154745
0.374542009126	0.871555206624	0.975723767902	0.127175461321	-0.234894666402	0.182429969721	-0.112706863320	-0.111811154274	0.022418141426	-0.135745580920
0.374932037066	0.871843805698	0.975716359074	0.127331893900	-0.235613026001	0.181739429555	-0.112747306011	-0.111560980243	0.022298103669	-0.136124191089
0.375322065005	0.872132475720	0.975708842819	0.127488188626	-0.236331322887	0.181049919938	-0.112787780257	-0.111310747529	0.022178394728	-0.136502988160
0.375712092945	0.872421217567	0.975701219056	0.127644344743	-0.237049552801	0.180361439197	-0.112828281170	-0.111060453872	0.022059014220	-0.136881975036
0.376102120884	0.872710032114	0.975693487702	0.127800361503	-0.237767711494	0.179673985640	-0.112868803938	-0.110810097030	0.021939961773	-0.137261154611
0.376492148824	0.872998920233	0.975685648674	0.127956238167	-0.238485794728	0.178987557563	-0.112909343821	-0.110559674775	0.021821237023	-0.137640529772
0.376882176763	0.873287882796	0.975677701885	0.128111974002	-0.239203798276	0.178302153244	-0.112949896149	-0.110309184897	0.021702839614	-0.138020103395
0.377272204703	0.873576920669	0.975669647250	0.128267568286	-0.239921717923	0.177617770946	-0.112990456322	-0.110058625202	0.021584769199	-0.138399878348
0.377662232642	0.873866034717	0.975661484678	0.128423020304	-0.240639549466	0.176934408922	-0.113031019812	-0.109807993514	0.021467025441	-0.138779857489
0.378052260582	0.874155225804	0.975653214082	0.128578329349	-0.241357288715	0.176252065411	-0.113071582156	-0.109557287674	0.021349608011	-0.139160043667
0.378442288521	0.874444494789	0.975644835369	0.128733494726	-0.242074931490	0.175570738639	-0.113112138963	-0.109306505539	0.021232516591	-0.139540439717
0.378832316461	0.874733842530	0.975636348448	0.128888515744	-0.242792473628	0.174890426823	-0.113152685905	-0.109055644987	0.021115750871	-0.139921048468
0.379222344400	0.875023269881	0.975627753224	0.129043391723	-0.243509910978	0.174211128171	-0.113193218721	-0.108804703909	0.020999310552	-0.140301872732
0.379612372339	0.875312777695	0.975619049602	0.129198121990	-0.244227239401	0.173532840880	-0.113233733216	-0.108553680219	0.020883195343	-0.140682915315
0.380002400279	0.875602366822	0.975610237487	0.129352705884	-0.244944454774	0.172855563139	-0.113274225257	-0.108302571845	0.020767404965	-0.141064179006
0.380392428218	0.875892038108	0.975601316779	0.129507142748	-0.245661552989	0.172179293131	-0.113314690775	-0.108051376735	0.020651939149	-0.141445666585
0.380782456158	0.876181792398	0.975592287381	0.129661431937	-0.246378529952	0.171504029029	-0.113355125763	-0.107800092856	0.020536797635	-0.141827380818
0.381172484097	0.876471630534	0.975583149191	0.129815572814	-0.247095381583	0.170829769003	-0.113395526274	-0.107548718191	0.020421980175	-0.142209324458
0.381562512037	0.876761553354	0.975573902107	0.129969564748	-0.247812103818	0.170156511215	-0.113435888422	-0.107297250745	0.020307486530	-0.142591500245
0.381952539976	0.877051561695	0.975564546028	0.130123407121	-0.248528692609	0.169484253823	-0.113476208380	-0.107045688539	0.020193316473	-0.142973910906
0.382342567916	0.877341656391	0.975555080847	0.130277099319	-0.249245143923	0.168812994979	-0.113516482379	-0.106794029614	0.020079469788	-0.143356559155
0.382732595855	0.877631838273	0.975545506459	0.130430640741	-0.249961453742	0.168142732834	-0.113556706706	-0.106542272029	0.019965946269	-0.143739447691
0.383122623795	0.877922108169	0.975535822758	0.130584030790	-0.250677618067	0.167473465532	-0.113596877708	-0.106290413864	0.019852745722	-0.144122579199
0.383512651734	0.878212466905	0.975526029635	0.130737268883	-0.251393632913	0.166805191217	-0.113636991783	-0.106038453214	0.019739867964	-0.144505956351
0.383902679674	0.878502915303	0.975516126980	0.130890354440	-0.252109494312	0.166137908030	-0.113677045387	-0.105786388199	0.019627312823	-0.144889581803
0.384292707613	0.878793454184	0.975506114682	0.131043286893	-0.252825198312	0.165471614109	-0.113717035027	-0.105534216952	0.019515080139	-0.145273458200
0.384682735553	0.879084084365	0.975495992629	0.131196065682	-0.253540740979	0.164806307591	-0.113756957265	-0.105281937631	0.019403169764	-0.145657588169
0.385072763492	0.879374806661	0.975485760708	0.131348690256	-0.254256118397	0.164141986613	-0.113796808713	-0.105029548408	0.019291581561	-0.146041974323
0.385462791431	0.879665621884	0.975475418804	0.131501160070	-0.254971326663	0.163478649311	-0.113836586036	-0.104777047479	0.019180315404	-0.146426619263
0.385852819371	0.879956530844	0.975464966801	0.131653474590	-0.255686361897	0.162816293821	-0.113876285947	-0.104524433056	0.019069371181	-0.146811525572
0.386242847310	0.880247534347	0.975454404581	0.131805633289	-0.256401220232	0.162154918278	-0.113915905210	-0.104271703372	0.018958748791	-0.147196695821
0.386632875250	0.880538633196	0.975443732027	0.131957635651	-0.257115897821	0.161494520820	-0.113955440637	-0.104018856680	0.018848448146	-0.147582132565
0.387022903189	0.880829828194	0.975432949018	0.132109481165	-0.257830390833	0.160835099585	-0.113994889089	-0.103765891252	0.018738469168	-0.147967838343
0.387412931129	0.881121120138	0.975422055433	0.132261169330	-0.258544695457	0.160176652711	-0.114034247470	-0.103512805379	0.018628811794	-0.148353815682
0.387802959068	0.881412509823	0.975411051150	0.132412699654	-0.259258807896	0.159519178340	-0.114073512735	-0.103259597373	0.018519475973	-0.148740067093
0.388192987008	0.881703998044	0.975399936047	0.132564071653	-0.259972724376	0.158862674615	-0.114112681882	-0.103006265563	0.018410461665	-0.149126595071
0.388583014947	0.881995585591	0.975388709997	0.132715284850	-0.260686441138	0.158207139682	-0.114151751953	-0.102752808300	0.018301768844	-0.149513402098
0.388973042887	0.882287273250	0.975377372875	0.132866338777	-0.261399954441	0.157552571690	-0.114190720035	-0.102499223955	0.018193397497	-0.149900490641
0.389363070826	0.882579061807	0.975365924554	0.133017232976	-0.262113260564	0.156898968790	-0.114229583258	-0.102245510917	0.018085347623	-0.150287863153
0.389753098766	0.882870952044	0.975354364906	0.133167966995	-0.262826355802	0.156246329136	-0.114268338794	-0.101991667595	0.017977619235	-0.150675522070
0.390143126705	0.883162944740	0.975342693802	0.133318540390	-0.263539236471	0.155594650887	-0.114306983857	-0.101737692418	0.017870212358	-0.151063469817
0.390533154645	0.883455040672	0.975330911109	0.133468952728	-0.264251898903	0.154943932205	-0.114345515702	-0.101483583834	0.017763127031	-0.151451708803
0.390923182584	0.883747240614	0.975319016698	0.133619203581	-0.264964339451	0.154294171258	-0.114383931624	-0.101229340312	0.017656363307	-0.151840241422
0.391313210523	0.884039545337	0.975307010434	0.133769292530	-0.265676554484	0.153645366215	-0.114422228957	-0.100974960340	0.017549921249	-0.152229070056
0.391703238463	0.884331955519	0.975294892181	0.133919219457	-0.266388541845	0.152997516928	-0.114460405630	-0.100720442835	0.017443800798	-0.152618196282
0.392093266402	0.884624472107	0.975282661811	0.134068983377	-0.267100295063	0.152350618349	-0.114498458197	-0.100465785521	0.017338002357	-0.153007624065
0.392483294342	0.884917095775	0.975270319182	0.134218584176	-0.267811812045	0.151704670622	-0.114536385353	-0.100210987354	0.017232525864	-0.153397354733
0.392873322281	0.885209827284	0.975257864159	0.134368021453	-0.268523089297	0.151059672405	-0.114574185638	-0.099956046917	0.017127371450	-0.153787390401
0.393263350221	0.885502667393	0.975245296603	0.134517294814	-0.269234123365	0.150415622524	-0.114611857977	-0.099700962820	0.017022539262	-0.154177733096
0.393653378160	0.885795616859	0.975232616376	0.134666403863	-0.269944910833	0.149772519958	-0.114649401637	-0.099445733699	0.016918029469	-0.154568384761
0.394043406100	0.886088676439	0.975219823338	0.134815348209	-0.270655448318	0.149130363835	-0.114686816195	-0.099190358213	0.016813842257	-0.154959347258
0.394433434039	0.886381846884	0.975206917348	0.134964127462	-0.271365732468	0.148489153413	-0.114724101501	-0.098934835045	0.016709977834	-0.155350622372
0.394823461979	0.886675128946	0.975193898266	0.135112741234	-0.272075759963	0.147848888077	-0.114761257650	-0.098679162904	0.016606436429	-0.155742211822
0.395213489918	0.886968523375	0.975180765949	0.135261189138	-0.272785527510	0.147209567324	-0.114798284958	-0.098423340518	0.016503218291	-0.156134117257
0.395603517858	0.887262030918	0.975167520253	0.135409470790	-0.273495031842	0.146571190762	-0.114835183934	-0.098167366641	0.016400323693	-0.156526340266
0.395993545797	0.887555652323	0.975154161035	0.135557585805	-0.274204269717	0.145933758095	-0.114871955259	-0.097911240047	0.016297752930	-0.156918882380
0.396383573736	0.887849388333	0.975140688149	0.135705533802	-0.274913237917	0.145297269122	-0.114908599767	-0.097654959534	0.016195506321	-0.157311745077
0.396773601676	0.888143239692	0.975127101449	0.135853314399	-0.275621933244	0.144661723726	-0.114945118427	-0.097398523918	0.016093584207	-0.157704929786
0.397163629615	0.888437207142	0.975113400787	0.136000927216	-0.276330352521	0.144027121870	-0.114981512324	-0.097141932040	0.015991986955	-0.158098437890
0.397553657555	0.888731291422	0.975099586015	0.136148371873	-0.277038492591	0.143393463593	-0.115017782648	-0.096885182758	0.015890714957	-0.158492270732
0.397943685494	0.889025493272	0.975085656983	0.136295647991	-0.277746350313	0.142760749000	-0.115053930674	-0.096628274953	0.015789768630	-0.158886429615
0.398333713434	0.889319813430	0.975071613542	0.136442755191	-0.278453922565	0.142128978262	-0.115089957760	-0.096371207525	0.015689148416	-0.159280915810
0.398723741373	0.889614252631	0.975057455539	0.136589693097	-0.279161206239	0.141498151608	-0.115125865324	-0.096113979392	0.015588854785	-0.159675730556
0.399113769313	0.889908811610	0.975043182822	0.136736461332	-0.279868198242	0.140868269324	-0.115161654844	-0.095856589495	0.015488888232	-0.160070875063
0.399503797252	0.890203491103	0.975028795237	0.136883059517	-0.280574895494	0.140239331746	-0.115197327844	-0.095599036790	0.015389249280	-0.160466350520
0.399893825192	0.890498291841	0.975014292630	0.137029487278	-0.281281294931	0.139611339258	-0.115232885886	-0.095341320255	0.015289938478	-0.160862158090
0.400283853131	0.890793214555	0.974999674843	0.137175744238	-0.281987393498	0.138984292289	-0.115268330562	-0.095083438884	0.015190956404	-0.161258298923
0.400673881071	0.891088259977	0.974984941721	0.137321830020	-0.282693188152	0.138358191308	-0.115303663493	-0.094825391691	0.015092303665	-0.161654774147
0.401063909010	0.891383428835	0.974970093105	0.137467744250	-0.283398675861	0.137733036823	-0.115338886314	-0.094567177707	0.014993980893	-0.162051584882
0.401453936950	0.891678721858	0.974955128836	0.137613486551	-0.284103853604	0.137108829378	-0.115374000678	-0.094308795981	0.014895988751	-0.162448732234
0.401843964889	0.891974139774	0.974940048753	0.137759056547	-0.284808718367	0.136485569547	-0.115409008241	-0.094050245580	0.014798327930	-0.162846217304
0.402233992828	0.892269683308	0.974924852695	0.137904453864	-0.285513267146	0.135863257937	-0.115443910669	-0.093791525586	0.014700999150	-0.163244041182
0.402624020768	0.892565353186	0.974909540499	0.138049678125	-0.286217496945	0.135241895182	-0.115478709625	-0.093532635100	0.014604003160	-0.163642204960
0.403014048707	0.892861150132	0.974894112000	0.138194728955	-0.286921404775	0.134621481942	-0.115513406770	-0.093273573239	0.014507340739	-0.164040709724
0.403404076647	0.893157074869	0.974878567035	0.138339605977	-0.287624987655	0.134002018901	-0.115548003758	-0.093014339137	0.014411012693	-0.164439556563
0.403794104586	0.893453128120	0.974862905437	0.138484308816	-0.288328242610	0.133383506765	-0.115582502235	-0.092754931943	0.014315019860	-0.164838746567
0.404184132526	0.893749310608	0.974847127039	0.138628837095	-0.289031166670	0.132765946259	-0.115616903835	-0.092495350824	0.014219363106	-0.165238280830
0.404574160465	0.894045623051	0.974831231672	0.138773190438	-0.289733756872	0.132149338127	-0.115651210179	-0.092235594959	0.014124043328	-0.165638160450
0.404964188405	0.894342066171	0.974815219166	0.138917368469	-0.290436010258	0.131533683130	-0.115685422872	-0.091975663548	0.014029061451	-0.166038386537
0.405354216344	0.894638640685	0.974799089351	0.139061370809	-0.291137923874	0.130918982046	-0.115719543503	-0.091715555802	0.013934418432	-0.166438960204
0.405744244284	0.894935347314	0.974782842055	0.139205197083	-0.291839494772	0.130305235663	-0.115753573641	-0.091455270949	0.013840115255	-0.166839882578
0.406134272223	0.895232186773	0.974766477104	0.139348846913	-0.292540720006	0.129692444785	-0.115787514837	-0.091194808232	0.013746152936	-0.167241154796
0.406524300163	0.895529159779	0.974749994325	0.139492319920	-0.293241596636	0.129080610225	-0.115821368619	-0.090934166908	0.013652532520	-0.167642778007
0.406914328102	0.895826267048	0.974733393542	0.139635615727	-0.293942121722	0.128469732808	-0.115855136494	-0.090673346250	0.013559255080	-0.168044753376
0.407304356042	0.896123509296	0.974716674578	0.139778733955	-0.294642292332	0.127859813366	-0.115888819947	-0.090412345543	0.013466321722	-0.168447082082
0.407694383981	0.896420887235	0.974699837255	0.139921674226	-0.295342105532	0.127250852741	-0.115922420438	-0.090151164090	0.013373733580	-0.168849765319
0.408084411920	0.896718401581	0.974682881396	0.140064436160	-0.296041558394	0.126642851779	-0.115955939405	-0.089889801204	0.013281491816	-0.169252804299
0.408474439860	0.897016053045	0.974665806818	0.140207019377	-0.296740647990	0.126035811335	-0.115989378260	-0.089628256215	0.013189597625	-0.169656200252
0.408864467799	0.897313842339	0.974648613342	0.140349423499	-0.297439371396	0.125429732265	-0.116022738391	-0.089366528465	0.013098052227	-0.170059954427
0.409254495739	0.897611770174	0.974631300785	0.140491648143	-0.298137725688	0.124824615433	-0.116056021161	-0.089104617311	0.013006856876	-0.170464068091
0.409644523678	0.897909837262	0.974613868962	0.140633692931	-0.298835707946	0.124220461704	-0.116089227906	-0.088842522123	0.012916012853	-0.170868542533
0.410034551618	0.898208044311	0.974596317690	0.140775557481	-0.299533315249	0.123617271945	-0.116122359940	-0.088580242282	0.012825521466	-0.171273379063
0.410424579557	0.898506392032	0.974578646782	0.140917241411	-0.300230544678	0.123015047025	-0.116155418547	-0.088317777187	0.012735384057	-0.171678579010
0.410814607497	0.898804881131	0.974560856052	0.141058744340	-0.300927393316	0.122413787816	-0.116188404990	-0.088055126245	0.012645601993	-0.172084143728
0.411204635436	0.899103512318	0.974542945309	0.141200065885	-0.301623858245	0.121813495186	-0.116221320504	-0.087792288880	0.012556176670	-0.172490074593
0.411594663376	0.899402286298	0.974524914367	0.141341205664	-0.302319936551	0.121214170006	-0.116254166298	-0.087529264526	0.012467109515	-0.172896373003
0.411984691315	0.899701203778	0.974506763033	0.141482163295	-0.303015625316	0.120615813144	-0.116286943556	-0.087266052630	0.012378401982	-0.173303040381
0.412374719255	0.900000265464	0.974488491115	0.141622938393	-0.303710921627	0.120018425468	-0.116319653439	-0.087002652653	0.012290055554	-0.173710078172
0.412764747194	0.900299472060	0.974470098422	0.141763530575	-0.304405822568	0.119422007842	-0.116352297080	-0.086739064067	0.012202071741	-0.174117487847
0.413154775134	0.900598824271	0.974451584758	0.141903939457	-0.305100325225	0.118826561128	-0.116384875589	-0.086475286357	0.012114452082	-0.174525270902
0.413544803073	0.900898322800	0.974432949928	0.142044164655	-0.305794426683	0.118232086184	-0.116417390051	-0.086211319020	0.012027198144	-0.174933428857
0.413934831012	0.901197968349	0.974414193736	0.142184205783	-0.306488124028	0.117638583865	-0.116449841525	-0.085947161565	0.011940311523	-0.175341963256
0.414324858952	0.901497761622	0.974395315983	0.142324062458	-0.307181414344	0.117046055021	-0.116482231048	-0.085682813513	0.011853793840	-0.175750875670
0.414714886891	0.901797703319	0.974376316472	0.142463734294	-0.307874294718	0.116454500498	-0.116514559633	-0.085418274396	0.011767646745	-0.176160167696
0.415104914831	0.902097794142	0.974357195003	0.142603220905	-0.308566762233	0.115863921136	-0.116546828267	-0.085153543760	0.011681871916	-0.176569840956
0.415494942770	0.902398034789	0.974337951373	0.142742521905	-0.309258813975	0.115274317769	-0.116579037917	-0.084888621161	0.011596471057	-0.176979897096
0.415884970710	0.902698425962	0.974318585380	0.142881636907	-0.309950447026	0.114685691227	-0.116611189526	-0.084623506166	0.011511445900	-0.177390337791
0.416274998649	0.902998968358	0.974299096822	0.143020565527	-0.310641658470	0.114098042331	-0.116643284012	-0.084358198356	0.011426798203	-0.177801164740
0.416665026589	0.903299662675	0.974279485492	0.143159307375	-0.311332445391	0.113511371898	-0.116675322274	-0.084092697320	0.011342529752	-0.178212379669
0.417055054528	0.903600509611	0.974259751187	0.143297862067	-0.312022804870	0.112925680734	-0.116707305187	-0.083827002661	0.011258642357	-0.178623984331
0.417445082468	0.903901509863	0.974239893697	0.143436229214	-0.312712733988	0.112340969642	-0.116739233605	-0.083561113993	0.011175137858	-0.179035980502
0.417835110407	0.904202664126	0.974219912816	0.143574408429	-0.313402229826	0.111757239415	-0.116771108361	-0.083295030941	0.011092018118	-0.179448369988
0.418225138347	0.904503973097	0.974199808333	0.143712399325	-0.314091289464	0.111174490838	-0.116802930267	-0.083028753140	0.011009285027	-0.179861154618
0.418615166286	0.904805437468	0.974179580039	0.143850201513	-0.314779909982	0.110592724687	-0.116834700114	-0.082762280237	0.010926940504	-0.180274336249
0.419005194226	0.905107057935	0.974159227721	0.143987814605	-0.315468088457	0.110011941732	-0.116866418673	-0.082495611890	0.010844986488	-0.180687916763
0.419395222165	0.905408835191	0.974138751167	0.144125238214	-0.316155821966	0.109432142731	-0.116898086695	-0.082228747769	0.010763424950	-0.181101898069
0.419785250104	0.905710769929	0.974118150162	0.144262471952	-0.316843107586	0.108853328435	-0.116929704911	-0.081961687552	0.010682257880	-0.181516282101
0.420175278044	0.906012862839	0.974097424492	0.144399515429	-0.317529942393	0.108275499586	-0.116961274034	-0.081694430932	0.010601487300	-0.181931070819
0.420565305983	0.906315114613	0.974076573940	0.144536368257	-0.318216323462	0.107698656914	-0.116992794757	-0.081426977609	0.010521115251	-0.182346266208
0.420955333923	0.906617525943	0.974055598288	0.144673030048	-0.318902247865	0.107122801141	-0.117024267755	-0.081159327297	0.010441143804	-0.182761870279
0.421345361862	0.906920097516	0.974034497317	0.144809500413	-0.319587712677	0.106547932981	-0.117055693684	-0.080891479718	0.010361575051	-0.183177885069
0.421735389802	0.907222830024	0.974013270809	0.144945778964	-0.320272714968	0.105974053134	-0.117087073184	-0.080623434605	0.010282411113	-0.183594312641
0.422125417741	0.907525724153	0.973991918541	0.145081865311	-0.320957251810	0.105401162291	-0.117118406875	-0.080355191705	0.010203654131	-0.184011155080
0.422515445681	0.907828780592	0.973970440292	0.145217759066	-0.321641320272	0.104829261135	-0.117149695363	-0.080086750772	0.010125306273	-0.184428414498
0.422905473620	0.908132000027	0.973948835838	0.145353459841	-0.322324917424	0.104258350334	-0.117180939233	-0.079818111571	0.010047369732	-0.184846093033
0.423295501560	0.908435383144	0.973927104954	0.145488967246	-0.323008040335	0.103688430550	-0.117212139057	-0.079549273879	0.009969846725	-0.185264192846
0.423685529499	0.908738930629	0.973905247416	0.145624280893	-0.323690686070	0.103119502430	-0.117243295389	-0.079280237484	0.009892739490	-0.185682716121
0.424075557439	0.909042643167	0.973883262995	0.145759400393	-0.324372851698	0.102551566613	-0.117274408768	-0.079011002183	0.009816050294	-0.186101665070
0.424465585378	0.909346521442	0.973861151464	0.145894325358	-0.325054534283	0.101984623724	-0.117305479717	-0.078741567784	0.009739781424	-0.186521041925
0.424855613318	0.909650566136	0.973838912594	0.146029055400	-0.325735730890	0.101418674379	-0.117336508744	-0.078471934105	0.009663935193	-0.186940848946
0.425245641257	0.909954777932	0.973816546154	0.146163590130	-0.326416438583	0.100853719183	-0.117367496341	-0.078202100976	0.009588513935	-0.187361088412
0.425635669196	0.910259157512	0.973794051913	0.146297929160	-0.327096654426	0.100289758726	-0.117398442986	-0.077932068237	0.009513520012	-0.187781762630
0.426025697136	0.910563705557	0.973771429638	0.146432072103	-0.327776375481	0.099726793589	-0.117429349142	-0.077661835737	0.009438955804	-0.188202873926
0.426415725075	0.910868422747	0.973748679095	0.146566018570	-0.328455598810	0.099164824343	-0.117460215261	-0.077391403337	0.009364823719	-0.188624424653
0.426805753015	0.911173309761	0.973725800049	0.146699768174	-0.329134321474	0.098603851543	-0.117491041776	-0.077120770909	0.009291126185	-0.189046417184
0.427195780954	0.911478367277	0.973702792263	0.146833320527	-0.329812540533	0.098043875736	-0.117521829110	-0.076849938334	0.009217865656	-0.189468853915
0.427585808894	0.911783595975	0.973679655501	0.146966675243	-0.330490253048	0.097484897454	-0.117552577673	-0.076578905504	0.009145044606	-0.189891737266
0.427975836833	0.912088996530	0.973656389524	0.147099831935	-0.331167456077	0.096926917219	-0.117583287859	-0.076307672322	0.009072665534	-0.190315069676
0.428365864773	0.912394569619	0.973632994091	0.147232790216	-0.331844146680	0.096369935541	-0.117613960053	-0.076036238700	0.009000730962	-0.190738853610
0.428755892712	0.912700315918	0.973609468963	0.147365549700	-0.332520321915	0.095813952917	-0.117644594624	-0.075764604563	0.008929243433	-0.191163091551
0.429145920652	0.913006236101	0.973585813896	0.147498110001	-0.333195978839	0.095258969833	-0.117675191930	-0.075492769845	0.008858205515	-0.191587786006
0.429535948591	0.913312330841	0.973562028648	0.147630470734	-0.333871114510	0.094704986760	-0.117705752320	-0.075220734490	0.008787619796	-0.192012939501
0.429925976531	0.913618600812	0.973538112974	0.147762631513	-0.334545725987	0.094152004160	-0.117736276126	-0.074948498453	0.008717488890	-0.192438554586
0.430316004470	0.913925046686	0.973514066628	0.147894591953	-0.335219810324	0.093600022482	-0.117766763673	-0.074676061701	0.008647815430	-0.192864633828
0.430706032410	0.914231668992	0.973489889408	0.148026352102	-0.335893366394	0.093049044298	-0.117797216155	-0.074403424960	0.008578602240	-0.193291179068
0.431096060349	0.914538468685	0.973465580981	0.148157910713	-0.336566387636	0.092499065702	-0.117827631686	-0.074130586677	0.008509851582	-0.193718194358
0.431486088288	0.914845446300	0.973441141140	0.148289267817	-0.337238872905	0.091950089110	-0.117858010599	-0.073857547466	0.008441566023	-0.194145681170
0.431876116228	0.915152602511	0.973416569636	0.148420423013	-0.337910819257	0.091402114711	-0.117888351744	-0.073584307135	0.008373747845	-0.194573641637
0.432266144167	0.915459937996	0.973391866220	0.148551375893	-0.338582223750	0.090855142625	-0.117918653477	-0.073310865427	0.008306399187	-0.195002077743
0.432656172107	0.915767453436	0.973367030642	0.148682126045	-0.339253083452	0.090309172906	-0.117948913714	-0.073037222023	0.008239522063	-0.195430991341
0.433046200046	0.916075149509	0.973342062651	0.148812673051	-0.339923395435	0.089764205558	-0.117979129971	-0.072763376550	0.008173118361	-0.195860384167
0.433436227986	0.916383026898	0.973316961996	0.148943016489	-0.340593156786	0.089220240542	-0.118009299405	-0.072489328575	0.008107189857	-0.196290257858
0.433826255925	0.916691086286	0.973291728424	0.149073155932	-0.341262364599	0.088677277786	-0.118039418850	-0.072215077615	0.008041738219	-0.196720613965
0.434216283865	0.916999328356	0.973266361682	0.149203090950	-0.341931015985	0.088135317190	-0.118069484850	-0.071940623138	0.007976765016	-0.197151453971
0.434606311804	0.917307753793	0.973240861514	0.149332821110	-0.342599108069	0.087594358633	-0.118099493688	-0.071665964562	0.007912271722	-0.197582779297
0.434996339744	0.917616363281	0.973215227664	0.149462345976	-0.343266637989	0.087054401982	-0.118129441415	-0.071391101261	0.007848259721	-0.198014591315
0.435386367683	0.917925157505	0.973189459877	0.149591665109	-0.343933602905	0.086515447093	-0.118159323871	-0.071116032567	0.007784730318	-0.198446891360
0.435776395623	0.918234137152	0.973163557892	0.149720778067	-0.344599999989	0.085977493819	-0.118189136712	-0.070840757768	0.007721684736	-0.198879680738
0.436166423562	0.918543302907	0.973137521451	0.149849684407	-0.345265826435	0.085440542013	-0.118218875429	-0.070565276115	0.007659124129	-0.199312960736
0.436556451501	0.918852655456	0.973111350293	0.149978383684	-0.345931079457	0.084904591532	-0.118248535364	-0.070289586821	0.007597049580	-0.199746732626
0.436946479441	0.919162195486	0.973085044155	0.150106875451	-0.346595756287	0.084369642238	-0.118278111731	-0.070013689062	0.007535462108	-0.200180997677
0.437336507380	0.919471923683	0.973058602774	0.150235159261	-0.347259854178	0.083835694007	-0.118307599627	-0.069737581981	0.007474362673	-0.200615757156
0.437726535320	0.919781840733	0.973032025884	0.150363234663	-0.347923370403	0.083302746724	-0.118336994050	-0.069461264690	0.007413752177	-0.201051012337
0.438116563259	0.920091947322	0.973005313220	0.150491101208	-0.348586302258	0.082770800291	-0.118366289910	-0.069184736267	0.007353631469	-0.201486764507
0.438506591199	0.920402244136	0.972978464512	0.150618758446	-0.349248647060	0.082239854624	-0.118395482038	-0.068907995762	0.007294001348	-0.201923014967
0.438896619138	0.920712731859	0.972951479493	0.150746205924	-0.349910402148	0.081709909662	-0.118424565201	-0.068631042197	0.007234862566	-0.202359765039
0.439286647078	0.921023411178	0.972924357890	0.150873443193	-0.350571564882	0.081180965359	-0.118453534109	-0.068353874567	0.007176215831	-0.202797016069
0.439676675017	0.921334282776	0.972897099431	0.151000469799	-0.351232132646	0.080653021693	-0.118482383423	-0.068076491840	0.007118061809	-0.203234769428
0.440066702957	0.921645347339	0.972869703843	0.151127285291	-0.351892102845	0.080126078665	-0.118511107764	-0.067798892963	0.007060401127	-0.203673026518
0.440456730896	0.921956605548	0.972842170849	0.151253889219	-0.352551472907	0.079600136295	-0.118539701719	-0.067521076856	0.007003234374	-0.204111788773
0.440846758836	0.922268058088	0.972814500173	0.151380281130	-0.353210240284	0.079075194630	-0.118568159847	-0.067243042418	0.006946562108	-0.204551057660
0.441236786775	0.922579705641	0.972786691537	0.151506460574	-0.353868402448	0.078551253741	-0.118596476689	-0.066964788528	0.006890384849	-0.204990834683
0.441626814715	0.922891548888	0.972758744659	0.151632427100	-0.354525956895	0.078028313722	-0.118624646766	-0.066686314044	0.006834703091	-0.205431121381
0.442016842654	0.923203588511	0.972730659259	0.151758180260	-0.355182901145	0.077506374693	-0.118652664589	-0.066407617806	0.006779517298	-0.205871919335
0.442406870593	0.923515825189	0.972702435052	0.151883719605	-0.355839232739	0.076985436799	-0.118680524662	-0.066128698634	0.006724827904	-0.206313230161
0.442796898533	0.923828259603	0.972674071755	0.152009044686	-0.356494949240	0.076465500210	-0.118708221485	-0.065849555331	0.006670635320	-0.206755055518
0.443186926472	0.924140892429	0.972645569080	0.152134155057	-0.357150048235	0.075946565120	-0.118735749558	-0.065570186687	0.006616939934	-0.207197397106
0.443576954412	0.924453724347	0.972616926739	0.152259050273	-0.357804527332	0.075428631751	-0.118763103384	-0.065290591471	0.006563742109	-0.207640256662
0.443966982351	0.924766756033	0.972588144444	0.152383729888	-0.358458384162	0.074911700347	-0.118790277471	-0.065010768443	0.006511042187	-0.208083635970
0.444357010291	0.925079988163	0.972559221901	0.152508193461	-0.359111616378	0.074395771178	-0.118817266338	-0.064730716345	0.006458840492	-0.208527536849
0.444747038230	0.925393421412	0.972530158820	0.152632440548	-0.359764221655	0.073880844540	-0.118844064511	-0.064450433908	0.006407137325	-0.208971961163
0.445137066170	0.925707056453	0.972500954904	0.152756470711	-0.360416197690	0.073366920750	-0.118870666530	-0.064169919849	0.006355932974	-0.209416910814
0.445527094109	0.926020893960	0.972471609859	0.152880283510	-0.361067542201	0.072854000152	-0.118897066949	-0.063889172877	0.006305227706	-0.209862387747
0.445917122049	0.926334934603	0.972442123386	0.153003878508	-0.361718252929	0.072342083112	-0.118923260338	-0.063608191685	0.006255021777	-0.210308393945
0.446307149988	0.926649179055	0.972412495187	0.153127255270	-0.362368327635	0.071831170019	-0.118949241283	-0.063326974960	0.006205315424	-0.210754931429
0.446697177928	0.926963627984	0.972382724959	0.153250413363	-0.363017764101	0.071321261286	-0.118975004390	-0.063045521378	0.006156108871	-0.211202002259
0.447087205867	0.927278282059	0.972352812402	0.153373352354	-0.363666560131	0.070812357346	-0.119000544284	-0.062763829605	0.006107402332	-0.211649608536
0.447477233807	0.927593141947	0.972322757211	0.153496071814	-0.364314713550	0.070304458655	-0.119025855609	-0.062481898300	0.006059196005	-0.212097752392
0.447867261746	0.927908208315	0.972292559081	0.153618571315	-0.364962222203	0.069797565692	-0.119050933031	-0.062199726115	0.006011490080	-0.212546435999
0.448257289685	0.928223481827	0.972262217703	0.153740850432	-0.365609083956	0.069291678955	-0.119075771238	-0.061917311693	0.005964284733	-0.212995661562
0.448647317625	0.928538963147	0.972231732770	0.153862908740	-0.366255296694	0.068786798961	-0.119100364942	-0.061634653673	0.005917580133	-0.213445431322
0.449037345564	0.928854652938	0.972201103972	0.153984745819	-0.366900858323	0.068282926249	-0.119124708874	-0.061351750685	0.005871376438	-0.213895747550
0.449427373504	0.929170551861	0.972170330996	0.154106361248	-0.367545766770	0.067780061377	-0.119148797794	-0.061068601356	0.005825673798	-0.214346612551
0.449817401443	0.929486660576	0.972139413528	0.154227754612	-0.368190019980	0.067278204919	-0.119172626480	-0.060785204307	0.005780472356	-0.214798028660
0.450207429383	0.929802979742	0.972108351255	0.154348925494	-0.368833615918	0.066777357472	-0.119196189738	-0.060501558156	0.005735772246	-0.215249998241
0.450597457322	0.930119510015	0.972077143858	0.154469873482	-0.369476552570	0.066277519645	-0.119219482398	-0.060217661517	0.005691573596	-0.215702523687
0.450987485262	0.930436252054	0.972045791021	0.154590598168	-0.370118827938	0.065778692069	-0.119242499313	-0.059933512998	0.005647876528	-0.216155607419
0.451377513201	0.930753206511	0.972014292424	0.154711099142	-0.370760440044	0.065280875387	-0.119265235361	-0.059649111209	0.005604681159	-0.216609251882
0.451767541141	0.931070374041	0.971982647744	0.154831375999	-0.371401386932	0.064784070262	-0.119287685446	-0.059364454752	0.005561987598	-0.217063459548
0.452157569080	0.931387755296	0.971950856660	0.154951428338	-0.372041666659	0.064288277368	-0.119309844496	-0.059079542233	0.005519795952	-0.217518232911
0.452547597020	0.931705350927	0.971918918848	0.155071255758	-0.372681277306	0.063793497399	-0.119331707464	-0.058794372253	0.005478106325	-0.217973574489
0.452937624959	0.932023161582	0.971886833980	0.155190857862	-0.373320216967	0.063299731058	-0.119353269327	-0.058508943411	0.005436918813	-0.218429486820
0.453327652899	0.932341187910	0.971854601731	0.155310234254	-0.373958483758	0.062806979066	-0.119374525087	-0.058223254310	0.005396233513	-0.218885972464
0.453717680838	0.932659430558	0.971822221770	0.155429384543	-0.374596075811	0.062315242154	-0.119395469772	-0.057937303549	0.005356050517	-0.219343033999
0.454107708777	0.932977890171	0.971789693769	0.155548308339	-0.375232991275	0.061824521069	-0.119416098433	-0.057651089728	0.005316369914	-0.219800674019
0.454497736717	0.933296567391	0.971757017394	0.155667005255	-0.375869228318	0.061334816566	-0.119436406146	-0.057364611450	0.005277191795	-0.220258895139
0.454887764656	0.933615462863	0.971724192312	0.155785474907	-0.376504785124	0.060846129415	-0.119456388010	-0.057077867316	0.005238516244	-0.220717699985
0.455277792596	0.933934577226	0.971691218189	0.155903716914	-0.377139659896	0.060358460396	-0.119476039151	-0.056790855930	0.005200343348	-0.221177091201
0.455667820535	0.934253911120	0.971658094688	0.156021730898	-0.377773850851	0.059871810300	-0.119495354717	-0.056503575899	0.005162673192	-0.221637071442
0.456057848475	0.934573465184	0.971624821470	0.156139516482	-0.378407356224	0.059386179926	-0.119514329879	-0.056216025831	0.005125505861	-0.222097643377
0.456447876414	0.934893240052	0.971591398198	0.156257073295	-0.379040174269	0.058901570087	-0.119532959832	-0.055928204337	0.005088841439	-0.222558809685
0.456837904354	0.935213236362	0.971557824529	0.156374400965	-0.379672303251	0.058417981601	-0.119551239796	-0.055640110030	0.005052680012	-0.223020573057
0.457227932293	0.935533454745	0.971524100121	0.156491499127	-0.380303741457	0.057935415296	-0.119569165013	-0.055351741528	0.005017021665	-0.223482936191
0.457617960233	0.935853895834	0.971490224631	0.156608367416	-0.380934487186	0.057453872010	-0.119586730746	-0.055063097451	0.004981866487	-0.223945901794
0.458007988172	0.936174560260	0.971456197713	0.156725005471	-0.381564538754	0.056973352586	-0.119603932283	-0.054774176426	0.004947214565	-0.224409472581
0.458398016112	0.936495448651	0.971422019021	0.156841412934	-0.382193894493	0.056493857876	-0.119620764934	-0.054484977082	0.004913065992	-0.224873651272
0.458788044051	0.936816561635	0.971387688205	0.156957589449	-0.382822552752	0.056015388738	-0.119637224030	-0.054195498052	0.004879420859	-0.225338440594
0.459178071991	0.937137899838	0.971353204917	0.157073534665	-0.383450511891	0.055537946038	-0.119653304925	-0.053905737977	0.004846279263	-0.225803843278
0.459568099930	0.937459463885	0.971318568806	0.157189248232	-0.384077770291	0.055061530646	-0.119669002994	-0.053615695500	0.004813641301	-0.226269862057
0.459958127869	0.937781254398	0.971283779518	0.157304729805	-0.384704326343	0.054586143440	-0.119684313633	-0.053325369271	0.004781507077	-0.226736499669
0.460348155809	0.938103271998	0.971248836700	0.157419979040	-0.385330178456	0.054111785300	-0.119699232260	-0.053034757948	0.004749876696	-0.227203758852
0.460738183748	0.938425517306	0.971213739996	0.157534995597	-0.385955325052	0.053638457114	-0.119713754313	-0.052743860192	0.004718750266	-0.227671642348
0.461128211688	0.938747990940	0.971178489050	0.157649779139	-0.386579764569	0.053166159772	-0.119727875251	-0.052452674673	0.004688127902	-0.228140152896
0.461518239627	0.939070693516	0.971143083503	0.157764329332	-0.387203495459	0.052694894170	-0.119741590552	-0.052161200065	0.004658009723	-0.228609293236
0.461908267567	0.939393625650	0.971107522995	0.157878645846	-0.387826516187	0.052224661207	-0.119754895716	-0.051869435053	0.004628395850	-0.229079066108
0.462298295506	0.939716787955	0.971071807165	0.157992728353	-0.388448825234	0.051755461784	-0.119767786261	-0.051577378325	0.004599286414	-0.229549474250
0.462688323446	0.940040181043	0.971035935650	0.158106576528	-0.389070421095	0.051287296807	-0.119780257724	-0.051285028581	0.004570681548	-0.230020520396
0.463078351385	0.940363805525	0.970999908088	0.158220190051	-0.389691302277	0.050820167183	-0.119792305664	-0.050992384525	0.004542581391	-0.230492207278
0.463468379325	0.940687662009	0.970963724111	0.158333568602	-0.390311467303	0.050354073822	-0.119803925656	-0.050699444871	0.004514986090	-0.230964537625
0.463858407264	0.941011751103	0.970927383354	0.158446711867	-0.390930914708	0.049889017636	-0.119815113295	-0.050406208341	0.004487895798	-0.231437514160
0.464248435204	0.941336073413	0.970890885449	0.158559619533	-0.391549643041	0.049424999538	-0.119825864192	-0.050112673666	0.004461310673	-0.231911139604
0.464638463143	0.941660629542	0.970854230025	0.158672291292	-0.392167650864	0.048962020443	-0.119836173980	-0.049818839585	0.004435230883	-0.232385416669
0.465028491083	0.941985420093	0.970817416711	0.158784726838	-0.392784936754	0.048500081266	-0.119846038307	-0.049524704847	0.004409656600	-0.232860348065
0.465418519022	0.942310445667	0.970780445137	0.158896925869	-0.393401499299	0.048039182924	-0.119855452839	-0.049230268210	0.004384588006	-0.233335936493
0.465808546961	0.942635706864	0.970743314926	0.159008888085	-0.394017337101	0.047579326334	-0.119864413259	-0.048935528441	0.004360025291	-0.233812184647
0.466198574901	0.942961204281	0.970706025706	0.159120613190	-0.394632448773	0.047120512411	-0.119872915267	-0.048640484316	0.004335968652	-0.234289095217
0.466588602840	0.943286938514	0.970668577098	0.159232100891	-0.395246832944	0.046662742073	-0.119880954581	-0.048345134623	0.004312418294	-0.234766670881
0.466978630780	0.943612910158	0.970630968726	0.159343350898	-0.395860488254	0.046206016235	-0.119888526933	-0.048049478160	0.004289374434	-0.235244914312
0.467368658719	0.943939119806	0.970593200210	0.159454362925	-0.396473413354	0.045750335812	-0.119895628073	-0.047753513732	0.004266837295	-0.235723828174
0.467758686659	0.944265568050	0.970555271170	0.159565136687	-0.397085606910	0.045295701719	-0.119902253767	-0.047457240158	0.004244807109	-0.236203415121
0.468148714598	0.944592255478	0.970517181223	0.159675671906	-0.397697067598	0.044842114869	-0.119908399795	-0.047160656267	0.004223284121	-0.236683677800
0.468538742538	0.944919182680	0.970478929987	0.159785968303	-0.398307794107	0.044389576172	-0.119914061954	-0.046863760897	0.004202268583	-0.237164618846
0.468928770477	0.945246350241	0.970440517076	0.159896025605	-0.398917785139	0.043938086538	-0.119919236055	-0.046566552900	0.004181760758	-0.237646240886
0.469318798417	0.945573758747	0.970401942105	0.160005843540	-0.399527039406	0.043487646875	-0.119923917925	-0.046269031137	0.004161760920	-0.238128546537
0.469708826356	0.945901408726	0.970363204771	0.160115422116	-0.400135556837	0.043038259619	-0.119928105333	-0.045971195092	0.004142269699	-0.238611537925
0.470098854296	0.946229300891	0.970324304514	0.160224760445	-0.400743333520	0.042589922396	-0.119931790730	-0.045673042326	0.004123286823	-0.239095219193
0.470488882235	0.946557435818	0.970285241013	0.160333858361	-0.401350368841	0.042142637157	-0.119934973001	-0.045374572074	0.004104813096	-0.239579593459
0.470878910174	0.946885814169	0.970246013855	0.160442715308	-0.401956660602	0.041696403966	-0.119937649799	-0.045075782799	0.004086849152	-0.240064665149
0.471268938114	0.947214436640	0.970206622619	0.160551330615	-0.402562206244	0.041251222556	-0.119939819410	-0.044776672804	0.004069395741	-0.240550439323
0.471658966053	0.947543303953	0.970167066875	0.160659703501	-0.403167002859	0.040807092328	-0.119941480712	-0.044477240232	0.004052453715	-0.241036921626
0.472048993993	0.947872416865	0.970127346185	0.160767833079	-0.403771047195	0.040364012356	-0.119942633130	-0.044177483073	0.004036024019	-0.241524118237
0.472439021932	0.948201776157	0.970087460102	0.160875718355	-0.404374335663	0.039921981392	-0.119943276606	-0.043877399163	0.004020107678	-0.242012035826
0.472829049872	0.948531382641	0.970047408171	0.160983358232	-0.404976864347	0.039480997872	-0.119943411553	-0.043576986190	0.004004705790	-0.242500681507
0.473219077811	0.948861237158	0.970007189931	0.161090751516	-0.405578629011	0.039041059916	-0.119943038834	-0.043276241696	0.003989819518	-0.242990062801
0.473609105751	0.949191340571	0.969966804913	0.161197896909	-0.406179625104	0.038602165337	-0.119942159723	-0.042975163084	0.003975450078	-0.243480187593
0.473999133690	0.949521693774	0.969926252641	0.161304793022	-0.406779847769	0.038164311648	-0.119940775884	-0.042673747615	0.003961598735	-0.243971064099
0.474389161630	0.949852297685	0.969885532631	0.161411438370	-0.407379291853	0.037727496064	-0.119938889342	-0.042371992416	0.003948266794	-0.244462700828
0.474779189569	0.950183153245	0.969844644394	0.161517831375	-0.407977951911	0.037291715509	-0.119936502461	-0.042069894482	0.003935455595	-0.244955106553
0.475169217509	0.950514261423	0.969803587434	0.161623970373	-0.408575822214	0.036856966624	-0.119933617920	-0.041767450683	0.003923166507	-0.245448290275
0.475559245448	0.950845623208	0.969762361248	0.161729853611	-0.409172896756	0.036423245773	-0.119930238697	-0.041464657759	0.003911400922	-0.245942261200
0.475949273388	0.951177239614	0.969720965330	0.161835479249	-0.409769169262	0.035990549049	-0.119926368046	-0.041161512334	0.003900160251	-0.246437028706
0.476339301327	0.951509111678	0.969679399164	0.161940845367	-0.410364633194	0.035558872279	-0.119922009481	-0.040858010911	0.003889445918	-0.246932602320
0.476729329266	0.951841240456	0.969637662231	0.162045949963	-0.410959281759	0.035128211034	-0.119917166762	-0.040554149882	0.003879259360	-0.247428991691
0.477119357206	0.952173627028	0.969595754005	0.162150790955	-0.411553107916	0.034698560632	-0.119911843876	-0.040249925525	0.003869602016	-0.247926206573
0.477509385145	0.952506272493	0.969553673957	0.162255366183	-0.412146104377	0.034269916149	-0.119906045025	-0.039945334014	0.003860475333	-0.248424256795
0.477899413085	0.952839177971	0.969511421549	0.162359673415	-0.412738263624	0.033842272421	-0.119899774614	-0.039640371418	0.003851880755	-0.248923152247
0.478289441024	0.953172344601	0.969468996241	0.162463710343	-0.413329577906	0.033415624055	-0.119893037238	-0.039335033705	0.003843819727	-0.249422902859
0.478679468964	0.953505773540	0.969426397487	0.162567474588	-0.413920039249	0.032989965432	-0.119885837668	-0.039029316748	0.003836293688	-0.249923518584
0.479069496903	0.953839465966	0.969383624736	0.162670963702	-0.414509639462	0.032565290715	-0.119878180843	-0.038723216325	0.003829304070	-0.250425009379
0.479459524843	0.954173423071	0.969340677433	0.162774175168	-0.415098370144	0.032141593856	-0.119870071862	-0.038416728125	0.003822852297	-0.250927385190
0.479849552782	0.954507646068	0.969297555015	0.162877106403	-0.415686222687	0.031718868603	-0.119861515968	-0.038109847749	0.003816939787	-0.251430655940
0.480239580722	0.954842136184	0.969254256919	0.162979754760	-0.416273188286	0.031297108504	-0.119852518546	-0.037802570715	0.003811567943	-0.251934831513
0.480629608661	0.955176894664	0.969210782575	0.163082117528	-0.416859257940	0.030876306916	-0.119843085110	-0.037494892460	0.003806738159	-0.252439921743
0.481019636601	0.955511922767	0.969167131409	0.163184191937	-0.417444422460	0.030456457008	-0.119833221298	-0.037186808345	0.003802451814	-0.252945936399
0.481409664540	0.955847221771	0.969123302842	0.163285975155	-0.418028672475	0.030037551770	-0.119822932864	-0.036878313654	0.003798710277	-0.253452885176
0.481799692480	0.956182792964	0.969079296292	0.163387464292	-0.418611998436	0.029619584017	-0.119812225668	-0.036569403604	0.003795514902	-0.253960777689
0.482189720419	0.956518637651	0.969035111171	0.163488656403	-0.419194390621	0.029202546396	-0.119801105676	-0.036260073340	0.003792867028	-0.254469623455
0.482579748358	0.956854757151	0.968990746890	0.163589548486	-0.419775839143	0.028786431393	-0.119789578945	-0.035950317942	0.003790767983	-0.254979431891
0.482969776298	0.957191152797	0.968946202852	0.163690137487	-0.420356333949	0.028371231333	-0.119777651626	-0.035640132430	0.003789219078	-0.255490212304
0.483359804237	0.957527825933	0.968901478460	0.163790420297	-0.420935864831	0.027956938394	-0.119765329952	-0.035329511763	0.003788221612	-0.256001973884
0.483749832177	0.957864777917	0.968856573108	0.163890393759	-0.421514421426	0.027543544603	-0.119752620234	-0.035018450842	0.003787776870	-0.256514725697
0.484139860116	0.958202010119	0.968811486192	0.163990054665	-0.422091993225	0.027131041850	-0.119739528858	-0.034706944516	0.003787886125	-0.257028476679
0.484529888056	0.958539523921	0.968766217100	0.164089399758	-0.422668569572	0.026719421886	-0.119726062280	-0.034394987580	0.003788550635	-0.257543235629
0.484919915995	0.958877320716	0.968720765217	0.164188425734	-0.423244139674	0.026308676333	-0.119712227018	-0.034082574782	0.003789771649	-0.258059011209
0.485309943935	0.959215401908	0.968675129926	0.164287129245	-0.423818692602	0.025898796685	-0.119698029651	-0.033769700824	0.003791550403	-0.258575811934
0.485699971874	0.959553768914	0.968629310603	0.164385506897	-0.424392217294	0.025489774317	-0.119683476813	-0.033456360362	0.003793888122	-0.259093646171
0.486089999814	0.959892423157	0.968583306624	0.164483555252	-0.424964702562	0.025081600485	-0.119668575192	-0.033142548013	0.003796786025	-0.259612522136
0.486480027753	0.960231366073	0.968537117358	0.164581270830	-0.425536137095	0.024674266334	-0.119653331520	-0.032828258354	0.003800245318	-0.260132447889
0.486870055693	0.960570599108	0.968490742174	0.164678650112	-0.426106509461	0.024267762899	-0.119637752577	-0.032513485925	0.003804267203	-0.260653431335
0.487260083632	0.960910123716	0.968444180434	0.164775689535	-0.426675808114	0.023862081114	-0.119621845182	-0.032198225232	0.003808852874	-0.261175480219
0.487650111572	0.961249941359	0.968397431498	0.164872385499	-0.427244021394	0.023457211811	-0.119605616190	-0.031882470749	0.003814003522	-0.261698602124
0.488040139511	0.961590053510	0.968350494723	0.164968734368	-0.427811137532	0.023053145727	-0.119589072492	-0.031566216920	0.003819720332	-0.262222804470
0.488430167450	0.961930461649	0.968303369461	0.165064732464	-0.428377144655	0.022649873507	-0.119572221009	-0.031249458161	0.003826004486	-0.262748094517
0.488820195390	0.962271167265	0.968256055062	0.165160376078	-0.428942030787	0.022247385708	-0.119555068691	-0.030932188862	0.003832857166	-0.263274479356
0.489210223329	0.962612171853	0.968208550872	0.165255661463	-0.429505783851	0.021845672803	-0.119537622510	-0.030614403389	0.003840279553	-0.263801965916
0.489600251269	0.962953476917	0.968160856234	0.165350584839	-0.430068391678	0.021444725183	-0.119519889465	-0.030296096086	0.003848272829	-0.264330560960
0.489990279208	0.963295083968	0.968112970485	0.165445142391	-0.430629842003	0.021044533161	-0.119501876571	-0.029977261278	0.003856838179	-0.264860271085
0.490380307148	0.963636994524	0.968064892963	0.165539330273	-0.431190122473	0.020645086977	-0.119483590860	-0.029657893270	0.003865976789	-0.265391102723
0.490770335087	0.963979210109	0.968016622999	0.165633144608	-0.431749220644	0.020246376800	-0.119465039380	-0.029337986352	0.003875689853	-0.265923062143
0.491160363027	0.964321732254	0.967968159923	0.165726581486	-0.432307123993	0.019848392727	-0.119446229191	-0.029017534798	0.003885978570	-0.266456155448
0.491550390966	0.964664562497	0.967919503060	0.165819636968	-0.432863819910	0.019451124795	-0.119427167361	-0.028696532870	0.003896844145	-0.266990388579
0.491940418906	0.965007702379	0.967870651732	0.165912307087	-0.433419295710	0.019054562975	-0.119407860969	-0.028374974816	0.003908287796	-0.267525767313
0.492330446845	0.965351153451	0.967821605258	0.166004587846	-0.433973538627	0.018658697181	-0.119388317096	-0.028052854877	0.003920310746	-0.268062297269
0.492720474785	0.965694917267	0.967772362954	0.166096475220	-0.434526535824	0.018263517266	-0.119368542828	-0.027730167283	0.003932914232	-0.268599983903
0.493110502724	0.966038995385	0.967722924131	0.166187965158	-0.435078274389	0.017869013033	-0.119348545252	-0.027406906257	0.003946099505	-0.269138832516
0.493500530664	0.966383389372	0.967673288100	0.166279053582	-0.435628741344	0.017475174231	-0.119328331455	-0.027083066018	0.003959867828	-0.269678848248
0.493890558603	0.966728100796	0.967623454166	0.166369736387	-0.436177923638	0.017081990558	-0.119307908520	-0.026758640779	0.003974220479	-0.270220036089
0.494280586542	0.967073131232	0.967573421631	0.166460009444	-0.436725808159	0.016689451668	-0.119287283527	-0.026433624749	0.003989158755	-0.270762400872
0.494670614482	0.967418482259	0.967523189794	0.166549868600	-0.437272381729	0.016297547166	-0.119266463549	-0.026108012137	0.004004683968	-0.271305947281
0.495060642421	0.967764155460	0.967472757951	0.166639309677	-0.437817631109	0.015906266615	-0.119245455653	-0.025781797149	0.004020797451	-0.271850679850
0.495450670361	0.968110152422	0.967422125394	0.166728328474	-0.438361542999	0.015515599540	-0.119224266895	-0.025454973994	0.004037500556	-0.272396602967
0.495840698300	0.968456474738	0.967371291413	0.166816920766	-0.438904104043	0.015125535422	-0.119202904321	-0.025127536879	0.004054794658	-0.272943720874
0.496230726240	0.968803124003	0.967320255293	0.166905082308	-0.439445300826	0.014736063708	-0.119181374963	-0.024799480016	0.004072681152	-0.273492037670
0.496620754179	0.969150101814	0.967269016318	0.166992808830	-0.439985119882	0.014347173807	-0.119159685842	-0.024470797619	0.004091161460	-0.274041557317
0.497010782119	0.969497409776	0.967217573765	0.167080096042	-0.440523547688	0.013958855095	-0.119137843960	-0.024141483908	0.004110237026	-0.274592283636
0.497400810058	0.969845049493	0.967165926912	0.167166939635	-0.441060570673	0.013571096918	-0.119115856305	-0.023811533105	0.004129909321	-0.275144220315
0.497790837998	0.970193022575	0.967114075031	0.167253335276	-0.441596175213	0.013183888586	-0.119093729847	-0.023480939441	0.004150179844	-0.275697370907
0.498180865937	0.970541330635	0.967062017391	0.167339278615	-0.442130347638	0.012797219385	-0.119071471534	-0.023149697153	0.004171050121	-0.276251738837
0.498570893877	0.970889975287	0.967009753258	0.167424765281	-0.442663074229	0.012411078568	-0.119049088297	-0.022817800486	0.004192521707	-0.276807327401
0.498960921816	0.971238958151	0.966957281895	0.167509790883	-0.443194341222	0.012025455366	-0.119026587043	-0.022485243692	0.004214596189	-0.277364139772
0.499350949756	0.971588280846	0.966904602560	0.167594351012	-0.443724134808	0.011640338980	-0.119003974656	-0.022152021033	0.004237275181	-0.277922178999
0.499740977695	0.971937944996	0.966851714511	0.167678441241	-0.444252441135	0.011255718591	-0.118981257997	-0.021818126782	0.004260560333	-0.278481448011
0.500131005634	0.972287952228	0.966798617000	0.167762057125	-0.444779246308	0.010871583354	-0.118958443902	-0.021483555221	0.004284453327	-0.279041949622
0.500521033574	0.972638304170	0.966745309275	0.167845194199	-0.445304536391	0.010487922402	-0.118935539180	-0.021148300642	0.004308955877	-0.279603686531
0.500911061513	0.972989002453	0.966691790583	0.167927847983	-0.445828297408	0.010104724848	-0.118912550615	-0.020812357350	0.004334069734	-0.280166661326
0.501301089453	0.973340048710	0.966638060166	0.168010013979	-0.446350515343	0.009721979784	-0.118889484959	-0.020475719663	0.004359796684	-0.280730876484
0.501691117392	0.973691444576	0.966584117262	0.168091687672	-0.446871176145	0.009339676283	-0.118866348939	-0.020138381909	0.004386138548	-0.281296334379
0.502081145332	0.974043191689	0.966529961108	0.168172864530	-0.447390265721	0.008957803400	-0.118843149251	-0.019800338430	0.004413097186	-0.281863037281
0.502471173271	0.974395291688	0.966475590936	0.168253540006	-0.447907769945	0.008576350170	-0.118819892559	-0.019461583583	0.004440674494	-0.282430987359
0.502861201211	0.974747746214	0.966421005974	0.168333709535	-0.448423674654	0.008195305614	-0.118796585497	-0.019122111735	0.004468872409	-0.283000186685
0.503251229150	0.975100556910	0.966366205448	0.168413368538	-0.448937965650	0.007814658734	-0.118773234667	-0.018781917271	0.004497692904	-0.283570637234
0.503641257090	0.975453725421	0.966311188578	0.168492512419	-0.449450628702	0.007434398517	-0.118749846637	-0.018440994589	0.004527137996	-0.284142340892
0.504031285029	0.975807253393	0.966255954584	0.168571136568	-0.449961649543	0.007054513937	-0.118726427941	-0.018099338101	0.004557209740	-0.284715299453
0.504421312969	0.976161142474	0.966200502679	0.168649236358	-0.450471013876	0.006674993948	-0.118702985079	-0.017756942234	0.004587910232	-0.285289514624
0.504811340908	0.976515394314	0.966144832076	0.168726807149	-0.450978707370	0.006295827496	-0.118679524518	-0.017413801432	0.004619241611	-0.285864988028
0.505201368848	0.976870010565	0.966088941981	0.168803844284	-0.451484715663	0.005917003508	-0.118656052685	-0.017069910153	0.004651206059	-0.286441721209
0.505591396787	0.977224992877	0.966032831598	0.168880343093	-0.451989024361	0.005538510900	-0.118632575976	-0.016725262871	0.004683805800	-0.287019715628
0.505981424726	0.977580342907	0.965976500128	0.168956298892	-0.452491619042	0.005160338574	-0.118609100744	-0.016379854075	0.004717043101	-0.287598972673
0.506371452666	0.977936062308	0.965919946767	0.169031706980	-0.452992485249	0.004782475420	-0.118585633311	-0.016033678271	0.004750920274	-0.288179493655
0.506761480605	0.978292152737	0.965863170709	0.169106562644	-0.453491608499	0.004404910313	-0.118562179956	-0.015686729981	0.004785439675	-0.288761279817
0.507151508545	0.978648615853	0.965806171142	0.169180861156	-0.453988974279	0.004027632119	-0.118538746922	-0.015339003742	0.004820603705	-0.289344332331
0.507541536484	0.979005453314	0.965748947254	0.169254597776	-0.454484568046	0.003650629688	-0.118515340413	-0.014990494109	0.004856414811	-0.289928652303
0.507931564424	0.979362666780	0.965691498224	0.169327767746	-0.454978375228	0.003273891859	-0.118491966592	-0.014641195653	0.004892875484	-0.290514240777
0.508321592363	0.979720257914	0.965633823232	0.169400366298	-0.455470381224	0.002897407461	-0.118468631585	-0.014291102959	0.004929988263	-0.291101098733
0.508711620303	0.980078228313	0.965575921629	0.169472388672	-0.455960571675	0.002521165356	-0.118445341770	-0.013940211236	0.004967756800	-0.291689227203
0.509101648242	0.980436579746	0.965517792244	0.169543830108	-0.456448931484	0.002145153235	-0.118422096688	-0.013588514022	0.005006181479	-0.292278626174
0.509491676182	0.980795313759	0.965459434438	0.169614686019	-0.456935446502	0.001769357759	-0.118398889443	-0.013236006815	0.005045265647	-0.292869294811
0.509881704121	0.981154431924	0.965400847409	0.169684951917	-0.457420102489	0.001393764150	-0.118375704223	-0.012882684737	0.005085011467	-0.293461231142
0.510271732061	0.981513935777	0.965342030364	0.169754623435	-0.457902885403	0.001018356495	-0.118352517741	-0.012528543114	0.005125420972	-0.294054432226
0.510661760000	0.981873826818	0.965282982516	0.169823696324	-0.458383781422	0.000643117906	-0.118329299907	-0.012173577482	0.005166496091	-0.294648894241
0.511051787939	0.982234106511	0.965223703088	0.169892166452	-0.458862776958	0.000268030657	-0.118306014440	-0.011817783583	0.005208238675	-0.295244612567
0.511441815879	0.982594776286	0.965164191310	0.169960029802	-0.459339858674	-0.000106923680	-0.118282619435	-0.011461157367	0.005250650512	-0.295841581874
0.511831843818	0.982955837536	0.965104446416	0.170027282472	-0.459815013494	-0.000481764121	-0.118259067886	-0.011103694993	0.005293733354	-0.296439796186
0.512221871758	0.983317291623	0.965044467647	0.170093920671	-0.460288228617	-0.000856510161	-0.118235308165	-0.010745392824	0.005337488927	-0.297039248958
0.512611899697	0.983679139870	0.964984254251	0.170159940721	-0.460759491522	-0.001231181675	-0.118211284472	-0.010386247430	0.005381918954	-0.297639933135
0.513001927637	0.984041383571	0.964923805480	0.170225339051	-0.461228789983	-0.001605798831	-0.118186937238	-0.010026255581	0.005427025164	-0.298241841213
0.513391955576	0.984404023985	0.964863120588	0.170290112197	-0.461696112067	-0.001980382004	-0.118162203508	-0.009665414250	0.005472809308	-0.298844965295
0.513781983516	0.984767062337	0.964802198837	0.170354256803	-0.462161446144	-0.002354951707	-0.118137017291	-0.009303720609	0.005519273170	-0.299449297143
0.514172011455	0.985130499823	0.964741039490	0.170417769614	-0.462624780892	-0.002729528521	-0.118111309877	-0.008941172024	0.005566418577	-0.300054828222
0.514562039395	0.985494337604	0.964679641815	0.170480647478	-0.463086105298	-0.003104133035	-0.118085010141	-0.008577766057	0.005614247412	-0.300661549750
0.514952067334	0.985858576812	0.964618005083	0.170542887342	-0.463545408660	-0.003478785792	-0.118058044815	-0.008213500458	0.005662761616	-0.301269452734
0.515342095274	0.986223218549	0.964556128567	0.170604486253	-0.464002680591	-0.003853507236	-0.118030338744	-0.007848373165	0.005711963205	-0.301878528012
0.515732123213	0.986588263885	0.964494011544	0.170665441351	-0.464457911017	-0.004228317667	-0.118001815120	-0.007482382303	0.005761854265	-0.302488766285
0.516122151153	0.986953713863	0.964431653291	0.170725749873	-0.464911090180	-0.004603237206	-0.117972395698	-0.007115526174	0.005812436970	-0.303100158153
0.516512179092	0.987319569496	0.964369053090	0.170785409147	-0.465362208634	-0.004978285751	-0.117942001002	-0.006747803259	0.005863713579	-0.303712694143
0.516902207031	0.987685831768	0.964306210223	0.170844416591	-0.465811257249	-0.005353482946	-0.117910550505	-0.006379212214	0.005915686445	-0.304326364739
0.517292234971	0.988052501637	0.964243123973	0.170902769713	-0.466258227204	-0.005728848156	-0.117877962803	-0.006009751865	0.005968358014	-0.304941160407
0.517682262910	0.988419580032	0.964179793627	0.170960466105	-0.466703109987	-0.006104400435	-0.117844155776	-0.005639421204	0.006021730836	-0.305557071617
0.518072290850	0.988787067859	0.964116218471	0.171017503447	-0.467145897397	-0.006480158503	-0.117809046733	-0.005268219386	0.006075807561	-0.306174088869
0.518462318789	0.989154965994	0.964052397792	0.171073879498	-0.467586581533	-0.006856140729	-0.117772552546	-0.004896145728	0.006130590946	-0.306792202711
0.518852346729	0.989523275289	0.963988330881	0.171129592102	-0.468025154799	-0.007232365109	-0.117734589781	-0.004523199700	0.006186083852	-0.307411403758
0.519242374668	0.989891996574	0.963924017025	0.171184639180	-0.468461609896	-0.007608849250	-0.117695074810	-0.004149380925	0.006242289252	-0.308031682710
0.519632402608	0.990261130650	0.963859455517	0.171239018730	-0.468895939821	-0.007985610358	-0.117653923919	-0.003774689175	0.006299210227	-0.308653030366
0.520022430547	0.990630678298	0.963794645645	0.171292728826	-0.469328137860	-0.008362665221	-0.117611053411	-0.003399124367	0.006356849969	-0.309275437643
0.520412458487	0.991000640274	0.963729586702	0.171345767616	-0.469758197589	-0.008740030205	-0.117566379693	-0.003022686556	0.006415211781	-0.309898895582
0.520802486426	0.991371017313	0.963664277978	0.171398133320	-0.470186112867	-0.009117721238	-0.117519819367	-0.002645375939	0.006474299077	-0.310523395367
0.521192514366	0.991741810127	0.963598718765	0.171449824228	-0.470611877830	-0.009495753807	-0.117471289302	-0.002267192842	0.006534115383	-0.311148928332
0.521582542305	0.992113019406	0.963532908355	0.171500838700	-0.471035486891	-0.009874142951	-0.117420706713	-0.001888137724	0.006594664335	-0.311775485973
0.521972570245	0.992484645820	0.963466846038	0.171551175160	-0.471456934734	-0.010252903254	-0.117367989224	-0.001508211169	0.006655949683	-0.312403059954
0.522362598184	0.992856690018	0.963400531107	0.171600832101	-0.471876216307	-0.010632048840	-0.117313054934	-0.001127413885	0.006717975281	-0.313031642121
0.522752626123	0.993229152630	0.963333962852	0.171649808077	-0.472293326821	-0.011011593374	-0.117255822472	-0.000745746698	0.006780745098	-0.313661224503
0.523142654063	0.993602034264	0.963267140563	0.171698101705	-0.472708261744	-0.011391550057	-0.117196211049	-0.000363210550	0.006844263206	-0.314291799321
0.523532682002	0.993975335513	0.963200063531	0.171745711662	-0.473121016795	-0.011771931626	-0.117134140511	0.000020193505	0.006908533788	-0.314923358996
0.523922709942	0.994349056949	0.963132731046	0.171792636685	-0.473531587942	-0.012152750349	-0.117069531384	0.000404464301	0.006973561130	-0.315555896151
0.524312737881	0.994723199125	0.963065142396	0.171838875568	-0.473939971397	-0.012534018033	-0.117002304913	0.000789600571	0.007039349622	-0.316189403616
0.524702765821	0.995097762579	0.962997296870	0.171884427160	-0.474346163608	-0.012915746017	-0.116932383102	0.001175600943	0.007105903758	-0.316823874435
0.525092793760	0.995472747832	0.962929193755	0.171929290367	-0.474750161258	-0.013297945177	-0.116859688754	0.001562463945	0.007173228132	-0.317459301863
0.525482821700	0.995848155385	0.962860832339	0.171973464145	-0.475151961258	-0.013680625929	-0.116784145498	0.001950188011	0.007241327437	-0.318095679376
0.525872849639	0.996223985727	0.962792211907	0.172016947505	-0.475551560746	-0.014063798226	-0.116705677827	0.002338771481	0.007310206465	-0.318733000669
0.526262877579	0.996600239329	0.962723331744	0.172059739506	-0.475948957077	-0.014447471567	-0.116624211119	0.002728212607	0.007379870101	-0.319371259661
0.526652905518	0.996976916647	0.962654191135	0.172101839256	-0.476344147821	-0.014831654994	-0.116539671668	0.003118509552	0.007450323327	-0.320010450491
0.527042933458	0.997354018122	0.962584789362	0.172143245913	-0.476737130762	-0.015216357100	-0.116451986708	0.003509660395	0.007521571213	-0.320650567526
0.527432961397	0.997731544181	0.962515125707	0.172183958679	-0.477127903887	-0.015601586030	-0.116361084432	0.003901663136	0.007593618923	-0.321291605356
0.527822989337	0.998109495237	0.962445199452	0.172223976801	-0.477516465384	-0.015987349485	-0.116266894018	0.004294515696	0.007666471705	-0.321933558799
0.528213017276	0.998487871689	0.962375009874	0.172263299573	-0.477902813642	-0.016373654727	-0.116169345643	0.004688215920	0.007740134895	-0.322576422898
0.528603045215	0.998866673924	0.962304556254	0.172301926328	-0.478286947239	-0.016760508582	-0.116068370500	0.005082761580	0.007814613914	-0.323220192921
0.528993073155	0.999245902313	0.962233837868	0.172339856443	-0.478668864942	-0.017147917448	-0.115963900818	0.005478150380	0.007889914260	-0.323864864363
0.529383101094	0.999625557217	0.962162853991	0.172377089335	-0.479048565705	-0.017535887294	-0.115855869872	0.005874379955	0.007966041516	-0.324510432943
0.529773129034	1.000005638986	0.962091603898	0.172413624458	-0.479426048657	-0.017924423672	-0.115744211998	0.006271447874	0.008043001339	-0.325156894603
0.530163156973	1.000386147954	0.962020086862	0.172449461308	-0.479801313108	-0.018313531715	-0.115628862602	0.006669351646	0.008120799462	-0.325804245509
0.530553184913	1.000767084447	0.961948302153	0.172484599414	-0.480174358534	-0.018703216146	-0.115509758174	0.007068088718	0.008199441694	-0.326452482046
0.530943212852	1.001148448779	0.961876249042	0.172519038345	-0.480545184583	-0.019093481287	-0.115386836292	0.007467656479	0.008278933912	-0.327101600820
0.531333240792	1.001530241253	0.961803926798	0.172552777701	-0.480913791064	-0.019484331055	-0.115260035633	0.007868052264	0.008359282063	-0.327751598654
0.531723268731	1.001912462161	0.961731334685	0.172585817119	-0.481280177945	-0.019875768977	-0.115129295980	0.008269273354	0.008440492163	-0.328402472589
0.532113296671	1.002295111787	0.961658471970	0.172618156267	-0.481644345350	-0.020267798192	-0.114994558222	0.008671316979	0.008522570291	-0.329054219878
0.532503324610	1.002678190401	0.961585337916	0.172649794846	-0.482006293556	-0.020660421456	-0.114855764367	0.009074180319	0.008605522591	-0.329706837984
0.532893352550	1.003061698267	0.961511931785	0.172680732589	-0.482366022985	-0.021053641149	-0.114712857538	0.009477860507	0.008689355267	-0.330360324585
0.533283380489	1.003445635639	0.961438252835	0.172710969257	-0.482723534205	-0.021447459281	-0.114565781977	0.009882354633	0.008774074583	-0.331014677559
0.533673408429	1.003830002761	0.961364300326	0.172740504642	-0.483078827923	-0.021841877499	-0.114414483048	0.010287659742	0.008859686859	-0.331669894994
0.534063436368	1.004214799869	0.961290073513	0.172769338563	-0.483431904983	-0.022236897094	-0.114258907238	0.010693772839	0.008946198473	-0.332325975178
0.534453464307	1.004600027191	0.961215571650	0.172797470868	-0.483782766361	-0.022632519002	-0.114099002154	0.011100690888	0.009033615853	-0.332982916596
0.534843492247	1.004985684946	0.961140793991	0.172824901430	-0.484131413166	-0.023028743818	-0.113934716522	0.011508410817	0.009121945481	-0.333640717933
0.535233520186	1.005371773344	0.961065739785	0.172851630149	-0.484477846627	-0.023425571796	-0.113766000187	0.011916929517	0.009211193888	-0.334299378066
0.535623548126	1.005758292590	0.960990408280	0.172877656951	-0.484822068101	-0.023823002859	-0.113592804110	0.012326243846	0.009301367654	-0.334958896061
0.536013576065	1.006145242880	0.960914798724	0.172902981784	-0.485164079061	-0.024221036606	-0.113415080362	0.012736350627	0.009392473405	-0.335619271174
0.536403604005	1.006532624401	0.960838910361	0.172927604623	-0.485503881097	-0.024619672315	-0.113232782122	0.013147246654	0.009484517809	-0.336280502845
0.536793631944	1.006920437337	0.960762742432	0.172951525461	-0.485841475912	-0.025018908952	-0.113045863672	0.013558928692	0.009577507581	-0.336942590695
0.537183659884	1.007308681863	0.960686294179	0.172974744318	-0.486176865317	-0.025418745178	-0.112854280391	0.013971393475	0.009671449473	-0.337605534524
0.537573687823	1.007697358146	0.960609564839	0.172997261233	-0.486510051229	-0.025819179353	-0.112657988749	0.014384637713	0.009766350281	-0.338269334307
0.537963715763	1.008086466349	0.960532553649	0.173019076266	-0.486841035671	-0.026220209546	-0.112456946300	0.014798658090	0.009862216835	-0.338933990192
0.538353743702	1.008476006628	0.960455259841	0.173040189498	-0.487169820764	-0.026621833538	-0.112251111677	0.015213451264	0.009959056002	-0.339599502496
0.538743771642	1.008865979133	0.960377682647	0.173060601028	-0.487496408726	-0.027024048832	-0.112040444582	0.015629013873	0.010056874688	-0.340265871701
0.539133799581	1.009256384008	0.960299821297	0.173080310976	-0.487820801869	-0.027426852656	-0.111824905779	0.016045342533	0.010155679826	-0.340933098452
0.539523827521	1.009647221391	0.960221675017	0.173099319479	-0.488143002599	-0.027830241972	-0.111604457086	0.016462433837	0.010255478386	-0.341601183555
0.539913855460	1.010038491417	0.960143243033	0.173117626691	-0.488463013409	-0.028234213482	-0.111379061365	0.016880284363	0.010356277367	-0.342270127972
0.540303883399	1.010430194213	0.960064524566	0.173135232785	-0.488780836876	-0.028638763634	-0.111148682514	0.017298890667	0.010458083796	-0.342939932816
0.540693911339	1.010822329902	0.959985518835	0.173152137949	-0.489096475663	-0.029043888626	-0.110913285457	0.017718249291	0.010560904729	-0.343610599353
0.541083939278	1.011214898602	0.959906225060	0.173168342388	-0.489409932513	-0.029449584418	-0.110672836135	0.018138356758	0.010664747250	-0.344282128994
0.541473967218	1.011607900426	0.959826642454	0.173183846323	-0.489721210247	-0.029855846733	-0.110427301494	0.018559209579	0.010769618465	-0.344954523294
0.541863995157	1.012001335483	0.959746770229	0.173198649988	-0.490030311760	-0.030262671067	-0.110176649475	0.018980804249	0.010875525508	-0.345627783950
0.542254023097	1.012395203878	0.959666607597	0.173212753635	-0.490337240022	-0.030670052691	-0.109920849007	0.019403137250	0.010982475531	-0.346301912793
0.542644051036	1.012789505709	0.959586153765	0.173226157525	-0.490641998073	-0.031077986662	-0.109659869990	0.019826205052	0.011090475713	-0.346976911793
0.543034078976	1.013184241074	0.959505407937	0.173238861938	-0.490944589020	-0.031486467824	-0.109393683290	0.020250004115	0.011199533250	-0.347652783047
0.543424106915	1.013579410064	0.959424369316	0.173250867164	-0.491245016039	-0.031895490819	-0.109122260723	0.020674530885	0.011309655359	-0.348329528782
0.543814134855	1.013975012766	0.959343037101	0.173262173506	-0.491543282367	-0.032305050090	-0.108845575047	0.021099781801	0.011420849276	-0.349007151350
0.544204162794	1.014371049265	0.959261410490	0.173272781280	-0.491839391303	-0.032715139885	-0.108563599949	0.021525753291	0.011533122253	-0.349685653225
0.544594190734	1.014767519642	0.959179488678	0.173282690813	-0.492133346206	-0.033125754269	-0.108276310033	0.021952441776	0.011646481560	-0.350365037001
0.544984218673	1.015164423972	0.959097270855	0.173291902446	-0.492425150493	-0.033536887123	-0.107983680808	0.022379843669	0.011760934481	-0.351045305385
0.545374246612	1.015561762330	0.959014756212	0.173300416528	-0.492714807633	-0.033948532153	-0.107685688680	0.022807955375	0.011876488316	-0.351726461199
0.545764274552	1.015959534786	0.958931943934	0.173308233420	-0.493002321152	-0.034360682897	-0.107382310935	0.023236773292	0.011993150378	-0.352408507377
0.546154302491	1.016357741406	0.958848833205	0.173315353493	-0.493287694625	-0.034773332727	-0.107073525728	0.023666293813	0.012110927994	-0.353091446958
0.546544330431	1.016756382254	0.958765423205	0.173321777130	-0.493570931678	-0.035186474856	-0.106759312075	0.024096513327	0.012229828502	-0.353775283084
[truncated: 302 more rows]
