# Supplementary material for: A Quick Turn of Foot: Rigid Foot-Ground Contact Models for Human Motion Prediction
Source: Front Neurorobot. 2019 Aug 7;13:62. doi: 10.3389/fnbot.2019.00062 (PMC6693511; doi:10.3389/fnbot.2019.00062)
Supplement: Supplementary file 1 [file Data_Sheet_1.ZIP › SupplementaryMaterial/resultsData/EllipseFoot/Prediction/meshup.ff]

0.000000000000	0.265122740837	0.000000000000	0.000000003806	164.781977705262	0.000000000000	855.772808586147	0.000000000000	0.000000000000	0.000000000000	0.767820000546	0.000000000000	0.000000000081	-146.276219708173	0.000000000000	261.959963832309	0.000000000000	0.000000000000	0.000000000000
0.000099113574	0.265344004838	0.000000000000	0.000000020888	164.147549032172	0.000000000000	852.997753560260	0.000000000000	0.000000000000	0.000000000000	0.767896995661	0.000000000000	0.000000059847	-146.137519592134	0.000000000000	263.166499980723	0.000000000000	0.000000000000	0.000000000000
0.000198227147	0.265565117085	0.000000000000	0.000000071686	163.517393678775	0.000000000000	850.244936847351	0.000000000000	0.000000000000	0.000000000000	0.767974211848	0.000000000000	0.000000237256	-146.000421983052	0.000000000000	264.376458761253	0.000000000000	0.000000000000	0.000000000000
0.000297340721	0.265786077981	0.000000000000	0.000000155555	162.891497615847	0.000000000000	847.514262934627	0.000000000000	0.000000000000	0.000000000000	0.768051651203	0.000000000000	0.000000529505	-145.864937438632	0.000000000000	265.589904797083	0.000000000000	0.000000000000	0.000000000000
0.000396454295	0.266006887891	0.000000000000	0.000000271858	162.269846394905	0.000000000000	844.805634902327	0.000000000000	0.000000000000	0.000000000000	0.768129315797	0.000000000000	0.000000933842	-145.731076445626	0.000000000000	266.806901333260	0.000000000000	0.000000000000	0.000000000000
0.000495567868	0.266227547147	0.000000000000	0.000000419969	161.652425166922	0.000000000000	842.118954493218	0.000000000000	0.000000000000	0.000000000000	0.768207207685	0.000000000000	0.000001447559	-145.598849415526	0.000000000000	268.027510281444	0.000000000000	0.000000000000	0.000000000000
0.000594681442	0.266448056048	0.000000000000	0.000000599269	161.039218700404	0.000000000000	839.454122179922	0.000000000000	0.000000000000	0.000000000000	0.768285328902	0.000000000000	0.000002067997	-145.468266680635	0.000000000000	269.251792262136	0.000000000000	0.000000000000	0.000000000000
0.000693795016	0.266668414861	0.000000000000	0.000000809150	160.430211398909	0.000000000000	836.811037230082	0.000000000000	0.000000000000	0.000000000000	0.768363681467	0.000000000000	0.000002792540	-145.339338490599	0.000000000000	270.479806652497	0.000000000000	0.000000000000	0.000000000000
0.000792908590	0.266888623821	0.000000000000	0.000001049015	159.825387317963	0.000000000000	834.189597769842	0.000000000000	0.000000000000	0.000000000000	0.768442267379	0.000000000000	0.000003618617	-145.212075008966	0.000000000000	271.711611615676	0.000000000000	0.000000000000	0.000000000000
0.000892022163	0.267108683131	0.000000000000	0.000001318273	159.224730181545	0.000000000000	831.589700845040	0.000000000000	0.000000000000	0.000000000000	0.768521088621	0.000000000000	0.000004543704	-145.086486310488	0.000000000000	272.947264151868	0.000000000000	0.000000000000	0.000000000000
0.000991135737	0.267328592966	0.000000000000	0.000001616344	158.628223397942	0.000000000000	829.011242480795	0.000000000000	0.000000000000	0.000000000000	0.768600147161	0.000000000000	0.000005565317	-144.962582378420	0.000000000000	274.186820130385	0.000000000000	0.000000000000	0.000000000000
0.001090249311	0.267548353472	0.000000000000	0.000001942656	158.035850075126	0.000000000000	826.454117739058	0.000000000000	0.000000000000	0.000000000000	0.768679444949	0.000000000000	0.000006681017	-144.840373102203	0.000000000000	275.430334327628	0.000000000000	0.000000000000	0.000000000000
0.001189362884	0.267767964763	0.000000000000	0.000002296644	157.447593035708	0.000000000000	823.918220774658	0.000000000000	0.000000000000	0.000000000000	0.768758983920	0.000000000000	0.000007888406	-144.719868275411	0.000000000000	276.677860461070	0.000000000000	0.000000000000	0.000000000000
0.001288476458	0.267987426930	0.000000000000	0.000002677756	156.863434831311	0.000000000000	821.403444889143	0.000000000000	0.000000000000	0.000000000000	0.768838765996	0.000000000000	0.000009185128	-144.601077594124	0.000000000000	277.929451231097	0.000000000000	0.000000000000	0.000000000000
0.001387590032	0.268206740035	0.000000000000	0.000003085445	156.283357756603	0.000000000000	818.909682583718	0.000000000000	0.000000000000	0.000000000000	0.768918793082	0.000000000000	0.000010568869	-144.484010655115	0.000000000000	279.185158339359	0.000000000000	0.000000000000	0.000000000000
0.001486703605	0.268425904112	0.000000000000	0.000003519173	155.707343862708	0.000000000000	816.436825609567	0.000000000000	0.000000000000	0.000000000000	0.768999067069	0.000000000000	0.000012037354	-144.368676954867	0.000000000000	280.445032535528	0.000000000000	0.000000000000	0.000000000000
0.001585817179	0.268644919173	0.000000000000	0.000003978410	155.135374970375	0.000000000000	813.984765017396	0.000000000000	0.000000000000	0.000000000000	0.769079589836	0.000000000000	0.000013588347	-144.255085888358	0.000000000000	281.709123641228	0.000000000000	0.000000000000	0.000000000000
0.001684930753	0.268863785202	0.000000000000	0.000004462636	154.567432682651	0.000000000000	811.553391205061	0.000000000000	0.000000000000	0.000000000000	0.769160363248	0.000000000000	0.000015219652	-144.143246748256	0.000000000000	282.977480580406	0.000000000000	0.000000000000	0.000000000000
0.001784044326	0.269082502160	0.000000000000	0.000004971337	154.003498397040	0.000000000000	809.142593963557	0.000000000000	0.000000000000	0.000000000000	0.769241389157	0.000000000000	0.000016929113	-144.033168724422	0.000000000000	284.250151414457	0.000000000000	0.000000000000	0.000000000000
0.001883157900	0.269301069986	0.000000000000	0.000005504008	153.443553317411	0.000000000000	806.752262522000	0.000000000000	0.000000000000	0.000000000000	0.769322669404	0.000000000000	0.000018714611	-143.924860903188	0.000000000000	285.527183357813	0.000000000000	0.000000000000	0.000000000000
0.001982271474	0.269519488593	0.000000000000	0.000006060151	152.887578465539	0.000000000000	804.382285590743	0.000000000000	0.000000000000	0.000000000000	0.769404205816	0.000000000000	0.000020574062	-143.818332267408	0.000000000000	286.808622818219	0.000000000000	0.000000000000	0.000000000000
0.002081385047	0.269737757873	0.000000000000	0.000006639276	152.335554692043	0.000000000000	802.032551403221	0.000000000000	0.000000000000	0.000000000000	0.769486000209	0.000000000000	0.000022505421	-143.713591696258	0.000000000000	288.094515416622	0.000000000000	0.000000000000	0.000000000000
0.002180498621	0.269955877698	0.000000000000	0.000007240901	151.787462687256	0.000000000000	799.702947756601	0.000000000000	0.000000000000	0.000000000000	0.769568054391	0.000000000000	0.000024506681	-143.610647965350	0.000000000000	289.384906014136	0.000000000000	0.000000000000	0.000000000000
0.002279612195	0.270173847918	0.000000000000	0.000007864551	151.243282991566	0.000000000000	797.393362050994	0.000000000000	0.000000000000	0.000000000000	0.769650370155	0.000000000000	0.000026575866	-143.509509746997	0.000000000000	290.679838736666	0.000000000000	0.000000000000	0.000000000000
0.002378725769	0.270391668361	0.000000000000	0.000008509759	150.702996005500	0.000000000000	795.103681327433	0.000000000000	0.000000000000	0.000000000000	0.769732949286	0.000000000000	0.000028711040	-143.410185610634	0.000000000000	291.979356999499	0.000000000000	0.000000000000	0.000000000000
0.002477839342	0.270609338836	0.000000000000	0.000009176064	150.166581999320	0.000000000000	792.833792304425	0.000000000000	0.000000000000	0.000000000000	0.769815793559	0.000000000000	0.000030910299	-143.312684023399	0.000000000000	293.283503531911	0.000000000000	0.000000000000	0.000000000000
0.002576952916	0.270826859134	0.000000000000	0.000009863014	149.634021122500	0.000000000000	790.583581413697	0.000000000000	0.000000000000	0.000000000000	0.769898904739	0.000000000000	0.000033171772	-143.217013350697	0.000000000000	294.592320395060	0.000000000000	0.000000000000	0.000000000000
0.002676066490	0.271044229026	0.000000000000	0.000010570163	149.105293412853	0.000000000000	788.352934834410	0.000000000000	0.000000000000	0.000000000000	0.769982284583	0.000000000000	0.000035493625	-143.123181857163	0.000000000000	295.905849009979	0.000000000000	0.000000000000	0.000000000000
0.002775180063	0.271261448266	0.000000000000	0.000011297072	148.580378805214	0.000000000000	786.141738526390	0.000000000000	0.000000000000	0.000000000000	0.770065934838	0.000000000000	0.000037874055	-143.031197707518	0.000000000000	297.224130175640	0.000000000000	0.000000000000	0.000000000000
0.002874293637	0.271478516587	0.000000000000	0.000012043308	148.059257139993	0.000000000000	783.949878262232	0.000000000000	0.000000000000	0.000000000000	0.770149857244	0.000000000000	0.000040311291	-142.941068967615	0.000000000000	298.547204090431	0.000000000000	0.000000000000	0.000000000000
0.002973407211	0.271695433710	0.000000000000	0.000012808447	147.541908171339	0.000000000000	781.777239658330	0.000000000000	0.000000000000	0.000000000000	0.770234053530	0.000000000000	0.000042803596	-142.852803605586	0.000000000000	299.875110372193	0.000000000000	0.000000000000	0.000000000000
0.003072520784	0.271912199335	0.000000000000	0.000013592071	147.028311575094	0.000000000000	779.623708204877	0.000000000000	0.000000000000	0.000000000000	0.770318525421	0.000000000000	0.000045349262	-142.766409493081	0.000000000000	301.207888077387	0.000000000000	0.000000000000	0.000000000000
0.003171634358	0.272128813149	0.000000000000	0.000014393766	146.518446956442	0.000000000000	777.489169294743	0.000000000000	0.000000000000	0.000000000000	0.770403274633	0.000000000000	0.000047946615	-142.681894406725	0.000000000000	302.545575724525	0.000000000000	0.000000000000	0.000000000000
0.003270747932	0.272345274820	0.000000000000	0.000015213128	146.012293857315	0.000000000000	775.373508251672	0.000000000000	0.000000000000	0.000000000000	0.770488302874	0.000000000000	0.000050594010	-142.599266029238	0.000000000000	303.888211302596	0.000000000000	0.000000000000	0.000000000000
0.003369861505	0.272561584005	0.000000000000	0.000016049758	145.509831763500	0.000000000000	773.276610357039	0.000000000000	0.000000000000	0.000000000000	0.770573611847	0.000000000000	0.000053289832	-142.518531951266	0.000000000000	305.235832299890	0.000000000000	0.000000000000	0.000000000000
0.003468975079	0.272777740342	0.000000000000	0.000016903263	145.011040111686	0.000000000000	771.198360876244	0.000000000000	0.000000000000	0.000000000000	0.770659203248	0.000000000000	0.000056032496	-142.439699672779	0.000000000000	306.588475716049	0.000000000000	0.000000000000	0.000000000000
0.003568088653	0.272993743459	0.000000000000	0.000017773256	144.515898295889	0.000000000000	769.138645083600	0.000000000000	0.000000000000	0.000000000000	0.770745078768	0.000000000000	0.000058820448	-142.362776604757	0.000000000000	307.946178080121	0.000000000000	0.000000000000	0.000000000000
0.003667202226	0.273209592967	0.000000000000	0.000018659358	144.024385674169	0.000000000000	767.097348286963	0.000000000000	0.000000000000	0.000000000000	0.770831240090	0.000000000000	0.000061652159	-142.287770070852	0.000000000000	309.308975467483	0.000000000000	0.000000000000	0.000000000000
0.003766315800	0.273425288465	0.000000000000	0.000019561194	143.536481574619	0.000000000000	765.074355850976	0.000000000000	0.000000000000	0.000000000000	0.770917688893	0.000000000000	0.000064526132	-142.214687309118	0.000000000000	310.676903516142	0.000000000000	0.000000000000	0.000000000000
0.003865429374	0.273640829540	0.000000000000	0.000020478395	143.052165301481	0.000000000000	763.069553219841	0.000000000000	0.000000000000	0.000000000000	0.771004426852	0.000000000000	0.000067440897	-142.143535473889	0.000000000000	312.049997442272	0.000000000000	0.000000000000	0.000000000000
0.003964542948	0.273856215765	0.000000000000	0.000021410600	142.571416141009	0.000000000000	761.082825939254	0.000000000000	0.000000000000	0.000000000000	0.771091455634	0.000000000000	0.000070395010	-142.074321637638	0.000000000000	313.428292055200	0.000000000000	0.000000000000	0.000000000000
0.004063656521	0.274071446701	0.000000000000	0.000022357452	142.094213366820	0.000000000000	759.114059677181	0.000000000000	0.000000000000	0.000000000000	0.771178776906	0.000000000000	0.000073387055	-142.007052792946	0.000000000000	314.811821774063	0.000000000000	0.000000000000	0.000000000000
0.004162770095	0.274286521899	0.000000000000	0.000023318600	141.620536245520	0.000000000000	757.163140244486	0.000000000000	0.000000000000	0.000000000000	0.771266392328	0.000000000000	0.000076415645	-141.941735854375	0.000000000000	316.200620640886	0.000000000000	0.000000000000	0.000000000000
0.004261883669	0.274501440897	0.000000000000	0.000024293698	141.150364041859	0.000000000000	755.229953614498	0.000000000000	0.000000000000	0.000000000000	0.771354303555	0.000000000000	0.000079479415	-141.878377660419	0.000000000000	317.594722333638	0.000000000000	0.000000000000	0.000000000000
0.004360997242	0.274716203224	0.000000000000	0.000025282408	140.683676023606	0.000000000000	753.314385941659	0.000000000000	0.000000000000	0.000000000000	0.771442512240	0.000000000000	0.000082577029	-141.816984975621	0.000000000000	318.994160183642	0.000000000000	0.000000000000	0.000000000000
0.004460110816	0.274930808397	0.000000000000	0.000026284396	140.220451466536	0.000000000000	751.416323579934	0.000000000000	0.000000000000	0.000000000000	0.771531020034	0.000000000000	0.000085707175	-141.757564492531	0.000000000000	320.398967186964	0.000000000000	0.000000000000	0.000000000000
0.004559224390	0.275145255924	0.000000000000	0.000027299331	139.760669659168	0.000000000000	749.535653100434	0.000000000000	0.000000000000	0.000000000000	0.771619828582	0.000000000000	0.000088868567	-141.700122833779	0.000000000000	321.809176018053	0.000000000000	0.000000000000	0.000000000000
0.004658337963	0.275359545302	0.000000000000	0.000028326892	139.304309906937	0.000000000000	747.672261307933	0.000000000000	0.000000000000	0.000000000000	0.771708939528	0.000000000000	0.000092059944	-141.644666554131	0.000000000000	323.224819043066	0.000000000000	0.000000000000	0.000000000000
0.004757451537	0.275573676020	0.000000000000	0.000029366760	138.851351536866	0.000000000000	745.826035257505	0.000000000000	0.000000000000	0.000000000000	0.771798354514	0.000000000000	0.000095280068	-141.591202142607	0.000000000000	324.645928332440	0.000000000000	0.000000000000	0.000000000000
0.004856565111	0.275787647558	0.000000000000	0.000030418623	138.401773901569	0.000000000000	743.996862270026	0.000000000000	0.000000000000	0.000000000000	0.771888075177	0.000000000000	0.000098527725	-141.539736024536	0.000000000000	326.072535673429	0.000000000000	0.000000000000	0.000000000000
0.004955678684	0.276001459387	0.000000000000	0.000031482171	137.955556383405	0.000000000000	742.184629947348	0.000000000000	0.000000000000	0.000000000000	0.771978103155	0.000000000000	0.000101801726	-141.490274563676	0.000000000000	327.504672582246	0.000000000000	0.000000000000	0.000000000000
0.005054792258	0.276215110968	0.000000000000	0.000032557103	137.512678398109	0.000000000000	740.389226186568	0.000000000000	0.000000000000	0.000000000000	0.772068440081	0.000000000000	0.000105100904	-141.442824064319	0.000000000000	328.942370316262	0.000000000000	0.000000000000	0.000000000000
0.005153905832	0.276428601758	0.000000000000	0.000033643122	137.073119398781	0.000000000000	738.610539194277	0.000000000000	0.000000000000	0.000000000000	0.772159087591	0.000000000000	0.000108424116	-141.397390773380	0.000000000000	330.385659885227	0.000000000000	0.000000000000	0.000000000000
0.005253019405	0.276641931203	0.000000000000	0.000034739933	136.636858879334	0.000000000000	736.848457499842	0.000000000000	0.000000000000	0.000000000000	0.772250047314	0.000000000000	0.000111770240	-141.353980882469	0.000000000000	331.834572062804	0.000000000000	0.000000000000	0.000000000000
0.005352132979	0.276855098743	0.000000000000	0.000035847249	136.203876378043	0.000000000000	735.102869968384	0.000000000000	0.000000000000	0.000000000000	0.772341320883	0.000000000000	0.000115138176	-141.312600530037	0.000000000000	333.289137398867	0.000000000000	0.000000000000	0.000000000000
0.005451246553	0.277068103810	0.000000000000	0.000036964787	135.774151480805	0.000000000000	733.373665813174	0.000000000000	0.000000000000	0.000000000000	0.772432909927	0.000000000000	0.000118526848	-141.273255803431	0.000000000000	334.749386230296	0.000000000000	0.000000000000	0.000000000000
0.005550360127	0.277280945832	0.000000000000	0.000038092269	135.347663824294	0.000000000000	731.660734607562	0.000000000000	0.000000000000	0.000000000000	0.772524816076	0.000000000000	0.000121935201	-141.235952740722	0.000000000000	336.215348686883	0.000000000000	0.000000000000	0.000000000000
0.005649473700	0.277493624226	0.000000000000	0.000039229419	134.924393099187	0.000000000000	729.963966296476	0.000000000000	0.000000000000	0.000000000000	0.772617040959	0.000000000000	0.000125362198	-141.200697333286	0.000000000000	337.687054714166	0.000000000000	0.000000000000	0.000000000000
0.005748587274	0.277706138408	0.000000000000	0.000040375970	134.504319053013	0.000000000000	728.283251207565	0.000000000000	0.000000000000	0.000000000000	0.772709586203	0.000000000000	0.000128806826	-141.167495527085	0.000000000000	339.164534067761	0.000000000000	0.000000000000	0.000000000000
0.005847700848	0.277918487785	0.000000000000	0.000041531655	134.087421493049	0.000000000000	726.618480061687	0.000000000000	0.000000000000	0.000000000000	0.772802453439	0.000000000000	0.000132268092	-141.136353225191	0.000000000000	340.647816336091	0.000000000000	0.000000000000	0.000000000000
0.005946814421	0.278130671759	0.000000000000	0.000042696215	133.673680289043	0.000000000000	724.969543983171	0.000000000000	0.000000000000	0.000000000000	0.772895644295	0.000000000000	0.000135745023	-141.107276289517	0.000000000000	342.136930945500	0.000000000000	0.000000000000	0.000000000000
0.006045927995	0.278342689727	0.000000000000	0.000043869394	133.263075375891	0.000000000000	723.336334509665	0.000000000000	0.000000000000	0.000000000000	0.772989160400	0.000000000000	0.000139236665	-141.080270542731	0.000000000000	343.631907170760	0.000000000000	0.000000000000	0.000000000000
0.006145041569	0.278554541080	0.000000000000	0.000045050939	132.855586756142	0.000000000000	721.718743601540	0.000000000000	0.000000000000	0.000000000000	0.773083003385	0.000000000000	0.000142742083	-141.055341770132	0.000000000000	345.132774144555	0.000000000000	0.000000000000	0.000000000000
0.006244155142	0.278766225207	0.000000000000	0.000046240603	132.451194502357	0.000000000000	720.116663650875	0.000000000000	0.000000000000	0.000000000000	0.773177174881	0.000000000000	0.000146260365	-141.032495721436	0.000000000000	346.639560867522	0.000000000000	0.000000000000	0.000000000000
0.006343268716	0.278977741490	0.000000000000	0.000047438143	132.049878759581	0.000000000000	718.529987490297	0.000000000000	0.000000000000	0.000000000000	0.773271676519	0.000000000000	0.000149790612	-141.011738112556	0.000000000000	348.152296217439	0.000000000000	0.000000000000	0.000000000000
0.006442382290	0.279189089307	0.000000000000	0.000048643320	131.651619747534	0.000000000000	716.958608401336	0.000000000000	0.000000000000	0.000000000000	0.773366509932	0.000000000000	0.000153331950	-140.993074627293	0.000000000000	349.671008958524	0.000000000000	0.000000000000	0.000000000000
0.006541495863	0.279400268032	0.000000000000	0.000049855898	131.256397762772	0.000000000000	715.402420122468	0.000000000000	0.000000000000	0.000000000000	0.773461676756	0.000000000000	0.000156883518	-140.976510918963	0.000000000000	351.195727750641	0.000000000000	0.000000000000	0.000000000000
0.006640609437	0.279611277037	0.000000000000	0.000051075647	130.864193180781	0.000000000000	713.861316856899	0.000000000000	0.000000000000	0.000000000000	0.773557178627	0.000000000000	0.000160444476	-140.962052611974	0.000000000000	352.726481158293	0.000000000000	0.000000000000	0.000000000000
0.006739723011	0.279822115688	0.000000000000	0.000052302339	130.474986457963	0.000000000000	712.335193280037	0.000000000000	0.000000000000	0.000000000000	0.773653017182	0.000000000000	0.000164014001	-140.949705303305	0.000000000000	354.263297659536	0.000000000000	0.000000000000	0.000000000000
0.006838836584	0.280032783350	0.000000000000	0.000053535750	130.088758133571	0.000000000000	710.823944546689	0.000000000000	0.000000000000	0.000000000000	0.773749194062	0.000000000000	0.000167591287	-140.939474563913	0.000000000000	355.806205654753	0.000000000000	0.000000000000	0.000000000000
0.006937950158	0.280243279382	0.000000000000	0.000054775662	129.705488831553	0.000000000000	709.327466298026	0.000000000000	0.000000000000	0.000000000000	0.773845710908	0.000000000000	0.000171175546	-140.931365940056	0.000000000000	357.355233475350	0.000000000000	0.000000000000	0.000000000000
0.007037063732	0.280453603143	0.000000000000	0.000056021859	129.325159262336	0.000000000000	707.845654668263	0.000000000000	0.000000000000	0.000000000000	0.773942569365	0.000000000000	0.000174766007	-140.925384954499	0.000000000000	358.910409392336	0.000000000000	0.000000000000	0.000000000000
0.007136177306	0.280663753988	0.000000000000	0.000057274128	128.947750224540	0.000000000000	706.378406291157	0.000000000000	0.000000000000	0.000000000000	0.774039771080	0.000000000000	0.000178361915	-140.921537107626	0.000000000000	360.471761624835	0.000000000000	0.000000000000	0.000000000000
0.007235290879	0.280873731270	0.000000000000	0.000058532262	128.573242606629	0.000000000000	704.925618306266	0.000000000000	0.000000000000	0.000000000000	0.774137317703	0.000000000000	0.000181962531	-140.919827878445	0.000000000000	362.039318348435	0.000000000000	0.000000000000	0.000000000000
0.007334404453	0.281083534338	0.000000000000	0.000059796056	128.201617388505	0.000000000000	703.487188365023	0.000000000000	0.000000000000	0.000000000000	0.774235210886	0.000000000000	0.000185567134	-140.920262725440	0.000000000000	363.613107703579	0.000000000000	0.000000000000	0.000000000000
0.007433518027	0.281293162542	0.000000000000	0.000061065309	127.832855643048	0.000000000000	702.063014636630	0.000000000000	0.000000000000	0.000000000000	0.774333452284	0.000000000000	0.000189175016	-140.922847087309	0.000000000000	365.193157803784	0.000000000000	0.000000000000	0.000000000000
0.007532631600	0.281502615227	0.000000000000	0.000062339822	127.466938537593	0.000000000000	700.652995813779	0.000000000000	0.000000000000	0.000000000000	0.774432043556	0.000000000000	0.000192785487	-140.927586383550	0.000000000000	366.779496743845	0.000000000000	0.000000000000	0.000000000000
0.007631745174	0.281711891739	0.000000000000	0.000063619403	127.103847335374	0.000000000000	699.257031118245	0.000000000000	0.000000000000	0.000000000000	0.774530986363	0.000000000000	0.000196397872	-140.934486014874	0.000000000000	368.372152607991	0.000000000000	0.000000000000	0.000000000000
0.007730858748	0.281920991421	0.000000000000	0.000064903860	126.743563396913	0.000000000000	697.875020306337	0.000000000000	0.000000000000	0.000000000000	0.774630282371	0.000000000000	0.000200011510	-140.943551363443	0.000000000000	369.971153477967	0.000000000000	0.000000000000	0.000000000000
0.007829972321	0.282129913614	0.000000000000	0.000066193006	126.386068181391	0.000000000000	696.506863674287	0.000000000000	0.000000000000	0.000000000000	0.774729933248	0.000000000000	0.000203625756	-140.954787792927	0.000000000000	371.576527441167	0.000000000000	0.000000000000	0.000000000000
0.007929085895	0.282338657660	0.000000000000	0.000067486657	126.031343248002	0.000000000000	695.152462063503	0.000000000000	0.000000000000	0.000000000000	0.774829940667	0.000000000000	0.000207239979	-140.968200648342	0.000000000000	373.188302598584	0.000000000000	0.000000000000	0.000000000000
0.008028199469	0.282547222898	0.000000000000	0.000068784632	125.679370257036	0.000000000000	693.811716865592	0.000000000000	0.000000000000	0.000000000000	0.774930306304	0.000000000000	0.000210853562	-140.983795255647	0.000000000000	374.806507072895	0.000000000000	0.000000000000	0.000000000000
0.008127313042	0.282755608666	0.000000000000	0.000070086755	125.330130971375	0.000000000000	692.484530027718	0.000000000000	0.000000000000	0.000000000000	0.775031031840	0.000000000000	0.000214465904	-141.001576921113	0.000000000000	376.431169016703	0.000000000000	0.000000000000	0.000000000000
0.008226426616	0.282963814304	0.000000000000	0.000071392849	124.983607257623	0.000000000000	691.170804057636	0.000000000000	0.000000000000	0.000000000000	0.775132118958	0.000000000000	0.000218076416	-141.021550930284	0.000000000000	378.062316618192	0.000000000000	0.000000000000	0.000000000000
0.008325540190	0.283171839148	0.000000000000	0.000072702745	124.639781087349	0.000000000000	689.870442028730	0.000000000000	0.000000000000	0.000000000000	0.775233569349	0.000000000000	0.000221684524	-141.043722547312	0.000000000000	379.699978119328	0.000000000000	0.000000000000	0.000000000000
0.008424653764	0.283379682536	0.000000000000	0.000074016274	124.298634538223	0.000000000000	688.583347585247	0.000000000000	0.000000000000	0.000000000000	0.775335384704	0.000000000000	0.000225289666	-141.068097012302	0.000000000000	381.344181805161	0.000000000000	0.000000000000	0.000000000000
0.008523767337	0.283587343804	0.000000000000	0.000075333270	123.960149795249	0.000000000000	687.309424947344	0.000000000000	0.000000000000	0.000000000000	0.775437566721	0.000000000000	0.000228891294	-141.094679540397	0.000000000000	382.994956028989	0.000000000000	0.000000000000	0.000000000000
0.008622880911	0.283794822291	0.000000000000	0.000076653573	123.624309152104	0.000000000000	686.048578916505	0.000000000000	0.000000000000	0.000000000000	0.775540117103	0.000000000000	0.000232488874	-141.123475319151	0.000000000000	384.652329215738	0.000000000000	0.000000000000	0.000000000000
0.008721994485	0.284002117332	0.000000000000	0.000077977022	123.291095012003	0.000000000000	684.800714880609	0.000000000000	0.000000000000	0.000000000000	0.775643037557	0.000000000000	0.000236081883	-141.154489505622	0.000000000000	386.316329868229	0.000000000000	0.000000000000	0.000000000000
0.008821108058	0.284209228265	0.000000000000	0.000079303462	122.960489887226	0.000000000000	683.565738817672	0.000000000000	0.000000000000	0.000000000000	0.775746329794	0.000000000000	0.000239669812	-141.187727223064	0.000000000000	387.986986575103	0.000000000000	0.000000000000	0.000000000000
0.008920221632	0.284416154425	0.000000000000	0.000080632738	122.632476409913	0.000000000000	682.343557311196	0.000000000000	0.000000000000	0.000000000000	0.775849995532	0.000000000000	0.000243252165	-141.223193557174	0.000000000000	389.664328021595	0.000000000000	0.000000000000	0.000000000000
0.009019335206	0.284622895153	0.000000000000	0.000081964701	122.307037314104	0.000000000000	681.134077536437	0.000000000000	0.000000000000	0.000000000000	0.775954036492	0.000000000000	0.000246828456	-141.260893552426	0.000000000000	391.348383008453	0.000000000000	0.000000000000	0.000000000000
0.009118448779	0.284829449785	0.000000000000	0.000083299203	121.984155456270	0.000000000000	679.937207286279	0.000000000000	0.000000000000	0.000000000000	0.776058454402	0.000000000000	0.000250398212	-141.300832205189	0.000000000000	393.039180435502	0.000000000000	0.000000000000	0.000000000000
0.009217562353	0.285035817661	0.000000000000	0.000084636098	121.663813806910	0.000000000000	678.752854967483	0.000000000000	0.000000000000	0.000000000000	0.776163250993	0.000000000000	0.000253960973	-141.343014459656	0.000000000000	394.736749338120	0.000000000000	0.000000000000	0.000000000000
0.009316675927	0.285241998120	0.000000000000	0.000085975245	121.345995453945	0.000000000000	677.580929609582	0.000000000000	0.000000000000	0.000000000000	0.776268428005	0.000000000000	0.000257516290	-141.387445200277	0.000000000000	396.441118883882	0.000000000000	0.000000000000	0.000000000000
0.009415789500	0.285447990502	0.000000000000	0.000087316503	121.030683604242	0.000000000000	676.421340872133	0.000000000000	0.000000000000	0.000000000000	0.776373987181	0.000000000000	0.000261063723	-141.434129244294	0.000000000000	398.152318385835	0.000000000000	0.000000000000	0.000000000000
0.009514903074	0.285653794149	0.000000000000	0.000088659735	120.717861585107	0.000000000000	675.273999052088	0.000000000000	0.000000000000	0.000000000000	0.776479930269	0.000000000000	0.000264602847	-141.483071333053	0.000000000000	399.870377313661	0.000000000000	0.000000000000	0.000000000000
0.009614016648	0.285859408403	0.000000000000	0.000090004807	120.407512845955	0.000000000000	674.138815092162	0.000000000000	0.000000000000	0.000000000000	0.776586259025	0.000000000000	0.000268133246	-141.534276121958	0.000000000000	401.595325303156	0.000000000000	0.000000000000	0.000000000000
0.009713130221	0.286064832607	0.000000000000	0.000091351587	120.099620959932	0.000000000000	673.015700589188	0.000000000000	0.000000000000	0.000000000000	0.776692975209	0.000000000000	0.000271654515	-141.587748170029	0.000000000000	403.327192179964	0.000000000000	0.000000000000	0.000000000000
0.009812243795	0.286270066107	0.000000000000	0.000092699946	119.794169625958	0.000000000000	671.904567803957	0.000000000000	0.000000000000	0.000000000000	0.776800080587	0.000000000000	0.000275166260	-141.643491925682	0.000000000000	405.066007951420	0.000000000000	0.000000000000	0.000000000000
0.009911357369	0.286475108247	0.000000000000	0.000094049755	119.491142670933	0.000000000000	670.805329671332	0.000000000000	0.000000000000	0.000000000000	0.776907576933	0.000000000000	0.000278668096	-141.701511713681	0.000000000000	406.811802841315	0.000000000000	0.000000000000	0.000000000000
0.010010470943	0.286679954213	0.000000000000	0.000095402369	119.189476255582	0.000000000000	669.712010497482	0.000000000000	0.000000000000	0.000000000000	0.777015465785	0.000000000000	0.000282159525	-141.760904721401	0.000000000000	408.561066992374	0.000000000000	0.000000000000	0.000000000000
0.010109584516	0.286884611625	0.000000000000	0.000096754730	118.887921077051	0.000000000000	668.618508552575	0.000000000000	0.000000000000	0.000000000000	0.777123749406	0.000000000000	0.000285640438	-141.820800355042	0.000000000000	410.310317750034	0.000000000000	0.000000000000	0.000000000000
0.010208698090	0.287089075706	0.000000000000	0.000098108176	118.586556804458	0.000000000000	667.524929701298	0.000000000000	0.000000000000	0.000000000000	0.777232429353	0.000000000000	0.000289110352	-141.881203566728	0.000000000000	412.059580077746	0.000000000000	0.000000000000	0.000000000000
0.010307811664	0.287293345787	0.000000000000	0.000099462588	118.285394015849	0.000000000000	666.431307124267	0.000000000000	0.000000000000	0.000000000000	0.777341507430	0.000000000000	0.000292568925	-141.942127661653	0.000000000000	413.808887723058	0.000000000000	0.000000000000	0.000000000000
0.010406925237	0.287497421190	0.000000000000	0.000100817853	117.984443106029	0.000000000000	665.337673502118	0.000000000000	0.000000000000	0.000000000000	0.777450985451	0.000000000000	0.000296015823	-142.003585607589	0.000000000000	415.558274770573	0.000000000000	0.000000000000	0.000000000000
0.010506038811	0.287701301230	0.000000000000	0.000102173855	117.683714293683	0.000000000000	664.244061045568	0.000000000000	0.000000000000	0.000000000000	0.777560865238	0.000000000000	0.000299450721	-142.065590006445	0.000000000000	417.307775667761	0.000000000000	0.000000000000	0.000000000000
0.010605152385	0.287904985217	0.000000000000	0.000103530486	117.383217628540	0.000000000000	663.150501526693	0.000000000000	0.000000000000	0.000000000000	0.777671148622	0.000000000000	0.000302873305	-142.128153061578	0.000000000000	419.057425252152	0.000000000000	0.000000000000	0.000000000000
0.010704265958	0.288108472452	0.000000000000	0.000104887636	117.082962999051	0.000000000000	662.057026312255	0.000000000000	0.000000000000	0.000000000000	0.777781837444	0.000000000000	0.000306283268	-142.191286540390	0.000000000000	420.807258780524	0.000000000000	0.000000000000	0.000000000000
0.010803379532	0.288311762232	0.000000000000	0.000106245198	116.782960140981	0.000000000000	660.963666399444	0.000000000000	0.000000000000	0.000000000000	0.777892933555	0.000000000000	0.000309680314	-142.255001731508	0.000000000000	422.557311963295	0.000000000000	0.000000000000	0.000000000000
0.010902493106	0.288514853848	0.000000000000	0.000107603070	116.483218645840	0.000000000000	659.870452453336	0.000000000000	0.000000000000	0.000000000000	0.778004438816	0.000000000000	0.000313064155	-142.319309396461	0.000000000000	424.307621013121	0.000000000000	0.000000000000	0.000000000000
0.011001606679	0.288717746584	0.000000000000	0.000108961148	116.183747970660	0.000000000000	658.777414848025	0.000000000000	0.000000000000	0.000000000000	0.778116355095	0.000000000000	0.000316434511	-142.384219711669	0.000000000000	426.058222669334	0.000000000000	0.000000000000	0.000000000000
0.011100720253	0.288920439720	0.000000000000	0.000110319332	115.884557448826	0.000000000000	657.684583710798	0.000000000000	0.000000000000	0.000000000000	0.778228684274	0.000000000000	0.000319791113	-142.449742205320	0.000000000000	427.809154273577	0.000000000000	0.000000000000	0.000000000000
0.011199833827	0.289122932529	0.000000000000	0.000111677524	115.585656300447	0.000000000000	656.591988969052	0.000000000000	0.000000000000	0.000000000000	0.778341428240	0.000000000000	0.000323133696	-142.515885681395	0.000000000000	429.560453817744	0.000000000000	0.000000000000	0.000000000000
0.011298947400	0.289325224280	0.000000000000	0.000113035628	115.287053646031	0.000000000000	655.499660403358	0.000000000000	0.000000000000	0.000000000000	0.778454588896	0.000000000000	0.000326462008	-142.582658133885	0.000000000000	431.312160026621	0.000000000000	0.000000000000	0.000000000000
0.011398060974	0.289527314236	0.000000000000	0.000114393551	114.988758519725	0.000000000000	654.407627704053	0.000000000000	0.000000000000	0.000000000000	0.778568168149	0.000000000000	0.000329775803	-142.650066644982	0.000000000000	433.064312426386	0.000000000000	0.000000000000	0.000000000000
0.011497174548	0.289729201655	0.000000000000	0.000115751199	114.690779885073	0.000000000000	653.315920534309	0.000000000000	0.000000000000	0.000000000000	0.778682167920	0.000000000000	0.000333074843	-142.718117269195	0.000000000000	434.816951456530	0.000000000000	0.000000000000	0.000000000000
0.011596288122	0.289930885790	0.000000000000	0.000117108482	114.393126652813	0.000000000000	652.224568600196	0.000000000000	0.000000000000	0.000000000000	0.778796590139	0.000000000000	0.000336358898	-142.786814896672	0.000000000000	436.570118582259	0.000000000000	0.000000000000	0.000000000000
0.011695401695	0.290132365890	0.000000000000	0.000118465312	114.095807699899	0.000000000000	651.133601727604	0.000000000000	0.000000000000	0.000000000000	0.778911436747	0.000000000000	0.000339627745	-142.856163093688	0.000000000000	438.323856431700	0.000000000000	0.000000000000	0.000000000000
0.011794515269	0.290333641199	0.000000000000	0.000119821603	113.798831893239	0.000000000000	650.043049950413	0.000000000000	0.000000000000	0.000000000000	0.779026709694	0.000000000000	0.000342881170	-142.926163915742	0.000000000000	440.078208959781	0.000000000000	0.000000000000	0.000000000000
0.011893628843	0.290534710955	0.000000000000	0.000121177270	113.502208114112	0.000000000000	648.952943606913	0.000000000000	0.000000000000	0.000000000000	0.779142410942	0.000000000000	0.000346118966	-142.996817687959	0.000000000000	441.833221643383	0.000000000000	0.000000000000	0.000000000000
0.011992742416	0.290735574392	0.000000000000	0.000122532229	113.205945289176	0.000000000000	647.863313451620	0.000000000000	0.000000000000	0.000000000000	0.779258542462	0.000000000000	0.000349340933	-143.068122746183	0.000000000000	443.588941711436	0.000000000000	0.000000000000	0.000000000000
0.012091855990	0.290936230740	0.000000000000	0.000123886399	112.910052423875	0.000000000000	646.774190779877	0.000000000000	0.000000000000	0.000000000000	0.779375106237	0.000000000000	0.000352546879	-143.140075131822	0.000000000000	445.345418422477	0.000000000000	0.000000000000	0.000000000000
0.012190969564	0.291136679223	0.000000000000	0.000125239702	112.614538643002	0.000000000000	645.685607571652	0.000000000000	0.000000000000	0.000000000000	0.779492104258	0.000000000000	0.000355736618	-143.212668231000	0.000000000000	447.102703392414	0.000000000000	0.000000000000	0.000000000000
0.012290083137	0.291336919062	0.000000000000	0.000126592058	112.319413236721	0.000000000000	644.597596655070	0.000000000000	0.000000000000	0.000000000000	0.779609538529	0.000000000000	0.000358909971	-143.285892348300	0.000000000000	448.860850986083	0.000000000000	0.000000000000	0.000000000000
0.012389196711	0.291536949470	0.000000000000	0.000127943393	112.024685715137	0.000000000000	643.510191895129	0.000000000000	0.000000000000	0.000000000000	0.779727411063	0.000000000000	0.000362066767	-143.359734203507	0.000000000000	450.619918780864	0.000000000000	0.000000000000	0.000000000000
0.012488310285	0.291736769657	0.000000000000	0.000129293632	111.730365871238	0.000000000000	642.423428410707	0.000000000000	0.000000000000	0.000000000000	0.779845723883	0.000000000000	0.000365206841	-143.434176339256	0.000000000000	452.379968110353	0.000000000000	0.000000000000	0.000000000000
0.012587423858	0.291936378828	0.000000000000	0.000130642701	111.436463854649	0.000000000000	641.337342825644	0.000000000000	0.000000000000	0.000000000000	0.779964479025	0.000000000000	0.000368330035	-143.509196428405	0.000000000000	454.141064697826	0.000000000000	0.000000000000	0.000000000000
0.012686537432	0.292135776180	0.000000000000	0.000131990531	111.142990256121	0.000000000000	640.251973558571	0.000000000000	0.000000000000	0.000000000000	0.780083678532	0.000000000000	0.000371436197	-143.584766472545	0.000000000000	455.903279370802	0.000000000000	0.000000000000	0.000000000000
0.012785651006	0.292334960907	0.000000000000	0.000133337050	110.849956204318	0.000000000000	639.167361158086	0.000000000000	0.000000000000	0.000000000000	0.780203324459	0.000000000000	0.000374525181	-143.660851894347	0.000000000000	457.666688864734	0.000000000000	0.000000000000	0.000000000000
0.012884764579	0.292533932194	0.000000000000	0.000134682192	110.557373472130	0.000000000000	638.083548687923	0.000000000000	0.000000000000	0.000000000000	0.780323418870	0.000000000000	0.000377596850	-143.737410536695	0.000000000000	459.431376599471	0.000000000000	0.000000000000	0.000000000000
0.012983878153	0.292732689221	0.000000000000	0.000136025890	110.265254590536	0.000000000000	637.000582167364	0.000000000000	0.000000000000	0.000000000000	0.780443963840	0.000000000000	0.000380651069	-143.814391633005	0.000000000000	461.197433430119	0.000000000000	0.000000000000	0.000000000000
0.013082991727	0.292931231158	0.000000000000	0.000137368078	109.973612956987	0.000000000000	635.918511065649	0.000000000000	0.000000000000	0.000000000000	0.780564961453	0.000000000000	0.000383687712	-143.891734861245	0.000000000000	462.964958057061	0.000000000000	0.000000000000	0.000000000000
0.013182105301	0.293129557169	0.000000000000	0.000138708693	109.682462922341	0.000000000000	634.837388847218	0.000000000000	0.000000000000	0.000000000000	0.780686413800	0.000000000000	0.000386706659	-143.969369726942	0.000000000000	464.734056760650	0.000000000000	0.000000000000	0.000000000000
0.013281218874	0.293327666408	0.000000000000	0.000140047674	109.391819812470	0.000000000000	633.757273541389	0.000000000000	0.000000000000	0.000000000000	0.780808322986	0.000000000000	0.000389707795	-144.047215716330	0.000000000000	466.504841757970	0.000000000000	0.000000000000	0.000000000000
0.013380332448	0.293525558016	0.000000000000	0.000141384960	109.101699825424	0.000000000000	632.678228297353	0.000000000000	0.000000000000	0.000000000000	0.780930691120	0.000000000000	0.000392691011	-144.125183982007	0.000000000000	468.277427009572	0.000000000000	0.000000000000	0.000000000000
0.013479446022	0.293723231128	0.000000000000	0.000142720491	108.812119688967	0.000000000000	631.600321828019	0.000000000000	0.000000000000	0.000000000000	0.781053520322	0.000000000000	0.000395656203	-144.203181789995	0.000000000000	470.051919676479	0.000000000000	0.000000000000	0.000000000000
0.013578559595	0.293920684863	0.000000000000	0.000144054209	108.523095924844	0.000000000000	630.523628587703	0.000000000000	0.000000000000	0.000000000000	0.781176812717	0.000000000000	0.000398603275	-144.281121503878	0.000000000000	471.828404715265	0.000000000000	0.000000000000	0.000000000000
0.013677673169	0.294117918325	0.000000000000	0.000145386059	108.234643522708	0.000000000000	629.448228419407	0.000000000000	0.000000000000	0.000000000000	0.781300570438	0.000000000000	0.000401532135	-144.358936214619	0.000000000000	473.606919797715	0.000000000000	0.000000000000	0.000000000000
0.013776786743	0.294314930608	0.000000000000	0.000146715986	107.946773873486	0.000000000000	628.374205281781	0.000000000000	0.000000000000	0.000000000000	0.781424795628	0.000000000000	0.000404442695	-144.436603492480	0.000000000000	475.387419174440	0.000000000000	0.000000000000	0.000000000000
0.013875900316	0.294511720790	0.000000000000	0.000148043935	107.659492049221	0.000000000000	627.301644564968	0.000000000000	0.000000000000	0.000000000000	0.781549490431	0.000000000000	0.000407334876	-144.514175835782	0.000000000000	477.169730051777	0.000000000000	0.000000000000	0.000000000000
0.013975013890	0.294708287933	0.000000000000	0.000149369854	107.372794026443	0.000000000000	626.230628550379	0.000000000000	0.000000000000	0.000000000000	0.781674657001	0.000000000000	0.000410208601	-144.591810316468	0.000000000000	478.953514752764	0.000000000000	0.000000000000	0.000000000000
0.014074127464	0.294904631091	0.000000000000	0.000150693693	107.086665094049	0.000000000000	625.161229996143	0.000000000000	0.000000000000	0.000000000000	0.781800297499	0.000000000000	0.000413063800	-144.669782751480	0.000000000000	480.738262251351	0.000000000000	0.000000000000	0.000000000000
0.014173241037	0.295100749310	0.000000000000	0.000152015401	106.801080825581	0.000000000000	624.093504729742	0.000000000000	0.000000000000	0.000000000000	0.781926414092	0.000000000000	0.000415900409	-144.748470798684	0.000000000000	482.523331901941	0.000000000000	0.000000000000	0.000000000000
0.014272354611	0.295296641632	0.000000000000	0.000153334930	106.516011003373	0.000000000000	623.027485190799	0.000000000000	0.000000000000	0.000000000000	0.782053008958	0.000000000000	0.000418718368	-144.828303019123	0.000000000000	484.308049194859	0.000000000000	0.000000000000	0.000000000000
0.014371468185	0.295492307102	0.000000000000	0.000154652233	106.231426371297	0.000000000000	621.963176712742	0.000000000000	0.000000000000	0.000000000000	0.782180084285	0.000000000000	0.000421517621	-144.909676933934	0.000000000000	486.091843972433	0.000000000000	0.000000000000	0.000000000000
0.014470581758	0.295687744773	0.000000000000	0.000155967263	105.947316077754	0.000000000000	620.900557598264	0.000000000000	0.000000000000	0.000000000000	0.782307642275	0.000000000000	0.000424298119	-144.992754596850	0.000000000000	487.874571637912	0.000000000000	0.000000000000	0.000000000000
0.014569695332	0.295882953707	0.000000000000	0.000157279975	105.663680569799	0.000000000000	619.839597377633	0.000000000000	0.000000000000	0.000000000000	0.782435685141	0.000000000000	0.000427059816	-145.077558606575	0.000000000000	489.656325114418	0.000000000000	0.000000000000	0.000000000000
0.014668808906	0.296077932976	0.000000000000	0.000158590327	105.380520463690	0.000000000000	618.780265451013	0.000000000000	0.000000000000	0.000000000000	0.782564215114	0.000000000000	0.000429802673	-145.164108633980	0.000000000000	491.437203008543	0.000000000000	0.000000000000	0.000000000000
0.014767922480	0.296272681663	0.000000000000	0.000159898274	105.097836346002	0.000000000000	617.722531240378	0.000000000000	0.000000000000	0.000000000000	0.782693234435	0.000000000000	0.000432526653	-145.252423868583	0.000000000000	493.217305479505	0.000000000000	0.000000000000	0.000000000000
0.014867036053	0.296467198858	0.000000000000	0.000161203777	104.815628775866	0.000000000000	616.666364223821	0.000000000000	0.000000000000	0.000000000000	0.782822745359	0.000000000000	0.000435231726	-145.342523039146	0.000000000000	494.996734153299	0.000000000000	0.000000000000	0.000000000000
0.014966149627	0.296661483664	0.000000000000	0.000162506794	104.533898286548	0.000000000000	615.611733967853	0.000000000000	0.000000000000	0.000000000000	0.782952750159	0.000000000000	0.000437917863	-145.434424437632	0.000000000000	496.775592050726	0.000000000000	0.000000000000	0.000000000000
0.015065263201	0.296855535192	0.000000000000	0.000163807286	104.252645385946	0.000000000000	614.558610157444	0.000000000000	0.000000000000	0.000000000000	0.783083251117	0.000000000000	0.000440585043	-145.528145942922	0.000000000000	498.553983497632	0.000000000000	0.000000000000	0.000000000000
0.015164376774	0.297049352564	0.000000000000	0.000165105216	103.971870557892	0.000000000000	613.506962625226	0.000000000000	0.000000000000	0.000000000000	0.783214250534	0.000000000000	0.000443233247	-145.623705046918	0.000000000000	500.332014046475	0.000000000000	0.000000000000	0.000000000000
0.015263490348	0.297242934912	0.000000000000	0.000166400546	103.691574262772	0.000000000000	612.456761378459	0.000000000000	0.000000000000	0.000000000000	0.783345750723	0.000000000000	0.000445862460	-145.721118881392	0.000000000000	502.109790396310	0.000000000000	0.000000000000	0.000000000000
0.015362603922	0.297436281378	0.000000000000	0.000167693240	103.411756937809	0.000000000000	611.407976624157	0.000000000000	0.000000000000	0.000000000000	0.783477754012	0.000000000000	0.000448472672	-145.820404245742	0.000000000000	503.887420315738	0.000000000000	0.000000000000	0.000000000000
0.015461717495	0.297629391114	0.000000000000	0.000168983262	103.132418996951	0.000000000000	610.360578792165	0.000000000000	0.000000000000	0.000000000000	0.783610262744	0.000000000000	0.000451063876	-145.921577635138	0.000000000000	505.665012567128	0.000000000000	0.000000000000	0.000000000000
0.015560831069	0.297822263283	0.000000000000	0.000170270580	102.853560831194	0.000000000000	609.314538556962	0.000000000000	0.000000000000	0.000000000000	0.783743279278	0.000000000000	0.000453636070	-146.024655269158	0.000000000000	507.442676835148	0.000000000000	0.000000000000	0.000000000000
0.015659944643	0.298014897057	0.000000000000	0.000171555161	102.575182809058	0.000000000000	608.269826857860	0.000000000000	0.000000000000	0.000000000000	0.783876805987	0.000000000000	0.000456189253	-146.129653121131	0.000000000000	509.220523665187	0.000000000000	0.000000000000	0.000000000000
0.015759058216	0.298207291619	0.000000000000	0.000172836971	102.297285274487	0.000000000000	607.226414915409	0.000000000000	0.000000000000	0.000000000000	0.784010845259	0.000000000000	0.000458723432	-146.236586945385	0.000000000000	510.998664386135	0.000000000000	0.000000000000	0.000000000000
0.015858171790	0.298399446161	0.000000000000	0.000174115980	102.019868548247	0.000000000000	606.184274249137	0.000000000000	0.000000000000	0.000000000000	0.784145399498	0.000000000000	0.000461238612	-146.345472305955	0.000000000000	512.777211054308	0.000000000000	0.000000000000	0.000000000000
0.015957285364	0.298591359887	0.000000000000	0.000175392158	101.742932926575	0.000000000000	605.143376691228	0.000000000000	0.000000000000	0.000000000000	0.784280471123	0.000000000000	0.000463734806	-146.456324604910	0.000000000000	514.556276401497	0.000000000000	0.000000000000	0.000000000000
0.016056398938	0.298783032010	0.000000000000	0.000176665476	101.466478681260	0.000000000000	604.103694399963	0.000000000000	0.000000000000	0.000000000000	0.784416062569	0.000000000000	0.000466212028	-146.569159109276	0.000000000000	516.335973780179	0.000000000000	0.000000000000	0.000000000000
0.016155512511	0.298974461753	0.000000000000	0.000177935906	101.190506057759	0.000000000000	603.065199869891	0.000000000000	0.000000000000	0.000000000000	0.784552176287	0.000000000000	0.000468670295	-146.683990977322	0.000000000000	518.116417112881	0.000000000000	0.000000000000	0.000000000000
0.016254626085	0.299165648348	0.000000000000	0.000179203419	100.915015275889	0.000000000000	602.027865942844	0.000000000000	0.000000000000	0.000000000000	0.784688814744	0.000000000000	0.000471109629	-146.800835284431	0.000000000000	519.897720850372	0.000000000000	0.000000000000	0.000000000000
0.016353739659	0.299356591041	0.000000000000	0.000180467991	100.640006528335	0.000000000000	600.991665815572	0.000000000000	0.000000000000	0.000000000000	0.784825980421	0.000000000000	0.000473530054	-146.919707047708	0.000000000000	521.679999929543	0.000000000000	0.000000000000	0.000000000000
0.016452853232	0.299547289084	0.000000000000	0.000181729594	100.365479980956	0.000000000000	599.956573047612	0.000000000000	0.000000000000	0.000000000000	0.784963675819	0.000000000000	0.000475931596	-147.040621250959	0.000000000000	523.463369747236	0.000000000000	0.000000000000	0.000000000000
0.016551966806	0.299737741741	0.000000000000	0.000182988205	100.091435770127	0.000000000000	598.922561565499	0.000000000000	0.000000000000	0.000000000000	0.785101903451	0.000000000000	0.000478314286	-147.163592865649	0.000000000000	525.247946110889	0.000000000000	0.000000000000	0.000000000000
0.016651080380	0.299927948285	0.000000000000	0.000184243799	99.817874004003	0.000000000000	597.889605668909	0.000000000000	0.000000000000	0.000000000000	0.785240665849	0.000000000000	0.000480678155	-147.288636874976	0.000000000000	527.033845229390	0.000000000000	0.000000000000	0.000000000000
0.016750193953	0.300117908000	0.000000000000	0.000185496353	99.544794760810	0.000000000000	596.857680033343	0.000000000000	0.000000000000	0.000000000000	0.785379965561	0.000000000000	0.000483023240	-147.415768293934	0.000000000000	528.821183680634	0.000000000000	0.000000000000	0.000000000000
0.016849307527	0.300307620180	0.000000000000	0.000186745846	99.272198088579	0.000000000000	595.826759712914	0.000000000000	0.000000000000	0.000000000000	0.785519805152	0.000000000000	0.000485349578	-147.545002189657	0.000000000000	530.610078393902	0.000000000000	0.000000000000	0.000000000000
0.016948421101	0.300497084126	0.000000000000	0.000187992255	99.000084004248	0.000000000000	594.796820141637	0.000000000000	0.000000000000	0.000000000000	0.785660187204	0.000000000000	0.000487657210	-147.676353700533	0.000000000000	532.400646633374	0.000000000000	0.000000000000	0.000000000000
0.017047534674	0.300686299154	0.000000000000	0.000189235559	98.728452492709	0.000000000000	593.767837133776	0.000000000000	0.000000000000	0.000000000000	0.785801114314	0.000000000000	0.000489946178	-147.809838054556	0.000000000000	534.193005986521	0.000000000000	0.000000000000	0.000000000000
0.017146648248	0.300875264585	0.000000000000	0.000190475740	98.457303506875	0.000000000000	592.739786884236	0.000000000000	0.000000000000	0.000000000000	0.785942589097	0.000000000000	0.000492216530	-147.945470586482	0.000000000000	535.987274353069	0.000000000000	0.000000000000	0.000000000000
0.017245761822	0.301063979753	0.000000000000	0.000191712777	98.186636966619	0.000000000000	591.712645967203	0.000000000000	0.000000000000	0.000000000000	0.786084614187	0.000000000000	0.000494468312	-148.083266754594	0.000000000000	537.783569941202	0.000000000000	0.000000000000	0.000000000000
0.017344875395	0.301252443999	0.000000000000	0.000192946653	97.916452758307	0.000000000000	590.686391334632	0.000000000000	0.000000000000	0.000000000000	0.786227192234	0.000000000000	0.000496701576	-148.223242155969	0.000000000000	539.582011260800	0.000000000000	0.000000000000	0.000000000000
0.017443988969	0.301440656677	0.000000000000	0.000194177349	97.646750734909	0.000000000000	589.661000314521	0.000000000000	0.000000000000	0.000000000000	0.786370325904	0.000000000000	0.000498916373	-148.365412541787	0.000000000000	541.382717127153	0.000000000000	0.000000000000	0.000000000000
0.017543102543	0.301628617147	0.000000000000	0.000195404849	97.377530713850	0.000000000000	588.636450606748	0.000000000000	0.000000000000	0.000000000000	0.786514017882	0.000000000000	0.000501112758	-148.509793830879	0.000000000000	543.185806657658	0.000000000000	0.000000000000	0.000000000000
0.017642216117	0.301816324781	0.000000000000	0.000196629136	97.108792478285	0.000000000000	587.612720281220	0.000000000000	0.000000000000	0.000000000000	0.786658270871	0.000000000000	0.000503290789	-148.656402123745	0.000000000000	544.991399282153	0.000000000000	0.000000000000	0.000000000000
0.017741329690	0.302003778961	0.000000000000	0.000197850195	96.840535775909	0.000000000000	586.589787773533	0.000000000000	0.000000000000	0.000000000000	0.786803087591	0.000000000000	0.000505450523	-148.805253714545	0.000000000000	546.799614742965	0.000000000000	0.000000000000	0.000000000000
0.017840443264	0.302190979075	0.000000000000	0.000199068011	96.572760318612	0.000000000000	585.567631880833	0.000000000000	0.000000000000	0.000000000000	0.786948470781	0.000000000000	0.000507592023	-148.956365103945	0.000000000000	548.610573110364	0.000000000000	0.000000000000	0.000000000000
0.017939556838	0.302377924525	0.000000000000	0.000200282569	96.305465782118	0.000000000000	584.546231757362	0.000000000000	0.000000000000	0.000000000000	0.787094423197	0.000000000000	0.000509715351	-149.109753009843	0.000000000000	550.424394786608	0.000000000000	0.000000000000	0.000000000000
0.018038670411	0.302564614719	0.000000000000	0.000201493857	96.038651806126	0.000000000000	583.525566910024	0.000000000000	0.000000000000	0.000000000000	0.787240947613	0.000000000000	0.000511820572	-149.265434379015	0.000000000000	552.241200524547	0.000000000000	0.000000000000	0.000000000000
0.018137783985	0.302751049076	0.000000000000	0.000202701860	95.772317993141	0.000000000000	582.505617192591	0.000000000000	0.000000000000	0.000000000000	0.787388046822	0.000000000000	0.000513907753	-149.423426396942	0.000000000000	554.061111436417	0.000000000000	0.000000000000	0.000000000000
0.018236897559	0.302937227025	0.000000000000	0.000203906568	95.506463908705	0.000000000000	581.486362800807	0.000000000000	0.000000000000	0.000000000000	0.787535723636	0.000000000000	0.000515976961	-149.583746498284	0.000000000000	555.884249014045	0.000000000000	0.000000000000	0.000000000000
0.018336011132	0.303123148001	0.000000000000	0.000205107968	95.241089081343	0.000000000000	580.467784267047	0.000000000000	0.000000000000	0.000000000000	0.787683980884	0.000000000000	0.000518028268	-149.746412376002	0.000000000000	557.710735142562	0.000000000000	0.000000000000	0.000000000000
0.018435124706	0.303308811451	0.000000000000	0.000206306049	94.976193002145	0.000000000000	579.449862454430	0.000000000000	0.000000000000	0.000000000000	0.787832821415	0.000000000000	0.000520061744	-149.911441990815	0.000000000000	559.540692121508	0.000000000000	0.000000000000	0.000000000000
0.018534238280	0.303494216832	0.000000000000	0.000207500800	94.711775124592	0.000000000000	578.432578551035	0.000000000000	0.000000000000	0.000000000000	0.787982248097	0.000000000000	0.000522077464	-150.078853579771	0.000000000000	561.374242682930	0.000000000000	0.000000000000	0.000000000000
0.018633351853	0.303679363607	0.000000000000	0.000208692213	94.447834864424	0.000000000000	577.415914063967	0.000000000000	0.000000000000	0.000000000000	0.788132263815	0.000000000000	0.000524075502	-150.248665664840	0.000000000000	563.211510013415	0.000000000000	0.000000000000	0.000000000000
0.018732465427	0.303864251250	0.000000000000	0.000209880277	94.184371599534	0.000000000000	576.399850813336	0.000000000000	0.000000000000	0.000000000000	0.788282871477	0.000000000000	0.000526055936	-150.420897061005	0.000000000000	565.052617775569	0.000000000000	0.000000000000	0.000000000000
0.018831579001	0.304048879245	0.000000000000	0.000211064984	93.921384669872	0.000000000000	575.384370926200	0.000000000000	0.000000000000	0.000000000000	0.788434074005	0.000000000000	0.000528018842	-150.595566884195	0.000000000000	566.897690131327	0.000000000000	0.000000000000	0.000000000000
0.018930692574	0.304233247082	0.000000000000	0.000212246326	93.658873377818	0.000000000000	574.369456830763	0.000000000000	0.000000000000	0.000000000000	0.788585874346	0.000000000000	0.000529964300	-150.772694558945	0.000000000000	568.746851765841	0.000000000000	0.000000000000	0.000000000000
0.019029806148	0.304417354263	0.000000000000	0.000213424295	93.396836986924	0.000000000000	573.355091249212	0.000000000000	0.000000000000	0.000000000000	0.788738275462	0.000000000000	0.000531892392	-150.952299825886	0.000000000000	570.600227912402	0.000000000000	0.000000000000	0.000000000000
0.019128919722	0.304601200297	0.000000000000	0.000214598884	93.135274723003	0.000000000000	572.341257192471	0.000000000000	0.000000000000	0.000000000000	0.788891280337	0.000000000000	0.000533803200	-151.134402748984	0.000000000000	572.457944377975	0.000000000000	0.000000000000	0.000000000000
0.019228033296	0.304784784702	0.000000000000	0.000215770087	92.874185773801	0.000000000000	571.327937953740	0.000000000000	0.000000000000	0.000000000000	0.789044891974	0.000000000000	0.000535696806	-151.319023722724	0.000000000000	574.320127569867	0.000000000000	0.000000000000	0.000000000000
0.019327146869	0.304968107005	0.000000000000	0.000216937897	92.613569288961	0.000000000000	570.315117102288	0.000000000000	0.000000000000	0.000000000000	0.789199113396	0.000000000000	0.000537573296	-151.506183479006	0.000000000000	576.186904521953	0.000000000000	0.000000000000	0.000000000000
0.019426260443	0.305151166744	0.000000000000	0.000218102310	92.353424380044	0.000000000000	569.302778477314	0.000000000000	0.000000000000	0.000000000000	0.789353947647	0.000000000000	0.000539432755	-151.695903093938	0.000000000000	578.058402922061	0.000000000000	0.000000000000	0.000000000000
0.019525374017	0.305333963461	0.000000000000	0.000219263320	92.093750120594	0.000000000000	568.290906181781	0.000000000000	0.000000000000	0.000000000000	0.789509397790	0.000000000000	0.000541275271	-151.888203995742	0.000000000000	579.934751148468	0.000000000000	0.000000000000	0.000000000000
0.019624487590	0.305516496711	0.000000000000	0.000220420922	91.834545546156	0.000000000000	567.279484576422	0.000000000000	0.000000000000	0.000000000000	0.789665466909	0.000000000000	0.000543100931	-152.083107969482	0.000000000000	581.816078283714	0.000000000000	0.000000000000	0.000000000000
0.019723601164	0.305698766055	0.000000000000	0.000221575113	91.575809654366	0.000000000000	566.268498273688	0.000000000000	0.000000000000	0.000000000000	0.789822158108	0.000000000000	0.000544909826	-152.280637164930	0.000000000000	583.702514153302	0.000000000000	0.000000000000	0.000000000000
0.019822714738	0.305880771065	0.000000000000	0.000222725890	91.317541405036	0.000000000000	565.257932131766	0.000000000000	0.000000000000	0.000000000000	0.789979474512	0.000000000000	0.000546702045	-152.480814103338	0.000000000000	585.594189356483	0.000000000000	0.000000000000	0.000000000000
0.019921828311	0.306062507834	0.000000000000	0.000223874929	91.059468321702	0.000000000000	564.246831257392	0.000000000000	0.000000000000	0.000000000000	0.790137419523	0.000000000000	0.000548477847	-152.682590348855	0.000000000000	587.485753137052	0.000000000000	0.000000000000	0.000000000000
0.020020941885	0.306243982879	0.000000000000	0.000225018890	90.801125218989	0.000000000000	563.234071751160	0.000000000000	0.000000000000	0.000000000000	0.790295995794	0.000000000000	0.000550236988	-152.884961090269	0.000000000000	589.371901920114	0.000000000000	0.000000000000	0.000000000000
0.020120055459	0.306425192349	0.000000000000	0.000226159427	90.542585169998	0.000000000000	562.219700149729	0.000000000000	0.000000000000	0.000000000000	0.790455206783	0.000000000000	0.000551979729	-153.087936828574	0.000000000000	591.252809279585	0.000000000000	0.000000000000	0.000000000000
0.020219169032	0.306606135841	0.000000000000	0.000227296540	90.283854302560	0.000000000000	561.203703918395	0.000000000000	0.000000000000	0.000000000000	0.790615055717	0.000000000000	0.000553706167	-153.291542647545	0.000000000000	593.128654290017	0.000000000000	0.000000000000	0.000000000000
0.020318282606	0.306786812959	0.000000000000	0.000228430227	90.024938648075	0.000000000000	560.186070945802	0.000000000000	0.000000000000	0.000000000000	0.790775545848	0.000000000000	0.000555416395	-153.495803951005	0.000000000000	594.999616381562	0.000000000000	0.000000000000	0.000000000000
0.020417396180	0.306967223313	0.000000000000	0.000229560486	89.765844141981	0.000000000000	559.166789532067	0.000000000000	0.000000000000	0.000000000000	0.790936680461	0.000000000000	0.000557110509	-153.700746469192	0.000000000000	596.865875401288	0.000000000000	0.000000000000	0.000000000000
0.020516509753	0.307147366521	0.000000000000	0.000230687319	89.506576624186	0.000000000000	558.145848377294	0.000000000000	0.000000000000	0.000000000000	0.791098462866	0.000000000000	0.000558788606	-153.906396262055	0.000000000000	598.727611650653	0.000000000000	0.000000000000	0.000000000000
0.020615623327	0.307327242203	0.000000000000	0.000231810724	89.247141839551	0.000000000000	557.123236570302	0.000000000000	0.000000000000	0.000000000000	0.791260896404	0.000000000000	0.000560450783	-154.112779724881	0.000000000000	600.585005939497	0.000000000000	0.000000000000	0.000000000000
0.020714736901	0.307506849988	0.000000000000	0.000232930702	88.987545438393	0.000000000000	556.098943577656	0.000000000000	0.000000000000	0.000000000000	0.791423984445	0.000000000000	0.000562097139	-154.319923595210	0.000000000000	602.438239648299	0.000000000000	0.000000000000	0.000000000000
0.020813850475	0.307686189509	0.000000000000	0.000234047253	88.727792976979	0.000000000000	555.072959233004	0.000000000000	0.000000000000	0.000000000000	0.791587730389	0.000000000000	0.000563727771	-154.527854957337	0.000000000000	604.287494771576	0.000000000000	0.000000000000	0.000000000000
0.020912964048	0.307865260406	0.000000000000	0.000235160380	88.467889918018	0.000000000000	554.045273726696	0.000000000000	0.000000000000	0.000000000000	0.791752137667	0.000000000000	0.000565342781	-154.736601248354	0.000000000000	606.132953971385	0.000000000000	0.000000000000	0.000000000000
0.021012077622	0.308044062324	0.000000000000	0.000236270082	88.207841631182	0.000000000000	553.015877595687	0.000000000000	0.000000000000	0.000000000000	0.791917209740	0.000000000000	0.000566942266	-154.946190264207	0.000000000000	607.974800629937	0.000000000000	0.000000000000	0.000000000000
0.021111191196	0.308222594916	0.000000000000	0.000237376363	87.947653393628	0.000000000000	551.984761713660	0.000000000000	0.000000000000	0.000000000000	0.792082950100	0.000000000000	0.000568526329	-155.156650165819	0.000000000000	609.813218901298	0.000000000000	0.000000000000	0.000000000000
0.021210304769	0.308400857839	0.000000000000	0.000238479224	87.687330390561	0.000000000000	550.951917281377	0.000000000000	0.000000000000	0.000000000000	0.792249362271	0.000000000000	0.000570095069	-155.368009487596	0.000000000000	611.648393779419	0.000000000000	0.000000000000	0.000000000000
0.021309418343	0.308578850754	0.000000000000	0.000239578668	87.426877715659	0.000000000000	549.917335817537	0.000000000000	0.000000000000	0.000000000000	0.792416449807	0.000000000000	0.000571648589	-155.580297138449	0.000000000000	613.480511110220	0.000000000000	0.000000000000	0.000000000000
0.021408531917	0.308756573333	0.000000000000	0.000240674697	87.166300371734	0.000000000000	548.881009149436	0.000000000000	0.000000000000	0.000000000000	0.792584216297	0.000000000000	0.000573186991	-155.793542415178	0.000000000000	615.309757692667	0.000000000000	0.000000000000	0.000000000000
0.021507645490	0.308934025249	0.000000000000	0.000241767315	86.905603271201	0.000000000000	547.842929404258	0.000000000000	0.000000000000	0.000000000000	0.792752665361	0.000000000000	0.000574710377	-156.007775005757	0.000000000000	617.136321304880	0.000000000000	0.000000000000	0.000000000000
0.021606759064	0.309111206183	0.000000000000	0.000242856526	86.644791236653	0.000000000000	546.803089000352	0.000000000000	0.000000000000	0.000000000000	0.792921800650	0.000000000000	0.000576218851	-156.223024998312	0.000000000000	618.960390770013	0.000000000000	0.000000000000	0.000000000000
0.021705872638	0.309288115821	0.000000000000	0.000243942332	86.383869001403	0.000000000000	545.761480638862	0.000000000000	0.000000000000	0.000000000000	0.793091625852	0.000000000000	0.000577712515	-156.439322888719	0.000000000000	620.782156011708	0.000000000000	0.000000000000	0.000000000000
0.021804986211	0.309464753857	0.000000000000	0.000245024739	86.122841209982	0.000000000000	544.718097295601	0.000000000000	0.000000000000	0.000000000000	0.793262144686	0.000000000000	0.000579191474	-156.656699585263	0.000000000000	622.601808086201	0.000000000000	0.000000000000	0.000000000000
0.021904099785	0.309641119988	0.000000000000	0.000246103750	85.861712418766	0.000000000000	543.672932212911	0.000000000000	0.000000000000	0.000000000000	0.793433360907	0.000000000000	0.000580655832	-156.875186421456	0.000000000000	624.419539272210	0.000000000000	0.000000000000	0.000000000000
0.022003213359	0.309817213918	0.000000000000	0.000247179370	85.600487096476	0.000000000000	542.625978891993	0.000000000000	0.000000000000	0.000000000000	0.793605278301	0.000000000000	0.000582105693	-157.094815161527	0.000000000000	626.235543106826	0.000000000000	0.000000000000	0.000000000000
0.022102326933	0.309993035357	0.000000000000	0.000248251604	85.339169624747	0.000000000000	541.577231085259	0.000000000000	0.000000000000	0.000000000000	0.793777900694	0.000000000000	0.000583541162	-157.315618010080	0.000000000000	628.050014449811	0.000000000000	0.000000000000	0.000000000000
0.022201440506	0.310168584020	0.000000000000	0.000249320457	85.077764298657	0.000000000000	540.526682788974	0.000000000000	0.000000000000	0.000000000000	0.793951231943	0.000000000000	0.000584962344	-157.537627619867	0.000000000000	629.863149533162	0.000000000000	0.000000000000	0.000000000000
0.022300554080	0.310343859630	0.000000000000	0.000250385934	84.816275327279	0.000000000000	539.474328236019	0.000000000000	0.000000000000	0.000000000000	0.794125275943	0.000000000000	0.000586369344	-157.760877101303	0.000000000000	631.675146022107	0.000000000000	0.000000000000	0.000000000000
0.022399667654	0.310518861912	0.000000000000	0.000251448042	84.554706834292	0.000000000000	538.420161888745	0.000000000000	0.000000000000	0.000000000000	0.794300036625	0.000000000000	0.000587762268	-157.985400035528	0.000000000000	633.486203099165	0.000000000000	0.000000000000	0.000000000000
0.022498781227	0.310693590601	0.000000000000	0.000252506786	84.293062858386	0.000000000000	537.364178432330	0.000000000000	0.000000000000	0.000000000000	0.794475517958	0.000000000000	0.000589141222	-158.211230476618	0.000000000000	635.296521470693	0.000000000000	0.000000000000	0.000000000000
0.022597894801	0.310868045434	0.000000000000	0.000253562173	84.031347353920	0.000000000000	536.306372767863	0.000000000000	0.000000000000	0.000000000000	0.794651723944	0.000000000000	0.000590506312	-158.438402967931	0.000000000000	637.106303471831	0.000000000000	0.000000000000	0.000000000000
0.022697008375	0.311042226157	0.000000000000	0.000254614208	83.769564191424	0.000000000000	535.246740005862	0.000000000000	0.000000000000	0.000000000000	0.794828658628	0.000000000000	0.000591857644	-158.666952550675	0.000000000000	638.915753114891	0.000000000000	0.000000000000	0.000000000000
0.022796121948	0.311216132520	0.000000000000	0.000255662898	83.507717158475	0.000000000000	534.185275460145	0.000000000000	0.000000000000	0.000000000000	0.795006326088	0.000000000000	0.000593195324	-158.896914774329	0.000000000000	640.725076149834	0.000000000000	0.000000000000	0.000000000000
0.022895235522	0.311389764279	0.000000000000	0.000256708251	83.245809959624	0.000000000000	533.121974641114	0.000000000000	0.000000000000	0.000000000000	0.795184730445	0.000000000000	0.000594519459	-159.128325707720	0.000000000000	642.534480127772	0.000000000000	0.000000000000	0.000000000000
0.022994349096	0.311563121195	0.000000000000	0.000257750273	82.983846216917	0.000000000000	532.056833249659	0.000000000000	0.000000000000	0.000000000000	0.795363875857	0.000000000000	0.000595830155	-159.361221950293	0.000000000000	644.344174464567	0.000000000000	0.000000000000	0.000000000000
0.023093462669	0.311736203037	0.000000000000	0.000258788971	82.721829471053	0.000000000000	530.989847171643	0.000000000000	0.000000000000	0.000000000000	0.795543766521	0.000000000000	0.000597127519	-159.595640644040	0.000000000000	646.154370507529	0.000000000000	0.000000000000	0.000000000000
0.023192576243	0.311909009578	0.000000000000	0.000259824353	82.459763181579	0.000000000000	529.921012471815	0.000000000000	0.000000000000	0.000000000000	0.795724406675	0.000000000000	0.000598411659	-159.831619486033	0.000000000000	647.965281604834	0.000000000000	0.000000000000	0.000000000000
0.023291689817	0.312081540597	0.000000000000	0.000260856427	82.197650727382	0.000000000000	528.850325388135	0.000000000000	0.000000000000	0.000000000000	0.795905800598	0.000000000000	0.000599682680	-160.069196739392	0.000000000000	649.777123163108	0.000000000000	0.000000000000	0.000000000000
0.023390803390	0.312253795880	0.000000000000	0.000261885201	81.935495407229	0.000000000000	527.777782326157	0.000000000000	0.000000000000	0.000000000000	0.796087952610	0.000000000000	0.000600940690	-160.308411247419	0.000000000000	651.590112725151	0.000000000000	0.000000000000	0.000000000000
0.023489916964	0.312425775216	0.000000000000	0.000262910681	81.673300440265	0.000000000000	526.703379853537	0.000000000000	0.000000000000	0.000000000000	0.796270867071	0.000000000000	0.000602185796	-160.549302447073	0.000000000000	653.404470041609	0.000000000000	0.000000000000	0.000000000000
0.023589030538	0.312597478403	0.000000000000	0.000263932877	81.411068966477	0.000000000000	525.627114694762	0.000000000000	0.000000000000	0.000000000000	0.796454548386	0.000000000000	0.000603418105	-160.791910380546	0.000000000000	655.220417128613	0.000000000000	0.000000000000	0.000000000000
0.023688144112	0.312768905243	0.000000000000	0.000264951798	81.148804047221	0.000000000000	524.548983725803	0.000000000000	0.000000000000	0.000000000000	0.796639001000	0.000000000000	0.000604637723	-161.036275711242	0.000000000000	657.038178353793	0.000000000000	0.000000000000	0.000000000000
0.023787257685	0.312940055544	0.000000000000	0.000265967450	80.886508666663	0.000000000000	523.468983969723	0.000000000000	0.000000000000	0.000000000000	0.796824229403	0.000000000000	0.000605844759	-161.282439737946	0.000000000000	658.857980508458	0.000000000000	0.000000000000	0.000000000000
0.023886371259	0.313110929120	0.000000000000	0.000266979844	80.624185729879	0.000000000000	522.387112589933	0.000000000000	0.000000000000	0.000000000000	0.797010238129	0.000000000000	0.000607039319	-161.530444408149	0.000000000000	660.680052872895	0.000000000000	0.000000000000	0.000000000000
0.023985484833	0.313281525790	0.000000000000	0.000267988988	80.361838065493	0.000000000000	521.303366886766	0.000000000000	0.000000000000	0.000000000000	0.797197031757	0.000000000000	0.000608221509	-161.780332334995	0.000000000000	662.504627304615	0.000000000000	0.000000000000	0.000000000000
0.024084598406	0.313451845381	0.000000000000	0.000268994891	80.099468425069	0.000000000000	520.217744291877	0.000000000000	0.000000000000	0.000000000000	0.797384614908	0.000000000000	0.000609391438	-162.032146812445	0.000000000000	664.331938312727	0.000000000000	0.000000000000	0.000000000000
0.024183711980	0.313621887722	0.000000000000	0.000269997562	79.837079486066	0.000000000000	519.130242365292	0.000000000000	0.000000000000	0.000000000000	0.797572992253	0.000000000000	0.000610549211	-162.285931830880	0.000000000000	666.162223134481	0.000000000000	0.000000000000	0.000000000000
0.024282825554	0.313791652652	0.000000000000	0.000270997010	79.574673846998	0.000000000000	518.040858786874	0.000000000000	0.000000000000	0.000000000000	0.797762168506	0.000000000000	0.000611694936	-162.541732094833	0.000000000000	667.995721823952	0.000000000000	0.000000000000	0.000000000000
0.024381939127	0.313961140012	0.000000000000	0.000271993245	79.312254033159	0.000000000000	516.949591355568	0.000000000000	0.000000000000	0.000000000000	0.797952148429	0.000000000000	0.000612828720	-162.799593039146	0.000000000000	669.832677328931	0.000000000000	0.000000000000	0.000000000000
0.024481052701	0.314130349652	0.000000000000	0.000272986276	79.049822495094	0.000000000000	515.856437983474	0.000000000000	0.000000000000	0.000000000000	0.798142936832	0.000000000000	0.000613950669	-163.059560846922	0.000000000000	671.673335578267	0.000000000000	0.000000000000	0.000000000000
0.024580166275	0.314299281425	0.000000000000	0.000273976114	78.787381608630	0.000000000000	514.761396691017	0.000000000000	0.000000000000	0.000000000000	0.798334538574	0.000000000000	0.000615060890	-163.321682469334	0.000000000000	673.517945579858	0.000000000000	0.000000000000	0.000000000000
0.024679279848	0.314467935192	0.000000000000	0.000274962766	78.524933675176	0.000000000000	513.664465602680	0.000000000000	0.000000000000	0.000000000000	0.798526958561	0.000000000000	0.000616159490	-163.586005640368	0.000000000000	675.366759483613	0.000000000000	0.000000000000	0.000000000000
0.024778393422	0.314636310819	0.000000000000	0.000275946245	78.262480923337	0.000000000000	512.565642943338	0.000000000000	0.000000000000	0.000000000000	0.798720201749	0.000000000000	0.000617246574	-163.852578901386	0.000000000000	677.220032707515	0.000000000000	0.000000000000	0.000000000000
0.024877506996	0.314804408176	0.000000000000	0.000276926559	78.000025508521	0.000000000000	511.464927033622	0.000000000000	0.000000000000	0.000000000000	0.798914273145	0.000000000000	0.000618322250	-164.121451616009	0.000000000000	679.078023998393	0.000000000000	0.000000000000	0.000000000000
0.024976620569	0.314972227142	0.000000000000	0.000277903719	77.737569513380	0.000000000000	510.362316285660	0.000000000000	0.000000000000	0.000000000000	0.799109177807	0.000000000000	0.000619386622	-164.392673994176	0.000000000000	680.940995551478	0.000000000000	0.000000000000	0.000000000000
0.025075734143	0.315139767600	0.000000000000	0.000278877734	77.475114948555	0.000000000000	509.257809199294	0.000000000000	0.000000000000	0.000000000000	0.799304920843	0.000000000000	0.000620439799	-164.666297110364	0.000000000000	682.809213089630	0.000000000000	0.000000000000	0.000000000000
0.025174847717	0.315307029438	0.000000000000	0.000279848616	77.212663753526	0.000000000000	508.151404358168	0.000000000000	0.000000000000	0.000000000000	0.799501507416	0.000000000000	0.000621481884	-164.942372930326	0.000000000000	684.682945996833	0.000000000000	0.000000000000	0.000000000000
0.025273961291	0.315474012551	0.000000000000	0.000280816374	76.950217794736	0.000000000000	507.043100424381	0.000000000000	0.000000000000	0.000000000000	0.799698942740	0.000000000000	0.000622512985	-165.220954326528	0.000000000000	686.562467375857	0.000000000000	0.000000000000	0.000000000000
0.025373074864	0.315640716840	0.000000000000	0.000281781020	76.687778868749	0.000000000000	505.932896136363	0.000000000000	0.000000000000	0.000000000000	0.799897232084	0.000000000000	0.000623533206	-165.502095104384	0.000000000000	688.448054174840	0.000000000000	0.000000000000	0.000000000000
0.025472188438	0.315807142210	0.000000000000	0.000282742563	76.425348701292	0.000000000000	504.820790303972	0.000000000000	0.000000000000	0.000000000000	0.800096380770	0.000000000000	0.000624542654	-165.785850028099	0.000000000000	690.339987309287	0.000000000000	0.000000000000	0.000000000000
0.025571302012	0.315973288575	0.000000000000	0.000283701014	76.162928947519	0.000000000000	503.706781804677	0.000000000000	0.000000000000	0.000000000000	0.800296394177	0.000000000000	0.000625541433	-166.072274841611	0.000000000000	692.238551750482	0.000000000000	0.000000000000	0.000000000000
0.025670415585	0.316139155852	0.000000000000	0.000284656384	75.900521193875	0.000000000000	502.590869580645	0.000000000000	0.000000000000	0.000000000000	0.800497277741	0.000000000000	0.000626529648	-166.361426297794	0.000000000000	694.144036665180	0.000000000000	0.000000000000	0.000000000000
0.025769529159	0.316304743964	0.000000000000	0.000285608684	75.638126955659	0.000000000000	501.473052633246	0.000000000000	0.000000000000	0.000000000000	0.800699036953	0.000000000000	0.000627507405	-166.653362178304	0.000000000000	696.056735493114	0.000000000000	0.000000000000	0.000000000000
0.025868642733	0.316470052841	0.000000000000	0.000286557924	75.375747679508	0.000000000000	500.353330020606	0.000000000000	0.000000000000	0.000000000000	0.800901677361	0.000000000000	0.000628474807	-166.948141325376	0.000000000000	697.976946099643	0.000000000000	0.000000000000	0.000000000000
0.025967756306	0.316635082418	0.000000000000	0.000287504116	75.113384743444	0.000000000000	499.231700853697	0.000000000000	0.000000000000	0.000000000000	0.801105204575	0.000000000000	0.000629431961	-167.245823669779	0.000000000000	699.904970901534	0.000000000000	0.000000000000	0.000000000000
0.026066869880	0.316799832637	0.000000000000	0.000288447271	74.851039456524	0.000000000000	498.108164292294	0.000000000000	0.000000000000	0.000000000000	0.801309624263	0.000000000000	0.000630378969	-167.546470256131	0.000000000000	701.841116973238	0.000000000000	0.000000000000	0.000000000000
0.026165983454	0.316964303444	0.000000000000	0.000289387399	74.588713060654	0.000000000000	496.982719542388	0.000000000000	0.000000000000	0.000000000000	0.801514942151	0.000000000000	0.000631315937	-167.850143270562	0.000000000000	703.785696166836	0.000000000000	0.000000000000	0.000000000000
0.026265097027	0.317128494791	0.000000000000	0.000290324512	74.326406728452	0.000000000000	495.855365850731	0.000000000000	0.000000000000	0.000000000000	0.801721164029	0.000000000000	0.000632242968	-168.156906076628	0.000000000000	705.739025282099	0.000000000000	0.000000000000	0.000000000000
0.026364210601	0.317292406638	0.000000000000	0.000291258621	74.064121565307	0.000000000000	494.726102502504	0.000000000000	0.000000000000	0.000000000000	0.801928295748	0.000000000000	0.000633160166	-168.466823243290	0.000000000000	707.701426183388	0.000000000000	0.000000000000	0.000000000000
0.026463324175	0.317456038948	0.000000000000	0.000292189736	73.801858609482	0.000000000000	493.594928817690	0.000000000000	0.000000000000	0.000000000000	0.802136343223	0.000000000000	0.000634067634	-168.779960575215	0.000000000000	709.673225929507	0.000000000000	0.000000000000	0.000000000000
0.026562437748	0.317619391692	0.000000000000	0.000293117871	73.539618831642	0.000000000000	492.461844146848	0.000000000000	0.000000000000	0.000000000000	0.802345312433	0.000000000000	0.000634965476	-169.096385150462	0.000000000000	711.654756947814	0.000000000000	0.000000000000	0.000000000000
0.026661551322	0.317782464845	0.000000000000	0.000294043035	73.277403137905	0.000000000000	491.326847869616	0.000000000000	0.000000000000	0.000000000000	0.802555209420	0.000000000000	0.000635853795	-169.416165348636	0.000000000000	713.646357145193	0.000000000000	0.000000000000	0.000000000000
0.026760664896	0.317945258390	0.000000000000	0.000294965240	73.015212364233	0.000000000000	490.189939387098	0.000000000000	0.000000000000	0.000000000000	0.802766040293	0.000000000000	0.000636732693	-169.739370890893	0.000000000000	715.648370092042	0.000000000000	0.000000000000	0.000000000000
0.026859778470	0.318107772314	0.000000000000	0.000295884497	72.753047282604	0.000000000000	489.051118122345	0.000000000000	0.000000000000	0.000000000000	0.802977811229	0.000000000000	0.000637602274	-170.066072874737	0.000000000000	717.661145170361	0.000000000000	0.000000000000	0.000000000000
0.026958892043	0.318270006610	0.000000000000	0.000296800818	72.490908598192	0.000000000000	487.910383514889	0.000000000000	0.000000000000	0.000000000000	0.803190528472	0.000000000000	0.000638462640	-170.396343809079	0.000000000000	719.685037720980	0.000000000000	0.000000000000	0.000000000000
0.027058005617	0.318431961279	0.000000000000	0.000297714214	72.228796951404	0.000000000000	486.767735018198	0.000000000000	0.000000000000	0.000000000000	0.803404198334	0.000000000000	0.000639313894	-170.730257659219	0.000000000000	721.720409250089	0.000000000000	0.000000000000	0.000000000000
0.027157119191	0.318593636324	0.000000000000	0.000298624697	71.966712915722	0.000000000000	485.623172094940	0.000000000000	0.000000000000	0.000000000000	0.803618827199	0.000000000000	0.000640156136	-171.067889877030	0.000000000000	723.767627540521	0.000000000000	0.000000000000	0.000000000000
0.027256232764	0.318755031757	0.000000000000	0.000299532279	71.704656999492	0.000000000000	484.476694214234	0.000000000000	0.000000000000	0.000000000000	0.803834421519	0.000000000000	0.000640989470	-171.409317450481	0.000000000000	725.827066881174	0.000000000000	0.000000000000	0.000000000000
0.027355346338	0.318916147596	0.000000000000	0.000300436970	71.442629645975	0.000000000000	483.328300848183	0.000000000000	0.000000000000	0.000000000000	0.804050987822	0.000000000000	0.000641813996	-171.754618942164	0.000000000000	727.899108224209	0.000000000000	0.000000000000	0.000000000000
0.027454459912	0.319076983863	0.000000000000	0.000301338782	71.180631233852	0.000000000000	482.177991468549	0.000000000000	0.000000000000	0.000000000000	0.804268532706	0.000000000000	0.000642629817	-172.103874533298	0.000000000000	729.984139373827	0.000000000000	0.000000000000	0.000000000000
0.027553573485	0.319237540586	0.000000000000	0.000302237728	70.918662076582	0.000000000000	481.025765542633	0.000000000000	0.000000000000	0.000000000000	0.804487062845	0.000000000000	0.000643437032	-172.457166072316	0.000000000000	732.082555200241	0.000000000000	0.000000000000	0.000000000000
0.027652687059	0.319397817800	0.000000000000	0.000303133818	70.656722422286	0.000000000000	479.871622529695	0.000000000000	0.000000000000	0.000000000000	0.804706584988	0.000000000000	0.000644235744	-172.814577116419	0.000000000000	734.194757806337	0.000000000000	0.000000000000	0.000000000000
0.027751800633	0.319557815547	0.000000000000	0.000304027064	70.394812454971	0.000000000000	478.715561878107	0.000000000000	0.000000000000	0.000000000000	0.804927105961	0.000000000000	0.000645026053	-173.176192980369	0.000000000000	736.321156736403	0.000000000000	0.000000000000	0.000000000000
0.027850914206	0.319717533871	0.000000000000	0.000304917477	70.132932294804	0.000000000000	477.557583021764	0.000000000000	0.000000000000	0.000000000000	0.805148632667	0.000000000000	0.000645808059	-173.542100790496	0.000000000000	738.462169212998	0.000000000000	0.000000000000	0.000000000000
0.027950027780	0.319876972827	0.000000000000	0.000305805070	69.871081996855	0.000000000000	476.397685375717	0.000000000000	0.000000000000	0.000000000000	0.805371172090	0.000000000000	0.000646581862	-173.912389533206	0.000000000000	740.618220336837	0.000000000000	0.000000000000	0.000000000000
0.028049141354	0.320036132471	0.000000000000	0.000306689854	69.609261551759	0.000000000000	475.235868332926	0.000000000000	0.000000000000	0.000000000000	0.805594731291	0.000000000000	0.000647347564	-174.287150108321	0.000000000000	742.789743311966	0.000000000000	0.000000000000	0.000000000000
0.028148254927	0.320195012869	0.000000000000	0.000307571841	69.347470886116	0.000000000000	474.072131260865	0.000000000000	0.000000000000	0.000000000000	0.805819317416	0.000000000000	0.000648105263	-174.666475384046	0.000000000000	744.977179677800	0.000000000000	0.000000000000	0.000000000000
0.028247368501	0.320353614090	0.000000000000	0.000308451042	69.085709863968	0.000000000000	472.906473498719	0.000000000000	0.000000000000	0.000000000000	0.806044937693	0.000000000000	0.000648855060	-175.050460253832	0.000000000000	747.180979548276	0.000000000000	0.000000000000	0.000000000000
0.028346482075	0.320511936211	0.000000000000	0.000309327469	68.823978282975	0.000000000000	471.738894351236	0.000000000000	0.000000000000	0.000000000000	0.806271599433	0.000000000000	0.000649597053	-175.439201698085	0.000000000000	749.401601876899	0.000000000000	0.000000000000	0.000000000000
0.028445595649	0.320669979315	0.000000000000	0.000310201133	68.562275877985	0.000000000000	470.569393087480	0.000000000000	0.000000000000	0.000000000000	0.806499310034	0.000000000000	0.000650331342	-175.832798834663	0.000000000000	751.639514648825	0.000000000000	0.000000000000	0.000000000000
0.028544709222	0.320827743489	0.000000000000	0.000311072047	68.300602319571	0.000000000000	469.397968935789	0.000000000000	0.000000000000	0.000000000000	0.806728076981	0.000000000000	0.000651058026	-176.231352996703	0.000000000000	753.895195235316	0.000000000000	0.000000000000	0.000000000000
0.028643822796	0.320985228827	0.000000000000	0.000311940221	68.038957216196	0.000000000000	468.224621081664	0.000000000000	0.000000000000	0.000000000000	0.806957907846	0.000000000000	0.000651777205	-176.634967784122	0.000000000000	756.169130583211	0.000000000000	0.000000000000	0.000000000000
0.028742936370	0.321142435430	0.000000000000	0.000312805668	67.777340109205	0.000000000000	467.049348660702	0.000000000000	0.000000000000	0.000000000000	0.807188810291	0.000000000000	0.000652488976	-177.043749137942	0.000000000000	758.461817538589	0.000000000000	0.000000000000	0.000000000000
0.028842049943	0.321299363405	0.000000000000	0.000313668399	67.515750477891	0.000000000000	465.872150757916	0.000000000000	0.000000000000	0.000000000000	0.807420792071	0.000000000000	0.000653193438	-177.457805407648	0.000000000000	760.773763123030	0.000000000000	0.000000000000	0.000000000000
0.028941163517	0.321456012863	0.000000000000	0.000314528426	67.254187738254	0.000000000000	464.693026403107	0.000000000000	0.000000000000	0.000000000000	0.807653861032	0.000000000000	0.000653890689	-177.877247422943	0.000000000000	763.105484831764	0.000000000000	0.000000000000	0.000000000000
0.029040277091	0.321612383924	0.000000000000	0.000315385760	66.992651240797	0.000000000000	463.511974565597	0.000000000000	0.000000000000	0.000000000000	0.807888025116	0.000000000000	0.000654580828	-178.302188568109	0.000000000000	765.457510941857	0.000000000000	0.000000000000	0.000000000000
0.029139390664	0.321768476711	0.000000000000	0.000316240414	66.731140272436	0.000000000000	462.328994151442	0.000000000000	0.000000000000	0.000000000000	0.808123292359	0.000000000000	0.000655263953	-178.732744858836	0.000000000000	767.830380830289	0.000000000000	0.000000000000	0.000000000000
0.029238504238	0.321924291357	0.000000000000	0.000317092397	66.469654056020	0.000000000000	461.144083999154	0.000000000000	0.000000000000	0.000000000000	0.808359670896	0.000000000000	0.000655940161	-179.169035021773	0.000000000000	770.224645302575	0.000000000000	0.000000000000	0.000000000000
0.029337617812	0.322079827997	0.000000000000	0.000317941723	66.208191751299	0.000000000000	459.957242876225	0.000000000000	0.000000000000	0.000000000000	0.808597168959	0.000000000000	0.000656609550	-179.611180576915	0.000000000000	772.640866932609	0.000000000000	0.000000000000	0.000000000000
0.029436731385	0.322235086774	0.000000000000	0.000318788403	65.946752451346	0.000000000000	458.768469472893	0.000000000000	0.000000000000	0.000000000000	0.808835794884	0.000000000000	0.000657272217	-180.059305922911	0.000000000000	775.079620413947	0.000000000000	0.000000000000	0.000000000000
0.029535844959	0.322390067840	0.000000000000	0.000319632448	65.685335185661	0.000000000000	457.577762399842	0.000000000000	0.000000000000	0.000000000000	0.809075557106	0.000000000000	0.000657928260	-180.513538425358	0.000000000000	777.541492922769	0.000000000000	0.000000000000	0.000000000000
0.029634958533	0.322544771347	0.000000000000	0.000320473869	65.423938921880	0.000000000000	456.385120185022	0.000000000000	0.000000000000	0.000000000000	0.809316464166	0.000000000000	0.000658577776	-180.974008508290	0.000000000000	780.027084493232	0.000000000000	0.000000000000	0.000000000000
0.029734072107	0.322699197458	0.000000000000	0.000321312679	65.162562558009	0.000000000000	455.190541264764	0.000000000000	0.000000000000	0.000000000000	0.809558524712	0.000000000000	0.000659220861	-181.440849749009	0.000000000000	782.537008406386	0.000000000000	0.000000000000	0.000000000000
0.029833185680	0.322853343521	0.000000000000	0.000322150712	64.901174046647	0.000000000000	453.993921014322	0.000000000000	0.000000000000	0.000000000000	0.809801748071	0.000000000000	0.000659857858	-181.914774761449	0.000000000000	785.070596072865	0.000000000000	0.000000000000	0.000000000000
0.029932299254	0.323007215320	0.000000000000	0.000322984359	64.639537944515	0.000000000000	452.794971059852	0.000000000000	0.000000000000	0.000000000000	0.810046141951	0.000000000000	0.000660488371	-182.396527846050	0.000000000000	787.627288766215	0.000000000000	0.000000000000	0.000000000000
0.030031412828	0.323160810253	0.000000000000	0.000323815427	64.377722705993	0.000000000000	451.593742052410	0.000000000000	0.000000000000	0.000000000000	0.810291715923	0.000000000000	0.000661112744	-182.886238335479	0.000000000000	790.207778476345	0.000000000000	0.000000000000	0.000000000000
0.030130526401	0.323314128514	0.000000000000	0.000324643929	64.115727821122	0.000000000000	450.390223157394	0.000000000000	0.000000000000	0.000000000000	0.810538479094	0.000000000000	0.000661731075	-183.384049649899	0.000000000000	792.812791967134	0.000000000000	0.000000000000	0.000000000000
0.030229639975	0.323467170306	0.000000000000	0.000325469876	63.853552712826	0.000000000000	449.184403655980	0.000000000000	0.000000000000	0.000000000000	0.810786440692	0.000000000000	0.000662343459	-183.890109020626	0.000000000000	795.443071737742	0.000000000000	0.000000000000	0.000000000000
0.030328753549	0.323619935840	0.000000000000	0.000326293280	63.591196733898	0.000000000000	447.976272934548	0.000000000000	0.000000000000	0.000000000000	0.811035610070	0.000000000000	0.000662949992	-184.404567611570	0.000000000000	798.099376535888	0.000000000000	0.000000000000	0.000000000000
0.030427867122	0.323772425336	0.000000000000	0.000327114150	63.328659169000	0.000000000000	446.765820476960	0.000000000000	0.000000000000	0.000000000000	0.811285996707	0.000000000000	0.000663550772	-184.927580645368	0.000000000000	800.782481888810	0.000000000000	0.000000000000	0.000000000000
0.030526980696	0.323924639025	0.000000000000	0.000327932500	63.065939235040	0.000000000000	445.553035855984	0.000000000000	0.000000000000	0.000000000000	0.811537610213	0.000000000000	0.000664145893	-185.459307534375	0.000000000000	803.493180653159	0.000000000000	0.000000000000	0.000000000000
0.030626094270	0.324076577143	0.000000000000	0.000328748340	62.803036078272	0.000000000000	444.337908722805	0.000000000000	0.000000000000	0.000000000000	0.811790460330	0.000000000000	0.000664735453	-185.999912016842	0.000000000000	806.232283584728	0.000000000000	0.000000000000	0.000000000000
0.030725207843	0.324228239940	0.000000000000	0.000329561682	62.539948775639	0.000000000000	443.120428798974	0.000000000000	0.000000000000	0.000000000000	0.812044556932	0.000000000000	0.000665319546	-186.549562298339	0.000000000000	809.000619928270	0.000000000000	0.000000000000	0.000000000000
0.030824321417	0.324379627671	0.000000000000	0.000330372536	62.276676335613	0.000000000000	441.900585868036	0.000000000000	0.000000000000	0.000000000000	0.812299910032	0.000000000000	0.000665898270	-187.108431198762	0.000000000000	811.799038028812	0.000000000000	0.000000000000	0.000000000000
0.030923434991	0.324530740600	0.000000000000	0.000331180914	62.013217694703	0.000000000000	440.678369764730	0.000000000000	0.000000000000	0.000000000000	0.812556529781	0.000000000000	0.000666471718	-187.676696305152	0.000000000000	814.628405965321	0.000000000000	0.000000000000	0.000000000000
0.031022548564	0.324681579002	0.000000000000	0.000331986828	61.749571719108	0.000000000000	439.453770366999	0.000000000000	0.000000000000	0.000000000000	0.812814426473	0.000000000000	0.000667039988	-188.254540130978	0.000000000000	817.489612209853	0.000000000000	0.000000000000	0.000000000000
0.031121662138	0.324832143160	0.000000000000	0.000332790287	61.485737205823	0.000000000000	438.226777587607	0.000000000000	0.000000000000	0.000000000000	0.813073610545	0.000000000000	0.000667603174	-188.842150283569	0.000000000000	820.383566321323	0.000000000000	0.000000000000	0.000000000000
0.031220775712	0.324982433365	0.000000000000	0.000333591305	61.221712877645	0.000000000000	436.997381362610	0.000000000000	0.000000000000	0.000000000000	0.813334092584	0.000000000000	0.000668161372	-189.439719628256	0.000000000000	823.311199607984	0.000000000000	0.000000000000	0.000000000000
0.031319889286	0.325132449919	0.000000000000	0.000334389891	60.957497386189	0.000000000000	435.765571643730	0.000000000000	0.000000000000	0.000000000000	0.813595883323	0.000000000000	0.000668714677	-190.047446475682	0.000000000000	826.273465909751	0.000000000000	0.000000000000	0.000000000000
0.031419002859	0.325282193129	0.000000000000	0.000335186056	60.693089313286	0.000000000000	434.531338390084	0.000000000000	0.000000000000	0.000000000000	0.813858993652	0.000000000000	0.000669263185	-190.665534764628	0.000000000000	829.271342340425	0.000000000000	0.000000000000	0.000000000000
0.031518116433	0.325431663316	0.000000000000	0.000335979813	60.428487163227	0.000000000000	433.294671554790	0.000000000000	0.000000000000	0.000000000000	0.814123434616	0.000000000000	0.000669806990	-191.294194255525	0.000000000000	832.305830077625	0.000000000000	0.000000000000	0.000000000000
0.031617230007	0.325580860806	0.000000000000	0.000336771171	60.163689368859	0.000000000000	432.055561078958	0.000000000000	0.000000000000	0.000000000000	0.814389217417	0.000000000000	0.000670346189	-191.933640731807	0.000000000000	835.377955181600	0.000000000000	0.000000000000	0.000000000000
0.031716343580	0.325729785935	0.000000000000	0.000337560142	59.898694291044	0.000000000000	430.813996881983	0.000000000000	0.000000000000	0.000000000000	0.814656353423	0.000000000000	0.000670880876	-192.584096209593	0.000000000000	838.488769446731	0.000000000000	0.000000000000	0.000000000000
0.031815457154	0.325878439048	0.000000000000	0.000338346737	59.633500211226	0.000000000000	429.569968847972	0.000000000000	0.000000000000	0.000000000000	0.814924854165	0.000000000000	0.000671411147	-193.245789161761	0.000000000000	841.639351318104	0.000000000000	0.000000000000	0.000000000000
0.031914570728	0.326026820500	0.000000000000	0.000339130966	59.368105338205	0.000000000000	428.323466819983	0.000000000000	0.000000000000	0.000000000000	0.815194731341	0.000000000000	0.000671937096	-193.918954731903	0.000000000000	844.830806734080	0.000000000000	0.000000000000	0.000000000000
0.032013684301	0.326174930655	0.000000000000	0.000339912841	59.102507803236	0.000000000000	427.074480587368	0.000000000000	0.000000000000	0.000000000000	0.815465996824	0.000000000000	0.000672458819	-194.603834985371	0.000000000000	848.064270161301	0.000000000000	0.000000000000	0.000000000000
0.032112797875	0.326322769882	0.000000000000	0.000340692372	58.836705663923	0.000000000000	425.822999878006	0.000000000000	0.000000000000	0.000000000000	0.815738662660	0.000000000000	0.000672976410	-195.300679150039	0.000000000000	851.340905552763	0.000000000000	0.000000000000	0.000000000000
0.032211911449	0.326470338565	0.000000000000	0.000341469571	58.570696894505	0.000000000000	424.569014343140	0.000000000000	0.000000000000	0.000000000000	0.816012741075	0.000000000000	0.000673489967	-196.009743873569	0.000000000000	854.661907380201	0.000000000000	0.000000000000	0.000000000000
0.032311025022	0.326617637092	0.000000000000	0.000342244448	58.304479393884	0.000000000000	423.312513551204	0.000000000000	0.000000000000	0.000000000000	0.816288244479	0.000000000000	0.000673999582	-196.731293498614	0.000000000000	858.028501746889	0.000000000000	0.000000000000	0.000000000000
0.032410138596	0.326764665865	0.000000000000	0.000343017014	58.038050979803	0.000000000000	422.053486974611	0.000000000000	0.000000000000	0.000000000000	0.816565185465	0.000000000000	0.000674505353	-197.465600327902	0.000000000000	861.441947423251	0.000000000000	0.000000000000	0.000000000000
0.032509252170	0.326911425289	0.000000000000	0.000343787279	57.771409393853	0.000000000000	420.791923981366	0.000000000000	0.000000000000	0.000000000000	0.816843576817	0.000000000000	0.000675007374	-198.212944931210	0.000000000000	864.903537094890	0.000000000000	0.000000000000	0.000000000000
0.032608365743	0.327057915785	0.000000000000	0.000344555255	57.504552289560	0.000000000000	419.527813818316	0.000000000000	0.000000000000	0.000000000000	0.817123431512	0.000000000000	0.000675505741	-198.973616441446	0.000000000000	868.414598527019	0.000000000000	0.000000000000	0.000000000000
0.032707479317	0.327204137777	0.000000000000	0.000345320953	57.237477242448	0.000000000000	418.261145604974	0.000000000000	0.000000000000	0.000000000000	0.817404762727	0.000000000000	0.000676000549	-199.747912881198	0.000000000000	871.976495874613	0.000000000000	0.000000000000	0.000000000000
0.032806592891	0.327350091703	0.000000000000	0.000346084382	56.970181743915	0.000000000000	416.991908319405	0.000000000000	0.000000000000	0.000000000000	0.817687583839	0.000000000000	0.000676491895	-200.536141478124	0.000000000000	875.590630905897	0.000000000000	0.000000000000	0.000000000000
0.032905706465	0.327495778007	0.000000000000	0.000346845553	56.702663198972	0.000000000000	415.720090785179	0.000000000000	0.000000000000	0.000000000000	0.817971908430	0.000000000000	0.000676979874	-201.338619027170	0.000000000000	879.258444459894	0.000000000000	0.000000000000	0.000000000000
0.033004820038	0.327641197145	0.000000000000	0.000347604478	56.434918930252	0.000000000000	414.445681661582	0.000000000000	0.000000000000	0.000000000000	0.818257750293	0.000000000000	0.000677464583	-202.155672246360	0.000000000000	882.981417840057	0.000000000000	0.000000000000	0.000000000000
0.033103933612	0.327786349579	0.000000000000	0.000348361167	56.166946169576	0.000000000000	413.168669427338	0.000000000000	0.000000000000	0.000000000000	0.818545123437	0.000000000000	0.000677946117	-202.987638151917	0.000000000000	886.761074287208	0.000000000000	0.000000000000	0.000000000000
0.033203047186	0.327931235786	0.000000000000	0.000349115630	55.898742062574	0.000000000000	411.889042370358	0.000000000000	0.000000000000	0.000000000000	0.818834042088	0.000000000000	0.000678424574	-203.834864454815	0.000000000000	890.598980540195	0.000000000000	0.000000000000	0.000000000000
0.033302160759	0.328075856246	0.000000000000	0.000349867878	55.630303666340	0.000000000000	410.606788573708	0.000000000000	0.000000000000	0.000000000000	0.819124520695	0.000000000000	0.000678900051	-204.697709974954	0.000000000000	894.496748461924	0.000000000000	0.000000000000	0.000000000000
0.033401274333	0.328220211453	0.000000000000	0.000350617922	55.361627944117	0.000000000000	409.321895899978	0.000000000000	0.000000000000	0.000000000000	0.819416573938	0.000000000000	0.000679372643	-205.576545068471	0.000000000000	898.456036705182	0.000000000000	0.000000000000	0.000000000000
0.033500387907	0.328364301910	0.000000000000	0.000351365771	55.092711770563	0.000000000000	408.034351980231	0.000000000000	0.000000000000	0.000000000000	0.819710216727	0.000000000000	0.000679842450	-206.471752078944	0.000000000000	902.478552474417	0.000000000000	0.000000000000	0.000000000000
0.033599501480	0.328508128128	0.000000000000	0.000352111438	54.823551923106	0.000000000000	406.744144195868	0.000000000000	0.000000000000	0.000000000000	0.820005464213	0.000000000000	0.000680309568	-207.383725813770	0.000000000000	906.566053388941	0.000000000000	0.000000000000	0.000000000000
0.033698615054	0.328651690631	0.000000000000	0.000352854931	54.554145085493	0.000000000000	405.451259666167	0.000000000000	0.000000000000	0.000000000000	0.820302331788	0.000000000000	0.000680774095	-208.312874026923	0.000000000000	910.720349343275	0.000000000000	0.000000000000	0.000000000000
0.033797728628	0.328794989950	0.000000000000	0.000353596263	54.284487845446	0.000000000000	404.155685232232	0.000000000000	0.000000000000	0.000000000000	0.820600835093	0.000000000000	0.000681236131	-209.259617943747	0.000000000000	914.943304556117	0.000000000000	0.000000000000	0.000000000000
0.033896842201	0.328938026627	0.000000000000	0.000354335442	54.014576689171	0.000000000000	402.857407439244	0.000000000000	0.000000000000	0.000000000000	0.820900990023	0.000000000000	0.000681695774	-210.224392798265	0.000000000000	919.236839645445	0.000000000000	0.000000000000	0.000000000000
0.033995955775	0.329080801214	0.000000000000	0.000355072480	53.744408006921	0.000000000000	401.556412523415	0.000000000000	0.000000000000	0.000000000000	0.821202812731	0.000000000000	0.000682153123	-211.207648393270	0.000000000000	923.602933783289	0.000000000000	0.000000000000	0.000000000000
0.034095069349	0.329223314274	0.000000000000	0.000355807387	53.473978081995	0.000000000000	400.252686390487	0.000000000000	0.000000000000	0.000000000000	0.821506319639	0.000000000000	0.000682608278	-212.209849704692	0.000000000000	928.043627043297	0.000000000000	0.000000000000	0.000000000000
0.034194182922	0.329365566381	0.000000000000	0.000356540174	53.203283096664	0.000000000000	398.946214602027	0.000000000000	0.000000000000	0.000000000000	0.821811527434	0.000000000000	0.000683061340	-213.231477482601	0.000000000000	932.561022682003	0.000000000000	0.000000000000	0.000000000000
0.034293296496	0.329507558116	0.000000000000	0.000357270851	52.932319126724	0.000000000000	397.636982355259	0.000000000000	0.000000000000	0.000000000000	0.822118453085	0.000000000000	0.000683512409	-214.273028921766	0.000000000000	937.157289742932	0.000000000000	0.000000000000	0.000000000000
0.034392410070	0.329649290075	0.000000000000	0.000357999428	52.661082138160	0.000000000000	396.324974463954	0.000000000000	0.000000000000	0.000000000000	0.822427113839	0.000000000000	0.000683961587	-215.335018324818	0.000000000000	941.834665567764	0.000000000000	0.000000000000	0.000000000000
0.034491523644	0.329790762861	0.000000000000	0.000358725916	52.389567991456	0.000000000000	395.010175341556	0.000000000000	0.000000000000	0.000000000000	0.822737527236	0.000000000000	0.000684408976	-216.417977831107	0.000000000000	946.595458602109	0.000000000000	0.000000000000	0.000000000000
0.034590637217	0.329931977092	0.000000000000	0.000359450326	52.117772428200	0.000000000000	393.692568976289	0.000000000000	0.000000000000	0.000000000000	0.823049711110	0.000000000000	0.000684854679	-217.522458151774	0.000000000000	951.442051176040	0.000000000000	0.000000000000	0.000000000000
0.034689750791	0.330072933391	0.000000000000	0.000360172667	51.845691080950	0.000000000000	392.372138915339	0.000000000000	0.000000000000	0.000000000000	0.823363683597	0.000000000000	0.000685298798	-218.649029370599	0.000000000000	956.376902571327	0.000000000000	0.000000000000	0.000000000000
0.034788864365	0.330213632399	0.000000000000	0.000360892951	51.573319461860	0.000000000000	391.048868239578	0.000000000000	0.000000000000	0.000000000000	0.823679463143	0.000000000000	0.000685741439	-219.798281751456	0.000000000000	961.402552059232	0.000000000000	0.000000000000	0.000000000000
0.034887977938	0.330354074764	0.000000000000	0.000361611187	51.300652965110	0.000000000000	389.722739542896	0.000000000000	0.000000000000	0.000000000000	0.823997068509	0.000000000000	0.000686182706	-220.970826620767	0.000000000000	966.521622265479	0.000000000000	0.000000000000	0.000000000000
0.034987091512	0.330494261145	0.000000000000	0.000362327387	51.027686863258	0.000000000000	388.393734908709	0.000000000000	0.000000000000	0.000000000000	0.824316518780	0.000000000000	0.000686622705	-222.167297263014	0.000000000000	971.736822531730	0.000000000000	0.000000000000	0.000000000000
0.035086205086	0.330634192217	0.000000000000	0.000363041560	50.754416301862	0.000000000000	387.061835884443	0.000000000000	0.000000000000	0.000000000000	0.824637833371	0.000000000000	0.000687061543	-223.388349883875	0.000000000000	977.050952556645	0.000000000000	0.000000000000	0.000000000000
0.035185318659	0.330773868660	0.000000000000	0.000363753717	50.480836304102	0.000000000000	385.727023459586	0.000000000000	0.000000000000	0.000000000000	0.824961032038	0.000000000000	0.000687499326	-224.634664611737	0.000000000000	982.466906157228	0.000000000000	0.000000000000	0.000000000000
0.035284432233	0.330913291174	0.000000000000	0.000364463870	50.206941756047	0.000000000000	384.389278034696	0.000000000000	0.000000000000	0.000000000000	0.825286134878	0.000000000000	0.000687936165	-225.906946548616	0.000000000000	987.987675204264	0.000000000000	0.000000000000	0.000000000000
0.035383545807	0.331052460465	0.000000000000	0.000365172027	49.932727416875	0.000000000000	383.048579399655	0.000000000000	0.000000000000	0.000000000000	0.825613162348	0.000000000000	0.000688372168	-227.205926884808	0.000000000000	993.616353800106	0.000000000000	0.000000000000	0.000000000000
0.035482659380	0.331191377254	0.000000000000	0.000365878200	49.658187904955	0.000000000000	381.704906701109	0.000000000000	0.000000000000	0.000000000000	0.825942135264	0.000000000000	0.000688807445	-228.532364061255	0.000000000000	999.356142610714	0.000000000000	0.000000000000	0.000000000000
0.035581772954	0.331330042274	0.000000000000	0.000366582400	49.383317701906	0.000000000000	380.358238416071	0.000000000000	0.000000000000	0.000000000000	0.826273074813	0.000000000000	0.000689242110	-229.887044997417	0.000000000000	1005.210353437321	0.000000000000	0.000000000000	0.000000000000
0.035680886528	0.331468456271	0.000000000000	0.000367284637	49.108111145601	0.000000000000	379.008552319904	0.000000000000	0.000000000000	0.000000000000	0.826606002564	0.000000000000	0.000689676273	-231.270786384062	0.000000000000	1011.182414018700	0.000000000000	0.000000000000	0.000000000000
0.035780000101	0.331606620005	0.000000000000	0.000367984921	48.832562427362	0.000000000000	377.655825454772	0.000000000000	0.000000000000	0.000000000000	0.826940940472	0.000000000000	0.000690110051	-232.684436045133	0.000000000000	1017.275873078515	0.000000000000	0.000000000000	0.000000000000
0.035879113675	0.331744534248	0.000000000000	0.000368683264	48.556665590572	0.000000000000	376.300034097514	0.000000000000	0.000000000000	0.000000000000	0.827277910893	0.000000000000	0.000690543558	-234.128874363239	0.000000000000	1023.494405581776	0.000000000000	0.000000000000	0.000000000000
0.035978227249	0.331882199786	0.000000000000	0.000369379676	48.280414521652	0.000000000000	374.941153722965	0.000000000000	0.000000000000	0.000000000000	0.827616936589	0.000000000000	0.000690976910	-235.605015796640	0.000000000000	1029.841818336977	0.000000000000	0.000000000000	0.000000000000
0.036077340823	0.332019617419	0.000000000000	0.000370074167	48.003802955726	0.000000000000	373.579158971730	0.000000000000	0.000000000000	0.000000000000	0.827958040739	0.000000000000	0.000691410227	-237.113810465512	0.000000000000	1036.322055819754	0.000000000000	0.000000000000	0.000000000000
0.036176454396	0.332156787962	0.000000000000	0.000370766749	47.726824459100	0.000000000000	372.214023607470	0.000000000000	0.000000000000	0.000000000000	0.828301246951	0.000000000000	0.000691843629	-238.656245833517	0.000000000000	1042.939206344330	0.000000000000	0.000000000000	0.000000000000
0.036275567970	0.332293712242	0.000000000000	0.000371457433	47.449472440326	0.000000000000	370.845720483659	0.000000000000	0.000000000000	0.000000000000	0.828646579270	0.000000000000	0.000692277235	-240.233348469752	0.000000000000	1049.697508494774	0.000000000000	0.000000000000	0.000000000000
0.036374681544	0.332430391103	0.000000000000	0.000372146229	47.171740132137	0.000000000000	369.474221497488	0.000000000000	0.000000000000	0.000000000000	0.828994062191	0.000000000000	0.000692711170	-241.846185921345	0.000000000000	1056.601357962336	0.000000000000	0.000000000000	0.000000000000
0.036473795117	0.332566825404	0.000000000000	0.000372833149	46.893620597942	0.000000000000	368.099497551344	0.000000000000	0.000000000000	0.000000000000	0.829343720667	0.000000000000	0.000693145558	-243.495868682056	0.000000000000	1063.655314701199	0.000000000000	0.000000000000	0.000000000000
0.036572908691	0.332703016019	0.000000000000	0.000373518203	46.615106719720	0.000000000000	366.721518505554	0.000000000000	0.000000000000	0.000000000000	0.829695580124	0.000000000000	0.000693580525	-245.183552272286	0.000000000000	1070.864110470682	0.000000000000	0.000000000000	0.000000000000
0.036672022265	0.332838963837	0.000000000000	0.000374201402	46.336191197857	0.000000000000	365.340253133526	0.000000000000	0.000000000000	0.000000000000	0.830049666469	0.000000000000	0.000694016200	-246.910439436767	0.000000000000	1078.232656781938	0.000000000000	0.000000000000	0.000000000000
0.036771135838	0.332974669763	0.000000000000	0.000374882758	46.056866543924	0.000000000000	363.955669072354	0.000000000000	0.000000000000	0.000000000000	0.830406006104	0.000000000000	0.000694452713	-248.677782466802	0.000000000000	1085.766053271281	0.000000000000	0.000000000000	0.000000000000
0.036870249412	0.333110134721	0.000000000000	0.000375562282	45.777125075231	0.000000000000	362.567732773118	0.000000000000	0.000000000000	0.000000000000	0.830764625941	0.000000000000	0.000694890196	-250.486885553289	0.000000000000	1093.469596097110	0.000000000000	0.000000000000	0.000000000000
0.036969362986	0.333245359649	0.000000000000	0.000376239986	45.496958897227	0.000000000000	361.176409466671	0.000000000000	0.000000000000	0.000000000000	0.831125553409	0.000000000000	0.000695328784	-252.339105559518	0.000000000000	1101.348779600368	0.000000000000	0.000000000000	0.000000000000
0.037068476559	0.333380345505	0.000000000000	0.000376915880	45.216359897535	0.000000000000	359.781663107439	0.000000000000	0.000000000000	0.000000000000	0.831488816471	0.000000000000	0.000695768613	-254.235854897931	0.000000000000	1109.409306772983	0.000000000000	0.000000000000	0.000000000000
0.037167590133	0.333515093261	0.000000000000	0.000377589977	44.935319758173	0.000000000000	358.383456301875	0.000000000000	0.000000000000	0.000000000000	0.831854443638	0.000000000000	0.000696209822	-256.178606028908	0.000000000000	1117.657106361786	0.000000000000	0.000000000000	0.000000000000
0.037266703707	0.333649603913	0.000000000000	0.000378262287	44.653829942933	0.000000000000	356.981750244545	0.000000000000	0.000000000000	0.000000000000	0.832222463981	0.000000000000	0.000696652553	-258.168894590053	0.000000000000	1126.098344030383	0.000000000000	0.000000000000	0.000000000000
0.037365817281	0.333783878468	0.000000000000	0.000378932823	44.371881701050	0.000000000000	355.576504657613	0.000000000000	0.000000000000	0.000000000000	0.832592907145	0.000000000000	0.000697096950	-260.208322649193	0.000000000000	1134.739433885085	0.000000000000	0.000000000000	0.000000000000
0.037464930854	0.333917917961	0.000000000000	0.000379601597	44.089466049568	0.000000000000	354.167677720223	0.000000000000	0.000000000000	0.000000000000	0.832965803368	0.000000000000	0.000697543158	-262.298562151603	0.000000000000	1143.587050650563	0.000000000000	0.000000000000	0.000000000000
0.037564044428	0.334051723439	0.000000000000	0.000380268620	43.806573776061	0.000000000000	352.755226001416	0.000000000000	0.000000000000	0.000000000000	0.833341183490	0.000000000000	0.000697991328	-264.441358573912	0.000000000000	1152.648142532315	0.000000000000	0.000000000000	0.000000000000
0.037663158002	0.334185295975	0.000000000000	0.000380933904	43.523195427486	0.000000000000	351.339104385220	0.000000000000	0.000000000000	0.000000000000	0.833719078975	0.000000000000	0.000698441610	-266.638534800262	0.000000000000	1161.929944818032	0.000000000000	0.000000000000	0.000000000000
0.037762271575	0.334318636660	0.000000000000	0.000381597463	43.239321304020	0.000000000000	349.919265993758	0.000000000000	0.000000000000	0.000000000000	0.834099521924	0.000000000000	0.000698894161	-268.891995233949	0.000000000000	1171.439994255247	0.000000000000	0.000000000000	0.000000000000
0.037861385149	0.334451746606	0.000000000000	0.000382259307	42.954941450798	0.000000000000	348.495662106076	0.000000000000	0.000000000000	0.000000000000	0.834482545089	0.000000000000	0.000699349138	-271.203730158165	0.000000000000	1181.186144242848	0.000000000000	0.000000000000	0.000000000000
0.037960498723	0.334584626949	0.000000000000	0.000382919451	42.670045654999	0.000000000000	347.068242074469	0.000000000000	0.000000000000	0.000000000000	0.834868181898	0.000000000000	0.000699806702	-273.575820374002	0.000000000000	1191.176580942345	0.000000000000	0.000000000000	0.000000000000
0.038059612296	0.334717278847	0.000000000000	0.000383577905	42.384623428035	0.000000000000	345.636953232269	0.000000000000	0.000000000000	0.000000000000	0.835256466465	0.000000000000	0.000700267018	-276.010442120960	0.000000000000	1201.419840300579	0.000000000000	0.000000000000	0.000000000000
0.038158725870	0.334849703481	0.000000000000	0.000384234684	42.098664010195	0.000000000000	344.201740803880	0.000000000000	0.000000000000	0.000000000000	0.835647433614	0.000000000000	0.000700730254	-278.509872307235	0.000000000000	1211.924826079021	0.000000000000	0.000000000000	0.000000000000
0.038257839444	0.334981902058	0.000000000000	0.000384889800	41.812156349797	0.000000000000	342.762547802563	0.000000000000	0.000000000000	0.000000000000	0.836041118892	0.000000000000	0.000701196582	-281.076494070639	0.000000000000	1222.700828952347	0.000000000000	0.000000000000	0.000000000000
0.038356953017	0.335113875806	0.000000000000	0.000385543266	41.525089105448	0.000000000000	341.319314929985	0.000000000000	0.000000000000	0.000000000000	0.836437558595	0.000000000000	0.000701666178	-283.712802696212	0.000000000000	1233.757546758121	0.000000000000	0.000000000000	0.000000000000
0.038456066591	0.335245625984	0.000000000000	0.000386195096	41.237450626939	0.000000000000	339.871980464435	0.000000000000	0.000000000000	0.000000000000	0.836836789784	0.000000000000	0.000702139219	-286.421411906097	0.000000000000	1245.105105927288	0.000000000000	0.000000000000	0.000000000000
0.038555180165	0.335377153873	0.000000000000	0.000386845304	40.949228954870	0.000000000000	338.420480148684	0.000000000000	0.000000000000	0.000000000000	0.837238850306	0.000000000000	0.000702615891	-289.205060562942	0.000000000000	1256.754084243314	0.000000000000	0.000000000000	0.000000000000
0.038654293738	0.335508460785	0.000000000000	0.000387493902	40.660411802345	0.000000000000	336.964747067015	0.000000000000	0.000000000000	0.000000000000	0.837643778815	0.000000000000	0.000703096381	-292.066619803351	0.000000000000	1268.715534955547	0.000000000000	0.000000000000	0.000000000000
0.038753407312	0.335639548057	0.000000000000	0.000388140906	40.370986552663	0.000000000000	335.504711520329	0.000000000000	0.000000000000	0.000000000000	0.838051614796	0.000000000000	0.000703580880	-295.009100639953	0.000000000000	1281.001012372021	0.000000000000	0.000000000000	0.000000000000
0.038852520886	0.335770417058	0.000000000000	0.000388786329	40.080940241049	0.000000000000	334.040300890384	0.000000000000	0.000000000000	0.000000000000	0.838462398587	0.000000000000	0.000704069586	-298.035662063600	0.000000000000	1293.622599019436	0.000000000000	0.000000000000	0.000000000000
0.038951634460	0.335901069187	0.000000000000	0.000389430186	39.790259550952	0.000000000000	332.571439500775	0.000000000000	0.000000000000	0.000000000000	0.838876171400	0.000000000000	0.000704562700	-301.149619685460	0.000000000000	1306.592934489375	0.000000000000	0.000000000000	0.000000000000
0.039050748033	0.336031505873	0.000000000000	0.000390072492	39.498930795143	0.000000000000	331.098048466650	0.000000000000	0.000000000000	0.000000000000	0.839292975345	0.000000000000	0.000705060428	-304.354454949220	0.000000000000	1319.925246041147	0.000000000000	0.000000000000	0.000000000000
0.039149861607	0.336161728578	0.000000000000	0.000390713262	39.206939911046	0.000000000000	329.620045540008	0.000000000000	0.000000000000	0.000000000000	0.839712853459	0.000000000000	0.000705562982	-307.653824971627	0.000000000000	1333.633381154000	0.000000000000	0.000000000000	0.000000000000
0.039248975181	0.336291738798	0.000000000000	0.000391352510	38.914272440626	0.000000000000	328.137344942892	0.000000000000	0.000000000000	0.000000000000	0.840135849725	0.000000000000	0.000706070579	-311.051573043599	0.000000000000	1347.731842094286	0.000000000000	0.000000000000	0.000000000000
0.039348088754	0.336421538064	0.000000000000	0.000391990253	38.620913525083	0.000000000000	326.649857195297	0.000000000000	0.000000000000	0.000000000000	0.840562009104	0.000000000000	0.000706583441	-314.551739843228	0.000000000000	1362.235822642703	0.000000000000	0.000000000000	0.000000000000
0.039447202328	0.336551127944	0.000000000000	0.000392626507	38.326847882856	0.000000000000	325.157488929688	0.000000000000	0.000000000000	0.000000000000	0.840991377555	0.000000000000	0.000707101798	-318.158575426084	0.000000000000	1377.161247185308	0.000000000000	0.000000000000	0.000000000000
0.039546315902	0.336680510040	0.000000000000	0.000393261287	38.032059804180	0.000000000000	323.660142699397	0.000000000000	0.000000000000	0.000000000000	0.841424002071	0.000000000000	0.000707625883	-321.876552034824	0.000000000000	1392.524812251032	0.000000000000	0.000000000000	0.000000000000
0.039645429475	0.336809685998	0.000000000000	0.000393894610	37.736533126321	0.000000000000	322.157716772120	0.000000000000	0.000000000000	0.000000000000	0.841859930697	0.000000000000	0.000708155937	-325.710377801133	0.000000000000	1408.344030714864	0.000000000000	0.000000000000	0.000000000000
0.039744543049	0.336938655400	0.000000000000	0.000394528508	37.441019163732	0.000000000000	320.652975235235	0.000000000000	0.000000000000	0.000000000000	0.842299213865	0.000000000000	0.000708692474	-329.666669441845	0.000000000000	1424.645444886658	0.000000000000	0.000000000000	0.000000000000
0.039843656623	0.337067424145	0.000000000000	0.000395158998	37.146048235212	0.000000000000	319.148558136098	0.000000000000	0.000000000000	0.000000000000	0.842741899168	0.000000000000	0.000709235211	-333.752380797227	0.000000000000	1441.456525443824	0.000000000000	0.000000000000	0.000000000000
0.039942770196	0.337195991931	0.000000000000	0.000395788083	36.851662531163	0.000000000000	317.644355396613	0.000000000000	0.000000000000	0.000000000000	0.843188039231	0.000000000000	0.000709784680	-337.973058861340	0.000000000000	1458.797326691745	0.000000000000	0.000000000000	0.000000000000
0.040041883770	0.337324360575	0.000000000000	0.000396415781	36.557831929931	0.000000000000	316.140216014799	0.000000000000	0.000000000000	0.000000000000	0.843637686467	0.000000000000	0.000710341150	-342.334561502420	0.000000000000	1476.688943740606	0.000000000000	0.000000000000	0.000000000000
0.040140997344	0.337452531939	0.000000000000	0.000397042110	36.264525738334	0.000000000000	314.635982987696	0.000000000000	0.000000000000	0.000000000000	0.844090894427	0.000000000000	0.000710904897	-346.843064299169	0.000000000000	1495.153532668744	0.000000000000	0.000000000000	0.000000000000
0.040240110917	0.337580507937	0.000000000000	0.000397667089	35.971712664625	0.000000000000	313.131493022064	0.000000000000	0.000000000000	0.000000000000	0.844547717829	0.000000000000	0.000711476204	-351.505080649021	0.000000000000	1514.214372046802	0.000000000000	0.000000000000	0.000000000000
0.040339224491	0.337708290533	0.000000000000	0.000398290738	35.679360789675	0.000000000000	311.626576229252	0.000000000000	0.000000000000	0.000000000000	0.845008212587	0.000000000000	0.000712055365	-356.327483291746	0.000000000000	1533.895928329996	0.000000000000	0.000000000000	0.000000000000
0.040438338065	0.337835881745	0.000000000000	0.000398913076	35.387437536169	0.000000000000	310.121055803319	0.000000000000	0.000000000000	0.000000000000	0.845472435842	0.000000000000	0.000712642681	-361.317527355322	0.000000000000	1554.223925366529	0.000000000000	0.000000000000	0.000000000000
0.040537451639	0.337963283646	0.000000000000	0.000399534126	35.095909635540	0.000000000000	308.614747681663	0.000000000000	0.000000000000	0.000000000000	0.845940445988	0.000000000000	0.000713238462	-366.482875027886	0.000000000000	1575.225418235244	0.000000000000	0.000000000000	0.000000000000
0.040636565212	0.338090498370	0.000000000000	0.000400153907	34.804743091742	0.000000000000	307.107460187048	0.000000000000	0.000000000000	0.000000000000	0.846412302706	0.000000000000	0.000713843027	-371.831621992220	0.000000000000	1596.928871744249	0.000000000000	0.000000000000	0.000000000000
0.040735678786	0.338217528106	0.000000000000	0.000400772442	34.513903146633	0.000000000000	305.598993651053	0.000000000000	0.000000000000	0.000000000000	0.846888066990	0.000000000000	0.000714456706	-377.372325731682	0.000000000000	1619.364243774939	0.000000000000	0.000000000000	0.000000000000
0.040834792360	0.338344375113	0.000000000000	0.000401389752	34.223354230554	0.000000000000	304.089140015462	0.000000000000	0.000000000000	0.000000000000	0.847367801182	0.000000000000	0.000715079838	-383.114035859646	0.000000000000	1642.563073816730	0.000000000000	0.000000000000	0.000000000000
0.040933905933	0.338471041710	0.000000000000	0.000402005861	33.933059926855	0.000000000000	302.577682415345	0.000000000000	0.000000000000	0.000000000000	0.847851568997	0.000000000000	0.000715712771	-389.066326607404	0.000000000000	1666.558576929287	0.000000000000	0.000000000000	0.000000000000
0.041033019507	0.338597530287	0.000000000000	0.000402620793	33.642982914521	0.000000000000	301.064394737441	0.000000000000	0.000000000000	0.000000000000	0.848339435556	0.000000000000	0.000716355868	-395.239331634816	0.000000000000	1691.385743464677	0.000000000000	0.000000000000	0.000000000000
0.041132133081	0.338723843306	0.000000000000	0.000403234573	33.353084920077	0.000000000000	299.549041157973	0.000000000000	0.000000000000	0.000000000000	0.848831467413	0.000000000000	0.000717009499	-401.643781311774	0.000000000000	1717.081444770675	0.000000000000	0.000000000000	0.000000000000
0.041231246654	0.338849983303	0.000000000000	0.000403847225	33.063326654545	0.000000000000	298.031375655541	0.000000000000	0.000000000000	0.000000000000	0.849327732586	0.000000000000	0.000717674048	-408.291042661548	0.000000000000	1743.684545243347	0.000000000000	0.000000000000	0.000000000000
0.041330360228	0.338975952892	0.000000000000	0.000404458775	32.773667749719	0.000000000000	296.511141500789	0.000000000000	0.000000000000	0.000000000000	0.849828300584	0.000000000000	0.000718349911	-415.193162129426	0.000000000000	1771.236020930935	0.000000000000	0.000000000000	0.000000000000
0.041429473802	0.339101754768	0.000000000000	0.000405069251	32.484066685455	0.000000000000	294.988070721178	0.000000000000	0.000000000000	0.000000000000	0.850333242434	0.000000000000	0.000719037496	-422.362911373292	0.000000000000	1799.779084985317	0.000000000000	0.000000000000	0.000000000000
0.041528587375	0.339227391714	0.000000000000	0.000405678681	32.194480706486	0.000000000000	293.461883540701	0.000000000000	0.000000000000	0.000000000000	0.850842630708	0.000000000000	0.000719737224	-429.813836268852	0.000000000000	1829.359320186716	0.000000000000	0.000000000000	0.000000000000
0.041627700949	0.339352866597	0.000000000000	0.000406287092	31.904865735882	0.000000000000	291.932287795249	0.000000000000	0.000000000000	0.000000000000	0.851356539544	0.000000000000	0.000720449531	-437.560309329658	0.000000000000	1860.024818740796	0.000000000000	0.000000000000	0.000000000000
0.041726814523	0.339478182382	0.000000000000	0.000406894516	31.615176266575	0.000000000000	290.398978322204	0.000000000000	0.000000000000	0.000000000000	0.851875044671	0.000000000000	0.000721174866	-445.617585746068	0.000000000000	1891.826329501386	0.000000000000	0.000000000000	0.000000000000
0.041825928096	0.339603342130	0.000000000000	0.000407500982	31.325365251082	0.000000000000	288.861636327027	0.000000000000	0.000000000000	0.000000000000	0.852398223425	0.000000000000	0.000721913692	-454.001863248895	0.000000000000	1924.817412710121	0.000000000000	0.000000000000	0.000000000000
0.041925041670	0.339728349003	0.000000000000	0.000408106523	31.035383967422	0.000000000000	287.319928725991	0.000000000000	0.000000000000	0.000000000000	0.852926154769	0.000000000000	0.000722666489	-462.730345996025	0.000000000000	1959.054602240425	0.000000000000	0.000000000000	0.000000000000
0.042024155244	0.339853206271	0.000000000000	0.000408711172	30.745181869742	0.000000000000	285.773507467860	0.000000000000	0.000000000000	0.000000000000	0.853458919306	0.000000000000	0.000723433752	-471.821312683683	0.000000000000	1994.597575268301	0.000000000000	0.000000000000	0.000000000000
0.042123268818	0.339977917315	0.000000000000	0.000409314963	30.454706415766	0.000000000000	284.222008836491	0.000000000000	0.000000000000	0.000000000000	0.853996599282	0.000000000000	0.000724215993	-481.294189059072	0.000000000000	2031.509329103500	0.000000000000	0.000000000000	0.000000000000
0.042222382391	0.340102485632	0.000000000000	0.000409917931	30.163902873331	0.000000000000	282.665052737975	0.000000000000	0.000000000000	0.000000000000	0.854539278595	0.000000000000	0.000725013739	-491.169624995978	0.000000000000	2069.856364762997	0.000000000000	0.000000000000	0.000000000000
0.042321495965	0.340226914845	0.000000000000	0.000410520113	29.872714084529	0.000000000000	281.102241975671	0.000000000000	0.000000000000	0.000000000000	0.855087042793	0.000000000000	0.000725827537	-501.469576267161	0.000000000000	2109.708876659861	0.000000000000	0.000000000000	0.000000000000
0.042420609539	0.340351208702	0.000000000000	0.000411121549	29.581080211660	0.000000000000	279.533161520267	0.000000000000	0.000000000000	0.000000000000	0.855639979060	0.000000000000	0.000726657952	-512.217391097740	0.000000000000	2151.140947475511	0.000000000000	0.000000000000	0.000000000000
0.042519723112	0.340475371090	0.000000000000	0.000411722276	29.288938425643	0.000000000000	277.957377779799	0.000000000000	0.000000000000	0.000000000000	0.856198176203	0.000000000000	0.000727505566	-523.437901529524	0.000000000000	2194.230746960985	0.000000000000	0.000000000000	0.000000000000
0.042618836686	0.340599406032	0.000000000000	0.000412322337	28.996222555486	0.000000000000	276.374437879205	0.000000000000	0.000000000000	0.000000000000	0.856761724624	0.000000000000	0.000728370984	-535.157519545127	0.000000000000	2239.060732975394	0.000000000000	0.000000000000	0.000000000000
0.042717950260	0.340723317703	0.000000000000	0.000412921775	28.702862678762	0.000000000000	274.783868958210	0.000000000000	0.000000000000	0.000000000000	0.857330716283	0.000000000000	0.000729254827	-547.404337797929	0.000000000000	2285.717852548215	0.000000000000	0.000000000000	0.000000000000
0.042817063833	0.340847110432	0.000000000000	0.000413520634	28.408784645899	0.000000000000	273.185177498337	0.000000000000	0.000000000000	0.000000000000	0.857905244647	0.000000000000	0.000730157741	-560.208234656581	0.000000000000	2334.293740093869	0.000000000000	0.000000000000	0.000000000000
0.042916177407	0.340970788711	0.000000000000	0.000414118960	28.113909531168	0.000000000000	271.577848699446	0.000000000000	0.000000000000	0.000000000000	0.858485404630	0.000000000000	0.000731080392	-573.600981634226	0.000000000000	2384.884904047837	0.000000000000	0.000000000000	0.000000000000
0.043015290981	0.341094357201	0.000000000000	0.000414716803	27.818152943686	0.000000000000	269.961345983017	0.000000000000	0.000000000000	0.000000000000	0.859071292508	0.000000000000	0.000732023467	-587.616342503742	0.000000000000	2437.592863128645	0.000000000000	0.000000000000	0.000000000000
0.043114404554	0.341217820744	0.000000000000	0.000415314213	27.521424371546	0.000000000000	268.335110434615	0.000000000000	0.000000000000	0.000000000000	0.859663005822	0.000000000000	0.000732987679	-602.290192561009	0.000000000000	2492.524328581272	0.000000000000	0.000000000000	0.000000000000
0.043213518128	0.341341184369	0.000000000000	0.000415911241	27.223626460636	0.000000000000	266.698560286478	0.000000000000	0.000000000000	0.000000000000	0.860260643259	0.000000000000	0.000733973761	-617.660639576153	0.000000000000	2549.791364231013	0.000000000000	0.000000000000	0.000000000000
0.043312631702	0.341464453300	0.000000000000	0.000416507943	26.924654217807	0.000000000000	265.051090478114	0.000000000000	0.000000000000	0.000000000000	0.860864304502	0.000000000000	0.000734982475	-633.768135912183	0.000000000000	2609.511485592581	0.000000000000	0.000000000000	0.000000000000
0.043411745275	0.341587632968	0.000000000000	0.000417104377	26.624394226187	0.000000000000	263.392072193392	0.000000000000	0.000000000000	0.000000000000	0.861474090063	0.000000000000	0.000736014604	-650.655586970433	0.000000000000	2671.807712926930	0.000000000000	0.000000000000	0.000000000000
0.043510858849	0.341710729018	0.000000000000	0.000417700601	26.322724001701	0.000000000000	261.720852272388	0.000000000000	0.000000000000	0.000000000000	0.862090101069	0.000000000000	0.000737070959	-668.368452327020	0.000000000000	2736.808562163020	0.000000000000	0.000000000000	0.000000000000
0.043609972423	0.341833747321	0.000000000000	0.000418296679	26.019511634483	0.000000000000	260.036752327256	0.000000000000	0.000000000000	0.000000000000	0.862712439025	0.000000000000	0.000738152376	-686.954834071835	0.000000000000	2804.647951037501	0.000000000000	0.000000000000	0.000000000000
0.043709085997	0.341956693983	0.000000000000	0.000418892674	25.714615985195	0.000000000000	258.339067305581	0.000000000000	0.000000000000	0.000000000000	0.863341205527	0.000000000000	0.000739259719	-706.465542709586	0.000000000000	2875.464983750357	0.000000000000	0.000000000000	0.000000000000
0.043808199570	0.342079575355	0.000000000000	0.000419488656	25.407887726293	0.000000000000	256.627063222249	0.000000000000	0.000000000000	0.000000000000	0.863976501931	0.000000000000	0.000740393878	-726.954114003650	0.000000000000	2949.403521831862	0.000000000000	0.000000000000	0.000000000000
0.043907313144	0.342202398048	0.000000000000	0.000420084695	25.099170545029	0.000000000000	254.899974961940	0.000000000000	0.000000000000	0.000000000000	0.864618428960	0.000000000000	0.000741555771	-748.476540976327	0.000000000000	3026.610768700862	0.000000000000	0.000000000000	0.000000000000
0.044006426718	0.342325168934	0.000000000000	0.000420680867	24.788252991250	0.000000000000	253.157064989452	0.000000000000	0.000000000000	0.000000000000	0.865267086283	0.000000000000	0.000742746344	-771.080519371998	0.000000000000	3107.201829412401	0.000000000000	0.000000000000	0.000000000000
0.044105540291	0.342447895166	0.000000000000	0.000421277248	24.475106219620	0.000000000000	251.397347205864	0.000000000000	0.000000000000	0.000000000000	0.865922572065	0.000000000000	0.000743966571	-794.834971753707	0.000000000000	3191.355748439597	0.000000000000	0.000000000000	0.000000000000
0.044204653865	0.342570584177	0.000000000000	0.000421873921	24.159829672669	0.000000000000	249.619653960087	0.000000000000	0.000000000000	0.000000000000	0.866584982282	0.000000000000	0.000745217454	-819.803147461031	0.000000000000	3279.225657526919	0.000000000000	0.000000000000	0.000000000000
0.044303767439	0.342693243690	0.000000000000	0.000422470971	23.842545250749	0.000000000000	247.822805654844	0.000000000000	0.000000000000	0.000000000000	0.867254409842	0.000000000000	0.000746500021	-846.046448515536	0.000000000000	3370.950190527505	0.000000000000	0.000000000000	0.000000000000
0.044402881012	0.342815881716	0.000000000000	0.000423068488	23.523331418700	0.000000000000	246.005695845746	0.000000000000	0.000000000000	0.000000000000	0.867930943616	0.000000000000	0.000747815331	-873.628378798918	0.000000000000	3466.665335238091	0.000000000000	0.000000000000	0.000000000000
0.044501994586	0.342938506557	0.000000000000	0.000423666565	23.202188698039	0.000000000000	244.167320386409	0.000000000000	0.000000000000	0.000000000000	0.868614667392	0.000000000000	0.000749164464	-902.614857012685	0.000000000000	3566.504750664702	0.000000000000	0.000000000000	0.000000000000
0.044601108160	0.343061126811	0.000000000000	0.000424265302	22.879048660922	0.000000000000	242.306749332283	0.000000000000	0.000000000000	0.000000000000	0.869305658731	0.000000000000	0.000750548530	-933.073576012028	0.000000000000	3670.597089616858	0.000000000000	0.000000000000	0.000000000000
0.044700221733	0.343183751383	0.000000000000	0.000424864803	22.553779573975	0.000000000000	240.423108792998	0.000000000000	0.000000000000	0.000000000000	0.870003987747	0.000000000000	0.000751968661	-965.072831563942	0.000000000000	3779.061507887221	0.000000000000	0.000000000000	0.000000000000
0.044799335307	0.343306389484	0.000000000000	0.000425465175	22.226109609796	0.000000000000	238.515669636949	0.000000000000	0.000000000000	0.000000000000	0.870709715745	0.000000000000	0.000753426008	-998.680373580973	0.000000000000	3892.003293578571	0.000000000000	0.000000000000	0.000000000000
0.044898448881	0.343429050648	0.000000000000	0.000426066533	21.895688111106	0.000000000000	236.583773638172	0.000000000000	0.000000000000	0.000000000000	0.871422893708	0.000000000000	0.000754921746	-1033.961790578578	0.000000000000	4009.507392349786	0.000000000000	0.000000000000	0.000000000000
0.044997562455	0.343551744727	0.000000000000	0.000426668998	21.562131859604	0.000000000000	234.626785182824	0.000000000000	0.000000000000	0.000000000000	0.872143560606	0.000000000000	0.000756457060	-1070.978684185010	0.000000000000	4131.631202552629	0.000000000000	0.000000000000	0.000000000000
0.045096676028	0.343674481891	0.000000000000	0.000427272697	21.225019861087	0.000000000000	232.644109215257	0.000000000000	0.000000000000	0.000000000000	0.872871741492	0.000000000000	0.000758033150	-1109.786654626564	0.000000000000	4258.396926860616	0.000000000000	0.000000000000	0.000000000000
0.045195789602	0.343797272627	0.000000000000	0.000427877762	20.883885043628	0.000000000000	230.635215396334	0.000000000000	0.000000000000	0.000000000000	0.873607445378	0.000000000000	0.000759651225	-1150.432894611102	0.000000000000	4389.782754892275	0.000000000000	0.000000000000	0.000000000000
0.045294903176	0.343920127726	0.000000000000	0.000428484334	20.538204369866	0.000000000000	228.599666644835	0.000000000000	0.000000000000	0.000000000000	0.874350662869	0.000000000000	0.000761312490	-1192.953312261782	0.000000000000	4525.712696075385	0.000000000000	0.000000000000	0.000000000000
0.045394016749	0.344043058268	0.000000000000	0.000429092561	20.187387895772	0.000000000000	226.537151648386	0.000000000000	0.000000000000	0.000000000000	0.875101363554	0.000000000000	0.000763018152	-1237.369115366147	0.000000000000	4666.044936575036	0.000000000000	0.000000000000	0.000000000000
0.045493130323	0.344166075597	0.000000000000	0.000429702597	19.830767031150	0.000000000000	224.447521398612	0.000000000000	0.000000000000	0.000000000000	0.875859493131	0.000000000000	0.000764769399	-1283.682799246413	0.000000000000	4810.558648435564	0.000000000000	0.000000000000	0.000000000000
0.045592243897	0.344289191291	0.000000000000	0.000430314606	19.467582202009	0.000000000000	222.330829915637	0.000000000000	0.000000000000	0.000000000000	0.876624970274	0.000000000000	0.000766567403	-1331.873493809479	0.000000000000	4958.939247364498	0.000000000000	0.000000000000	0.000000000000
0.045691357470	0.344412417121	0.000000000000	0.000430928761	19.096970149758	0.000000000000	220.187379246280	0.000000000000	0.000000000000	0.000000000000	0.877397683242	0.000000000000	0.000768413301	-1381.891645475221	0.000000000000	5110.762187998450	0.000000000000	0.000000000000	0.000000000000
0.045790471044	0.344535764998	0.000000000000	0.000431545240	18.717951264802	0.000000000000	218.017768594772	0.000000000000	0.000000000000	0.000000000000	0.878177486243	0.000000000000	0.000770308190	-1433.653040004128	0.000000000000	5265.475510619645	0.000000000000	0.000000000000	0.000000000000
0.045889584618	0.344659246906	0.000000000000	0.000432164235	18.329417534500	0.000000000000	215.822947119636	0.000000000000	0.000000000000	0.000000000000	0.878964195582	0.000000000000	0.000772253106	-1487.032215928858	0.000000000000	5422.381518468915	0.000000000000	0.000000000000	0.000000000000
0.045988698191	0.344782874826	0.000000000000	0.000432785945	17.930121934553	0.000000000000	213.604269494341	0.000000000000	0.000000000000	0.000000000000	0.879757585625	0.000000000000	0.000774249020	-1541.855378223924	0.000000000000	5580.618175171448	0.000000000000	0.000000000000	0.000000000000
0.046087811765	0.344906660638	0.000000000000	0.000433410578	17.518670373706	0.000000000000	211.363552788046	0.000000000000	0.000000000000	0.000000000000	0.880557384650	0.000000000000	0.000776296811	-1597.893000354337	0.000000000000	5739.141069253949	0.000000000000	0.000000000000	0.000000000000
0.046186925339	0.345030616011	0.000000000000	0.000434038353	17.093517625516	0.000000000000	209.103132572517	0.000000000000	0.000000000000	0.000000000000	0.881363270657	0.000000000000	0.000778397254	-1654.852401037001	0.000000000000	5896.707093680920	0.000000000000	0.000000000000	0.000000000000
0.046286038912	0.345154752269	0.000000000000	0.000434669499	16.652969001418	0.000000000000	206.825915426513	0.000000000000	0.000000000000	0.000000000000	0.882174867246	0.000000000000	0.000780551000	-1712.370698840502	0.000000000000	6051.861320769232	0.000000000000	0.000000000000	0.000000000000
0.046385152486	0.345279080247	0.000000000000	0.000435304254	16.195189821301	0.000000000000	204.535424220566	0.000000000000	0.000000000000	0.000000000000	0.882991739705	0.000000000000	0.000782758553	-1770.008678757086	0.000000000000	6202.928893376812	0.000000000000	0.000000000000	0.000000000000
0.046484266060	0.345403610116	0.000000000000	0.000435942866	15.718224967852	0.000000000000	202.235831786418	0.000000000000	0.000000000000	0.000000000000	0.883813391452	0.000000000000	0.000785020249	-1827.246240986346	0.000000000000	6348.014063804069	0.000000000000	0.000000000000	0.000000000000
0.046583379634	0.345528351199	0.000000000000	0.000436585594	15.220030891171	0.000000000000	199.931977906762	0.000000000000	0.000000000000	0.000000000000	0.884639261053	0.000000000000	0.000787336230	-1883.480228385006	0.000000000000	6485.008737826319	0.000000000000	0.000000000000	0.000000000000
0.046682493207	0.345653311763	0.000000000000	0.000437232704	14.698522292178	0.000000000000	197.629364125622	0.000000000000	0.000000000000	0.000000000000	0.885468720009	0.000000000000	0.000789706423	-1938.025523660566	0.000000000000	6611.612951712310	0.000000000000	0.000000000000	0.000000000000
0.046781606781	0.345778498804	0.000000000000	0.000437884472	14.151635231571	0.000000000000	195.334120850588	0.000000000000	0.000000000000	0.000000000000	0.886301071568	0.000000000000	0.000792130519	-1990.120342437518	0.000000000000	6725.369542266541	0.000000000000	0.000000000000	0.000000000000
0.046880720355	0.345903917815	0.000000000000	0.000438541181	13.577407576950	0.000000000000	193.052941732519	0.000000000000	0.000000000000	0.000000000000	0.887135550807	0.000000000000	0.000794607940	-2038.936591451920	0.000000000000	6823.714778993706	0.000000000000	0.000000000000	0.000000000000
0.046979833928	0.346029572550	0.000000000000	0.000439203120	12.974076326465	0.000000000000	190.792981580578	0.000000000000	0.000000000000	0.000000000000	0.887971326233	0.000000000000	0.000797137828	-2083.595980899916	0.000000000000	6904.045845446411	0.000000000000	0.000000000000	0.000000000000
0.047078947502	0.346155464798	0.000000000000	0.000439870583	12.340189568960	0.000000000000	188.561716150051	0.000000000000	0.000000000000	0.000000000000	0.888807503114	0.000000000000	0.000799719020	-2123.192248718085	0.000000000000	6963.804744726914	0.000000000000	0.000000000000	0.000000000000
0.047178061076	0.346281594159	0.000000000000	0.000440543870	11.674728677321	0.000000000000	186.366765040114	0.000000000000	0.000000000000	0.000000000000	0.889643128745	0.000000000000	0.000802350033	-2156.819371463293	0.000000000000	7000.576514045412	0.000000000000	0.000000000000	0.000000000000
0.047277174649	0.346407957849	0.000000000000	0.000441223279	10.977233936192	0.000000000000	184.215682566808	0.000000000000	0.000000000000	0.000000000000	0.890477199730	0.000000000000	0.000805029055	-2183.605006301766	0.000000000000	7012.197651716414	0.000000000000	0.000000000000	0.000000000000
0.047376288223	0.346534550530	0.000000000000	0.000441909111	10.247924615060	0.000000000000	182.115725411780	0.000000000000	0.000000000000	0.000000000000	0.891308671305	0.000000000000	0.000807753935	-2202.747699064044	0.000000000000	6996.868647215942	0.000000000000	0.000000000000	0.000000000000
0.047475401797	0.346661364187	0.000000000000	0.000442601660	9.487802798260	0.000000000000	180.073609680182	0.000000000000	0.000000000000	0.000000000000	0.892136468614	0.000000000000	0.000810522185	-2213.555679019437	0.000000000000	6953.262735389504	0.000000000000	0.000000000000	0.000000000000
0.047574515370	0.346788388054	0.000000000000	0.000443301219	8.698729596070	0.000000000000	178.095273053033	0.000000000000	0.000000000000	0.000000000000	0.892959499694	0.000000000000	0.000813330988	-2215.484465811237	0.000000000000	6880.621846471152	0.000000000000	0.000000000000	0.000000000000
0.047673628944	0.346915608608	0.000000000000	0.000444008069	7.883463014531	0.000000000000	176.185659382833	0.000000000000	0.000000000000	0.000000000000	0.893776669833	0.000000000000	0.000816177211	-2208.170161889565	0.000000000000	6778.830525356624	0.000000000000	0.000000000000	0.000000000000
0.047772742518	0.347043009610	0.000000000000	0.000444722483	7.045649024411	0.000000000000	174.348542803794	0.000000000000	0.000000000000	0.000000000000	0.894586896813	0.000000000000	0.000819057423	-2191.455305390603	0.000000000000	6648.459580850474	0.000000000000	0.000000000000	0.000000000000
0.047871856091	0.347170572235	0.000000000000	0.000445444716	6.189761084236	0.000000000000	172.586406018078	0.000000000000	0.000000000000	0.000000000000	0.895389126485	0.000000000000	0.000821967928	-2165.404576228677	0.000000000000	6490.773443263053	0.000000000000	0.000000000000	0.000000000000
0.047970969665	0.347298275255	0.000000000000	0.000446175012	5.320988251431	0.000000000000	170.900382959410	0.000000000000	0.000000000000	0.000000000000	0.896182348052	0.000000000000	0.000824904799	-2130.308472271513	0.000000000000	6307.698464120839	0.000000000000	0.000000000000	0.000000000000
0.048070083239	0.347426095288	0.000000000000	0.000446913589	4.445077362867	0.000000000000	169.290270079924	0.000000000000	0.000000000000	0.000000000000	0.896965608429	0.000000000000	0.000827863911	-2086.674210752869	0.000000000000	6101.753261067704	0.000000000000	0.000000000000	0.000000000000
0.048169196813	0.347554007094	0.000000000000	0.000447660648	3.568139701378	0.000000000000	167.754603943190	0.000000000000	0.000000000000	0.000000000000	0.897738025097	0.000000000000	0.000830840994	-2035.204399658744	0.000000000000	5875.946110417669	0.000000000000	0.000000000000	0.000000000000
0.048268310386	0.347681983919	0.000000000000	0.000448416363	2.696436382239	0.000000000000	166.290796576754	0.000000000000	0.000000000000	0.000000000000	0.898498796958	0.000000000000	0.000833831671	-1976.765263200544	0.000000000000	5633.647698007181	0.000000000000	0.000000000000	0.000000000000
0.048367423960	0.347809997859	0.000000000000	0.000449180883	1.836158674220	0.000000000000	164.895315131222	0.000000000000	0.000000000000	0.000000000000	0.899247212798	0.000000000000	0.000836831509	-1912.347199099393	0.000000000000	5378.449737635076	0.000000000000	0.000000000000	0.000000000000
0.048466537534	0.347938020241	0.000000000000	0.000449954329	0.993219406129	0.000000000000	163.563889426985	0.000000000000	0.000000000000	0.000000000000	0.899982657173	0.000000000000	0.000839836065	-1843.021047607839	0.000000000000	5114.020755893202	0.000000000000	0.000000000000	0.000000000000
0.048565651107	0.348066021993	0.000000000000	0.000450736792	0.173061986386	0.000000000000	162.291743702389	0.000000000000	0.000000000000	0.000000000000	0.900704613656	0.000000000000	0.000842840929	-1769.879559383973	0.000000000000	4843.980174596093	0.000000000000	0.000000000000	0.000000000000
0.048664764681	0.348193974015	0.000000000000	0.000451528336	-0.619406529580	0.000000000000	161.073696503177	0.000000000000	0.000000000000	0.000000000000	0.901412666765	0.000000000000	0.000845841764	-1694.030178392654	0.000000000000	4571.819417732235	0.000000000000	0.000000000000	0.000000000000
0.048763878255	0.348321847510	0.000000000000	0.000452328994	-1.380018983746	0.000000000000	159.904461593593	0.000000000000	0.000000000000	0.000000000000	0.902106500739	0.000000000000	0.000848834347	-1616.562290896615	0.000000000000	4300.701040808174	0.000000000000	0.000000000000	0.000000000000
0.048862991828	0.348449614288	0.000000000000	0.000453138769	-2.105437811232	0.000000000000	158.778881341729	0.000000000000	0.000000000000	0.000000000000	0.902785894207	0.000000000000	0.000851814595	-1538.460646448780	0.000000000000	4033.427064579641	0.000000000000	0.000000000000	0.000000000000
0.048962105402	0.348577247015	0.000000000000	0.000453957634	-2.793124537412	0.000000000000	157.691995053022	0.000000000000	0.000000000000	0.000000000000	0.903450714492	0.000000000000	0.000854778597	-1460.613467757813	0.000000000000	3772.405833734296	0.000000000000	0.000000000000	0.000000000000
0.049061218976	0.348704719432	0.000000000000	0.000454785536	-3.441320329213	0.000000000000	156.639137662231	0.000000000000	0.000000000000	0.000000000000	0.904100910831	0.000000000000	0.000857722631	-1383.798269233780	0.000000000000	3519.634668424766	0.000000000000	0.000000000000	0.000000000000
0.049160332549	0.348832006520	0.000000000000	0.000455622392	-4.048998301116	0.000000000000	155.616006376298	0.000000000000	0.000000000000	0.000000000000	0.904736506766	0.000000000000	0.000860643180	-1308.675326687436	0.000000000000	3276.702203787048	0.000000000000	0.000000000000	0.000000000000
0.049259446123	0.348959084623	0.000000000000	0.000456468097	-4.615795736390	0.000000000000	154.618700391063	0.000000000000	0.000000000000	0.000000000000	0.905357592039	0.000000000000	0.000863536944	-1235.786863818748	0.000000000000	3044.806797302353	0.000000000000	0.000000000000	0.000000000000
0.049358559697	0.349085931534	0.000000000000	0.000457322517	-5.141932178197	0.000000000000	153.643736331717	0.000000000000	0.000000000000	0.000000000000	0.905964314305	0.000000000000	0.000866400846	-1165.561097958122	0.000000000000	2824.787766039822	0.000000000000	0.000000000000	0.000000000000
0.049457673270	0.349212526545	0.000000000000	0.000458185498	-5.628120473481	0.000000000000	152.688044459433	0.000000000000	0.000000000000	0.000000000000	0.906556870934	0.000000000000	0.000869232032	-1098.320042596177	0.000000000000	2617.164725517542	0.000000000000	0.000000000000	0.000000000000
0.049556786844	0.349338850461	0.000000000000	0.000459056864	-6.075476683597	0.000000000000	151.748950773944	0.000000000000	0.000000000000	0.000000000000	0.907135501124	0.000000000000	0.000872027869	-1034.289807767147	0.000000000000	2422.181104106674	0.000000000000	0.000000000000	0.000000000000
0.049655900418	0.349464883983	0.000000000000	0.000459938411	-6.485010838030	0.000000000000	150.823960712325	0.000000000000	0.000000000000	0.000000000000	0.907700478849	0.000000000000	0.000874785861	-973.609172806956	0.000000000000	2239.840673252359	0.000000000000	0.000000000000	0.000000000000
0.049755013992	0.349590614106	0.000000000000	0.000460825974	-6.858183127153	0.000000000000	149.910938744071	0.000000000000	0.000000000000	0.000000000000	0.908252104514	0.000000000000	0.000877503978	-916.344406553409	0.000000000000	2069.957412969575	0.000000000000	0.000000000000	0.000000000000
0.049854127565	0.349716024451	0.000000000000	0.000461721284	-7.196759366674	0.000000000000	149.008221935767	0.000000000000	0.000000000000	0.000000000000	0.908790700889	0.000000000000	0.000880180138	-862.504912727779	0.000000000000	1912.204917871576	0.000000000000	0.000000000000	0.000000000000
0.049953241139	0.349841101601	0.000000000000	0.000462624099	-7.502679156795	0.000000000000	148.114415012407	0.000000000000	0.000000000000	0.000000000000	0.909316606163	0.000000000000	0.000882812538	-812.051330742062	0.000000000000	1766.144167025156	0.000000000000	0.000000000000	0.000000000000
0.050052354713	0.349965833438	0.000000000000	0.000463534164	-7.777932673156	0.000000000000	147.228351699217	0.000000000000	0.000000000000	0.000000000000	0.909830169437	0.000000000000	0.000885399560	-764.905856146367	0.000000000000	1631.254935732465	0.000000000000	0.000000000000	0.000000000000
0.050151468286	0.350090209072	0.000000000000	0.000464451213	-8.024518194764	0.000000000000	146.349062660570	0.000000000000	0.000000000000	0.000000000000	0.910331746502	0.000000000000	0.000887939759	-720.961338801812	0.000000000000	1506.962372939281	0.000000000000	0.000000000000	0.000000000000
0.050250581860	0.350214218760	0.000000000000	0.000465374971	-8.244408311400	0.000000000000	145.475746377817	0.000000000000	0.000000000000	0.000000000000	0.910821696238	0.000000000000	0.000890431855	-680.089151343269	0.000000000000	1392.659045362910	0.000000000000	0.000000000000	0.000000000000
0.050349695434	0.350337853830	0.000000000000	0.000466305153	-8.439523886832	0.000000000000	144.607743224544	0.000000000000	0.000000000000	0.000000000000	0.911300377566	0.000000000000	0.000892874715	-642.145847789318	0.000000000000	1287.722794727049	0.000000000000	0.000000000000	0.000000000000
0.050448809007	0.350461106603	0.000000000000	0.000467241471	-8.611714739286	0.000000000000	143.744512749319	0.000000000000	0.000000000000	0.000000000000	0.911768146912	0.000000000000	0.000895267349	-606.978684521827	0.000000000000	1191.530854403161	0.000000000000	0.000000000000	0.000000000000
0.050547922581	0.350583970316	0.000000000000	0.000468183629	-8.762746007614	0.000000000000	142.885614028070	0.000000000000	0.000000000000	0.000000000000	0.912225356126	0.000000000000	0.000897608898	-574.430107311823	0.000000000000	1103.470713647941	0.000000000000	0.000000000000	0.000000000000
0.050647036155	0.350706439051	0.000000000000	0.000469131327	-8.894289220260	0.000000000000	142.030688852248	0.000000000000	0.000000000000	0.000000000000	0.912672350802	0.000000000000	0.000899898619	-544.341323655101	0.000000000000	1022.948218690914	0.000000000000	0.000000000000	0.000000000000
0.050746149728	0.350828507663	0.000000000000	0.000470084262	-9.007917169736	0.000000000000	141.179447469707	0.000000000000	0.000000000000	0.000000000000	0.913109468953	0.000000000000	0.000902135884	-516.555083850576	0.000000000000	949.393374270065	0.000000000000	0.000000000000	0.000000000000
0.050845263302	0.350950171715	0.000000000000	0.000471042129	-9.105101805579	0.000000000000	140.331656581891	0.000000000000	0.000000000000	0.000000000000	0.913537039976	0.000000000000	0.000904320162	-490.917790685879	0.000000000000	882.264267735624	0.000000000000	0.000000000000	0.000000000000
0.050944376876	0.351071427418	0.000000000000	0.000472004622	-9.187214458429	0.000000000000	139.487129299431	0.000000000000	0.000000000000	0.000000000000	0.913955383895	0.000000000000	0.000906451017	-467.281049186371	0.000000000000	821.049488594252	0.000000000000	0.000000000000	0.000000000000
0.051043490449	0.351192271570	0.000000000000	0.000472971433	-9.255527821350	0.000000000000	138.645716779444	0.000000000000	0.000000000000	0.000000000000	0.914364810806	0.000000000000	0.000908528097	-445.502756809033	0.000000000000	765.269364967412	0.000000000000	0.000000000000	0.000000000000
0.051142604023	0.351312701506	0.000000000000	0.000473942256	-9.311219215405	0.000000000000	137.807301293552	0.000000000000	0.000000000000	0.000000000000	0.914765620520	0.000000000000	0.000910551127	-425.447822260283	0.000000000000	714.476288531208	0.000000000000	0.000000000000	0.000000000000
0.051241717597	0.351432715045	0.000000000000	0.000474916785	-9.355374748983	0.000000000000	136.971790499822	0.000000000000	0.000000000000	0.000000000000	0.915158102350	0.000000000000	0.000912519903	-406.988588854551	0.000000000000	668.254353349663	0.000000000000	0.000000000000	0.000000000000
0.051340831171	0.351552310445	0.000000000000	0.000475894715	-9.388994062071	0.000000000000	136.139112722565	0.000000000000	0.000000000000	0.000000000000	0.915542535029	0.000000000000	0.000914434284	-390.005026666518	0.000000000000	626.218492735562	0.000000000000	0.000000000000	0.000000000000
0.051439944744	0.351671486365	0.000000000000	0.000476875743	-9.412995414209	0.000000000000	135.309213072242	0.000000000000	0.000000000000	0.000000000000	0.915919186734	0.000000000000	0.000916294188	-374.384747060554	0.000000000000	588.013262329606	0.000000000000	0.000000000000	0.000000000000
0.051539058318	0.351790241823	0.000000000000	0.000477859570	-9.428220924819	0.000000000000	134.482050259428	0.000000000000	0.000000000000	0.000000000000	0.916288315186	0.000000000000	0.000918099585	-360.022883691003	0.000000000000	553.311386931537	0.000000000000	0.000000000000	0.000000000000
0.051638171892	0.351908576161	0.000000000000	0.000478845897	-9.435441826592	0.000000000000	133.657593983133	0.000000000000	0.000000000000	0.000000000000	0.916650167822	0.000000000000	0.000919850496	-346.821875809998	0.000000000000	521.812162919416	0.000000000000	0.000000000000	0.000000000000
0.051737285465	0.352026489014	0.000000000000	0.000479834430	-9.435363625946	0.000000000000	132.835822791268	0.000000000000	0.000000000000	0.000000000000	0.917004982021	0.000000000000	0.000921546980	-334.691182662640	0.000000000000	493.239786876259	0.000000000000	0.000000000000	0.000000000000
0.051836399039	0.352143980281	0.000000000000	0.000480824879	-9.428631094732	0.000000000000	132.016722328241	0.000000000000	0.000000000000	0.000000000000	0.917352985357	0.000000000000	0.000923189140	-323.546951804017	0.000000000000	467.341663747823	0.000000000000	0.000000000000	0.000000000000
0.051935512613	0.352261050101	0.000000000000	0.000481816957	-9.415833043304	0.000000000000	131.200283900714	0.000000000000	0.000000000000	0.000000000000	0.917694395901	0.000000000000	0.000924777114	-313.311659231417	0.000000000000	443.886733959688	0.000000000000	0.000000000000	0.000000000000
0.052034626186	0.352377698823	0.000000000000	0.000482810381	-9.397506839621	0.000000000000	130.386503302474	0.000000000000	0.000000000000	0.000000000000	0.918029422523	0.000000000000	0.000926311070	-303.913735153830	0.000000000000	422.663847777823	0.000000000000	0.000000000000	0.000000000000
0.052133739760	0.352493926990	0.000000000000	0.000483804873	-9.374142656625	0.000000000000	129.575379851587	0.000000000000	0.000000000000	0.000000000000	0.918358265229	0.000000000000	0.000927791207	-295.287185924792	0.000000000000	403.480206635260	0.000000000000	0.000000000000	0.000000000000
0.052232853334	0.352609735315	0.000000000000	0.000484800159	-9.346187439723	0.000000000000	128.766915601076	0.000000000000	0.000000000000	0.000000000000	0.918681115487	0.000000000000	0.000929217751	-287.371219982026	0.000000000000	386.159884203844	0.000000000000	0.000000000000	0.000000000000
0.052331966907	0.352725124668	0.000000000000	0.000485795970	-9.314048592483	0.000000000000	127.961114690110	0.000000000000	0.000000000000	0.000000000000	0.918998156570	0.000000000000	0.000930590949	-280.109883520794	0.000000000000	370.542434950672	0.000000000000	0.000000000000	0.000000000000
0.052431080481	0.352840096055	0.000000000000	0.000486792041	-9.278097389226	0.000000000000	127.157982811729	0.000000000000	0.000000000000	0.000000000000	0.919309563896	0.000000000000	0.000931911071	-273.451709937799	0.000000000000	356.481593930700	0.000000000000	0.000000000000	0.000000000000
0.052530194055	0.352954650605	0.000000000000	0.000487788114	-9.238672119215	0.000000000000	126.357526772617	0.000000000000	0.000000000000	0.000000000000	0.919615505359	0.000000000000	0.000933178409	-267.349385766431	0.000000000000	343.844068684261	0.000000000000	0.000000000000	0.000000000000
0.052629307629	0.353068789558	0.000000000000	0.000488783934	-9.196080979471	0.000000000000	125.559754130568	0.000000000000	0.000000000000	0.000000000000	0.919916141665	0.000000000000	0.000934393267	-261.759434804042	0.000000000000	332.508422000301	0.000000000000	0.000000000000	0.000000000000
0.052728421202	0.353182514251	0.000000000000	0.000489779252	-9.150604725121	0.000000000000	124.764672892068	0.000000000000	0.000000000000	0.000000000000	0.920211626652	0.000000000000	0.000935555970	-256.641921353281	0.000000000000	322.364042827610	0.000000000000	0.000000000000	0.000000000000
0.052827534776	0.353295826110	0.000000000000	0.000490773824	-9.102499099187	0.000000000000	123.972291262799	0.000000000000	0.000000000000	0.000000000000	0.920502107608	0.000000000000	0.000936666853	-251.960172913439	0.000000000000	313.310201620963	0.000000000000	0.000000000000	0.000000000000
0.052926648350	0.353408726636	0.000000000000	0.000491767412	-9.051997049876	0.000000000000	123.182617436815	0.000000000000	0.000000000000	0.000000000000	0.920787725575	0.000000000000	0.000937726267	-247.680522227165	0.000000000000	305.255185790029	0.000000000000	0.000000000000	0.000000000000
0.053025761923	0.353521217401	0.000000000000	0.000492759781	-8.999310751872	0.000000000000	122.395659417205	0.000000000000	0.000000000000	0.000000000000	0.921068615644	0.000000000000	0.000938734571	-243.772068279018	0.000000000000	298.115510580537	0.000000000000	0.000000000000	0.000000000000
0.053124875497	0.353633300035	0.000000000000	0.000493750705	-8.944633451017	0.000000000000	121.611424864685	0.000000000000	0.000000000000	0.000000000000	0.921344907241	0.000000000000	0.000939692137	-240.206455625582	0.000000000000	291.815200604863	0.000000000000	0.000000000000	0.000000000000
0.053223989071	0.353744976223	0.000000000000	0.000494739960	-8.888141141026	0.000000000000	120.829920964859	0.000000000000	0.000000000000	0.000000000000	0.921616724407	0.000000000000	0.000940599345	-236.957671317372	0.000000000000	286.285137250440	0.000000000000	0.000000000000	0.000000000000
0.053323102644	0.353856247696	0.000000000000	0.000495727330	-8.829994088908	0.000000000000	120.051154311591	0.000000000000	0.000000000000	0.000000000000	0.921884186052	0.000000000000	0.000941456584	-234.001858561766	0.000000000000	281.462467410251	0.000000000000	0.000000000000	0.000000000000
0.053422216218	0.353967116226	0.000000000000	0.000496712602	-8.770338218725	0.000000000000	119.275130800326	0.000000000000	0.000000000000	0.000000000000	0.922147406217	0.000000000000	0.000942264248	-231.317146288869	0.000000000000	277.290069157420	0.000000000000	0.000000000000	0.000000000000
0.053521329792	0.354077583622	0.000000000000	0.000497695570	-8.709306368461	0.000000000000	118.501855529802	0.000000000000	0.000000000000	0.000000000000	0.922406494312	0.000000000000	0.000943022740	-228.883493754685	0.000000000000	273.716070356833	0.000000000000	0.000000000000	0.000000000000
0.053620443365	0.354187651722	0.000000000000	0.000498676033	-8.647019426192	0.000000000000	117.731332705682	0.000000000000	0.000000000000	0.000000000000	0.922661555351	0.000000000000	0.000943732467	-226.682549370245	0.000000000000	270.693416545832	0.000000000000	0.000000000000	0.000000000000
0.053719556939	0.354297322390	0.000000000000	0.000499653794	-8.583587363348	0.000000000000	116.963565548269	0.000000000000	0.000000000000	0.000000000000	0.922912690170	0.000000000000	0.000944393843	-224.697522999700	0.000000000000	268.179484834330	0.000000000000	0.000000000000	0.000000000000
0.053818670513	0.354406597516	0.000000000000	0.000500628662	-8.519110161323	0.000000000000	116.198556192566	0.000000000000	0.000000000000	0.000000000000	0.923159995650	0.000000000000	0.000945007284	-222.913071060669	0.000000000000	266.135741018272	0.000000000000	0.000000000000	0.000000000000
0.053917784086	0.354515479007	0.000000000000	0.000501600453	-8.453678651125	0.000000000000	115.436305585356	0.000000000000	0.000000000000	0.000000000000	0.923403564910	0.000000000000	0.000945573212	-221.315193849435	0.000000000000	264.527437597686	0.000000000000	0.000000000000	0.000000000000
0.054016897660	0.354623968786	0.000000000000	0.000502568986	-8.387375266372	0.000000000000	114.676813371214	0.000000000000	0.000000000000	0.000000000000	0.923643487509	0.000000000000	0.000946092052	-219.891144654488	0.000000000000	263.323350916878	0.000000000000	0.000000000000	0.000000000000
0.054116011234	0.354732068790	0.000000000000	0.000503534085	-8.320274716837	0.000000000000	113.920077764228	0.000000000000	0.000000000000	0.000000000000	0.923879849635	0.000000000000	0.000946564231	-218.629350352381	0.000000000000	262.495556241583	0.000000000000	0.000000000000	0.000000000000
0.054215124808	0.354839780968	0.000000000000	0.000504495581	-8.252444587484	0.000000000000	113.166095400774	0.000000000000	0.000000000000	0.000000000000	0.924112734279	0.000000000000	0.000946990179	-217.519343357456	0.000000000000	262.019240247159	0.000000000000	0.000000000000	0.000000000000
0.054314238381	0.354947107276	0.000000000000	0.000505453308	-8.183945865582	0.000000000000	112.414861166939	0.000000000000	0.000000000000	0.000000000000	0.924342221416	0.000000000000	0.000947370330	-216.551704992381	0.000000000000	261.872551137621	0.000000000000	0.000000000000	0.000000000000
0.054413351955	0.355054049679	0.000000000000	0.000506407106	-8.114833403073	0.000000000000	111.666367997084	0.000000000000	0.000000000000	0.000000000000	0.924568388169	0.000000000000	0.000947705116	-215.718020578733	0.000000000000	262.036487467345	0.000000000000	0.000000000000	0.000000000000
0.054512465529	0.355160610146	0.000000000000	0.000507356820	-8.045156307128	0.000000000000	110.920606629453	0.000000000000	0.000000000000	0.000000000000	0.924791308968	0.000000000000	0.000947994975	-215.010846812175	0.000000000000	262.494827698256	0.000000000000	0.000000000000	0.000000000000
0.054611579102	0.355266790652	0.000000000000	0.000508302300	-7.974958267933	0.000000000000	110.177565315369	0.000000000000	0.000000000000	0.000000000000	0.925011055717	0.000000000000	0.000948240343	-214.423692287396	0.000000000000	263.234103598054	0.000000000000	0.000000000000	0.000000000000
0.054710692676	0.355372593173	0.000000000000	0.000509243400	-7.904277817346	0.000000000000	109.437229466506	0.000000000000	0.000000000000	0.000000000000	0.925227697939	0.000000000000	0.000948441658	-213.951012357323	0.000000000000	264.243621714785	0.000000000000	0.000000000000	0.000000000000
0.054809806250	0.355478019688	0.000000000000	0.000510179979	-7.833148518105	0.000000000000	108.699581227887	0.000000000000	0.000000000000	0.000000000000	0.925441302932	0.000000000000	0.000948599360	-213.588219810200	0.000000000000	265.515538208959	0.000000000000	0.000000000000	0.000000000000
0.054908919823	0.355583072178	0.000000000000	0.000511111901	-7.761599080826	0.000000000000	107.964598961041	0.000000000000	0.000000000000	0.000000000000	0.925651935921	0.000000000000	0.000948713887	-213.331713030845	0.000000000000	267.044992947006	0.000000000000	0.000000000000	0.000000000000
0.055008033397	0.355687752622	0.000000000000	0.000512039035	-7.689653405413	0.000000000000	107.232256620289	0.000000000000	0.000000000000	0.000000000000	0.925859660201	0.000000000000	0.000948785680	-213.178923173907	0.000000000000	268.830308229467	0.000000000000	0.000000000000	0.000000000000
0.055107146971	0.355792063004	0.000000000000	0.000512961253	-7.617330552255	0.000000000000	106.502523011459	0.000000000000	0.000000000000	0.000000000000	0.926064537297	0.000000000000	0.000948815177	-213.128380983362	0.000000000000	270.873254322238	0.000000000000	0.000000000000	0.000000000000
0.055206260544	0.355896005306	0.000000000000	0.000513878433	-7.544644647393	0.000000000000	105.775360923808	0.000000000000	0.000000000000	0.000000000000	0.926266627110	0.000000000000	0.000948802820	-213.179801398277	0.000000000000	273.179375045812	0.000000000000	0.000000000000	0.000000000000
0.055305374118	0.355999581513	0.000000000000	0.000514790458	-7.471604759373	0.000000000000	105.050726158819	0.000000000000	0.000000000000	0.000000000000	0.926465988082	0.000000000000	0.000948749047	-213.334178289423	0.000000000000	275.758346185400	0.000000000000	0.000000000000	0.000000000000
0.055404487692	0.356102793609	0.000000000000	0.000515697213	-7.398214821262	0.000000000000	104.328566525659	0.000000000000	0.000000000000	0.000000000000	0.926662677355	0.000000000000	0.000948654298	-213.593869497263	0.000000000000	278.624296377007	0.000000000000	0.000000000000	0.000000000000
0.055503601265	0.356205643585	0.000000000000	0.000516598589	-7.324473758310	0.000000000000	103.608820979748	0.000000000000	0.000000000000	0.000000000000	0.926856750947	0.000000000000	0.000948519011	-213.962628203751	0.000000000000	281.795935066213	0.000000000000	0.000000000000	0.000000000000
0.055602714839	0.356308133432	0.000000000000	0.000517494481	-7.250376142208	0.000000000000	102.891419283574	0.000000000000	0.000000000000	0.000000000000	0.927048263934	0.000000000000	0.000948343625	-214.445491928615	0.000000000000	285.296174744297	0.000000000000	0.000000000000	0.000000000000
0.055701828413	0.356410265149	0.000000000000	0.000518384789	-7.175913951884	0.000000000000	102.176282912720	0.000000000000	0.000000000000	0.000000000000	0.927237270632	0.000000000000	0.000948128576	-215.048364778926	0.000000000000	289.150669430171	0.000000000000	0.000000000000	0.000000000000
0.055800941987	0.356512040741	0.000000000000	0.000519269415	-7.101080376518	0.000000000000	101.463328439398	0.000000000000	0.000000000000	0.000000000000	0.927423824791	0.000000000000	0.000947874301	-215.777020991245	0.000000000000	293.384316322454	0.000000000000	0.000000000000	0.000000000000
0.055900055560	0.356613462222	0.000000000000	0.000520148267	-7.025876859427	0.000000000000	100.752475136173	0.000000000000	0.000000000000	0.000000000000	0.927607979769	0.000000000000	0.000947581235	-216.635161985621	0.000000000000	298.014439696751	0.000000000000	0.000000000000	0.000000000000
0.055999169134	0.356714531616	0.000000000000	0.000521021257	-6.950324119361	0.000000000000	100.043658399762	0.000000000000	0.000000000000	0.000000000000	0.927789788668	0.000000000000	0.000947249811	-217.621236487267	0.000000000000	303.039667511826	0.000000000000	0.000000000000	0.000000000000
0.056098282708	0.356815250955	0.000000000000	0.000521888300	-6.874475487419	0.000000000000	99.336848403486	0.000000000000	0.000000000000	0.000000000000	0.927969304396	0.000000000000	0.000946880462	-218.724308157241	0.000000000000	308.425562036482	0.000000000000	0.000000000000	0.000000000000
0.056197396281	0.356915622275	0.000000000000	0.000522749315	-6.798425944292	0.000000000000	98.632068040216	0.000000000000	0.000000000000	0.000000000000	0.928146579594	0.000000000000	0.000946473620	-219.920538057659	0.000000000000	314.092594138197	0.000000000000	0.000000000000	0.000000000000
0.056296509855	0.357015647613	0.000000000000	0.000523604227	-6.722306104495	0.000000000000	97.929398473123	0.000000000000	0.000000000000	0.000000000000	0.928321666413	0.000000000000	0.000946029713	-221.173054814008	0.000000000000	319.916244216269	0.000000000000	0.000000000000	0.000000000000
0.056395623429	0.357115328993	0.000000000000	0.000524452962	-6.646255133950	0.000000000000	97.228962834756	0.000000000000	0.000000000000	0.000000000000	0.928494616125	0.000000000000	0.000945549169	-222.437028369471	0.000000000000	325.745521235455	0.000000000000	0.000000000000	0.000000000000
0.056494737002	0.357214668415	0.000000000000	0.000525295452	-6.570381629586	0.000000000000	96.530892454745	0.000000000000	0.000000000000	0.000000000000	0.928665478679	0.000000000000	0.000945032414	-223.668024714218	0.000000000000	331.432958580234	0.000000000000	0.000000000000	0.000000000000
0.056593850576	0.357313667845	0.000000000000	0.000526131631	-6.494722449465	0.000000000000	95.835283557592	0.000000000000	0.000000000000	0.000000000000	0.928834302292	0.000000000000	0.000944479872	-224.831122984272	0.000000000000	336.867187567862	0.000000000000	0.000000000000	0.000000000000
0.056692964150	0.357412329203	0.000000000000	0.000526961439	-6.419201000403	0.000000000000	95.142143817909	0.000000000000	0.000000000000	0.000000000000	0.929001133219	0.000000000000	0.000943891965	-225.910283361096	0.000000000000	342.006396952586	0.000000000000	0.000000000000	0.000000000000
0.056792077723	0.357510654362	0.000000000000	0.000527784816	-6.343679174764	0.000000000000	94.451426700354	0.000000000000	0.000000000000	0.000000000000	0.929166015789	0.000000000000	0.000943269116	-226.893001903399	0.000000000000	346.825123563465	0.000000000000	0.000000000000	0.000000000000
0.056891191297	0.357608645141	0.000000000000	0.000528601710	-6.267962944360	0.000000000000	93.763033407511	0.000000000000	0.000000000000	0.000000000000	0.929328992547	0.000000000000	0.000942611742	-227.763412293038	0.000000000000	351.291891661535	0.000000000000	0.000000000000	0.000000000000
0.056990304871	0.357706303304	0.000000000000	0.000529412068	-6.191779925266	0.000000000000	93.076791246330	0.000000000000	0.000000000000	0.000000000000	0.929490104455	0.000000000000	0.000941920262	-228.500366071296	0.000000000000	355.365119371619	0.000000000000	0.000000000000	0.000000000000
0.057089418444	0.357803630548	0.000000000000	0.000530215844	-6.114766085594	0.000000000000	92.392449290754	0.000000000000	0.000000000000	0.000000000000	0.929649391125	0.000000000000	0.000941195092	-229.076230771408	0.000000000000	358.990520075971	0.000000000000	0.000000000000	0.000000000000
0.057188532018	0.357900628494	0.000000000000	0.000531012991	-6.036533978207	0.000000000000	91.709790087654	0.000000000000	0.000000000000	0.000000000000	0.929806891115	0.000000000000	0.000940436648	-229.462189587388	0.000000000000	362.112077240581	0.000000000000	0.000000000000	0.000000000000
0.057287645592	0.357997298681	0.000000000000	0.000531803470	-5.957002295240	0.000000000000	91.029089493425	0.000000000000	0.000000000000	0.000000000000	0.929962642226	0.000000000000	0.000939645345	-229.654304692910	0.000000000000	364.726255893056	0.000000000000	0.000000000000	0.000000000000
0.057386759166	0.358093642563	0.000000000000	0.000532587242	-5.876909789048	0.000000000000	90.351759934824	0.000000000000	0.000000000000	0.000000000000	0.930116681601	0.000000000000	0.000938821597	-229.714081887073	0.000000000000	366.966150265391	0.000000000000	0.000000000000	0.000000000000
0.057485872739	0.358189661537	0.000000000000	0.000533364271	-5.797321821011	0.000000000000	89.679493343870	0.000000000000	0.000000000000	0.000000000000	0.930269045395	0.000000000000	0.000937965816	-229.729268887414	0.000000000000	369.019412872339	0.000000000000	0.000000000000	0.000000000000
0.057584986313	0.358285356974	0.000000000000	0.000534134525	-5.718426362916	0.000000000000	89.012572791309	0.000000000000	0.000000000000	0.000000000000	0.930419768295	0.000000000000	0.000937078417	-229.718678736138	0.000000000000	370.930246159898	0.000000000000	0.000000000000	0.000000000000
0.057684099887	0.358380730227	0.000000000000	0.000534897976	-5.640212723026	0.000000000000	88.350975902032	0.000000000000	0.000000000000	0.000000000000	0.930568883439	0.000000000000	0.000936159813	-229.685541082538	0.000000000000	372.710385985177	0.000000000000	0.000000000000	0.000000000000
0.057783213460	0.358475782637	0.000000000000	0.000535654596	-5.562668549427	0.000000000000	87.694672027680	0.000000000000	0.000000000000	0.000000000000	0.930716422487	0.000000000000	0.000935210414	-229.632944285745	0.000000000000	374.371144323833	0.000000000000	0.000000000000	0.000000000000
0.057882327034	0.358570515533	0.000000000000	0.000536404361	-5.485779837969	0.000000000000	87.043622712021	0.000000000000	0.000000000000	0.000000000000	0.930862415699	0.000000000000	0.000934230634	-229.563777849863	0.000000000000	375.923239927338	0.000000000000	0.000000000000	0.000000000000
0.057981440608	0.358664930233	0.000000000000	0.000537147251	-5.409530983221	0.000000000000	86.397782290731	0.000000000000	0.000000000000	0.000000000000	0.931006892005	0.000000000000	0.000933220883	-229.480694576340	0.000000000000	377.376686606909	0.000000000000	0.000000000000	0.000000000000
0.058080554181	0.358759028042	0.000000000000	0.000537883246	-5.333904871866	0.000000000000	85.757098594946	0.000000000000	0.000000000000	0.000000000000	0.931149879080	0.000000000000	0.000932181570	-229.386089603157	0.000000000000	378.740729940658	0.000000000000	0.000000000000	0.000000000000
0.058179667755	0.358852810260	0.000000000000	0.000538612331	-5.258883017218	0.000000000000	85.121513727911	0.000000000000	0.000000000000	0.000000000000	0.931291403403	0.000000000000	0.000931113106	-229.282093211311	0.000000000000	380.023822894784	0.000000000000	0.000000000000	0.000000000000
0.058278781329	0.358946278176	0.000000000000	0.000539334491	-5.184445727036	0.000000000000	84.490964880989	0.000000000000	0.000000000000	0.000000000000	0.931431490322	0.000000000000	0.000930015898	-229.170574295587	0.000000000000	381.233631306411	0.000000000000	0.000000000000	0.000000000000
0.058377894902	0.359039433073	0.000000000000	0.000540049714	-5.110572294813	0.000000000000	83.865385157650	0.000000000000	0.000000000000	0.000000000000	0.931570164120	0.000000000000	0.000928890353	-229.053151633907	0.000000000000	382.377061125476	0.000000000000	0.000000000000	0.000000000000
0.058477008476	0.359132276227	0.000000000000	0.000540757991	-5.037241202300	0.000000000000	83.244704376772	0.000000000000	0.000000000000	0.000000000000	0.931707448060	0.000000000000	0.000927736877	-228.931210457574	0.000000000000	383.460300512584	0.000000000000	0.000000000000	0.000000000000
0.058576122050	0.359224808909	0.000000000000	0.000541459316	-4.964430328293	0.000000000000	82.628849837781	0.000000000000	0.000000000000	0.000000000000	0.931843364452	0.000000000000	0.000926555875	-228.805922246452	0.000000000000	384.488871152012	0.000000000000	0.000000000000	0.000000000000
0.058675235623	0.359317032383	0.000000000000	0.000542153682	-4.892117147161	0.000000000000	82.017747024511	0.000000000000	0.000000000000	0.000000000000	0.931977934692	0.000000000000	0.000925347750	-228.678266097996	0.000000000000	385.467684346219	0.000000000000	0.000000000000	0.000000000000
0.058774349197	0.359408947908	0.000000000000	0.000542841087	-4.820278918745	0.000000000000	81.411320244618	0.000000000000	0.000000000000	0.000000000000	0.932111179319	0.000000000000	0.000924112905	-228.549050416817	0.000000000000	386.401098548804	0.000000000000	0.000000000000	0.000000000000
0.058873462771	0.359500556738	0.000000000000	0.000543521529	-4.748892860666	0.000000000000	80.809493195251	0.000000000000	0.000000000000	0.000000000000	0.932243118058	0.000000000000	0.000922851739	-228.418934020645	0.000000000000	387.292975926200	0.000000000000	0.000000000000	0.000000000000
0.058972576345	0.359591860123	0.000000000000	0.000544195008	-4.677936299846	0.000000000000	80.212189453231	0.000000000000	0.000000000000	0.000000000000	0.932373769862	0.000000000000	0.000921564652	-228.288446053391	0.000000000000	388.146736311438	0.000000000000	0.000000000000	0.000000000000
0.059071689918	0.359682859308	0.000000000000	0.000544861528	-4.607386806242	0.000000000000	79.619332895393	0.000000000000	0.000000000000	0.000000000000	0.932503152951	0.000000000000	0.000920252041	-228.158004332111	0.000000000000	388.965407524828	0.000000000000	0.000000000000	0.000000000000
0.059170803492	0.359773555534	0.000000000000	0.000545521092	-4.537222302500	0.000000000000	79.030848047476	0.000000000000	0.000000000000	0.000000000000	0.932631284858	0.000000000000	0.000918914301	-228.027931935767	0.000000000000	389.751671502289	0.000000000000	0.000000000000	0.000000000000
0.059269917066	0.359863950038	0.000000000000	0.000546173706	-4.467421156054	0.000000000000	78.446660372266	0.000000000000	0.000000000000	0.000000000000	0.932758182458	0.000000000000	0.000917551826	-227.898471977860	0.000000000000	390.507906016229	0.000000000000	0.000000000000	0.000000000000
0.059369030639	0.359954044051	0.000000000000	0.000546819379	-4.397962251878	0.000000000000	77.866696500362	0.000000000000	0.000000000000	0.000000000000	0.932883862005	0.000000000000	0.000916165008	-227.769800597322	0.000000000000	391.236222012133	0.000000000000	0.000000000000	0.000000000000
0.059468144213	0.360043838804	0.000000000000	0.000547458118	-4.328825048729	0.000000000000	77.290884411161	0.000000000000	0.000000000000	0.000000000000	0.933008339164	0.000000000000	0.000914754237	-227.642038263204	0.000000000000	391.938496743954	0.000000000000	0.000000000000	0.000000000000
0.059567257787	0.360133334331	0.000000000000	0.000548091974	-4.259624640232	0.000000000000	76.718832784408	0.000000000000	0.000000000000	0.000000000000	0.933131628083	0.000000000000	0.000913319896	-227.517282751560	0.000000000000	392.620968681670	0.000000000000	0.000000000000	0.000000000000
0.059666371360	0.360222534220	0.000000000000	0.000548716910	-4.190200360071	0.000000000000	76.150248091428	0.000000000000	0.000000000000	0.000000000000	0.933253745225	0.000000000000	0.000911862384	-227.397681519785	0.000000000000	393.289695634410	0.000000000000	0.000000000000	0.000000000000
0.059765484934	0.360311438515	0.000000000000	0.000549334950	-4.120461173807	0.000000000000	75.585028595417	0.000000000000	0.000000000000	0.000000000000	0.933374703759	0.000000000000	0.000910382078	-227.283085774582	0.000000000000	393.945695775666	0.000000000000	0.000000000000	0.000000000000
0.059864598508	0.360400048433	0.000000000000	0.000549946106	-4.050391675699	0.000000000000	75.023106714268	0.000000000000	0.000000000000	0.000000000000	0.933494517304	0.000000000000	0.000908879359	-227.173380417496	0.000000000000	394.589922701163	0.000000000000	0.000000000000	0.000000000000
0.059963712081	0.360488365191	0.000000000000	0.000550550396	-3.979977220903	0.000000000000	74.464416882998	0.000000000000	0.000000000000	0.000000000000	0.933613199033	0.000000000000	0.000907354607	-227.068435851545	0.000000000000	395.223222890916	0.000000000000	0.000000000000	0.000000000000
0.060062825655	0.360576390003	0.000000000000	0.000551147837	-3.909203920140	0.000000000000	73.908895544123	0.000000000000	0.000000000000	0.000000000000	0.933730761697	0.000000000000	0.000905808200	-226.968111852571	0.000000000000	395.846349520396	0.000000000000	0.000000000000	0.000000000000
0.060161939229	0.360664124082	0.000000000000	0.000551738449	-3.838058624532	0.000000000000	73.356481120075	0.000000000000	0.000000000000	0.000000000000	0.933847217646	0.000000000000	0.000904240513	-226.872260760470	0.000000000000	396.459974393182	0.000000000000	0.000000000000	0.000000000000
0.060261052803	0.360751568637	0.000000000000	0.000552322251	-3.766528910686	0.000000000000	72.807113979039	0.000000000000	0.000000000000	0.000000000000	0.933962578846	0.000000000000	0.000902651918	-226.780730094435	0.000000000000	397.064698247278	0.000000000000	0.000000000000	0.000000000000
0.060360166376	0.360838724878	0.000000000000	0.000552899264	-3.694603061719	0.000000000000	72.260736391747	0.000000000000	0.000000000000	0.000000000000	0.934076856901	0.000000000000	0.000901042788	-226.693364682098	0.000000000000	397.661059656048	0.000000000000	0.000000000000	0.000000000000
0.060459279950	0.360925594009	0.000000000000	0.000553469511	-3.622270046093	0.000000000000	71.717292482286	0.000000000000	0.000000000000	0.000000000000	0.934190063070	0.000000000000	0.000899413489	-226.610008381207	0.000000000000	398.249542719426	0.000000000000	0.000000000000	0.000000000000
0.060558393524	0.361012177234	0.000000000000	0.000554033016	-3.549519496779	0.000000000000	71.176728176433	0.000000000000	0.000000000000	0.000000000000	0.934302208281	0.000000000000	0.000897764387	-226.530505460051	0.000000000000	398.830583712850	0.000000000000	0.000000000000	0.000000000000
0.060657507097	0.361098475754	0.000000000000	0.000554589804	-3.476341686646	0.000000000000	70.638991144412	0.000000000000	0.000000000000	0.000000000000	0.934413303151	0.000000000000	0.000896095846	-226.454701694389	0.000000000000	399.404576842324	0.000000000000	0.000000000000	0.000000000000
0.060756620671	0.361184490768	0.000000000000	0.000555139899	-3.402727507556	0.000000000000	70.104030746042	0.000000000000	0.000000000000	0.000000000000	0.934523357997	0.000000000000	0.000894408226	-226.382445228571	0.000000000000	399.971879230086	0.000000000000	0.000000000000	0.000000000000
0.060855734245	0.361270223471	0.000000000000	0.000555683330	-3.328668445326	0.000000000000	69.571797971219	0.000000000000	0.000000000000	0.000000000000	0.934632382850	0.000000000000	0.000892701886	-226.313587241932	0.000000000000	400.532815240554	0.000000000000	0.000000000000	0.000000000000
0.060954847818	0.361355675056	0.000000000000	0.000556220123	-3.254156557601	0.000000000000	69.042245383051	0.000000000000	0.000000000000	0.000000000000	0.934740387471	0.000000000000	0.000890977181	-226.247982454708	0.000000000000	401.087680239061	0.000000000000	0.000000000000	0.000000000000
0.061053961392	0.361440846715	0.000000000000	0.000556750308	-3.179184451091	0.000000000000	68.515327060522	0.000000000000	0.000000000000	0.000000000000	0.934847381363	0.000000000000	0.000889234464	-226.185489502083	0.000000000000	401.636743863280	0.000000000000	0.000000000000	0.000000000000
0.061153074966	0.361525739635	0.000000000000	0.000557273913	-3.103745259127	0.000000000000	67.990998541933	0.000000000000	0.000000000000	0.000000000000	0.934953373779	0.000000000000	0.000887474086	-226.125971200601	0.000000000000	402.180252875524	0.000000000000	0.000000000000	0.000000000000
0.061252188539	0.361610355001	0.000000000000	0.000557790971	-3.027832621212	0.000000000000	67.469216770933	0.000000000000	0.000000000000	0.000000000000	0.935058373737	0.000000000000	0.000885696394	-226.069294726612	0.000000000000	402.718433653988	0.000000000000	0.000000000000	0.000000000000
0.061351302113	0.361694693994	0.000000000000	0.000558301511	-2.951440660105	0.000000000000	66.949940040955	0.000000000000	0.000000000000	0.000000000000	0.935162390028	0.000000000000	0.000883901733	-226.015331723821	0.000000000000	403.251494373013	0.000000000000	0.000000000000	0.000000000000
0.061450415687	0.361778757795	0.000000000000	0.000558805567	-2.874563964932	0.000000000000	66.433127946487	0.000000000000	0.000000000000	0.000000000000	0.935265431230	0.000000000000	0.000882090446	-225.963958353465	0.000000000000	403.779626914984	0.000000000000	0.000000000000	0.000000000000
0.061549529260	0.361862547579	0.000000000000	0.000559303171	-2.797197569154	0.000000000000	65.918741330316	0.000000000000	0.000000000000	0.000000000000	0.935367505710	0.000000000000	0.000880262872	-225.915055298675	0.000000000000	404.303008549924	0.000000000000	0.000000000000	0.000000000000
0.061648642834	0.361946064519	0.000000000000	0.000559794358	-2.719336933527	0.000000000000	65.406742236721	0.000000000000	0.000000000000	0.000000000000	0.935468621641	0.000000000000	0.000878419348	-225.868507732470	0.000000000000	404.821803414276	0.000000000000	0.000000000000	0.000000000000
0.061747756408	0.362029309785	0.000000000000	0.000560279161	-2.640977928074	0.000000000000	64.897093864798	0.000000000000	0.000000000000	0.000000000000	0.935568787005	0.000000000000	0.000876560209	-225.824205257291	0.000000000000	405.336163815719	0.000000000000	0.000000000000	0.000000000000
0.061846869982	0.362112284543	0.000000000000	0.000560757617	-2.562116815442	0.000000000000	64.389760524271	0.000000000000	0.000000000000	0.000000000000	0.935668009603	0.000000000000	0.000874685785	-225.782041822372	0.000000000000	405.846231386342	0.000000000000	0.000000000000	0.000000000000
0.061945983555	0.362194989958	0.000000000000	0.000561229762	-2.482750234739	0.000000000000	63.884707592840	0.000000000000	0.000000000000	0.000000000000	0.935766297063	0.000000000000	0.000872796405	-225.741915624281	0.000000000000	406.352138104455	0.000000000000	0.000000000000	0.000000000000
0.062045097129	0.362277427188	0.000000000000	0.000561695632	-2.402875186182	0.000000000000	63.381901475474	0.000000000000	0.000000000000	0.000000000000	0.935863656845	0.000000000000	0.000870892395	-225.703728994959	0.000000000000	406.854007201521	0.000000000000	0.000000000000	0.000000000000
0.062144210703	0.362359597393	0.000000000000	0.000562155265	-2.322489016747	0.000000000000	62.881309565721	0.000000000000	0.000000000000	0.000000000000	0.935960096250	0.000000000000	0.000868974078	-225.667388280889	0.000000000000	407.351953968998	0.000000000000	0.000000000000	0.000000000000
0.062243324276	0.362441501723	0.000000000000	0.000562608700	-2.241589405481	0.000000000000	62.382900207743	0.000000000000	0.000000000000	0.000000000000	0.936055622425	0.000000000000	0.000867041774	-225.632803715893	0.000000000000	407.846086477128	0.000000000000	0.000000000000	0.000000000000
0.062342437850	0.362523141331	0.000000000000	0.000563055974	-2.160174352125	0.000000000000	61.886642662691	0.000000000000	0.000000000000	0.000000000000	0.936150242372	0.000000000000	0.000865095801	-225.599889290491	0.000000000000	408.336506217471	0.000000000000	0.000000000000	0.000000000000
0.062441551424	0.362604517362	0.000000000000	0.000563497127	-2.078242161810	0.000000000000	61.392507072056	0.000000000000	0.000000000000	0.000000000000	0.936243962949	0.000000000000	0.000863136472	-225.568562618998	0.000000000000	408.823308677248	0.000000000000	0.000000000000	0.000000000000
0.062540664997	0.362685630961	0.000000000000	0.000563932200	-1.995791436233	0.000000000000	60.900464428554	0.000000000000	0.000000000000	0.000000000000	0.936336790878	0.000000000000	0.000861164100	-225.538744806506	0.000000000000	409.306583854832	0.000000000000	0.000000000000	0.000000000000
0.062639778571	0.362766483267	0.000000000000	0.000564361233	-1.912821059818	0.000000000000	60.410486542777	0.000000000000	0.000000000000	0.000000000000	0.936428732754	0.000000000000	0.000859178993	-225.510360316354	0.000000000000	409.786416722378	0.000000000000	0.000000000000	0.000000000000
0.062738892145	0.362847075415	0.000000000000	0.000564784267	-1.829330190135	0.000000000000	59.922546015057	0.000000000000	0.000000000000	0.000000000000	0.936519795042	0.000000000000	0.000857181457	-225.483336839571	0.000000000000	410.262887642677	0.000000000000	0.000000000000	0.000000000000
0.062838005718	0.362927408540	0.000000000000	0.000565201344	-1.745318247089	0.000000000000	59.436616206878	0.000000000000	0.000000000000	0.000000000000	0.936609984088	0.000000000000	0.000855171795	-225.457605166482	0.000000000000	410.736072744572	0.000000000000	0.000000000000	0.000000000000
0.062937119292	0.363007483771	0.000000000000	0.000565612505	-1.660784903716	0.000000000000	58.952671214735	0.000000000000	0.000000000000	0.000000000000	0.936699306123	0.000000000000	0.000853150308	-225.433099061341	0.000000000000	411.206044261955	0.000000000000	0.000000000000	0.000000000000
0.063036232866	0.363087302232	0.000000000000	0.000566017794	-1.575730076321	0.000000000000	58.470685844034	0.000000000000	0.000000000000	0.000000000000	0.936787767265	0.000000000000	0.000851117292	-225.409755140544	0.000000000000	411.672870841215	0.000000000000	0.000000000000	0.000000000000
0.063135346439	0.363166865046	0.000000000000	0.000566417254	-1.490153915860	0.000000000000	57.990635585003	0.000000000000	0.000000000000	0.000000000000	0.936875373522	0.000000000000	0.000849073043	-225.387512754276	0.000000000000	412.136617819213	0.000000000000	0.000000000000	0.000000000000
0.063234460013	0.363246173332	0.000000000000	0.000566810928	-1.404056799424	0.000000000000	57.512496589361	0.000000000000	0.000000000000	0.000000000000	0.936962130802	0.000000000000	0.000847017851	-225.366313872131	0.000000000000	412.597347475888	0.000000000000	0.000000000000	0.000000000000
0.063333573587	0.363325228204	0.000000000000	0.000567198861	-1.317439322141	0.000000000000	57.036245648078	0.000000000000	0.000000000000	0.000000000000	0.937048044910	0.000000000000	0.000844952006	-225.346102972698	0.000000000000	413.055119263888	0.000000000000	0.000000000000	0.000000000000
0.063432687161	0.363404030773	0.000000000000	0.000567581096	-1.230302289683	0.000000000000	56.561860170347	0.000000000000	0.000000000000	0.000000000000	0.937133121554	0.000000000000	0.000842875794	-225.326826937338	0.000000000000	413.509990017981	0.000000000000	0.000000000000	0.000000000000
0.063531800734	0.363482582147	0.000000000000	0.000567957679	-1.142646710655	0.000000000000	56.089318163037	0.000000000000	0.000000000000	0.000000000000	0.937217366351	0.000000000000	0.000840789497	-225.308434947837	0.000000000000	413.962014145619	0.000000000000	0.000000000000	0.000000000000
0.063630914308	0.363560883430	0.000000000000	0.000568328656	-1.054473789823	0.000000000000	55.618598211531	0.000000000000	0.000000000000	0.000000000000	0.937300784825	0.000000000000	0.000838693395	-225.290878388310	0.000000000000	414.411243801336	0.000000000000	0.000000000000	0.000000000000
0.063730027882	0.363638935720	0.000000000000	0.000568694071	-0.965784920987	0.000000000000	55.149679460737	0.000000000000	0.000000000000	0.000000000000	0.937383382417	0.000000000000	0.000836587766	-225.274110751063	0.000000000000	414.857729046304	0.000000000000	0.000000000000	0.000000000000
0.063829141455	0.363716740115	0.000000000000	0.000569053971	-0.876581681358	0.000000000000	54.682541598178	0.000000000000	0.000000000000	0.000000000000	0.937465164480	0.000000000000	0.000834472885	-225.258087546314	0.000000000000	415.301517994233	0.000000000000	0.000000000000	0.000000000000
0.063928255029	0.363794297707	0.000000000000	0.000569408402	-0.786865824634	0.000000000000	54.217164836136	0.000000000000	0.000000000000	0.000000000000	0.937546136288	0.000000000000	0.000832349023	-225.242766215873	0.000000000000	415.742656945479	0.000000000000	0.000000000000	0.000000000000
0.064027368603	0.363871609584	0.000000000000	0.000569757412	-0.696639275660	0.000000000000	53.753529895952	0.000000000000	0.000000000000	0.000000000000	0.937626303036	0.000000000000	0.000830216448	-225.228106050464	0.000000000000	416.181190510015	0.000000000000	0.000000000000	0.000000000000
0.064126482176	0.363948676832	0.000000000000	0.000570101046	-0.605904124032	0.000000000000	53.291617991586	0.000000000000	0.000000000000	0.000000000000	0.937705669843	0.000000000000	0.000828075427	-225.214068110743	0.000000000000	416.617161720688	0.000000000000	0.000000000000	0.000000000000
0.064225595750	0.364025500531	0.000000000000	0.000570439353	-0.514662620071	0.000000000000	52.831410816145	0.000000000000	0.000000000000	0.000000000000	0.937784241754	0.000000000000	0.000825926223	-225.200615151687	0.000000000000	417.050612137188	0.000000000000	0.000000000000	0.000000000000
0.064324709324	0.364102081758	0.000000000000	0.000570772381	-0.422917168260	0.000000000000	52.372890526024	0.000000000000	0.000000000000	0.000000000000	0.937862023744	0.000000000000	0.000823769095	-225.187711550576	0.000000000000	417.481581942455	0.000000000000	0.000000000000	0.000000000000
0.064423822897	0.364178421588	0.000000000000	0.000571100176	-0.330670323138	0.000000000000	51.916039728076	0.000000000000	0.000000000000	0.000000000000	0.937939020719	0.000000000000	0.000821604302	-225.175323237955	0.000000000000	417.910110031004	0.000000000000	0.000000000000	0.000000000000
0.064522936471	0.364254521089	0.000000000000	0.000571422789	-0.237924783486	0.000000000000	51.460841465239	0.000000000000	0.000000000000	0.000000000000	0.938015237516	0.000000000000	0.000819432097	-225.163417631818	0.000000000000	418.336234090820	0.000000000000	0.000000000000	0.000000000000
0.064622050045	0.364330381328	0.000000000000	0.000571740266	-0.144683389483	0.000000000000	51.007279205749	0.000000000000	0.000000000000	0.000000000000	0.938090678912	0.000000000000	0.000817252734	-225.151963574871	0.000000000000	418.759990679279	0.000000000000	0.000000000000	0.000000000000
0.064721163618	0.364406003366	0.000000000000	0.000572052657	-0.050949116517	0.000000000000	50.555336828980	0.000000000000	0.000000000000	0.000000000000	0.938165349616	0.000000000000	0.000815066460	-225.140931274443	0.000000000000	419.181415293031	0.000000000000	0.000000000000	0.000000000000
0.064820277192	0.364481388261	0.000000000000	0.000572360011	0.043274928042	0.000000000000	50.104998614813	0.000000000000	0.000000000000	0.000000000000	0.938239254280	0.000000000000	0.000812873522	-225.130292245266	0.000000000000	419.600542433029	0.000000000000	0.000000000000	0.000000000000
0.064919390766	0.364556537068	0.000000000000	0.000572662377	0.137985510009	0.000000000000	49.656249231147	0.000000000000	0.000000000000	0.000000000000	0.938312397496	0.000000000000	0.000810674164	-225.120019254844	0.000000000000	420.017405664842	0.000000000000	0.000000000000	0.000000000000
0.065018504340	0.364631450836	0.000000000000	0.000572959805	0.233179270607	0.000000000000	49.209073724932	0.000000000000	0.000000000000	0.000000000000	0.938384783798	0.000000000000	0.000808468626	-225.110086271177	0.000000000000	420.432037674333	0.000000000000	0.000000000000	0.000000000000
0.065117617913	0.364706130612	0.000000000000	0.000573252344	0.328852732070	0.000000000000	48.763457509684	0.000000000000	0.000000000000	0.000000000000	0.938456417665	0.000000000000	0.000806257146	-225.100468413079	0.000000000000	420.844470319957	0.000000000000	0.000000000000	0.000000000000
0.065216731487	0.364780577439	0.000000000000	0.000573540045	0.425002300324	0.000000000000	48.319386356489	0.000000000000	0.000000000000	0.000000000000	0.938527303521	0.000000000000	0.000804039959	-225.091141902572	0.000000000000	421.254734680853	0.000000000000	0.000000000000	0.000000000000
0.065315845061	0.364854792355	0.000000000000	0.000573822956	0.521624269477	0.000000000000	47.876846383201	0.000000000000	0.000000000000	0.000000000000	0.938597445740	0.000000000000	0.000801817298	-225.082084019452	0.000000000000	421.662861101797	0.000000000000	0.000000000000	0.000000000000
0.065414958634	0.364928776395	0.000000000000	0.000574101130	0.618714823866	0.000000000000	47.435824046605	0.000000000000	0.000000000000	0.000000000000	0.938666848643	0.000000000000	0.000799589393	-225.073273057968	0.000000000000	422.068879235153	0.000000000000	0.000000000000	0.000000000000
0.065514072208	0.365002530591	0.000000000000	0.000574374616	0.716270042851	0.000000000000	46.996306131670	0.000000000000	0.000000000000	0.000000000000	0.938735516502	0.000000000000	0.000797356470	-225.064688285445	0.000000000000	422.472818079908	0.000000000000	0.000000000000	0.000000000000
0.065613185782	0.365076055968	0.000000000000	0.000574643464	0.814285903279	0.000000000000	46.558279743635	0.000000000000	0.000000000000	0.000000000000	0.938803453540	0.000000000000	0.000795118754	-225.056309902726	0.000000000000	422.874706018100	0.000000000000	0.000000000000	0.000000000000
0.065712299355	0.365149353549	0.000000000000	0.000574907726	0.912758283233	0.000000000000	46.121732298813	0.000000000000	0.000000000000	0.000000000000	0.938870663934	0.000000000000	0.000792876467	-225.048119006356	0.000000000000	423.274570848675	0.000000000000	0.000000000000	0.000000000000
0.065811412929	0.365222424355	0.000000000000	0.000575167452	1.011682964234	0.000000000000	45.686651517325	0.000000000000	0.000000000000	0.000000000000	0.938937151815	0.000000000000	0.000790629827	-225.040097552564	0.000000000000	423.672439819432	0.000000000000	0.000000000000	0.000000000000
0.065910526503	0.365295269400	0.000000000000	0.000575422694	1.111055635099	0.000000000000	45.253025414119	0.000000000000	0.000000000000	0.000000000000	0.939002921270	0.000000000000	0.000788379051	-225.032228322679	0.000000000000	424.068339656479	0.000000000000	0.000000000000	0.000000000000
0.066009640076	0.365367889696	0.000000000000	0.000575673502	1.210871894394	0.000000000000	44.820842291734	0.000000000000	0.000000000000	0.000000000000	0.939067976342	0.000000000000	0.000786124353	-225.024494890251	0.000000000000	424.462296592113	0.000000000000	0.000000000000	0.000000000000
0.066108753650	0.365440286249	0.000000000000	0.000575919928	1.311127253487	0.000000000000	44.390090732546	0.000000000000	0.000000000000	0.000000000000	0.939132321031	0.000000000000	0.000783865944	-225.016881589423	0.000000000000	424.854336390651	0.000000000000	0.000000000000	0.000000000000
0.066207867224	0.365512460064	0.000000000000	0.000576162023	1.411817138974	0.000000000000	43.960759591843	0.000000000000	0.000000000000	0.000000000000	0.939195959298	0.000000000000	0.000781604031	-225.009373484877	0.000000000000	425.244484372904	0.000000000000	0.000000000000	0.000000000000
0.066306980798	0.365584412140	0.000000000000	0.000576399840	1.512936895687	0.000000000000	43.532837990413	0.000000000000	0.000000000000	0.000000000000	0.939258895062	0.000000000000	0.000779338821	-225.001956342954	0.000000000000	425.632765438820	0.000000000000	0.000000000000	0.000000000000
0.066406094371	0.365656143473	0.000000000000	0.000576633428	1.614481789247	0.000000000000	43.106315307740	0.000000000000	0.000000000000	0.000000000000	0.939321132202	0.000000000000	0.000777070518	-224.994616604028	0.000000000000	426.019204088832	0.000000000000	0.000000000000	0.000000000000
0.066505207945	0.365727655055	0.000000000000	0.000576862841	1.716447008429	0.000000000000	42.681181175565	0.000000000000	0.000000000000	0.000000000000	0.939382674563	0.000000000000	0.000774799321	-224.987341356168	0.000000000000	426.403824443824	0.000000000000	0.000000000000	0.000000000000
0.066604321519	0.365798947873	0.000000000000	0.000577088130	1.818827667821	0.000000000000	42.257425471217	0.000000000000	0.000000000000	0.000000000000	0.939443525947	0.000000000000	0.000772525429	-224.980118309847	0.000000000000	426.786650264060	0.000000000000	0.000000000000	0.000000000000
0.066703435092	0.365870022911	0.000000000000	0.000577309346	1.921618810117	0.000000000000	41.835038311487	0.000000000000	0.000000000000	0.000000000000	0.939503690124	0.000000000000	0.000770249038	-224.972935773681	0.000000000000	427.167704966544	0.000000000000	0.000000000000	0.000000000000
0.066802548666	0.365940881150	0.000000000000	0.000577526542	2.024815409002	0.000000000000	41.414010045900	0.000000000000	0.000000000000	0.000000000000	0.939563170825	0.000000000000	0.000767970340	-224.965782631372	0.000000000000	427.547011641967	0.000000000000	0.000000000000	0.000000000000
0.066901662240	0.366011523566	0.000000000000	0.000577739770	2.128412370401	0.000000000000	40.994331252028	0.000000000000	0.000000000000	0.000000000000	0.939621971749	0.000000000000	0.000765689527	-224.958648319354	0.000000000000	427.924593069645	0.000000000000	0.000000000000	0.000000000000
0.067000775813	0.366081951130	0.000000000000	0.000577949081	2.232404535838	0.000000000000	40.575992728417	0.000000000000	0.000000000000	0.000000000000	0.939680096559	0.000000000000	0.000763406785	-224.951522805650	0.000000000000	428.300471732672	0.000000000000	0.000000000000	0.000000000000
0.067099889387	0.366152164812	0.000000000000	0.000578154528	2.336786684118	0.000000000000	40.158985489566	0.000000000000	0.000000000000	0.000000000000	0.939737548886	0.000000000000	0.000761122301	-224.944396569398	0.000000000000	428.674669831356	0.000000000000	0.000000000000	0.000000000000
0.067199002961	0.366222165575	0.000000000000	0.000578356163	2.441553533605	0.000000000000	39.743300760313	0.000000000000	0.000000000000	0.000000000000	0.939794332328	0.000000000000	0.000758836258	-224.937260581336	0.000000000000	429.047209296227	0.000000000000	0.000000000000	0.000000000000
0.067298116534	0.366291954381	0.000000000000	0.000578554038	2.546699744227	0.000000000000	39.328929970612	0.000000000000	0.000000000000	0.000000000000	0.939850450450	0.000000000000	0.000756548836	-224.930106285045	0.000000000000	429.418111800074	0.000000000000	0.000000000000	0.000000000000
0.067397230108	0.366361532186	0.000000000000	0.000578748205	2.652219920236	0.000000000000	38.915864749503	0.000000000000	0.000000000000	0.000000000000	0.939905906787	0.000000000000	0.000754260213	-224.922925578924	0.000000000000	429.787398769406	0.000000000000	0.000000000000	0.000000000000
0.067496343682	0.366430899942	0.000000000000	0.000578938717	2.758108610914	0.000000000000	38.504096921614	0.000000000000	0.000000000000	0.000000000000	0.939960704843	0.000000000000	0.000751970566	-224.915710799004	0.000000000000	430.155091395353	0.000000000000	0.000000000000	0.000000000000
0.067595457255	0.366500058599	0.000000000000	0.000579125625	2.864360313919	0.000000000000	38.093618500575	0.000000000000	0.000000000000	0.000000000000	0.940014848093	0.000000000000	0.000749680068	-224.908454702317	0.000000000000	430.521210643498	0.000000000000	0.000000000000	0.000000000000
0.067694570829	0.366569009102	0.000000000000	0.000579308982	2.970969476627	0.000000000000	37.684421684895	0.000000000000	0.000000000000	0.000000000000	0.940068339981	0.000000000000	0.000747388889	-224.901150451023	0.000000000000	430.885777263643	0.000000000000	0.000000000000	0.000000000000
0.067793684403	0.366637752392	0.000000000000	0.000579488840	3.077930498174	0.000000000000	37.276498853093	0.000000000000	0.000000000000	0.000000000000	0.940121183923	0.000000000000	0.000745097199	-224.893791597120	0.000000000000	431.248811798682	0.000000000000	0.000000000000	0.000000000000
0.067892797977	0.366706289405	0.000000000000	0.000579665252	3.185237731304	0.000000000000	36.869842559094	0.000000000000	0.000000000000	0.000000000000	0.940173383306	0.000000000000	0.000742805163	-224.886372067784	0.000000000000	431.610334593004	0.000000000000	0.000000000000	0.000000000000
0.067991911550	0.366774621076	0.000000000000	0.000579838270	3.292885484223	0.000000000000	36.464445527726	0.000000000000	0.000000000000	0.000000000000	0.940224941492	0.000000000000	0.000740512945	-224.878886151251	0.000000000000	431.970365800559	0.000000000000	0.000000000000	0.000000000000
0.068091025124	0.366842748334	0.000000000000	0.000580007946	3.400868023028	0.000000000000	36.060300649523	0.000000000000	0.000000000000	0.000000000000	0.940275861812	0.000000000000	0.000738220708	-224.871328483307	0.000000000000	432.328925392353	0.000000000000	0.000000000000	0.000000000000
0.068190138698	0.366910672105	0.000000000000	0.000580174331	3.509179572200	0.000000000000	35.657400977995	0.000000000000	0.000000000000	0.000000000000	0.940326147573	0.000000000000	0.000735928610	-224.863694034207	0.000000000000	432.686033163370	0.000000000000	0.000000000000	0.000000000000
0.068289252271	0.366978393311	0.000000000000	0.000580337480	3.617814317724	0.000000000000	35.255739723712	0.000000000000	0.000000000000	0.000000000000	0.940375802055	0.000000000000	0.000733636808	-224.855978096188	0.000000000000	433.041708739521	0.000000000000	0.000000000000	0.000000000000
0.068388365845	0.367045912868	0.000000000000	0.000580497442	3.726766408155	0.000000000000	34.855310250973	0.000000000000	0.000000000000	0.000000000000	0.940424828512	0.000000000000	0.000731345458	-224.848176271355	0.000000000000	433.395971583471	0.000000000000	0.000000000000	0.000000000000
0.068487479419	0.367113231693	0.000000000000	0.000580654272	3.836029956494	0.000000000000	34.456106073529	0.000000000000	0.000000000000	0.000000000000	0.940473230173	0.000000000000	0.000729054712	-224.840284460165	0.000000000000	433.748841001019	0.000000000000	0.000000000000	0.000000000000
0.068586592992	0.367180350695	0.000000000000	0.000580808021	3.945599041841	0.000000000000	34.058120850611	0.000000000000	0.000000000000	0.000000000000	0.940521010243	0.000000000000	0.000726764719	-224.832298850233	0.000000000000	434.100336146493	0.000000000000	0.000000000000	0.000000000000
0.068685706566	0.367247270780	0.000000000000	0.000580958741	4.055467711231	0.000000000000	33.661348382814	0.000000000000	0.000000000000	0.000000000000	0.940568171901	0.000000000000	0.000724475628	-224.824215905528	0.000000000000	434.450476027822	0.000000000000	0.000000000000	0.000000000000
0.068784820140	0.367313992851	0.000000000000	0.000581106484	4.165629980937	0.000000000000	33.265782608651	0.000000000000	0.000000000000	0.000000000000	0.940614718303	0.000000000000	0.000722187586	-224.816032356132	0.000000000000	434.799279511931	0.000000000000	0.000000000000	0.000000000000
0.068883933713	0.367380517807	0.000000000000	0.000581251302	4.276079838329	0.000000000000	32.871417600489	0.000000000000	0.000000000000	0.000000000000	0.940660652580	0.000000000000	0.000719900735	-224.807745188114	0.000000000000	435.146765328730	0.000000000000	0.000000000000	0.000000000000
0.068983047287	0.367446846543	0.000000000000	0.000581393248	4.386811243872	0.000000000000	32.478247560331	0.000000000000	0.000000000000	0.000000000000	0.940705977842	0.000000000000	0.000717615217	-224.799351634141	0.000000000000	435.492952076377	0.000000000000	0.000000000000	0.000000000000
0.069082160861	0.367512979950	0.000000000000	0.000581532372	4.497818131564	0.000000000000	32.086266817590	0.000000000000	0.000000000000	0.000000000000	0.940750697175	0.000000000000	0.000715331171	-224.790849163985	0.000000000000	435.837858224561	0.000000000000	0.000000000000	0.000000000000
0.069181274434	0.367578918916	0.000000000000	0.000581668728	4.609094411662	0.000000000000	31.695469824061	0.000000000000	0.000000000000	0.000000000000	0.940794813642	0.000000000000	0.000713048735	-224.782235475736	0.000000000000	436.181502118969	0.000000000000	0.000000000000	0.000000000000
0.069280388008	0.367644664324	0.000000000000	0.000581802367	4.720633971622	0.000000000000	31.305851151129	0.000000000000	0.000000000000	0.000000000000	0.940838330285	0.000000000000	0.000710768044	-224.773508487188	0.000000000000	436.523901984777	0.000000000000	0.000000000000	0.000000000000
0.069379501582	0.367710217054	0.000000000000	0.000581933340	4.832430677712	0.000000000000	30.917405486206	0.000000000000	0.000000000000	0.000000000000	0.940881250122	0.000000000000	0.000708489231	-224.764666327476	0.000000000000	436.865075930082	0.000000000000	0.000000000000	0.000000000000
0.069478615156	0.367775577307	0.000000000000	0.000582063630	4.942488496624	0.000000000000	30.530688745302	0.000000000000	0.000000000000	0.000000000000	0.940923576678	0.000000000000	0.000706212556	-224.755764394333	0.000000000000	437.205069467297	0.000000000000	0.000000000000	0.000000000000
0.069577728729	0.367840747293	0.000000000000	0.000582189461	5.048595512323	0.000000000000	30.146325521410	0.000000000000	0.000000000000	0.000000000000	0.940965311846	0.000000000000	0.000703937892	-224.746900279633	0.000000000000	437.544025332016	0.000000000000	0.000000000000	0.000000000000
0.069676842303	0.367905727212	0.000000000000	0.000582312781	5.150851481525	0.000000000000	29.764263161264	0.000000000000	0.000000000000	0.000000000000	0.941006459079	0.000000000000	0.000701665493	-224.738047833893	0.000000000000	437.881945846672	0.000000000000	0.000000000000	0.000000000000
0.069775955877	0.367970517921	0.000000000000	0.000582433641	5.249277409574	0.000000000000	29.384476016827	0.000000000000	0.000000000000	0.000000000000	0.941047021243	0.000000000000	0.000699395483	-224.729197022301	0.000000000000	438.218861390535	0.000000000000	0.000000000000	0.000000000000
0.069875069450	0.368035120270	0.000000000000	0.000582552093	5.343894378530	0.000000000000	29.006938436103	0.000000000000	0.000000000000	0.000000000000	0.941087001151	0.000000000000	0.000697127985	-224.720338077090	0.000000000000	438.554801736792	0.000000000000	0.000000000000	0.000000000000
0.069974183024	0.368099535105	0.000000000000	0.000582668188	5.434723540542	0.000000000000	28.631624770567	0.000000000000	0.000000000000	0.000000000000	0.941126401575	0.000000000000	0.000694863121	-224.711461490988	0.000000000000	438.889796077889	0.000000000000	0.000000000000	0.000000000000
0.070073296598	0.368163763261	0.000000000000	0.000582781977	5.521786112037	0.000000000000	28.258509381593	0.000000000000	0.000000000000	0.000000000000	0.941165225237	0.000000000000	0.000692601009	-224.702558010609	0.000000000000	439.223873048966	0.000000000000	0.000000000000	0.000000000000
0.070172410171	0.368227805571	0.000000000000	0.000582893511	5.605103366251	0.000000000000	27.887566649019	0.000000000000	0.000000000000	0.000000000000	0.941203474815	0.000000000000	0.000690341765	-224.693618630252	0.000000000000	439.557060750903	0.000000000000	0.000000000000	0.000000000000
0.070271523745	0.368291662859	0.000000000000	0.000583002840	5.684696628117	0.000000000000	27.518770976761	0.000000000000	0.000000000000	0.000000000000	0.941241152944	0.000000000000	0.000688085506	-224.684634585828	0.000000000000	439.889386771870	0.000000000000	0.000000000000	0.000000000000
0.070370637319	0.368355335942	0.000000000000	0.000583110016	5.760587267966	0.000000000000	27.152096799928	0.000000000000	0.000000000000	0.000000000000	0.941278262213	0.000000000000	0.000685832344	-224.675597348984	0.000000000000	440.220878208401	0.000000000000	0.000000000000	0.000000000000
0.070469750892	0.368418825633	0.000000000000	0.000583215088	5.832796694906	0.000000000000	26.787518592437	0.000000000000	0.000000000000	0.000000000000	0.941314805170	0.000000000000	0.000683582391	-224.666498621459	0.000000000000	440.551561684980	0.000000000000	0.000000000000	0.000000000000
0.070568864466	0.368482132738	0.000000000000	0.000583318107	5.901346351693	0.000000000000	26.425010872705	0.000000000000	0.000000000000	0.000000000000	0.941350784322	0.000000000000	0.000681335756	-224.657330329633	0.000000000000	440.881463373612	0.000000000000	0.000000000000	0.000000000000
0.070667978040	0.368545258055	0.000000000000	0.000583419123	5.966257708574	0.000000000000	26.064548210699	0.000000000000	0.000000000000	0.000000000000	0.941386202131	0.000000000000	0.000679092546	-224.648084619206	0.000000000000	441.210609011737	0.000000000000	0.000000000000	0.000000000000
0.070767091613	0.368608202380	0.000000000000	0.000583518185	6.027552257692	0.000000000000	25.706105234296	0.000000000000	0.000000000000	0.000000000000	0.941421061023	0.000000000000	0.000676852868	-224.638753850124	0.000000000000	441.539023920069	0.000000000000	0.000000000000	0.000000000000
0.070866205187	0.368670966498	0.000000000000	0.000583615343	6.085251507601	0.000000000000	25.349656635527	0.000000000000	0.000000000000	0.000000000000	0.941455363381	0.000000000000	0.000674616825	-224.629330591573	0.000000000000	441.866733019212	0.000000000000	0.000000000000	0.000000000000
0.070965318761	0.368733551192	0.000000000000	0.000583710645	6.139376977666	0.000000000000	24.995177176995	0.000000000000	0.000000000000	0.000000000000	0.941489111550	0.000000000000	0.000672384519	-224.619807617248	0.000000000000	442.193760845870	0.000000000000	0.000000000000	0.000000000000
0.071064432335	0.368795957236	0.000000000000	0.000583804141	6.189950192851	0.000000000000	24.642641697810	0.000000000000	0.000000000000	0.000000000000	0.941522307837	0.000000000000	0.000670156051	-224.610177900777	0.000000000000	442.520131568664	0.000000000000	0.000000000000	0.000000000000
0.071163545908	0.368858185401	0.000000000000	0.000583895879	6.236992678450	0.000000000000	24.292025119638	0.000000000000	0.000000000000	0.000000000000	0.941554954510	0.000000000000	0.000667931520	-224.600434611089	0.000000000000	442.845869002315	0.000000000000	0.000000000000	0.000000000000
0.071262659482	0.368920236451	0.000000000000	0.000583985908	6.280525954948	0.000000000000	23.943302452591	0.000000000000	0.000000000000	0.000000000000	0.941587053800	0.000000000000	0.000665711023	-224.590571108253	0.000000000000	443.170996622614	0.000000000000	0.000000000000	0.000000000000
0.071361773056	0.368982111143	0.000000000000	0.000584074275	6.320571533005	0.000000000000	23.596448800984	0.000000000000	0.000000000000	0.000000000000	0.941618607904	0.000000000000	0.000663494655	-224.580580939190	0.000000000000	443.495537579833	0.000000000000	0.000000000000	0.000000000000
0.071460886629	0.369043810231	0.000000000000	0.000584161028	6.357150908631	0.000000000000	23.251439368879	0.000000000000	0.000000000000	0.000000000000	0.941649618980	0.000000000000	0.000661282509	-224.570457833671	0.000000000000	443.819514711941	0.000000000000	0.000000000000	0.000000000000
0.071560000203	0.369105334460	0.000000000000	0.000584246214	6.390285558194	0.000000000000	22.908249465843	0.000000000000	0.000000000000	0.000000000000	0.941680089150	0.000000000000	0.000659074677	-224.560195700357	0.000000000000	444.142950557376	0.000000000000	0.000000000000	0.000000000000
0.071659113777	0.369166684572	0.000000000000	0.000584329881	6.419996933940	0.000000000000	22.566854512097	0.000000000000	0.000000000000	0.000000000000	0.941710020506	0.000000000000	0.000656871250	-224.549788623036	0.000000000000	444.465867367189	0.000000000000	0.000000000000	0.000000000000
0.071758227350	0.369227861303	0.000000000000	0.000584412074	6.446306459295	0.000000000000	22.227230043930	0.000000000000	0.000000000000	0.000000000000	0.941739415100	0.000000000000	0.000654672317	-224.539230856930	0.000000000000	444.788287116808	0.000000000000	0.000000000000	0.000000000000
0.071857340924	0.369288865383	0.000000000000	0.000584492840	6.469235524373	0.000000000000	21.889351718895	0.000000000000	0.000000000000	0.000000000000	0.941768274955	0.000000000000	0.000652477964	-224.528516825121	0.000000000000	445.110231517403	0.000000000000	0.000000000000	0.000000000000
0.071956454498	0.369349697537	0.000000000000	0.000584572226	6.488805481814	0.000000000000	21.553195320576	0.000000000000	0.000000000000	0.000000000000	0.941796602058	0.000000000000	0.000650288276	-224.517641115121	0.000000000000	445.431722026606	0.000000000000	0.000000000000	0.000000000000
0.072055568071	0.369410358484	0.000000000000	0.000584650275	6.505037642104	0.000000000000	21.218736764066	0.000000000000	0.000000000000	0.000000000000	0.941824398365	0.000000000000	0.000648103339	-224.506598475519	0.000000000000	445.752779859149	0.000000000000	0.000000000000	0.000000000000
0.072154681645	0.369470848938	0.000000000000	0.000584727034	6.517953269825	0.000000000000	20.885952100235	0.000000000000	0.000000000000	0.000000000000	0.941851665799	0.000000000000	0.000645923233	-224.495383812781	0.000000000000	446.073425997066	0.000000000000	0.000000000000	0.000000000000
0.072253795219	0.369531169609	0.000000000000	0.000584802547	6.527573579408	0.000000000000	20.554817520665	0.000000000000	0.000000000000	0.000000000000	0.941878406251	0.000000000000	0.000643748040	-224.483992188018	0.000000000000	446.393681199030	0.000000000000	0.000000000000	0.000000000000
0.072352908792	0.369591321201	0.000000000000	0.000584876858	6.533919731154	0.000000000000	20.225309362264	0.000000000000	0.000000000000	0.000000000000	0.941904621583	0.000000000000	0.000641577840	-224.472418814043	0.000000000000	446.713566010148	0.000000000000	0.000000000000	0.000000000000
0.072452022366	0.369651304410	0.000000000000	0.000584950012	6.537012827666	0.000000000000	19.897404111347	0.000000000000	0.000000000000	0.000000000000	0.941930313624	0.000000000000	0.000639412709	-224.460659052375	0.000000000000	447.033100770880	0.000000000000	0.000000000000	0.000000000000
0.072551135940	0.369711119932	0.000000000000	0.000585022051	6.536873909565	0.000000000000	19.571078408685	0.000000000000	0.000000000000	0.000000000000	0.941955484175	0.000000000000	0.000637252724	-224.448708410363	0.000000000000	447.352305625676	0.000000000000	0.000000000000	0.000000000000
0.072650249514	0.369770768455	0.000000000000	0.000585093019	6.533523952380	0.000000000000	19.246309053007	0.000000000000	0.000000000000	0.000000000000	0.941980135006	0.000000000000	0.000635097960	-224.436562538434	0.000000000000	447.671200531498	0.000000000000	0.000000000000	0.000000000000
0.072749363087	0.369830250661	0.000000000000	0.000585162958	6.526983862740	0.000000000000	18.923073005465	0.000000000000	0.000000000000	0.000000000000	0.942004267858	0.000000000000	0.000632948491	-224.424217227369	0.000000000000	447.989805265877	0.000000000000	0.000000000000	0.000000000000
0.072848476661	0.369889567230	0.000000000000	0.000585231911	6.517274474939	0.000000000000	18.601347393587	0.000000000000	0.000000000000	0.000000000000	0.942027884443	0.000000000000	0.000630804387	-224.411668405740	0.000000000000	448.308139435036	0.000000000000	0.000000000000	0.000000000000
0.072947590235	0.369948718835	0.000000000000	0.000585299919	6.504416547815	0.000000000000	18.281109514862	0.000000000000	0.000000000000	0.000000000000	0.942050986446	0.000000000000	0.000628665721	-224.398912137288	0.000000000000	448.626222480946	0.000000000000	0.000000000000	0.000000000000
0.073046703808	0.370007706144	0.000000000000	0.000585367024	6.488430761049	0.000000000000	17.962336841104	0.000000000000	0.000000000000	0.000000000000	0.942073575522	0.000000000000	0.000626532560	-224.385944618493	0.000000000000	448.944073689085	0.000000000000	0.000000000000	0.000000000000
0.073145817382	0.370066529822	0.000000000000	0.000585433266	6.469337712464	0.000000000000	17.645007021477	0.000000000000	0.000000000000	0.000000000000	0.942095653301	0.000000000000	0.000624404973	-224.372762176224	0.000000000000	449.261712195486	0.000000000000	0.000000000000	0.000000000000
0.073244930956	0.370125190528	0.000000000000	0.000585498686	6.447157914761	0.000000000000	17.329097886314	0.000000000000	0.000000000000	0.000000000000	0.942117221384	0.000000000000	0.000622283026	-224.359361265305	0.000000000000	449.579156993368	0.000000000000	0.000000000000	0.000000000000
0.073344044529	0.370183688917	0.000000000000	0.000585563323	6.421911792548	0.000000000000	17.014587450543	0.000000000000	0.000000000000	0.000000000000	0.942138281345	0.000000000000	0.000620166785	-224.345738466327	0.000000000000	449.896426939853	0.000000000000	0.000000000000	0.000000000000
0.073443158103	0.370242025637	0.000000000000	0.000585627218	6.393619679632	0.000000000000	16.701453916784	0.000000000000	0.000000000000	0.000000000000	0.942158834733	0.000000000000	0.000618056311	-224.331890483404	0.000000000000	450.213540762397	0.000000000000	0.000000000000	0.000000000000
0.073542271677	0.370300201334	0.000000000000	0.000585690408	6.362301815942	0.000000000000	16.389675678939	0.000000000000	0.000000000000	0.000000000000	0.942178883072	0.000000000000	0.000615951670	-224.317814142048	0.000000000000	450.530517064966	0.000000000000	0.000000000000	0.000000000000
0.073641385250	0.370358216649	0.000000000000	0.000585752933	6.327978345145	0.000000000000	16.079231324896	0.000000000000	0.000000000000	0.000000000000	0.942198427857	0.000000000000	0.000613852920	-224.303506387063	0.000000000000	450.847374334001	0.000000000000	0.000000000000	0.000000000000
0.073740498824	0.370416072218	0.000000000000	0.000585814830	6.290669311894	0.000000000000	15.770099639715	0.000000000000	0.000000000000	0.000000000000	0.942217470561	0.000000000000	0.000611760122	-224.288964280506	0.000000000000	451.164130944108	0.000000000000	0.000000000000	0.000000000000
0.073839612398	0.370473768673	0.000000000000	0.000585876138	6.250394659356	0.000000000000	15.462259608434	0.000000000000	0.000000000000	0.000000000000	0.942236012630	0.000000000000	0.000609673336	-224.274184999746	0.000000000000	451.480805163875	0.000000000000	0.000000000000	0.000000000000
0.073938725972	0.370531306639	0.000000000000	0.000585936892	6.207174226803	0.000000000000	15.155690418869	0.000000000000	0.000000000000	0.000000000000	0.942254055488	0.000000000000	0.000607592617	-224.259165835447	0.000000000000	451.797415161016	0.000000000000	0.000000000000	0.000000000000
0.074037839545	0.370588686741	0.000000000000	0.000585997130	6.161027747212	0.000000000000	14.850371464335	0.000000000000	0.000000000000	0.000000000000	0.942271600532	0.000000000000	0.000605518022	-224.243904189818	0.000000000000	452.113979008069	0.000000000000	0.000000000000	0.000000000000
0.074136953119	0.370645909597	0.000000000000	0.000586056888	6.111974845101	0.000000000000	14.546282346120	0.000000000000	0.000000000000	0.000000000000	0.942288649138	0.000000000000	0.000603449606	-224.228397574648	0.000000000000	452.430514686894	0.000000000000	0.000000000000	0.000000000000
0.074236066693	0.370702975820	0.000000000000	0.000586116200	6.060035034281	0.000000000000	14.243402876051	0.000000000000	0.000000000000	0.000000000000	0.942305202656	0.000000000000	0.000601387422	-224.212643609586	0.000000000000	452.747040094040	0.000000000000	0.000000000000	0.000000000000
0.074335180266	0.370759886021	0.000000000000	0.000586175103	6.005227715913	0.000000000000	13.941713078668	0.000000000000	0.000000000000	0.000000000000	0.942321262414	0.000000000000	0.000599331524	-224.196640020361	0.000000000000	453.063573045325	0.000000000000	0.000000000000	0.000000000000
0.074434293840	0.370816640804	0.000000000000	0.000586233630	5.947572176238	0.000000000000	13.641193193868	0.000000000000	0.000000000000	0.000000000000	0.942336829717	0.000000000000	0.000597281962	-224.180384637132	0.000000000000	453.380131280577	0.000000000000	0.000000000000	0.000000000000
0.074533407414	0.370873240772	0.000000000000	0.000586291816	5.887087584906	0.000000000000	13.341823678723	0.000000000000	0.000000000000	0.000000000000	0.942351905848	0.000000000000	0.000595238786	-224.163875392766	0.000000000000	453.696732468100	0.000000000000	0.000000000000	0.000000000000
0.074632520987	0.370929686522	0.000000000000	0.000586349694	5.823792993005	0.000000000000	13.043585209730	0.000000000000	0.000000000000	0.000000000000	0.942366492067	0.000000000000	0.000593202045	-224.147110321238	0.000000000000	454.013394208875	0.000000000000	0.000000000000	0.000000000000
0.074731634561	0.370985978646	0.000000000000	0.000586407297	5.757707331201	0.000000000000	12.746458684927	0.000000000000	0.000000000000	0.000000000000	0.942380589612	0.000000000000	0.000591171788	-224.130087555999	0.000000000000	454.330134040844	0.000000000000	0.000000000000	0.000000000000
0.074830748135	0.371042117734	0.000000000000	0.000586464658	5.688849408570	0.000000000000	12.450425225033	0.000000000000	0.000000000000	0.000000000000	0.942394199700	0.000000000000	0.000589148061	-224.112805328523	0.000000000000	454.646969443183	0.000000000000	0.000000000000	0.000000000000
0.074929861708	0.371098104370	0.000000000000	0.000586521808	5.617237909769	0.000000000000	12.155466176980	0.000000000000	0.000000000000	0.000000000000	0.942407323526	0.000000000000	0.000587130910	-224.095261966675	0.000000000000	454.963917840015	0.000000000000	0.000000000000	0.000000000000
0.075028975282	0.371153939136	0.000000000000	0.000586578779	5.542891395243	0.000000000000	11.861563113112	0.000000000000	0.000000000000	0.000000000000	0.942419962266	0.000000000000	0.000585120378	-224.077455893282	0.000000000000	455.280996604350	0.000000000000	0.000000000000	0.000000000000
0.075128088856	0.371209622609	0.000000000000	0.000586635602	5.465828297827	0.000000000000	11.568697835569	0.000000000000	0.000000000000	0.000000000000	0.942432117071	0.000000000000	0.000583116511	-224.059385624670	0.000000000000	455.598223061886	0.000000000000	0.000000000000	0.000000000000
0.075227202429	0.371265155362	0.000000000000	0.000586692307	5.386066922816	0.000000000000	11.276852375703	0.000000000000	0.000000000000	0.000000000000	0.942443789075	0.000000000000	0.000581119350	-224.041049769236	0.000000000000	455.915614494550	0.000000000000	0.000000000000	0.000000000000
0.075326316003	0.371320537964	0.000000000000	0.000586748923	5.303625445935	0.000000000000	10.986008996534	0.000000000000	0.000000000000	0.000000000000	0.942454979391	0.000000000000	0.000579128936	-224.022447026038	0.000000000000	456.233188143954	0.000000000000	0.000000000000	0.000000000000
0.075425429577	0.371375770981	0.000000000000	0.000586805482	5.218521912173	0.000000000000	10.696150193967	0.000000000000	0.000000000000	0.000000000000	0.942465689111	0.000000000000	0.000577145310	-224.003576183451	0.000000000000	456.550961214955	0.000000000000	0.000000000000	0.000000000000
0.075524543151	0.371430854974	0.000000000000	0.000586862010	5.130774234691	0.000000000000	10.407258697922	0.000000000000	0.000000000000	0.000000000000	0.942475919308	0.000000000000	0.000575168512	-223.984436117804	0.000000000000	456.868950878883	0.000000000000	0.000000000000	0.000000000000
0.075623656724	0.371485790500	0.000000000000	0.000586918536	5.040400193422	0.000000000000	10.119317473919	0.000000000000	0.000000000000	0.000000000000	0.942485671036	0.000000000000	0.000573198579	-223.965025792111	0.000000000000	457.187174276854	0.000000000000	0.000000000000	0.000000000000
0.075722770298	0.371540578115	0.000000000000	0.000586975089	4.947417434249	0.000000000000	9.832309723849	0.000000000000	0.000000000000	0.000000000000	0.942494945328	0.000000000000	0.000571235550	-223.945344254667	0.000000000000	457.505648522638	0.000000000000	0.000000000000	0.000000000000
0.075821883872	0.371595218369	0.000000000000	0.000587031695	4.851843467803	0.000000000000	9.546218887298	0.000000000000	0.000000000000	0.000000000000	0.942503743200	0.000000000000	0.000569279460	-223.925390637927	0.000000000000	457.824390706030	0.000000000000	0.000000000000	0.000000000000
0.075920997445	0.371649711807	0.000000000000	0.000587088380	4.753695668703	0.000000000000	9.261028642244	0.000000000000	0.000000000000	0.000000000000	0.942512065648	0.000000000000	0.000567330345	-223.905164157156	0.000000000000	458.143417895584	0.000000000000	0.000000000000	0.000000000000
0.076020111019	0.371704058974	0.000000000000	0.000587145172	4.652991274304	0.000000000000	8.976722906486	0.000000000000	0.000000000000	0.000000000000	0.942519913650	0.000000000000	0.000565388239	-223.884664109289	0.000000000000	458.462747141686	0.000000000000	0.000000000000	0.000000000000
0.076119224593	0.371758260409	0.000000000000	0.000587202095	4.549747384193	0.000000000000	8.693285837997	0.000000000000	0.000000000000	0.000000000000	0.942527288165	0.000000000000	0.000563453177	-223.863889871618	0.000000000000	458.782395478937	0.000000000000	0.000000000000	0.000000000000
0.076218338166	0.371812316648	0.000000000000	0.000587259175	4.443980959225	0.000000000000	8.410701835958	0.000000000000	0.000000000000	0.000000000000	0.942534190134	0.000000000000	0.000561525190	-223.842840900739	0.000000000000	459.102379929327	0.000000000000	0.000000000000	0.000000000000
0.076317451740	0.371866228223	0.000000000000	0.000587316436	4.335708820813	0.000000000000	8.128955541425	0.000000000000	0.000000000000	0.000000000000	0.942540620482	0.000000000000	0.000559604310	-223.821516731292	0.000000000000	459.422717504578	0.000000000000	0.000000000000	0.000000000000
0.076416565314	0.371919995662	0.000000000000	0.000587373901	4.224947650251	0.000000000000	7.848031837977	0.000000000000	0.000000000000	0.000000000000	0.942546580114	0.000000000000	0.000557690569	-223.799916974897	0.000000000000	459.743425208872	0.000000000000	0.000000000000	0.000000000000
0.076515678887	0.371973619493	0.000000000000	0.000587431596	4.111713988039	0.000000000000	7.567915852357	0.000000000000	0.000000000000	0.000000000000	0.942552069918	0.000000000000	0.000555783996	-223.778041318966	0.000000000000	460.064520041156	0.000000000000	0.000000000000	0.000000000000
0.076614792461	0.372027100236	0.000000000000	0.000587489542	3.996024233484	0.000000000000	7.288592954731	0.000000000000	0.000000000000	0.000000000000	0.942557090765	0.000000000000	0.000553884620	-223.755889525678	0.000000000000	460.386018997993	0.000000000000	0.000000000000	0.000000000000
0.076713906035	0.372080438410	0.000000000000	0.000587547761	3.877894643802	0.000000000000	7.010048759674	0.000000000000	0.000000000000	0.000000000000	0.942561643510	0.000000000000	0.000551992469	-223.733461430753	0.000000000000	460.707939075119	0.000000000000	0.000000000000	0.000000000000
0.076813019608	0.372133634530	0.000000000000	0.000587606276	3.757341334002	0.000000000000	6.732269126041	0.000000000000	0.000000000000	0.000000000000	0.942565728989	0.000000000000	0.000550107572	-223.710756942544	0.000000000000	461.030297270586	0.000000000000	0.000000000000	0.000000000000
0.076912133182	0.372186689109	0.000000000000	0.000587665108	3.634380276217	0.000000000000	6.455240157649	0.000000000000	0.000000000000	0.000000000000	0.942569348024	0.000000000000	0.000548229954	-223.687776040877	0.000000000000	461.353110586559	0.000000000000	0.000000000000	0.000000000000
0.077011246756	0.372239602655	0.000000000000	0.000587724278	3.509027299582	0.000000000000	6.178948203153	0.000000000000	0.000000000000	0.000000000000	0.942572501419	0.000000000000	0.000546359641	-223.664518776033	0.000000000000	461.676396031529	0.000000000000	0.000000000000	0.000000000000
0.077110360330	0.372292375673	0.000000000000	0.000587783805	3.381298089422	0.000000000000	5.903379856983	0.000000000000	0.000000000000	0.000000000000	0.942575189961	0.000000000000	0.000544496659	-223.640985267728	0.000000000000	462.000170622510	0.000000000000	0.000000000000	0.000000000000
0.077209473903	0.372345008665	0.000000000000	0.000587843710	3.251208187409	0.000000000000	5.628521958809	0.000000000000	0.000000000000	0.000000000000	0.942577414422	0.000000000000	0.000542641030	-223.617175704110	0.000000000000	462.324451387083	0.000000000000	0.000000000000	0.000000000000
0.077308587477	0.372397502130	0.000000000000	0.000587904012	3.118772991080	0.000000000000	5.354361594024	0.000000000000	0.000000000000	0.000000000000	0.942579175559	0.000000000000	0.000540792780	-223.593090340735	0.000000000000	462.649255365361	0.000000000000	0.000000000000	0.000000000000
0.077407701051	0.372449856564	0.000000000000	0.000587964729	2.984007753650	0.000000000000	5.080886093740	0.000000000000	0.000000000000	0.000000000000	0.942580474111	0.000000000000	0.000538951929	-223.568729499606	0.000000000000	462.974599612008	0.000000000000	0.000000000000	0.000000000000
0.077506814624	0.372502072459	0.000000000000	0.000588025880	2.846927583841	0.000000000000	4.808083034815	0.000000000000	0.000000000000	0.000000000000	0.942581310805	0.000000000000	0.000537118500	-223.544093568167	0.000000000000	463.300501198059	0.000000000000	0.000000000000	0.000000000000
0.077605928198	0.372554150304	0.000000000000	0.000588087481	2.707547445738	0.000000000000	4.535940239812	0.000000000000	0.000000000000	0.000000000000	0.942581686348	0.000000000000	0.000535292514	-223.519182998375	0.000000000000	463.626977212868	0.000000000000	0.000000000000	0.000000000000
0.077705041772	0.372606090586	0.000000000000	0.000588149551	2.565882158698	0.000000000000	4.264445776927	0.000000000000	0.000000000000	0.000000000000	0.942581601435	0.000000000000	0.000533473992	-223.493998305715	0.000000000000	463.954044765835	0.000000000000	0.000000000000	0.000000000000
0.077804155345	0.372657893788	0.000000000000	0.000588212105	2.421946397236	0.000000000000	3.993587959924	0.000000000000	0.000000000000	0.000000000000	0.942581056746	0.000000000000	0.000531662952	-223.468540068333	0.000000000000	464.281720988329	0.000000000000	0.000000000000	0.000000000000
0.077903268919	0.372709560390	0.000000000000	0.000588275159	2.275754691054	0.000000000000	3.723355347890	0.000000000000	0.000000000000	0.000000000000	0.942580052945	0.000000000000	0.000529859414	-223.442808925988	0.000000000000	464.610023035154	0.000000000000	0.000000000000	0.000000000000
0.078002382493	0.372761090869	0.000000000000	0.000588338730	2.127321425012	0.000000000000	3.453736745076	0.000000000000	0.000000000000	0.000000000000	0.942578590682	0.000000000000	0.000528063396	-223.416805579246	0.000000000000	464.938968086456	0.000000000000	0.000000000000	0.000000000000
0.078101496066	0.372812485699	0.000000000000	0.000588402831	1.976660839165	0.000000000000	3.184721200646	0.000000000000	0.000000000000	0.000000000000	0.942576670592	0.000000000000	0.000526274915	-223.390530788517	0.000000000000	465.268573349271	0.000000000000	0.000000000000	0.000000000000
0.078200609640	0.372863745351	0.000000000000	0.000588467478	1.823787028797	0.000000000000	2.916298008439	0.000000000000	0.000000000000	0.000000000000	0.942574293296	0.000000000000	0.000524493988	-223.363985373155	0.000000000000	465.598856059075	0.000000000000	0.000000000000	0.000000000000
0.078299723214	0.372914870294	0.000000000000	0.000588532683	1.668713944721	0.000000000000	2.648456706356	0.000000000000	0.000000000000	0.000000000000	0.942571459402	0.000000000000	0.000522720630	-223.337170210598	0.000000000000	465.929833481447	0.000000000000	0.000000000000	0.000000000000
0.078398836787	0.372965860992	0.000000000000	0.000588598462	1.511455393000	0.000000000000	2.381187076591	0.000000000000	0.000000000000	0.000000000000	0.942568169500	0.000000000000	0.000520954859	-223.310086235445	0.000000000000	466.261522913480	0.000000000000	0.000000000000	0.000000000000
0.078497950361	0.373016717908	0.000000000000	0.000588664825	1.352025035520	0.000000000000	2.114479144627	0.000000000000	0.000000000000	0.000000000000	0.942564424171	0.000000000000	0.000519196687	-223.282734438598	0.000000000000	466.593941685289	0.000000000000	0.000000000000	0.000000000000
0.078597063935	0.373067441501	0.000000000000	0.000588731787	1.190436389875	0.000000000000	1.848323179249	0.000000000000	0.000000000000	0.000000000000	0.942560223980	0.000000000000	0.000517446130	-223.255115866440	0.000000000000	466.927107161569	0.000000000000	0.000000000000	0.000000000000
0.078696177509	0.373118032228	0.000000000000	0.000588799358	1.026702830079	0.000000000000	1.582709691320	0.000000000000	0.000000000000	0.000000000000	0.942555569477	0.000000000000	0.000515703201	-223.227231619903	0.000000000000	467.261036742837	0.000000000000	0.000000000000	0.000000000000
0.078795291082	0.373168490543	0.000000000000	0.000588867549	0.860837585811	0.000000000000	1.317629434802	0.000000000000	0.000000000000	0.000000000000	0.942550461202	0.000000000000	0.000513967912	-223.199082853680	0.000000000000	467.595747866936	0.000000000000	0.000000000000	0.000000000000
0.078894404656	0.373218816897	0.000000000000	0.000588936373	0.692853744053	0.000000000000	1.053073404130	0.000000000000	0.000000000000	0.000000000000	0.942544899678	0.000000000000	0.000512240275	-223.170670775328	0.000000000000	467.931258010273	0.000000000000	0.000000000000	0.000000000000
0.078993518230	0.373269011738	0.000000000000	0.000589005838	0.522764247986	0.000000000000	0.789032835786	0.000000000000	0.000000000000	0.000000000000	0.942538885418	0.000000000000	0.000510520303	-223.141996644495	0.000000000000	468.267584689280	0.000000000000	0.000000000000	0.000000000000
0.079092631803	0.373319075511	0.000000000000	0.000589075955	0.350581898344	0.000000000000	0.525499206108	0.000000000000	0.000000000000	0.000000000000	0.942532418919	0.000000000000	0.000508808007	-223.113061772010	0.000000000000	468.604745461515	0.000000000000	0.000000000000	0.000000000000
0.079191745377	0.373369008659	0.000000000000	0.000589146733	0.176319353226	0.000000000000	0.262464231492	0.000000000000	0.000000000000	0.000000000000	0.942525500669	0.000000000000	0.000507103396	-223.083867519113	0.000000000000	468.942757927017	0.000000000000	0.000000000000	0.000000000000
0.079290858951	0.373418811623	0.000000000000	0.000589218180	-0.000010871203	0.000000000000	-0.000080132797	0.000000000000	0.000000000000	0.000000000000	0.942518131138	0.000000000000	0.000505406481	-223.054415296640	0.000000000000	469.281639729582	0.000000000000	0.000000000000	0.000000000000
0.079290858951	0.000000000000	0.000000000000	0.000000000000	0.000000000000	0.000000000000	0.000000000000	0.000000000000	0.000000000000	0.000000000000	0.942518131721	0.000000000000	0.000505406693	-223.054392176403	0.000000000000	469.281609459215	0.000000000000	0.000000000000	0.000000000000
0.079680886890	0.000000000000	0.000000000000	0.000000000000	0.000000000000	0.000000000000	0.000000000000	0.000000000000	0.000000000000	0.000000000000	0.942484758219	0.000000000000	0.000498803965	-222.929732558557	0.000000000000	470.613055989362	0.000000000000	0.000000000000	0.000000000000
0.080070914830	0.000000000000	0.000000000000	0.000000000000	0.000000000000	0.000000000000	0.000000000000	0.000000000000	0.000000000000	0.000000000000	0.942444432643	0.000000000000	0.000492321018	-222.796065903853	0.000000000000	471.950749679145	0.000000000000	0.000000000000	0.000000000000
0.080460942769	0.000000000000	0.000000000000	0.000000000000	0.000000000000	0.000000000000	0.000000000000	0.000000000000	0.000000000000	0.000000000000	0.942397184956	0.000000000000	0.000485958202	-222.653522580588	0.000000000000	473.294870885320	0.000000000000	0.000000000000	0.000000000000
0.080850970709	0.000000000000	0.000000000000	0.000000000000	0.000000000000	0.000000000000	0.000000000000	0.000000000000	0.000000000000	0.000000000000	0.942343045944	0.000000000000	0.000479715743	-222.502250316346	0.000000000000	474.645685265750	0.000000000000	0.000000000000	0.000000000000
0.081240998648	0.000000000000	0.000000000000	0.000000000000	0.000000000000	0.000000000000	0.000000000000	0.000000000000	0.000000000000	0.000000000000	0.942282047062	0.000000000000	0.000473593754	-222.342410089327	0.000000000000	476.003529784732	0.000000000000	0.000000000000	0.000000000000
0.081631026587	0.000000000000	0.000000000000	0.000000000000	0.000000000000	0.000000000000	0.000000000000	0.000000000000	0.000000000000	0.000000000000	0.942214220292	0.000000000000	0.000467592233	-222.174172468695	0.000000000000	477.368800502737	0.000000000000	0.000000000000	0.000000000000
0.082021054527	0.000000000000	0.000000000000	0.000000000000	0.000000000000	0.000000000000	0.000000000000	0.000000000000	0.000000000000	0.000000000000	0.942139598028	0.000000000000	0.000461711075	-221.997714340392	0.000000000000	478.741941884145	0.000000000000	0.000000000000	0.000000000000
0.082411082466	0.000000000000	0.000000000000	0.000000000000	0.000000000000	0.000000000000	0.000000000000	0.000000000000	0.000000000000	0.000000000000	0.942058212976	0.000000000000	0.000455950077	-221.813215958972	0.000000000000	480.123437389855	0.000000000000	0.000000000000	0.000000000000
0.082801110406	0.000000000000	0.000000000000	0.000000000000	0.000000000000	0.000000000000	0.000000000000	0.000000000000	0.000000000000	0.000000000000	0.941970098069	0.000000000000	0.000450308941	-221.620858268984	0.000000000000	481.513801145513	0.000000000000	0.000000000000	0.000000000000
0.083191138345	0.000000000000	0.000000000000	0.000000000000	0.000000000000	0.000000000000	0.000000000000	0.000000000000	0.000000000000	0.000000000000	0.941875286397	0.000000000000	0.000444787279	-221.420820443785	0.000000000000	482.913570501882	0.000000000000	0.000000000000	0.000000000000
0.083581166285	0.000000000000	0.000000000000	0.000000000000	0.000000000000	0.000000000000	0.000000000000	0.000000000000	0.000000000000	0.000000000000	0.941773811146	0.000000000000	0.000439384622	-221.213277592227	0.000000000000	484.323299320705	0.000000000000	0.000000000000	0.000000000000
0.083971194224	0.000000000000	0.000000000000	0.000000000000	0.000000000000	0.000000000000	0.000000000000	0.000000000000	0.000000000000	0.000000000000	0.941665705549	0.000000000000	0.000434100421	-220.998398586505	0.000000000000	485.743551836501	0.000000000000	0.000000000000	0.000000000000
0.084361222164	0.000000000000	0.000000000000	0.000000000000	0.000000000000	0.000000000000	0.000000000000	0.000000000000	0.000000000000	0.000000000000	0.941551002850	0.000000000000	0.000428934053	-220.776343966680	0.000000000000	487.174896959038	0.000000000000	0.000000000000	0.000000000000
0.084751250103	0.000000000000	0.000000000000	0.000000000000	0.000000000000	0.000000000000	0.000000000000	0.000000000000	0.000000000000	0.000000000000	0.941429736266	0.000000000000	0.000423884825	-220.547263877760	0.000000000000	488.617902888154	0.000000000000	0.000000000000	0.000000000000
0.085141278043	0.000000000000	0.000000000000	0.000000000000	0.000000000000	0.000000000000	0.000000000000	0.000000000000	0.000000000000	0.000000000000	0.941301938970	0.000000000000	0.000418951980	-220.311295995835	0.000000000000	490.073131921338	0.000000000000	0.000000000000	0.000000000000
0.085531305982	0.000000000000	0.000000000000	0.000000000000	0.000000000000	0.000000000000	0.000000000000	0.000000000000	0.000000000000	0.000000000000	0.941167644069	0.000000000000	0.000414134699	-220.068563398784	0.000000000000	491.541135337435	0.000000000000	0.000000000000	0.000000000000
0.085921333922	0.000000000000	0.000000000000	0.000000000000	0.000000000000	0.000000000000	0.000000000000	0.000000000000	0.000000000000	0.000000000000	0.941026884595	0.000000000000	0.000409432106	-219.819172334898	0.000000000000	493.022448241188	0.000000000000	0.000000000000	0.000000000000
0.086311361861	0.000000000000	0.000000000000	0.000000000000	0.000000000000	0.000000000000	0.000000000000	0.000000000000	0.000000000000	0.000000000000	0.940879693498	0.000000000000	0.000404843269	-219.563209839137	0.000000000000	494.517584248437	0.000000000000	0.000000000000	0.000000000000
0.086701389801	0.000000000000	0.000000000000	0.000000000000	0.000000000000	0.000000000000	0.000000000000	0.000000000000	0.000000000000	0.000000000000	0.940726103645	0.000000000000	0.000400367210	-219.300741142501	0.000000000000	496.027029889202	0.000000000000	0.000000000000	0.000000000000
0.087091417740	0.000000000000	0.000000000000	0.000000000000	0.000000000000	0.000000000000	0.000000000000	0.000000000000	0.000000000000	0.000000000000	0.940566147822	0.000000000000	0.000396002901	-219.031806812435	0.000000000000	497.551238592193	0.000000000000	0.000000000000	0.000000000000
0.087481445679	0.000000000000	0.000000000000	0.000000000000	0.000000000000	0.000000000000	0.000000000000	0.000000000000	0.000000000000	0.000000000000	0.940399858747	0.000000000000	0.000391749271	-218.756419554148	0.000000000000	499.090624102291	0.000000000000	0.000000000000	0.000000000000
0.087871473619	0.000000000000	0.000000000000	0.000000000000	0.000000000000	0.000000000000	0.000000000000	0.000000000000	0.000000000000	0.000000000000	0.940227269073	0.000000000000	0.000387605209	-218.474560591080	0.000000000000	500.645553161762	0.000000000000	0.000000000000	0.000000000000
0.088261501558	0.000000000000	0.000000000000	0.000000000000	0.000000000000	0.000000000000	0.000000000000	0.000000000000	0.000000000000	0.000000000000	0.940048411408	0.000000000000	0.000383569568	-218.186175528869	0.000000000000	502.216337260874	0.000000000000	0.000000000000	0.000000000000
0.088651529498	0.000000000000	0.000000000000	0.000000000000	0.000000000000	0.000000000000	0.000000000000	0.000000000000	0.000000000000	0.000000000000	0.939863318334	0.000000000000	0.000379641162	-217.891169589653	0.000000000000	503.803223231424	0.000000000000	0.000000000000	0.000000000000
0.089041557437	0.000000000000	0.000000000000	0.000000000000	0.000000000000	0.000000000000	0.000000000000	0.000000000000	0.000000000000	0.000000000000	0.939672022421	0.000000000000	0.000375818776	-217.589402082037	0.000000000000	505.406382415880	0.000000000000	0.000000000000	0.000000000000
0.089431585377	0.000000000000	0.000000000000	0.000000000000	0.000000000000	0.000000000000	0.000000000000	0.000000000000	0.000000000000	0.000000000000	0.939474556256	0.000000000000	0.000372101166	-217.280679946362	0.000000000000	507.025898096130	0.000000000000	0.000000000000	0.000000000000
0.089821613316	0.000000000000	0.000000000000	0.000000000000	0.000000000000	0.000000000000	0.000000000000	0.000000000000	0.000000000000	0.000000000000	0.939270952467	0.000000000000	0.000368487056	-216.964750184572	0.000000000000	508.661750807001	0.000000000000	0.000000000000	0.000000000000
0.090211641256	0.000000000000	0.000000000000	0.000000000000	0.000000000000	0.000000000000	0.000000000000	0.000000000000	0.000000000000	0.000000000000	0.939061243752	0.000000000000	0.000364975150	-216.641290949423	0.000000000000	510.313801092492	0.000000000000	0.000000000000	0.000000000000
0.090601669195	0.000000000000	0.000000000000	0.000000000000	0.000000000000	0.000000000000	0.000000000000	0.000000000000	0.000000000000	0.000000000000	0.938845462906	0.000000000000	0.000361564126	-216.309901030165	0.000000000000	511.981769187122	0.000000000000	0.000000000000	0.000000000000
0.090991697135	0.000000000000	0.000000000000	0.000000000000	0.000000000000	0.000000000000	0.000000000000	0.000000000000	0.000000000000	0.000000000000	0.938623642857	0.000000000000	0.000358252640	-215.970087436570	0.000000000000	513.665211032617	0.000000000000	0.000000000000	0.000000000000
0.091381725074	0.000000000000	0.000000000000	0.000000000000	0.000000000000	0.000000000000	0.000000000000	0.000000000000	0.000000000000	0.000000000000	0.938395816698	0.000000000000	0.000355039332	-215.621250756755	0.000000000000	515.363489980425	0.000000000000	0.000000000000	0.000000000000
0.091771753014	0.000000000000	0.000000000000	0.000000000000	0.000000000000	0.000000000000	0.000000000000	0.000000000000	0.000000000000	0.000000000000	0.938162017720	0.000000000000	0.000351922821	-215.262667966339	0.000000000000	517.075743520687	0.000000000000	0.000000000000	0.000000000000
0.092161780953	0.000000000000	0.000000000000	0.000000000000	0.000000000000	0.000000000000	0.000000000000	0.000000000000	0.000000000000	0.000000000000	0.937922279452	0.000000000000	0.000348901712	-214.893472429503	0.000000000000	518.800844475594	0.000000000000	0.000000000000	0.000000000000
0.092551808893	0.000000000000	0.000000000000	0.000000000000	0.000000000000	0.000000000000	0.000000000000	0.000000000000	0.000000000000	0.000000000000	0.937676635699	0.000000000000	0.000345974597	-214.512631019496	0.000000000000	520.537356416403	0.000000000000	0.000000000000	0.000000000000
0.092941836832	0.000000000000	0.000000000000	0.000000000000	0.000000000000	0.000000000000	0.000000000000	0.000000000000	0.000000000000	0.000000000000	0.937425120578	0.000000000000	0.000343140051	-214.118918714644	0.000000000000	522.283483825479	0.000000000000	0.000000000000	0.000000000000
0.093331864771	0.000000000000	0.000000000000	0.000000000000	0.000000000000	0.000000000000	0.000000000000	0.000000000000	0.000000000000	0.000000000000	0.937167768558	0.000000000000	0.000340396642	-213.710891896200	0.000000000000	524.037019098169	0.000000000000	0.000000000000	0.000000000000
0.093721892711	0.000000000000	0.000000000000	0.000000000000	0.000000000000	0.000000000000	0.000000000000	0.000000000000	0.000000000000	0.000000000000	0.936904614499	0.000000000000	0.000337742925	-213.286863269752	0.000000000000	525.795291582840	0.000000000000	0.000000000000	0.000000000000
0.094111920650	0.000000000000	0.000000000000	0.000000000000	0.000000000000	0.000000000000	0.000000000000	0.000000000000	0.000000000000	0.000000000000	0.936635693694	0.000000000000	0.000335177447	-212.844884453417	0.000000000000	527.555129618986	0.000000000000	0.000000000000	0.000000000000
0.094501948590	0.000000000000	0.000000000000	0.000000000000	0.000000000000	0.000000000000	0.000000000000	0.000000000000	0.000000000000	0.000000000000	0.936361041904	0.000000000000	0.000332698747	-212.382747806465	0.000000000000	529.312856814028	0.000000000000	0.000000000000	0.000000000000
0.094891976529	0.000000000000	0.000000000000	0.000000000000	0.000000000000	0.000000000000	0.000000000000	0.000000000000	0.000000000000	0.000000000000	0.936080695400	0.000000000000	0.000330305358	-211.898028366381	0.000000000000	531.064361200919	0.000000000000	0.000000000000	0.000000000000
0.095282004469	0.000000000000	0.000000000000	0.000000000000	0.000000000000	0.000000000000	0.000000000000	0.000000000000	0.000000000000	0.000000000000	0.935794690998	0.000000000000	0.000327995806	-211.388201099305	0.000000000000	532.805302980717	0.000000000000	0.000000000000	0.000000000000
0.095672032408	0.000000000000	0.000000000000	0.000000000000	0.000000000000	0.000000000000	0.000000000000	0.000000000000	0.000000000000	0.000000000000	0.935503066097	0.000000000000	0.000325768613	-210.850887461121	0.000000000000	534.531562482359	0.000000000000	0.000000000000	0.000000000000
0.096062060348	0.000000000000	0.000000000000	0.000000000000	0.000000000000	0.000000000000	0.000000000000	0.000000000000	0.000000000000	0.000000000000	0.935205858720	0.000000000000	0.000323622296	-210.284301100539	0.000000000000	536.240061375770	0.000000000000	0.000000000000	0.000000000000
0.096452088287	0.000000000000	0.000000000000	0.000000000000	0.000000000000	0.000000000000	0.000000000000	0.000000000000	0.000000000000	0.000000000000	0.934903107554	0.000000000000	0.000321555370	-209.687951740051	0.000000000000	537.930073213273	0.000000000000	0.000000000000	0.000000000000
0.096842116227	0.000000000000	0.000000000000	0.000000000000	0.000000000000	0.000000000000	0.000000000000	0.000000000000	0.000000000000	0.000000000000	0.934594852004	0.000000000000	0.000319566345	-209.063581216498	0.000000000000	539.604984402386	0.000000000000	0.000000000000	0.000000000000
0.097232144166	0.000000000000	0.000000000000	0.000000000000	0.000000000000	0.000000000000	0.000000000000	0.000000000000	0.000000000000	0.000000000000	0.934281132261	0.000000000000	0.000317653732	-208.416098551936	0.000000000000	541.274080897049	0.000000000000	0.000000000000	0.000000000000
0.097622172106	0.000000000000	0.000000000000	0.000000000000	0.000000000000	0.000000000000	0.000000000000	0.000000000000	0.000000000000	0.000000000000	0.933961989390	0.000000000000	0.000315816039	-207.754005949093	0.000000000000	542.953413680798	0.000000000000	0.000000000000	0.000000000000
0.098012200045	0.000000000000	0.000000000000	0.000000000000	0.000000000000	0.000000000000	0.000000000000	0.000000000000	0.000000000000	0.000000000000	0.933637465453	0.000000000000	0.000314051773	-207.088743344892	0.000000000000	544.664654939410	0.000000000000	0.000000000000	0.000000000000
0.098402227985	0.000000000000	0.000000000000	0.000000000000	0.000000000000	0.000000000000	0.000000000000	0.000000000000	0.000000000000	0.000000000000	0.933307603657	0.000000000000	0.000312359441	-206.432855480743	0.000000000000	546.431726954908	0.000000000000	0.000000000000	0.000000000000
0.098792255924	0.000000000000	0.000000000000	0.000000000000	0.000000000000	0.000000000000	0.000000000000	0.000000000000	0.000000000000	0.000000000000	0.932972448514	0.000000000000	0.000310737549	-205.797542708039	0.000000000000	548.276217543736	0.000000000000	0.000000000000	0.000000000000
0.099182283863	0.000000000000	0.000000000000	0.000000000000	0.000000000000	0.000000000000	0.000000000000	0.000000000000	0.000000000000	0.000000000000	0.932632046003	0.000000000000	0.000309184603	-205.187597245892	0.000000000000	550.207766355731	0.000000000000	0.000000000000	0.000000000000
0.099572311803	0.000000000000	0.000000000000	0.000000000000	0.000000000000	0.000000000000	0.000000000000	0.000000000000	0.000000000000	0.000000000000	0.932286443700	0.000000000000	0.000307699110	-204.602654490605	0.000000000000	552.226303670110	0.000000000000	0.000000000000	0.000000000000
0.099962339742	0.000000000000	0.000000000000	0.000000000000	0.000000000000	0.000000000000	0.000000000000	0.000000000000	0.000000000000	0.000000000000	0.931935690863	0.000000000000	0.000306279578	-204.042078221022	0.000000000000	554.331236149055	0.000000000000	0.000000000000	0.000000000000
0.100352367682	0.000000000000	0.000000000000	0.000000000000	0.000000000000	0.000000000000	0.000000000000	0.000000000000	0.000000000000	0.000000000000	0.931579838532	0.000000000000	0.000304924514	-203.505184885671	0.000000000000	556.521865441683	0.000000000000	0.000000000000	0.000000000000
0.100742395621	0.000000000000	0.000000000000	0.000000000000	0.000000000000	0.000000000000	0.000000000000	0.000000000000	0.000000000000	0.000000000000	0.931218939618	0.000000000000	0.000303632426	-202.991246052773	0.000000000000	558.797388141520	0.000000000000	0.000000000000	0.000000000000
0.101132423561	0.000000000000	0.000000000000	0.000000000000	0.000000000000	0.000000000000	0.000000000000	0.000000000000	0.000000000000	0.000000000000	0.930853049004	0.000000000000	0.000302401826	-202.499490984043	0.000000000000	561.156895799301	0.000000000000	0.000000000000	0.000000000000
0.101522451500	0.000000000000	0.000000000000	0.000000000000	0.000000000000	0.000000000000	0.000000000000	0.000000000000	0.000000000000	0.000000000000	0.930482223644	0.000000000000	0.000301231225	-202.029109233992	0.000000000000	563.599374803120	0.000000000000	0.000000000000	0.000000000000
0.101912479440	0.000000000000	0.000000000000	0.000000000000	0.000000000000	0.000000000000	0.000000000000	0.000000000000	0.000000000000	0.000000000000	0.930106522668	0.000000000000	0.000300119135	-201.579253161695	0.000000000000	566.123705904844	0.000000000000	0.000000000000	0.000000000000
0.102302507379	0.000000000000	0.000000000000	0.000000000000	0.000000000000	0.000000000000	0.000000000000	0.000000000000	0.000000000000	0.000000000000	0.929726007489	0.000000000000	0.000299064071	-201.149040249224	0.000000000000	568.728663181380	0.000000000000	0.000000000000	0.000000000000
0.102692535319	0.000000000000	0.000000000000	0.000000000000	0.000000000000	0.000000000000	0.000000000000	0.000000000000	0.000000000000	0.000000000000	0.929340741913	0.000000000000	0.000298064549	-200.737555143447	0.000000000000	571.412912255996	0.000000000000	0.000000000000	0.000000000000
0.103082563258	0.000000000000	0.000000000000	0.000000000000	0.000000000000	0.000000000000	0.000000000000	0.000000000000	0.000000000000	0.000000000000	0.928950792252	0.000000000000	0.000297119089	-200.343851369684	0.000000000000	574.175007665071	0.000000000000	0.000000000000	0.000000000000
0.103472591198	0.000000000000	0.000000000000	0.000000000000	0.000000000000	0.000000000000	0.000000000000	0.000000000000	0.000000000000	0.000000000000	0.928556227438	0.000000000000	0.000296226210	-199.966952695599	0.000000000000	577.013389309286	0.000000000000	0.000000000000	0.000000000000
0.103862619137	0.000000000000	0.000000000000	0.000000000000	0.000000000000	0.000000000000	0.000000000000	0.000000000000	0.000000000000	0.000000000000	0.928157119144	0.000000000000	0.000295384435	-199.605854150593	0.000000000000	579.926377981779	0.000000000000	0.000000000000	0.000000000000
0.104252647076	0.000000000000	0.000000000000	0.000000000000	0.000000000000	0.000000000000	0.000000000000	0.000000000000	0.000000000000	0.000000000000	0.927753541902	0.000000000000	0.000294592289	-199.259522724509	0.000000000000	582.912170002240	0.000000000000	0.000000000000	0.000000000000
0.104642675016	0.000000000000	0.000000000000	0.000000000000	0.000000000000	0.000000000000	0.000000000000	0.000000000000	0.000000000000	0.000000000000	0.927345573223	0.000000000000	0.000293848299	-198.926897781284	0.000000000000	585.968831011113	0.000000000000	0.000000000000	0.000000000000
0.105032702955	0.000000000000	0.000000000000	0.000000000000	0.000000000000	0.000000000000	0.000000000000	0.000000000000	0.000000000000	0.000000000000	0.926933293727	0.000000000000	0.000293150994	-198.606891230234	0.000000000000	589.094288995529	0.000000000000	0.000000000000	0.000000000000
0.105422730895	0.000000000000	0.000000000000	0.000000000000	0.000000000000	0.000000000000	0.000000000000	0.000000000000	0.000000000000	0.000000000000	0.926516787266	0.000000000000	0.000292498905	-198.298387499761	0.000000000000	592.286326625724	0.000000000000	0.000000000000	0.000000000000
0.105812758834	0.000000000000	0.000000000000	0.000000000000	0.000000000000	0.000000000000	0.000000000000	0.000000000000	0.000000000000	0.000000000000	0.926096141047	0.000000000000	0.000291890566	-198.000243358683	0.000000000000	595.542572986650	0.000000000000	0.000000000000	0.000000000000
0.106202786774	0.000000000000	0.000000000000	0.000000000000	0.000000000000	0.000000000000	0.000000000000	0.000000000000	0.000000000000	0.000000000000	0.925671445769	0.000000000000	0.000291324512	-197.711287629442	0.000000000000	598.860494791741	0.000000000000	0.000000000000	0.000000000000
0.106592814713	0.000000000000	0.000000000000	0.000000000000	0.000000000000	0.000000000000	0.000000000000	0.000000000000	0.000000000000	0.000000000000	0.925242795741	0.000000000000	0.000290799279	-197.430320835900	0.000000000000	602.237387168782	0.000000000000	0.000000000000	0.000000000000
0.106982842653	0.000000000000	0.000000000000	0.000000000000	0.000000000000	0.000000000000	0.000000000000	0.000000000000	0.000000000000	0.000000000000	0.924810289017	0.000000000000	0.000290313408	-197.156114826848	0.000000000000	605.670364110141	0.000000000000	0.000000000000	0.000000000000
0.107372870592	0.000000000000	0.000000000000	0.000000000000	0.000000000000	0.000000000000	0.000000000000	0.000000000000	0.000000000000	0.000000000000	0.924374027524	0.000000000000	0.000289865438	-196.887412415363	0.000000000000	609.156348684492	0.000000000000	0.000000000000	0.000000000000
0.107762898532	0.000000000000	0.000000000000	0.000000000000	0.000000000000	0.000000000000	0.000000000000	0.000000000000	0.000000000000	0.000000000000	0.923934117183	0.000000000000	0.000289453911	-196.622927072909	0.000000000000	612.692063111649	0.000000000000	0.000000000000	0.000000000000
0.108152926471	0.000000000000	0.000000000000	0.000000000000	0.000000000000	0.000000000000	0.000000000000	0.000000000000	0.000000000000	0.000000000000	0.923490668039	0.000000000000	0.000289077371	-196.361342716761	0.000000000000	616.274018809548	0.000000000000	0.000000000000	0.000000000000
0.108542954411	0.000000000000	0.000000000000	0.000000000000	0.000000000000	0.000000000000	0.000000000000	0.000000000000	0.000000000000	0.000000000000	0.923043794383	0.000000000000	0.000288734361	-196.101313628680	0.000000000000	619.898506529135	0.000000000000	0.000000000000	0.000000000000
0.108932982350	0.000000000000	0.000000000000	0.000000000000	0.000000000000	0.000000000000	0.000000000000	0.000000000000	0.000000000000	0.000000000000	0.922593614866	0.000000000000	0.000288423426	-195.841464543212	0.000000000000	623.561586704029	0.000000000000	0.000000000000	0.000000000000
0.109323010290	0.000000000000	0.000000000000	0.000000000000	0.000000000000	0.000000000000	0.000000000000	0.000000000000	0.000000000000	0.000000000000	0.922140252622	0.000000000000	0.000288143112	-195.580390943334	0.000000000000	627.259080149187	0.000000000000	0.000000000000	0.000000000000
0.109713038229	0.000000000000	0.000000000000	0.000000000000	0.000000000000	0.000000000000	0.000000000000	0.000000000000	0.000000000000	0.000000000000	0.921683835371	0.000000000000	0.000287891965	-195.316659602075	0.000000000000	630.986559256729	0.000000000000	0.000000000000	0.000000000000
0.110103066168	0.000000000000	0.000000000000	0.000000000000	0.000000000000	0.000000000000	0.000000000000	0.000000000000	0.000000000000	0.000000000000	0.921224495526	0.000000000000	0.000287668531	-195.048809408022	0.000000000000	634.739339845742	0.000000000000	0.000000000000	0.000000000000
0.110493094108	0.000000000000	0.000000000000	0.000000000000	0.000000000000	0.000000000000	0.000000000000	0.000000000000	0.000000000000	0.000000000000	0.920762370294	0.000000000000	0.000287471356	-194.775352513506	0.000000000000	638.512473837830	0.000000000000	0.000000000000	0.000000000000
0.110883122047	0.000000000000	0.000000000000	0.000000000000	0.000000000000	0.000000000000	0.000000000000	0.000000000000	0.000000000000	0.000000000000	0.920297601755	0.000000000000	0.000287298985	-194.494775843158	0.000000000000	642.300742939474	0.000000000000	0.000000000000	0.000000000000
0.111273149987	0.000000000000	0.000000000000	0.000000000000	0.000000000000	0.000000000000	0.000000000000	0.000000000000	0.000000000000	0.000000000000	0.919830336953	0.000000000000	0.000287149964	-194.205543001017	0.000000000000	646.098653527413	0.000000000000	0.000000000000	0.000000000000
0.111663177926	0.000000000000	0.000000000000	0.000000000000	0.000000000000	0.000000000000	0.000000000000	0.000000000000	0.000000000000	0.000000000000	0.919360727958	0.000000000000	0.000287022837	-193.906096612588	0.000000000000	649.900432941620	0.000000000000	0.000000000000	0.000000000000
0.112053205866	0.000000000000	0.000000000000	0.000000000000	0.000000000000	0.000000000000	0.000000000000	0.000000000000	0.000000000000	0.000000000000	0.918888931925	0.000000000000	0.000286916149	-193.594861137627	0.000000000000	653.700027403621	0.000000000000	0.000000000000	0.000000000000
0.112443233805	0.000000000000	0.000000000000	0.000000000000	0.000000000000	0.000000000000	0.000000000000	0.000000000000	0.000000000000	0.000000000000	0.918415111139	0.000000000000	0.000286828442	-193.270246187288	0.000000000000	657.491101786101	0.000000000000	0.000000000000	0.000000000000
0.112833261745	0.000000000000	0.000000000000	0.000000000000	0.000000000000	0.000000000000	0.000000000000	0.000000000000	0.000000000000	0.000000000000	0.917939433045	0.000000000000	0.000286758258	-192.930650376518	0.000000000000	661.267041466767	0.000000000000	0.000000000000	0.000000000000
0.113223289684	0.000000000000	0.000000000000	0.000000000000	0.000000000000	0.000000000000	0.000000000000	0.000000000000	0.000000000000	0.000000000000	0.917462070257	0.000000000000	0.000286704140	-192.574465739713	0.000000000000	665.020956505926	0.000000000000	0.000000000000	0.000000000000
0.113613317624	0.000000000000	0.000000000000	0.000000000000	0.000000000000	0.000000000000	0.000000000000	0.000000000000	0.000000000000	0.000000000000	0.916983200557	0.000000000000	0.000286664626	-192.200082733087	0.000000000000	668.745688388019	0.000000000000	0.000000000000	0.000000000000
0.114003345563	0.000000000000	0.000000000000	0.000000000000	0.000000000000	0.000000000000	0.000000000000	0.000000000000	0.000000000000	0.000000000000	0.916503006872	0.000000000000	0.000286638257	-191.805895841971	0.000000000000	672.433819565622	0.000000000000	0.000000000000	0.000000000000
0.114393373503	0.000000000000	0.000000000000	0.000000000000	0.000000000000	0.000000000000	0.000000000000	0.000000000000	0.000000000000	0.000000000000	0.916021677222	0.000000000000	0.000286623572	-191.390309805726	0.000000000000	676.077686040583	0.000000000000	0.000000000000	0.000000000000
0.114783401442	0.000000000000	0.000000000000	0.000000000000	0.000000000000	0.000000000000	0.000000000000	0.000000000000	0.000000000000	0.000000000000	0.915539404662	0.000000000000	0.000286619109	-190.951746462004	0.000000000000	679.669393186474	0.000000000000	0.000000000000	0.000000000000
0.115173429382	0.000000000000	0.000000000000	0.000000000000	0.000000000000	0.000000000000	0.000000000000	0.000000000000	0.000000000000	0.000000000000	0.915056387181	0.000000000000	0.000286623407	-190.488652226135	0.000000000000	683.200835135380	0.000000000000	0.000000000000	0.000000000000
0.115563457321	0.000000000000	0.000000000000	0.000000000000	0.000000000000	0.000000000000	0.000000000000	0.000000000000	0.000000000000	0.000000000000	0.914572827592	0.000000000000	0.000286635005	-189.999506135917	0.000000000000	686.663717564538	0.000000000000	0.000000000000	0.000000000000
0.115953485260	0.000000000000	0.000000000000	0.000000000000	0.000000000000	0.000000000000	0.000000000000	0.000000000000	0.000000000000	0.000000000000	0.914088933383	0.000000000000	0.000286652443	-189.482828532037	0.000000000000	690.049584614746	0.000000000000	0.000000000000	0.000000000000
0.116343513200	0.000000000000	0.000000000000	0.000000000000	0.000000000000	0.000000000000	0.000000000000	0.000000000000	0.000000000000	0.000000000000	0.913604916542	0.000000000000	0.000286674263	-188.937190244536	0.000000000000	693.349849479378	0.000000000000	0.000000000000	0.000000000000
0.116733541139	0.000000000000	0.000000000000	0.000000000000	0.000000000000	0.000000000000	0.000000000000	0.000000000000	0.000000000000	0.000000000000	0.913120993361	0.000000000000	0.000286699008	-188.361222293148	0.000000000000	696.555829082867	0.000000000000	0.000000000000	0.000000000000
0.117123569079	0.000000000000	0.000000000000	0.000000000000	0.000000000000	0.000000000000	0.000000000000	0.000000000000	0.000000000000	0.000000000000	0.912637384193	0.000000000000	0.000286725225	-187.753626020420	0.000000000000	699.658782752759	0.000000000000	0.000000000000	0.000000000000
0.117513597018	0.000000000000	0.000000000000	0.000000000000	0.000000000000	0.000000000000	0.000000000000	0.000000000000	0.000000000000	0.000000000000	0.912154313192	0.000000000000	0.000286751467	-187.113183734132	0.000000000000	702.649955741132	0.000000000000	0.000000000000	0.000000000000
0.117903624958	0.000000000000	0.000000000000	0.000000000000	0.000000000000	0.000000000000	0.000000000000	0.000000000000	0.000000000000	0.000000000000	0.911672008008	0.000000000000	0.000286776290	-186.438769752618	0.000000000000	705.520627482483	0.000000000000	0.000000000000	0.000000000000
0.118293652897	0.000000000000	0.000000000000	0.000000000000	0.000000000000	0.000000000000	0.000000000000	0.000000000000	0.000000000000	0.000000000000	0.911190699461	0.000000000000	0.000286798258	-185.729360890655	0.000000000000	708.262159350342	0.000000000000	0.000000000000	0.000000000000
0.118683680837	0.000000000000	0.000000000000	0.000000000000	0.000000000000	0.000000000000	0.000000000000	0.000000000000	0.000000000000	0.000000000000	0.910710621755	0.000000000000	0.000286816064	-184.986162827364	0.000000000000	710.871647869056	0.000000000000	0.000000000000	0.000000000000
0.119073708776	0.000000000000	0.000000000000	0.000000000000	0.000000000000	0.000000000000	0.000000000000	0.000000000000	0.000000000000	0.000000000000	0.910232010238	0.000000000000	0.000286828029	-184.210352201475	0.000000000000	713.346100336205	0.000000000000	0.000000000000	0.000000000000
0.119463736716	0.000000000000	0.000000000000	0.000000000000	0.000000000000	0.000000000000	0.000000000000	0.000000000000	0.000000000000	0.000000000000	0.909755104100	0.000000000000	0.000286832886	-183.401039807228	0.000000000000	715.676800951159	0.000000000000	0.000000000000	0.000000000000
0.119853764655	0.000000000000	0.000000000000	0.000000000000	0.000000000000	0.000000000000	0.000000000000	0.000000000000	0.000000000000	0.000000000000	0.909280144138	0.000000000000	0.000286829237	-182.557501789509	0.000000000000	717.855429034827	0.000000000000	0.000000000000	0.000000000000
0.120243792595	0.000000000000	0.000000000000	0.000000000000	0.000000000000	0.000000000000	0.000000000000	0.000000000000	0.000000000000	0.000000000000	0.908807372623	0.000000000000	0.000286815703	-181.679184000213	0.000000000000	719.874071235119	0.000000000000	0.000000000000	0.000000000000
0.120633820534	0.000000000000	0.000000000000	0.000000000000	0.000000000000	0.000000000000	0.000000000000	0.000000000000	0.000000000000	0.000000000000	0.908337032723	0.000000000000	0.000286790919	-180.765710816860	0.000000000000	721.725286527594	0.000000000000	0.000000000000	0.000000000000
0.121023848474	0.000000000000	0.000000000000	0.000000000000	0.000000000000	0.000000000000	0.000000000000	0.000000000000	0.000000000000	0.000000000000	0.907869367919	0.000000000000	0.000286753539	-179.816893055263	0.000000000000	723.402171244046	0.000000000000	0.000000000000	0.000000000000
0.121413876413	0.000000000000	0.000000000000	0.000000000000	0.000000000000	0.000000000000	0.000000000000	0.000000000000	0.000000000000	0.000000000000	0.907404621378	0.000000000000	0.000286702238	-178.832734849082	0.000000000000	724.898423703633	0.000000000000	0.000000000000	0.000000000000
0.121803904352	0.000000000000	0.000000000000	0.000000000000	0.000000000000	0.000000000000	0.000000000000	0.000000000000	0.000000000000	0.000000000000	0.906943035306	0.000000000000	0.000286635713	-177.813439239554	0.000000000000	726.208406992707	0.000000000000	0.000000000000	0.000000000000
0.122193932292	0.000000000000	0.000000000000	0.000000000000	0.000000000000	0.000000000000	0.000000000000	0.000000000000	0.000000000000	0.000000000000	0.906484850282	0.000000000000	0.000286552689	-176.759412333281	0.000000000000	727.327209157720	0.000000000000	0.000000000000	0.000000000000
0.122583960231	0.000000000000	0.000000000000	0.000000000000	0.000000000000	0.000000000000	0.000000000000	0.000000000000	0.000000000000	0.000000000000	0.906030304570	0.000000000000	0.000286451919	-175.671265847762	0.000000000000	728.250699667119	0.000000000000	0.000000000000	0.000000000000
0.122973988171	0.000000000000	0.000000000000	0.000000000000	0.000000000000	0.000000000000	0.000000000000	0.000000000000	0.000000000000	0.000000000000	0.905579633423	0.000000000000	0.000286332186	-174.549817897642	0.000000000000	728.975581098779	0.000000000000	0.000000000000	0.000000000000
0.123364016110	0.000000000000	0.000000000000	0.000000000000	0.000000000000	0.000000000000	0.000000000000	0.000000000000	0.000000000000	0.000000000000	0.905133068369	0.000000000000	0.000286192308	-173.396091896095	0.000000000000	729.499435011967	0.000000000000	0.000000000000	0.000000000000
0.123754044050	0.000000000000	0.000000000000	0.000000000000	0.000000000000	0.000000000000	0.000000000000	0.000000000000	0.000000000000	0.000000000000	0.904690836500	0.000000000000	0.000286031142	-172.211313474421	0.000000000000	729.820761007539	0.000000000000	0.000000000000	0.000000000000
0.124144071989	0.000000000000	0.000000000000	0.000000000000	0.000000000000	0.000000000000	0.000000000000	0.000000000000	0.000000000000	0.000000000000	0.904253159758	0.000000000000	0.000285847583	-170.996905356833	0.000000000000	729.939008057286	0.000000000000	0.000000000000	0.000000000000
0.124534099929	0.000000000000	0.000000000000	0.000000000000	0.000000000000	0.000000000000	0.000000000000	0.000000000000	0.000000000000	0.000000000000	0.903820254229	0.000000000000	0.000285640572	-169.754480160791	0.000000000000	729.854597268125	0.000000000000	0.000000000000	0.000000000000
0.124924127868	0.000000000000	0.000000000000	0.000000000000	0.000000000000	0.000000000000	0.000000000000	0.000000000000	0.000000000000	0.000000000000	0.903392329442	0.000000000000	0.000285409095	-168.485831136852	0.000000000000	729.568935392134	0.000000000000	0.000000000000	0.000000000000
0.125314155808	0.000000000000	0.000000000000	0.000000000000	0.000000000000	0.000000000000	0.000000000000	0.000000000000	0.000000000000	0.000000000000	0.902969587693	0.000000000000	0.000285152188	-167.192920899134	0.000000000000	729.084418525042	0.000000000000	0.000000000000	0.000000000000
0.125704183747	0.000000000000	0.000000000000	0.000000000000	0.000000000000	0.000000000000	0.000000000000	0.000000000000	0.000000000000	0.000000000000	0.902552223386	0.000000000000	0.000284868941	-165.877868242396	0.000000000000	728.404425620960	0.000000000000	0.000000000000	0.000000000000
0.126094211687	0.000000000000	0.000000000000	0.000000000000	0.000000000000	0.000000000000	0.000000000000	0.000000000000	0.000000000000	0.000000000000	0.902140422405	0.000000000000	0.000284558497	-164.542933182238	0.000000000000	727.533301636104	0.000000000000	0.000000000000	0.000000000000
0.126484239626	0.000000000000	0.000000000000	0.000000000000	0.000000000000	0.000000000000	0.000000000000	0.000000000000	0.000000000000	0.000000000000	0.901734361518	0.000000000000	0.000284220061	-163.190500394137	0.000000000000	726.476330311486	0.000000000000	0.000000000000	0.000000000000
0.126874267566	0.000000000000	0.000000000000	0.000000000000	0.000000000000	0.000000000000	0.000000000000	0.000000000000	0.000000000000	0.000000000000	0.901334207819	0.000000000000	0.000283852895	-161.823061266511	0.000000000000	725.239696834552	0.000000000000	0.000000000000	0.000000000000
0.127264295505	0.000000000000	0.000000000000	0.000000000000	0.000000000000	0.000000000000	0.000000000000	0.000000000000	0.000000000000	0.000000000000	0.900940118214	0.000000000000	0.000283456326	-160.443194810465	0.000000000000	723.830440789150	0.000000000000	0.000000000000	0.000000000000
0.127654323444	0.000000000000	0.000000000000	0.000000000000	0.000000000000	0.000000000000	0.000000000000	0.000000000000	0.000000000000	0.000000000000	0.900552238958	0.000000000000	0.000283029748	-159.053547701433	0.000000000000	722.256400054073	0.000000000000	0.000000000000	0.000000000000
0.128044351384	0.000000000000	0.000000000000	0.000000000000	0.000000000000	0.000000000000	0.000000000000	0.000000000000	0.000000000000	0.000000000000	0.900170705240	0.000000000000	0.000282572620	-157.656813744005	0.000000000000	720.526146463484	0.000000000000	0.000000000000	0.000000000000
0.128434379323	0.000000000000	0.000000000000	0.000000000000	0.000000000000	0.000000000000	0.000000000000	0.000000000000	0.000000000000	0.000000000000	0.899795640825	0.000000000000	0.000282084472	-156.255713065347	0.000000000000	718.648914226708	0.000000000000	0.000000000000	0.000000000000
0.128824407263	0.000000000000	0.000000000000	0.000000000000	0.000000000000	0.000000000000	0.000000000000	0.000000000000	0.000000000000	0.000000000000	0.899427157754	0.000000000000	0.000281564905	-154.852971347262	0.000000000000	716.634522245260	0.000000000000	0.000000000000	0.000000000000
0.129214435202	0.000000000000	0.000000000000	0.000000000000	0.000000000000	0.000000000000	0.000000000000	0.000000000000	0.000000000000	0.000000000000	0.899065356103	0.000000000000	0.000281013589	-153.451299401959	0.000000000000	714.493291571022	0.000000000000	0.000000000000	0.000000000000
0.129604463142	0.000000000000	0.000000000000	0.000000000000	0.000000000000	0.000000000000	0.000000000000	0.000000000000	0.000000000000	0.000000000000	0.898710323809	0.000000000000	0.000280430271	-152.053373383373	0.000000000000	712.235959320125	0.000000000000	0.000000000000	0.000000000000
0.129994491081	0.000000000000	0.000000000000	0.000000000000	0.000000000000	0.000000000000	0.000000000000	0.000000000000	0.000000000000	0.000000000000	0.898362136552	0.000000000000	0.000279814767	-150.661815904804	0.000000000000	709.873590390165	0.000000000000	0.000000000000	0.000000000000
0.130384519021	0.000000000000	0.000000000000	0.000000000000	0.000000000000	0.000000000000	0.000000000000	0.000000000000	0.000000000000	0.000000000000	0.898020857703	0.000000000000	0.000279166969	-149.279178301540	0.000000000000	707.417488305073	0.000000000000	0.000000000000	0.000000000000
0.130774546960	0.000000000000	0.000000000000	0.000000000000	0.000000000000	0.000000000000	0.000000000000	0.000000000000	0.000000000000	0.000000000000	0.897686538333	0.000000000000	0.000278486841	-147.907924241185	0.000000000000	704.879106460974	0.000000000000	0.000000000000	0.000000000000
0.131164574900	0.000000000000	0.000000000000	0.000000000000	0.000000000000	0.000000000000	0.000000000000	0.000000000000	0.000000000000	0.000000000000	0.897359217287	0.000000000000	0.000277774420	-146.550414840117	0.000000000000	702.269960943071	0.000000000000	0.000000000000	0.000000000000
0.131554602839	0.000000000000	0.000000000000	0.000000000000	0.000000000000	0.000000000000	0.000000000000	0.000000000000	0.000000000000	0.000000000000	0.897038921307	0.000000000000	0.000277029815	-145.208895397486	0.000000000000	699.601545950321	0.000000000000	0.000000000000	0.000000000000
0.131944630779	0.000000000000	0.000000000000	0.000000000000	0.000000000000	0.000000000000	0.000000000000	0.000000000000	0.000000000000	0.000000000000	0.896725665221	0.000000000000	0.000276253206	-143.885483811049	0.000000000000	696.885252711352	0.000000000000	0.000000000000	0.000000000000
0.132334658718	0.000000000000	0.000000000000	0.000000000000	0.000000000000	0.000000000000	0.000000000000	0.000000000000	0.000000000000	0.000000000000	0.896419452181	0.000000000000	0.000275444842	-142.582160694348	0.000000000000	694.132292610075	0.000000000000	0.000000000000	0.000000000000
0.132724686658	0.000000000000	0.000000000000	0.000000000000	0.000000000000	0.000000000000	0.000000000000	0.000000000000	0.000000000000	0.000000000000	0.896120273952	0.000000000000	0.000274605038	-141.300761176792	0.000000000000	691.353625084652	0.000000000000	0.000000000000	0.000000000000
0.133114714597	0.000000000000	0.000000000000	0.000000000000	0.000000000000	0.000000000000	0.000000000000	0.000000000000	0.000000000000	0.000000000000	0.895828111244	0.000000000000	0.000273734177	-140.042968341792	0.000000000000	688.559890740166	0.000000000000	0.000000000000	0.000000000000
0.133504742536	0.000000000000	0.000000000000	0.000000000000	0.000000000000	0.000000000000	0.000000000000	0.000000000000	0.000000000000	0.000000000000	0.895542934090	0.000000000000	0.000272832704	-138.810308242778	0.000000000000	685.761350026211	0.000000000000	0.000000000000	0.000000000000
0.133894770476	0.000000000000	0.000000000000	0.000000000000	0.000000000000	0.000000000000	0.000000000000	0.000000000000	0.000000000000	0.000000000000	0.895264702262	0.000000000000	0.000271901122	-137.604146436608	0.000000000000	682.967827796299	0.000000000000	0.000000000000	0.000000000000
0.134284798415	0.000000000000	0.000000000000	0.000000000000	0.000000000000	0.000000000000	0.000000000000	0.000000000000	0.000000000000	0.000000000000	0.894993365716	0.000000000000	0.000270939997	-136.425685982820	0.000000000000	680.188664067849	0.000000000000	0.000000000000	0.000000000000
0.134674826355	0.000000000000	0.000000000000	0.000000000000	0.000000000000	0.000000000000	0.000000000000	0.000000000000	0.000000000000	0.000000000000	0.894728865070	0.000000000000	0.000269949944	-135.275966871712	0.000000000000	677.432671326257	0.000000000000	0.000000000000	0.000000000000
0.135064854294	0.000000000000	0.000000000000	0.000000000000	0.000000000000	0.000000000000	0.000000000000	0.000000000000	0.000000000000	0.000000000000	0.894471132105	0.000000000000	0.000268931634	-134.155866857283	0.000000000000	674.708098737121	0.000000000000	0.000000000000	0.000000000000
0.135454882234	0.000000000000	0.000000000000	0.000000000000	0.000000000000	0.000000000000	0.000000000000	0.000000000000	0.000000000000	0.000000000000	0.894220090290	0.000000000000	0.000267885784	-133.066103674047	0.000000000000	672.022603608971	0.000000000000	0.000000000000	0.000000000000
0.135844910173	0.000000000000	0.000000000000	0.000000000000	0.000000000000	0.000000000000	0.000000000000	0.000000000000	0.000000000000	0.000000000000	0.893975655313	0.000000000000	0.000266813156	-132.007238606672	0.000000000000	669.383230370003	0.000000000000	0.000000000000	0.000000000000
0.136234938113	0.000000000000	0.000000000000	0.000000000000	0.000000000000	0.000000000000	0.000000000000	0.000000000000	0.000000000000	0.000000000000	0.893737735640	0.000000000000	0.000265714554	-130.979681355179	0.000000000000	666.796397169102	0.000000000000	0.000000000000	0.000000000000
0.136624966052	0.000000000000	0.000000000000	0.000000000000	0.000000000000	0.000000000000	0.000000000000	0.000000000000	0.000000000000	0.000000000000	0.893506233060	0.000000000000	0.000264590819	-129.983696101634	0.000000000000	664.267890005941	0.000000000000	0.000000000000	0.000000000000
0.137014993992	0.000000000000	0.000000000000	0.000000000000	0.000000000000	0.000000000000	0.000000000000	0.000000000000	0.000000000000	0.000000000000	0.893281043254	0.000000000000	0.000263442826	-129.019408640320	0.000000000000	661.802864047553	0.000000000000	0.000000000000	0.000000000000
0.137405021931	0.000000000000	0.000000000000	0.000000000000	0.000000000000	0.000000000000	0.000000000000	0.000000000000	0.000000000000	0.000000000000	0.893062056349	0.000000000000	0.000262271481	-128.086814393070	0.000000000000	659.405851550335	0.000000000000	0.000000000000	0.000000000000
0.137795049871	0.000000000000	0.000000000000	0.000000000000	0.000000000000	0.000000000000	0.000000000000	0.000000000000	0.000000000000	0.000000000000	0.892849157473	0.000000000000	0.000261077717	-127.185787097724	0.000000000000	657.080775588624	0.000000000000	0.000000000000	0.000000000000
0.138185077810	0.000000000000	0.000000000000	0.000000000000	0.000000000000	0.000000000000	0.000000000000	0.000000000000	0.000000000000	0.000000000000	0.892642227304	0.000000000000	0.000259862489	-126.316087936532	0.000000000000	654.830968627021	0.000000000000	0.000000000000	0.000000000000
0.138575105749	0.000000000000	0.000000000000	0.000000000000	0.000000000000	0.000000000000	0.000000000000	0.000000000000	0.000000000000	0.000000000000	0.892441142602	0.000000000000	0.000258626772	-125.477374862052	0.000000000000	652.659194862686	0.000000000000	0.000000000000	0.000000000000
0.138965133689	0.000000000000	0.000000000000	0.000000000000	0.000000000000	0.000000000000	0.000000000000	0.000000000000	0.000000000000	0.000000000000	0.892245776731	0.000000000000	0.000257371558	-124.669211875327	0.000000000000	650.567675185979	0.000000000000	0.000000000000	0.000000000000
0.139355161628	0.000000000000	0.000000000000	0.000000000000	0.000000000000	0.000000000000	0.000000000000	0.000000000000	0.000000000000	0.000000000000	0.892056000167	0.000000000000	0.000256097851	-123.891078013911	0.000000000000	648.558113563675	0.000000000000	0.000000000000	0.000000000000
0.139745189568	0.000000000000	0.000000000000	0.000000000000	0.000000000000	0.000000000000	0.000000000000	0.000000000000	0.000000000000	0.000000000000	0.891871680982	0.000000000000	0.000254806665	-123.142375802549	0.000000000000	646.631723578149	0.000000000000	0.000000000000	0.000000000000
0.140135217507	0.000000000000	0.000000000000	0.000000000000	0.000000000000	0.000000000000	0.000000000000	0.000000000000	0.000000000000	0.000000000000	0.891692685314	0.000000000000	0.000253499017	-122.422438902739	0.000000000000	644.789253742496	0.000000000000	0.000000000000	0.000000000000
0.140525245447	0.000000000000	0.000000000000	0.000000000000	0.000000000000	0.000000000000	0.000000000000	0.000000000000	0.000000000000	0.000000000000	0.891518877812	0.000000000000	0.000252175933	-121.730538654547	0.000000000000	643.031009986281	0.000000000000	0.000000000000	0.000000000000
0.140915273386	0.000000000000	0.000000000000	0.000000000000	0.000000000000	0.000000000000	0.000000000000	0.000000000000	0.000000000000	0.000000000000	0.891350122059	0.000000000000	0.000250838433	-121.065889123562	0.000000000000	641.356873317886	0.000000000000	0.000000000000	0.000000000000
0.141305301326	0.000000000000	0.000000000000	0.000000000000	0.000000000000	0.000000000000	0.000000000000	0.000000000000	0.000000000000	0.000000000000	0.891186280981	0.000000000000	0.000249487538	-120.427650131514	0.000000000000	639.766310035946	0.000000000000	0.000000000000	0.000000000000
0.141695329265	0.000000000000	0.000000000000	0.000000000000	0.000000000000	0.000000000000	0.000000000000	0.000000000000	0.000000000000	0.000000000000	0.891027217222	0.000000000000	0.000248124263	-119.814926588057	0.000000000000	638.258366476848	0.000000000000	0.000000000000	0.000000000000
0.142085357205	0.000000000000	0.000000000000	0.000000000000	0.000000000000	0.000000000000	0.000000000000	0.000000000000	0.000000000000	0.000000000000	0.890872793513	0.000000000000	0.000246749614	-119.226760271716	0.000000000000	636.831629867220	0.000000000000	0.000000000000	0.000000000000
0.142475385144	0.000000000000	0.000000000000	0.000000000000	0.000000000000	0.000000000000	0.000000000000	0.000000000000	0.000000000000	0.000000000000	0.890722873017	0.000000000000	0.000245364588	-118.662127123689	0.000000000000	635.484215111139	0.000000000000	0.000000000000	0.000000000000
0.142865413084	0.000000000000	0.000000000000	0.000000000000	0.000000000000	0.000000000000	0.000000000000	0.000000000000	0.000000000000	0.000000000000	0.890577319657	0.000000000000	0.000243970168	-118.119928629660	0.000000000000	634.213724239753	0.000000000000	0.000000000000	0.000000000000
0.143255441023	0.000000000000	0.000000000000	0.000000000000	0.000000000000	0.000000000000	0.000000000000	0.000000000000	0.000000000000	0.000000000000	0.890435998437	0.000000000000	0.000242567323	-117.598986172943	0.000000000000	633.017214287793	0.000000000000	0.000000000000	0.000000000000
0.143645468963	0.000000000000	0.000000000000	0.000000000000	0.000000000000	0.000000000000	0.000000000000	0.000000000000	0.000000000000	0.000000000000	0.890298775755	0.000000000000	0.000241157004	-117.098077858170	0.000000000000	631.891342430848	0.000000000000	0.000000000000	0.000000000000
0.144035496902	0.000000000000	0.000000000000	0.000000000000	0.000000000000	0.000000000000	0.000000000000	0.000000000000	0.000000000000	0.000000000000	0.890165519697	0.000000000000	0.000239740142	-116.616120018843	0.000000000000	630.833129560573	0.000000000000	0.000000000000	0.000000000000
0.144425524841	0.000000000000	0.000000000000	0.000000000000	0.000000000000	0.000000000000	0.000000000000	0.000000000000	0.000000000000	0.000000000000	0.890036100297	0.000000000000	0.000238317649	-116.152625847553	0.000000000000	629.841936739370	0.000000000000	0.000000000000	0.000000000000
0.144815552781	0.000000000000	0.000000000000	0.000000000000	0.000000000000	0.000000000000	0.000000000000	0.000000000000	0.000000000000	0.000000000000	0.889910389693	0.000000000000	0.000236890413	-115.708162786056	0.000000000000	628.921538036612	0.000000000000	0.000000000000	0.000000000000
0.145205580720	0.000000000000	0.000000000000	0.000000000000	0.000000000000	0.000000000000	0.000000000000	0.000000000000	0.000000000000	0.000000000000	0.889788262112	0.000000000000	0.000235459295	-115.283755495557	0.000000000000	628.077804909835	0.000000000000	0.000000000000	0.000000000000
0.145595608660	0.000000000000	0.000000000000	0.000000000000	0.000000000000	0.000000000000	0.000000000000	0.000000000000	0.000000000000	0.000000000000	0.889669593739	0.000000000000	0.000234025133	-114.879240561649	0.000000000000	627.311760178952	0.000000000000	0.000000000000	0.000000000000
0.145985636599	0.000000000000	0.000000000000	0.000000000000	0.000000000000	0.000000000000	0.000000000000	0.000000000000	0.000000000000	0.000000000000	0.889554262669	0.000000000000	0.000232588740	-114.493910284463	0.000000000000	626.622074305758	0.000000000000	0.000000000000	0.000000000000
0.146375664539	0.000000000000	0.000000000000	0.000000000000	0.000000000000	0.000000000000	0.000000000000	0.000000000000	0.000000000000	0.000000000000	0.889442148923	0.000000000000	0.000231150902	-114.127019921453	0.000000000000	626.007155482124	0.000000000000	0.000000000000	0.000000000000
0.146765692478	0.000000000000	0.000000000000	0.000000000000	0.000000000000	0.000000000000	0.000000000000	0.000000000000	0.000000000000	0.000000000000	0.889333134471	0.000000000000	0.000229712381	-113.777795507190	0.000000000000	625.465182609366	0.000000000000	0.000000000000	0.000000000000
0.147155720418	0.000000000000	0.000000000000	0.000000000000	0.000000000000	0.000000000000	0.000000000000	0.000000000000	0.000000000000	0.000000000000	0.889227103276	0.000000000000	0.000228273914	-113.445443408094	0.000000000000	624.994146580892	0.000000000000	0.000000000000	0.000000000000
0.147545748357	0.000000000000	0.000000000000	0.000000000000	0.000000000000	0.000000000000	0.000000000000	0.000000000000	0.000000000000	0.000000000000	0.889123941328	0.000000000000	0.000226836212	-113.129161140186	0.000000000000	624.591898322416	0.000000000000	0.000000000000	0.000000000000
0.147935776297	0.000000000000	0.000000000000	0.000000000000	0.000000000000	0.000000000000	0.000000000000	0.000000000000	0.000000000000	0.000000000000	0.889023536690	0.000000000000	0.000225399963	-112.828146925462	0.000000000000	624.256192933032	0.000000000000	0.000000000000	0.000000000000
0.148325804236	0.000000000000	0.000000000000	0.000000000000	0.000000000000	0.000000000000	0.000000000000	0.000000000000	0.000000000000	0.000000000000	0.888925779538	0.000000000000	0.000223965830	-112.541606973902	0.000000000000	623.984725241304	0.000000000000	0.000000000000	0.000000000000
0.148715832176	0.000000000000	0.000000000000	0.000000000000	0.000000000000	0.000000000000	0.000000000000	0.000000000000	0.000000000000	0.000000000000	0.888830562201	0.000000000000	0.000222534452	-112.268760627722	0.000000000000	623.775156982639	0.000000000000	0.000000000000	0.000000000000
0.149105860115	0.000000000000	0.000000000000	0.000000000000	0.000000000000	0.000000000000	0.000000000000	0.000000000000	0.000000000000	0.000000000000	0.888737779199	0.000000000000	0.000221106443	-112.008843904168	0.000000000000	623.625137376574	0.000000000000	0.000000000000	0.000000000000
0.149495888055	0.000000000000	0.000000000000	0.000000000000	0.000000000000	0.000000000000	0.000000000000	0.000000000000	0.000000000000	0.000000000000	0.888647327272	0.000000000000	0.000219682395	-111.761111946739	0.000000000000	623.532319160103	0.000000000000	0.000000000000	0.000000000000
0.149885915994	0.000000000000	0.000000000000	0.000000000000	0.000000000000	0.000000000000	0.000000000000	0.000000000000	0.000000000000	0.000000000000	0.888559105408	0.000000000000	0.000218262877	-111.524840741925	0.000000000000	623.494371370420	0.000000000000	0.000000000000	0.000000000000
0.150275943933	0.000000000000	0.000000000000	0.000000000000	0.000000000000	0.000000000000	0.000000000000	0.000000000000	0.000000000000	0.000000000000	0.888473014868	0.000000000000	0.000216848434	-111.299328326548	0.000000000000	623.508989779571	0.000000000000	0.000000000000	0.000000000000
0.150665971873	0.000000000000	0.000000000000	0.000000000000	0.000000000000	0.000000000000	0.000000000000	0.000000000000	0.000000000000	0.000000000000	0.888388959196	0.000000000000	0.000215439589	-111.083895620950	0.000000000000	623.573905507195	0.000000000000	0.000000000000	0.000000000000
0.151055999812	0.000000000000	0.000000000000	0.000000000000	0.000000000000	0.000000000000	0.000000000000	0.000000000000	0.000000000000	0.000000000000	0.888306844235	0.000000000000	0.000214036843	-110.877886972748	0.000000000000	623.686892148874	0.000000000000	0.000000000000	0.000000000000
0.151446027752	0.000000000000	0.000000000000	0.000000000000	0.000000000000	0.000000000000	0.000000000000	0.000000000000	0.000000000000	0.000000000000	0.888226578128	0.000000000000	0.000212640673	-110.680670466736	0.000000000000	623.845771644488	0.000000000000	0.000000000000	0.000000000000
0.151836055691	0.000000000000	0.000000000000	0.000000000000	0.000000000000	0.000000000000	0.000000000000	0.000000000000	0.000000000000	0.000000000000	0.888148071322	0.000000000000	0.000211251538	-110.491638041358	0.000000000000	624.048419054297	0.000000000000	0.000000000000	0.000000000000
0.152226083631	0.000000000000	0.000000000000	0.000000000000	0.000000000000	0.000000000000	0.000000000000	0.000000000000	0.000000000000	0.000000000000	0.888071236561	0.000000000000	0.000209869874	-110.310205443423	0.000000000000	624.292766377782	0.000000000000	0.000000000000	0.000000000000
0.152616111570	0.000000000000	0.000000000000	0.000000000000	0.000000000000	0.000000000000	0.000000000000	0.000000000000	0.000000000000	0.000000000000	0.887995988877	0.000000000000	0.000208496097	-110.135812047222	0.000000000000	624.576805529890	0.000000000000	0.000000000000	0.000000000000
0.153006139510	0.000000000000	0.000000000000	0.000000000000	0.000000000000	0.000000000000	0.000000000000	0.000000000000	0.000000000000	0.000000000000	0.887922245579	0.000000000000	0.000207130601	-109.967920560649	0.000000000000	624.898590576772	0.000000000000	0.000000000000	0.000000000000
0.153396167449	0.000000000000	0.000000000000	0.000000000000	0.000000000000	0.000000000000	0.000000000000	0.000000000000	0.000000000000	0.000000000000	0.887849926229	0.000000000000	0.000205773763	-109.806016638046	0.000000000000	625.256239322780	0.000000000000	0.000000000000	0.000000000000
0.153786195389	0.000000000000	0.000000000000	0.000000000000	0.000000000000	0.000000000000	0.000000000000	0.000000000000	0.000000000000	0.000000000000	0.887778952629	0.000000000000	0.000204425939	-109.649608416810	0.000000000000	625.647934329988	0.000000000000	0.000000000000	0.000000000000
0.154176223328	0.000000000000	0.000000000000	0.000000000000	0.000000000000	0.000000000000	0.000000000000	0.000000000000	0.000000000000	0.000000000000	0.887709248792	0.000000000000	0.000203087466	-109.498225993104	0.000000000000	626.071923446019	0.000000000000	0.000000000000	0.000000000000
0.154566251268	0.000000000000	0.000000000000	0.000000000000	0.000000000000	0.000000000000	0.000000000000	0.000000000000	0.000000000000	0.000000000000	0.887640740916	0.000000000000	0.000201758664	-109.351420849516	0.000000000000	626.526519905253	0.000000000000	0.000000000000	0.000000000000
0.154956279207	0.000000000000	0.000000000000	0.000000000000	0.000000000000	0.000000000000	0.000000000000	0.000000000000	0.000000000000	0.000000000000	0.887573357356	0.000000000000	0.000200439832	-109.208765246312	0.000000000000	627.010102064769	0.000000000000	0.000000000000	0.000000000000
0.155346307147	0.000000000000	0.000000000000	0.000000000000	0.000000000000	0.000000000000	0.000000000000	0.000000000000	0.000000000000	0.000000000000	0.887507028589	0.000000000000	0.000199131255	-109.069851585918	0.000000000000	627.521112827333	0.000000000000	0.000000000000	0.000000000000
0.155736335086	0.000000000000	0.000000000000	0.000000000000	0.000000000000	0.000000000000	0.000000000000	0.000000000000	0.000000000000	0.000000000000	0.887441687184	0.000000000000	0.000197833198	-108.934291759134	0.000000000000	628.058058799680	0.000000000000	0.000000000000	0.000000000000
0.156126363025	0.000000000000	0.000000000000	0.000000000000	0.000000000000	0.000000000000	0.000000000000	0.000000000000	0.000000000000	0.000000000000	0.887377267766	0.000000000000	0.000196545912	-108.801716480094	0.000000000000	628.619509227245	0.000000000000	0.000000000000	0.000000000000
0.156516390965	0.000000000000	0.000000000000	0.000000000000	0.000000000000	0.000000000000	0.000000000000	0.000000000000	0.000000000000	0.000000000000	0.887313706977	0.000000000000	0.000195269629	-108.671774616149	0.000000000000	629.204094743595	0.000000000000	0.000000000000	0.000000000000
0.156906418904	0.000000000000	0.000000000000	0.000000000000	0.000000000000	0.000000000000	0.000000000000	0.000000000000	0.000000000000	0.000000000000	0.887250943442	0.000000000000	0.000194004567	-108.544132517475	0.000000000000	629.810505965801	0.000000000000	0.000000000000	0.000000000000
0.157296446844	0.000000000000	0.000000000000	0.000000000000	0.000000000000	0.000000000000	0.000000000000	0.000000000000	0.000000000000	0.000000000000	0.887188917728	0.000000000000	0.000192750930	-108.418473350980	0.000000000000	630.437491966732	0.000000000000	0.000000000000	0.000000000000
0.157686474783	0.000000000000	0.000000000000	0.000000000000	0.000000000000	0.000000000000	0.000000000000	0.000000000000	0.000000000000	0.000000000000	0.887127577373	0.000000000000	0.000191508494	-108.295073426135	0.000000000000	631.084055005653	0.000000000000	0.000000000000	0.000000000000
0.158076502723	0.000000000000	0.000000000000	0.000000000000	0.000000000000	0.000000000000	0.000000000000	0.000000000000	0.000000000000	0.000000000000	0.887066856493	0.000000000000	0.000190278254	-108.174048921750	0.000000000000	631.748580183189	0.000000000000	0.000000000000	0.000000000000
0.158466530662	0.000000000000	0.000000000000	0.000000000000	0.000000000000	0.000000000000	0.000000000000	0.000000000000	0.000000000000	0.000000000000	0.887006706222	0.000000000000	0.000189059958	-108.055109885047	0.000000000000	632.429877696187	0.000000000000	0.000000000000	0.000000000000
0.158856558602	0.000000000000	0.000000000000	0.000000000000	0.000000000000	0.000000000000	0.000000000000	0.000000000000	0.000000000000	0.000000000000	0.886947074364	0.000000000000	0.000187853754	-107.937945405282	0.000000000000	633.126679826693	0.000000000000	0.000000000000	0.000000000000
0.159246586541	0.000000000000	0.000000000000	0.000000000000	0.000000000000	0.000000000000	0.000000000000	0.000000000000	0.000000000000	0.000000000000	0.886887910475	0.000000000000	0.000186659774	-107.822265539900	0.000000000000	633.837795633311	0.000000000000	0.000000000000	0.000000000000
0.159636614481	0.000000000000	0.000000000000	0.000000000000	0.000000000000	0.000000000000	0.000000000000	0.000000000000	0.000000000000	0.000000000000	0.886829165851	0.000000000000	0.000185478138	-107.707799743726	0.000000000000	634.562105254582	0.000000000000	0.000000000000	0.000000000000
0.160026642420	0.000000000000	0.000000000000	0.000000000000	0.000000000000	0.000000000000	0.000000000000	0.000000000000	0.000000000000	0.000000000000	0.886770793515	0.000000000000	0.000184308953	-107.594295478357	0.000000000000	635.298554888007	0.000000000000	0.000000000000	0.000000000000
0.160416670360	0.000000000000	0.000000000000	0.000000000000	0.000000000000	0.000000000000	0.000000000000	0.000000000000	0.000000000000	0.000000000000	0.886712748197	0.000000000000	0.000183152317	-107.481516971405	0.000000000000	636.046152321842	0.000000000000	0.000000000000	0.000000000000
0.160806698299	0.000000000000	0.000000000000	0.000000000000	0.000000000000	0.000000000000	0.000000000000	0.000000000000	0.000000000000	0.000000000000	0.886654986311	0.000000000000	0.000182008314	-107.369244101155	0.000000000000	636.803962921541	0.000000000000	0.000000000000	0.000000000000
0.161196726239	0.000000000000	0.000000000000	0.000000000000	0.000000000000	0.000000000000	0.000000000000	0.000000000000	0.000000000000	0.000000000000	0.886597465932	0.000000000000	0.000180877016	-107.257271387266	0.000000000000	637.571105994640	0.000000000000	0.000000000000	0.000000000000
0.161586754178	0.000000000000	0.000000000000	0.000000000000	0.000000000000	0.000000000000	0.000000000000	0.000000000000	0.000000000000	0.000000000000	0.886540146765	0.000000000000	0.000179758488	-107.145407071999	0.000000000000	638.346751474385	0.000000000000	0.000000000000	0.000000000000
0.161976782117	0.000000000000	0.000000000000	0.000000000000	0.000000000000	0.000000000000	0.000000000000	0.000000000000	0.000000000000	0.000000000000	0.886482990121	0.000000000000	0.000178652781	-107.033472279015	0.000000000000	639.130116872088	0.000000000000	0.000000000000	0.000000000000
0.162366810057	0.000000000000	0.000000000000	0.000000000000	0.000000000000	0.000000000000	0.000000000000	0.000000000000	0.000000000000	0.000000000000	0.886425958884	0.000000000000	0.000177559939	-106.921300239964	0.000000000000	639.920464463273	0.000000000000	0.000000000000	0.000000000000
0.162756837996	0.000000000000	0.000000000000	0.000000000000	0.000000000000	0.000000000000	0.000000000000	0.000000000000	0.000000000000	0.000000000000	0.886369017479	0.000000000000	0.000176479993	-106.808735579660	0.000000000000	640.717098672285	0.000000000000	0.000000000000	0.000000000000
0.163146865936	0.000000000000	0.000000000000	0.000000000000	0.000000000000	0.000000000000	0.000000000000	0.000000000000	0.000000000000	0.000000000000	0.886312131843	0.000000000000	0.000175412967	-106.695633653605	0.000000000000	641.519363635000	0.000000000000	0.000000000000	0.000000000000
0.163536893875	0.000000000000	0.000000000000	0.000000000000	0.000000000000	0.000000000000	0.000000000000	0.000000000000	0.000000000000	0.000000000000	0.886255269392	0.000000000000	0.000174358876	-106.581859931524	0.000000000000	642.326640916421	0.000000000000	0.000000000000	0.000000000000
0.163926921815	0.000000000000	0.000000000000	0.000000000000	0.000000000000	0.000000000000	0.000000000000	0.000000000000	0.000000000000	0.000000000000	0.886198398987	0.000000000000	0.000173317726	-106.467289422324	0.000000000000	643.138347368130	0.000000000000	0.000000000000	0.000000000000
0.164316949754	0.000000000000	0.000000000000	0.000000000000	0.000000000000	0.000000000000	0.000000000000	0.000000000000	0.000000000000	0.000000000000	0.886141490900	0.000000000000	0.000172289514	-106.351806136361	0.000000000000	643.953933112255	0.000000000000	0.000000000000	0.000000000000
0.164706977694	0.000000000000	0.000000000000	0.000000000000	0.000000000000	0.000000000000	0.000000000000	0.000000000000	0.000000000000	0.000000000000	0.886084516786	0.000000000000	0.000171274231	-106.235302581252	0.000000000000	644.772879638739	0.000000000000	0.000000000000	0.000000000000
0.165097005633	0.000000000000	0.000000000000	0.000000000000	0.000000000000	0.000000000000	0.000000000000	0.000000000000	0.000000000000	0.000000000000	0.886027449645	0.000000000000	0.000170271858	-106.117679288816	0.000000000000	645.594698010073	0.000000000000	0.000000000000	0.000000000000
0.165487033573	0.000000000000	0.000000000000	0.000000000000	0.000000000000	0.000000000000	0.000000000000	0.000000000000	0.000000000000	0.000000000000	0.885970263793	0.000000000000	0.000169282370	-105.998844370003	0.000000000000	646.418927162038	0.000000000000	0.000000000000	0.000000000000
0.165877061512	0.000000000000	0.000000000000	0.000000000000	0.000000000000	0.000000000000	0.000000000000	0.000000000000	0.000000000000	0.000000000000	0.885912934824	0.000000000000	0.000168305734	-105.878713095923	0.000000000000	647.245132314394	0.000000000000	0.000000000000	0.000000000000
0.166267089452	0.000000000000	0.000000000000	0.000000000000	0.000000000000	0.000000000000	0.000000000000	0.000000000000	0.000000000000	0.000000000000	0.885855439588	0.000000000000	0.000167341912	-105.757207503403	0.000000000000	648.072903358006	0.000000000000	0.000000000000	0.000000000000
0.166657117391	0.000000000000	0.000000000000	0.000000000000	0.000000000000	0.000000000000	0.000000000000	0.000000000000	0.000000000000	0.000000000000	0.885797756144	0.000000000000	0.000166390858	-105.634256021521	0.000000000000	648.901853591909	0.000000000000	0.000000000000	0.000000000000
0.167047145331	0.000000000000	0.000000000000	0.000000000000	0.000000000000	0.000000000000	0.000000000000	0.000000000000	0.000000000000	0.000000000000	0.885739863745	0.000000000000	0.000165452520	-105.509793120999	0.000000000000	649.731618177416	0.000000000000	0.000000000000	0.000000000000
0.167437173270	0.000000000000	0.000000000000	0.000000000000	0.000000000000	0.000000000000	0.000000000000	0.000000000000	0.000000000000	0.000000000000	0.885681742794	0.000000000000	0.000164526841	-105.383758981478	0.000000000000	650.561852932155	0.000000000000	0.000000000000	0.000000000000
0.167827201209	0.000000000000	0.000000000000	0.000000000000	0.000000000000	0.000000000000	0.000000000000	0.000000000000	0.000000000000	0.000000000000	0.885623374819	0.000000000000	0.000163613757	-105.256099177854	0.000000000000	651.392233086204	0.000000000000	0.000000000000	0.000000000000
0.168217229149	0.000000000000	0.000000000000	0.000000000000	0.000000000000	0.000000000000	0.000000000000	0.000000000000	0.000000000000	0.000000000000	0.885564742445	0.000000000000	0.000162713200	-105.126764383372	0.000000000000	652.222452119076	0.000000000000	0.000000000000	0.000000000000
0.168607257088	0.000000000000	0.000000000000	0.000000000000	0.000000000000	0.000000000000	0.000000000000	0.000000000000	0.000000000000	0.000000000000	0.885505829356	0.000000000000	0.000161825095	-104.995710089242	0.000000000000	653.052220661255	0.000000000000	0.000000000000	0.000000000000
0.168997285028	0.000000000000	0.000000000000	0.000000000000	0.000000000000	0.000000000000	0.000000000000	0.000000000000	0.000000000000	0.000000000000	0.885446620276	0.000000000000	0.000160949365	-104.862896339166	0.000000000000	653.881265453106	0.000000000000	0.000000000000	0.000000000000
0.169387312967	0.000000000000	0.000000000000	0.000000000000	0.000000000000	0.000000000000	0.000000000000	0.000000000000	0.000000000000	0.000000000000	0.885387100933	0.000000000000	0.000160085925	-104.728287478399	0.000000000000	654.709328361499	0.000000000000	0.000000000000	0.000000000000
0.169777340907	0.000000000000	0.000000000000	0.000000000000	0.000000000000	0.000000000000	0.000000000000	0.000000000000	0.000000000000	0.000000000000	0.885327258031	0.000000000000	0.000159234688	-104.591851916334	0.000000000000	655.536165450663	0.000000000000	0.000000000000	0.000000000000
0.170167368846	0.000000000000	0.000000000000	0.000000000000	0.000000000000	0.000000000000	0.000000000000	0.000000000000	0.000000000000	0.000000000000	0.885267079229	0.000000000000	0.000158395562	-104.453561901950	0.000000000000	656.361546105113	0.000000000000	0.000000000000	0.000000000000
0.170557396786	0.000000000000	0.000000000000	0.000000000000	0.000000000000	0.000000000000	0.000000000000	0.000000000000	0.000000000000	0.000000000000	0.885206553105	0.000000000000	0.000157568452	-104.313393311433	0.000000000000	657.185252202654	0.000000000000	0.000000000000	0.000000000000
0.170947424725	0.000000000000	0.000000000000	0.000000000000	0.000000000000	0.000000000000	0.000000000000	0.000000000000	0.000000000000	0.000000000000	0.885145669133	0.000000000000	0.000156753256	-104.171325447192	0.000000000000	658.007077334630	0.000000000000	0.000000000000	0.000000000000
0.171337452665	0.000000000000	0.000000000000	0.000000000000	0.000000000000	0.000000000000	0.000000000000	0.000000000000	0.000000000000	0.000000000000	0.885084417661	0.000000000000	0.000155949872	-104.027340847904	0.000000000000	658.826826072554	0.000000000000	0.000000000000	0.000000000000
0.171727480604	0.000000000000	0.000000000000	0.000000000000	0.000000000000	0.000000000000	0.000000000000	0.000000000000	0.000000000000	0.000000000000	0.885022789877	0.000000000000	0.000155158194	-103.881425108846	0.000000000000	659.644313278660	0.000000000000	0.000000000000	0.000000000000
0.172117508544	0.000000000000	0.000000000000	0.000000000000	0.000000000000	0.000000000000	0.000000000000	0.000000000000	0.000000000000	0.000000000000	0.884960777789	0.000000000000	0.000154378112	-103.733566712038	0.000000000000	660.459363459797	0.000000000000	0.000000000000	0.000000000000
0.172507536483	0.000000000000	0.000000000000	0.000000000000	0.000000000000	0.000000000000	0.000000000000	0.000000000000	0.000000000000	0.000000000000	0.884898374201	0.000000000000	0.000153609512	-103.583756865553	0.000000000000	661.271810152419	0.000000000000	0.000000000000	0.000000000000
0.172897564423	0.000000000000	0.000000000000	0.000000000000	0.000000000000	0.000000000000	0.000000000000	0.000000000000	0.000000000000	0.000000000000	0.884835572685	0.000000000000	0.000152852280	-103.431989351736	0.000000000000	662.081495368198	0.000000000000	0.000000000000	0.000000000000
0.173287592362	0.000000000000	0.000000000000	0.000000000000	0.000000000000	0.000000000000	0.000000000000	0.000000000000	0.000000000000	0.000000000000	0.884772367558	0.000000000000	0.000152106297	-103.278260383689	0.000000000000	662.888269047376	0.000000000000	0.000000000000	0.000000000000
0.173677620301	0.000000000000	0.000000000000	0.000000000000	0.000000000000	0.000000000000	0.000000000000	0.000000000000	0.000000000000	0.000000000000	0.884708753862	0.000000000000	0.000151371444	-103.122568469688	0.000000000000	663.691988569001	0.000000000000	0.000000000000	0.000000000000
0.174067648241	0.000000000000	0.000000000000	0.000000000000	0.000000000000	0.000000000000	0.000000000000	0.000000000000	0.000000000000	0.000000000000	0.884644727337	0.000000000000	0.000150647596	-102.964914284978	0.000000000000	664.492518285457	0.000000000000	0.000000000000	0.000000000000
0.174457676180	0.000000000000	0.000000000000	0.000000000000	0.000000000000	0.000000000000	0.000000000000	0.000000000000	0.000000000000	0.000000000000	0.884580284401	0.000000000000	0.000149934630	-102.805300550754	0.000000000000	665.289729091114	0.000000000000	0.000000000000	0.000000000000
0.174847704120	0.000000000000	0.000000000000	0.000000000000	0.000000000000	0.000000000000	0.000000000000	0.000000000000	0.000000000000	0.000000000000	0.884515422126	0.000000000000	0.000149232419	-102.643731919645	0.000000000000	666.083498020240	0.000000000000	0.000000000000	0.000000000000
0.175237732059	0.000000000000	0.000000000000	0.000000000000	0.000000000000	0.000000000000	0.000000000000	0.000000000000	0.000000000000	0.000000000000	0.884450138218	0.000000000000	0.000148540834	-102.480214867738	0.000000000000	666.873707875178	0.000000000000	0.000000000000	0.000000000000
0.175627759999	0.000000000000	0.000000000000	0.000000000000	0.000000000000	0.000000000000	0.000000000000	0.000000000000	0.000000000000	0.000000000000	0.884384430995	0.000000000000	0.000147859745	-102.314757592383	0.000000000000	667.660246880777	0.000000000000	0.000000000000	0.000000000000
0.176017787938	0.000000000000	0.000000000000	0.000000000000	0.000000000000	0.000000000000	0.000000000000	0.000000000000	0.000000000000	0.000000000000	0.884318299365	0.000000000000	0.000147189020	-102.147369915747	0.000000000000	668.443008365687	0.000000000000	0.000000000000	0.000000000000
0.176407815878	0.000000000000	0.000000000000	0.000000000000	0.000000000000	0.000000000000	0.000000000000	0.000000000000	0.000000000000	0.000000000000	0.884251742809	0.000000000000	0.000146528528	-101.978063193665	0.000000000000	669.221890468085	0.000000000000	0.000000000000	0.000000000000
0.176797843817	0.000000000000	0.000000000000	0.000000000000	0.000000000000	0.000000000000	0.000000000000	0.000000000000	0.000000000000	0.000000000000	0.884184761357	0.000000000000	0.000145878132	-101.806850229401	0.000000000000	669.996795864146	0.000000000000	0.000000000000	0.000000000000
0.177187871757	0.000000000000	0.000000000000	0.000000000000	0.000000000000	0.000000000000	0.000000000000	0.000000000000	0.000000000000	0.000000000000	0.884117355570	0.000000000000	0.000145237699	-101.633745192347	0.000000000000	670.767631520049	0.000000000000	0.000000000000	0.000000000000
0.177577899696	0.000000000000	0.000000000000	0.000000000000	0.000000000000	0.000000000000	0.000000000000	0.000000000000	0.000000000000	0.000000000000	0.884049526521	0.000000000000	0.000144607091	-101.458763540927	0.000000000000	671.534308463138	0.000000000000	0.000000000000	0.000000000000
0.177967927636	0.000000000000	0.000000000000	0.000000000000	0.000000000000	0.000000000000	0.000000000000	0.000000000000	0.000000000000	0.000000000000	0.883981275776	0.000000000000	0.000143986173	-101.281921949936	0.000000000000	672.296741574498	0.000000000000	0.000000000000	0.000000000000
0.178357955575	0.000000000000	0.000000000000	0.000000000000	0.000000000000	0.000000000000	0.000000000000	0.000000000000	0.000000000000	0.000000000000	0.883912605374	0.000000000000	0.000143374807	-101.103238241551	0.000000000000	673.054849398218	0.000000000000	0.000000000000	0.000000000000
0.178747983514	0.000000000000	0.000000000000	0.000000000000	0.000000000000	0.000000000000	0.000000000000	0.000000000000	0.000000000000	0.000000000000	0.883843517811	0.000000000000	0.000142772853	-100.922731320268	0.000000000000	673.808553969606	0.000000000000	0.000000000000	0.000000000000
0.179138011454	0.000000000000	0.000000000000	0.000000000000	0.000000000000	0.000000000000	0.000000000000	0.000000000000	0.000000000000	0.000000000000	0.883774016021	0.000000000000	0.000142180175	-100.740421111081	0.000000000000	674.557780658189	0.000000000000	0.000000000000	0.000000000000
0.179528039393	0.000000000000	0.000000000000	0.000000000000	0.000000000000	0.000000000000	0.000000000000	0.000000000000	0.000000000000	0.000000000000	0.883704103356	0.000000000000	0.000141596631	-100.556328501195	0.000000000000	675.302458027923	0.000000000000	0.000000000000	0.000000000000
0.179918067333	0.000000000000	0.000000000000	0.000000000000	0.000000000000	0.000000000000	0.000000000000	0.000000000000	0.000000000000	0.000000000000	0.883633783574	0.000000000000	0.000141022084	-100.370475284432	0.000000000000	676.042517709227	0.000000000000	0.000000000000	0.000000000000
0.180308095272	0.000000000000	0.000000000000	0.000000000000	0.000000000000	0.000000000000	0.000000000000	0.000000000000	0.000000000000	0.000000000000	0.883563060816	0.000000000000	0.000140456393	-100.182884108713	0.000000000000	676.777894285806	0.000000000000	0.000000000000	0.000000000000
0.180698123212	0.000000000000	0.000000000000	0.000000000000	0.000000000000	0.000000000000	0.000000000000	0.000000000000	0.000000000000	0.000000000000	0.883491939594	0.000000000000	0.000139899419	-99.993578426187	0.000000000000	677.508525193822	0.000000000000	0.000000000000	0.000000000000
0.181088151151	0.000000000000	0.000000000000	0.000000000000	0.000000000000	0.000000000000	0.000000000000	0.000000000000	0.000000000000	0.000000000000	0.883420424774	0.000000000000	0.000139351023	-99.802582445659	0.000000000000	678.234350631222	0.000000000000	0.000000000000	0.000000000000
0.181478179091	0.000000000000	0.000000000000	0.000000000000	0.000000000000	0.000000000000	0.000000000000	0.000000000000	0.000000000000	0.000000000000	0.883348521557	0.000000000000	0.000138811065	-99.609921087565	0.000000000000	678.955313479033	0.000000000000	0.000000000000	0.000000000000
0.181868207030	0.000000000000	0.000000000000	0.000000000000	0.000000000000	0.000000000000	0.000000000000	0.000000000000	0.000000000000	0.000000000000	0.883276235467	0.000000000000	0.000138279405	-99.415619940856	0.000000000000	679.671359230880	0.000000000000	0.000000000000	0.000000000000
0.182258234970	0.000000000000	0.000000000000	0.000000000000	0.000000000000	0.000000000000	0.000000000000	0.000000000000	0.000000000000	0.000000000000	0.883203572334	0.000000000000	0.000137755905	-99.219705222059	0.000000000000	680.382435932678	0.000000000000	0.000000000000	0.000000000000
0.182648262909	0.000000000000	0.000000000000	0.000000000000	0.000000000000	0.000000000000	0.000000000000	0.000000000000	0.000000000000	0.000000000000	0.883130538276	0.000000000000	0.000137240426	-99.022203736152	0.000000000000	681.088494129635	0.000000000000	0.000000000000	0.000000000000
0.183038290849	0.000000000000	0.000000000000	0.000000000000	0.000000000000	0.000000000000	0.000000000000	0.000000000000	0.000000000000	0.000000000000	0.883057139692	0.000000000000	0.000136732831	-98.823142839045	0.000000000000	681.789486820396	0.000000000000	0.000000000000	0.000000000000
0.183428318788	0.000000000000	0.000000000000	0.000000000000	0.000000000000	0.000000000000	0.000000000000	0.000000000000	0.000000000000	0.000000000000	0.882983383237	0.000000000000	0.000136232980	-98.622550401825	0.000000000000	682.485369418595	0.000000000000	0.000000000000	0.000000000000
0.183818346728	0.000000000000	0.000000000000	0.000000000000	0.000000000000	0.000000000000	0.000000000000	0.000000000000	0.000000000000	0.000000000000	0.882909275817	0.000000000000	0.000135740738	-98.420454776359	0.000000000000	683.176099719612	0.000000000000	0.000000000000	0.000000000000
0.184208374667	0.000000000000	0.000000000000	0.000000000000	0.000000000000	0.000000000000	0.000000000000	0.000000000000	0.000000000000	0.000000000000	0.882834824570	0.000000000000	0.000135255967	-98.216884762311	0.000000000000	683.861637873161	0.000000000000	0.000000000000	0.000000000000
0.184598402606	0.000000000000	0.000000000000	0.000000000000	0.000000000000	0.000000000000	0.000000000000	0.000000000000	0.000000000000	0.000000000000	0.882760036853	0.000000000000	0.000134778533	-98.011869575421	0.000000000000	684.541946360285	0.000000000000	0.000000000000	0.000000000000
0.184988430546	0.000000000000	0.000000000000	0.000000000000	0.000000000000	0.000000000000	0.000000000000	0.000000000000	0.000000000000	0.000000000000	0.882684920232	0.000000000000	0.000134308299	-97.805438816925	0.000000000000	685.216989974490	0.000000000000	0.000000000000	0.000000000000
0.185378458485	0.000000000000	0.000000000000	0.000000000000	0.000000000000	0.000000000000	0.000000000000	0.000000000000	0.000000000000	0.000000000000	0.882609482461	0.000000000000	0.000133845133	-97.597622444066	0.000000000000	685.886735806457	0.000000000000	0.000000000000	0.000000000000
0.185768486425	0.000000000000	0.000000000000	0.000000000000	0.000000000000	0.000000000000	0.000000000000	0.000000000000	0.000000000000	0.000000000000	0.882533731479	0.000000000000	0.000133388900	-97.388450741584	0.000000000000	686.551153231652	0.000000000000	0.000000000000	0.000000000000
0.186158514364	0.000000000000	0.000000000000	0.000000000000	0.000000000000	0.000000000000	0.000000000000	0.000000000000	0.000000000000	0.000000000000	0.882457675389	0.000000000000	0.000132939469	-97.177954294221	0.000000000000	687.210213901382	0.000000000000	0.000000000000	0.000000000000
0.186548542304	0.000000000000	0.000000000000	0.000000000000	0.000000000000	0.000000000000	0.000000000000	0.000000000000	0.000000000000	0.000000000000	0.882381322452	0.000000000000	0.000132496708	-96.966163959854	0.000000000000	687.863891734127	0.000000000000	0.000000000000	0.000000000000
0.186938570243	0.000000000000	0.000000000000	0.000000000000	0.000000000000	0.000000000000	0.000000000000	0.000000000000	0.000000000000	0.000000000000	0.882304681071	0.000000000000	0.000132060488	-96.753110843625	0.000000000000	688.512162910170	0.000000000000	0.000000000000	0.000000000000
0.187328598183	0.000000000000	0.000000000000	0.000000000000	0.000000000000	0.000000000000	0.000000000000	0.000000000000	0.000000000000	0.000000000000	0.882227759779	0.000000000000	0.000131630677	-96.538826272671	0.000000000000	689.155005866668	0.000000000000	0.000000000000	0.000000000000
0.187718626122	0.000000000000	0.000000000000	0.000000000000	0.000000000000	0.000000000000	0.000000000000	0.000000000000	0.000000000000	0.000000000000	0.882150567231	0.000000000000	0.000131207150	-96.323341771540	0.000000000000	689.792401293630	0.000000000000	0.000000000000	0.000000000000
0.188108654062	0.000000000000	0.000000000000	0.000000000000	0.000000000000	0.000000000000	0.000000000000	0.000000000000	0.000000000000	0.000000000000	0.882073112191	0.000000000000	0.000130789779	-96.106689038295	0.000000000000	690.424332130915	0.000000000000	0.000000000000	0.000000000000
0.188498682001	0.000000000000	0.000000000000	0.000000000000	0.000000000000	0.000000000000	0.000000000000	0.000000000000	0.000000000000	0.000000000000	0.881995403518	0.000000000000	0.000130378438	-95.888899920981	0.000000000000	691.050783563896	0.000000000000	0.000000000000	0.000000000000
0.188888709941	0.000000000000	0.000000000000	0.000000000000	0.000000000000	0.000000000000	0.000000000000	0.000000000000	0.000000000000	0.000000000000	0.881917450160	0.000000000000	0.000129973004	-95.670006394952	0.000000000000	691.671743021322	0.000000000000	0.000000000000	0.000000000000
0.189278737880	0.000000000000	0.000000000000	0.000000000000	0.000000000000	0.000000000000	0.000000000000	0.000000000000	0.000000000000	0.000000000000	0.881839261142	0.000000000000	0.000129573352	-95.450040540326	0.000000000000	692.287200170041	0.000000000000	0.000000000000	0.000000000000
0.189668765820	0.000000000000	0.000000000000	0.000000000000	0.000000000000	0.000000000000	0.000000000000	0.000000000000	0.000000000000	0.000000000000	0.881760845552	0.000000000000	0.000129179362	-95.229034520125	0.000000000000	692.897146915727	0.000000000000	0.000000000000	0.000000000000
0.190058793759	0.000000000000	0.000000000000	0.000000000000	0.000000000000	0.000000000000	0.000000000000	0.000000000000	0.000000000000	0.000000000000	0.881682212537	0.000000000000	0.000128790914	-95.007020559137	0.000000000000	693.501577375025	0.000000000000	0.000000000000	0.000000000000
0.190448821698	0.000000000000	0.000000000000	0.000000000000	0.000000000000	0.000000000000	0.000000000000	0.000000000000	0.000000000000	0.000000000000	0.881603371292	0.000000000000	0.000128407887	-94.784030922075	0.000000000000	694.100487912163	0.000000000000	0.000000000000	0.000000000000
0.190838849638	0.000000000000	0.000000000000	0.000000000000	0.000000000000	0.000000000000	0.000000000000	0.000000000000	0.000000000000	0.000000000000	0.881524331045	0.000000000000	0.000128030165	-94.560097893701	0.000000000000	694.693877087516	0.000000000000	0.000000000000	0.000000000000
0.191228877577	0.000000000000	0.000000000000	0.000000000000	0.000000000000	0.000000000000	0.000000000000	0.000000000000	0.000000000000	0.000000000000	0.881445101056	0.000000000000	0.000127657632	-94.335253758207	0.000000000000	695.281745670257	0.000000000000	0.000000000000	0.000000000000
0.191618905517	0.000000000000	0.000000000000	0.000000000000	0.000000000000	0.000000000000	0.000000000000	0.000000000000	0.000000000000	0.000000000000	0.881365690601	0.000000000000	0.000127290172	-94.109530779204	0.000000000000	695.864096621361	0.000000000000	0.000000000000	0.000000000000
0.192008933456	0.000000000000	0.000000000000	0.000000000000	0.000000000000	0.000000000000	0.000000000000	0.000000000000	0.000000000000	0.000000000000	0.881286108968	0.000000000000	0.000126927674	-93.882961180289	0.000000000000	696.440935081639	0.000000000000	0.000000000000	0.000000000000
0.192398961396	0.000000000000	0.000000000000	0.000000000000	0.000000000000	0.000000000000	0.000000000000	0.000000000000	0.000000000000	0.000000000000	0.881206365448	0.000000000000	0.000126570026	-93.655577125682	0.000000000000	697.012268355705	0.000000000000	0.000000000000	0.000000000000
0.192788989335	0.000000000000	0.000000000000	0.000000000000	0.000000000000	0.000000000000	0.000000000000	0.000000000000	0.000000000000	0.000000000000	0.881126469325	0.000000000000	0.000126217116	-93.427410701421	0.000000000000	697.578105895796	0.000000000000	0.000000000000	0.000000000000
0.193179017275	0.000000000000	0.000000000000	0.000000000000	0.000000000000	0.000000000000	0.000000000000	0.000000000000	0.000000000000	0.000000000000	0.881046429868	0.000000000000	0.000125868838	-93.198493896701	0.000000000000	698.138459281758	0.000000000000	0.000000000000	0.000000000000
0.193569045214	0.000000000000	0.000000000000	0.000000000000	0.000000000000	0.000000000000	0.000000000000	0.000000000000	0.000000000000	0.000000000000	0.880966256326	0.000000000000	0.000125525084	-92.968858585643	0.000000000000	698.693342199937	0.000000000000	0.000000000000	0.000000000000
0.193959073154	0.000000000000	0.000000000000	0.000000000000	0.000000000000	0.000000000000	0.000000000000	0.000000000000	0.000000000000	0.000000000000	0.880885957917	0.000000000000	0.000125185749	-92.738536509336	0.000000000000	699.242770419152	0.000000000000	0.000000000000	0.000000000000
0.194349101093	0.000000000000	0.000000000000	0.000000000000	0.000000000000	0.000000000000	0.000000000000	0.000000000000	0.000000000000	0.000000000000	0.880805543826	0.000000000000	0.000124850730	-92.507559258333	0.000000000000	699.786761765664	0.000000000000	0.000000000000	0.000000000000
0.194739129033	0.000000000000	0.000000000000	0.000000000000	0.000000000000	0.000000000000	0.000000000000	0.000000000000	0.000000000000	0.000000000000	0.880725023193	0.000000000000	0.000124519923	-92.275958255321	0.000000000000	700.325336094382	0.000000000000	0.000000000000	0.000000000000
0.195129156972	0.000000000000	0.000000000000	0.000000000000	0.000000000000	0.000000000000	0.000000000000	0.000000000000	0.000000000000	0.000000000000	0.880644405108	0.000000000000	0.000124193230	-92.043764738209	0.000000000000	700.858515258538	0.000000000000	0.000000000000	0.000000000000
0.195519184912	0.000000000000	0.000000000000	0.000000000000	0.000000000000	0.000000000000	0.000000000000	0.000000000000	0.000000000000	0.000000000000	0.880563698605	0.000000000000	0.000123870550	-91.811009743557	0.000000000000	701.386323077026	0.000000000000	0.000000000000	0.000000000000
0.195909212851	0.000000000000	0.000000000000	0.000000000000	0.000000000000	0.000000000000	0.000000000000	0.000000000000	0.000000000000	0.000000000000	0.880482912657	0.000000000000	0.000123551788	-91.577724090380	0.000000000000	701.908785299828	0.000000000000	0.000000000000	0.000000000000
0.196299240790	0.000000000000	0.000000000000	0.000000000000	0.000000000000	0.000000000000	0.000000000000	0.000000000000	0.000000000000	0.000000000000	0.880402056168	0.000000000000	0.000123236846	-91.343938364256	0.000000000000	702.425929570583	0.000000000000	0.000000000000	0.000000000000
0.196689268730	0.000000000000	0.000000000000	0.000000000000	0.000000000000	0.000000000000	0.000000000000	0.000000000000	0.000000000000	0.000000000000	0.880321137809	0.000000000000	0.000122925666	-91.108655752621	0.000000000000	702.935749270061	0.000000000000	0.000000000000	0.000000000000
0.197079296669	0.000000000000	0.000000000000	0.000000000000	0.000000000000	0.000000000000	0.000000000000	0.000000000000	0.000000000000	0.000000000000	0.880240166693	0.000000000000	0.000122618092	-90.870962607918	0.000000000000	703.436692714682	0.000000000000	0.000000000000	0.000000000000
0.197469324609	0.000000000000	0.000000000000	0.000000000000	0.000000000000	0.000000000000	0.000000000000	0.000000000000	0.000000000000	0.000000000000	0.880159151407	0.000000000000	0.000122314063	-90.630947020606	0.000000000000	703.928989733147	0.000000000000	0.000000000000	0.000000000000
0.197859352548	0.000000000000	0.000000000000	0.000000000000	0.000000000000	0.000000000000	0.000000000000	0.000000000000	0.000000000000	0.000000000000	0.880078100650	0.000000000000	0.000122013490	-90.388704995214	0.000000000000	704.412941336923	0.000000000000	0.000000000000	0.000000000000
0.198249380488	0.000000000000	0.000000000000	0.000000000000	0.000000000000	0.000000000000	0.000000000000	0.000000000000	0.000000000000	0.000000000000	0.879997023057	0.000000000000	0.000121716285	-90.144328916172	0.000000000000	704.888835248433	0.000000000000	0.000000000000	0.000000000000
0.198639408427	0.000000000000	0.000000000000	0.000000000000	0.000000000000	0.000000000000	0.000000000000	0.000000000000	0.000000000000	0.000000000000	0.879915927185	0.000000000000	0.000121422363	-89.897907749499	0.000000000000	705.356946755682	0.000000000000	0.000000000000	0.000000000000
0.199029436367	0.000000000000	0.000000000000	0.000000000000	0.000000000000	0.000000000000	0.000000000000	0.000000000000	0.000000000000	0.000000000000	0.879834821506	0.000000000000	0.000121131640	-89.649527227489	0.000000000000	705.817539500026	0.000000000000	0.000000000000	0.000000000000
0.199419464306	0.000000000000	0.000000000000	0.000000000000	0.000000000000	0.000000000000	0.000000000000	0.000000000000	0.000000000000	0.000000000000	0.879753714393	0.000000000000	0.000120844034	-89.399270017555	0.000000000000	706.270866198792	0.000000000000	0.000000000000	0.000000000000
0.199809492246	0.000000000000	0.000000000000	0.000000000000	0.000000000000	0.000000000000	0.000000000000	0.000000000000	0.000000000000	0.000000000000	0.879672614113	0.000000000000	0.000120559463	-89.147215876951	0.000000000000	706.717169309757	0.000000000000	0.000000000000	0.000000000000
0.200199520185	0.000000000000	0.000000000000	0.000000000000	0.000000000000	0.000000000000	0.000000000000	0.000000000000	0.000000000000	0.000000000000	0.879591528821	0.000000000000	0.000120277848	-88.893441794561	0.000000000000	707.156681640870	0.000000000000	0.000000000000	0.000000000000
0.200589548125	0.000000000000	0.000000000000	0.000000000000	0.000000000000	0.000000000000	0.000000000000	0.000000000000	0.000000000000	0.000000000000	0.879510466553	0.000000000000	0.000119999113	-88.638022121080	0.000000000000	707.589626910269	0.000000000000	0.000000000000	0.000000000000
0.200979576064	0.000000000000	0.000000000000	0.000000000000	0.000000000000	0.000000000000	0.000000000000	0.000000000000	0.000000000000	0.000000000000	0.879429435220	0.000000000000	0.000119723179	-88.381028688834	0.000000000000	708.016220261876	0.000000000000	0.000000000000	0.000000000000
0.201369604004	0.000000000000	0.000000000000	0.000000000000	0.000000000000	0.000000000000	0.000000000000	0.000000000000	0.000000000000	0.000000000000	0.879348442606	0.000000000000	0.000119449973	-88.122530922002	0.000000000000	708.436668737804	0.000000000000	0.000000000000	0.000000000000
0.201759631943	0.000000000000	0.000000000000	0.000000000000	0.000000000000	0.000000000000	0.000000000000	0.000000000000	0.000000000000	0.000000000000	0.879267496362	0.000000000000	0.000119179422	-87.862595938556	0.000000000000	708.851171714932	0.000000000000	0.000000000000	0.000000000000
0.202149659882	0.000000000000	0.000000000000	0.000000000000	0.000000000000	0.000000000000	0.000000000000	0.000000000000	0.000000000000	0.000000000000	0.879186604002	0.000000000000	0.000118911454	-87.601288644519	0.000000000000	709.259921306360	0.000000000000	0.000000000000	0.000000000000
0.202539687822	0.000000000000	0.000000000000	0.000000000000	0.000000000000	0.000000000000	0.000000000000	0.000000000000	0.000000000000	0.000000000000	0.879105772903	0.000000000000	0.000118645999	-87.338671821400	0.000000000000	709.663102732354	0.000000000000	0.000000000000	0.000000000000
0.202929715761	0.000000000000	0.000000000000	0.000000000000	0.000000000000	0.000000000000	0.000000000000	0.000000000000	0.000000000000	0.000000000000	0.879025010300	0.000000000000	0.000118382988	-87.074806207558	0.000000000000	710.060894663188	0.000000000000	0.000000000000	0.000000000000
0.203319743701	0.000000000000	0.000000000000	0.000000000000	0.000000000000	0.000000000000	0.000000000000	0.000000000000	0.000000000000	0.000000000000	0.878944323288	0.000000000000	0.000118122355	-86.809750573874	0.000000000000	710.453469535573	0.000000000000	0.000000000000	0.000000000000
0.203709771640	0.000000000000	0.000000000000	0.000000000000	0.000000000000	0.000000000000	0.000000000000	0.000000000000	0.000000000000	0.000000000000	0.878863718816	0.000000000000	0.000117864033	-86.543561794632	0.000000000000	710.840993846935	0.000000000000	0.000000000000	0.000000000000
0.204099799580	0.000000000000	0.000000000000	0.000000000000	0.000000000000	0.000000000000	0.000000000000	0.000000000000	0.000000000000	0.000000000000	0.878783203689	0.000000000000	0.000117607959	-86.276294913813	0.000000000000	711.223628427982	0.000000000000	0.000000000000	0.000000000000
0.204489827519	0.000000000000	0.000000000000	0.000000000000	0.000000000000	0.000000000000	0.000000000000	0.000000000000	0.000000000000	0.000000000000	0.878702784566	0.000000000000	0.000117354069	-86.008003207363	0.000000000000	711.601528696498	0.000000000000	0.000000000000	0.000000000000
0.204879855459	0.000000000000	0.000000000000	0.000000000000	0.000000000000	0.000000000000	0.000000000000	0.000000000000	0.000000000000	0.000000000000	0.878622467959	0.000000000000	0.000117102303	-85.738738241849	0.000000000000	711.974844893353	0.000000000000	0.000000000000	0.000000000000
0.205269883398	0.000000000000	0.000000000000	0.000000000000	0.000000000000	0.000000000000	0.000000000000	0.000000000000	0.000000000000	0.000000000000	0.878542260236	0.000000000000	0.000116852601	-85.468549929688	0.000000000000	712.343722302251	0.000000000000	0.000000000000	0.000000000000
0.205659911338	0.000000000000	0.000000000000	0.000000000000	0.000000000000	0.000000000000	0.000000000000	0.000000000000	0.000000000000	0.000000000000	0.878462167615	0.000000000000	0.000116604904	-85.197486581506	0.000000000000	712.708301455837	0.000000000000	0.000000000000	0.000000000000
0.206049939277	0.000000000000	0.000000000000	0.000000000000	0.000000000000	0.000000000000	0.000000000000	0.000000000000	0.000000000000	0.000000000000	0.878382196167	0.000000000000	0.000116359155	-84.925594955693	0.000000000000	713.068718327524	0.000000000000	0.000000000000	0.000000000000
0.206439967217	0.000000000000	0.000000000000	0.000000000000	0.000000000000	0.000000000000	0.000000000000	0.000000000000	0.000000000000	0.000000000000	0.878302351820	0.000000000000	0.000116115298	-84.652920305494	0.000000000000	713.425104512185	0.000000000000	0.000000000000	0.000000000000
0.206829995156	0.000000000000	0.000000000000	0.000000000000	0.000000000000	0.000000000000	0.000000000000	0.000000000000	0.000000000000	0.000000000000	0.878222640352	0.000000000000	0.000115873280	-84.379506423798	0.000000000000	713.777587394369	0.000000000000	0.000000000000	0.000000000000
0.207220023096	0.000000000000	0.000000000000	0.000000000000	0.000000000000	0.000000000000	0.000000000000	0.000000000000	0.000000000000	0.000000000000	0.878143067397	0.000000000000	0.000115633047	-84.105395685954	0.000000000000	714.126290307687	0.000000000000	0.000000000000	0.000000000000
0.207610051035	0.000000000000	0.000000000000	0.000000000000	0.000000000000	0.000000000000	0.000000000000	0.000000000000	0.000000000000	0.000000000000	0.878063638443	0.000000000000	0.000115394548	-83.830629090553	0.000000000000	714.471332683618	0.000000000000	0.000000000000	0.000000000000
0.208000078974	0.000000000000	0.000000000000	0.000000000000	0.000000000000	0.000000000000	0.000000000000	0.000000000000	0.000000000000	0.000000000000	0.877984358833	0.000000000000	0.000115157732	-83.555246298576	0.000000000000	714.812830192296	0.000000000000	0.000000000000	0.000000000000
0.208390106914	0.000000000000	0.000000000000	0.000000000000	0.000000000000	0.000000000000	0.000000000000	0.000000000000	0.000000000000	0.000000000000	0.877905233768	0.000000000000	0.000114922550	-83.279285670854	0.000000000000	715.150894874794	0.000000000000	0.000000000000	0.000000000000
0.208780134853	0.000000000000	0.000000000000	0.000000000000	0.000000000000	0.000000000000	0.000000000000	0.000000000000	0.000000000000	0.000000000000	0.877826268305	0.000000000000	0.000114688955	-83.002784304230	0.000000000000	715.485635269690	0.000000000000	0.000000000000	0.000000000000
0.209170162793	0.000000000000	0.000000000000	0.000000000000	0.000000000000	0.000000000000	0.000000000000	0.000000000000	0.000000000000	0.000000000000	0.877747467359	0.000000000000	0.000114456901	-82.725778065988	0.000000000000	715.817156529282	0.000000000000	0.000000000000	0.000000000000
0.209560190732	0.000000000000	0.000000000000	0.000000000000	0.000000000000	0.000000000000	0.000000000000	0.000000000000	0.000000000000	0.000000000000	0.877668835704	0.000000000000	0.000114226342	-82.448301627468	0.000000000000	716.145560533716	0.000000000000	0.000000000000	0.000000000000
0.209950218672	0.000000000000	0.000000000000	0.000000000000	0.000000000000	0.000000000000	0.000000000000	0.000000000000	0.000000000000	0.000000000000	0.877590377974	0.000000000000	0.000113997234	-82.170388496175	0.000000000000	716.470945996350	0.000000000000	0.000000000000	0.000000000000
0.210340246611	0.000000000000	0.000000000000	0.000000000000	0.000000000000	0.000000000000	0.000000000000	0.000000000000	0.000000000000	0.000000000000	0.877512098666	0.000000000000	0.000113769535	-81.892071046897	0.000000000000	716.793408564592	0.000000000000	0.000000000000	0.000000000000
0.210730274551	0.000000000000	0.000000000000	0.000000000000	0.000000000000	0.000000000000	0.000000000000	0.000000000000	0.000000000000	0.000000000000	0.877434002138	0.000000000000	0.000113543204	-81.613380551867	0.000000000000	717.113040916122	0.000000000000	0.000000000000	0.000000000000
0.211120302490	0.000000000000	0.000000000000	0.000000000000	0.000000000000	0.000000000000	0.000000000000	0.000000000000	0.000000000000	0.000000000000	0.877356092611	0.000000000000	0.000113318199	-81.334347209831	0.000000000000	717.429932849582	0.000000000000	0.000000000000	0.000000000000
0.211510330430	0.000000000000	0.000000000000	0.000000000000	0.000000000000	0.000000000000	0.000000000000	0.000000000000	0.000000000000	0.000000000000	0.877278374175	0.000000000000	0.000113094482	-81.055000174377	0.000000000000	717.744171371954	0.000000000000	0.000000000000	0.000000000000
0.211900358369	0.000000000000	0.000000000000	0.000000000000	0.000000000000	0.000000000000	0.000000000000	0.000000000000	0.000000000000	0.000000000000	0.877200850783	0.000000000000	0.000112872015	-80.775367581329	0.000000000000	718.055840781128	0.000000000000	0.000000000000	0.000000000000
0.212290386309	0.000000000000	0.000000000000	0.000000000000	0.000000000000	0.000000000000	0.000000000000	0.000000000000	0.000000000000	0.000000000000	0.877123526257	0.000000000000	0.000112650762	-80.495476575339	0.000000000000	718.365022744689	0.000000000000	0.000000000000	0.000000000000
0.212680414248	0.000000000000	0.000000000000	0.000000000000	0.000000000000	0.000000000000	0.000000000000	0.000000000000	0.000000000000	0.000000000000	0.877046404289	0.000000000000	0.000112430686	-80.215353335808	0.000000000000	718.671796375819	0.000000000000	0.000000000000	0.000000000000
0.213070442187	0.000000000000	0.000000000000	0.000000000000	0.000000000000	0.000000000000	0.000000000000	0.000000000000	0.000000000000	0.000000000000	0.876969488443	0.000000000000	0.000112211753	-79.935023102057	0.000000000000	718.976238305481	0.000000000000	0.000000000000	0.000000000000
0.213460470127	0.000000000000	0.000000000000	0.000000000000	0.000000000000	0.000000000000	0.000000000000	0.000000000000	0.000000000000	0.000000000000	0.876892782154	0.000000000000	0.000111993930	-79.654510197808	0.000000000000	719.278422751440	0.000000000000	0.000000000000	0.000000000000
0.213850498066	0.000000000000	0.000000000000	0.000000000000	0.000000000000	0.000000000000	0.000000000000	0.000000000000	0.000000000000	0.000000000000	0.876816288731	0.000000000000	0.000111777184	-79.373838055094	0.000000000000	719.578421584807	0.000000000000	0.000000000000	0.000000000000
0.214240526006	0.000000000000	0.000000000000	0.000000000000	0.000000000000	0.000000000000	0.000000000000	0.000000000000	0.000000000000	0.000000000000	0.876740011359	0.000000000000	0.000111561483	-79.093029237492	0.000000000000	719.876304393392	0.000000000000	0.000000000000	0.000000000000
0.214630553945	0.000000000000	0.000000000000	0.000000000000	0.000000000000	0.000000000000	0.000000000000	0.000000000000	0.000000000000	0.000000000000	0.876663953103	0.000000000000	0.000111346798	-78.812105462923	0.000000000000	720.172138543950	0.000000000000	0.000000000000	0.000000000000
0.215020581885	0.000000000000	0.000000000000	0.000000000000	0.000000000000	0.000000000000	0.000000000000	0.000000000000	0.000000000000	0.000000000000	0.876588116902	0.000000000000	0.000111133100	-78.531087625674	0.000000000000	720.465989239700	0.000000000000	0.000000000000	0.000000000000
0.215410609824	0.000000000000	0.000000000000	0.000000000000	0.000000000000	0.000000000000	0.000000000000	0.000000000000	0.000000000000	0.000000000000	0.876512505581	0.000000000000	0.000110920359	-78.249995818119	0.000000000000	720.757919577917	0.000000000000	0.000000000000	0.000000000000
0.215800637764	0.000000000000	0.000000000000	0.000000000000	0.000000000000	0.000000000000	0.000000000000	0.000000000000	0.000000000000	0.000000000000	0.876437121844	0.000000000000	0.000110708548	-77.968849351870	0.000000000000	721.047990604789	0.000000000000	0.000000000000	0.000000000000
0.216190665703	0.000000000000	0.000000000000	0.000000000000	0.000000000000	0.000000000000	0.000000000000	0.000000000000	0.000000000000	0.000000000000	0.876361968280	0.000000000000	0.000110497642	-77.687666778335	0.000000000000	721.336261367341	0.000000000000	0.000000000000	0.000000000000
0.216580693643	0.000000000000	0.000000000000	0.000000000000	0.000000000000	0.000000000000	0.000000000000	0.000000000000	0.000000000000	0.000000000000	0.876287047365	0.000000000000	0.000110287614	-77.406465908988	0.000000000000	721.622788965255	0.000000000000	0.000000000000	0.000000000000
0.216970721582	0.000000000000	0.000000000000	0.000000000000	0.000000000000	0.000000000000	0.000000000000	0.000000000000	0.000000000000	0.000000000000	0.876212361460	0.000000000000	0.000110078441	-77.125263835098	0.000000000000	721.907628600032	0.000000000000	0.000000000000	0.000000000000
0.217360749522	0.000000000000	0.000000000000	0.000000000000	0.000000000000	0.000000000000	0.000000000000	0.000000000000	0.000000000000	0.000000000000	0.876137912820	0.000000000000	0.000109870098	-76.844076947002	0.000000000000	722.190833622435	0.000000000000	0.000000000000	0.000000000000
0.217750777461	0.000000000000	0.000000000000	0.000000000000	0.000000000000	0.000000000000	0.000000000000	0.000000000000	0.000000000000	0.000000000000	0.876063703586	0.000000000000	0.000109662562	-76.562920953049	0.000000000000	722.472455579223	0.000000000000	0.000000000000	0.000000000000
0.218140805401	0.000000000000	0.000000000000	0.000000000000	0.000000000000	0.000000000000	0.000000000000	0.000000000000	0.000000000000	0.000000000000	0.875989735796	0.000000000000	0.000109455812	-76.281810898015	0.000000000000	722.752544257315	0.000000000000	0.000000000000	0.000000000000
0.218530833340	0.000000000000	0.000000000000	0.000000000000	0.000000000000	0.000000000000	0.000000000000	0.000000000000	0.000000000000	0.000000000000	0.875916011381	0.000000000000	0.000109249827	-76.000761181355	0.000000000000	723.031147728783	0.000000000000	0.000000000000	0.000000000000
0.218920861279	0.000000000000	0.000000000000	0.000000000000	0.000000000000	0.000000000000	0.000000000000	0.000000000000	0.000000000000	0.000000000000	0.875842532169	0.000000000000	0.000109044587	-75.719785574769	0.000000000000	723.308312391795	0.000000000000	0.000000000000	0.000000000000
0.219310889219	0.000000000000	0.000000000000	0.000000000000	0.000000000000	0.000000000000	0.000000000000	0.000000000000	0.000000000000	0.000000000000	0.875769299887	0.000000000000	0.000108840071	-75.438897239681	0.000000000000	723.584083012950	0.000000000000	0.000000000000	0.000000000000
0.219700917158	0.000000000000	0.000000000000	0.000000000000	0.000000000000	0.000000000000	0.000000000000	0.000000000000	0.000000000000	0.000000000000	0.875696316162	0.000000000000	0.000108636262	-75.158108744119	0.000000000000	723.858502766424	0.000000000000	0.000000000000	0.000000000000
0.220090945098	0.000000000000	0.000000000000	0.000000000000	0.000000000000	0.000000000000	0.000000000000	0.000000000000	0.000000000000	0.000000000000	0.875623582522	0.000000000000	0.000108433142	-74.877432079474	0.000000000000	724.131613274054	0.000000000000	0.000000000000	0.000000000000
0.220480973037	0.000000000000	0.000000000000	0.000000000000	0.000000000000	0.000000000000	0.000000000000	0.000000000000	0.000000000000	0.000000000000	0.875551100402	0.000000000000	0.000108230693	-74.596878676773	0.000000000000	724.403454643247	0.000000000000	0.000000000000	0.000000000000
0.220871000977	0.000000000000	0.000000000000	0.000000000000	0.000000000000	0.000000000000	0.000000000000	0.000000000000	0.000000000000	0.000000000000	0.875478871141	0.000000000000	0.000108028899	-74.316459422599	0.000000000000	724.674065503723	0.000000000000	0.000000000000	0.000000000000
0.221261028916	0.000000000000	0.000000000000	0.000000000000	0.000000000000	0.000000000000	0.000000000000	0.000000000000	0.000000000000	0.000000000000	0.875406895985	0.000000000000	0.000107827744	-74.036184674808	0.000000000000	724.943483044518	0.000000000000	0.000000000000	0.000000000000
0.221651056856	0.000000000000	0.000000000000	0.000000000000	0.000000000000	0.000000000000	0.000000000000	0.000000000000	0.000000000000	0.000000000000	0.875335176091	0.000000000000	0.000107627214	-73.756064277832	0.000000000000	725.211743049468	0.000000000000	0.000000000000	0.000000000000
0.222041084795	0.000000000000	0.000000000000	0.000000000000	0.000000000000	0.000000000000	0.000000000000	0.000000000000	0.000000000000	0.000000000000	0.875263712528	0.000000000000	0.000107427294	-73.476107577683	0.000000000000	725.478879931720	0.000000000000	0.000000000000	0.000000000000
0.222431112735	0.000000000000	0.000000000000	0.000000000000	0.000000000000	0.000000000000	0.000000000000	0.000000000000	0.000000000000	0.000000000000	0.875192506275	0.000000000000	0.000107227970	-73.196323436682	0.000000000000	725.744926768119	0.000000000000	0.000000000000	0.000000000000
0.222821140674	0.000000000000	0.000000000000	0.000000000000	0.000000000000	0.000000000000	0.000000000000	0.000000000000	0.000000000000	0.000000000000	0.875121558230	0.000000000000	0.000107029230	-72.916720247815	0.000000000000	726.009915332023	0.000000000000	0.000000000000	0.000000000000
0.223211168614	0.000000000000	0.000000000000	0.000000000000	0.000000000000	0.000000000000	0.000000000000	0.000000000000	0.000000000000	0.000000000000	0.875050869206	0.000000000000	0.000106831061	-72.637305948968	0.000000000000	726.273876127222	0.000000000000	0.000000000000	0.000000000000
0.223601196553	0.000000000000	0.000000000000	0.000000000000	0.000000000000	0.000000000000	0.000000000000	0.000000000000	0.000000000000	0.000000000000	0.874980439936	0.000000000000	0.000106633452	-72.358088036531	0.000000000000	726.536838417873	0.000000000000	0.000000000000	0.000000000000
0.223991224493	0.000000000000	0.000000000000	0.000000000000	0.000000000000	0.000000000000	0.000000000000	0.000000000000	0.000000000000	0.000000000000	0.874910271071	0.000000000000	0.000106436391	-72.079073579178	0.000000000000	726.798830262290	0.000000000000	0.000000000000	0.000000000000
0.224381252432	0.000000000000	0.000000000000	0.000000000000	0.000000000000	0.000000000000	0.000000000000	0.000000000000	0.000000000000	0.000000000000	0.874840363188	0.000000000000	0.000106239867	-71.800269230911	0.000000000000	727.059878541870	0.000000000000	0.000000000000	0.000000000000
0.224771280371	0.000000000000	0.000000000000	0.000000000000	0.000000000000	0.000000000000	0.000000000000	0.000000000000	0.000000000000	0.000000000000	0.874770716786	0.000000000000	0.000106043872	-71.521681244158	0.000000000000	727.320008992444	0.000000000000	0.000000000000	0.000000000000
0.225161308311	0.000000000000	0.000000000000	0.000000000000	0.000000000000	0.000000000000	0.000000000000	0.000000000000	0.000000000000	0.000000000000	0.874701332290	0.000000000000	0.000105848394	-71.243315482423	0.000000000000	727.579246233607	0.000000000000	0.000000000000	0.000000000000
0.225551336250	0.000000000000	0.000000000000	0.000000000000	0.000000000000	0.000000000000	0.000000000000	0.000000000000	0.000000000000	0.000000000000	0.874632210054	0.000000000000	0.000105653427	-70.965177432697	0.000000000000	727.837613797677	0.000000000000	0.000000000000	0.000000000000
0.225941364190	0.000000000000	0.000000000000	0.000000000000	0.000000000000	0.000000000000	0.000000000000	0.000000000000	0.000000000000	0.000000000000	0.874563350361	0.000000000000	0.000105458960	-70.687272217623	0.000000000000	728.095134158376	0.000000000000	0.000000000000	0.000000000000
0.226331392129	0.000000000000	0.000000000000	0.000000000000	0.000000000000	0.000000000000	0.000000000000	0.000000000000	0.000000000000	0.000000000000	0.874494753425	0.000000000000	0.000105264986	-70.409604607479	0.000000000000	728.351828759846	0.000000000000	0.000000000000	0.000000000000
0.226721420069	0.000000000000	0.000000000000	0.000000000000	0.000000000000	0.000000000000	0.000000000000	0.000000000000	0.000000000000	0.000000000000	0.874426419395	0.000000000000	0.000105071497	-70.132179031680	0.000000000000	728.607718042855	0.000000000000	0.000000000000	0.000000000000
0.227111448008	0.000000000000	0.000000000000	0.000000000000	0.000000000000	0.000000000000	0.000000000000	0.000000000000	0.000000000000	0.000000000000	0.874358348351	0.000000000000	0.000104878488	-69.854999590250	0.000000000000	728.862821472993	0.000000000000	0.000000000000	0.000000000000
0.227501475948	0.000000000000	0.000000000000	0.000000000000	0.000000000000	0.000000000000	0.000000000000	0.000000000000	0.000000000000	0.000000000000	0.874290540314	0.000000000000	0.000104685951	-69.578070064921	0.000000000000	729.117157566944	0.000000000000	0.000000000000	0.000000000000
0.227891503887	0.000000000000	0.000000000000	0.000000000000	0.000000000000	0.000000000000	0.000000000000	0.000000000000	0.000000000000	0.000000000000	0.874222995240	0.000000000000	0.000104493879	-69.301393930052	0.000000000000	729.370743919192	0.000000000000	0.000000000000	0.000000000000
0.228281531827	0.000000000000	0.000000000000	0.000000000000	0.000000000000	0.000000000000	0.000000000000	0.000000000000	0.000000000000	0.000000000000	0.874155713027	0.000000000000	0.000104302269	-69.024974363188	0.000000000000	729.623597227021	0.000000000000	0.000000000000	0.000000000000
0.228671559766	0.000000000000	0.000000000000	0.000000000000	0.000000000000	0.000000000000	0.000000000000	0.000000000000	0.000000000000	0.000000000000	0.874088693513	0.000000000000	0.000104111113	-68.748814255541	0.000000000000	729.875733316781	0.000000000000	0.000000000000	0.000000000000
0.229061587706	0.000000000000	0.000000000000	0.000000000000	0.000000000000	0.000000000000	0.000000000000	0.000000000000	0.000000000000	0.000000000000	0.874021936481	0.000000000000	0.000103920409	-68.472916222084	0.000000000000	730.127167168128	0.000000000000	0.000000000000	0.000000000000
0.229451615645	0.000000000000	0.000000000000	0.000000000000	0.000000000000	0.000000000000	0.000000000000	0.000000000000	0.000000000000	0.000000000000	0.873955441658	0.000000000000	0.000103730150	-68.197282611446	0.000000000000	730.377912938689	0.000000000000	0.000000000000	0.000000000000
0.229841643585	0.000000000000	0.000000000000	0.000000000000	0.000000000000	0.000000000000	0.000000000000	0.000000000000	0.000000000000	0.000000000000	0.873889208717	0.000000000000	0.000103540333	-67.921915515697	0.000000000000	730.627983988801	0.000000000000	0.000000000000	0.000000000000
0.230231671524	0.000000000000	0.000000000000	0.000000000000	0.000000000000	0.000000000000	0.000000000000	0.000000000000	0.000000000000	0.000000000000	0.873823237280	0.000000000000	0.000103350955	-67.646816779679	0.000000000000	730.877392904066	0.000000000000	0.000000000000	0.000000000000
0.230621699463	0.000000000000	0.000000000000	0.000000000000	0.000000000000	0.000000000000	0.000000000000	0.000000000000	0.000000000000	0.000000000000	0.873757526919	0.000000000000	0.000103162012	-67.371988010300	0.000000000000	731.126151519508	0.000000000000	0.000000000000	0.000000000000
0.231011727403	0.000000000000	0.000000000000	0.000000000000	0.000000000000	0.000000000000	0.000000000000	0.000000000000	0.000000000000	0.000000000000	0.873692077157	0.000000000000	0.000102973500	-67.097430585492	0.000000000000	731.374270941707	0.000000000000	0.000000000000	0.000000000000
0.231401755342	0.000000000000	0.000000000000	0.000000000000	0.000000000000	0.000000000000	0.000000000000	0.000000000000	0.000000000000	0.000000000000	0.873626887468	0.000000000000	0.000102785418	-66.823145663052	0.000000000000	731.621761572211	0.000000000000	0.000000000000	0.000000000000
0.231791783282	0.000000000000	0.000000000000	0.000000000000	0.000000000000	0.000000000000	0.000000000000	0.000000000000	0.000000000000	0.000000000000	0.873561957283	0.000000000000	0.000102597763	-66.549134189113	0.000000000000	731.868633128558	0.000000000000	0.000000000000	0.000000000000
0.232181811221	0.000000000000	0.000000000000	0.000000000000	0.000000000000	0.000000000000	0.000000000000	0.000000000000	0.000000000000	0.000000000000	0.873497285988	0.000000000000	0.000102410532	-66.275396906537	0.000000000000	732.114894666346	0.000000000000	0.000000000000	0.000000000000
0.232571839161	0.000000000000	0.000000000000	0.000000000000	0.000000000000	0.000000000000	0.000000000000	0.000000000000	0.000000000000	0.000000000000	0.873432872925	0.000000000000	0.000102223725	-66.001934363047	0.000000000000	732.360554600690	0.000000000000	0.000000000000	0.000000000000
0.232961867100	0.000000000000	0.000000000000	0.000000000000	0.000000000000	0.000000000000	0.000000000000	0.000000000000	0.000000000000	0.000000000000	0.873368717397	0.000000000000	0.000102037339	-65.728746919118	0.000000000000	732.605620726876	0.000000000000	0.000000000000	0.000000000000
0.233351895040	0.000000000000	0.000000000000	0.000000000000	0.000000000000	0.000000000000	0.000000000000	0.000000000000	0.000000000000	0.000000000000	0.873304818665	0.000000000000	0.000101851373	-65.455834755704	0.000000000000	732.850100240785	0.000000000000	0.000000000000	0.000000000000
0.233741922979	0.000000000000	0.000000000000	0.000000000000	0.000000000000	0.000000000000	0.000000000000	0.000000000000	0.000000000000	0.000000000000	0.873241175953	0.000000000000	0.000101665826	-65.183197881766	0.000000000000	733.093999759198	0.000000000000	0.000000000000	0.000000000000
0.234131950919	0.000000000000	0.000000000000	0.000000000000	0.000000000000	0.000000000000	0.000000000000	0.000000000000	0.000000000000	0.000000000000	0.873177788447	0.000000000000	0.000101480698	-64.910836141509	0.000000000000	733.337325338830	0.000000000000	0.000000000000	0.000000000000
0.234521978858	0.000000000000	0.000000000000	0.000000000000	0.000000000000	0.000000000000	0.000000000000	0.000000000000	0.000000000000	0.000000000000	0.873114655299	0.000000000000	0.000101295987	-64.638749221603	0.000000000000	733.580082496977	0.000000000000	0.000000000000	0.000000000000
0.234912006798	0.000000000000	0.000000000000	0.000000000000	0.000000000000	0.000000000000	0.000000000000	0.000000000000	0.000000000000	0.000000000000	0.873051775624	0.000000000000	0.000101111694	-64.366936658005	0.000000000000	733.822276228916	0.000000000000	0.000000000000	0.000000000000
0.235302034737	0.000000000000	0.000000000000	0.000000000000	0.000000000000	0.000000000000	0.000000000000	0.000000000000	0.000000000000	0.000000000000	0.872989148507	0.000000000000	0.000100927818	-64.095397842690	0.000000000000	734.063911027390	0.000000000000	0.000000000000	0.000000000000
0.235692062677	0.000000000000	0.000000000000	0.000000000000	0.000000000000	0.000000000000	0.000000000000	0.000000000000	0.000000000000	0.000000000000	0.872926775370	0.000000000000	0.000100744356	-63.824730586635	0.000000000000	734.299737270137	0.000000000000	0.000000000000	0.000000000000
0.236082090616	0.000000000000	0.000000000000	0.000000000000	0.000000000000	0.000000000000	0.000000000000	0.000000000000	0.000000000000	0.000000000000	0.872864649919	0.000000000000	0.000100561316	-63.555529995350	0.000000000000	734.525052640231	0.000000000000	0.000000000000	0.000000000000
0.236472118555	0.000000000000	0.000000000000	0.000000000000	0.000000000000	0.000000000000	0.000000000000	0.000000000000	0.000000000000	0.000000000000	0.872802772345	0.000000000000	0.000100378694	-63.287818522770	0.000000000000	734.740669593352	0.000000000000	0.000000000000	0.000000000000
0.236862146495	0.000000000000	0.000000000000	0.000000000000	0.000000000000	0.000000000000	0.000000000000	0.000000000000	0.000000000000	0.000000000000	0.872741139582	0.000000000000	0.000100196492	-63.021606917051	0.000000000000	734.947348614385	0.000000000000	0.000000000000	0.000000000000
0.237252174434	0.000000000000	0.000000000000	0.000000000000	0.000000000000	0.000000000000	0.000000000000	0.000000000000	0.000000000000	0.000000000000	0.872679747798	0.000000000000	0.000100014711	-62.756900569529	0.000000000000	735.145804885732	0.000000000000	0.000000000000	0.000000000000
0.237642202374	0.000000000000	0.000000000000	0.000000000000	0.000000000000	0.000000000000	0.000000000000	0.000000000000	0.000000000000	0.000000000000	0.872618592439	0.000000000000	0.000099833354	-62.493699952473	0.000000000000	735.336710540551	0.000000000000	0.000000000000	0.000000000000
0.238032230313	0.000000000000	0.000000000000	0.000000000000	0.000000000000	0.000000000000	0.000000000000	0.000000000000	0.000000000000	0.000000000000	0.872557668277	0.000000000000	0.000099652424	-62.232001031240	0.000000000000	735.520696820757	0.000000000000	0.000000000000	0.000000000000
0.238422258253	0.000000000000	0.000000000000	0.000000000000	0.000000000000	0.000000000000	0.000000000000	0.000000000000	0.000000000000	0.000000000000	0.872496969447	0.000000000000	0.000099471925	-61.971795651825	0.000000000000	735.698356143148	0.000000000000	0.000000000000	0.000000000000
0.238812286192	0.000000000000	0.000000000000	0.000000000000	0.000000000000	0.000000000000	0.000000000000	0.000000000000	0.000000000000	0.000000000000	0.872436489499	0.000000000000	0.000099291863	-61.713071905326	0.000000000000	735.870244078907	0.000000000000	0.000000000000	0.000000000000
0.239202314132	0.000000000000	0.000000000000	0.000000000000	0.000000000000	0.000000000000	0.000000000000	0.000000000000	0.000000000000	0.000000000000	0.872376221430	0.000000000000	0.000099112243	-61.455814470048	0.000000000000	736.036881245083	0.000000000000	0.000000000000	0.000000000000
0.239592342071	0.000000000000	0.000000000000	0.000000000000	0.000000000000	0.000000000000	0.000000000000	0.000000000000	0.000000000000	0.000000000000	0.872316157732	0.000000000000	0.000098933071	-61.200004932879	0.000000000000	736.198755118388	0.000000000000	0.000000000000	0.000000000000
0.239982370011	0.000000000000	0.000000000000	0.000000000000	0.000000000000	0.000000000000	0.000000000000	0.000000000000	0.000000000000	0.000000000000	0.872256290432	0.000000000000	0.000098754357	-60.945622090536	0.000000000000	736.356321766472	0.000000000000	0.000000000000	0.000000000000
0.240372397950	0.000000000000	0.000000000000	0.000000000000	0.000000000000	0.000000000000	0.000000000000	0.000000000000	0.000000000000	0.000000000000	0.872196611125	0.000000000000	0.000098576108	-60.692642231929	0.000000000000	736.510007505207	0.000000000000	0.000000000000	0.000000000000
0.240762425890	0.000000000000	0.000000000000	0.000000000000	0.000000000000	0.000000000000	0.000000000000	0.000000000000	0.000000000000	0.000000000000	0.872137111019	0.000000000000	0.000098398335	-60.441039402632	0.000000000000	736.660210482963	0.000000000000	0.000000000000	0.000000000000
0.241152453829	0.000000000000	0.000000000000	0.000000000000	0.000000000000	0.000000000000	0.000000000000	0.000000000000	0.000000000000	0.000000000000	0.872077780968	0.000000000000	0.000098221048	-60.190785652194	0.000000000000	736.807302193960	0.000000000000	0.000000000000	0.000000000000
0.241542481769	0.000000000000	0.000000000000	0.000000000000	0.000000000000	0.000000000000	0.000000000000	0.000000000000	0.000000000000	0.000000000000	0.872018611506	0.000000000000	0.000098044259	-59.941851265346	0.000000000000	736.951628923746	0.000000000000	0.000000000000	0.000000000000
0.241932509708	0.000000000000	0.000000000000	0.000000000000	0.000000000000	0.000000000000	0.000000000000	0.000000000000	0.000000000000	0.000000000000	0.871959592886	0.000000000000	0.000097867981	-59.694204977891	0.000000000000	737.093513129630	0.000000000000	0.000000000000	0.000000000000
0.242322537647	0.000000000000	0.000000000000	0.000000000000	0.000000000000	0.000000000000	0.000000000000	0.000000000000	0.000000000000	0.000000000000	0.871900715106	0.000000000000	0.000097692226	-59.447814177901	0.000000000000	737.233254756307	0.000000000000	0.000000000000	0.000000000000
0.242712565587	0.000000000000	0.000000000000	0.000000000000	0.000000000000	0.000000000000	0.000000000000	0.000000000000	0.000000000000	0.000000000000	0.871841967949	0.000000000000	0.000097517009	-59.202645093190	0.000000000000	737.371132491102	0.000000000000	0.000000000000	0.000000000000
0.243102593526	0.000000000000	0.000000000000	0.000000000000	0.000000000000	0.000000000000	0.000000000000	0.000000000000	0.000000000000	0.000000000000	0.871783341003	0.000000000000	0.000097342345	-58.958662965968	0.000000000000	737.507404963357	0.000000000000	0.000000000000	0.000000000000
0.243492621466	0.000000000000	0.000000000000	0.000000000000	0.000000000000	0.000000000000	0.000000000000	0.000000000000	0.000000000000	0.000000000000	0.871724823699	0.000000000000	0.000097168249	-58.715832215086	0.000000000000	737.642311885623	0.000000000000	0.000000000000	0.000000000000
0.243882649405	0.000000000000	0.000000000000	0.000000000000	0.000000000000	0.000000000000	0.000000000000	0.000000000000	0.000000000000	0.000000000000	0.871666405334	0.000000000000	0.000096994739	-58.474116586441	0.000000000000	737.776075139467	0.000000000000	0.000000000000	0.000000000000
0.244272677345	0.000000000000	0.000000000000	0.000000000000	0.000000000000	0.000000000000	0.000000000000	0.000000000000	0.000000000000	0.000000000000	0.871608075097	0.000000000000	0.000096821830	-58.233479292429	0.000000000000	737.908899809117	0.000000000000	0.000000000000	0.000000000000
0.244662705284	0.000000000000	0.000000000000	0.000000000000	0.000000000000	0.000000000000	0.000000000000	0.000000000000	0.000000000000	0.000000000000	0.871549822096	0.000000000000	0.000096649541	-57.993883140923	0.000000000000	738.040975164918	0.000000000000	0.000000000000	0.000000000000
0.245052733224	0.000000000000	0.000000000000	0.000000000000	0.000000000000	0.000000000000	0.000000000000	0.000000000000	0.000000000000	0.000000000000	0.871491635380	0.000000000000	0.000096477890	-57.755290654482	0.000000000000	738.172475597805	0.000000000000	0.000000000000	0.000000000000
0.245442761163	0.000000000000	0.000000000000	0.000000000000	0.000000000000	0.000000000000	0.000000000000	0.000000000000	0.000000000000	0.000000000000	0.871433503964	0.000000000000	0.000096306895	-57.517664180107	0.000000000000	738.303561505954	0.000000000000	0.000000000000	0.000000000000
0.245832789103	0.000000000000	0.000000000000	0.000000000000	0.000000000000	0.000000000000	0.000000000000	0.000000000000	0.000000000000	0.000000000000	0.871375416846	0.000000000000	0.000096136574	-57.280965990397	0.000000000000	738.434380137830	0.000000000000	0.000000000000	0.000000000000
0.246222817042	0.000000000000	0.000000000000	0.000000000000	0.000000000000	0.000000000000	0.000000000000	0.000000000000	0.000000000000	0.000000000000	0.871317363033	0.000000000000	0.000095966948	-57.045158376339	0.000000000000	738.565066391537	0.000000000000	0.000000000000	0.000000000000
0.246612844982	0.000000000000	0.000000000000	0.000000000000	0.000000000000	0.000000000000	0.000000000000	0.000000000000	0.000000000000	0.000000000000	0.871259331554	0.000000000000	0.000095798037	-56.810203732354	0.000000000000	738.695743571379	0.000000000000	0.000000000000	0.000000000000
0.247002872921	0.000000000000	0.000000000000	0.000000000000	0.000000000000	0.000000000000	0.000000000000	0.000000000000	0.000000000000	0.000000000000	0.871201311483	0.000000000000	0.000095629859	-56.576064634045	0.000000000000	738.826524105820	0.000000000000	0.000000000000	0.000000000000
0.247392900861	0.000000000000	0.000000000000	0.000000000000	0.000000000000	0.000000000000	0.000000000000	0.000000000000	0.000000000000	0.000000000000	0.871143291952	0.000000000000	0.000095462434	-56.342703909127	0.000000000000	738.957510227433	0.000000000000	0.000000000000	0.000000000000
0.247782928800	0.000000000000	0.000000000000	0.000000000000	0.000000000000	0.000000000000	0.000000000000	0.000000000000	0.000000000000	0.000000000000	0.871085262170	0.000000000000	0.000095295784	-56.110084701811	0.000000000000	739.088794615196	0.000000000000	0.000000000000	0.000000000000
0.248172956739	0.000000000000	0.000000000000	0.000000000000	0.000000000000	0.000000000000	0.000000000000	0.000000000000	0.000000000000	0.000000000000	0.871027211435	0.000000000000	0.000095129929	-55.878170531255	0.000000000000	739.220461002507	0.000000000000	0.000000000000	0.000000000000
0.248562984679	0.000000000000	0.000000000000	0.000000000000	0.000000000000	0.000000000000	0.000000000000	0.000000000000	0.000000000000	0.000000000000	0.870969129148	0.000000000000	0.000094964888	-55.646925344236	0.000000000000	739.352584750515	0.000000000000	0.000000000000	0.000000000000
0.248953012618	0.000000000000	0.000000000000	0.000000000000	0.000000000000	0.000000000000	0.000000000000	0.000000000000	0.000000000000	0.000000000000	0.870911004830	0.000000000000	0.000094800681	-55.416313562715	0.000000000000	739.485233392316	0.000000000000	0.000000000000	0.000000000000
0.249343040558	0.000000000000	0.000000000000	0.000000000000	0.000000000000	0.000000000000	0.000000000000	0.000000000000	0.000000000000	0.000000000000	0.870852828128	0.000000000000	0.000094637331	-55.186300126188	0.000000000000	739.618467142507	0.000000000000	0.000000000000	0.000000000000
0.249733068497	0.000000000000	0.000000000000	0.000000000000	0.000000000000	0.000000000000	0.000000000000	0.000000000000	0.000000000000	0.000000000000	0.870794588830	0.000000000000	0.000094474855	-54.956850529683	0.000000000000	739.752339381396	0.000000000000	0.000000000000	0.000000000000
0.250123096437	0.000000000000	0.000000000000	0.000000000000	0.000000000000	0.000000000000	0.000000000000	0.000000000000	0.000000000000	0.000000000000	0.870736276874	0.000000000000	0.000094313275	-54.727930857339	0.000000000000	739.886897109286	0.000000000000	0.000000000000	0.000000000000
0.250513124376	0.000000000000	0.000000000000	0.000000000000	0.000000000000	0.000000000000	0.000000000000	0.000000000000	0.000000000000	0.000000000000	0.870677882357	0.000000000000	0.000094152610	-54.499507811857	0.000000000000	740.022181375271	0.000000000000	0.000000000000	0.000000000000
0.250903152316	0.000000000000	0.000000000000	0.000000000000	0.000000000000	0.000000000000	0.000000000000	0.000000000000	0.000000000000	0.000000000000	0.870619395544	0.000000000000	0.000093992880	-54.271548740427	0.000000000000	740.158227680347	0.000000000000	0.000000000000	0.000000000000
0.251293180255	0.000000000000	0.000000000000	0.000000000000	0.000000000000	0.000000000000	0.000000000000	0.000000000000	0.000000000000	0.000000000000	0.870560806878	0.000000000000	0.000093834103	-54.044021657022	0.000000000000	740.295066357073	0.000000000000	0.000000000000	0.000000000000
0.251683208195	0.000000000000	0.000000000000	0.000000000000	0.000000000000	0.000000000000	0.000000000000	0.000000000000	0.000000000000	0.000000000000	0.870502106983	0.000000000000	0.000093676300	-53.816895261641	0.000000000000	740.432722926975	0.000000000000	0.000000000000	0.000000000000
0.252073236134	0.000000000000	0.000000000000	0.000000000000	0.000000000000	0.000000000000	0.000000000000	0.000000000000	0.000000000000	0.000000000000	0.870443286674	0.000000000000	0.000093519489	-53.590138956287	0.000000000000	740.571218435556	0.000000000000	0.000000000000	0.000000000000
0.252463264074	0.000000000000	0.000000000000	0.000000000000	0.000000000000	0.000000000000	0.000000000000	0.000000000000	0.000000000000	0.000000000000	0.870384336961	0.000000000000	0.000093363687	-53.363722858518	0.000000000000	740.710569767711	0.000000000000	0.000000000000	0.000000000000
0.252853292013	0.000000000000	0.000000000000	0.000000000000	0.000000000000	0.000000000000	0.000000000000	0.000000000000	0.000000000000	0.000000000000	0.870325249055	0.000000000000	0.000093208914	-53.137617812175	0.000000000000	740.850789943093	0.000000000000	0.000000000000	0.000000000000
0.253243319952	0.000000000000	0.000000000000	0.000000000000	0.000000000000	0.000000000000	0.000000000000	0.000000000000	0.000000000000	0.000000000000	0.870266014374	0.000000000000	0.000093055186	-52.911795395980	0.000000000000	740.991888394754	0.000000000000	0.000000000000	0.000000000000
0.253633347892	0.000000000000	0.000000000000	0.000000000000	0.000000000000	0.000000000000	0.000000000000	0.000000000000	0.000000000000	0.000000000000	0.870206624542	0.000000000000	0.000092902520	-52.686227929702	0.000000000000	741.133871228676	0.000000000000	0.000000000000	0.000000000000
0.254023375831	0.000000000000	0.000000000000	0.000000000000	0.000000000000	0.000000000000	0.000000000000	0.000000000000	0.000000000000	0.000000000000	0.870147071401	0.000000000000	0.000092750933	-52.460888478605	0.000000000000	741.276741468625	0.000000000000	0.000000000000	0.000000000000
0.254413403771	0.000000000000	0.000000000000	0.000000000000	0.000000000000	0.000000000000	0.000000000000	0.000000000000	0.000000000000	0.000000000000	0.870087347006	0.000000000000	0.000092600441	-52.235750855878	0.000000000000	741.420499284535	0.000000000000	0.000000000000	0.000000000000
0.254803431710	0.000000000000	0.000000000000	0.000000000000	0.000000000000	0.000000000000	0.000000000000	0.000000000000	0.000000000000	0.000000000000	0.870027443632	0.000000000000	0.000092451059	-52.010789623465	0.000000000000	741.565142207440	0.000000000000	0.000000000000	0.000000000000
0.255193459650	0.000000000000	0.000000000000	0.000000000000	0.000000000000	0.000000000000	0.000000000000	0.000000000000	0.000000000000	0.000000000000	0.869967353774	0.000000000000	0.000092302803	-51.785980091267	0.000000000000	741.710665329511	0.000000000000	0.000000000000	0.000000000000
0.255583487589	0.000000000000	0.000000000000	0.000000000000	0.000000000000	0.000000000000	0.000000000000	0.000000000000	0.000000000000	0.000000000000	0.869907070152	0.000000000000	0.000092155686	-51.561298315096	0.000000000000	741.857061492565	0.000000000000	0.000000000000	0.000000000000
0.255973515529	0.000000000000	0.000000000000	0.000000000000	0.000000000000	0.000000000000	0.000000000000	0.000000000000	0.000000000000	0.000000000000	0.869846585708	0.000000000000	0.000092009723	-51.336721093217	0.000000000000	742.004321463361	0.000000000000	0.000000000000	0.000000000000
0.256363543468	0.000000000000	0.000000000000	0.000000000000	0.000000000000	0.000000000000	0.000000000000	0.000000000000	0.000000000000	0.000000000000	0.869785893609	0.000000000000	0.000091864926	-51.112225961806	0.000000000000	742.152434098837	0.000000000000	0.000000000000	0.000000000000
0.256753571408	0.000000000000	0.000000000000	0.000000000000	0.000000000000	0.000000000000	0.000000000000	0.000000000000	0.000000000000	0.000000000000	0.869724987249	0.000000000000	0.000091721309	-50.887791189311	0.000000000000	742.301386499511	0.000000000000	0.000000000000	0.000000000000
0.257143599347	0.000000000000	0.000000000000	0.000000000000	0.000000000000	0.000000000000	0.000000000000	0.000000000000	0.000000000000	0.000000000000	0.869663860245	0.000000000000	0.000091578883	-50.663395769866	0.000000000000	742.451164152984	0.000000000000	0.000000000000	0.000000000000
0.257533627287	0.000000000000	0.000000000000	0.000000000000	0.000000000000	0.000000000000	0.000000000000	0.000000000000	0.000000000000	0.000000000000	0.869602506443	0.000000000000	0.000091437659	-50.439019415898	0.000000000000	742.601751068605	0.000000000000	0.000000000000	0.000000000000
0.257923655226	0.000000000000	0.000000000000	0.000000000000	0.000000000000	0.000000000000	0.000000000000	0.000000000000	0.000000000000	0.000000000000	0.869540919911	0.000000000000	0.000091297648	-50.214642549948	0.000000000000	742.753129903709	0.000000000000	0.000000000000	0.000000000000
0.258313683166	0.000000000000	0.000000000000	0.000000000000	0.000000000000	0.000000000000	0.000000000000	0.000000000000	0.000000000000	0.000000000000	0.869479094943	0.000000000000	0.000091158860	-49.990246295731	0.000000000000	742.905282080155	0.000000000000	0.000000000000	0.000000000000
0.258703711105	0.000000000000	0.000000000000	0.000000000000	0.000000000000	0.000000000000	0.000000000000	0.000000000000	0.000000000000	0.000000000000	0.869417026055	0.000000000000	0.000091021305	-49.765812468684	0.000000000000	743.058187894170	0.000000000000	0.000000000000	0.000000000000
0.259093739044	0.000000000000	0.000000000000	0.000000000000	0.000000000000	0.000000000000	0.000000000000	0.000000000000	0.000000000000	0.000000000000	0.869354707988	0.000000000000	0.000090884991	-49.541323565940	0.000000000000	743.211826618850	0.000000000000	0.000000000000	0.000000000000
0.259483766984	0.000000000000	0.000000000000	0.000000000000	0.000000000000	0.000000000000	0.000000000000	0.000000000000	0.000000000000	0.000000000000	0.869292135701	0.000000000000	0.000090749926	-49.316762755832	0.000000000000	743.366176600080	0.000000000000	0.000000000000	0.000000000000
0.259873794923	0.000000000000	0.000000000000	0.000000000000	0.000000000000	0.000000000000	0.000000000000	0.000000000000	0.000000000000	0.000000000000	0.869229304373	0.000000000000	0.000090616117	-49.092113866906	0.000000000000	743.521215345464	0.000000000000	0.000000000000	0.000000000000
0.260263822863	0.000000000000	0.000000000000	0.000000000000	0.000000000000	0.000000000000	0.000000000000	0.000000000000	0.000000000000	0.000000000000	0.869166209400	0.000000000000	0.000090483572	-48.867361376698	0.000000000000	743.676919607802	0.000000000000	0.000000000000	0.000000000000
0.260653850802	0.000000000000	0.000000000000	0.000000000000	0.000000000000	0.000000000000	0.000000000000	0.000000000000	0.000000000000	0.000000000000	0.869102846394	0.000000000000	0.000090352296	-48.642490400122	0.000000000000	743.833265463407	0.000000000000	0.000000000000	0.000000000000
0.261043878742	0.000000000000	0.000000000000	0.000000000000	0.000000000000	0.000000000000	0.000000000000	0.000000000000	0.000000000000	0.000000000000	0.869039211177	0.000000000000	0.000090222295	-48.417486677634	0.000000000000	743.990228384051	0.000000000000	0.000000000000	0.000000000000
0.261433906681	0.000000000000	0.000000000000	0.000000000000	0.000000000000	0.000000000000	0.000000000000	0.000000000000	0.000000000000	0.000000000000	0.868975299785	0.000000000000	0.000090093574	-48.192336563028	0.000000000000	744.147783305540	0.000000000000	0.000000000000	0.000000000000
0.261823934621	0.000000000000	0.000000000000	0.000000000000	0.000000000000	0.000000000000	0.000000000000	0.000000000000	0.000000000000	0.000000000000	0.868911108460	0.000000000000	0.000089966135	-47.967027011337	0.000000000000	744.305904691088	0.000000000000	0.000000000000	0.000000000000
0.262213962560	0.000000000000	0.000000000000	0.000000000000	0.000000000000	0.000000000000	0.000000000000	0.000000000000	0.000000000000	0.000000000000	0.868846633649	0.000000000000	0.000089839984	-47.741545566311	0.000000000000	744.464566590195	0.000000000000	0.000000000000	0.000000000000
0.262603990500	0.000000000000	0.000000000000	0.000000000000	0.000000000000	0.000000000000	0.000000000000	0.000000000000	0.000000000000	0.000000000000	0.868781872002	0.000000000000	0.000089715122	-47.515880347940	0.000000000000	744.623742693954	0.000000000000	0.000000000000	0.000000000000
0.262994018439	0.000000000000	0.000000000000	0.000000000000	0.000000000000	0.000000000000	0.000000000000	0.000000000000	0.000000000000	0.000000000000	0.868716820368	0.000000000000	0.000089591552	-47.290020039844	0.000000000000	744.783406387480	0.000000000000	0.000000000000	0.000000000000
0.263384046379	0.000000000000	0.000000000000	0.000000000000	0.000000000000	0.000000000000	0.000000000000	0.000000000000	0.000000000000	0.000000000000	0.868651475791	0.000000000000	0.000089469275	-47.063953876545	0.000000000000	744.943530796883	0.000000000000	0.000000000000	0.000000000000
0.263774074318	0.000000000000	0.000000000000	0.000000000000	0.000000000000	0.000000000000	0.000000000000	0.000000000000	0.000000000000	0.000000000000	0.868585835511	0.000000000000	0.000089348292	-46.837671630853	0.000000000000	745.104088835221	0.000000000000	0.000000000000	0.000000000000
0.264164102258	0.000000000000	0.000000000000	0.000000000000	0.000000000000	0.000000000000	0.000000000000	0.000000000000	0.000000000000	0.000000000000	0.868519896956	0.000000000000	0.000089228603	-46.611163601115	0.000000000000	745.265053244199	0.000000000000	0.000000000000	0.000000000000
0.264554130197	0.000000000000	0.000000000000	0.000000000000	0.000000000000	0.000000000000	0.000000000000	0.000000000000	0.000000000000	0.000000000000	0.868453657740	0.000000000000	0.000089110208	-46.384420598577	0.000000000000	745.426396633304	0.000000000000	0.000000000000	0.000000000000
0.264944158136	0.000000000000	0.000000000000	0.000000000000	0.000000000000	0.000000000000	0.000000000000	0.000000000000	0.000000000000	0.000000000000	0.868387115661	0.000000000000	0.000088993106	-46.157433934626	0.000000000000	745.588091517078	0.000000000000	0.000000000000	0.000000000000
0.265334186076	0.000000000000	0.000000000000	0.000000000000	0.000000000000	0.000000000000	0.000000000000	0.000000000000	0.000000000000	0.000000000000	0.868320268697	0.000000000000	0.000088877295	-45.930195408260	0.000000000000	745.750110348607	0.000000000000	0.000000000000	0.000000000000
0.265724214015	0.000000000000	0.000000000000	0.000000000000	0.000000000000	0.000000000000	0.000000000000	0.000000000000	0.000000000000	0.000000000000	0.868253115002	0.000000000000	0.000088762773	-45.702697293489	0.000000000000	745.912425551485	0.000000000000	0.000000000000	0.000000000000
0.266114241955	0.000000000000	0.000000000000	0.000000000000	0.000000000000	0.000000000000	0.000000000000	0.000000000000	0.000000000000	0.000000000000	0.868185652902	0.000000000000	0.000088649537	-45.474932326896	0.000000000000	746.075009550280	0.000000000000	0.000000000000	0.000000000000
0.266504269894	0.000000000000	0.000000000000	0.000000000000	0.000000000000	0.000000000000	0.000000000000	0.000000000000	0.000000000000	0.000000000000	0.868117880894	0.000000000000	0.000088537584	-45.246893695243	0.000000000000	746.237834797194	0.000000000000	0.000000000000	0.000000000000
0.266894297834	0.000000000000	0.000000000000	0.000000000000	0.000000000000	0.000000000000	0.000000000000	0.000000000000	0.000000000000	0.000000000000	0.868049797636	0.000000000000	0.000088426911	-45.018575023121	0.000000000000	746.400873799064	0.000000000000	0.000000000000	0.000000000000
0.267284325773	0.000000000000	0.000000000000	0.000000000000	0.000000000000	0.000000000000	0.000000000000	0.000000000000	0.000000000000	0.000000000000	0.867981401954	0.000000000000	0.000088317511	-44.789970360821	0.000000000000	746.564099140227	0.000000000000	0.000000000000	0.000000000000
0.267674353713	0.000000000000	0.000000000000	0.000000000000	0.000000000000	0.000000000000	0.000000000000	0.000000000000	0.000000000000	0.000000000000	0.867912692826	0.000000000000	0.000088209382	-44.561074172294	0.000000000000	746.727483506031	0.000000000000	0.000000000000	0.000000000000
0.268064381652	0.000000000000	0.000000000000	0.000000000000	0.000000000000	0.000000000000	0.000000000000	0.000000000000	0.000000000000	0.000000000000	0.867843669387	0.000000000000	0.000088102517	-44.331881323145	0.000000000000	746.890999702727	0.000000000000	0.000000000000	0.000000000000
0.268454409592	0.000000000000	0.000000000000	0.000000000000	0.000000000000	0.000000000000	0.000000000000	0.000000000000	0.000000000000	0.000000000000	0.867774330924	0.000000000000	0.000087996910	-44.102387068885	0.000000000000	747.054620677017	0.000000000000	0.000000000000	0.000000000000
0.268844437531	0.000000000000	0.000000000000	0.000000000000	0.000000000000	0.000000000000	0.000000000000	0.000000000000	0.000000000000	0.000000000000	0.867704676868	0.000000000000	0.000087892555	-43.872587043216	0.000000000000	747.218319533918	0.000000000000	0.000000000000	0.000000000000
0.269234465471	0.000000000000	0.000000000000	0.000000000000	0.000000000000	0.000000000000	0.000000000000	0.000000000000	0.000000000000	0.000000000000	0.867634706795	0.000000000000	0.000087789445	-43.642477246458	0.000000000000	747.382069552059	0.000000000000	0.000000000000	0.000000000000
0.269624493410	0.000000000000	0.000000000000	0.000000000000	0.000000000000	0.000000000000	0.000000000000	0.000000000000	0.000000000000	0.000000000000	0.867564420419	0.000000000000	0.000087687573	-43.412054034320	0.000000000000	747.545844202659	0.000000000000	0.000000000000	0.000000000000
0.270014521350	0.000000000000	0.000000000000	0.000000000000	0.000000000000	0.000000000000	0.000000000000	0.000000000000	0.000000000000	0.000000000000	0.867493817592	0.000000000000	0.000087586930	-43.181314106475	0.000000000000	747.709617157623	0.000000000000	0.000000000000	0.000000000000
0.270404549289	0.000000000000	0.000000000000	0.000000000000	0.000000000000	0.000000000000	0.000000000000	0.000000000000	0.000000000000	0.000000000000	0.867422898294	0.000000000000	0.000087487509	-42.950254495581	0.000000000000	747.873362306054	0.000000000000	0.000000000000	0.000000000000
0.270794577228	0.000000000000	0.000000000000	0.000000000000	0.000000000000	0.000000000000	0.000000000000	0.000000000000	0.000000000000	0.000000000000	0.867351662636	0.000000000000	0.000087389301	-42.718872556371	0.000000000000	748.037053764565	0.000000000000	0.000000000000	0.000000000000
0.271184605168	0.000000000000	0.000000000000	0.000000000000	0.000000000000	0.000000000000	0.000000000000	0.000000000000	0.000000000000	0.000000000000	0.867280110855	0.000000000000	0.000087292296	-42.487165954786	0.000000000000	748.200665887679	0.000000000000	0.000000000000	0.000000000000
0.271574633107	0.000000000000	0.000000000000	0.000000000000	0.000000000000	0.000000000000	0.000000000000	0.000000000000	0.000000000000	0.000000000000	0.867208243304	0.000000000000	0.000087196486	-42.255132657461	0.000000000000	748.364173277506	0.000000000000	0.000000000000	0.000000000000
0.271964661047	0.000000000000	0.000000000000	0.000000000000	0.000000000000	0.000000000000	0.000000000000	0.000000000000	0.000000000000	0.000000000000	0.867136060457	0.000000000000	0.000087101860	-42.022770921220	0.000000000000	748.527550790964	0.000000000000	0.000000000000	0.000000000000
0.272354688986	0.000000000000	0.000000000000	0.000000000000	0.000000000000	0.000000000000	0.000000000000	0.000000000000	0.000000000000	0.000000000000	0.867063562900	0.000000000000	0.000087008409	-41.790079282827	0.000000000000	748.690773547913	0.000000000000	0.000000000000	0.000000000000
0.272744716926	0.000000000000	0.000000000000	0.000000000000	0.000000000000	0.000000000000	0.000000000000	0.000000000000	0.000000000000	0.000000000000	0.866990751331	0.000000000000	0.000086916121	-41.557056548816	0.000000000000	748.853816936425	0.000000000000	0.000000000000	0.000000000000
0.273134744865	0.000000000000	0.000000000000	0.000000000000	0.000000000000	0.000000000000	0.000000000000	0.000000000000	0.000000000000	0.000000000000	0.866917626550	0.000000000000	0.000086824986	-41.323701785579	0.000000000000	749.016656618334	0.000000000000	0.000000000000	0.000000000000
0.273524772805	0.000000000000	0.000000000000	0.000000000000	0.000000000000	0.000000000000	0.000000000000	0.000000000000	0.000000000000	0.000000000000	0.866844189464	0.000000000000	0.000086734993	-41.090014309562	0.000000000000	749.179268533511	0.000000000000	0.000000000000	0.000000000000
0.273914800744	0.000000000000	0.000000000000	0.000000000000	0.000000000000	0.000000000000	0.000000000000	0.000000000000	0.000000000000	0.000000000000	0.866770441078	0.000000000000	0.000086646130	-40.855993677552	0.000000000000	749.341628902495	0.000000000000	0.000000000000	0.000000000000
0.274304828684	0.000000000000	0.000000000000	0.000000000000	0.000000000000	0.000000000000	0.000000000000	0.000000000000	0.000000000000	0.000000000000	0.866696382491	0.000000000000	0.000086558385	-40.621639676996	0.000000000000	749.503714232406	0.000000000000	0.000000000000	0.000000000000
0.274694856623	0.000000000000	0.000000000000	0.000000000000	0.000000000000	0.000000000000	0.000000000000	0.000000000000	0.000000000000	0.000000000000	0.866622015903	0.000000000000	0.000086471635	-40.386646696799	0.000000000000	749.671593550455	0.000000000000	0.000000000000	0.000000000000
0.275084884563	0.000000000000	0.000000000000	0.000000000000	0.000000000000	0.000000000000	0.000000000000	0.000000000000	0.000000000000	0.000000000000	0.866547341030	0.000000000000	0.000086386094	-40.150690211966	0.000000000000	749.850669179144	0.000000000000	0.000000000000	0.000000000000
0.275474912502	0.000000000000	0.000000000000	0.000000000000	0.000000000000	0.000000000000	0.000000000000	0.000000000000	0.000000000000	0.000000000000	0.866472361414	0.000000000000	0.000086301633	-39.913747719966	0.000000000000	750.039940776305	0.000000000000	0.000000000000	0.000000000000
0.275864940442	0.000000000000	0.000000000000	0.000000000000	0.000000000000	0.000000000000	0.000000000000	0.000000000000	0.000000000000	0.000000000000	0.866397080379	0.000000000000	0.000086218241	-39.675801815857	0.000000000000	750.238468753356	0.000000000000	0.000000000000	0.000000000000
0.276254968381	0.000000000000	0.000000000000	0.000000000000	0.000000000000	0.000000000000	0.000000000000	0.000000000000	0.000000000000	0.000000000000	0.866321502008	0.000000000000	0.000086135902	-39.436840115025	0.000000000000	750.445368066092	0.000000000000	0.000000000000	0.000000000000
0.276644996320	0.000000000000	0.000000000000	0.000000000000	0.000000000000	0.000000000000	0.000000000000	0.000000000000	0.000000000000	0.000000000000	0.866245631099	0.000000000000	0.000086054603	-39.196854850664	0.000000000000	750.659805279831	0.000000000000	0.000000000000	0.000000000000
0.277035024260	0.000000000000	0.000000000000	0.000000000000	0.000000000000	0.000000000000	0.000000000000	0.000000000000	0.000000000000	0.000000000000	0.866169473121	0.000000000000	0.000085974328	-38.955842501113	0.000000000000	750.880995842618	0.000000000000	0.000000000000	0.000000000000
0.277425052199	0.000000000000	0.000000000000	0.000000000000	0.000000000000	0.000000000000	0.000000000000	0.000000000000	0.000000000000	0.000000000000	0.866093034172	0.000000000000	0.000085895062	-38.713803444017	0.000000000000	751.108201546773	0.000000000000	0.000000000000	0.000000000000
0.277815080139	0.000000000000	0.000000000000	0.000000000000	0.000000000000	0.000000000000	0.000000000000	0.000000000000	0.000000000000	0.000000000000	0.866016320938	0.000000000000	0.000085816787	-38.470741634837	0.000000000000	751.340728157714	0.000000000000	0.000000000000	0.000000000000
0.278205108078	0.000000000000	0.000000000000	0.000000000000	0.000000000000	0.000000000000	0.000000000000	0.000000000000	0.000000000000	0.000000000000	0.865939340646	0.000000000000	0.000085739487	-38.226664307544	0.000000000000	751.577923195865	0.000000000000	0.000000000000	0.000000000000
0.278595136018	0.000000000000	0.000000000000	0.000000000000	0.000000000000	0.000000000000	0.000000000000	0.000000000000	0.000000000000	0.000000000000	0.865862101033	0.000000000000	0.000085663142	-37.981581695404	0.000000000000	751.819173854543	0.000000000000	0.000000000000	0.000000000000
0.278985163957	0.000000000000	0.000000000000	0.000000000000	0.000000000000	0.000000000000	0.000000000000	0.000000000000	0.000000000000	0.000000000000	0.865784610298	0.000000000000	0.000085587734	-37.735506770253	0.000000000000	752.063905042875	0.000000000000	0.000000000000	0.000000000000
0.279375191897	0.000000000000	0.000000000000	0.000000000000	0.000000000000	0.000000000000	0.000000000000	0.000000000000	0.000000000000	0.000000000000	0.865706877070	0.000000000000	0.000085513242	-37.488454998602	0.000000000000	752.311577543022	0.000000000000	0.000000000000	0.000000000000
0.279765219836	0.000000000000	0.000000000000	0.000000000000	0.000000000000	0.000000000000	0.000000000000	0.000000000000	0.000000000000	0.000000000000	0.865628910367	0.000000000000	0.000085439645	-37.240444113240	0.000000000000	752.561686267309	0.000000000000	0.000000000000	0.000000000000
0.280155247776	0.000000000000	0.000000000000	0.000000000000	0.000000000000	0.000000000000	0.000000000000	0.000000000000	0.000000000000	0.000000000000	0.865550719561	0.000000000000	0.000085366923	-36.991493899245	0.000000000000	752.813758612279	0.000000000000	0.000000000000	0.000000000000
0.280545275715	0.000000000000	0.000000000000	0.000000000000	0.000000000000	0.000000000000	0.000000000000	0.000000000000	0.000000000000	0.000000000000	0.865472314344	0.000000000000	0.000085295052	-36.741625993042	0.000000000000	753.067352895595	0.000000000000	0.000000000000	0.000000000000
0.280935303655	0.000000000000	0.000000000000	0.000000000000	0.000000000000	0.000000000000	0.000000000000	0.000000000000	0.000000000000	0.000000000000	0.865393704695	0.000000000000	0.000085224009	-36.490863693835	0.000000000000	753.322056873850	0.000000000000	0.000000000000	0.000000000000
0.281325331594	0.000000000000	0.000000000000	0.000000000000	0.000000000000	0.000000000000	0.000000000000	0.000000000000	0.000000000000	0.000000000000	0.865314900845	0.000000000000	0.000085153771	-36.239231786320	0.000000000000	753.577486330681	0.000000000000	0.000000000000	0.000000000000
0.281715359534	0.000000000000	0.000000000000	0.000000000000	0.000000000000	0.000000000000	0.000000000000	0.000000000000	0.000000000000	0.000000000000	0.865235913251	0.000000000000	0.000085084312	-35.986756374066	0.000000000000	753.833283732159	0.000000000000	0.000000000000	0.000000000000
0.282105387473	0.000000000000	0.000000000000	0.000000000000	0.000000000000	0.000000000000	0.000000000000	0.000000000000	0.000000000000	0.000000000000	0.865156752558	0.000000000000	0.000085015608	-35.733464722859	0.000000000000	754.089116944680	0.000000000000	0.000000000000	0.000000000000
0.282495415412	0.000000000000	0.000000000000	0.000000000000	0.000000000000	0.000000000000	0.000000000000	0.000000000000	0.000000000000	0.000000000000	0.865077429578	0.000000000000	0.000084947632	-35.479385113141	0.000000000000	754.344678005569	0.000000000000	0.000000000000	0.000000000000
0.282885443352	0.000000000000	0.000000000000	0.000000000000	0.000000000000	0.000000000000	0.000000000000	0.000000000000	0.000000000000	0.000000000000	0.864997955259	0.000000000000	0.000084880359	-35.224546701335	0.000000000000	754.599681952005	0.000000000000	0.000000000000	0.000000000000
0.283275471291	0.000000000000	0.000000000000	0.000000000000	0.000000000000	0.000000000000	0.000000000000	0.000000000000	0.000000000000	0.000000000000	0.864918340660	0.000000000000	0.000084813761	-34.968979389427	0.000000000000	754.853865695118	0.000000000000	0.000000000000	0.000000000000
0.283665499231	0.000000000000	0.000000000000	0.000000000000	0.000000000000	0.000000000000	0.000000000000	0.000000000000	0.000000000000	0.000000000000	0.864838596924	0.000000000000	0.000084747811	-34.712713702118	0.000000000000	755.106986940247	0.000000000000	0.000000000000	0.000000000000
0.284055527170	0.000000000000	0.000000000000	0.000000000000	0.000000000000	0.000000000000	0.000000000000	0.000000000000	0.000000000000	0.000000000000	0.864758735256	0.000000000000	0.000084682481	-34.455780671501	0.000000000000	755.358823152305	0.000000000000	0.000000000000	0.000000000000
0.284445555110	0.000000000000	0.000000000000	0.000000000000	0.000000000000	0.000000000000	0.000000000000	0.000000000000	0.000000000000	0.000000000000	0.864678766900	0.000000000000	0.000084617744	-34.198211728576	0.000000000000	755.609170559551	0.000000000000	0.000000000000	0.000000000000
0.284835583049	0.000000000000	0.000000000000	0.000000000000	0.000000000000	0.000000000000	0.000000000000	0.000000000000	0.000000000000	0.000000000000	0.864598703115	0.000000000000	0.000084553570	-33.940038601482	0.000000000000	755.857843197515	0.000000000000	0.000000000000	0.000000000000
0.285225610989	0.000000000000	0.000000000000	0.000000000000	0.000000000000	0.000000000000	0.000000000000	0.000000000000	0.000000000000	0.000000000000	0.864518555160	0.000000000000	0.000084489932	-33.681293219905	0.000000000000	756.104671986753	0.000000000000	0.000000000000	0.000000000000
0.285615638928	0.000000000000	0.000000000000	0.000000000000	0.000000000000	0.000000000000	0.000000000000	0.000000000000	0.000000000000	0.000000000000	0.864438334269	0.000000000000	0.000084426800	-33.422007625597	0.000000000000	756.349503846570	0.000000000000	0.000000000000	0.000000000000
0.286005666868	0.000000000000	0.000000000000	0.000000000000	0.000000000000	0.000000000000	0.000000000000	0.000000000000	0.000000000000	0.000000000000	0.864358051634	0.000000000000	0.000084364146	-33.162213888560	0.000000000000	756.592200842500	0.000000000000	0.000000000000	0.000000000000
0.286395694807	0.000000000000	0.000000000000	0.000000000000	0.000000000000	0.000000000000	0.000000000000	0.000000000000	0.000000000000	0.000000000000	0.864277718390	0.000000000000	0.000084301940	-32.901944028660	0.000000000000	756.832639362092	0.000000000000	0.000000000000	0.000000000000
0.286785722747	0.000000000000	0.000000000000	0.000000000000	0.000000000000	0.000000000000	0.000000000000	0.000000000000	0.000000000000	0.000000000000	0.864197345598	0.000000000000	0.000084240154	-32.641229942649	0.000000000000	757.070709324186	0.000000000000	0.000000000000	0.000000000000
0.287175750686	0.000000000000	0.000000000000	0.000000000000	0.000000000000	0.000000000000	0.000000000000	0.000000000000	0.000000000000	0.000000000000	0.864116944227	0.000000000000	0.000084178759	-32.380103335992	0.000000000000	757.306313414699	0.000000000000	0.000000000000	0.000000000000
0.287565778625	0.000000000000	0.000000000000	0.000000000000	0.000000000000	0.000000000000	0.000000000000	0.000000000000	0.000000000000	0.000000000000	0.864036525143	0.000000000000	0.000084117726	-32.118595659647	0.000000000000	757.539366351518	0.000000000000	0.000000000000	0.000000000000
0.287955806565	0.000000000000	0.000000000000	0.000000000000	0.000000000000	0.000000000000	0.000000000000	0.000000000000	0.000000000000	0.000000000000	0.863956099094	0.000000000000	0.000084057026	-31.856738051369	0.000000000000	757.769794176048	0.000000000000	0.000000000000	0.000000000000
0.288345834504	0.000000000000	0.000000000000	0.000000000000	0.000000000000	0.000000000000	0.000000000000	0.000000000000	0.000000000000	0.000000000000	0.863875676697	0.000000000000	0.000083996630	-31.594561281471	0.000000000000	757.997533571161	0.000000000000	0.000000000000	0.000000000000
0.288735862444	0.000000000000	0.000000000000	0.000000000000	0.000000000000	0.000000000000	0.000000000000	0.000000000000	0.000000000000	0.000000000000	0.863795268429	0.000000000000	0.000083936511	-31.332095702866	0.000000000000	758.222531204851	0.000000000000	0.000000000000	0.000000000000
0.289125890383	0.000000000000	0.000000000000	0.000000000000	0.000000000000	0.000000000000	0.000000000000	0.000000000000	0.000000000000	0.000000000000	0.863714884614	0.000000000000	0.000083876640	-31.069371205022	0.000000000000	758.444743097494	0.000000000000	0.000000000000	0.000000000000
0.289515918323	0.000000000000	0.000000000000	0.000000000000	0.000000000000	0.000000000000	0.000000000000	0.000000000000	0.000000000000	0.000000000000	0.863634535411	0.000000000000	0.000083816989	-30.806417171952	0.000000000000	758.664134015174	0.000000000000	0.000000000000	0.000000000000
0.289905946262	0.000000000000	0.000000000000	0.000000000000	0.000000000000	0.000000000000	0.000000000000	0.000000000000	0.000000000000	0.000000000000	0.863554230812	0.000000000000	0.000083757532	-30.543262443934	0.000000000000	758.880676884732	0.000000000000	0.000000000000	0.000000000000
0.290295974202	0.000000000000	0.000000000000	0.000000000000	0.000000000000	0.000000000000	0.000000000000	0.000000000000	0.000000000000	0.000000000000	0.863473980625	0.000000000000	0.000083698241	-30.279935282739	0.000000000000	759.094352232767	0.000000000000	0.000000000000	0.000000000000
0.290686002141	0.000000000000	0.000000000000	0.000000000000	0.000000000000	0.000000000000	0.000000000000	0.000000000000	0.000000000000	0.000000000000	0.863393794472	0.000000000000	0.000083639089	-30.016463340288	0.000000000000	759.305147646518	0.000000000000	0.000000000000	0.000000000000
0.291076030081	0.000000000000	0.000000000000	0.000000000000	0.000000000000	0.000000000000	0.000000000000	0.000000000000	0.000000000000	0.000000000000	0.863313681782	0.000000000000	0.000083580051	-29.752873630687	0.000000000000	759.513057258562	0.000000000000	0.000000000000	0.000000000000
0.291466058020	0.000000000000	0.000000000000	0.000000000000	0.000000000000	0.000000000000	0.000000000000	0.000000000000	0.000000000000	0.000000000000	0.863233651780	0.000000000000	0.000083521102	-29.489192505260	0.000000000000	759.718081250077	0.000000000000	0.000000000000	0.000000000000
0.291856085960	0.000000000000	0.000000000000	0.000000000000	0.000000000000	0.000000000000	0.000000000000	0.000000000000	0.000000000000	0.000000000000	0.863153713487	0.000000000000	0.000083462216	-29.225445630717	0.000000000000	759.920225377376	0.000000000000	0.000000000000	0.000000000000
0.292246113899	0.000000000000	0.000000000000	0.000000000000	0.000000000000	0.000000000000	0.000000000000	0.000000000000	0.000000000000	0.000000000000	0.863073875713	0.000000000000	0.000083403369	-28.961657969952	0.000000000000	760.119500519573	0.000000000000	0.000000000000	0.000000000000
0.292636141839	0.000000000000	0.000000000000	0.000000000000	0.000000000000	0.000000000000	0.000000000000	0.000000000000	0.000000000000	0.000000000000	0.862994147050	0.000000000000	0.000083344536	-28.697853765859	0.000000000000	760.315922244191	0.000000000000	0.000000000000	0.000000000000
0.293026169778	0.000000000000	0.000000000000	0.000000000000	0.000000000000	0.000000000000	0.000000000000	0.000000000000	0.000000000000	0.000000000000	0.862914535873	0.000000000000	0.000083285696	-28.434056527518	0.000000000000	760.509510394337	0.000000000000	0.000000000000	0.000000000000
0.293416197717	0.000000000000	0.000000000000	0.000000000000	0.000000000000	0.000000000000	0.000000000000	0.000000000000	0.000000000000	0.000000000000	0.862835050332	0.000000000000	0.000083226826	-28.170289018890	0.000000000000	760.700288694607	0.000000000000	0.000000000000	0.000000000000
0.293806225657	0.000000000000	0.000000000000	0.000000000000	0.000000000000	0.000000000000	0.000000000000	0.000000000000	0.000000000000	0.000000000000	0.862755698355	0.000000000000	0.000083167903	-27.906573249875	0.000000000000	760.888284376569	0.000000000000	0.000000000000	0.000000000000
0.294196253596	0.000000000000	0.000000000000	0.000000000000	0.000000000000	0.000000000000	0.000000000000	0.000000000000	0.000000000000	0.000000000000	0.862676487638	0.000000000000	0.000083108907	-27.642930469599	0.000000000000	761.073527821743	0.000000000000	0.000000000000	0.000000000000
0.294586281536	0.000000000000	0.000000000000	0.000000000000	0.000000000000	0.000000000000	0.000000000000	0.000000000000	0.000000000000	0.000000000000	0.862597425651	0.000000000000	0.000083049817	-27.379381161633	0.000000000000	761.256052223315	0.000000000000	0.000000000000	0.000000000000
0.294976309475	0.000000000000	0.000000000000	0.000000000000	0.000000000000	0.000000000000	0.000000000000	0.000000000000	0.000000000000	0.000000000000	0.862518519632	0.000000000000	0.000082990614	-27.115945041357	0.000000000000	761.435893265880	0.000000000000	0.000000000000	0.000000000000
0.295366337415	0.000000000000	0.000000000000	0.000000000000	0.000000000000	0.000000000000	0.000000000000	0.000000000000	0.000000000000	0.000000000000	0.862439776588	0.000000000000	0.000082931279	-26.852641055118	0.000000000000	761.613088821062	0.000000000000	0.000000000000	0.000000000000
0.295756365354	0.000000000000	0.000000000000	0.000000000000	0.000000000000	0.000000000000	0.000000000000	0.000000000000	0.000000000000	0.000000000000	0.862361203292	0.000000000000	0.000082871794	-26.589487381093	0.000000000000	761.787678661431	0.000000000000	0.000000000000	0.000000000000
0.296146393294	0.000000000000	0.000000000000	0.000000000000	0.000000000000	0.000000000000	0.000000000000	0.000000000000	0.000000000000	0.000000000000	0.862282806288	0.000000000000	0.000082812141	-26.326501431764	0.000000000000	761.959704189468	0.000000000000	0.000000000000	0.000000000000
[truncated: 944 more rows]
