# Supplementary material for: A Quick Turn of Foot: Rigid Foot-Ground Contact Models for Human Motion Prediction
Source: Front Neurorobot. 2019 Aug 7;13:62. doi: 10.3389/fnbot.2019.00062 (PMC6693511; doi:10.3389/fnbot.2019.00062)
Supplement: Supplementary file 1 [file Data_Sheet_1.ZIP › SupplementaryMaterial/resultsData/concatenatePhaseVector.m]

function [dataUpd] = concatenatePhaseVector(vecA, vecB, idxPhaseB)

dataUpd = zeros(length(vecA)+length(idxPhaseB),1);
dataUpd(1:1:length(vecA)) = vecA;
dataUpd((length(vecA)+1):1:(end)) = ...
    vecB(idxPhaseB) + (vecA(end) - vecB(idxPhaseB(1))).*ones(size(idxPhaseB));
                                  
