# Supplementary material for: A Quick Turn of Foot: Rigid Foot-Ground Contact Models for Human Motion Prediction
Source: Front Neurorobot. 2019 Aug 7;13:62. doi: 10.3389/fnbot.2019.00062 (PMC6693511; doi:10.3389/fnbot.2019.00062)
Supplement: Supplementary file 1 [file Data_Sheet_1.ZIP › SupplementaryMaterial/resultsData/getColumnIndex.m]

function columnIndex = getColumnIndex(columnName, cellArrayOfColumnNames)

columnIndex = 0;

for i=1:1:length(cellArrayOfColumnNames)
   if( strcmp(columnName, cellArrayOfColumnNames{i}) == 1)
      columnIndex = i; 
   end
end
