# Supplementary material for: A Quick Turn of Foot: Rigid Foot-Ground Contact Models for Human Motion Prediction
Source: Front Neurorobot. 2019 Aug 7;13:62. doi: 10.3389/fnbot.2019.00062 (PMC6693511; doi:10.3389/fnbot.2019.00062)
Supplement: Supplementary file 1 [file Data_Sheet_1.ZIP › SupplementaryMaterial/resultsData/getDataSeriesPairError.m]

function [errorVec,errorMaxVal,errorMaxIdx1] = ...
      getDataSeriesPairError(dataLabels1, data1, xColLabel1, yColLabelType1,...
                             dataLabels2, data2, xColLabel2, yColLabelType2)

idxX1 = getColumnIndex(xColLabel1,dataLabels1);  
idxX2 = getColumnIndex(xColLabel2,dataLabels2);


idx = 1;
idxStart=0;
num = 0;

idxMap1 = [];

while(idx <= length(dataLabels1))
    if( isempty(strfind(char(dataLabels1{idx}),yColLabelType1))== 0)
        if( strfind(char(dataLabels1{idx}),yColLabelType1) == 1)
            num=num+1;
            if(idxStart==0)
               idxStart=idx; 
            end
            idxMap1 = [idxMap1(:); idx];
        end
    end
    idx = idx+1;
end  

assert(length(idxMap1)==1);

idx=1;
idxStart=0;
num = 0;

while(idx <= length(dataLabels2))
    if( isempty(strfind(char(dataLabels2{idx}),yColLabelType2))== 0)
        if( strfind(char(dataLabels2{idx}),yColLabelType2) == 1)
            num=num+1;
            if(idxStart==0)
               idxStart=idx; 
            end
            idxMap2 = [idxMap2(:); idx];
        end
    end
    idx = idx+1;
end  

assert(length(idxMap2)==1);

errorVec = zeros(length(data1(:,idxX1)));

idxRange1 = find(diff(data1(:,idxX1))>0);
idxRange2 = find(diff(data2(:,idxX2))>0);

for i=1:1:length(errorVec)

  errorVec(i) = interp1(data2(idxRange2,idxX2), ...
                        data2(idxRange2,idxMap2(1)), ...
                        data1(idxRange1,idxX1)) ...
                       -data1(idxRange1,idxMap1(1));

end

[errorMaxVal,errorMaxIdx] = max(abs(errorVec));
