# Supplementary material for: A Quick Turn of Foot: Rigid Foot-Ground Contact Models for Human Motion Prediction
Source: Front Neurorobot. 2019 Aug 7;13:62. doi: 10.3389/fnbot.2019.00062 (PMC6693511; doi:10.3389/fnbot.2019.00062)
Supplement: Supplementary file 1 [file Data_Sheet_1.ZIP › SupplementaryMaterial/resultsData/getFileAndColumnNames.m]

function [data colNames] = getFileAndColumnNames(folder,dataFile,colNamesFile) 


data = csvread([folder,dataFile]);
headerFormat = '';
for i=1:1:( size(data,2) - 1)
    headerFormat = [headerFormat,'%s '];
end
headerFormat = [headerFormat,'%s'];
headerFileId = fopen([folder,colNamesFile]);
colNames = textscan(headerFileId,headerFormat);

assert(size(data,2) == length(colNames),'Augmented File not sized correctly');
assert(isempty(colNames{end}) == 0, 'Augmented File not sized correctly');
