# Supplementary material for: A Quick Turn of Foot: Rigid Foot-Ground Contact Models for Human Motion Prediction
Source: Front Neurorobot. 2019 Aug 7;13:62. doi: 10.3389/fnbot.2019.00062 (PMC6693511; doi:10.3389/fnbot.2019.00062)
Supplement: Supplementary file 1 [file Data_Sheet_1.ZIP › SupplementaryMaterial/resultsData/mainGeneratePaperFigures.m]

close all;
clear all;
clc;

stanceTicks      = [0 0.25 0.5 0.75 1];
stanceTickLabels = {'0','25','50','75','100'};


flag_0lsq_1ocp = 1;

flag_useActivationDynamics = 1;

flag_usingOctave=0;
numberOfHorizontalPlotColumns = 3;
plotConfigPaper;

outputFigName = '';
outputTableFolder = '';
simSeriesFolder = '';

simSeriesColors = [1 0.1 0.1; 0.1 0.1 1];
simSeriesLineWidth = [1,1,1].*1.;
simSeriesLegendEntry = {'Ellipse','2 Circles'};
simSeriesFilePostFix = {'Ellipse','CircleCircle'};

subjectBodyWeight = 81.7*9.81;


errorTableFootColumnLabels     = ',Ellipse, 2-Circles';
errorTableFootRowLabels       =  {''};
errorTableStanceQColumnLabels  = ',Ellipse, 2-Circles';
errorTableStanceQRowLabels    =  {''};


if(flag_0lsq_1ocp==0)
  outputTableFolder = 'tables/';
  outputFigName = { 'figures/fig_tracking_sim.pdf',...
                    'figures/fig_tracking_stanceAct.pdf',...
                    'figures/fig_tracking_stancePhases.pdf'};
                  
  simSeriesFolder = { 'EllipseFoot/Tracking/',...
                      'CircleCircleFoot/Tracking/'};
  
else
  outputTableFolder = 'tables/';
  
  outputFigName = { 'figures/fig_prediction_sim.pdf',...
                    'figures/fig_prediction_stanceAct.pdf',...
                    'figures/fig_prediction_stancePhases.pdf'};
                  
  simSeriesFolder = { 'EllipseFoot/Prediction/',...                      
                      'CircleCircleFoot/Prediction/'};  
  
end

assert(length(simSeriesLegendEntry)==length(simSeriesFolder));
assert(length(simSeriesLegendEntry)==length(simSeriesFilePostFix));


expFolder = 'ExpData/f510f583/';
expPlotColors = [1,1,1].*0.5;
expLineWidth = 2;

plotPhasingStanceLeftSingleContact  = [1,2];
plotPhasingStanceRightSingleContact = [1];

plotPhasingSwingLeftSingleContact  = [];
plotPhasingSwingRightSingleContact = [2];


plotPhasingStanceLeftDoubleContact  = [1,3,4,5];
plotPhasingStanceRightDoubleContact = [1,3];

plotPhasingSwingLeftDoubleContact  = [];
plotPhasingSwingRightDoubleContact = [4,5];


%%
%Stance time in the experimental data
%%
expTimeStart = 0.380;
expTimeEnd   = 1.20;


%%
% Setup the figure handles.
%%
fig_act = figure;

fig_sim = figure;

fig_sim_ylim = [-40,55;...
                -3,32;...
                [-500,1500]./subjectBodyWeight;...
                -45,30;...
                -5,40;...
                -50,20];
fig_sim_xlim = [0,1;0,1;0,1;0,1;0,1;0,1];

fig_sim_lineHandles(length(simSeriesFolder)) = struct('h',[]);

conErrPlots(length(simSeriesLegendEntry)) = struct('h',[]);
conBgForcePlots(length(simSeriesLegendEntry))= struct('h',[]);
for k=1:1:length(simSeriesLegendEntry)
  conErrPlots(k).h = figure;
  conBgForcePlots(k).h = figure;  
end


%fig_stanceLegQ = figure;
%fig_stanceLegQ_lineHandles(length(simSeriesFolder)) = struct('h',[]);


fig_stancePhases = figure;

fig_handles(2) = struct('h',[]);
fig_handles(1).h = fig_sim;
fig_handles(2).h = fig_act;
fig_handles(3).h = fig_stancePhases;

lineExpFootAngle = [];
lineExpStanceLegQ = [];


% Columns are each foot model compared against exp. data
% rows
% 1. foot angle mean error
% 2.            std error
% 3.            min error
% 4.            max error
% 5. cop mean error
% 6.     std error
% 7.     min error
% 8.     max error
% 9. grf x mean error
% 10.      std error
% 11.      min error
% 12.      max error
% 13.grf z mean error
% 14.      std error
% 15.      min error
% 16.      max error
%
errorTableFoot = zeros(12, length(simSeriesFolder));

errorTablePelvis= zeros(4*3,length(simSeriesFolder));
errorTableStance= zeros(4*3,length(simSeriesFolder));
errorTableSwing = zeros(4*3,length(simSeriesFolder));

for simSeries =1:1:length(simSeriesFolder)

  simPlotColors = simSeriesColors(simSeries,:);
  simFolder = simSeriesFolder{simSeries};
  
  [simData, simColNames] = ...
      getFileAndColumnNames(simFolder,...
                           'data.txt',...
                           'dataColumnNames.txt');

  [meshupData, meshupColNames] = ...
      getFileAndColumnNames(simFolder,...
                           'meshup.csv',...
                           'meshupColumnNames.txt');

  [meshupGrfData, meshupGrfColNames] = ...
      getFileAndColumnNames(simFolder,...
                           'meshup.ff',...
                           'meshupForceColumnNames.txt');   


  [expQIn, expQInColNames] = ...
      getFileAndColumnNames(expFolder,...
                           'qIK.csv',...
                           'meshupColumnNames.txt');    

  [expGrfIn, expGrfInColNames] = ...
      getFileAndColumnNames(expFolder,...
                           'grf.ff',...
                           'meshupForceColumnNames.txt');    

  idxStanceGrfz = 0;
  if(isempty(strfind(simFolder,'Ellipse'))==0)
    idxStanceGrfz       = getColumnIndex('fZFootL',meshupGrfColNames);    
  else
    idxStanceGrfz       = getColumnIndex('fZHeelL',meshupGrfColNames);        
  end
  
  
  [fzMaxVal, fzMaxIdx] = max( meshupGrfData(:,idxStanceGrfz));
                         
  idxOmegaBody        = getColumnIndex('QDot_RyPelvis',simColNames);
  idxOmegaStanceHip   = getColumnIndex('QDot_RyThigh_L',simColNames);
  idxOmegaStanceKnee  = getColumnIndex('QDot_RyShank_L',simColNames);
  idxOmegaStanceAnkle = getColumnIndex('QDot_RyFoot_L',simColNames);
                         
  ankleOmega = simData(:,idxOmegaStanceAnkle);
  kneeOmega  = simData(:,idxOmegaStanceKnee);
  hipOmega   = simData(:,idxOmegaStanceHip);
  bodyOmega  = simData(:,idxOmegaBody);
  
  footOmega = bodyOmega+hipOmega+kneeOmega+ankleOmega;
  
  assert(size(meshupGrfData,1)==size(simData,1));
  
  ankleOmegaAtFzMax = ankleOmega(fzMaxIdx,1);
  footOmegaAtFzMax = footOmega(fzMaxIdx,1);
  
  disp(simFolder);
  fprintf('%i: index at max Early Heel Fz\n',fzMaxIdx);
  fprintf('%e: Fz @i\n',fzMaxVal);
  fprintf('%e: Ankle omega @i\n',ankleOmegaAtFzMax);
  fprintf('%e: Foot omega @i\n',footOmegaAtFzMax);
  
  
  
  conSubPlots = [0,0];                    
  conErrNames = {};
  conErrUnits = {};
  conBgForceNames={};
  idx = getColumnIndex('FootRPosErr',simColNames);
  
  if(idx > 0)
    %Single contact foot
    conErrNames     = {'FootRPosErr','FootRVelErr',...
                       'FootLPosErr','FootLVelErr'};
    conErrUnits     = {'m  ','m/s','m  ','m/s'};
    conBgForceNames = {'FootRBGForceX','FootRBGForceZ',...
                       'FootLBGForceX','FootLBGForceZ'};    
    conSubPlots = [2,2];
  else
    %Double contact foot
    conErrNames     = {'HeelRPosErr','HeelRVelErr',...
                       'ForeRPosErr','ForeRVelErr',...
                       'HeelLPosErr','HeelLVelErr',...
                       'ForeLPosErr','ForeLVelErr'};
    conErrUnits     = {'m  ','m/s','m  ','m/s','m  ','m/s','m  ','m/s'};
                     
    conBgForceNames = {'HeelRBGForceX','HeelRBGForceZ',...
                       'ForeRBGForceX','ForeRBGForceZ',...
                       'HeelLBGForceX','HeelLBGForceZ',...
                       'ForeLBGForceX','ForeLBGForceZ'};    
    conSubPlots = [2,4];
    
  end
                         
  conErrStats = zeros(length(conErrNames),4);
  conBgStats  = zeros(length(conErrNames),4);
  
  for(k=1:1:length(conErrNames))
    
    idx = getColumnIndex(conErrNames{k},simColNames);
    conErrStats(k,:) = [  mean(simData(:,idx)),...
                          std(simData(:,idx)),...
                          min(simData(:,idx)),...
                          max(simData(:,idx))];
                        
    figure(conErrPlots(simSeries).h);
    subplot(conSubPlots(1),conSubPlots(2),k)    
      plot(simData(:,1),simData(:,idx),'Color',simSeriesColors(simSeries,:));
      title(conErrNames{k});
      ylabel(conErrUnits{k});
      xlabel('\% Stance');
      if(k==1)
        legend(simSeriesLegendEntry{simSeries});
      end
    
                        
    idx = getColumnIndex(conBgForceNames{k},simColNames);
    conBgStats(k,:) = [  mean(simData(:,idx)),...
                          std(simData(:,idx)),...
                          min(simData(:,idx)),...
                          max(simData(:,idx))];

    figure(conBgForcePlots(simSeries).h);
    subplot(conSubPlots(1),conSubPlots(2),k)    
      plot(simData(:,1),simData(:,idx),'Color',simSeriesColors(simSeries,:));
      title(conBgForceNames{k});
      ylabel('Stab. Force (N)');
      xlabel('\% Stance');
      if(k==1)
        legend(simSeriesLegendEntry{simSeries});
      end
  
                        
  end
  
  
    fname = [];
  if(flag_0lsq_1ocp==0)
    fname = ['lsqFootContraintNumInfo',simSeriesFilePostFix{simSeries},'Summary.csv'];    
  else
    fname = ['ocpFootContraintNumInfo',simSeriesFilePostFix{simSeries},'Summary.csv'];    
  end
   
  fid = fopen(fname,'w');
  
  for(k=1:1:length(conErrNames))
    fprintf(fid,'%1.6f $\\pm$ %1.6f %s %6s  %s%s\n',...
            conErrStats(k,1),conErrStats(k,2),conErrUnits{k},' ',...
            conErrNames{k},'_MeanStd');
  end
  for(k=1:1:length(conErrNames))
    fprintf(fid,'%1.6f - %1.6f %s %10s  %s%s\n',...
            conErrStats(k,3),conErrStats(k,4),conErrUnits{k},' ',...
            conErrNames{k},'_MinMax');
  end
   for(k=1:1:length(conBgForceNames))
    fprintf(fid,'%1.1f $\\pm$ %1.1f %s %17s  %s%s\n',...
            conBgStats(k,1),conBgStats(k,2),'N',' ',...
            conBgForceNames{k},'_MeanStd');
  end
  for(k=1:1:length(conBgForceNames))
    fprintf(fid,'%1.1f - %1.1f %s %21s  %s%s\n',...
            conBgStats(k,3),conBgStats(k,4),'N',' ',...
            conBgForceNames{k},'_MinMax');
  end
  fclose(fid);
                   
  
  %%
  %Resample experimental data
  %%
  nExp = 100;
  expQ = zeros(nExp,size(expQIn,2));

  expQ(:,1) = [0:(1/(nExp-1)):1]'.*(expTimeEnd-expTimeStart);
  for(i=2:1:size(expQ,2))
    for(j=1:1:size(expQ,1))
     expQ(j,i) = interp1(expQIn(:,1),expQIn(:,i),expQ(j,1)+expTimeStart); 
    end
  end

  expQColNames = meshupColNames;

  expGrf = zeros(nExp,size(expGrfIn,2));
  expGrf(:,1) = [0:(1/(nExp-1)):1]'.*(expTimeEnd-expTimeStart);
  for(i=2:1:size(expGrf,2))
    for(j=1:1:size(expGrf,1))
     expGrf(j,i) = interp1(expGrfIn(:,1),expGrfIn(:,i),expGrf(j,1)+expTimeStart); 
    end
  end

  %%
  %Get size of variables
  %%
  numQ = size(meshupData,2)-1;
  numU = numQ;
  numAct = 0;

  qIdx    = 1:1:(numQ);
  qDotIdx = (numQ+1):1:(numQ*2);
  actIdx  = [];

  if(flag_useActivationDynamics==1)
    numAct = numU;
    actIdx = [(numQ*2)+1:(numQ*2+numAct)];   
  end
  lineType = '-';

  %%
  %Get the phase information
  %%

  idxPhase = getColumnIndex('Phase',simColNames);
  simPhase = simData(:,idxPhase);
  %idxPhase0 = find(simPhase == 0);
  %idxPhase1 = find(simPhase == 1);


  %%
  %Get the foot orientation 
  %%
  simTimeIdx          = getColumnIndex('time',simColNames);
  qFootIdx = zeros(4,1);
  qFootIdx(1)   = getColumnIndex('Q_RyPelvis',simColNames);
  qFootIdx(2)   = getColumnIndex('Q_RyThigh_L',simColNames);
  qFootIdx(3)   = getColumnIndex('Q_RyShank_L',simColNames);
  qFootIdx(4)   = getColumnIndex('Q_RyFoot_L',simColNames);

  simTime = simData(:,simTimeIdx);
  simFootAngleL = zeros(length(simTime),1);
  for k=1:1:length(qFootIdx)
    simFootAngleL = simFootAngleL + simData(:,qFootIdx(k));  
  end

  qFootIdx(1)   = getColumnIndex('Q_RyPelvis',simColNames);
  qFootIdx(2)   = getColumnIndex('Q_RyThigh_R',simColNames);
  qFootIdx(3)   = getColumnIndex('Q_RyShank_R',simColNames);
  qFootIdx(4)   = getColumnIndex('Q_RyFoot_R',simColNames);

  simFootAngleR = zeros(length(simTime),1);
  for k=1:1:length(qFootIdx)
    simFootAngleR = simFootAngleR + simData(:,qFootIdx(k));  
  end

  flag_SingleContactFoot = 1;
  val = max(simPhase);

  plotPhasingLeft = plotPhasingStanceLeftSingleContact ;
  plotPhasingRight= plotPhasingStanceRightSingleContact;

  if(val > 2)
    flag_SingleContactFoot = 0;
    plotPhasingLeft = plotPhasingStanceLeftDoubleContact ;
    plotPhasingRight= plotPhasingStanceRightDoubleContact;  
  end

  plotSamples=0;

  for i=1:1:length(plotPhasingLeft)
    idx = find(simPhase == plotPhasingLeft(i));
    plotSamples = plotSamples + length(idx);
  end
  for i=1:1:length(plotPhasingRight)
    idx = find(simPhase == plotPhasingRight(i));
    plotSamples = plotSamples + length(idx);  
  end


  expTime = expQ(:,1);
  qFootIdx(1)   = getColumnIndex('Q_RyPelvis',meshupColNames);
  qFootIdx(2)   = getColumnIndex('Q_RyThigh_L',meshupColNames);
  qFootIdx(3)   = getColumnIndex('Q_RyShank_L',meshupColNames);
  qFootIdx(4)   = getColumnIndex('Q_RyFoot_L',meshupColNames);

  expFootAngle = zeros(length(expTime),1);
  for k=1:1:length(qFootIdx)
    expFootAngle = expFootAngle + expQ(:,qFootIdx(k));  
  end

%%
% Get the COP
%%
  idxExpCopXFootR  = getColumnIndex('copXFootR',expGrfInColNames);
  idxExpCopXFootL   = getColumnIndex('copXFootL',expGrfInColNames);

  expCopLOffset   = expGrf(1,idxExpCopXFootL);    

  %double contact
  idxGrfXHeelR    = 0;
  idxGrfZHeelR    = 0;
  idxGrfXForeR    = 0;
  idxGrfZForeR    = 0;

  idxGrfXHeelL    = 0;
  idxGrfZHeelL    = 0;  
  idxGrfXForeL    = 0;
  idxGrfZForeL    = 0;  
  
  idxCopXHeelR    = 0;
  idxCopXForeR    = 0;
  idxCopXHeelL    = 0;
  idxCopXForeL    = 0;

  
  %single contact
  idxGrfXFootL    = 0;
  idxGrfZFootL    = 0;
  idxGrfXFootR    = 0;
  idxGrfZFootR    = 0;
  
  idxCopXFootL    = 0;
  idxCopXFootR    = 0;
  
  if(flag_SingleContactFoot==0)
    idxGrfXHeelR    = getColumnIndex('fXHeelR',meshupGrfColNames);
    idxGrfZHeelR    = getColumnIndex('fZHeelR',meshupGrfColNames);
    idxGrfXForeR    = getColumnIndex('fXForeR',meshupGrfColNames);
    idxGrfZForeR    = getColumnIndex('fZForeR',meshupGrfColNames);

    idxGrfXHeelL    = getColumnIndex('fXHeelL',meshupGrfColNames);
    idxGrfZHeelL    = getColumnIndex('fZHeelL',meshupGrfColNames);  
    idxGrfXForeL    = getColumnIndex('fXForeL',meshupGrfColNames);
    idxGrfZForeL    = getColumnIndex('fZForeL',meshupGrfColNames);  
    
    idxCopXHeelR    = getColumnIndex('copXHeelR',meshupGrfColNames);
    idxCopXForeR    = getColumnIndex('copXForeR',meshupGrfColNames);
    idxCopXHeelL    = getColumnIndex('copXHeelL',meshupGrfColNames);
    idxCopXForeL    = getColumnIndex('copXForeL',meshupGrfColNames);
    
  else
    idxGrfXFootR  = getColumnIndex('fXFootR',meshupGrfColNames);
    idxGrfZFootR  = getColumnIndex('fZFootR',meshupGrfColNames);
    idxGrfXFootL  = getColumnIndex('fXFootL',meshupGrfColNames);
    idxGrfZFootL  = getColumnIndex('fZFootL',meshupGrfColNames); 
    
    idxCopXFootL  = getColumnIndex('copXFootL',meshupGrfColNames);
    idxCopXFootR  = getColumnIndex('copXFootR',meshupGrfColNames);
  end
  


  idxExpCopXFootR    = getColumnIndex('copXFootR',expGrfInColNames);
  expCopROffset   = expGrf(1,idxExpCopXFootR);  
  modelCopROffset = meshupGrfData(1,idxExpCopXFootR); 

%%
% Get the ground forces
%%
  idxExpGrfXFootR  = getColumnIndex('fXFootR',expGrfInColNames);
  idxExpGrfZFootR  = getColumnIndex('fZFootR',expGrfInColNames);
  idxExpGrfXFootL   = getColumnIndex('fXFootL',expGrfInColNames);
  idxExpGrfZFootL   = getColumnIndex('fZFootL',expGrfInColNames);

%%
% Put all data together in 1 single stance phase
%%
  
  stanceFootAngleModel      = zeros(plotSamples,1);
  stanceFootAngleError      = zeros(plotSamples,1);
  
  stanceFootCop             = zeros(plotSamples,1);
  stanceFootCopError        = zeros(plotSamples,1);
  
  stanceFootGrf             = zeros(plotSamples,2);
  stanceFootGrfError        = zeros(plotSamples,2);  

%   idxExpPelvisQ      = [getColumnIndex('Q_TxPelvis',expQInColNames);...
%                         getColumnIndex('Q_TzPelvis',expQInColNames);...
%                         getColumnIndex('Q_RyPelvis',expQInColNames)];
%   
%   idxPelvisQ      = [getColumnIndex('Q_TxPelvis',simColNames);...
%                      getColumnIndex('Q_TzPelvis',simColNames);...
%                      getColumnIndex('Q_RyPelvis',simColNames)];
%   pelvisQ         = zeros(plotSamples,3);  
%   pelvisQError    = zeros(plotSamples,3);


  idxExpStanceLegQ =   [getColumnIndex('Q_RyThigh_L',expQInColNames);...
                        getColumnIndex('Q_RyShank_L',expQInColNames);...
                        getColumnIndex('Q_RyFoot_L',expQInColNames)];  
  idxStanceLegQ   = [getColumnIndex('Q_RyThigh_L',simColNames),...
                     getColumnIndex('Q_RyShank_L',simColNames),...
                     getColumnIndex('Q_RyFoot_L',simColNames);
                     getColumnIndex('Q_RyThigh_R',simColNames),...
                     getColumnIndex('Q_RyShank_R',simColNames),...
                     getColumnIndex('Q_RyFoot_R',simColNames);];
                   
                        
                   
  idxStanceLegAct = [getColumnIndex('Act_MTG_HipExtension_L',simColNames),...
                     getColumnIndex('Act_MTG_HipFlexion_L',simColNames),...
                     getColumnIndex('Act_MTG_KneeExtension_L',simColNames),...
                     getColumnIndex('Act_MTG_KneeFlexion_L',simColNames),...
                     getColumnIndex('Act_MTG_AnkleExtension_L',simColNames),...
                     getColumnIndex('Act_MTG_AnkleFlexion_L',simColNames); ...
                     getColumnIndex('Act_MTG_HipExtension_R',simColNames),...
                     getColumnIndex('Act_MTG_HipFlexion_R',simColNames),...
                     getColumnIndex('Act_MTG_KneeExtension_R',simColNames),...
                     getColumnIndex('Act_MTG_KneeFlexion_R',simColNames),...
                     getColumnIndex('Act_MTG_AnkleExtension_R',simColNames),...
                     getColumnIndex('Act_MTG_AnkleFlexion_R',simColNames)];
                   
  idxStancePhases = [getColumnIndex('Phase',simColNames)];
                   
  stanceLegQ      = zeros(plotSamples,3);                   
  stanceLegQError = zeros(plotSamples,3);
    
  stanceLegAct = zeros(plotSamples,6);
  
  stancePhases = zeros(plotSamples,1);
  

%  idxSwingLegQ    = [getColumnIndex('Q_RyThigh_R',simColNames);...
%                     getColumnIndex('Q_RyShank_R',simColNames);...
%                     getColumnIndex('Q_RyFoot_R',simColNames)];
%  swingLegQ      = zeros(plotSamples,3);                   
%  swingLegQError = zeros(plotSamples,3);
  
  stanceTime  = zeros(plotSamples,1);
  
  expStanceTimeEnd = expTime(end);
  expTimeNorm = expTime./expStanceTimeEnd;
  
  idxPhaseMid = find(simPhase==plotPhasingLeft(end));  
  simStanceTimeEnd = max(simTime(idxPhaseMid));
  idxPhaseEnd = find(simPhase==plotPhasingRight(end));
  simStanceTimeEnd = simStanceTimeEnd + max(simTime(idxPhaseEnd));
  
  

  %Left: Heel contact to right heel contact
  k=1;
  for i=1:1:length(plotPhasingLeft)
    idxPhase = find(simPhase == plotPhasingLeft(i));
    for j=1:1:length(idxPhase)
      stanceTime(k) = interp1(expTime,expTime, simTime(idxPhase(j)));
      
      stanceFootAngleError(k) = simFootAngleL(idxPhase(j)) ...
        -interp1(expTimeNorm, ...
                 expFootAngle,...
                 simTime(idxPhase(j))/simStanceTimeEnd);
                     

%       for z=1:1:length(idxPelvisQ)
%         pelvisQ(k,z) = simData(idxPhase(j),idxPelvisQ(z)); 
%         pelvisQError(k,z) = pelvisQ(k,z) ...
%                     -interp1(expTimeNorm, ...
%                              expQ(:,idxExpPelvisQ(z)),...
%                              simTime(idxPhase(j))/simStanceTimeEnd);
%       end               
      for z=1:1:length(idxStanceLegQ)
        stanceLegQ(k,z) = simData(idxPhase(j),idxStanceLegQ(1,z)); 
        stanceLegQError(k,z) = stanceLegQ(k,z) ...
                    -interp1(expTimeNorm, ...
                             expQ(:,idxExpStanceLegQ(z)),...
                             simTime(idxPhase(j))/simStanceTimeEnd);        
      end
      
      
      for z=1:1:length(idxStanceLegAct)
        stanceLegAct(k,z) = simData(idxPhase(j),idxStanceLegAct(1,z));        
      end
      
      stancePhases(k,1) = simData(idxPhase(j),idxStancePhases(1));
      
               
      stanceFootAngleModel(k) = simFootAngleL(idxPhase(j));
            
      if(flag_SingleContactFoot==0)
        
        stanceFootGrf(k,1) = meshupGrfData(idxPhase(j),idxGrfXForeL) ...
                           + meshupGrfData(idxPhase(j),idxGrfXHeelL);
        stanceFootGrf(k,2) = meshupGrfData(idxPhase(j),idxGrfZForeL) ...
                           + meshupGrfData(idxPhase(j),idxGrfZHeelL);
                         
        fzH = meshupGrfData(idxPhase(j),idxGrfZHeelL);
        fzF = meshupGrfData(idxPhase(j),idxGrfZForeL);
        cxH = meshupGrfData(idxPhase(j),idxCopXHeelL);
        cxF = meshupGrfData(idxPhase(j),idxCopXForeL);
                                                  
        stanceFootCop(k)    = (cxH*fzH+fzF*cxF)/(fzH+fzF);
      else
        stanceFootGrf(k,1) = meshupGrfData(idxPhase(j),idxGrfXFootL);
        stanceFootGrf(k,2) = meshupGrfData(idxPhase(j),idxGrfZFootL);  
        stanceFootCop(k)   = meshupGrfData(idxPhase(j),idxCopXFootL); 
      end
      
      stanceFootCopError(k) = stanceFootCop(k) ...
        -interp1(expTimeNorm, ...
                 expGrf(:,idxExpCopXFootL),...
                 simTime(idxPhase(j))/simStanceTimeEnd); 
      
      stanceFootGrfError(k,1) = stanceFootGrf(k,1) ...
        -interp1(expTimeNorm, ...
                 expGrf(:,idxExpGrfXFootL), ...
                 simTime(idxPhase(j))/simStanceTimeEnd);
               
      stanceFootGrfError(k,2) = stanceFootGrf(k,2) ...
        -interp1( expTimeNorm, ...
                  expGrf(:,idxExpGrfZFootL),...
                  simTime(idxPhase(j))/simStanceTimeEnd); 
      
      k = k+1;    
    end  
  end
  t_off   = stanceTime(k-1,1);
  cop_off = stanceFootCop(k-1,1);
  %Right: toe off
  for i=1:1:length(plotPhasingRight)
    idxPhase = find(simPhase == plotPhasingRight(i));
    for j=1:1:length(idxPhase)
      stanceTime(k) = t_off + interp1(expTime,expTime, simTime(idxPhase(j)));                       
      
      % The 'extrap' option is used because at the end of the normalized
      % stance interval interp1 returns a NaN instead of just returning
      % the last value in the experimental vector.
      stanceFootAngleError(k) = simFootAngleR(idxPhase(j)) ...
        - interp1(expTimeNorm, ...
                  expFootAngle, ...
                  (simTime(idxPhase(j))+t_off)/simStanceTimeEnd,...
                  'linear','extrap');
      
      if(isnan(stanceFootAngleError(k)))
        here=1;
      end
      
           
      stanceFootAngleModel(k) = simFootAngleR(idxPhase(j));

%       for z=1:1:length(idxPelvisQ)
%         pelvisQ(k,z) = simData(idxPhase(j),idxPelvisQ(z)); 
%         pelvisQError(k,z) = pelvisQ(k,z) ...
%                     -interp1(expTimeNorm, ...
%                              expQ(:,idxExpPelvisQ(z)),...
%                              (simTime(idxPhase(j))+t_off)/simStanceTimeEnd);
%       end               
      for z=1:1:length(idxStanceLegQ)
        stanceLegQ(k,z) = simData(idxPhase(j),idxStanceLegQ(2,z)); 
        stanceLegQError(k,z) = stanceLegQ(k,z) ...
                    -interp1(expTimeNorm, ...
                             expQ(:,idxExpStanceLegQ(z)),...
                             (simTime(idxPhase(j))+t_off)/simStanceTimeEnd,...
                             'linear','extrap');        
      end      

      
      for z=1:1:length(idxStanceLegAct)
        stanceLegAct(k,z) = simData(idxPhase(j),idxStanceLegAct(2,z));        
      end      
      
      stancePhases(k,1) = simData(idxPhase(j),idxStancePhases(1));
      
                       
      if(flag_SingleContactFoot==0)
        
        stanceFootGrf(k,1) = meshupGrfData(idxPhase(j),idxGrfXForeR) ...
                           + meshupGrfData(idxPhase(j),idxGrfXHeelR);
        stanceFootGrf(k,2) = meshupGrfData(idxPhase(j),idxGrfZForeR) ...
                           + meshupGrfData(idxPhase(j),idxGrfZHeelR); 
                         
        fzH = meshupGrfData(idxPhase(j),idxGrfZHeelR);
        fzF = meshupGrfData(idxPhase(j),idxGrfZForeR);
        cxH = meshupGrfData(idxPhase(j),idxCopXHeelR);
        cxF = meshupGrfData(idxPhase(j),idxCopXForeR);
                      
        cop = (cxH*fzH+fzF*cxF)/(fzH+fzF);
        if(j==1 && i==1)
          cop_off = cop_off - cop;
        end
        
        stanceFootCop(k)    = cop+cop_off;                         
                         
      else
        stanceFootGrf(k,1) = meshupGrfData(idxPhase(j),idxGrfXFootR);
        stanceFootGrf(k,2) = meshupGrfData(idxPhase(j),idxGrfZFootR); 
        
        cop = meshupGrfData(idxPhase(j),idxCopXFootR);
        if(j==1 && i==1)
          cop_off = cop_off - cop;
        end
        
        stanceFootCop(k) = cop + cop_off;
      end
                     
      stanceFootCopError(k) = stanceFootCop(k) ...
        -interp1( expTimeNorm,...
                  expGrf(:,idxExpCopXFootL), ...
                  (simTime(idxPhase(j))+t_off)/simStanceTimeEnd,...
                  'linear','extrap'); 
      
      stanceFootGrfError(k,1) = stanceFootGrf(k,1) ...
        -interp1(expTimeNorm, ...
                 expGrf(:,idxExpGrfXFootL), ...
                 (simTime(idxPhase(j))+t_off)/simStanceTimeEnd,...
                 'linear','extrap'); 
               
      stanceFootGrfError(k,2) = stanceFootGrf(k,2) ...
        -interp1(expTimeNorm, ...
                 expGrf(:,idxExpGrfZFootL), ...
                 (simTime(idxPhase(j))+t_off)/simStanceTimeEnd,...
                 'linear','extrap');       
      
      k = k+1;    
    end  
  end

  simTimeStanceEnd = stanceTime(end);

  %disp(['Sim Stance Time:', num2str(simTimeStanceEnd)]);
  %disp(['Exp Stance Time:', num2str(expTime(end))]);


  % Columns are each foot model compared against exp. data
  % rows
  % 1. foot angle mean error
  % 2.            std error
  % 3.            min error
  % 4.            max error
  % 5. cop mean error
  % 6.     std error
  % 7.     min error
  % 8.     max error
  % 9. grf x mean error
  % 10.      std error
  % 11.      min error
  % 12.      max error
  % 13. grf z mean error
  % 14.      std error
  % 15.      min error
  % 16.      max error
  
  %
  
  idxTrim = find( isnan(stanceFootAngleError) == 0);
  
  
  errorTableFootRowLabels       =  {'mean(footAngleErrorDegrees)',...
                                      'std(footAngleErrorDegrees)',...
                                      'min(footAngleErrorDegrees)',...
                                      'max(footAngleErrorDegrees)',...
                                    'mean(stanceRightFootCopErrorCm)',...
                                      'std(stanceRightFootCopErrorCm)',...
                                      'min(stanceRightFootCopErrorCm)',...
                                      'max(stanceRightFootCopErrorCm)',...
                                    'mean(stanceLeftFootGrfErrorN)',...
                                      'std(stanceLeftFootGrfErrorN)',...
                                      'min(stanceLeftFootGrfErrorN)',...
                                      'max(stanceLeftFootGrfErrorN)',...
                                    'mean(stanceRightFootGrfErrorN)',...
                                      'std(stanceRightFootGrfErrorN)',...
                                      'min(stanceRighttFootGrfErrorN)',...
                                      'max(stanceRightFootGrfErrorN)'};

  
  errorTableFoot(1,simSeries) = mean(stanceFootAngleError(idxTrim,:)).*(180/pi);
  errorTableFoot(2,simSeries) = std(stanceFootAngleError(idxTrim,:)).*(180/pi);
  errorTableFoot(3,simSeries) = min(stanceFootAngleError(idxTrim,:)).*(180/pi);
  errorTableFoot(4,simSeries) = max(stanceFootAngleError(idxTrim,:)).*(180/pi);
  
  errorTableFoot(5,simSeries) = mean(stanceFootCopError).*100;
  errorTableFoot(6,simSeries) = std(stanceFootCopError).*100;
  errorTableFoot(7,simSeries) = min(stanceFootCopError).*100;
  errorTableFoot(8,simSeries) = max(stanceFootCopError).*100;
  
  errorTableFoot(9,simSeries)  = mean(stanceFootGrfError(:,1));
  errorTableFoot(10,simSeries) = std(stanceFootGrfError(:,1));
  errorTableFoot(11,simSeries) = min(stanceFootGrfError(:,1));
  errorTableFoot(12,simSeries) = max(stanceFootGrfError(:,1));
  
  errorTableFoot(13,simSeries) = mean(stanceFootGrfError(:,2));
  errorTableFoot(14,simSeries) = std(stanceFootGrfError(:,2));
  errorTableFoot(15,simSeries) = min(stanceFootGrfError(:,2));
  errorTableFoot(16,simSeries) = max(stanceFootGrfError(:,2));
  

  
  errorTableStanceQRowLabels       =  {'mean(hipAngleErrorRadians)',...
                                        'std(hipAngleErrorRadians)',...
                                        'min(hipAngleErrorRadians)',...
                                        'max(hipAngleErrorRadians)',...
                                       'mean(kneeAngleErrorRadians)',...
                                        'std(kneeAngleErrorRadians)',...
                                        'min(kneeAngleErrorRadians)',...
                                        'max(kneeAngleErrorRadians)',...
                                       'mean(ankleAngleErrorRadians)',...
                                        'std(ankleAngleErrorRadians)',...
                                        'min(ankleAngleErrorRadians)',...
                                        'max(ankleAngleErrorRadians)',...
                                    };

  errorTableStance(1,simSeries) = mean( stanceLegQError(:,1));
  errorTableStance(2,simSeries) = std( stanceLegQError(:,1));
  errorTableStance(3,simSeries) = min( stanceLegQError(:,1));
  errorTableStance(4,simSeries) = max( stanceLegQError(:,1));
  
  errorTableStance(5,simSeries) = mean( stanceLegQError(:,2));
  errorTableStance(6,simSeries) = std( stanceLegQError(:,2));
  errorTableStance(7,simSeries) = min( stanceLegQError(:,2));
  errorTableStance(8,simSeries) = max( stanceLegQError(:,2));
  
  errorTableStance(9,simSeries) = mean( stanceLegQError(:,3));
  errorTableStance(10,simSeries) = std( stanceLegQError(:,3));
  errorTableStance(11,simSeries) = min( stanceLegQError(:,3));
  errorTableStance(12,simSeries) = max( stanceLegQError(:,3));  
  
  
  
  fname = [];
  if(flag_0lsq_1ocp==0)
    fname = [outputTableFolder,'trackingFootError',simSeriesFilePostFix{simSeries},'Summary.csv'];    
  else
    fname = [outputTableFolder,'predictionFootError',simSeriesFilePostFix{simSeries},'Summary.csv'];    
  end
  
  
  angleErrSq = stanceFootAngleError.^2;
  copErrSq   = stanceFootCopError.^2;
  grfXErrSq   = stanceFootGrfError(:,1).^2;
  grfZErrSq   = stanceFootGrfError(:,2).^2;  

  hipErrSq = stanceLegQError(:,1).^2;  
  kneeErrSq = stanceLegQError(:,2).^2;  
  ankleErrSq = stanceLegQError(:,3).^2;
  
  fid = fopen(fname,'w');
  
  fprintf(fid,'%1.1f$^\\circ$ $\\pm$ %1.1f$^\\circ$ %6s  %s\n',...
    mean(sqrt(angleErrSq)).*(180/pi),std(sqrt(angleErrSq)).*(180/pi),' ','ori0A0Err');
  fprintf(fid,'%1.1f $\\pm$ %1.1f cm %20s %s\n',         ...
    mean(sqrt(copErrSq)).*100,std(sqrt(copErrSq)).*100 ,' ','copErr');
  fprintf(fid,'%1.1f $\\pm$ %1.1f N %20s %s\n', ...
    mean(sqrt(grfXErrSq)),std(sqrt(grfXErrSq)), ' ','fxErr');
  fprintf(fid,'%1.1f $\\pm$ %1.1f N %20s %s\n', ...
    mean(sqrt(grfZErrSq)),std(sqrt(grfZErrSq)), ' ','fzErr');

  fprintf(fid,'%1.1f$^\\circ$ $\\pm$ %1.1f$^\\circ$ %6s  %s\n',...
    mean(sqrt(ankleErrSq)).*(180/pi),std(sqrt(ankleErrSq)).*(180/pi),' ','ankleErr');
  fprintf(fid,'%1.1f$^\\circ$ $\\pm$ %1.1f$^\\circ$ %6s  %s\n',...
    mean(sqrt(kneeErrSq)).*(180/pi),std(sqrt(kneeErrSq)).*(180/pi),' ','kneeErr');
  fprintf(fid,'%1.1f$^\\circ$ $\\pm$ %1.1f$^\\circ$ %6s  %s\n',...
    mean(sqrt(hipErrSq)).*(180/pi),std(sqrt(hipErrSq)).*(180/pi),' ','hipErr');


  fprintf(fid,'%1.1f$^\\circ$ %24s %s\n',...
    max(sqrt(angleErrSq)).*(180/pi),' ','ori0A0ErrMax');
  fprintf(fid,'%1.1f cm %30s %s\n',         ...
    max(sqrt(copErrSq)).*100,' ','copErrMax');
  fprintf(fid,'%1.1f N %30s %s\n', ...
    max(sqrt(grfXErrSq)), ' ','fxErrMax');  
  fprintf(fid,'%1.1f N %30s %s\n', ...
    max(sqrt(grfZErrSq)), ' ','fzErrMax');  
  
  fprintf(fid,'%1.1f$^\\circ$ %24s %s\n',...
    max(sqrt(ankleErrSq)).*(180/pi),' ','ankleErrMax');
  fprintf(fid,'%1.1f$^\\circ$ %24s %s\n',...
    max(sqrt(kneeErrSq)).*(180/pi),' ','kneeErrMax');
  fprintf(fid,'%1.1f$^\\circ$ %24s %s\n',...
    max(sqrt(hipErrSq)).*(180/pi),' ','hipErrMax');
  
  
  fclose(fid);
  %%
  %Foot Angle
  %%

  
  figure(fig_sim);
  %subPlotSplit
      
  
  tickDirection = 1;
  if(simSeries > 1)
    tickDirection = -1;
  end
  
  tickLengthNorm = 0.05*tickDirection;
  
  
  subplot('Position',subPlotSplit(1,:));
    if(simSeries==1)
      lineExpFootAngle = plot(expTime./expTime(end), ...
       expFootAngle.*(180/pi),'Color',expPlotColors,...
       'LineWidth',expLineWidth);
      hold on;
    end
      fig_sim_lineHandles(simSeries).h = plot(stanceTime./simTimeStanceEnd,...
        stanceFootAngleModel.*(180/pi),'Color',simPlotColors,...
        'LineWidth',simSeriesLineWidth(simSeries));
      hold on;
      fig_sim = addPhaseMarkings(fig_sim, stanceTime./simTimeStanceEnd, ...
                stanceFootAngleModel.*(180/pi),...
                stancePhases,...
                tickLengthNorm,...
                fig_sim_xlim(1,:),...
                fig_sim_ylim(1,:),...
                simPlotColors,...
                simSeriesLineWidth(simSeries));
      
    
              
              
  subplot('Position',subPlotSplit(2,:));
    if(simSeries==1)
      plot(expTime./expTime(end), ...
       (expGrf(:,idxExpCopXFootL)-expGrf(1,idxExpCopXFootL)).*100,...
       'Color',expPlotColors,...
       'LineWidth',expLineWidth);
      hold on;
    end
      plot(stanceTime./simTimeStanceEnd,...
        (stanceFootCop-stanceFootCop(1)).*100,...
        'Color',simPlotColors,...
        'LineWidth',simSeriesLineWidth(simSeries));
      hold on;      
      fig_sim = addPhaseMarkings(fig_sim, stanceTime./simTimeStanceEnd, ...
                (stanceFootCop-stanceFootCop(1)).*100,...
                stancePhases,...
                tickLengthNorm,...
                fig_sim_xlim(2,:),...
                fig_sim_ylim(2,:),...
                simPlotColors,...
                simSeriesLineWidth(simSeries));      
      
      
  subplot('Position',subPlotSplit(3,:));
    if(simSeries==1)
      plot(expTime./expTime(end), ...
       expGrf(:,idxExpGrfZFootL)./subjectBodyWeight,'Color',expPlotColors,...
       'LineWidth',expLineWidth);
      hold on;
      plot(expTime./expTime(end), ...
       expGrf(:,idxExpGrfXFootL)./subjectBodyWeight,'Color',expPlotColors,...
       'LineWidth',expLineWidth);
      hold on;
      
    end
      plot(stanceTime./simTimeStanceEnd,...
        stanceFootGrf(:,2)./subjectBodyWeight,'Color',simPlotColors,...
        'LineWidth',simSeriesLineWidth(simSeries));
      hold on; 
      fig_sim = addPhaseMarkings(fig_sim, stanceTime./simTimeStanceEnd, ...
                stanceFootGrf(:,2)./subjectBodyWeight,...
                stancePhases,...
                tickLengthNorm,...
                fig_sim_xlim(3,:),...
                fig_sim_ylim(3,:),...
                simPlotColors,...
                simSeriesLineWidth(simSeries));        
      
      plot(stanceTime./simTimeStanceEnd,...
        stanceFootGrf(:,1)./subjectBodyWeight,'Color',simPlotColors,...
        'LineWidth',simSeriesLineWidth(simSeries));
      hold on;    
      fig_sim = addPhaseMarkings(fig_sim, stanceTime./simTimeStanceEnd, ...
                stanceFootGrf(:,1)./subjectBodyWeight,...
                stancePhases,...
                tickLengthNorm,...
                fig_sim_xlim(3,:),...
                fig_sim_ylim(3,:),...
                simPlotColors,...
                simSeriesLineWidth(simSeries));        
      
  %figure(fig_stanceLegQ);
  
  

  for z=1:1:3    
    subplot('Position',subPlotSplit(7-z,:));    
      if(simSeries==1)
        if(z==1)
          lineExpStanceLegQ = plot(expTime./expTime(end), ...
           expQ(:,idxExpStanceLegQ(z)).*(180/pi),'Color',expPlotColors,...
           'LineWidth',expLineWidth);
          hold on;
        else
           plot(expTime./expTime(end), ...
                expQ(:,idxExpStanceLegQ(z)).*(180/pi),'Color',expPlotColors,...
                'LineWidth',expLineWidth);
          hold on;
        end
      end
  
      if(z == 1)
        fig_stanceLegQ_lineHandles(simSeries).h = ...
            plot(stanceTime./simTimeStanceEnd,...
                 stanceLegQ(:,z).*(180/pi),'Color',simPlotColors,...
        'LineWidth',simSeriesLineWidth(simSeries));
        hold on;  
        fig_sim = addPhaseMarkings(fig_sim, stanceTime./simTimeStanceEnd, ...
                  stanceLegQ(:,z).*(180/pi),...
                  stancePhases,...
                  tickLengthNorm,...
                  fig_sim_xlim(7-z,:),...
                  fig_sim_ylim(7-z,:),...
                  simPlotColors,...
                  simSeriesLineWidth(simSeries));        
        
        
      else
        plot(stanceTime./simTimeStanceEnd,...
             stanceLegQ(:,z).*(180/pi),'Color',simPlotColors,...
        'LineWidth',simSeriesLineWidth(simSeries));
        hold on; 
        fig_sim = addPhaseMarkings(fig_sim, stanceTime./simTimeStanceEnd, ...
                  stanceLegQ(:,z).*(180/pi),...
                  stancePhases,...
                  tickLengthNorm,...
                  fig_sim_xlim(7-z,:),...
                  fig_sim_ylim(7-z,:),...
                  simPlotColors,...
                  simSeriesLineWidth(simSeries));        
        
      end
      
      
  end
  
  
  figure(fig_act);
  for z=1:1:6
    subplot('Position',subPlotSplit(z,:));
    plot(stanceTime./simTimeStanceEnd,...
         stanceLegAct(:,z),'Color',simPlotColors,...
         'LineWidth',simSeriesLineWidth(simSeries));
    hold on;
  end
  
  figure(fig_stancePhases);
  plot( stanceTime./simTimeStanceEnd,...
        stancePhases(:,1),'Color',simPlotColors,...
        'LineWidth',simSeriesLineWidth(simSeries));
  hold on;
  
  
end

tablePreFix='';
if(flag_0lsq_1ocp==0)
  tablePreFix = 'tracking';
else
  tablePreFix = 'prediction';  
end

%Output the foot error table
fnameTbl  = [outputTableFolder,tablePreFix,'Error','FootTable','.csv'];
fid = fopen(fnameTbl,'w');
fprintf(fid,'%s\n',errorTableFootColumnLabels);  
for( z = 1:1:size(errorTableFoot,1))
  fprintf(fid,'%s, %1.3f, %1.3f\n', ...
    errorTableFootRowLabels{z}, errorTableFoot(z,1),errorTableFoot(z,2));
end
fclose(fid);

%Output the stance leg joint error table
fnameTbl  = [outputTableFolder,tablePreFix,'Error','StanceLegQ','.csv'];
fid = fopen(fnameTbl,'w');
fprintf(fid,'%s\n',errorTableStanceQColumnLabels);  
for( z = 1:1:size(errorTableStance,1))
  fprintf(fid,'%s, %1.3f, %1.3f\n', ...
    errorTableStanceQRowLabels{z}, errorTableStance(z,1),errorTableStance(z,2));
end
fclose(fid);

%csvwrite(,errorTableStance);

figure(fig_sim);
  subplot('Position',subPlotSplit(1,:));
    xlabel('\% Stance');
    ylabel('Angle ($$^\circ$$)');
    titleH=[];
    if(flag_0lsq_1ocp==0)
      titleH=title('A. Foot Orientation (LSQ, free)');
    else
      titleH=title('A. Foot Orientation (OCP)');
    end
    set(titleH,'units','normalized');
    titlePos=get(titleH,'position');
    set(titleH, 'position', [titlePos(2)*0.5, titlePos(2), 0]);
    
    legend([fig_sim_lineHandles(1:1:end).h,...
            lineExpFootAngle],...
           {simSeriesLegendEntry{1:1:end},...
            'Exp.'},'Location','NorthWest');    
    
    legend('boxoff'); 
    
    %axis square;    
    %axis tight;    
    
    xlim(fig_sim_xlim(1,:));
    ylim(fig_sim_ylim(1,:));
    
    xticks(stanceTicks);
    xticklabels(stanceTickLabels);
    
    box off;
    
    


  subplot('Position',subPlotSplit(2,:));
    xlabel('\% Stance');
    ylabel('Dist. (cm)');
    titleH=[];
    if(flag_0lsq_1ocp==0)
      titleH=title('B. Center-of-Pressure (LSQ)');
    else
      titleH=title('B. Center-of-Pressure (OCP)');
    end
    set(titleH,'units','normalized');    
    titlePos=get(titleH,'position');
    set(titleH, 'position', [titlePos(2)*0.5, titlePos(2), 0]);


    %axis square;    
    %axis tight;    
    
    xlim(fig_sim_xlim(2,:));
    ylim(fig_sim_ylim(2,:));

    
    xticks(stanceTicks);
    xticklabels(stanceTickLabels);
    
    box off;

  subplot('Position',subPlotSplit(3,:));
    xlabel('\% Stance');
    ylabel('Force/BW (N/N)');
    titleH=[];
    if(flag_0lsq_1ocp==0)
      titleH=title('C. Ground Forces (LSQ)');
    else
      titleH=title('C. Ground Forces (OCP)');
    end
    set(titleH,'units','normalized');    
    titlePos=get(titleH,'position');
    set(titleH, 'position', [titlePos(2)*0.5, titlePos(2), 0]);

    %axis square;    
    %ax = ylim();
    %if(ax(2)>1500)
    %  ax(2)=1500;
    %end
    %xlim([0,1]);
    %ylim(fig_sim_ylim(3,:));
    xlim(fig_sim_xlim(3,:));
    ylim(fig_sim_ylim(3,:));

    
    
    xticks(stanceTicks);
    xticklabels(stanceTickLabels);
    
    %axis tight;    
    box off;
    

%figure(fig_stanceLegQ);
  subplot('Position',subPlotSplit(6,:));
    xlabel('\% Stance');
    ylabel('Angle ($$^\circ$$)');
    titleH=[];
    if(flag_0lsq_1ocp==0)
      titleH=title('F. Hip Angle (LSQ)');
    else
      titleH=title('F. Hip Angle (OCP)');
    end
    set(titleH,'units','normalized');    
    titlePos=get(titleH,'position');
    set(titleH, 'position', [titlePos(2)*0.5, titlePos(2), 0]);
   
    xlim(fig_sim_xlim(6,:));
    ylim(fig_sim_ylim(6,:));
        
   
    
    xticks(stanceTicks);
    xlim([0,1]);    
    xticklabels(stanceTickLabels);

    box off;
  subplot('Position',subPlotSplit(5,:));
    xlabel('\% Stance');
    ylabel('Angle ($$^\circ$$)');
    titleH=[];
    if(flag_0lsq_1ocp==0)
      titleH=title('E. Knee Angle (LSQ)');
    else
      titleH=title('E. Knee Angle (OCP)');
    end
    set(titleH,'units','normalized');    
    titlePos=get(titleH,'position');
    set(titleH, 'position', [titlePos(2)*0.5, titlePos(2), 0]);

    %axis square;    
    %axis tight;    
    xlim(fig_sim_xlim(5,:));
    ylim(fig_sim_ylim(5,:));

    
    xticks(stanceTicks);
    xticklabels(stanceTickLabels);
    
    box off;
  subplot('Position',subPlotSplit(4,:));
    xlabel('\% Stance');
    ylabel('Angle ($$^\circ$$)');
    
    titleH=[];
    if(flag_0lsq_1ocp==0)
      titleH=title('D. Ankle Angle (LSQ, free)');
    else
      titleH=title('D. Ankle Angle (OCP)');
    end    
    set(titleH,'units','normalized');    
    titlePos=get(titleH,'position');
    set(titleH, 'position', [titlePos(2)*0.5, titlePos(2), 0]);
   
    xlim(fig_sim_xlim(4,:));
    ylim(fig_sim_ylim(4,:));
    

    
    xticks(stanceTicks);
    xticklabels(stanceTickLabels);
    
    box off;

    
figActSubplotTitles = {'A. Hip Extension','B. Hip Flexion',...
                       'C. Knee Extension','D. Knee Flexion',...
                       'E. Ankle Extension','F. Ankle Flexion'};
    
    
figure(fig_act);
for z=1:1:6
  subplot('Position',subPlotSplit(z,:));
    xlabel('\% Stance');
    ylabel('Activation');
    
    if(flag_0lsq_1ocp==0)
      titleH=title([figActSubplotTitles{z},'(LSQ)']);
    else
      titleH=title([figActSubplotTitles{z},'(OCP)']);
    end    
    set(titleH,'units','normalized');    
    titlePos=get(titleH,'position');
    set(titleH, 'position', [titlePos(2)*0.5, titlePos(2), 0]);    
    axis square;    
    axis tight;        
    box off;
    
    if(z==1)
      legend({simSeriesLegendEntry{1:1:end}},'Location','NorthWest');  
      legend('boxoff');
    end
end  


figure(fig_stancePhases);
  xlabel('\% Stance');
  ylabel('Phase No.');

legend({simSeriesLegendEntry{1:1:end}},'Location','NorthWest');    
legend('boxoff');  

%%
%
% Plot the q's and grab their errors
% Right now this is done as is
%
%%


if(flag_usingOctave==0)
  for  z= 1:1:length(fig_handles)  
%z=1;
    figure(fig_handles(z).h );
    set(fig_handles(z).h,'Units','centimeters',...
         'PaperUnits','centimeters',...
         'PaperSize',[totalWidth totalHeight],...
         'PaperPositionMode','manual',...
        'PaperPosition',[0 0 totalWidth totalHeight]);       
         set(findall(fig_handles(z).h,'-property','FontSize'),'FontSize',10);       
         set(fig_handles(z).h,'renderer','painters');       
         print('-dpdf', outputFigName{z});  
  end
end
