# Supplementary material for: A Quick Turn of Foot: Rigid Foot-Ground Contact Models for Human Motion Prediction
Source: Front Neurorobot. 2019 Aug 7;13:62. doi: 10.3389/fnbot.2019.00062 (PMC6693511; doi:10.3389/fnbot.2019.00062)
Supplement: Supplementary file 1 [file Data_Sheet_1.ZIP › SupplementaryMaterial/resultsData/plotConfig.m]

%%
% Setup plot parameters
%%
%totalWidth = 177.13668/10; %Frontiers journal text width.
totalWidth = 277/10; %Poster width.
totalHeight= 39.2; %Same scale as an A4 sheet.

pageWidth  = totalWidth/numberOfHorizontalPlotColumns;
pageHeight = totalWidth/numberOfHorizontalPlotColumns;
if(flag_usingOctave == 0)
  set(groot, 'defaultAxesFontSize',10);
  set(groot, 'defaultTextFontSize',10);
  set(groot, 'defaultAxesLabelFontSizeMultiplier',1.0);
  set(groot, 'defaultAxesTitleFontSizeMultiplier',1.2);
  set(groot, 'defaultAxesTickLabelInterpreter','latex');
  set(groot, 'defaultLegendInterpreter','latex');
  set(groot, 'defaultTextInterpreter','latex');
  set(groot, 'defaultAxesTitleFontWeight','bold');  
  set(groot, 'defaultFigurePaperUnits','centimeters');
  set(groot, 'defaultFigurePaperSize',[27.70 39.2]);
  set(groot,'defaultFigurePaperType','A3');
end
plotHorizMarginCm = 1.5;
plotVertMarginCm  = 1.5;

plotHorizMarginSplitCm = 1.5;
plotVertMarginSplitCm  = 1.5;


plotWidth = (totalWidth-plotHorizMarginCm*(2+numberOfHorizontalPlotColumns))/numberOfHorizontalPlotColumns;
plotHeight= (totalWidth-plotHorizMarginCm*(2+numberOfHorizontalPlotColumns))/numberOfHorizontalPlotColumns;

plotWidth = plotWidth/totalWidth;
plotHeight = plotHeight/totalHeight;

%(pageHeight-plotVertMarginCm*(1+numberOfHorizontalPlotColumns))/totalHeight;

plotHorizMargin = plotHorizMarginCm/totalWidth;
plotVertMargin  = plotVertMarginCm/totalHeight;

plotHorizMarginSplit = plotHorizMarginSplitCm/totalWidth;
plotVertMarginSplit  = plotVertMarginSplitCm/totalHeight;

topLeft = [0/pageWidth pageHeight/pageHeight];

subPlotSquare = zeros(1,4);
subPlotSquare(1,1) = topLeft(1)  + plotHorizMargin;
subPlotSquare(1,2) = topLeft(2)  - plotVertMargin - plotHeight;
subPlotSquare(1,3) = plotWidth;
subPlotSquare(1,4) = plotHeight;

subPlotSplit = zeros(6,4);
subPlotSplit(1,1) = topLeft(1)  + 2*plotHorizMarginSplit;
subPlotSplit(1,2) = topLeft(2)  - 3*plotVertMarginSplit - plotHeight;
subPlotSplit(1,3) = plotWidth;
subPlotSplit(1,4) = plotHeight;

subPlotSplit(2,1) = subPlotSplit(1,1) + plotHorizMarginSplit + plotWidth;
subPlotSplit(2,2) = subPlotSplit(1,2);
subPlotSplit(2,3) = plotWidth;
subPlotSplit(2,4) = plotHeight;

subPlotSplit(3,1) = subPlotSplit(2,1) + plotHorizMarginSplit + plotWidth;
subPlotSplit(3,2) = subPlotSplit(2,2);
subPlotSplit(3,3) = plotWidth;
subPlotSplit(3,4) = plotHeight;

subPlotSplit(4,1) = topLeft(1)  + 2*plotHorizMarginSplit;
subPlotSplit(4,2) = subPlotSplit(1,2) - 3*plotVertMarginSplit - plotHeight;
subPlotSplit(4,3) = plotWidth;
subPlotSplit(4,4) = plotHeight;

subPlotSplit(5,1) = subPlotSplit(4,1) + plotHorizMarginSplit + plotWidth;
subPlotSplit(5,2) = subPlotSplit(4,2);
subPlotSplit(5,3) = plotWidth;
subPlotSplit(5,4) = plotHeight;

subPlotSplit(6,1) = subPlotSplit(5,1) + plotHorizMarginSplit + plotWidth;
subPlotSplit(6,2) = subPlotSplit(5,2);
subPlotSplit(6,3) = plotWidth;
subPlotSplit(6,4) = plotHeight;


%%
%Line config
%%
idxLineID           = 1;
idxLineMinActSq     = 2;
idxLineMinActSqExo  = 3;


lineColor             = [191 191 191;...
                         0   0   0;...
                         255   0   0]./255;                     
lineWidth             = [2,1,1];
lineType              ={'-','-','-'};

xTickTime = [0,0.5,1,1.5,2,2.5,3,3.5];
