# Supplementary material for: A Quick Turn of Foot: Rigid Foot-Ground Contact Models for Human Motion Prediction
Source: Front Neurorobot. 2019 Aug 7;13:62. doi: 10.3389/fnbot.2019.00062 (PMC6693511; doi:10.3389/fnbot.2019.00062)
Supplement: Supplementary file 1 [file Data_Sheet_1.ZIP › SupplementaryMaterial/resultsData/plotDataSeries.m]

function figH = plotDataSeries(figH, dataLabels, data, ...
                                xColLabel, yColLabelType, ...
                                yMin, yMax, yMinMaxLabel, ...
                                xScale, yScale,...
                                xOffset,yOffset,...
                                lineType,lineColor,yLabelText,...
                                subPlotField)

figure(figH);


idxX = getColumnIndex(xColLabel,dataLabels);    
idx = 1;
idxStart=0;
num = 0;

idxMap = [];

while(idx <= length(dataLabels))
    if( isempty(strfind(char(dataLabels{idx}),yColLabelType))== 0)
        if( strfind(char(dataLabels{idx}),yColLabelType) == 1)
            num=num+1;
            if(idxStart==0)
               idxStart=idx; 
            end
            idxMap = [idxMap(:); idx];
        end
    end
    idx = idx+1;
end


plotRow = floor(sqrt(num));
plotCol = ceil(num/plotRow);

if(isempty(subPlotField) == 0 && length(subPlotField)==3)
    plotRow = subPlotField(1);
    plotCol = subPlotField(2);
end    
    
for i=1:1:num
   colIdx = idxMap(i);
   colName  = char(dataLabels{colIdx});
   plotTitle = colName;
   %if(length(colName) > 12)
   % plotTitle = colName(length(yColLabelType):1:end);
   %end
   plotTitle(find(plotTitle == '_')) = ' ';

   if(isempty(subPlotField)==0 && length(subPlotField)==3)
     subplot(plotRow,plotCol,subPlotField(3));  
   elseif(isempty(subPlotField)==0 && length(subPlotField)==4)
     subplot('Position',subPlotField);
   else
     subplot(plotRow,plotCol,i);
   end
   xShift = ones(size(data(:,idxX))).*xOffset;
   yShift = ones(size(data(:,idxX))).*yOffset;

   plot((data(:,idxX)-xShift).*xScale, (data(:,colIdx)-yShift).*yScale,...
                lineType,'Color',lineColor);
   hold on;
   
   ylb = min(data(:,colIdx));
   yub = max(data(:,colIdx));
   
   if(isempty(yMin)==0)
       plot( [data(1,idxX)-xOffset;data(end,idxX)-xOffset].*xScale,...
             [yMin(i)-yOffset;yMin(i)-yOffset].*yScale,...
             lineType,'Color',lineColor);
       hold on;
       ylb = yMin(i);
   end
   if(isempty(yMax)==0)
       plot( [data(1,idxX)-xOffset;data(end,idxX)-xOffset].*xScale,...
             [yMax(i)-yOffset;yMax(i)-yOffset].*yScale,lineType,...
             'Color',lineColor);
       hold on;       
       yub = yMax(i);
   end
   
   ydelta = (yub-ylb)*0.05;
   
   if(ydelta == 0)
      ydelta = 1; 
   end
   
   %axis([min(data(:,idxX)), max(data(:,idxX)) (ylb-ydelta) (yub+ydelta) ]);
   axis tight;
   axis equal;
   axis square;
   box off;
   title(plotTitle);
   xlabel('Time (s)');
   ylabel(yLabelText);
   hold on;

end
