# Supplementary material for: A Quick Turn of Foot: Rigid Foot-Ground Contact Models for Human Motion Prediction
Source: Front Neurorobot. 2019 Aug 7;13:62. doi: 10.3389/fnbot.2019.00062 (PMC6693511; doi:10.3389/fnbot.2019.00062)
Supplement: Supplementary file 1 [file Data_Sheet_1.ZIP › SupplementaryMaterial/resultsData/addPhaseMarkings.m]

function figH = addPhaseMarkings(figH,vecX,vecY,phases,tickLengthNorm,plotXLim,plotYLim,...
                                 plotColor, lineWidth)

tickLengthX = abs(tickLengthNorm)*diff(plotXLim);
tickLengthY = abs(tickLengthNorm)*diff(plotYLim);
                               
idx = find(abs(diff(phases))>0);
idx = [2;idx;(length(phases)-1)];

xMark = zeros(2,1);
yMark = zeros(2,1);

xMarkPrev = [vecX(idx(1)); vecX(idx(1))];

flag_ellipseFoot = 0;

if(max(phases) <= 2)
  flag_ellipseFoot=1;
end

for i=2:1:length(idx)
  
  xMark(1,1) = vecX(idx(i));    
  yMark(1,1) = vecY(idx(i));
  
  dx = 0.5*(vecX(idx(i)+1)-vecX(idx(i)-1))/abs(tickLengthX);
  dy = 0.5*(vecY(idx(i)+1)-vecY(idx(i)-1))/abs(tickLengthY);
  
  dydxNorm = sqrt(dx*dx+dy*dy);
  dx = dx/dydxNorm;
  dy = dy/dydxNorm;
  
  
  xMark(2,1) = vecX(idx(i))-tickLengthX*dy;
  yMark(2,1) = vecY(idx(i))+tickLengthY*dx;

  xLabel(1,1) = 0.5*(  xMark(1,1)...
                      +xMarkPrev(1,1));
  idxLabel = 0;
  for j=idx(i-1):1:idx(i)
    if(vecX(j) <= xLabel(1,1))
      idxLabel = j;
    end
  end
  
  dx = 0.5*(vecX(idxLabel+1)-vecX(idxLabel-1))/abs(tickLengthX);
  dy = 0.5*(vecY(idxLabel+1)-vecY(idxLabel-1))/abs(tickLengthY);
  
  dydxNorm = sqrt(dx*dx+dy*dy);
  dx = dx/dydxNorm;
  dy = dy/dydxNorm;
  
  
  xLabel = vecX(idxLabel);% - tickLengthX*dy;
  yLabel = vecY(idxLabel);% + tickLengthY*dx;

  txtLabel = num2str(phases(idx(i)-1));
  
  tickSign = -1;
  yMaxIdx = 2;
  if(tickLengthNorm < 0)
    tickSign = 1;
    yMaxIdx = 1;
  end
  
  plot(vecX(idx(i)),vecY(idx(i)),...
    'o','Color',plotColor,'MarkerSize',2,'MarkerFaceColor',[1,1,1]);
  hold on;  
  %plot([xMark(1,1);xMark(1,1)],[plotYLim(1,yMaxIdx);plotYLim(1,yMaxIdx)+tickSign*tickLengthY],...
  %  'o','Color',plotColor,'MarkerSize',2,'MarkerFaceColor',[1,1,1]);
  %hold on;
  
  hAlignment = 'center';
  
  if(flag_ellipseFoot==1)
    switch phases(idx(i)-1)
      case 1
        txtLabel = '2e';
      case 2
        txtLabel = '3e';
      otherwise
        assert(0);        
    end    
  else
    switch phases(idx(i)-1)
      case 1
        txtLabel = '2c';
        hAlignment = 'center';
      case 2
        txtLabel = '-';
      case 3
        txtLabel = '4c';
        hAlignment = 'left';
      case 4
        txtLabel = '5c';
      case 5
        txtLabel = '6c';
                
      otherwise
        assert(0);        
    end
    
    
  end
  
  
  
  text(xLabel,plotYLim(1,yMaxIdx)+tickSign*tickLengthY,txtLabel,...
      'Color',plotColor,'FontSize',6, 'HorizontalAlignment',hAlignment);
  hold on;
    
  
  
  xMarkPrev = xMark;
  
end
