# Supplementary material for: A Quick Turn of Foot: Rigid Foot-Ground Contact Models for Human Motion Prediction
Source: Front Neurorobot. 2019 Aug 7;13:62. doi: 10.3389/fnbot.2019.00062 (PMC6693511; doi:10.3389/fnbot.2019.00062)
Supplement: Supplementary file 1 [file Data_Sheet_1.ZIP › SupplementaryMaterial/resultsData/extractNumberFromStringColumn.m]

function columnVector = extractNumberFromStringColumn(dataBovi2011,rowRange,columnIndex)

columnVector = zeros(length(rowRange),1);

for i=1:1:length(rowRange)
  entry = dataBovi2011.data{columnIndex}{rowRange(i,1),1};
  entryMask = isstrprop(entry,'digit');
  for j=1:1:length(entry)
    if(entryMask(1,j)==0 && isempty(strcmp(entry(1,j),'.'))==0)
      entry(1,j)=' ';
    end
  end
  columnVector(i,1) = str2double(entry);
  
end
