# Supplementary material for: A Quick Turn of Foot: Rigid Foot-Ground Contact Models for Human Motion Prediction
Source: Front Neurorobot. 2019 Aug 7;13:62. doi: 10.3389/fnbot.2019.00062 (PMC6693511; doi:10.3389/fnbot.2019.00062)
Supplement: Supplementary file 1 [file Data_Sheet_1.ZIP › SupplementaryMaterial/resultsData/ExpData/f510f583/qIK.csv]

0	0.00453874	0.936895	0.20804	-0.559947	0.404337	-0.0645055	-0.222498	0.949437	0.222055
0.02	0.0281179	0.942079	0.205162	-0.520571	0.38624	-0.0804055	-0.279186	1.00556	0.189863
0.04	0.0513431	0.947121	0.201856	-0.478843	0.362657	-0.0918347	-0.33305	1.04394	0.13922
0.06	0.0742532	0.951832	0.19861	-0.436327	0.335743	-0.0997123	-0.383424	1.06259	0.0811354
0.08	0.096856	0.956024	0.195863	-0.394546	0.307773	-0.105228	-0.42993	1.0609	0.0247084
0.1	0.119167	0.95953	0.193866	-0.354672	0.280898	-0.109583	-0.472192	1.03928	-0.024509
0.12	0.141251	0.962228	0.192497	-0.31716	0.256777	-0.113853	-0.509471	0.998648	-0.0643705
0.14	0.163219	0.964057	0.191289	-0.281698	0.236291	-0.118941	-0.540681	0.940127	-0.0950769
0.16	0.185197	0.965009	0.189716	-0.247567	0.219502	-0.125481	-0.564728	0.864848	-0.11796
0.18	0.2073	0.965118	0.187467	-0.214011	0.205827	-0.133707	-0.580788	0.773849	-0.134461
0.2	0.229652	0.964443	0.184426	-0.18031	0.194283	-0.14347	-0.588248	0.668073	-0.145468
0.22	0.252424	0.96304	0.180394	-0.145539	0.183747	-0.154424	-0.586519	0.548819	-0.151085
0.24	0.275856	0.960934	0.174868	-0.108466	0.173248	-0.166204	-0.575277	0.41907	-0.151018
0.26	0.300171	0.958112	0.167429	-0.068274	0.162471	-0.178527	-0.555837	0.285825	-0.145777
0.28	0.325371	0.954579	0.158616	-0.0260583	0.15248	-0.191114	-0.532791	0.161541	-0.137962
0.3	0.351134	0.950454	0.149906	0.0149258	0.145954	-0.203413	-0.512635	0.0606139	-0.131152
0.32	0.377051	0.945972	0.142502	0.0511802	0.146268	-0.214434	-0.499787	-0.00731911	-0.126464
0.34	0.402895	0.941376	0.136668	0.0805904	0.156179	-0.222753	-0.495186	-0.0396067	-0.121367
0.36	0.428668	0.936861	0.131958	0.102565	0.17719	-0.226468	-0.497632	-0.0387484	-0.111404
0.38	0.454494	0.932584	0.127565	0.11742	0.209823	-0.223155	-0.504964	-0.010583	-0.0924867
0.4	0.480475	0.928709	0.12269	0.125431	0.254411	-0.210002	-0.514795	0.0373821	-0.0634884
0.42	0.506585	0.925414	0.116924	0.126022	0.311633	-0.184232	-0.525187	0.0980112	-0.028375
0.44	0.53264	0.922858	0.110436	0.117699	0.382215	-0.143752	-0.534894	0.165656	0.00442809
0.46	0.558334	0.921128	0.103824	0.098847	0.465829	-0.0879909	-0.542904	0.235443	0.0259425
0.48	0.583315	0.920238	0.0978068	0.0688438	0.559919	-0.0191515	-0.54801	0.302286	0.0309269
0.5	0.607297	0.920163	0.0929523	0.0287047	0.659583	0.0563043	-0.548991	0.361323	0.0194497
0.52	0.630159	0.920889	0.0895517	-0.0192303	0.758926	0.127464	-0.545057	0.409115	-0.00441021
0.54	0.651947	0.922406	0.0877473	-0.0723925	0.852691	0.181815	-0.536192	0.444237	-0.0349272
0.56	0.67279	0.924681	0.0877125	-0.12882	0.936743	0.210078	-0.523155	0.466976	-0.0667429
0.58	0.692827	0.927624	0.0895849	-0.187131	1.00771	0.209539	-0.50703	0.47861	-0.0960232
0.6	0.712177	0.931094	0.0933431	-0.246159	1.06274	0.18409	-0.488788	0.480779	-0.120747
0.62	0.730937	0.934908	0.098848	-0.30475	1.09961	0.141786	-0.469203	0.475209	-0.140404
0.64	0.749188	0.938854	0.105942	-0.361732	1.117	0.0915921	-0.448967	0.463661	-0.155492
0.66	0.767013	0.942708	0.114393	-0.41585	1.11456	0.0410665	-0.428665	0.447925	-0.167052
0.68	0.784498	0.946264	0.123758	-0.465715	1.09276	-0.00449149	-0.408614	0.429753	-0.176335
0.7	0.801741	0.949355	0.133328	-0.509857	1.05265	-0.0420407	-0.388759	0.410737	-0.184563
0.72	0.818841	0.951865	0.142331	-0.546973	0.99563	-0.0704019	-0.368847	0.392221	-0.192772
0.74	0.835879	0.953723	0.150252	-0.576273	0.923253	-0.0897611	-0.348776	0.375308	-0.201749
0.76	0.852913	0.954899	0.156982	-0.597584	0.83712	-0.101304	-0.328747	0.360837	-0.212041
0.78	0.869997	0.955401	0.162646	-0.611098	0.738831	-0.106822	-0.309019	0.34927	-0.223963
0.8	0.887205	0.955271	0.167276	-0.616949	0.629941	-0.108124	-0.289518	0.34061	-0.237596
0.82	0.904655	0.954569	0.170564	-0.614948	0.512098	-0.106447	-0.269599	0.334453	-0.252825
0.84	0.922512	0.953355	0.17184	-0.604794	0.387769	-0.102302	-0.248096	0.330165	-0.26942
0.86	0.940936	0.951662	0.170475	-0.587179	0.261921	-0.0961466	-0.223899	0.327129	-0.287102
0.88	0.959958	0.949515	0.166695	-0.565333	0.143551	-0.0896135	-0.197075	0.325072	-0.305479
0.9	0.979398	0.946978	0.161844	-0.544661	0.0439622	-0.0854648	-0.169309	0.324205	-0.323862
0.92	0.999017	0.944187	0.157335	-0.52956	-0.0282994	-0.0854517	-0.142512	0.324849	-0.341204
0.94	1.01872	0.941295	0.153652	-0.521278	-0.070353	-0.0888202	-0.117365	0.327007	-0.356327
0.96	1.03859	0.938414	0.15048	-0.518618	-0.0841941	-0.0926947	-0.0933861	0.33034	-0.3682
0.98	1.05879	0.935613	0.147306	-0.519362	-0.0752454	-0.0928906	-0.0697663	0.33445	-0.376017
1	1.07942	0.932956	0.143991	-0.521415	-0.051002	-0.0850201	-0.0463247	0.339314	-0.37909
1.02	1.10047	0.930544	0.141113	-0.523795	-0.0189265	-0.066357	-0.0242211	0.345743	-0.376667
1.04	1.12172	0.928523	0.139792	-0.526994	0.0158923	-0.0375919	-0.00588341	0.355507	-0.367843
1.06	1.1429	0.927056	0.140981	-0.532167	0.0515083	-0.0029518	0.00599097	0.370948	-0.351651
1.08	1.16374	0.926282	0.144682	-0.53959	0.0877366	0.031605	0.00973168	0.394276	-0.327315
1.1	1.1841	0.926284	0.149672	-0.547678	0.124097	0.0609004	0.00539294	0.42694	-0.294519
1.12	1.20396	0.92707	0.154037	-0.553499	0.158979	0.0820423	-0.00562404	0.469362	-0.253744
1.14	1.22328	0.928557	0.156232	-0.554498	0.190436	0.0942345	-0.0217312	0.521028	-0.206661
1.16	1.24202	0.93059	0.155891	-0.550006	0.217454	0.0977201	-0.0421137	0.580675	-0.156451
1.18	1.26005	0.932978	0.153764	-0.541259	0.240334	0.093154	-0.0666748	0.646275	-0.107794
1.2	1.2773	0.935548	0.150958	-0.530159	0.26001	0.08172	-0.0952303	0.71496	-0.0663177
1.22	1.29377	0.938179	0.148205	-0.517985	0.277117	0.0653811	-0.126921	0.783252	-0.0372997
1.24	1.30952	0.940809	0.145709	-0.505056	0.291566	0.0466295	-0.160426	0.847596	-0.0239642
1.26	1.32461	0.943409	0.14352	-0.491292	0.302829	0.0277552	-0.194631	0.904825	-0.0263008
1.28	1.33909	0.945956	0.141859	-0.476803	0.310462	0.0102667	-0.228973	0.952399	-0.0413185
1.3	1.353	0.948417	0.141009	-0.461911	0.314423	-0.0051528	-0.263152	0.9885	-0.0645518
1.32	1.36638	0.950757	0.141028	-0.446866	0.315097	-0.0183984	-0.296701	1.01207	-0.0917742
1.34	1.37928	0.952941	0.141721	-0.431788	0.313184	-0.029729	-0.328957	1.02276	-0.119885
1.36	1.39174	0.954938	0.142915	-0.416897	0.309557	-0.0396182	-0.359384	1.0208	-0.1468
1.38	1.4038	0.956722	0.144625	-0.402618	0.305126	-0.0486248	-0.387778	1.00683	-0.170981
1.4	1.41548	0.958267	0.146934	-0.389398	0.300701	-0.0572817	-0.41412	0.98164	-0.191203
1.42	1.42682	0.959561	0.149787	-0.377425	0.296851	-0.0659983	-0.438311	0.94612	-0.206619
1.44	1.43782	0.960609	0.152944	-0.36654	0.293832	-0.074995	-0.460081	0.901246	-0.216914
1.46	1.44855	0.961429	0.156095	-0.356362	0.291628	-0.0842882	-0.479099	0.848148	-0.222322
