# Supplementary material for: A Quick Turn of Foot: Rigid Foot-Ground Contact Models for Human Motion Prediction
Source: Front Neurorobot. 2019 Aug 7;13:62. doi: 10.3389/fnbot.2019.00062 (PMC6693511; doi:10.3389/fnbot.2019.00062)
Supplement: Supplementary file 1 [file Data_Sheet_1.ZIP › SupplementaryMaterial/resultsData/ExpData/f510f583/grf.ff]

0	0.15575	0	-0.009999	-102.28	0	820.81	0	0	0	-0.84385	0	-0.011506	-0.0018759	0	-0.018735	0	0	0
0.02	0.16593	0	-0.009999	-89.041	0	790.45	0	0	0	0.28523	0	-0.011506	0.0093732	0	-0.058974	0	0	0
0.04	0.17741	0	-0.009999	-76.021	0	751.7	0	0	0	0.50971	0	-0.011506	0.017758	0	-0.09436	0	0	0
0.06	0.19004	0	-0.009999	-64.28	0	711.08	0	0	0	0.5775	0	-0.011506	0.017622	0	-0.099024	0	0	0
0.08	0.20336	0	-0.009999	-54.394	0	674.64	0	0	0	0.4309	0	-0.011506	0.0084568	0	-0.047663	0	0	0
0.1	0.21656	0	-0.009999	-46.391	0	646.74	0	0	0	1.0632	0	-0.011506	-0.015184	0	0.068735	0	0	0
0.12	0.2287	0	-0.009999	-39.854	0	629.57	0	0	0	0.8966	0	-0.011506	-0.058976	0	0.25289	0	0	0
0.14	0.239	0	-0.009999	-34.086	0	623.46	0	0	0	0.86758	0	-0.011506	-0.12329	0	0.48624	0	0	0
0.16	0.24703	0	-0.009999	-28.3	0	627.61	0	0	0	0.86598	0	-0.011506	-0.198	0	0.67485	0	0	0
0.18	0.2528	0	-0.009999	-21.847	0	640.31	0	0	0	0.90665	0	-0.011506	-0.25768	0	0.61241	0	0	0
0.2	0.25674	0	-0.009999	-14.299	0	658.96	0	0	0	-1.4548	0	-0.011506	-0.25503	0	-0.042809	0	0	0
0.22	0.25941	0	-0.009999	-5.3493	0	680.42	0	0	0	0.72291	0	-0.011506	-0.098944	0	-1.72	0	0	0
0.24	0.26133	0	-0.009999	5.2514	0	701.9	0	0	0	0.76862	0	-0.011506	0.34475	0	-4.8168	0	0	0
0.26	0.26289	0	-0.009999	17.627	0	721.63	0	0	0	0.78887	0	-0.011506	1.2152	0	-9.4027	0	0	0
0.28	0.26434	0	-0.009999	31.681	0	738.81	0	0	0	0.80524	0	-0.011506	2.5849	0	-14.709	0	0	0
0.3	0.26587	0	-0.009999	47.045	0	752.96	0	0	0	0.8258	0	-0.011506	4.3176	0	-18.452	0	0	0
0.32	0.2676	0	-0.009999	63.119	0	762.81	0	0	0	0.87166	0	-0.011506	5.8591	0	-16.076	0	0	0
0.34	0.26964	0	-0.009999	79.136	0	765.43	0	0	0	7.703	0	-0.011506	5.9814	0	-0.30088	0	0	0
0.36	0.27205	0	-0.009999	94.127	0	755.96	0	0	0	0.72068	0	-0.011506	2.5794	0	38.288	0	0	0
0.38	0.27488	0	-0.009999	106.73	0	728.42	0	0	0	0.76782	0	-0.011506	-7.2894	0	108.49	0	0	0
0.4	0.27819	0	-0.009999	114.95	0	677.38	0	0	0	0.78843	0	-0.011506	-26.682	0	212.82	0	0	0
0.42	0.28209	0	-0.009999	116.33	0	600.29	0	0	0	0.80365	0	-0.011506	-56.221	0	343.5	0	0	0
0.44	0.2867	0	-0.009999	108.95	0	499.83	0	0	0	0.81724	0	-0.011506	-91.906	0	485.32	0	0	0
0.46	0.29218	0	-0.009999	92.804	0	385.01	0	0	0	0.82987	0	-0.011506	-127.42	0	619.94	0	0	0
0.48	0.29874	0	-0.009999	70.614	0	269.47	0	0	0	0.84138	0	-0.011506	-156.99	0	734.35	0	0	0
0.5	0.30692	0	-0.009999	46.945	0	167.26	0	0	0	0.85128	0	-0.011506	-176.51	0	823.78	0	0	0
0.52	0.31852	0	-0.009999	26.252	0	88.018	0	0	0	0.85934	0	-0.011506	-184.27	0	886.43	0	0	0
0.54	0.34205	0	-0.009999	11.161	0	34.564	0	0	0	0.86577	0	-0.011506	-181.25	0	921.08	0	0	0
0.56	0	0	0	0	0	0	0	0	0	0.87114	0	-0.011506	-170.29	0	928.52	0	0	0
0.58	0	0	0	0	0	0	0	0	0	0.87599	0	-0.011506	-154.52	0	913.03	0	0	0
0.6	0	0	0	0	0	0	0	0	0	0.88067	0	-0.011506	-136.4	0	880.98	0	0	0
0.62	0	0	0	0	0	0	0	0	0	0.88538	0	-0.011506	-117.72	0	839.03	0	0	0
0.64	0	0	0	0	0	0	0	0	0	0.89022	0	-0.011506	-99.78	0	793.41	0	0	0
0.66	0	0	0	0	0	0	0	0	0	0.89523	0	-0.011506	-83.477	0	749.5	0	0	0
0.68	0	0	0	0	0	0	0	0	0	0.90034	0	-0.011506	-69.282	0	711.65	0	0	0
0.7	0	0	0	0	0	0	0	0	0	0.90545	0	-0.011506	-57.24	0	683	0	0	0
0.72	0	0	0	0	0	0	0	0	0	0.91042	0	-0.011506	-47.149	0	665.4	0	0	0
0.74	0	0	0	0	0	0	0	0	0	0.91523	0	-0.011506	-38.723	0	659.16	0	0	0
0.76	0	0	0	0	0	0	0	0	0	0.91989	0	-0.011506	-31.617	0	663.22	0	0	0
0.78	0	0	0	0	0	0	0	0	0	0.92449	0	-0.011506	-25.406	0	675.49	0	0	0
0.8	0	0	0	0	0	0	0	0	0	0.92912	0	-0.011506	-19.634	0	693.24	0	0	0
0.82	0	0	0	0	0	0	0	0	0	0.93389	0	-0.011506	-13.907	0	713.62	0	0	0
0.84	0	0	0	0	0	0	0	0	0	0.93893	0	-0.011506	-8.0139	0	734.33	0	0	0
0.86	0	0	0	0	0	0	0	0	0	0.94432	0	-0.011506	-1.8907	0	753.89	0	0	0
0.88	0	0	0	0	0	0	0	0	0	0.95002	0	-0.011506	4.5508	0	771.45	0	0	0
0.9	0	0	0	0	0	0	0	0	0	0.95585	0	-0.011506	11.484	0	786.42	0	0	0
0.92	0	0	0	0	0	0	0	0	0	0.96157	0	-0.011506	19.132	0	798.12	0	0	0
0.94	0	0	0	0	0	0	0	0	0	0.96698	0	-0.011506	27.677	0	805.62	0	0	0
0.96	0	0	0	0	0	0	0	0	0	0.97193	0	-0.011506	37.127	0	807.56	0	0	0
0.98	0	0	0	0	0	0	0	0	0	0.97642	0	-0.011506	47.297	0	802.11	0	0	0
1	0	0	0	0	0	0	0	0	0	0.98047	0	-0.011506	57.76	0	786.95	0	0	0
1.02	0	0	0	0	0	0	0	0	0	0.9842	0	-0.011506	67.627	0	759.01	0	0	0
1.04	0	0	0	0	0	0	0	0	0	0.98781	0	-0.011506	75.466	0	714.95	0	0	0
1.06	0	0	0	0	0	0	0	0	0	0.99154	0	-0.011506	79.59	0	652.58	0	0	0
1.08	0	0	0	0	0	0	0	0	0	0.99562	0	-0.011506	78.656	0	572.28	0	0	0
1.1	0	0	0	0	0	0	0	0	0	1.0003	0	-0.011506	72.266	0	477.74	0	0	0
1.12	0	0	0	0	0	0	0	0	0	1.0056	0	-0.011506	61.233	0	375.82	0	0	0
1.14	0	0	0	0	0	0	0	0	0	1.0118	0	-0.011506	47.361	0	275.31	0	0	0
1.16	0	0	0	0	0	0	0	0	0	1.0191	0	-0.011506	32.861	0	184.91	0	0	0
1.18	0	0	0	0	0	0	0	0	0	1.0284	0	-0.011506	19.735	0	111.08	0	0	0
1.2	0	0	0	0	0	0	0	0	0	1.0421	0	-0.011506	9.4358	0	56.734	0	0	0
1.22	0	0	0	0	0	0	0	0	0	1.0725	0	-0.011506	2.6416	0	21.218	0	0	0
1.24	0	0	0	0	0	0	0	0	0	1.589	0	-0.011506	-0.88263	0	1.3891	0	0	0
1.26	0	0	0	0	0	0	0	0	0	0.95465	0	-0.011506	-2.109	0	-7.1317	0	0	0
1.28	0	0	0	0	0	0	0	0	0	0.99479	0	-0.011506	-2.0778	0	-8.8354	0	0	0
1.3	0	0	0	0	0	0	0	0	0	1.0099	0	-0.011506	-1.5404	0	-7.2907	0	0	0
1.32	0	0	0	0	0	0	0	0	0	1.0194	0	-0.011506	-0.93045	0	-4.791	0	0	0
1.34	0	0	0	0	0	0	0	0	0	1.0261	0	-0.011506	-0.44148	0	-2.529	0	0	0
1.36	0	0	0	0	0	0	0	0	0	1.0244	0	-0.011506	-0.12374	0	-0.94503	0	0	0
1.38	0	0	0	0	0	0	0	0	0	0.67875	0	-0.011506	0.043398	0	-0.053094	0	0	0
1.4	0	0	0	0	0	0	0	0	0	1.15	0	-0.011506	0.10582	0	0.31108	0	0	0
1.42	0	0	0	0	0	0	0	0	0	1.1947	0	-0.011506	0.10857	0	0.3399	0	0	0
1.44	0	0	0	0	0	0	0	0	0	1.3491	0	-0.011506	0.08308	0	0.21765	0	0	0
1.46	0	0	0	0	0	0	0	0	0	1.9737	0	-0.011506	0.047524	0	0.078758	0	0	0
