# Supplementary material for: A Quick Turn of Foot: Rigid Foot-Ground Contact Models for Human Motion Prediction
Source: Front Neurorobot. 2019 Aug 7;13:62. doi: 10.3389/fnbot.2019.00062 (PMC6693511; doi:10.3389/fnbot.2019.00062)
Supplement: Supplementary file 1 [file Data_Sheet_1.ZIP › SupplementaryMaterial/resultsData/CircleCircleFoot/Tracking/data.txt]

0.000000000000	0.477366779100	0.938734489046	0.136907121185	0.059823354139	0.368650590639	-0.447529132684	-0.550539861800	0.110264306677	-0.314405962345	1.065546936365	-0.114343954361	-0.030104203409	0.759322920718	0.534310149965	0.753756081689	-0.907927723236	2.115398358677	6.019263870955	0.235750687156	0.019659510984	0.269883957007	0.391604940823	0.849183640979	0.013294680946	0.172023095460	0.265567181328	0.021529608081	0.387030862450	0.230770740137	0.004666353401	-0.000000064193	-0.000000051463	-0.000000013322	0.366338671505	-0.000000031241	0.648531805820	1.000000032053	-0.000000007408	0.074504424548	0.093746106774	0.000000000000	0.400791232219	0.574837056737	-0.000000048783	0.000000000000	0.000000000000	0.000000000000	7.495877171119	-18.015631490372
0.000300000000	0.477686780085	0.938700194952	0.136897227889	0.060054388298	0.368806861564	-0.447302471293	-0.550810649701	0.110898797415	-0.312601995342	1.067781926320	-0.114287705472	-0.035816226621	0.780713675198	0.507779236026	0.757296911720	-0.897381217942	2.114568109704	6.007137228452	0.233584539828	0.022841354462	0.267407451192	0.393950710178	0.850568406429	0.013172525408	0.171144406618	0.263984124894	0.021333335867	0.387149145172	0.233905673963	0.004669489280	0.000319936791	0.000392434760	-0.000000013352	0.365567695419	0.000710276749	0.645282479989	0.999786987582	-0.000000007388	0.078273344935	0.092808645525	0.000336478056	0.399019605920	0.569088686103	0.009999952125	0.000000000000	0.000000000000	0.000000000000	6.596907296588	-17.098317514870
0.000600000000	0.478007441756	0.938665913856	0.136885651987	0.060291669450	0.368955425561	-0.447074768009	-0.551078323420	0.111533063461	-0.310801705830	1.069951915848	-0.114257127081	-0.041322868900	0.800975471283	0.482922145445	0.760703023386	-0.887163622793	2.113897070227	5.994752319824	0.231438295703	0.025986878262	0.264960226767	0.396245070140	0.851938490727	0.013051492272	0.170308421387	0.262407000380	0.021141958721	0.387250062849	0.236958985353	0.004764479318	0.000640598463	0.000785636476	-0.000000013382	0.364796719332	0.001420584740	0.642033154158	0.999573943112	-0.000000007368	0.082042265322	0.091871184277	0.000672956111	0.397247979620	0.563340315470	0.019999953034	0.000000000000	0.000000000000	0.000000000000	5.725232359513	-16.204976869978
0.000900000000	0.478328744969	0.938631638214	0.136872453949	0.060534864206	0.369096777188	-0.446846062357	-0.551342979077	0.112167149643	-0.309005166860	1.072059253980	-0.114251167755	-0.046631693144	0.820143503062	0.459688444115	0.763980349458	-0.877258068165	2.113365916898	5.982138269935	0.229311771905	0.029096416100	0.262542014686	0.398488493074	0.853294028769	0.012931571224	0.169514747395	0.260835753281	0.020955431665	0.387333775036	0.239931424279	0.004950479533	0.000961901676	0.001179555233	-0.000000013413	0.364025743246	0.002130892730	0.638783828327	0.999360898641	-0.000000007348	0.085811185708	0.090933723028	0.001009434167	0.395476353321	0.557591944836	0.029999953943	0.000000000000	0.000000000000	0.000000000000	4.879607374294	-15.335790117433
0.001200000000	0.478650671271	0.938597360797	0.136857692022	0.060783649615	0.369231396016	-0.446616392090	-0.551604707855	0.112801095202	-0.307212443103	1.074106210379	-0.114268789511	-0.051749993422	0.838252153973	0.438028643889	0.767134770059	-0.867648478147	2.112956709690	5.969321828089	0.227204787238	0.032170298625	0.260152548375	0.400681447003	0.854635154209	0.012812752046	0.168762995872	0.259270329595	0.020773710135	0.387400439824	0.242823733822	0.005226653696	0.001283827977	0.001574191641	-0.000000013443	0.363254767159	0.002841200720	0.635534502497	0.999147854170	-0.000000007328	0.089580106095	0.089996261780	0.001345912223	0.393704727021	0.551843574202	0.039999954851	0.000000000000	0.000000000000	0.000000000000	4.058879048978	-14.490904772094
0.001500000000	0.478973202877	0.938563074685	0.136841422301	0.061037712923	0.369359746905	-0.446385793203	-0.551863596226	0.113434934197	-0.305423591546	1.076094979609	-0.114308967763	-0.056684810379	0.855335034419	0.417894165297	0.770172111416	-0.858319528037	2.112652814260	5.956327516153	0.225117162171	0.035208853450	0.257791563709	0.402824395653	0.855961999476	0.012695024615	0.168052781623	0.257710675814	0.020596749976	0.387450213848	0.245636650234	0.005592173262	0.001606359584	0.001969545424	-0.000000013473	0.362483791073	0.003551508711	0.632285176666	0.998934809699	-0.000000007309	0.093349026481	0.089058800531	0.001682390278	0.391933100722	0.546095203569	0.049999955760	0.000000000000	0.000000000000	0.000000000000	3.261975460107	-13.670434878260
0.001800000000	0.479296322652	0.938528773262	0.136823698804	0.061296751347	0.369482280275	-0.446154299953	-0.552119726173	0.114068695880	-0.303638662134	1.078027684883	-0.114370691318	-0.061442944877	0.871425013058	0.399237308207	0.773098144334	-0.849256605690	2.112438829619	5.943177766405	0.223048718821	0.038212405175	0.255458798990	0.404917798485	0.857274695779	0.012578378898	0.167383722991	0.256156738923	0.020424507440	0.387483252307	0.248370903002	0.006046217298	0.001929479359	0.002365615467	-0.000000013503	0.361712814986	0.004261816701	0.629035850835	0.998721765228	-0.000000007289	0.097117946868	0.088121339283	0.002018868334	0.390161474422	0.540346832935	0.059999956669	0.000000000000	0.000000000000	0.000000000000	2.487897172952	-12.874460657846
0.002100000000	0.479620014087	0.938494450215	0.136804573544	0.061560471858	0.369599432366	-0.445921944875	-0.552373175397	0.114702405060	-0.301857698380	1.079906381355	-0.114452962414	-0.066030970091	0.886554242587	0.382011229425	0.775918582448	-0.840445776245	2.112300520607	5.929893050009	0.220999280942	0.041181275420	0.253153994926	0.406962110744	0.858573373124	0.012462804956	0.166755441826	0.254608466392	0.020256939179	0.387499708970	0.251027214912	0.006587972416	0.002253170794	0.002762399867	-0.000000013533	0.360941838899	0.004972124691	0.625786525004	0.998508720758	-0.000000007269	0.100886867255	0.087183878034	0.002355346390	0.388389848123	0.534598462301	0.069999957578	0.000000000000	0.000000000000	0.000000000000	1.735709591835	-12.103028105086
0.002400000000	0.479944261279	0.938460099528	0.136784096597	0.061828590965	0.369711625489	-0.445688758798	-0.552624017518	0.115336082444	-0.300080737935	1.081733059004	-0.114554796802	-0.070455242256	0.900754180636	0.366169926488	0.778639080305	-0.831873749890	2.112224754743	5.916491996933	0.218968673905	0.044115782848	0.250876894605	0.408957783485	0.859858160321	0.012348292943	0.166167563452	0.253065806177	0.020094002246	0.387499736197	0.253606302106	0.007216632701	0.002577417986	0.003159895981	-0.000000013563	0.360170862813	0.005682432682	0.622537199173	0.998295676287	-0.000000007249	0.104655787641	0.086246416786	0.002691824445	0.386618221823	0.528850091668	0.079999958486	0.000000000000	0.000000000000	0.000000000000	1.004536357811	-11.356148426491
0.002700000000	0.480269048914	0.938425715478	0.136762316159	0.062100834516	0.369819268280	-0.445454770862	-0.552872322259	0.115969744956	-0.298307813123	1.083509645160	-0.114675223867	-0.074721910208	0.914055606212	0.351668227151	0.781265231303	-0.823527852350	2.112199443113	5.902991507962	0.216956724688	0.047016243195	0.248627243478	0.410905263625	0.861129184996	0.012234833100	0.165619716637	0.251528706709	0.019935654085	0.387483484946	0.256108874150	0.007931399642	0.002902205620	0.003558100473	-0.000000013593	0.359399886726	0.006392740672	0.619287873343	0.998082631816	-0.000000007229	0.108424708028	0.085308955537	0.003028302501	0.384846595524	0.523101721034	0.089999959395	0.000000000000	0.000000000000	0.000000000000	0.293553639729	-10.633797260711
0.003000000000	0.480594362244	0.938391292630	0.136739278615	0.062376937491	0.369922755949	-0.445220008540	-0.553118155632	0.116603406044	-0.296538951444	1.085238006696	-0.114813286774	-0.078836923851	0.926488632031	0.338461784216	0.783802565488	-0.815395997875	2.112213484999	5.889406859386	0.214963261856	0.049882969295	0.246404789332	0.412804993972	0.862386573604	0.012122415760	0.165111533559	0.249997116895	0.019781852535	0.387451104789	0.258535634086	0.008731482065	0.003227518951	0.003957009356	-0.000000013624	0.358628910640	0.007103048662	0.616038547512	0.997869587345	-0.000000007209	0.112193628415	0.084371494289	0.003364780557	0.383074969224	0.517353350400	0.099999960304	0.000000000000	0.000000000000	0.000000000000	-0.398014810695	-9.935913658286
0.003300000000	0.480920187076	0.938356825836	0.136715028594	0.062656643803	0.370022470522	-0.444984497657	-0.553361580108	0.117237075965	-0.294774176046	1.086919951921	-0.114968042650	-0.082806041644	0.938082713006	0.326507075428	0.786256547210	-0.807466664517	2.112256715994	5.875751800881	0.212988115551	0.052716271109	0.244209282275	0.414657413263	0.863630451436	0.012011031344	0.164642649775	0.248470986110	0.019632555819	0.387402743922	0.260887278498	0.009616096067	0.003553343783	0.004356618040	-0.000000013654	0.357857934553	0.007813356653	0.612789221681	0.997656542874	-0.000000007189	0.115962548801	0.083434033040	0.003701258612	0.381303342925	0.511604979766	0.109999961212	0.000000000000	0.000000000000	0.000000000000	-1.070901948620	-9.262398851969
0.003600000000	0.481246509749	0.938322310228	0.136689609022	0.062939706106	0.370118781096	-0.444748262407	-0.553602654783	0.117870762063	-0.293013506171	1.088557232186	-0.115138562795	-0.086634837199	0.948866651120	0.315761408184	0.788632572651	-0.799728871532	2.112319859379	5.862038647036	0.211031117476	0.055516455750	0.242040474707	0.416462956208	0.864860942635	0.011900670361	0.164212704193	0.246950264195	0.019487722545	0.387338549182	0.263164497571	0.010584464945	0.003879666456	0.004756921372	-0.000000013684	0.357086958467	0.008523664643	0.609539895850	0.997443498404	-0.000000007169	0.119731469188	0.082496571792	0.004037736668	0.379531716625	0.505856609133	0.119999962121	0.000000000000	0.000000000000	0.000000000000	-1.725801162548	-8.613114899450
0.003900000000	0.481573317119	0.938287741214	0.136663061184	0.063225885595	0.370212044084	-0.444511325377	-0.553841435538	0.118504469026	-0.291256957569	1.090151543242	-0.115323932913	-0.090328705081	0.958868596978	0.306182928726	0.790935967213	-0.792172158708	2.112394480530	5.848278362972	0.209092100879	0.058283827507	0.239898121307	0.418222053520	0.866078170200	0.011791323408	0.163821339036	0.245434901453	0.019347311703	0.387258666055	0.265367975147	0.011635819137	0.004206473825	0.005157913680	-0.000000013714	0.356315982380	0.009233972633	0.606290570019	0.997230453933	-0.000000007149	0.123500389575	0.081559110543	0.004374214724	0.377760090326	0.500108238499	0.129999963030	0.000000000000	0.000000000000	0.000000000000	-2.363369515766	-7.987883326050
0.004200000000	0.481900596542	0.938253114473	0.136635424769	0.063514951816	0.370302603470	-0.444273707565	-0.554077975190	0.119138199134	-0.289504542895	1.091704526363	-0.115523253370	-0.093892865890	0.968116048358	0.297730635386	0.793171982802	-0.784786567461	2.112472944130	5.834480644477	0.207170900541	0.061018687875	0.237781979005	0.419935131955	0.867282256002	0.011682981167	0.163468199815	0.243924848640	0.019211282657	0.387163238689	0.267498388783	0.012769396148	0.004533753249	0.005559588810	-0.000000013744	0.355545006294	0.009944280624	0.603041244189	0.997017409462	-0.000000007129	0.127269309961	0.080621649295	0.004710692779	0.375988464026	0.494359867865	0.139999963938	0.000000000000	0.000000000000	0.000000000000	-2.984230570024	-7.386483929401
0.004500000000	0.482228335861	0.938218425955	0.136606737929	0.063806682461	0.370390791069	-0.444035428407	-0.554312323642	0.119771952488	-0.287756272075	1.093217769272	-0.115735639470	-0.097332370725	0.976635846191	0.290364395293	0.795345795026	-0.777562623493	2.112548373947	5.820653993093	0.205267352762	0.063721335578	0.235691806967	0.421602614348	0.868473320790	0.011575634407	0.163152935301	0.242420056969	0.019079595146	0.387052409911	0.269556409814	0.013984440490	0.004861492567	0.005961940169	-0.000000013774	0.354774030207	0.010654588614	0.599791918358	0.996804364991	-0.000000007109	0.131038230348	0.079684188046	0.005047170835	0.374216837727	0.488611497232	0.149999964847	0.000000000000	0.000000000000	0.000000000000	-3.588976849944	-6.808653926317
0.004800000000	0.482556523383	0.938183671870	0.136577037324	0.064100863178	0.370476926786	-0.443796505798	-0.554544528027	0.120405727238	-0.286012152654	1.094692806903	-0.115960221735	-0.100652105119	0.984454168486	0.284044963782	0.797462500354	-0.770491320790	2.112614614928	5.806805786587	0.203381295343	0.066392066596	0.233627366569	0.423224919650	0.869651484206	0.011469273981	0.162875197488	0.240920478098	0.018952209280	0.386926321233	0.271542703404	0.015280203617	0.005189680090	0.006364960761	-0.000000013805	0.354003054120	0.011364896604	0.596542592527	0.996591320520	-0.000000007090	0.134807150735	0.078746726798	0.005383648891	0.372445211427	0.482863126598	0.159999965756	0.000000000000	0.000000000000	0.000000000000	-4.178171999555	-6.254087620614
0.005100000000	0.482885147873	0.938148848688	0.136546358171	0.064397287367	0.370561318892	-0.443556956116	-0.554774632842	0.121039519790	-0.284272190125	1.096131122030	-0.116196146191	-0.103856792552	0.991596522825	0.278734005590	0.799527113302	-0.763564106748	2.112666197335	5.792942345236	0.201512567579	0.069031174189	0.231588421383	0.424802462961	0.870816864792	0.011363890827	0.162634641571	0.239426064130	0.018829085533	0.386785112868	0.273457928606	0.016655943862	0.005518304579	0.006768643226	-0.000000013835	0.353232078034	0.012075204595	0.593293266696	0.996378276049	-0.000000007070	0.138576071121	0.077809265549	0.005720126946	0.370673585128	0.477114755964	0.169999966664	0.000000000000	0.000000000000	0.000000000000	-4.752352676520	-5.722436748722
0.005400000000	0.483214198528	0.938113953132	0.136514734296	0.064695755979	0.370644264294	-0.443316794246	-0.555002680087	0.121673325008	-0.282536388237	1.097534145820	-0.116442574657	-0.106950997663	0.998087738108	0.274394116793	0.801544563706	-0.756772868165	2.112698302667	5.779068994378	0.199661010239	0.071638948921	0.229574737149	0.426335655567	0.871969580000	0.011259475964	0.162430925910	0.237936767609	0.018710184743	0.386628923739	0.275302738418	0.018110926370	0.005847355234	0.007172979876	-0.000000013865	0.352461101947	0.012785512585	0.590043940866	0.996165231579	-0.000000007050	0.142344991508	0.076871804301	0.006056605002	0.368901958828	0.471366385331	0.179999967573	0.000000000000	0.000000000000	0.000000000000	-5.312030224629	-5.213311619497
0.005700000000	0.483543664969	0.938078982175	0.136482198179	0.064996077312	0.370726048821	-0.443076033609	-0.555228709391	0.122307136403	-0.280804749280	1.098903258339	-0.116698685002	-0.109939129251	1.003951956284	0.270988846362	0.803519694170	-0.750109917860	2.112706731092	5.765190123642	0.197826465556	0.074215678690	0.227586081764	0.427824904976	0.873109746203	0.011156020496	0.162263712007	0.236452541514	0.018595468109	0.386457891494	0.277077779836	0.019644423041	0.006176821676	0.007577962726	-0.000000013895	0.351690125861	0.013495820575	0.586794615035	0.995952187108	-0.000000007030	0.146113911894	0.075934343052	0.006393083058	0.367130332529	0.465618014697	0.189999968482	0.000000000000	0.000000000000	0.000000000000	-5.857692160622	-4.726283110216
0.006000000000	0.483873537225	0.938043933033	0.136448781000	0.065298066800	0.370806947513	-0.442834686186	-0.555452758138	0.122940946316	-0.279077274363	1.100239789052	-0.116963671391	-0.112825443193	1.009212624799	0.268482716218	0.805457257755	-0.743567981688	2.112687870131	5.751309243266	0.196008777214	0.076761648745	0.225622225254	0.429270614951	0.874237478705	0.011053515608	0.162132664473	0.234973339256	0.018484897186	0.386272152517	0.278783693914	0.021255712463	0.006506693931	0.007983583536	-0.000000013925	0.350919149774	0.014206128566	0.583545289204	0.995739142637	-0.000000007010	0.149882832281	0.074996881804	0.006729561113	0.365358706229	0.459869644063	0.199999969390	0.000000000000	0.000000000000	0.000000000000	-6.389803507269	-4.260885518845
0.006300000000	0.484203805713	0.938008803164	0.136414512684	0.065601546808	0.370887224914	-0.442592762545	-0.555674861593	0.123574746090	-0.277353963666	1.101545017377	-0.117236744497	-0.115614045364	1.013892490447	0.266841238702	0.807361916001	-0.737140185724	2.112638664378	5.737429037862	0.194207790331	0.079277141715	0.223682939760	0.430673185545	0.875352891751	0.010951952565	0.162037451001	0.233499114676	0.018378433882	0.386071841937	0.280421115814	0.022944079852	0.006836962419	0.008389833838	-0.000000013955	0.350148173688	0.014916436556	0.580295963373	0.995526098166	-0.000000006990	0.153651752668	0.074059420556	0.007066039169	0.363587079930	0.454121273430	0.209999970299	0.000000000000	0.000000000000	0.000000000000	-6.908808000526	-3.816620210523
0.006600000000	0.484534461228	0.937973590255	0.136379421947	0.065906346420	0.370967135371	-0.442350271870	-0.555895053014	0.124208526227	-0.275634816681	1.102820173301	-0.117517131664	-0.118308894649	1.018013595235	0.266030930542	0.809238237320	-0.730820043435	2.112556586047	5.723551417945	0.192423351449	0.081762437634	0.221767999517	0.432033013135	0.876456098535	0.010851322714	0.161977742336	0.232029822036	0.018276040453	0.385857093642	0.281990674863	0.024708816995	0.007167617934	0.008796704971	-0.000000013985	0.349377197601	0.015626744547	0.577046637542	0.995313053695	-0.000000006970	0.157420673054	0.073121959307	0.007402517225	0.361815453630	0.448372902796	0.219999971208	0.000000000000	0.000000000000	0.000000000000	-7.415129194660	-3.392959940819
0.006900000000	0.484865494928	0.937938292229	0.136343536340	0.066212301224	0.371046923339	-0.442107221988	-0.556113363772	0.124842276550	-0.273919832438	1.104066438101	-0.117804077038	-0.120913806115	1.021597274745	0.266019322521	0.811090695839	-0.724601442692	2.112439606200	5.709677569499	0.190655308520	0.084217813960	0.219877180833	0.433350490457	0.877547211212	0.010751617480	0.161953212249	0.230565416020	0.018177679507	0.385628040290	0.283492994604	0.026549222183	0.007498651634	0.009204188109	-0.000000014016	0.348606221515	0.016337052537	0.573797311712	0.995100009225	-0.000000006950	0.161189593441	0.072184498059	0.007738995280	0.360043827331	0.442624532162	0.229999972116	0.000000000000	0.000000000000	0.000000000000	-7.909171485336	-2.989353695207
0.007200000000	0.485196898315	0.937902907227	0.136306882290	0.066519253107	0.371126823687	-0.441863619400	-0.556329823458	0.125475986344	-0.272209009711	1.105284945189	-0.118096841629	-0.123432454392	1.024664159351	0.266774964336	0.812923670705	-0.718478632521	2.112286166539	5.695808001770	0.188903510894	0.086643545603	0.218010262072	0.434626006638	0.878626340907	0.010652828367	0.161963537511	0.229105851730	0.018083313989	0.385384813321	0.284928692853	0.028464600155	0.007830055022	0.009612274299	-0.000000014046	0.347835245428	0.017047360527	0.570547985881	0.994886964754	-0.000000006930	0.164958513828	0.071247036810	0.008075473336	0.358272201031	0.436876161528	0.239999973025	0.000000000000	0.000000000000	0.000000000000	-8.391321066936	-2.605231856882
0.007500000000	0.485528663228	0.937867433614	0.136269485140	0.066827050035	0.371207061997	-0.441619469305	-0.556544459990	0.126109644492	-0.270502347221	1.106476781086	-0.118394703341	-0.125868377288	1.027234178479	0.268267424308	0.814741445874	-0.712446209527	2.112095151712	5.681942593433	0.187167809303	0.089039904948	0.216167023634	0.435859947230	0.879693597723	0.010554946958	0.162008397858	0.227651084677	0.017992907191	0.385127542966	0.286298381747	0.030454262040	0.008161819934	0.010020954482	-0.000000014076	0.347064269341	0.017757668518	0.567298660050	0.994673920283	-0.000000006910	0.168727434214	0.070309575562	0.008411951392	0.356500574732	0.431127790895	0.249999973934	0.000000000000	0.000000000000	0.000000000000	-8.861946836865	-2.240011504719
0.007800000000	0.485860781821	0.937831869966	0.136231369195	0.067135545853	0.371287854878	-0.441374775633	-0.556757299715	0.126743239607	-0.268799843810	1.107642986528	-0.118696956929	-0.128224979654	1.029326567966	0.270467283893	0.816548210376	-0.706499103998	2.111865862092	5.668080637218	0.185448055852	0.091407161876	0.214347247939	0.437052694240	0.880749090751	0.010457964913	0.162087475974	0.226201070783	0.017906422737	0.384856358259	0.287602667799	0.032517525294	0.008493938527	0.010430219526	-0.000000014106	0.346293293255	0.018467976508	0.564049334219	0.994460875812	-0.000000006891	0.172496354601	0.069372114313	0.008748429447	0.354728948432	0.425379420261	0.259999974842	0.000000000000	0.000000000000	0.000000000000	-9.321401256447	-1.893101648893
0.008100000000	0.486193246556	0.937796215070	0.136192557756	0.067444600070	0.371369410263	-0.441129541070	-0.556968367508	0.127376760150	-0.267101498619	1.108784557710	-0.119002913922	-0.130505537478	1.030959880428	0.273346127128	0.818348059038	-0.700632565699	2.111597987066	5.654220883041	0.183744104006	0.093745583788	0.212550719402	0.438204626168	0.881792928080	0.010361873968	0.162200457454	0.224755766374	0.017823824588	0.384571387051	0.288842151951	0.034653713647	0.008826403263	0.010840060255	-0.000000014136	0.345522317168	0.019178284498	0.560800008388	0.994247831341	-0.000000006871	0.176265274988	0.068434653065	0.009084907503	0.352957322133	0.419631049627	0.269999975751	0.000000000000	0.000000000000	0.000000000000	-9.770021175189	-1.563908230950
0.008400000000	0.486526050187	0.937760467915	0.136153073161	0.067754077663	0.371451927708	-0.440883767089	-0.557177686865	0.128010194546	-0.265407311236	1.109902447642	-0.119311902483	-0.132713202193	1.032151998424	0.276876525343	0.820144993629	-0.694842149421	2.111291578865	5.640361579622	0.182055808575	0.096055435631	0.210777224422	0.439316118034	0.882825216806	0.010266665935	0.162347030784	0.223315128179	0.017745077035	0.384272756014	0.290017429622	0.036862157041	0.009159206894	0.011250467473	-0.000000014166	0.344751341082	0.019888592489	0.557550682558	0.994034786870	-0.000000006851	0.180034195374	0.067497191816	0.009421385559	0.351185695833	0.413882678994	0.279999976660	0.000000000000	0.000000000000	0.000000000000	-10.208128622878	-1.251838744273
0.008700000000	0.486859185748	0.937724627691	0.136112936821	0.068063848874	0.371535598685	-0.440637453974	-0.557385279994	0.128643531283	-0.263717281847	1.110997567605	-0.119623267239	-0.134851005167	1.032920150114	0.281032017636	0.821942924372	-0.689123700382	2.110947027016	5.626500514566	0.180383025702	0.098336979912	0.209026551360	0.440387541415	0.883846063042	0.010172332701	0.162526887313	0.221879113323	0.017670144698	0.383960590661	0.291129090759	0.039142191575	0.009492342454	0.011661431992	-0.000000014196	0.343980364995	0.020598900479	0.554301356727	0.993821742400	-0.000000006831	0.183803115761	0.066559730568	0.009757863614	0.349414069534	0.408134308360	0.289999977568	0.000000000000	0.000000000000	0.000000000000	-10.636031572087	-0.956306365980
0.009000000000	0.487192646538	0.937688693781	0.136072169253	0.068373789018	0.371620606873	-0.440390600852	-0.557591167894	0.129276759017	-0.262031411367	1.112070788699	-0.119936369061	-0.136921862311	1.033280927046	0.285787087680	0.823745671778	-0.683473339571	2.110565033492	5.612635052858	0.178725612854	0.100590476732	0.207298490522	0.441419264472	0.884855571925	0.010078866230	0.162739721225	0.220447679326	0.017598992522	0.383635015347	0.292177719891	0.041493159449	0.009825803245	0.012072944658	-0.000000014227	0.343209388909	0.021309208469	0.551052030896	0.993608697929	-0.000000006811	0.187572036148	0.065622269319	0.010094341670	0.347642443234	0.402385937726	0.299999978477	0.000000000000	0.000000000000	0.000000000000	-11.054024672271	-0.676733528457
0.009300000000	0.487526426115	0.937652665758	0.136030790117	0.068683778292	0.371707128433	-0.440143205716	-0.557795370444	0.129909866658	-0.260349701558	1.113122943440	-0.120250584818	-0.138928578779	1.033250303668	0.291117137520	0.825556968736	-0.677887449148	2.110146588642	5.598762173709	0.177083428806	0.102816183798	0.205592834139	0.442411651982	0.885853847625	0.009986258557	0.162985229514	0.219020784096	0.017531585773	0.383296153288	0.293163896174	0.043914408907	0.010159582821	0.012484996373	-0.000000014257	0.342438412822	0.022019516460	0.547802705065	0.993395653458	-0.000000006791	0.191340956534	0.064684808071	0.010430819726	0.345870816935	0.396637567093	0.309999979386	0.000000000000	0.000000000000	0.000000000000	-11.462389955618	-0.412554894674
0.009600000000	0.487860518277	0.937616543379	0.135988818249	0.068993701599	0.371795332281	-0.439895265451	-0.557997906473	0.130542843451	-0.258672155142	1.114154827400	-0.120565307102	-0.140873853699	1.032843658134	0.296998459031	0.827380462803	-0.672362658012	2.109692947995	5.584878505693	0.175456333631	0.105014356450	0.203909376354	0.443365065372	0.886840993355	0.009894501790	0.163263111958	0.217598385931	0.017467890038	0.382944126567	0.294088193443	0.046405294179	0.010493674984	0.012897578122	-0.000000014287	0.341667436735	0.022729824450	0.544553379234	0.993182608987	-0.000000006771	0.195109876921	0.063747346822	0.010767297781	0.344099190635	0.390889196459	0.319999980295	0.000000000000	0.000000000000	0.000000000000	-11.861397514264	-0.163219733568
0.009900000000	0.488194917060	0.937580326582	0.135946271689	0.069303448367	0.371885380349	-0.439646775862	-0.558198793834	0.131175679057	-0.256998775903	1.115167200867	-0.120879943932	-0.142760284889	1.032075794019	0.303408203684	0.829219718630	-0.666895827649	2.109205610015	5.570980360122	0.173844188690	0.107185247684	0.202247913198	0.444279862748	0.887817111383	0.009803588112	0.163573071093	0.216180443510	0.017407871218	0.382579056144	0.294951180261	0.048965175432	0.010828073767	0.013310680994	-0.000000014317	0.340896460649	0.023440132440	0.541304053404	0.992969564516	-0.000000006751	0.198878797307	0.062809885574	0.011103775837	0.342327564336	0.385140825825	0.329999981203	0.000000000000	0.000000000000	0.000000000000	-12.251306148154	0.071806281492
0.010200000000	0.488529616720	0.937544015479	0.135903167712	0.069612912380	0.371977427841	-0.439397731695	-0.558398049473	0.131808363619	-0.255329568772	1.116160790496	-0.121193918445	-0.144590373516	1.030960962529	0.310324351241	0.831078220484	-0.661484038342	2.108686294865	5.557063762624	0.172246856613	0.109329108169	0.200608242578	0.445156398926	0.888782303033	0.009713509776	0.163914812190	0.214766915893	0.017351495529	0.382201061869	0.295753419967	0.051593418711	0.011162773426	0.013724296208	-0.000000014347	0.340125484562	0.024150440431	0.538054727573	0.992756520046	-0.000000006731	0.202647717694	0.061872424325	0.011440253893	0.340555938036	0.379392455191	0.339999982112	0.000000000000	0.000000000000	0.000000000000	-12.632363982805	0.293039807717
0.010500000000	0.488864611726	0.937507610354	0.135859522858	0.069921991621	0.372071623475	-0.439148126664	-0.558595689489	0.132440887828	-0.253664539914	1.117136290941	-0.121506668572	-0.146366528656	1.029512884890	0.317725677936	0.832959374801	-0.656124575836	2.108136924229	5.543124482900	0.170664201297	0.111446186271	0.198990164259	0.445995025460	0.889736668700	0.009624259107	0.164288043226	0.213357762515	0.017298729497	0.381810262489	0.296495470723	0.054289395884	0.011497768432	0.014138415128	-0.000000014377	0.339354508476	0.024860748421	0.534805401742	0.992543475575	-0.000000006711	0.206416638081	0.060934963077	0.011776731948	0.338784311737	0.373644084558	0.349999983021	0.000000000000	0.000000000000	0.000000000000	-13.004809056361	0.500979043885
0.010800000000	0.489199896752	0.937471111655	0.135815352956	0.070230588109	0.372168109718	-0.438897953471	-0.558791729198	0.133073242978	-0.252003696798	1.118094366450	-0.121817646712	-0.148091071724	1.027744774604	0.325591724616	0.834866512740	-0.650814918520	2.107559602242	5.529158062645	0.169096087887	0.113536728075	0.197393479843	0.446796090676	0.890680307857	0.009535828499	0.164692474862	0.211952943183	0.017249539955	0.381406775662	0.297177885564	0.057052484592	0.011833053458	0.014553029291	-0.000000014408	0.338583532389	0.025571056411	0.531556075911	0.992330431104	-0.000000006692	0.210185558467	0.059997501828	0.012113210004	0.337012685437	0.367895713924	0.359999983929	0.000000000000	0.000000000000	0.000000000000	-13.368869875577	0.696103351718
0.011100000000	0.489535466667	0.937434519996	0.135770673152	0.070538607757	0.372267023008	-0.438647203832	-0.558986183186	0.133705421021	-0.250347048258	1.119035652414	-0.122126319400	-0.149766240756	1.025669359328	0.333902765245	0.836802892704	-0.645552725178	2.106956597523	5.515159841658	0.167542382768	0.115600977404	0.195817992758	0.447559939699	0.891613319061	0.009448210419	0.165127820419	0.210552418077	0.017203894040	0.380990717964	0.297801212440	0.059882068195	0.012168623373	0.014968130425	-0.000000014438	0.337812556303	0.026281364402	0.528306750080	0.992117386633	-0.000000006672	0.213954478854	0.059060040580	0.012449688060	0.335241059138	0.362147343290	0.369999984838	0.000000000000	0.000000000000	0.000000000000	-13.724765940693	0.878873219115
0.011400000000	0.489871316525	0.937397836146	0.135725497933	0.070845960222	0.372368493972	-0.438395868492	-0.559179065362	0.134337414610	-0.248694604557	1.119960756854	-0.122432166981	-0.151394194507	1.023298902176	0.342639776111	0.838771702790	-0.640335823341	2.106330326343	5.501124982162	0.166002953552	0.117639175842	0.194263508235	0.448286914481	0.892535799967	0.009361397399	0.165593795849	0.209156147738	0.017161759195	0.380562204900	0.298365994271	0.062777535719	0.012504473232	0.015383710468	-0.000000014468	0.337041580216	0.026991672392	0.525057424250	0.991904342162	-0.000000006652	0.217723399241	0.058122579331	0.012786166115	0.333469432838	0.356398972657	0.379999985747	0.000000000000	0.000000000000	0.000000000000	-14.072708239480	1.049730497842
0.011700000000	0.490207441561	0.937361061029	0.135679841149	0.071152558777	0.372472647633	-0.438143937255	-0.559370389008	0.134969217145	-0.247046377433	1.120870261848	-0.122734683279	-0.152977016368	1.020645222308	0.351784405951	0.840776063166	-0.635162198266	2.105683336881	5.487048491370	0.164477669067	0.119651562751	0.192729833298	0.448977353834	0.893447847328	0.009275382043	0.166090119717	0.207764093073	0.017123103157	0.380121350914	0.298872768986	0.065738281801	0.012840598267	0.015799761585	-0.000000014498	0.336270604130	0.027701980382	0.521808098419	0.991691297692	-0.000000006632	0.221492319627	0.057185118083	0.013122644171	0.331697806539	0.350650602023	0.389999986655	0.000000000000	0.000000000000	0.000000000000	-14.412899711080	1.209098852570
0.012000000000	0.490543837178	0.937324195719	0.135633716035	0.071458320174	0.372579603605	-0.437891398994	-0.559560166822	0.135600822808	-0.245402380140	1.121764724884	-0.123033375279	-0.154516718089	1.017719714678	0.361318947213	0.842819028341	-0.630029982540	2.105018294583	5.472925242377	0.162966399348	0.121638375296	0.191216776740	0.449631593457	0.894349557012	0.009190157023	0.166616513172	0.206376215348	0.017087893962	0.379668269396	0.299322069571	0.068763706643	0.013176993885	0.016216276193	-0.000000014528	0.335499628043	0.028412288373	0.518558772588	0.991478253221	-0.000000006612	0.225261240014	0.056247656834	0.013459122227	0.329926180239	0.344902231389	0.399999987564	0.000000000000	0.000000000000	0.000000000000	-14.745535680524	1.357384364353
0.012300000000	0.490880498945	0.937287241434	0.135587135235	0.071763164523	0.372689476282	-0.437638241678	-0.559748410965	0.136232226594	-0.243762627489	1.122644680146	-0.123327762809	-0.156015243295	1.014533368899	0.371226308534	0.844903589331	-0.624937446320	2.104337968567	5.458749993414	0.161469015623	0.123599848461	0.189724149116	0.450249965963	0.895241024005	0.009105715075	0.167172699926	0.204992476182	0.017056099939	0.379203072699	0.299714424115	0.071853215958	0.013513655652	0.016633246972	-0.000000014558	0.334728651956	0.029122596363	0.515309446757	0.991265208750	-0.000000006592	0.229030160401	0.055310195586	0.013795600282	0.328154553939	0.339153860756	0.409999988473	0.000000000000	0.000000000000	0.000000000000	-15.070804265090	1.494976239141
0.012600000000	0.491217422587	0.937250199538	0.135540110819	0.072067015172	0.372802375021	-0.437384452387	-0.559935133097	0.136863424347	-0.242127135879	1.123510639725	-0.123617378234	-0.157474470818	1.011096787172	0.381489988530	0.847032675710	-0.619882988189	2.103645219040	5.444517405563	0.159985390304	0.125536215072	0.188251762717	0.450832800910	0.896122342418	0.009022049004	0.167758406229	0.203612837550	0.017027689710	0.378725872139	0.300050355855	0.075006220919	0.013850579293	0.017050666887	-0.000000014588	0.333957675870	0.029832904353	0.512060120926	0.991052164279	-0.000000006572	0.232799080787	0.054372734337	0.014132078338	0.326382927640	0.333405490122	0.419999989381	0.000000000000	0.000000000000	0.000000000000	-15.388886753810	1.622247579736
0.012900000000	0.491554603978	0.937213071530	0.135492654301	0.072369798596	0.372918404312	-0.437130017333	-0.560120344417	0.137494412777	-0.240495923322	1.124363094763	-0.123901766150	-0.158896217826	1.007420201273	0.392094050904	0.849209157552	-0.614865126601	2.102942985686	5.430222058996	0.158515396973	0.127447705817	0.186799431561	0.451380424828	0.896993605502	0.008939151683	0.168373360846	0.202237261776	0.017002632183	0.378236778011	0.300330383222	0.078222138108	0.014187760685	0.017468529201	-0.000000014619	0.333186699783	0.030543212344	0.508810795096	0.990839119808	-0.000000006552	0.236568001174	0.053435273089	0.014468556394	0.324611301340	0.327657119488	0.429999990290	0.000000000000	0.000000000000	0.000000000000	-15.699957961606	1.739556187398
0.013200000000	0.491892039140	0.937175859046	0.135444776660	0.072671444281	0.373037663949	-0.436874921872	-0.560304055696	0.138125189491	-0.238869009469	1.125202516521	-0.124180483097	-0.160282242768	1.003513488626	0.403023100874	0.851435847255	-0.609882491911	2.102234276970	5.415858467828	0.157058910377	0.129334549260	0.185366971374	0.451893161245	0.897854905645	0.008857016047	0.169017295036	0.200865711527	0.016980896551	0.377735899598	0.300555019880	0.081500389470	0.014525195847	0.017886827496	-0.000000014649	0.332415723697	0.031253520334	0.505561469265	0.990626075337	-0.000000006532	0.240336921561	0.052497811840	0.014805034449	0.322839675041	0.321908748855	0.439999991199	0.000000000000	0.000000000000	0.000000000000	-16.004186559577	1.847245366527
0.013500000000	0.492229724230	0.937138563851	0.135396488357	0.072971884631	0.373160249182	-0.436619150528	-0.560486277308	0.138755753003	-0.237246415621	1.126029357390	-0.124453097265	-0.161634248143	0.999386187469	0.414262262880	0.853715501259	-0.604933818941	2.101522160318	5.401421093671	0.155615806411	0.131196971870	0.183954199577	0.452371330720	0.898706334392	0.008775635098	0.169689942526	0.199498149817	0.016962452293	0.377223345176	0.300724774777	0.084840402259	0.014862880937	0.018305555682	-0.000000014679	0.331644747610	0.031963828324	0.502312143434	0.990413030867	-0.000000006512	0.244105841947	0.051560350592	0.015141512505	0.321068048741	0.316160378221	0.449999992107	0.000000000000	0.000000000000	0.000000000000	-16.301735383045	1.945644712388
0.013800000000	0.492567655540	0.937101187840	0.135347799348	0.073271054857	0.373286250878	-0.436362687004	-0.560667019266	0.139386102758	-0.235628164750	1.126844051831	-0.124719188225	-0.162953883101	0.995047511163	0.425797159515	0.856050821658	-0.600017940068	2.100809753095	5.386904357960	0.154185962112	0.133035198032	0.182560935267	0.452815250862	0.899547982444	0.008695001901	0.170391039489	0.198134539997	0.016947269167	0.376699222029	0.300840152182	0.088241608994	0.015200812247	0.018724708019	-0.000000014709	0.330873771524	0.032674136315	0.499062817603	0.990199986396	-0.000000006492	0.247874762334	0.050622889343	0.015477990561	0.319296422442	0.310412007587	0.459999993016	0.000000000000	0.000000000000	0.000000000000	-16.592761718915	2.035070867496
0.014100000000	0.492905829489	0.937063733031	0.135298719104	0.073568892891	0.373415755660	-0.436105514203	-0.560846291244	0.140016239142	-0.234014281505	1.127647017260	-0.124978346648	-0.164242745876	0.990506361694	0.437613891627	0.858444457713	-0.595133778796	2.100100214366	5.372302653146	0.152769255645	0.134849450070	0.181186999202	0.453225236366	0.900379939668	0.008615109587	0.171120324523	0.196774845757	0.016935317208	0.376163636453	0.300901651732	0.091703447405	0.015538986195	0.019144279125	-0.000000014739	0.330102795437	0.033384444305	0.495813491772	0.989986941925	-0.000000006473	0.251643682720	0.049685428095	0.015814468616	0.317524796142	0.304663636953	0.469999993925	0.000000000000	0.000000000000	0.000000000000	-16.877417573907	2.115828237013
0.014400000000	0.493244242618	0.937026201565	0.135249256623	0.073865339288	0.373548846052	-0.435847614238	-0.561024102606	0.140646163493	-0.232404792219	1.128438654876	-0.125230174051	-0.165502386084	0.985771342406	0.449699019504	0.860899007279	-0.590280343776	2.099396737351	5.357610352824	0.151365566298	0.136639948266	0.179832213790	0.453601599032	0.901202295106	0.008535951346	0.171877538628	0.195419031118	0.016926566727	0.375616693768	0.300909768471	0.095225360393	0.015877399324	0.019564263997	-0.000000014769	0.329331819351	0.034094752295	0.492564165942	0.989773897454	-0.000000006453	0.255412603107	0.048747966846	0.016150946672	0.315753169843	0.298915266320	0.479999994833	0.000000000000	0.000000000000	0.000000000000	-17.155849925161	2.188209657395
0.014700000000	0.493582891587	0.936988595698	0.135199420444	0.074160337142	0.373685600611	-0.435588968452	-0.561200462432	0.141275878113	-0.230799724918	1.129219350438	-0.125474282530	-0.166734306874	0.980850770036	0.462039545080	0.863417018140	-0.585456723252	2.098702542561	5.342821820876	0.149974774464	0.138406910877	0.178496403068	0.453944647798	0.902015136984	0.008457520435	0.172662425183	0.194067060435	0.016920988308	0.375058498327	0.300864992899	0.098806795972	0.016216048294	0.019984658016	-0.000000014799	0.328560843264	0.034805060286	0.489314840111	0.989560852983	-0.000000006433	0.259181523494	0.047810505598	0.016487424728	0.313981543543	0.293166895686	0.489999995742	0.000000000000	0.000000000000	0.000000000000	-17.428200954598	2.252497015596
0.015000000000	0.493921773171	0.936950917805	0.135149218664	0.074453831999	0.373826094060	-0.435329557431	-0.561375379538	0.141905386272	-0.229199109315	1.129989474995	-0.125710294517	-0.167939966951	0.975752686085	0.474622895080	0.866000989271	-0.580662079904	2.098020871534	5.327931419707	0.148596761638	0.140150554154	0.177179392691	0.454254688760	0.902818552713	0.008379810171	0.173474729926	0.192718898387	0.016918552806	0.374489153524	0.300767811003	0.102447207233	0.016554929877	0.020405456968	-0.000000014830	0.327789867177	0.035515368276	0.486065514280	0.989347808513	-0.000000006413	0.262950443880	0.046873044349	0.016823902783	0.312209917244	0.287418525052	0.499999996651	0.000000000000	0.000000000000	0.000000000000	-17.694608268406	2.308961818462
0.015300000000	0.494260884251	0.936913170368	0.135098658948	0.074745771781	0.373970397413	-0.435069361017	-0.561548862500	0.142534692215	-0.227602976817	1.130749385569	-0.125937842526	-0.169120782483	0.970484867584	0.487436905031	0.868653372027	-0.575895646047	2.097354981155	5.312933517623	0.147231410402	0.141871092363	0.175881009917	0.454532025205	0.903612628905	0.008302813932	0.174314200929	0.191374509980	0.016919231342	0.373908761802	0.300618704311	0.106146052289	0.016894040957	0.020826657051	-0.000000014860	0.327018891091	0.036225676266	0.482816188449	0.989134764042	-0.000000006393	0.266719364267	0.045935583101	0.017160380839	0.310438290944	0.281670154419	0.509999997559	0.000000000000	0.000000000000	0.000000000000	-17.955205102851	2.357865713697
0.015600000000	0.494600221815	0.936875355982	0.135047748542	0.075036106699	0.374118578091	-0.434808358326	-0.561720919676	0.143163801166	-0.226011360518	1.131499425798	-0.126156568923	-0.170278128895	0.965054837308	0.500469804068	0.871376571264	-0.571156719173	2.096708138502	5.297822495438	0.145878604417	0.143568737800	0.174601083589	0.454776957632	0.904397451373	0.008226525158	0.175180588582	0.190033860540	0.016922995303	0.373317424663	0.300418149921	0.109902794232	0.017233378522	0.021248254892	-0.000000014890	0.326247915004	0.036935984257	0.479566862618	0.988921719571	-0.000000006373	0.270488284654	0.044998121853	0.017496858895	0.308666664645	0.275921783785	0.519999998468	0.000000000000	0.000000000000	0.000000000000	-18.210120517578	2.399460964974
0.015900000000	0.494939782953	0.936837477344	0.134996494284	0.075324789190	0.374270700044	-0.434546527756	-0.561891559218	0.143792719330	-0.224424295194	1.132239926545	-0.126366125680	-0.171413342567	0.959469873473	0.513710200473	0.874172946406	-0.566444657807	2.096083616185	5.282592752348	0.144538228415	0.145243700811	0.173339444124	0.454989783778	0.905173105144	0.008150937347	0.176073645567	0.188696915713	0.016929816340	0.372715242678	0.300166620551	0.113716901091	0.017572939659	0.021670247553	-0.000000014920	0.325476938918	0.037646292247	0.476317536788	0.988708675100	-0.000000006353	0.274257205040	0.044060660604	0.017833336950	0.306895038345	0.270173413151	0.529999999377	0.000000000000	0.000000000000	0.000000000000	-18.459479577430	2.433990884547
0.016200000000	0.495279564849	0.936799537257	0.134944902620	0.075611773835	0.374426823857	-0.434283847008	-0.562060789099	0.144421453895	-0.222841817298	1.132971206467	-0.126566174154	-0.172527722430	0.953737018963	0.527147067890	0.877044812455	-0.561758877645	2.095484688140	5.267238711137	0.143210168184	0.146896189808	0.172095923496	0.455170798645	0.905939674463	0.008076044060	0.176993126837	0.187363641460	0.016939666364	0.372102315491	0.299864584574	0.117587845777	0.017912721556	0.022092632546	-0.000000014950	0.324705962831	0.038356600237	0.473068210957	0.988495630629	-0.000000006333	0.278026125427	0.043123199356	0.018169815006	0.305123412046	0.264425042518	0.540000000285	0.000000000000	0.000000000000	0.000000000000	-18.703403523740	2.461690227201
0.016500000000	0.495619564785	0.936761538623	0.134892979608	0.075897017295	0.374587006863	-0.434020293093	-0.562228617120	0.145050013030	-0.221263964953	1.133693572558	-0.126756384857	-0.173622531482	0.947863090124	0.540769732144	0.879994440949	-0.557098847972	2.094914625849	5.251754822767	0.141894310564	0.148526411290	0.170870355226	0.455320294525	0.906697242799	0.008001838915	0.177938789598	0.186034004053	0.016952517542	0.371478741834	0.299512506059	0.121515106049	0.018252721492	0.022515407842	-0.000000014980	0.323934986745	0.039066908228	0.469818885126	0.988282586159	-0.000000006313	0.281795045814	0.042185738107	0.018506293062	0.303351785746	0.258676671884	0.550000001194	0.000000000000	0.000000000000	0.000000000000	-18.942009935957	2.482785549503
0.016800000000	0.495959780131	0.936723484442	0.134840730935	0.076180478242	0.374751303242	-0.433755842345	-0.562395050934	0.145678405884	-0.219690777942	1.134407320652	-0.126936437234	-0.174698998221	0.941854685161	0.554567858646	0.883024060879	-0.552464088321	2.094376694947	5.236135570389	0.140590543434	0.150134569856	0.169662574360	0.455438561024	0.907445892858	0.007928315589	0.178910393287	0.184707970078	0.016968342301	0.370844619529	0.299110844812	0.125498164463	0.018592936837	0.022938571883	-0.000000015011	0.323164010658	0.039777216218	0.466569559295	0.988069541688	-0.000000006293	0.285563966200	0.041248276859	0.018842771117	0.301580159447	0.252928301250	0.560000002103	0.000000000000	0.000000000000	0.000000000000	-19.175412884376	2.497495538380
0.017100000000	0.496300208344	0.936685377808	0.134788161923	0.076462117298	0.374919764123	-0.433490470438	-0.562560098056	0.146306642586	-0.218122297697	1.135112735912	-0.127106019448	-0.175758318002	0.935718192157	0.568531440306	0.886135859566	-0.547854165362	2.093874152195	5.220375472831	0.139298755702	0.151720868228	0.168472417463	0.455525885085	0.908185706582	0.007855467817	0.179907699552	0.183385506424	0.016987113317	0.370200045499	0.298660056415	0.129536508328	0.018933365051	0.023362123588	-0.000000015041	0.322393034572	0.040487524209	0.463320233464	0.987856497217	-0.000000006274	0.289332886587	0.040310815610	0.019179249173	0.299808533147	0.247179930617	0.570000003012	0.000000000000	0.000000000000	0.000000000000	-19.403723074683	2.506031312857
0.017400000000	0.496640846967	0.936647221908	0.134735277542	0.076741896968	0.375092437682	-0.433224152396	-0.562723765878	0.146934734240	-0.216558567289	1.135810093285	-0.127264828167	-0.176801654330	0.929459796759	0.582650785942	0.889331983493	-0.543268690013	2.093410242792	5.204469087590	0.138018837299	0.153285507264	0.167299722601	0.455582551018	0.908916765162	0.007783289392	0.180930472228	0.182066580286	0.017008803519	0.369545115780	0.298160592261	0.133629629665	0.019274003673	0.023786062369	-0.000000015071	0.321622058485	0.041197832199	0.460070907634	0.987643452746	-0.000000006254	0.293101806974	0.039373354362	0.019515727229	0.298036906848	0.241431559983	0.580000003920	0.000000000000	0.000000000000	0.000000000000	-19.627047984918	2.508596702560
0.017700000000	0.496981693621	0.936609020018	0.134682082416	0.077019781585	0.375269369232	-0.432956862604	-0.562886061680	0.147562692919	-0.214999631415	1.136499657936	-0.127412568352	-0.177830140080	0.923085489540	0.596916509142	0.892614539111	-0.538707314747	2.092988197996	5.188411013372	0.136750679166	0.154828685975	0.166144329328	0.455608840519	0.909639149044	0.007711774164	0.181978477324	0.180751159160	0.017033386085	0.368879925521	0.297612899599	0.137777025163	0.019614850327	0.024210388134	-0.000000015101	0.320851082398	0.041908140189	0.456821581803	0.987430408275	-0.000000006234	0.296870727360	0.038435893113	0.019852205284	0.296265280548	0.235683189349	0.590000004829	0.000000000000	0.000000000000	0.000000000000	-19.845491995450	2.505388506281
0.018000000000	0.497322746008	0.936570775502	0.134628580833	0.077295737251	0.375450601315	-0.432688574823	-0.563046992646	0.148190531667	-0.213445536387	1.137181685657	-0.127548953056	-0.178844878665	0.916601073066	0.611319517543	0.895985593607	-0.534169731082	2.092611233041	5.172195892215	0.135494173245	0.156350601546	0.165006078671	0.455605032695	0.910352937933	0.007640916040	0.183051482997	0.179439210842	0.017060834440	0.368204568999	0.297017421565	0.141978196135	0.019955902714	0.024635101297	-0.000000015131	0.320080106312	0.042618448180	0.453572255972	0.987217363804	-0.000000006214	0.300639647747	0.037498431865	0.020188683340	0.294493654249	0.229934818715	0.600000005738	0.000000000000	0.000000000000	0.000000000000	-20.059156512436	2.496596733578
0.018300000000	0.497664001903	0.936532491809	0.134574776756	0.077569731780	0.375636173789	-0.432419262195	-0.563206565871	0.148818264487	-0.211896330117	1.137856423261	-0.127673703215	-0.179846945142	0.910012168675	0.625851002514	0.899447175644	-0.529655667251	2.092282545317	5.155818411215	0.134249212472	0.157851449348	0.163884813119	0.455571404090	0.911058210802	0.007570708981	0.184149259532	0.178130703423	0.017091122251	0.367519139626	0.296374597227	0.146232648475	0.020297158610	0.025060202790	-0.000000015161	0.319309130225	0.043328756170	0.450322930141	0.987004319334	-0.000000006194	0.304408568133	0.036560970616	0.020525161396	0.292722027949	0.224186448082	0.610000006646	0.000000000000	0.000000000000	0.000000000000	-20.268140085239	2.482404832009
0.018600000000	0.498005459157	0.936494172471	0.134520673828	0.077841734648	0.375826123910	-0.432148897265	-0.563364788375	0.149445906340	-0.210352062104	1.138524108954	-0.127786547457	-0.180837387269	0.903324223006	0.640502429209	0.903001276076	-0.525164886037	2.092005312809	5.139273303901	0.133015690768	0.159331422959	0.162780376607	0.455508228705	0.911755045899	0.007501147006	0.185271579330	0.176825605285	0.017124223429	0.366823729954	0.295684861615	0.150539892619	0.020638615863	0.025485694064	-0.000000015191	0.318538154139	0.044039064160	0.447073604310	0.986791274863	-0.000000006174	0.308177488520	0.035623509368	0.020861639451	0.290950401650	0.218438077448	0.620000007555	0.000000000000	0.000000000000	0.000000000000	-20.472538518190	2.462989902268
0.018900000000	0.498347115686	0.936455821098	0.134466275384	0.078111716938	0.376020486413	-0.431877451982	-0.563521667110	0.150073473137	-0.208812783420	1.139184972685	-0.127887221903	-0.181817226505	0.896542514265	0.655265526979	0.906649848629	-0.520697182747	2.091782692766	5.122555351270	0.131793503027	0.160790714177	0.161692614506	0.455415778025	0.912443520752	0.007432224186	0.186418216878	0.175523885104	0.017160112124	0.366118431684	0.294948645766	0.154899443500	0.020980272393	0.025911577105	-0.000000015222	0.317767178052	0.044749372151	0.443824278480	0.986578230392	-0.000000006154	0.311946408907	0.034686048119	0.021198117507	0.289178775350	0.212689706814	0.630000008464	0.000000000000	0.000000000000	0.000000000000	-20.672444977080	2.438522903159
0.019200000000	0.498688969480	0.936417441380	0.134411584453	0.078379651293	0.376219293591	-0.431604897717	-0.563677208975	0.150700981731	-0.207278546696	1.139839236487	-0.127975469975	-0.182787458974	0.889672158260	0.670132280124	0.910394810568	-0.516252383350	2.091617820588	5.105659382510	0.130582545109	0.162229513038	0.160621373606	0.455294321040	0.913123712179	0.007363934651	0.187588948739	0.174225511843	0.017198762723	0.365403335676	0.294166376752	0.159310820507	0.021322126187	0.026337854435	-0.000000015252	0.316996201966	0.045459680141	0.440574952649	0.986365185921	-0.000000006134	0.315715329293	0.033748586871	0.021534595563	0.287407149051	0.206941336181	0.640000009372	0.000000000000	0.000000000000	0.000000000000	-20.867950090689	2.409168848025
0.019500000000	0.499031018590	0.936379037084	0.134356603772	0.078645511865	0.376422575369	-0.431331205269	-0.563831420816	0.151328449916	-0.205749406106	1.140487114794	-0.128051042209	-0.183749056375	0.882718114212	0.685094918964	0.914238043336	-0.511830342728	2.091513808915	5.088580275440	0.129382713831	0.163648007831	0.159566502106	0.455144124269	0.913795696290	0.007296272580	0.188783553526	0.172930454747	0.017240149849	0.364678531955	0.293338477724	0.163773547448	0.021664175296	0.026764529120	-0.000000015282	0.316225225879	0.046169988131	0.437325626818	0.986152141450	-0.000000006114	0.319484249680	0.032811125622	0.021871073618	0.285635522751	0.201192965547	0.650000010281	0.000000000000	0.000000000000	0.000000000000	-21.059142047660	2.375086993974
0.019800000000	0.499373261131	0.936340612047	0.134301335788	0.078909274274	0.376630359377	-0.431056344879	-0.563984309445	0.151955896412	-0.204225417354	1.141128814747	-0.128113696073	-0.184702966852	0.875685190346	0.700145911224	0.918181393166	-0.507430943073	2.091473746906	5.071312956684	0.128193906958	0.165046385117	0.158527849598	0.454965451781	0.914459548496	0.007229232208	0.190001811888	0.171638683349	0.017284248358	0.363944109717	0.292465367944	0.168287152504	0.022006417838	0.027191604778	-0.000000015312	0.315454249793	0.046880296122	0.434076300987	0.985939096980	-0.000000006094	0.323253170067	0.031873664374	0.022207551674	0.283863896452	0.195444594913	0.660000011190	0.000000000000	0.000000000000	0.000000000000	-21.246106688983	2.336431024976
0.020100000000	0.499715695281	0.936302170181	0.134245782668	0.079170915558	0.376842671020	-0.430780286240	-0.564135881637	0.152583340866	-0.202706637657	1.141764536487	-0.128163195782	-0.185650115827	0.868578049275	0.715277953723	0.922226671681	-0.503054092385	2.091500699696	5.053852401591	0.127016023195	0.166424829741	0.157505267057	0.454758565220	0.915115343515	0.007162807823	0.191243506489	0.170350167457	0.017331033336	0.363200157341	0.291547462823	0.172851168192	0.022348851987	0.027619085585	-0.000000015342	0.314683273706	0.047590604112	0.430826975156	0.985726052509	-0.000000006074	0.327022090453	0.030936203125	0.022544029730	0.282092270152	0.189696224280	0.670000012098	0.000000000000	0.000000000000	0.000000000000	-21.428927596343	2.293349229704
0.020400000000	0.500058319275	0.936263715468	0.134189946304	0.079430414134	0.377059533546	-0.430502998505	-0.564286144148	0.153210803838	-0.201193125735	1.142394473426	-0.128199312120	-0.186591406791	0.861401213183	0.730483964340	0.926375656471	-0.498699723099	2.091597708010	5.036193633934	0.125848962176	0.167783524850	0.156498606829	0.454523723826	0.915763155379	0.007096993766	0.192508421989	0.169064877159	0.017380480101	0.362446762392	0.290585173952	0.177465131323	0.022691475981	0.028046976280	-0.000000015372	0.313912297619	0.048300912102	0.427577649326	0.985513008038	-0.000000006055	0.330791010840	0.029998741877	0.022880507785	0.280320643853	0.183947853646	0.680000013007	0.000000000000	0.000000000000	0.000000000000	-21.607686176533	2.245984674770
0.020700000000	0.500401131405	0.936225251955	0.134133828321	0.079687749755	0.377280968108	-0.430224450301	-0.564435103715	0.153838306798	-0.199684941792	1.143018812516	-0.128221822269	-0.187527722063	0.854159068823	0.745757074267	0.930630091650	-0.494367790805	2.091767787937	5.018331725393	0.124692624461	0.169122651909	0.155507722613	0.454261184454	0.916403057440	0.007031784428	0.193796345029	0.167782782818	0.017432564194	0.361684011632	0.289578909143	0.182128582966	0.023034288112	0.028475282172	-0.000000015402	0.313141321533	0.049011220093	0.424328323495	0.985299963567	-0.000000006035	0.334559931227	0.029061280628	0.023216985841	0.278549017553	0.178199483012	0.690000013916	0.000000000000	0.000000000000	0.000000000000	-21.782461742173	2.194475373870
0.021000000000	0.500744130020	0.936186783757	0.134077430082	0.079942903470	0.377506993833	-0.429944609734	-0.564582767064	0.154465872117	-0.198182147504	1.143637734497	-0.128230509635	-0.188459923508	0.846855872319	0.761090620535	0.934991688392	-0.490058273075	2.092013930837	5.000261794837	0.123546911518	0.170442390715	0.154532469456	0.453971201603	0.917035122376	0.006967174252	0.195107064208	0.166503855068	0.017487261383	0.360911991024	0.288529072459	0.186841068406	0.023377286727	0.028904009143	-0.000000015433	0.312370345446	0.049721528083	0.421078997664	0.985086919096	-0.000000006015	0.338328851613	0.028123819380	0.023553463897	0.276777391254	0.172451112378	0.700000014824	0.000000000000	0.000000000000	0.000000000000	-21.953331588886	2.138954453180
0.021300000000	0.501087313522	0.936148315052	0.134020752694	0.080195857587	0.377737627877	-0.429663444403	-0.564729140920	0.155093523060	-0.196684806002	1.144251414139	-0.128225163682	-0.189388853230	0.839495753798	0.776478138793	0.939462125461	-0.485771168379	2.092339103390	4.981979007430	0.122411725726	0.171742919412	0.153572703734	0.453654027431	0.917659422195	0.006903157735	0.196440370068	0.165228064813	0.017544547659	0.360130785743	0.287436064253	0.191602137106	0.023720470228	0.029333163656	-0.000000015463	0.311599369360	0.050431836073	0.417829671833	0.984873874626	-0.000000005995	0.342097772000	0.027186358131	0.023889941952	0.275005764954	0.166702741745	0.710000015733	0.000000000000	0.000000000000	0.000000000000	-22.120371069144	2.079550313268
0.021600000000	0.501430680362	0.936109850082	0.133963797015	0.080446595632	0.377972885486	-0.429380921409	-0.564874232008	0.155721283777	-0.195192981865	1.144860020463	-0.128205579765	-0.190315334229	0.832082721844	0.791913356348	0.944043049710	-0.481506495094	2.092746247759	4.963478573567	0.121286970357	0.173024414509	0.152628283145	0.453309911781	0.918276028248	0.006839729420	0.197796055077	0.163955383226	0.017604399231	0.359340480179	0.286300281197	0.196411342668	0.024063837068	0.029762752757	-0.000000015493	0.310828393273	0.051142144064	0.414580346002	0.984660830155	-0.000000005975	0.345866692387	0.026248896883	0.024226420008	0.273234138655	0.160954371111	0.720000016642	0.000000000000	0.000000000000	0.000000000000	-22.283653662918	2.016386787668
0.021900000000	0.501774229043	0.936071393148	0.133906563658	0.080695102318	0.378212780052	-0.429097007363	-0.565018047064	0.156349179298	-0.193706741099	1.145463716965	-0.128171558973	-0.191240171026	0.824620667789	0.807390185452	0.948736076575	-0.477264290594	2.093238281868	4.944755747648	0.120172549573	0.174287050893	0.151699066692	0.452939102198	0.918885011225	0.006776883903	0.199173913608	0.162685781742	0.017666792529	0.358541157950	0.285122116319	0.201268242796	0.024407385750	0.030192784080	-0.000000015523	0.310057417187	0.051852452054	0.411331020172	0.984447785684	-0.000000005955	0.349635612773	0.025311435634	0.024562898064	0.271462512355	0.155206000477	0.730000017550	0.000000000000	0.000000000000	0.000000000000	-22.443251045309	1.949583298193
0.022200000000	0.502117958117	0.936032948610	0.133849052998	0.080941363508	0.378457323167	-0.428811668395	-0.565160592835	0.156977235525	-0.192226151127	1.146062661817	-0.128122907964	-0.192164150266	0.817113369831	0.822902716820	0.953542790549	-0.473044610420	2.093818099791	4.925805826715	0.119068368418	0.175531001842	0.150784914677	0.452541843955	0.919486441170	0.006714615830	0.200573741924	0.161419232061	0.017731704200	0.357732901903	0.283901959035	0.206172399259	0.024751114823	0.030623265855	-0.000000015553	0.309286441100	0.052562760044	0.408081694341	0.984234741213	-0.000000005935	0.353404533160	0.024373974386	0.024899376119	0.269690886056	0.149457629844	0.740000018459	0.000000000000	0.000000000000	0.000000000000	-22.599233151291	1.879255007024
0.022500000000	0.502461866180	0.935994520885	0.133791265177	0.081185366182	0.378706524678	-0.428524870164	-0.565301876090	0.157605479224	-0.190751280780	1.146657008068	-0.128059438820	-0.193088041287	0.809564497014	0.838445213395	0.958464745645	-0.468847527523	2.094488572230	4.906624148951	0.117974332806	0.176756439044	0.149885688681	0.452118380069	0.920080387483	0.006652919895	0.201995338161	0.160155706143	0.017799111102	0.356915794125	0.282640195184	0.211123377852	0.025095022887	0.031054206905	-0.000000015583	0.308515465014	0.053273068035	0.404832368510	0.984021696742	-0.000000005915	0.357173453546	0.023436513137	0.025235854175	0.267919259756	0.143709259210	0.750000019368	0.000000000000	0.000000000000	0.000000000000	-22.751668237709	1.805512965556
0.022800000000	0.502805951876	0.935956114447	0.133733200107	0.081427098405	0.378960392734	-0.428236577871	-0.565441903620	0.158233938019	-0.189282200277	1.147246903824	-0.127980968886	-0.194012596666	0.801977613039	0.854012104323	0.963503465841	-0.464673131576	2.095252547093	4.887206092058	0.116890349517	0.177963532609	0.149001251560	0.451668951325	0.920666918925	0.006591790840	0.203438502307	0.158895176203	0.017868990311	0.356089915947	0.281337207060	0.216120748359	0.025439108583	0.031485616656	-0.000000015614	0.307744488927	0.053983376025	0.401583042679	0.983808652271	-0.000000005895	0.360942373933	0.022499051889	0.025572332231	0.266147633457	0.137960888576	0.760000020276	0.000000000000	0.000000000000	0.000000000000	-22.900622942655	1.728464259952
0.023100000000	0.503150213892	0.935917733822	0.133674857478	0.081666549296	0.379218933838	-0.427946756259	-0.565580682248	0.158862640386	-0.187818981222	1.147832492432	-0.127887320628	-0.194938552743	0.794356179939	0.869597979162	0.968660445513	-0.460521528359	2.096112850145	4.867547071517	0.115816326188	0.179152451084	0.148131467431	0.451193796297	0.921246103627	0.006531223458	0.204903036192	0.157637614714	0.017941319108	0.355255347955	0.279993373444	0.221164084517	0.025783370598	0.031917505137	-0.000000015644	0.306973512840	0.054693684015	0.398333716848	0.983595607801	-0.000000005875	0.364711294320	0.021561590640	0.025908810286	0.264376007157	0.132212517943	0.770000021185	0.000000000000	0.000000000000	0.000000000000	-23.046162342354	1.648212153356
0.023400000000	0.503494650955	0.935879383590	0.133616236763	0.081903708995	0.379482152894	-0.427655369631	-0.565718218829	0.159491615643	-0.186361696587	1.148413912644	-0.127778321487	-0.195866630115	0.786703561607	0.885197582290	0.973937149863	-0.456392839193	2.097072285745	4.847642538750	0.114752171304	0.180323361467	0.147276201656	0.450693151366	0.921818009092	0.006471212586	0.206388743462	0.156382994401	0.018016074988	0.354412169993	0.278609069636	0.226252963980	0.026127807662	0.032349882985	-0.000000015674	0.306202536754	0.055403992006	0.395084391018	0.983382563330	-0.000000005856	0.368480214706	0.020624129392	0.026245288342	0.262604380858	0.126464147309	0.780000022094	0.000000000000	0.000000000000	0.000000000000	-23.188350005668	1.564856224691
0.023700000000	0.503839261836	0.935841068381	0.133557337218	0.082138568641	0.379750053250	-0.427362381852	-0.565854520257	0.160120893949	-0.184910420703	1.148991298780	-0.127653803733	-0.196797534113	0.779023027191	0.900805807527	0.979335015321	-0.452287200446	2.098133637650	4.827487979182	0.113697794189	0.181476429221	0.146435320838	0.450167250739	0.922382702204	0.006411753113	0.207895429572	0.155131288239	0.018093235648	0.353560461173	0.277184667488	0.231386968283	0.026472418543	0.032782761444	-0.000000015704	0.305431560667	0.056114299996	0.391835065187	0.983169518859	-0.000000005836	0.372249135093	0.019686668143	0.026581766398	0.260832754558	0.120715776675	0.790000023002	0.000000000000	0.000000000000	0.000000000000	-23.327248046329	1.478492503963
0.024000000000	0.504184045344	0.935802792875	0.133498157891	0.082371120338	0.380022636744	-0.427067756364	-0.565989593469	0.160750506294	-0.183465229252	1.149564780883	-0.127513604330	-0.197731955255	0.771317754359	0.916417692956	0.984855449951	-0.448204763082	2.099299669883	4.807078910210	0.112653105004	0.182611818289	0.145608692802	0.449616326474	0.922940249234	0.006352839971	0.209422901761	0.153882469453	0.018172778993	0.352700299879	0.275720535436	0.236565682805	0.026817202050	0.033216152376	-0.000000015734	0.304660584581	0.056824607986	0.388585739356	0.982956474388	-0.000000005816	0.376018055480	0.018749206895	0.026918244453	0.259061128259	0.114967406042	0.800000023911	0.000000000000	0.000000000000	0.000000000000	-23.462917173024	1.389213604014
0.024300000000	0.504529000327	0.935764561802	0.133438697625	0.082601357129	0.380299903749	-0.426771456187	-0.566123445451	0.161380484494	-0.182026199254	1.150134484858	-0.127357564801	-0.198670569678	0.763590832426	0.932028415931	0.990499833833	-0.444145692269	2.100573127666	4.786410879101	0.111618014733	0.183729691110	0.144796186589	0.449040608496	0.923490715839	0.006294468141	0.210970969041	0.152636511513	0.018254683131	0.351831763774	0.274217038529	0.241788696736	0.027162157033	0.033650068253	-0.000000015764	0.303889608494	0.057534915977	0.385336413525	0.982743429917	-0.000000005796	0.379786975866	0.017811745646	0.027254722509	0.257289501959	0.109219035408	0.810000024820	0.000000000000	0.000000000000	0.000000000000	-23.595416737398	1.297108848645
0.024600000000	0.504874125669	0.935726379936	0.133378955063	0.082829272973	0.380581853208	-0.426473443934	-0.566256083239	0.162010861186	-0.180593409064	1.150700532615	-0.127185531090	-0.199614039553	0.755845265375	0.947633288277	0.996269519446	-0.440110167034	2.101956738399	4.765479460807	0.110592435178	0.184830208626	0.143997672446	0.448440324616	0.924034167079	0.006236632648	0.212539442177	0.151393388131	0.018338926369	0.350954929808	0.272674538465	0.247055603039	0.027507282376	0.034084522169	-0.000000015794	0.303118632408	0.058245223967	0.382087087694	0.982530385447	-0.000000005776	0.383555896253	0.016874284398	0.027591200565	0.255517875660	0.103470664774	0.820000025728	0.000000000000	0.000000000000	0.000000000000	-23.724804780119	1.202264397072
0.024900000000	0.505219420292	0.935688252098	0.133318928651	0.083054862716	0.380868482680	-0.426173681813	-0.566387513925	0.162641669824	-0.179166938358	1.151263042198	-0.126997353438	-0.200563013479	0.748083974747	0.963227751668	1.002165832035	-0.436098379958	2.103453212703	4.744280255709	0.109576278951	0.185913530305	0.143213021807	0.447815700553	0.924570667412	0.006179328565	0.214128133675	0.150153073264	0.018425487216	0.350069874225	0.271093393614	0.252365998419	0.027852576999	0.034519527834	-0.000000015825	0.302347656321	0.058955531957	0.378837761864	0.982317340976	-0.000000005756	0.387324816640	0.015936823149	0.027927678620	0.253746249360	0.097722294140	0.830000026637	0.000000000000	0.000000000000	0.000000000000	-23.851138075052	1.104763364663
0.025200000000	0.505564883152	0.935650183153	0.133258616641	0.083278122070	0.381159788375	-0.425872131642	-0.566517744662	0.163272944670	-0.177746868128	1.151822127912	-0.126792886251	-0.201518126862	0.740309802422	0.978807373179	1.008190069970	-0.432110536919	2.105065245493	4.722808887312	0.108569459469	0.186979814146	0.142442107291	0.447166959952	0.925100280705	0.006122551010	0.215736857762	0.148915541105	0.018514344376	0.349176672568	0.269473959058	0.257719483285	0.028198039859	0.034955099582	-0.000000015855	0.301576680235	0.059665839948	0.375588436033	0.982104296505	-0.000000005736	0.391093737026	0.014999361901	0.028264156676	0.251974623061	0.091973923507	0.840000027546	0.000000000000	0.000000000000	0.000000000000	-23.974472171665	1.004685939929
0.025500000000	0.505910513238	0.935612178009	0.133198017099	0.083499047586	0.381455765189	-0.425568754851	-0.566646782664	0.163904720796	-0.176333280678	1.152377900438	-0.126571987978	-0.202480002274	0.732525513291	0.994367841004	1.014343505099	-0.428146856869	2.106795517104	4.701060999866	0.107571890942	0.188029216698	0.141684802687	0.446494324403	0.925623070238	0.006066295143	0.217365430374	0.147680766087	0.018605476750	0.348275399684	0.267816586613	0.263115661718	0.028543669944	0.035391252370	-0.000000015885	0.300805704148	0.060376147938	0.372339110202	0.981891252034	-0.000000005716	0.394862657413	0.014061900653	0.028600634732	0.250202996761	0.086225552873	0.850000028455	0.000000000000	0.000000000000	0.000000000000	-24.094861435737	0.902109497754
0.025800000000	0.506256309572	0.935574241617	0.133137127903	0.083717636635	0.381756406744	-0.425263512494	-0.566774635215	0.164537034072	-0.174926259615	1.152930466948	-0.126334520990	-0.203449249800	0.724733797823	1.009904960336	1.020627383091	-0.424207571654	2.108646694452	4.679032255943	0.106583488371	0.189061893072	0.140940982942	0.445798013460	0.926139098711	0.006010556173	0.219013669135	0.146448722876	0.018698863433	0.347366129735	0.266121624863	0.268554141437	0.028889466278	0.035828001778	-0.000000015915	0.300034728061	0.061086455928	0.369089784371	0.981678207563	-0.000000005696	0.398631577800	0.013124439404	0.028937112787	0.248431370462	0.080477182239	0.860000029363	0.000000000000	0.000000000000	0.000000000000	-24.212359088449	0.797108708870
0.026100000000	0.506602271208	0.935536378967	0.133075946752	0.083933887384	0.382061705422	-0.424956365255	-0.566901309671	0.165169921169	-0.173525889844	1.153479931214	-0.126080351462	-0.204426467368	0.716937274534	1.025414649405	1.027042923774	-0.420292925861	2.110621432227	4.656718333971	0.105604167535	0.190077996952	0.140210524155	0.445078244660	0.926648428245	0.005955329348	0.220681393348	0.145219386372	0.018794483712	0.346448936201	0.264389419191	0.274034533764	0.029235427914	0.036265364015	-0.000000015945	0.299263751975	0.061796763919	0.365840458540	0.981465163092	-0.000000005676	0.402400498186	0.012186978156	0.029273590843	0.246659744162	0.074728811606	0.870000030272	0.000000000000	0.000000000000	0.000000000000	-24.327017243945	0.689755645571
0.026400000000	0.506948397230	0.935498595089	0.133014471167	0.084147798774	0.382371652393	-0.424647273454	-0.567026813460	0.165803419552	-0.172132257565	1.154026393706	-0.125809349253	-0.205412241064	0.709138492352	1.040892935663	1.033591321461	-0.416403176702	2.112722374116	4.634114925707	0.104633844989	0.191077680611	0.139493303559	0.444335233539	0.927151120392	0.005900609965	0.222368423974	0.143992731704	0.018892317063	0.345523891885	0.262620311805	0.279556453596	0.029581553937	0.036703355913	-0.000000015975	0.298492775888	0.062507071909	0.362591132710	0.981252118622	-0.000000005657	0.406169418573	0.011249516907	0.029610068899	0.244888117862	0.068980440972	0.880000031181	0.000000000000	0.000000000000	0.000000000000	-24.438886945434	0.580119883713
0.026700000000	0.507294686754	0.935460895053	0.132952698494	0.084359370502	0.382686237656	-0.424336197059	-0.567151154093	0.166437567477	-0.170745450268	1.154569951692	-0.125521387796	-0.206407145433	0.701339932896	1.056335952112	1.040273745277	-0.412538593924	2.114952154060	4.611217733692	0.103672438053	0.192061094924	0.138789199520	0.443569193656	0.927647236139	0.005846393359	0.224074583620	0.142768734230	0.018992343152	0.344591068922	0.260814641769	0.285119519363	0.029927843460	0.037141994937	-0.000000016005	0.297721799802	0.063217379899	0.359341806879	0.981039074151	-0.000000005637	0.409938338960	0.010312055659	0.029946546954	0.243116491563	0.063232070338	0.890000032089	0.000000000000	0.000000000000	0.000000000000	-24.548018199895	0.468268601015
0.027000000000	0.507641138920	0.935423283965	0.132890625910	0.084568602998	0.383005450061	-0.424023095690	-0.567274339162	0.167072403991	-0.169365556733	1.155110699328	-0.125216343989	-0.207411743775	0.693544012667	1.071739933773	1.047091339474	-0.408699459751	2.117313397531	4.588022468650	0.102719864810	0.193028389378	0.138098091517	0.442780336605	0.928136835912	0.005792674912	0.225799696524	0.141547369537	0.019094541833	0.343650538786	0.258972745030	0.290723353007	0.030274295627	0.037581299177	-0.000000016036	0.296950823715	0.063927687890	0.356092481048	0.980826029680	-0.000000005617	0.413707259346	0.009374594410	0.030283025010	0.241344865263	0.057483699705	0.900000032998	0.000000000000	0.000000000000	0.000000000000	-24.654460011481	0.354266671734
0.027300000000	0.507987752901	0.935385766967	0.132828250423	0.084775497409	0.383329277346	-0.423707928626	-0.567396376344	0.167707968925	-0.167992667024	1.155648727749	-0.124894098080	-0.208426588415	0.685753085148	1.087101214287	1.054045223745	-0.404886068842	2.119808722829	4.564524846865	0.101776044092	0.193979712086	0.137419860140	0.441968872038	0.928619979581	0.005739450046	0.227543588537	0.140328613432	0.019198893141	0.342702372292	0.257094954451	0.296367579938	0.030620909608	0.038021287354	-0.000000016066	0.296179847629	0.064637995880	0.352843155217	0.980612985209	-0.000000005597	0.417476179733	0.008437133162	0.030619503066	0.239573238964	0.051735329071	0.910000033907	0.000000000000	0.000000000000	0.000000000000	-24.758260413654	0.238176757741
0.027600000000	0.508334527894	0.935348349238	0.132765568878	0.084980055578	0.383657706162	-0.423390654817	-0.567517273408	0.168344302895	-0.166626872490	1.156184125152	-0.124554533569	-0.209452220977	0.677969442826	1.102416222641	1.061136493531	-0.401098728284	2.122440742403	4.540720587527	0.100840895478	0.194915209803	0.136754387074	0.441135007678	0.929096726468	0.005686714226	0.229306087111	0.139112441948	0.019305377300	0.341746639605	0.255181599835	0.302051829012	0.030967684600	0.038461978819	-0.000000016096	0.295408871542	0.065348303871	0.349593829386	0.980399940738	-0.000000005577	0.421245100119	0.007499671913	0.030955981121	0.237801612664	0.045986958437	0.920000034815	0.000000000000	0.000000000000	0.000000000000	-24.859466500146	0.120059396096
0.027900000000	0.508681463122	0.935311035990	0.132702577959	0.085182280027	0.383990722104	-0.423071232884	-0.567637038218	0.168981447301	-0.165268265764	1.156716976872	-0.124197537099	-0.210489172635	0.670195319138	1.117681480020	1.068366220318	-0.397337757598	2.125212064190	4.516605410039	0.099914339286	0.195835027932	0.136101555093	0.440278949343	0.929567135346	0.005634462959	0.231087021283	0.137898831337	0.019413974710	0.340783410246	0.253233007955	0.307775732493	0.031314619828	0.038903393552	-0.000000016126	0.294637895455	0.066058611861	0.346344503556	0.980186896268	-0.000000005557	0.425014020506	0.006562210665	0.031292459177	0.236029986365	0.040238587803	0.930000035724	0.000000000000	0.000000000000	0.000000000000	-24.958124454783	-0.000026916832
0.028200000000	0.509028557834	0.935273832470	0.132639274191	0.085382173939	0.384328309736	-0.422749621134	-0.567755678733	0.169619444324	-0.163916940765	1.157247365463	-0.123822998359	-0.211537964360	0.662432890342	1.132893596772	1.075735451945	-0.393603488768	2.128125292961	4.492175031315	0.098996296567	0.196739310543	0.135461248046	0.439400900956	0.930031264453	0.005582691792	0.232886221662	0.136687758067	0.019524665955	0.339812753096	0.251249502581	0.313538926026	0.031661714540	0.039345552165	-0.000000016156	0.293866919369	0.066768919851	0.343095177725	0.979973851797	-0.000000005537	0.428782940893	0.005624749416	0.031628937233	0.234258360065	0.034490217170	0.940000036633	0.000000000000	0.000000000000	0.000000000000	-25.054279580248	-0.122025644588
0.028500000000	0.509375811303	0.935236743956	0.132575653945	0.085579741143	0.384670452617	-0.422425777560	-0.567873203016	0.170258336928	-0.162572992695	1.157775370771	-0.123430809981	-0.212599107160	0.654684277310	1.148049269492	1.083245212889	-0.389896266287	2.131183031691	4.467425163039	0.098086689097	0.197628200381	0.134833350850	0.438501064569	0.930489171488	0.005531396314	0.234703520412	0.135479198826	0.019637431796	0.338834736404	0.249231404509	0.319341048600	0.032008968009	0.039788475899	-0.000000016186	0.293095943282	0.067479227842	0.339845851894	0.979760807326	-0.000000005517	0.432551861279	0.004687288168	0.031965415288	0.232486733766	0.028741846536	0.950000037541	0.000000000000	0.000000000000	0.000000000000	-25.147976325826	-0.245882133144
0.028800000000	0.509723222826	0.935199775759	0.132511713441	0.085774986094	0.385017133331	-0.422099659853	-0.567989619233	0.170898168855	-0.161236518047	1.158301069997	-0.123020867449	-0.213673102302	0.646951547265	1.163145278208	1.090896504559	-0.386216447221	2.134387882934	4.442351508913	0.097185439369	0.198501838878	0.134217749480	0.437579640377	0.930940913622	0.005480572154	0.236538751241	0.134273130514	0.019752253172	0.337849427792	0.247179031587	0.325181742525	0.032356379532	0.040232186626	-0.000000016217	0.292324967196	0.068189535832	0.336596526063	0.979547762855	-0.000000005497	0.436320781666	0.003749826919	0.032301893344	0.230715107466	0.022993475902	0.960000038450	0.000000000000	0.000000000000	0.000000000000	-25.239258314195	-0.371543536582
0.029100000000	0.510070791722	0.935162933221	0.132447448749	0.085967913861	0.385368333504	-0.421771225406	-0.568104935661	0.171538984630	-0.159907614600	1.158824537772	-0.122593068999	-0.214760441536	0.639236715442	1.178178483669	1.098690305586	-0.382564401284	2.137742450204	4.416949761880	0.096292470591	0.199360366169	0.133614330958	0.436636826734	0.931386547499	0.005430214982	0.238391749382	0.133069530243	0.019869111194	0.336856894259	0.245092698742	0.331060653396	0.032703948428	0.040676706848	-0.000000016247	0.291553991109	0.068899843822	0.333347200232	0.979334718384	-0.000000005477	0.440089702053	0.002812365671	0.032638371400	0.228943481167	0.017245105269	0.970000039359	0.000000000000	0.000000000000	0.000000000000	-25.328168367307	-0.498958745869
0.029400000000	0.510418517332	0.935126221713	0.132382855793	0.086158530109	0.385724033834	-0.421440431323	-0.568219160689	0.172180829558	-0.158586381432	1.159345846213	-0.122147315532	-0.215861607305	0.631541746697	1.193145824741	1.106627572103	-0.378940510934	2.141249339374	4.391215601330	0.095407706674	0.200203921099	0.133022983346	0.435672820173	0.931826129245	0.005380320506	0.240262351586	0.131868375336	0.019987987151	0.335857202191	0.242972718009	0.336977430064	0.033051674039	0.041122059694	-0.000000016277	0.290783015023	0.069610151813	0.330097874402	0.979121673914	-0.000000005457	0.443858622439	0.001874904422	0.032974849455	0.227171854867	0.011496734635	0.980000040267	0.000000000000	0.000000000000	0.000000000000	-25.414748531414	-0.628078320614
0.029700000000	0.510766399020	0.935089646637	0.132317930355	0.086346841087	0.386084214113	-0.421107234422	-0.568332302823	0.172823749727	-0.157272918916	1.159865064988	-0.121683510522	-0.216977072947	0.623868557044	1.208044315887	1.114709238031	-0.375345171473	2.144911160071	4.365144690286	0.094531072230	0.201032641240	0.132443595730	0.434687815422	0.932259714467	0.005330884476	0.242150396099	0.130669643325	0.020108862500	0.334850417363	0.240819398553	0.342931724607	0.033399555727	0.041568268924	-0.000000016307	0.290012038936	0.070320459803	0.326848548571	0.978908629443	-0.000000005438	0.447627542826	0.000937443174	0.033311327511	0.225400228568	0.005748364001	0.990000041176	0.000000000000	0.000000000000	0.000000000000	-25.499040101284	-0.758854423725
0.030000000000	0.511114436169	0.935053213422	0.132252668073	0.086532853609	0.386448853247	-0.420771591248	-0.568444370688	0.173467792009	-0.155967328729	1.160382261374	-0.121201559926	-0.218107302896	0.616219015152	1.222871044747	1.122936215353	-0.371778791164	2.148730527083	4.338732672580	0.093662492563	0.201846662898	0.131876058221	0.433682005417	0.932687358264	0.005281902679	0.244055722657	0.129473311947	0.020231718871	0.333836604945	0.238633046701	0.348923192299	0.033747592876	0.042015358926	-0.000000016337	0.289241062850	0.071030767793	0.323599222740	0.978695584972	-0.000000005418	0.451396463213	-0.000000018075	0.033647805567	0.223628602268	-0.000000006632	1.000000042085	0.000000000000	0.000000000000	0.000000000000	-25.581083643651	-0.891240758844
0.030300000000	0.511462628014	0.935016927355	0.132187064642	0.086716574709	0.386817929724	-0.420433458512	-0.568555373723	0.174113004696	-0.154669714301	1.160897406342	-0.120701485040	-0.219252333129	0.608593823399	1.237624605205	1.131308477501	-0.368242301182	2.152709512051	4.311977244045	0.092801893567	0.202672824899	0.131316636082	0.432658869719	0.933088156960	0.005233370937	0.245940060912	0.128286304071	0.020358100094	0.332814445985	0.236440415860	0.354905478968	0.034095784851	0.042463338477	-0.000000016381	0.294273682340	0.070953085342	0.321064523529	0.973927583708	-0.000000005363	0.446882498434	0.000571894768	0.034323771298	0.221556269559	-0.000000006649	1.000000041684	0.000000000000	0.000000000000	0.000000000000	-25.664555125377	-1.024372652317
0.030600000000	0.511810974207	0.934980794135	0.132121115514	0.086898011705	0.387191421462	-0.420092792328	-0.568665320002	0.174759434412	-0.153380176984	1.161410097705	-0.120183751907	-0.220410544946	0.600989169491	1.252309309934	1.139822719515	-0.364738645819	2.156848566689	4.284882159037	0.091949202105	0.203537636903	0.130761640448	0.431621845083	0.933441463116	0.005185285124	0.247765609873	0.127115457710	0.020489531085	0.331782637625	0.234267931161	0.360832799057	0.034444131044	0.042912220377	-0.000000016425	0.299306301830	0.070875402892	0.318529824319	0.969159582445	-0.000000005309	0.442368533656	0.001143807611	0.034999737029	0.219483936850	-0.000000006665	1.000000041284	0.000000000000	0.000000000000	0.000000000000	-25.753027309826	-1.157455146394
0.030900000000	0.512159473779	0.934944818812	0.132054817197	0.087077169786	0.387569308982	-0.419749551108	-0.568774220530	0.175407129812	-0.152098818336	1.161919851078	-0.119648932386	-0.221579935737	0.593400269091	1.266930732805	1.148474686877	-0.361271185524	2.161147375831	4.257453780237	0.091104345425	0.204440743959	0.130211030509	0.430571059369	0.933747713181	0.005137641138	0.249532909503	0.125960624337	0.020625965424	0.330741268619	0.232115407896	0.366705657169	0.034792630616	0.043361981198	-0.000000016469	0.304338921320	0.070797720441	0.315995125108	0.964391581181	-0.000000005255	0.437854568878	0.001715720454	0.035675702761	0.217411604141	-0.000000006682	1.000000040884	0.000000000000	0.000000000000	0.000000000000	-25.846387361111	-1.290545038964
0.031200000000	0.512508125777	0.934909006428	0.131988166631	0.087254052977	0.387951574112	-0.419403694155	-0.568882086659	0.176056138787	-0.150825737455	1.162426194637	-0.119097588025	-0.222758548381	0.585822474692	1.281494255609	1.157260263169	-0.357843183403	2.165605674141	4.229698020210	0.090267251539	0.205381794199	0.129664765969	0.429506639019	0.934007339521	0.005090434920	0.251242495013	0.124821656820	0.020767357137	0.329690426813	0.229982662652	0.372524553715	0.035141282613	0.043812606907	-0.000000016514	0.309371540810	0.070720037990	0.313460425897	0.959623579917	-0.000000005201	0.433340604099	0.002287633297	0.036351668492	0.215339271432	-0.000000006698	1.000000040484	0.000000000000	0.000000000000	0.000000000000	-25.944523924894	-1.423695985841
0.031500000000	0.512856929109	0.934873361857	0.131921161337	0.087428663930	0.388338200265	-0.419055181993	-0.568988930703	0.176706509136	-0.149561031683	1.162928668948	-0.118530271038	-0.223944468452	0.578251279974	1.296005073808	1.166175414304	-0.354457805662	2.170223155911	4.201620672945	0.089437849118	0.206360438990	0.129122806899	0.428428709310	0.934220770528	0.005043662448	0.252894896697	0.123698409379	0.020913660674	0.328630199245	0.227869513704	0.378289984511	0.035490085945	0.044264083076	-0.000000016558	0.314404160300	0.070642355539	0.310925726686	0.954855578654	-0.000000005147	0.428826639321	0.002859546141	0.037027634224	0.213266938723	-0.000000006715	1.000000040083	0.000000000000	0.000000000000	0.000000000000	-26.047327159418	-1.556958618858
0.031800000000	0.513205882546	0.934837889808	0.131853799406	0.087601003967	0.388729172388	-0.418703976344	-0.569094765912	0.177358288565	-0.148304796643	1.163426826716	-0.117947524482	-0.225135823444	0.570682316273	1.310468201751	1.175216187182	-0.351118123391	2.174999475311	4.173227418251	0.088616067493	0.207376332903	0.128585113741	0.427337394371	0.934388430658	0.004997319735	0.254490639979	0.122590737574	0.021064830905	0.327560672156	0.225775780994	0.384002440816	0.035839039383	0.044716394903	-0.000000016602	0.319436779791	0.070564673088	0.308391027476	0.950087577390	-0.000000005093	0.424312674543	0.003431458984	0.037703599955	0.211194606013	-0.000000006731	1.000000039683	0.000000000000	0.000000000000	0.000000000000	-26.154688639490	-1.690380680615
0.032100000000	0.513554984729	0.934802594831	0.131786079483	0.087771073119	0.389124476902	-0.418350040106	-0.569199606445	0.178011524667	-0.147057126267	1.163920232553	-0.117349882442	-0.226330782034	0.563111349210	1.324888477652	1.184378708379	-0.347827114297	2.179934246627	4.144523826026	0.087801836640	0.208429133681	0.128051647297	0.426232817189	0.934510740468	0.004951402833	0.256030245451	0.121498498290	0.021220823112	0.326481930990	0.223701286122	0.389662409375	0.036188141566	0.045169527242	-0.000000016646	0.324469399281	0.070486990638	0.305856328265	0.945319576126	-0.000000005038	0.419798709765	0.004003371827	0.038379565687	0.209122273304	-0.000000006748	1.000000039283	0.000000000000	0.000000000000	0.000000000000	-26.266501258848	-1.824007151583
0.032400000000	0.513904234168	0.934767481316	0.131718000756	0.087938870166	0.389524101656	-0.417993337324	-0.569303467337	0.178666264916	-0.145818112836	1.164408462753	-0.116737870203	-0.227527553377	0.555534275474	1.339270568349	1.193659182859	-0.344587664379	2.185027044498	4.115515360422	0.086995087182	0.209518502214	0.127522368732	0.425115099622	0.934588116650	0.004905907830	0.257514228926	0.120421549729	0.021381592990	0.325394060412	0.221645852323	0.395270372462	0.036537391005	0.045623464625	-0.000000016690	0.329502018771	0.070409308187	0.303321629054	0.940551574863	-0.000000004984	0.415284744986	0.004575284670	0.039055531418	0.207049940595	-0.000000006764	1.000000038882	0.000000000000	0.000000000000	0.000000000000	-26.382659130578	-1.957880370046
0.032700000000	0.514253629248	0.934732553495	0.131649562945	0.088104392676	0.389928035874	-0.417633833173	-0.569406364479	0.179322556650	-0.144587847003	1.164891105069	-0.116112004418	-0.228724386418	0.547947119744	1.353618973843	1.203053892720	-0.341402569539	2.190277404161	4.086207383895	0.086195750376	0.210644102505	0.126997239566	0.423984362408	0.934620972068	0.004860830849	0.258943101473	0.119359751396	0.021547096641	0.324297144303	0.219609304459	0.400826807917	0.036886786085	0.046078191286	-0.000000016734	0.334534638261	0.070331625736	0.300786929844	0.935783573599	-0.000000004930	0.410770780208	0.005147197513	0.039731497149	0.204977607886	-0.000000006781	1.000000038482	0.000000000000	0.000000000000	0.000000000000	-26.503057485218	-2.092040145359
0.033000000000	0.514603168232	0.934697815448	0.131580766289	0.088267637044	0.390336270106	-0.417271493929	-0.569508314586	0.179980447065	-0.143366417831	1.165367758514	-0.115472793277	-0.229919569248	0.540346031766	1.367938031619	1.212559195959	-0.338274537154	2.195684821674	4.056605161164	0.085403758114	0.211805601647	0.126476221673	0.422840725175	0.934609715791	0.004816168049	0.260317369470	0.118312964085	0.021717290568	0.323191265778	0.217591469000	0.406332189192	0.037236325069	0.046533691181	-0.000000016778	0.339567257751	0.070253943285	0.298252230633	0.931015572335	-0.000000004876	0.406256815430	0.005719110356	0.040407462881	0.202905275177	-0.000000006797	1.000000038082	0.000000000000	0.000000000000	0.000000000000	-26.627592566159	-2.226523864926
0.033300000000	0.514952849265	0.934663271103	0.131511611536	0.088428598529	0.390748796177	-0.416906286952	-0.569609335170	0.180639983195	-0.142153912815	1.165838033154	-0.114820736669	-0.231111428478	0.532727283566	1.382231920766	1.222171525268	-0.335206187576	2.201248754153	4.026713863063	0.084619042910	0.213002669790	0.125959277277	0.421684306452	0.934554753131	0.004771915624	0.261637534638	0.117281049871	0.021892131677	0.322076507184	0.215592174012	0.411786985389	0.037586006102	0.046989948013	-0.000000016822	0.344599877241	0.070176260834	0.295717531422	0.926247571072	-0.000000004822	0.401742850652	0.006291023199	0.041083428612	0.200832942468	-0.000000006814	1.000000037682	0.000000000000	0.000000000000	0.000000000000	-26.756161521911	-2.361366595292
0.033600000000	0.515302670376	0.934628924241	0.131442099928	0.088587271287	0.391165607144	-0.416538180661	-0.569709444520	0.181301211911	-0.140950417913	1.166301549924	-0.114156326343	-0.232298328642	0.525087266799	1.396504665895	1.231887386851	-0.332200055589	2.206968619989	3.996538570309	0.083841537903	0.214234980116	0.125446368951	0.420515223679	0.934456485675	0.004728069805	0.262904094090	0.116263872096	0.022071577267	0.320952950117	0.213611249139	0.417191661297	0.037935827213	0.047446945253	-0.000000016866	0.349632496732	0.070098578384	0.293182832211	0.921479569808	-0.000000004768	0.397228885873	0.006862936042	0.041759394344	0.198760609758	-0.000000006830	1.000000037281	0.000000000000	0.000000000000	0.000000000000	-26.888662294753	-2.496601177687
0.033900000000	0.515652629483	0.934594778494	0.131372233195	0.088743648412	0.391586697250	-0.416167144509	-0.569808661671	0.181964179899	-0.139756017574	1.166757940448	-0.113480046063	-0.233478671640	0.517422490244	1.410760140855	1.241703359260	-0.329258591812	2.212843799075	3.966084277182	0.083071176841	0.215502208810	0.124937459608	0.419333593218	0.934315311321	0.004684626854	0.264117540373	0.115261295357	0.022255585031	0.319820675417	0.211648525590	0.422546677436	0.038285786320	0.047904666161	-0.000000016910	0.354665116222	0.070020895933	0.290648133001	0.916711568544	-0.000000004713	0.392714921095	0.007434848885	0.042435360075	0.196688277049	-0.000000006847	1.000000036881	0.000000000000	0.000000000000	0.000000000000	-27.024993505246	-2.632258318354
0.034200000000	0.516002724392	0.934560837353	0.131302013537	0.088897721967	0.392012061875	-0.415793148969	-0.569907006379	0.182628933657	-0.138570794757	1.167206846861	-0.112792371760	-0.234650896191	0.509729577424	1.425002072261	1.251616092258	-0.326384164047	2.218873633012	3.935355895124	0.082307894085	0.216804035030	0.124432512507	0.418139530359	0.934131624309	0.004641583071	0.265278361504	0.114273185494	0.022444113052	0.318679763185	0.209703836128	0.427852490097	0.038635881229	0.048363093805	-0.000000016955	0.359697735712	0.069943213482	0.288113433790	0.911943567281	-0.000000004659	0.388200956317	0.008006761728	0.043111325807	0.194615944340	-0.000000006863	1.000000036481	0.000000000000	0.000000000000	0.000000000000	-27.165054332022	-2.768366673924
0.034500000000	0.516352952808	0.934527104164	0.131231443621	0.089049483019	0.392441697497	-0.415416165506	-0.570004499102	0.183295519476	-0.137394830963	1.167647921655	-0.112093771686	-0.235813477330	0.502005264366	1.439234042820	1.261622305699	-0.323579058574	2.225057425322	3.904358256260	0.081551624596	0.218140140885	0.123931491239	0.416933149337	0.933905815259	0.004598934787	0.266387041020	0.113299409583	0.022637119794	0.317530292786	0.207777015048	0.433109551374	0.038986109644	0.048822211084	-0.000000016999	0.364730355202	0.069865531031	0.285578734579	0.907175566017	-0.000000004605	0.383686991538	0.008578674571	0.043787291538	0.192543611631	-0.000000006880	1.000000036081	0.000000000000	0.000000000000	0.000000000000	-27.308744386211	-2.904952932133
0.034800000000	0.516703312328	0.934493582136	0.131160526564	0.089198921670	0.392875601649	-0.415036166559	-0.570101160968	0.183963983435	-0.136228206254	1.168080827519	-0.111384706554	-0.236964925924	0.494246397497	1.453459494475	1.271718788428	-0.320845481397	2.231394441644	3.873096116853	0.080802303936	0.219510211403	0.123434359734	0.415714563333	0.933638271200	0.004556678369	0.267444058013	0.112339835918	0.022834564107	0.316372342855	0.205867898171	0.438318309209	0.039336469165	0.049282000742	-0.000000017043	0.369762974692	0.069787848580	0.283044035369	0.902407564753	-0.000000004551	0.379173026760	0.009150587414	0.044463257269	0.190471278922	-0.000000006896	1.000000035680	0.000000000000	0.000000000000	0.000000000000	-27.455963579782	-3.042041888091
0.035100000000	0.517053800454	0.934460274341	0.131089265924	0.089346027097	0.393313772873	-0.414653125520	-0.570197013756	0.184634371386	-0.135070999276	1.168505237196	-0.110665629688	-0.238103788223	0.486449931671	1.467681731356	1.281902397200	-0.318185559434	2.237883909927	3.841574160684	0.080059868255	0.220913934507	0.122941082252	0.414483884491	0.933329375606	0.004514810215	0.268449887174	0.111394334005	0.023036405216	0.315205991303	0.203976322827	0.443479207430	0.039686957291	0.049742445392	-0.000000017087	0.374795594182	0.069710166130	0.280509336158	0.897639563490	-0.000000004497	0.374659061982	0.009722500257	0.045139223001	0.188398946213	-0.000000006913	1.000000035280	0.000000000000	0.000000000000	0.000000000000	-27.606611987008	-3.179656516323
0.035400000000	0.517404414589	0.934427183715	0.131017665692	0.089490787575	0.393756210684	-0.414267016716	-0.570292079874	0.185306728945	-0.133923287279	1.168920833351	-0.109936987162	-0.239228645441	0.478612928330	1.481903922545	1.292170055617	-0.315601341653	2.244525020612	3.809797002386	0.079324254294	0.222351000987	0.122451623380	0.413241223923	0.932979508427	0.004473326759	0.269404998832	0.110462774549	0.023242602723	0.314031315328	0.202102127837	0.448592685784	0.040037571426	0.050203527532	-0.000000017131	0.379828213673	0.069632483679	0.277974636947	0.892871562226	-0.000000004442	0.370145097204	0.010294413100	0.045815188732	0.186326613503	-0.000000006929	1.000000034880	0.000000000000	0.000000000000	0.000000000000	-27.760589698170	-3.317818038787
0.035700000000	0.517755152042	0.934394313062	0.130945730276	0.089633190517	0.394202915526	-0.413877815383	-0.570386382329	0.185981101479	-0.132785146141	1.169327308440	-0.109199217938	-0.240338113359	0.470732553809	1.496129104646	1.302518753079	-0.313094800155	2.251316926808	3.777769190712	0.078595399371	0.223821104474	0.121965948031	0.411986691721	0.932589046122	0.004432224466	0.270309858995	0.109545029442	0.023453116600	0.312848391417	0.200245153506	0.453659179980	0.040388308879	0.050665229563	-0.000000017175	0.384860833163	0.069554801228	0.275439937737	0.888103560962	-0.000000004388	0.365631132425	0.010866325943	0.046491154464	0.184254280794	-0.000000006946	1.000000034479	0.000000000000	0.000000000000	0.000000000000	-27.917796664495	-3.456545989015
0.036000000000	0.518106010032	0.934361665054	0.130873464498	0.089773222497	0.394653888736	-0.413485497654	-0.570479944712	0.186657534093	-0.131656650382	1.169724364598	-0.108452754000	-0.241430841972	0.462806077768	1.510360184165	1.312945543758	-0.310667831204	2.258258744448	3.745495211756	0.077873241382	0.225323941414	0.121484021442	0.410720396965	0.932158361692	0.004391499834	0.271164929387	0.108640971754	0.023667907186	0.311657295354	0.198405241606	0.458679121721	0.040739166869	0.051127533804	-0.000000017219	0.389893452653	0.069477118777	0.272905238526	0.883335559699	-0.000000004334	0.361117167647	0.011438238786	0.047167120195	0.182181948085	-0.000000006962	1.000000034079	0.000000000000	0.000000000000	0.000000000000	-28.078132533251	-3.595858272550
0.036300000000	0.518456985690	0.934329242236	0.130800873577	0.089910869290	0.395109132504	-0.413090040536	-0.570572791168	0.187336071625	-0.130537873189	1.170111713532	-0.107698020489	-0.242505515159	0.454830871783	1.524599939701	1.323447545579	-0.308322256197	2.265349552440	3.712979492138	0.077157718795	0.226859211043	0.121005809169	0.409442447733	0.931687824708	0.004351149392	0.271970667492	0.107750475721	0.023886935186	0.310458102227	0.196582235361	0.463652938745	0.041090142527	0.051590422514	-0.000000017263	0.394926072143	0.069399436326	0.270370539315	0.878567558435	-0.000000004280	0.356603202869	0.012010151629	0.047843085927	0.180109615376	-0.000000006979	1.000000033679	0.000000000000	0.000000000000	0.000000000000	-28.241496471732	-3.735771223799
0.036600000000	0.518808076062	0.934297047027	0.130727963123	0.090046115894	0.395568649833	-0.412691421888	-0.570664946380	0.188016758628	-0.129428886425	1.170489076426	-0.106935435834	-0.243560850391	0.446804408064	1.538851023935	1.334021939225	-0.306059822574	2.272588392797	3.680226402145	0.076448770641	0.228426615359	0.120531277082	0.408152951109	0.931177801349	0.004311169702	0.272727526591	0.106873416734	0.024110161666	0.309250886436	0.194775979439	0.468581054860	0.041441232899	0.052053877903	-0.000000017307	0.399958691633	0.069321753876	0.267835840104	0.873799557171	-0.000000004226	0.352089238091	0.012582064472	0.048519051658	0.178037282667	-0.000000006995	1.000000033279	0.000000000000	0.000000000000	0.000000000000	-28.407786978775	-3.876299659407
0.036900000000	0.519159278111	0.934265081718	0.130654739125	0.090178946566	0.396032444505	-0.412289620409	-0.570756435543	0.188699639365	-0.128329760654	1.170856183852	-0.106165411877	-0.244595598475	0.438724258340	1.553115965410	1.344665967146	-0.303882204666	2.279974270755	3.647240258853	0.075746336513	0.230025859099	0.120060391367	0.406852013195	0.930628654426	0.004271557358	0.273435955796	0.106009671329	0.024337548048	0.308035721693	0.192986319931	0.473463889980	0.041792434947	0.052517882150	-0.000000017351	0.404991311123	0.069244071425	0.265301140894	0.869031555908	-0.000000004172	0.347575273312	0.013153977316	0.049195017389	0.175964949958	-0.000000007012	1.000000032878	0.000000000000	0.000000000000	0.000000000000	-28.576901682248	-4.017456928264
0.037200000000	0.519510588721	0.934233348483	0.130581207944	0.090309344847	0.396500521039	-0.411884615614	-0.570847284345	0.189384757792	-0.127240565149	1.171212775706	-0.105388354002	-0.245608543335	0.430588092893	1.567397170119	1.355376932595	-0.301791004486	2.287506154867	3.614025329216	0.075050356557	0.231656649714	0.119593118520	0.405539739116	0.930040743419	0.004232308985	0.274096400098	0.105159117179	0.024569056110	0.306812681037	0.191213104345	0.478301860160	0.042143745557	0.052982417418	-0.000000017396	0.410023930614	0.069166388974	0.262766441683	0.864263554644	-0.000000004117	0.343061308534	0.013725890159	0.049870983121	0.173892617248	-0.000000007028	1.000000032478	0.000000000000	0.000000000000	0.000000000000	-28.748737120783	-4.159254958205
0.037500000000	0.519862004699	0.934201849370	0.130507376298	0.090437293597	0.396972884662	-0.411476387819	-0.570937518941	0.190072157552	-0.126161367914	1.171558601138	-0.104604661253	-0.246598501831	0.422393679757	1.581696922859	1.366152198664	-0.299787752443	2.295182977074	3.580585833154	0.074360771471	0.233318697341	0.119129425345	0.404216233033	0.929414424504	0.004193421238	0.274709300395	0.104321633077	0.024804647981	0.305581836834	0.189456181589	0.483095377631	0.042495161536	0.053447465870	-0.000000017440	0.415056550104	0.069088706523	0.260231742472	0.859495553381	-0.000000004063	0.338547343756	0.014297803002	0.050546948852	0.171820284539	-0.000000007045	1.000000032078	0.000000000000	0.000000000000	0.000000000000	-28.923188507811	-4.301704299460
0.037800000000	0.520213522780	0.934170586310	0.130433251257	0.090562775017	0.397449541264	-0.411064918122	-0.571027165937	0.190761881962	-0.125092235689	1.171893418509	-0.103814726459	-0.247564323623	0.414138884088	1.596017388370	1.376989187344	-0.297873907989	2.303003632753	3.546925946633	0.073677522497	0.235011714781	0.118669278952	0.402881598148	0.928750050583	0.004154890803	0.275275093536	0.103497098932	0.025044286138	0.304343260785	0.187715401960	0.487844850839	0.042846679617	0.053913009680	-0.000000017484	0.420089169594	0.069011024072	0.257697043262	0.854727552117	-0.000000004009	0.334033378977	0.014869715845	0.051222914584	0.169747951830	-0.000000007061	1.000000031677	0.000000000000	0.000000000000	0.000000000000	-29.100149475723	-4.444814164904
0.038100000000	0.520565139626	0.934139561119	0.130358840229	0.090685770685	0.397930497371	-0.410650188386	-0.571116252366	0.191453974002	-0.124033233972	1.172216995354	-0.103018936352	-0.248504891083	0.405821667723	1.610360612239	1.387885378592	-0.296050860185	2.310966980731	3.513049804749	0.073000551417	0.236735417475	0.118212646750	0.401535936717	0.928047971318	0.004116714398	0.275794212354	0.102685395755	0.025287933401	0.303097023933	0.185990617131	0.492550684476	0.043198296463	0.054379031053	-0.000000017528	0.425121789084	0.068933341621	0.255162344051	0.849959550853	-0.000000003955	0.329519414199	0.015441628688	0.051898880315	0.167675619121	-0.000000007078	1.000000031277	0.000000000000	0.000000000000	0.000000000000	-29.279511797738	-4.588592467115
0.038400000000	0.520916851831	0.934108775496	0.130284150956	0.090806261581	0.398415760101	-0.410232181221	-0.571204805665	0.192148476303	-0.122984427023	1.172529108365	-0.102217671678	-0.249419119249	0.397440088922	1.624728521545	1.398838309413	-0.294319928191	2.319071843270	3.478961504830	0.072329800547	0.238489523478	0.117759496451	0.400179350053	0.927308533155	0.004078888769	0.276267085709	0.101886405653	0.025535552935	0.301843196667	0.184281680136	0.497213279514	0.043550008668	0.054845512233	-0.000000017572	0.430154408574	0.068855659171	0.252627644840	0.845191549590	-0.000000003901	0.325005449421	0.016013541531	0.052574846046	0.165603286412	-0.000000007094	1.000000030877	0.000000000000	0.000000000000	0.000000000000	-29.461165084760	-4.733045852241
0.038700000000	0.521268655924	0.934078231026	0.130209191497	0.090924228117	0.398905337133	-0.409810879967	-0.571292853659	0.192845431138	-0.121945877880	1.172829543387	-0.101411307315	-0.250305955841	0.388992302324	1.639122925256	1.409845572955	-0.292682361662	2.327317006001	3.444665109573	0.071665212734	0.240273753434	0.117309796062	0.398811938543	0.926532079361	0.004041410695	0.276694138517	0.101100011814	0.025787108241	0.300581848730	0.182588445360	0.501833033243	0.043901812760	0.055312435516	-0.000000017616	0.435187028065	0.068777976720	0.250092945629	0.840423548326	-0.000000003847	0.320491484643	0.016585454374	0.053250811778	0.163530953702	-0.000000007111	1.000000030477	0.000000000000	0.000000000000	0.000000000000	-29.644996454204	-4.878179730663
0.039000000000	0.521620548369	0.934047929184	0.130133970224	0.091039650166	0.399399236674	-0.409386268679	-0.571380424537	0.193544880412	-0.120917648365	1.173118095429	-0.100600212384	-0.251164381327	0.380476559123	1.653545514337	1.420904817614	-0.291139341047	2.335701217828	3.410164650214	0.071006731351	0.242087830557	0.116863513884	0.397433801647	0.925718950045	0.004004276980	0.277075791790	0.100326098499	0.026042563156	0.299313049225	0.180910768527	0.506410339302	0.044253705206	0.055779783270	-0.000000017660	0.440219647555	0.068700294269	0.247558246419	0.835655547062	-0.000000003792	0.315977519864	0.017157367217	0.053926777509	0.161458620993	-0.000000007127	1.000000030076	0.000000000000	0.000000000000	0.000000000000	-29.830890167451	-5.023998304404
0.039300000000	0.521972525573	0.934017871335	0.130058495808	0.091152507091	0.399897467418	-0.408958332108	-0.571467546830	0.194246865646	-0.119899799097	1.173394568699	-0.099784750353	-0.251993409056	0.371891207477	1.667997861558	1.432013746154	-0.289691977788	2.344223190765	3.375464129758	0.070354300290	0.243931480601	0.116420618510	0.396045037913	0.924869482194	0.003967484461	0.277412462673	0.099564551034	0.026301881848	0.298036866618	0.179248506686	0.510945587711	0.044605682410	0.056247537938	-0.000000017704	0.445252267045	0.068622611818	0.245023547208	0.830887545799	-0.000000003738	0.311463555086	0.017729280060	0.054602743241	0.159386288284	-0.000000007144	1.000000029676	0.000000000000	0.000000000000	0.000000000000	-30.018727232210	-5.170504591232
0.039600000000	0.522324583884	0.933988058735	0.129982777214	0.091262777774	0.400400038513	-0.408527055687	-0.571554249394	0.194951427970	-0.118892389497	1.173658776656	-0.098965279146	-0.252792085461	0.363234693181	1.682481420989	1.443170114841	-0.288341314397	2.352881599726	3.340567526286	0.069707863958	0.245804431841	0.115981078820	0.394645744985	0.923984009695	0.003931030004	0.277704564477	0.098815255797	0.026565028818	0.296753368748	0.177601518200	0.515439164911	0.044957740721	0.056715682056	-0.000000017748	0.450284886535	0.068544929367	0.242488847997	0.826119544535	-0.000000003684	0.306949590308	0.018301192903	0.055278708972	0.157313955575	-0.000000007160	1.000000029276	0.000000000000	0.000000000000	0.000000000000	-30.208384965756	-5.317700445358
0.039900000000	0.522676719595	0.933958492534	0.129906823684	0.091370440645	0.400906959526	-0.408092425514	-0.571640561386	0.195658608113	-0.117895477795	1.173910542084	-0.098142151250	-0.253559490336	0.354505560615	1.696997527146	1.454371732584	-0.287088324417	2.361675082236	3.305478796339	0.069067367275	0.247706415051	0.115544863982	0.393236019607	0.923062863371	0.003894910501	0.277952506717	0.098078100212	0.026831968888	0.295462622830	0.175969662732	0.519891453787	0.045309876432	0.057184198264	-0.000000017792	0.455317506025	0.068467246917	0.239954148787	0.821351543271	-0.000000003630	0.302435625530	0.018873105746	0.055954674704	0.155241622866	-0.000000007176	1.000000028875	0.000000000000	0.000000000000	0.000000000000	-30.399736514598	-5.465586574633
0.040200000000	0.523028928948	0.933929173775	0.129830644735	0.091475473713	0.401418240406	-0.407654428337	-0.571726512247	0.196368446388	-0.116909121039	1.174149697195	-0.097315713808	-0.254294737191	0.345702453992	1.711547393760	1.465616460095	-0.285933912241	2.370602238075	3.270201878423	0.068432755665	0.249637163474	0.115111943446	0.391815957636	0.922106371004	0.003859122876	0.278156695144	0.097352972736	0.027102667207	0.294164695461	0.174352801236	0.524302833709	0.045662085785	0.057653069314	-0.000000017837	0.460350125515	0.068389564466	0.237419449576	0.816583542008	-0.000000003576	0.297921660751	0.019445018589	0.056630640435	0.153169290157	-0.000000007193	1.000000028475	0.000000000000	0.000000000000	0.000000000000	-30.592650325844	-5.614162554110
0.040500000000	0.523381208136	0.933900103402	0.129754250143	0.091577854594	0.401933891447	-0.407213051536	-0.571812131675	0.197080982680	-0.115933375095	1.174376083745	-0.096486308727	-0.254996973698	0.336824118938	1.726132112163	1.476902209024	-0.284878912799	2.379661628848	3.234740696664	0.067803975053	0.251596412809	0.114682286942	0.390385654048	0.921114857363	0.003823664078	0.278317531780	0.096639762851	0.027377089244	0.292859652626	0.172750795942	0.528673680561	0.046014364973	0.058122278085	-0.000000017881	0.465382745006	0.068311882015	0.234884750365	0.811815540744	-0.000000003521	0.293407695973	0.020016931432	0.057306606166	0.151096957447	-0.000000007209	1.000000028075	0.000000000000	0.000000000000	0.000000000000	-30.786989565138	-5.763426835878
0.040800000000	0.523733553306	0.933871282253	0.129677649934	0.091677560546	0.402453923255	-0.406768283113	-0.571897449612	0.197796256441	-0.114968294657	1.174589553192	-0.095654272780	-0.255665382233	0.327869404410	1.740752649226	1.488226941084	-0.283924091106	2.388851777464	3.199099164641	0.067180971865	0.253583901179	0.114255864481	0.388945202945	0.920088644234	0.003788531087	0.278435414955	0.095938361054	0.027655200783	0.291547559704	0.171163510348	0.533004366772	0.046366710143	0.058591807591	-0.000000017925	0.470415364496	0.068234199564	0.232350051154	0.807047539480	-0.000000003467	0.288893731195	0.020588844275	0.057982571898	0.149024624738	-0.000000007226	1.000000027675	0.000000000000	0.000000000000	0.000000000000	-30.982611476052	-5.913376754967
0.041100000000	0.524085960562	0.933842711068	0.129600854375	0.091774568494	0.402978346703	-0.406320111672	-0.571982496217	0.198514306671	-0.114013933242	1.174789966876	-0.094819937698	-0.256299180526	0.318837265036	1.755409844820	1.499588667241	-0.283070141587	2.398171167490	3.163281189341	0.066563693013	0.255599369118	0.113832646346	0.387494697567	0.919028050446	0.003753720908	0.278510739337	0.095248658850	0.027936967924	0.290228481474	0.169590809204	0.537295261351	0.046719117399	0.059061640992	-0.000000017969	0.475447983986	0.068156517113	0.229815351944	0.802279538217	-0.000000003413	0.284379766416	0.021160757118	0.058658537629	0.146952292029	-0.000000007242	1.000000027274	0.000000000000	0.000000000000	0.000000000000	-31.179366676043	-6.064008530951
0.041400000000	0.524438425968	0.933814390488	0.129523873961	0.091868855068	0.403507172899	-0.405868526407	-0.572067301847	0.199235171911	-0.113070343198	1.174977196247	-0.093983630260	-0.256897622448	0.309726763876	1.770104408753	1.510985446921	-0.282317687198	2.407618242379	3.127290675313	0.065952085903	0.257642559539	0.113412603095	0.386034230293	0.917933391899	0.003719230577	0.278543895970	0.094570548739	0.028222357079	0.288902482118	0.168032558504	0.541546729915	0.047071582805	0.059531761605	-0.000000018013	0.480480603476	0.068078834663	0.227280652733	0.797511536953	-0.000000003359	0.279865801638	0.021732669961	0.059334503361	0.144879959320	-0.000000007259	1.000000026874	0.000000000000	0.000000000000	0.000000000000	-31.377098384086	-6.215317265117
0.041700000000	0.524790945550	0.933786321055	0.129446719408	0.091960396633	0.404040413143	-0.405413517088	-0.572151897035	0.199958890226	-0.112137575701	1.175151123122	-0.093145672382	-0.257459998918	0.300537075647	1.784836917147	1.522415387234	-0.281667278338	2.417191404565	3.091131529039	0.065346098419	0.259713217720	0.112995705557	0.384563892659	0.916804981591	0.003685057153	0.278535272304	0.093903924209	0.028511334967	0.287569625230	0.166488625474	0.545759134722	0.047424102387	0.060002152911	-0.000000018057	0.485513222966	0.068001152212	0.224745953522	0.792743535689	-0.000000003305	0.275351836860	0.022304582804	0.060010469092	0.142807626611	-0.000000007275	1.000000026474	0.000000000000	0.000000000000	0.000000000000	-31.575641576000	-6.367296932993
0.042000000000	0.525143515301	0.933758503218	0.129369401636	0.092049169324	0.404578078888	-0.404955074043	-0.572236312467	0.200685499199	-0.111215680754	1.175311639990	-0.092306381195	-0.257985638963	0.291267490462	1.799607808214	1.533876642215	-0.281119391511	2.426889014409	3.054807663560	0.064745678928	0.261811091281	0.112581924828	0.383083775354	0.915643129641	0.003651197725	0.278485252228	0.093248679728	0.028803868614	0.286229973819	0.164958878558	0.549932834701	0.047776672138	0.060472798566	-0.000000018101	0.490545842456	0.067923469761	0.222211254312	0.787975534426	-0.000000003251	0.270837872082	0.022876495647	0.060686434824	0.140735293902	-0.000000007292	1.000000026074	0.000000000000	0.000000000000	0.000000000000	-31.774822065043	-6.519940371969
0.042300000000	0.525496131183	0.933730937328	0.129291931762	0.092135149079	0.405120181696	-0.404493188151	-0.572320578962	0.201415035912	-0.110304707184	1.175458650358	-0.091466069128	-0.258473910927	0.281917418108	1.814417377372	1.545367412076	-0.280674427741	2.436709388988	3.018323003385	0.064150776268	0.263935930157	0.112171232269	0.381593968239	0.914448143323	0.003617649408	0.278394216104	0.092604710733	0.029099925349	0.284883590315	0.163443187410	0.554068185483	0.048129288020	0.060943682411	-0.000000018145	0.495578461947	0.067845787310	0.219676555101	0.783207533162	-0.000000003196	0.266323907303	0.023448408490	0.061362400555	0.138662961192	-0.000000007308	1.000000025673	0.000000000000	0.000000000000	0.000000000000	-31.974455507851	-6.673239263777
0.042600000000	0.525848789132	0.933703623648	0.129214321085	0.092218311679	0.405666733197	-0.404027850820	-0.572404727448	0.202147536936	-0.109404702638	1.175592069152	-0.090625043981	-0.258924223849	0.272486392909	1.829265771678	1.556885942467	-0.280332710712	2.446650800704	2.981681489694	0.063561339751	0.266087486583	0.111763599506	0.380094560345	0.913220327084	0.003584409344	0.278262540801	0.091971913620	0.029399472800	0.283530536574	0.161941422881	0.558165539433	0.048481945969	0.061414788477	-0.000000018189	0.500611081437	0.067768104859	0.217141855890	0.778439531898	-0.000000003142	0.261809942525	0.024020321334	0.062038366286	0.136590628483	-0.000000007325	1.000000025273	0.000000000000	0.000000000000	0.000000000000	-32.174346339830	-6.827184111609
0.042900000000	0.526201485058	0.933676562343	0.129136581078	0.092298632785	0.406217745041	-0.403559053980	-0.572488788938	0.202883038319	-0.108515713580	1.175711823160	-0.089783608998	-0.259336029024	0.262974079209	1.844152983515	1.568430523756	-0.280094484605	2.456711475721	2.944887085875	0.062977319150	0.268265515071	0.111358998425	0.378585639888	0.911959982576	0.003551474700	0.278090599723	0.091350185739	0.029702478895	0.282170873885	0.160453457010	0.562225245676	0.048834641895	0.061886100998	-0.000000018234	0.505643700927	0.067690422409	0.214607156679	0.773671530635	-0.000000003088	0.257295977747	0.024592234177	0.062714332018	0.134518295774	-0.000000007341	1.000000024873	0.000000000000	0.000000000000	0.000000000000	-32.374286650102	-6.981764211703
0.043200000000	0.526554214853	0.933649753493	0.129058723369	0.092376087977	0.406773228853	-0.403086790067	-0.572572794505	0.203621575566	-0.107637785278	1.175817851540	-0.088942062935	-0.259708821742	0.253380277501	1.859078843525	1.579999490318	-0.279959911646	2.466889592206	2.907943783399	0.062398664703	0.270469772387	0.110957401168	0.377067294271	0.910667408677	0.003518842669	0.277878762844	0.090739425383	0.030008911852	0.280804662973	0.158979163011	0.566247650131	0.049187371690	0.062357604415	-0.000000018278	0.510676320417	0.067612739958	0.212072457469	0.768903529371	-0.000000003034	0.252782012969	0.025164147020	0.063390297749	0.132445963065	-0.000000007358	1.000000024472	0.000000000000	0.000000000000	0.000000000000	-32.574055015078	-7.136967619337
0.043500000000	0.526906974392	0.933623197087	0.128980759732	0.092450652797	0.407333196179	-0.402611052010	-0.572656775258	0.204363183632	-0.106770961799	1.175910106372	-0.088100700120	-0.260042143228	0.243704931205	1.874043012773	1.591591219815	-0.279929069338	2.477183278380	2.870855608047	0.061825327104	0.272700017534	0.110558780137	0.375539610096	0.909342901521	0.003486510472	0.277627396738	0.090139531779	0.030318740187	0.279431964004	0.157518415261	0.570233095537	0.049540131229	0.062829283387	-0.000000018322	0.515708939907	0.067535057507	0.209537758258	0.764135528107	-0.000000002980	0.248268048190	0.025736059863	0.064066263481	0.130373630356	-0.000000007374	1.000000024072	0.000000000000	0.000000000000	0.000000000000	-32.773415322593	-7.292781109305
0.043800000000	0.527259759536	0.933596893026	0.128902702072	0.092522302790	0.407897658440	-0.402131833217	-0.572740762319	0.205107896899	-0.105915285995	1.175988553273	-0.087259810514	-0.260335582755	0.233948134098	1.889044974144	1.603204132496	-0.280001947386	2.487590610389	2.833626626465	0.061257257501	0.274956011727	0.110163107985	0.374002673168	0.907986754521	0.003454475353	0.277336864612	0.089550405081	0.030631932700	0.278052836593	0.156071089295	0.574181921486	0.049892916373	0.063301122797	-0.000000018366	0.520741559397	0.067457375056	0.207003059047	0.759367526844	-0.000000002926	0.243754083412	0.026307972706	0.064742229212	0.128301297647	-0.000000007391	1.000000023672	0.000000000000	0.000000000000	0.000000000000	-32.972115636711	-7.449190131207
0.044100000000	0.527612566141	0.933570841125	0.128824562407	0.092591013557	0.408466626873	-0.401649127565	-0.572824786789	0.205855749165	-0.105070799493	1.176053172058	-0.086419679768	-0.260588779945	0.224110138326	1.904084023069	1.614836690464	-0.280178444356	2.498109610013	2.796260953031	0.060694407490	0.277237518376	0.109770357616	0.372456568505	0.906599258392	0.003422734582	0.277007526334	0.088971946357	0.030948458482	0.276667339806	0.154637061789	0.578094464448	0.050245722978	0.063773107757	-0.000000018410	0.525774178888	0.067379692605	0.204468359837	0.754599525580	-0.000000002871	0.239240118634	0.026879885549	0.065418194943	0.126228964937	-0.000000007407	1.000000023272	0.000000000000	0.000000000000	0.000000000000	-33.169887178538	-7.606178760236
0.044400000000	0.527965390056	0.933545041114	0.128746352859	0.092656760795	0.409040112473	-0.401162929387	-0.572908879728	0.206606773629	-0.104237542677	1.176103957442	-0.085580589270	-0.260801427206	0.214191362920	1.919159257670	1.626487396935	-0.280458364096	2.508738242259	2.758762756943	0.060136729111	0.279544303065	0.109380502185	0.370901380342	0.905180701180	0.003391285456	0.276639738468	0.088404057589	0.031268286904	0.275275532167	0.153216210552	0.581971057802	0.050598546893	0.064245223619	-0.000000018454	0.530806798378	0.067302010155	0.201933660626	0.749831524316	-0.000000002817	0.234726153855	0.027451798392	0.066094160675	0.124156632228	-0.000000007424	1.000000022871	0.000000000000	0.000000000000	0.000000000000	-33.366443532518	-7.763729644639
0.044700000000	0.528318227133	0.933519492639	0.128668085631	0.092719520355	0.409618125935	-0.400673233458	-0.572993072121	0.207361002865	-0.103415554670	1.176140919769	-0.084742816200	-0.260973272270	0.204192402616	1.934269568568	1.638154795447	-0.280841412024	2.519474412887	2.721136269432	0.059584174845	0.281876133533	0.108993515091	0.369337192141	0.903731368283	0.003360125294	0.276233854299	0.087846641656	0.031591387621	0.273877471662	0.151808414518	0.585812031862	0.050951383970	0.064717455981	-0.000000018498	0.535839417868	0.067224327704	0.199398961415	0.745063523053	-0.000000002763	0.230212189077	0.028023711235	0.066770126406	0.122084299519	-0.000000007440	1.000000022471	0.000000000000	0.000000000000	0.000000000000	-33.561480232818	-7.921823951786
0.045000000000	0.528671073228	0.933494195265	0.128589772995	0.092779268295	0.410200677590	-0.400180034983	-0.573077394849	0.208118468815	-0.102604873316	1.176164085752	-0.083906633570	-0.261104120739	0.194114036715	1.949413628686	1.649837469000	-0.281327191400	2.530315966000	2.683385790891	0.059036697612	0.284232779651	0.108609369981	0.367764086597	0.902251542477	0.003329251442	0.275790223868	0.087299602330	0.031917730567	0.272473215744	0.150413553731	0.589617713911	0.051304230065	0.065189790691	-0.000000018542	0.540872037358	0.067146645253	0.196864262204	0.740295521789	-0.000000002709	0.225698224299	0.028595624078	0.067446092138	0.120011966810	-0.000000007457	1.000000022071	0.000000000000	0.000000000000	0.000000000000	-33.754674942078	-8.080441315697
0.045300000000	0.529023924209	0.933469148473	0.128511427272	0.092835980933	0.410787777333	-0.399683329587	-0.573161878659	0.208879202762	-0.101805535158	1.176173499165	-0.083072310282	-0.261193838533	0.183957237540	1.964589883554	1.661534039101	-0.281915199817	2.541260681821	2.645515697660	0.058494250761	0.286614013406	0.108228040740	0.366182145646	0.900741503940	0.003298661268	0.275309193997	0.086762844269	0.032247285950	0.271062821339	0.149031509338	0.593388428221	0.051657081046	0.065662213855	-0.000000018586	0.545904656848	0.067068962802	0.194329562994	0.735527520525	-0.000000002655	0.221184259521	0.029167536921	0.068122057869	0.117939634101	-0.000000007473	1.000000021670	0.000000000000	0.000000000000	0.000000000000	-33.945688505452	-8.239559790252
0.045600000000	0.529376775958	0.933444351667	0.128433060813	0.092889634911	0.411379434561	-0.399183113303	-0.573246554131	0.209643235313	-0.101017575414	1.176169221471	-0.082240111172	-0.261242354051	0.173723177907	1.979796542872	1.673243164661	-0.282604826165	2.552306274887	2.607530448062	0.057956788073	0.289019608879	0.107849501496	0.364591450469	0.899201530275	0.003268352166	0.274791108326	0.086236273004	0.032580024255	0.269646344848	0.147662163579	0.597124496087	0.052009932795	0.066134711842	-0.000000018630	0.550937276338	0.066991280351	0.191794863783	0.730759519262	-0.000000002600	0.216670294742	0.029739449764	0.068798023601	0.115867301392	-0.000000007490	1.000000021270	0.000000000000	0.000000000000	0.000000000000	-34.134167243854	-8.399155813917
0.045900000000	0.529729624381	0.933419804168	0.128354685981	0.092940207251	0.411975658096	-0.398679382563	-0.573331451645	0.210410596380	-0.100241027952	1.176151332284	-0.081410297073	-0.261249659811	0.163413236740	1.995031574315	1.684963540684	-0.283395348504	2.563450392941	2.569434587158	0.057424263750	0.291449342227	0.107473726613	0.362992081503	0.897631896536	0.003238321554	0.274236307332	0.085719794938	0.032915916235	0.268223842155	0.146305399774	0.600826235849	0.052362781218	0.066607271291	-0.000000018675	0.555969895829	0.066913597900	0.189260164572	0.725991517998	-0.000000002546	0.212156329964	0.030311362607	0.069473989332	0.113794968682	-0.000000007506	1.000000020870	0.000000000000	0.000000000000	0.000000000000	-34.319746933904	-8.559204193923
0.046200000000	0.530082465406	0.933395505224	0.128276315132	0.092987675423	0.412576456116	-0.398172134181	-0.573416601347	0.211181315159	-0.099475925261	1.176119929593	-0.080583124889	-0.261215813248	0.153029001735	2.010292700943	1.696693896697	-0.284285933369	2.574690616897	2.531232749508	0.056896632419	0.293902991665	0.107100690692	0.361384118446	0.896032875248	0.003208566872	0.273645128368	0.085213317329	0.033254932913	0.266795368632	0.144961102317	0.604493962926	0.052715622243	0.067079879117	-0.000000018719	0.561002515319	0.066835915450	0.186725465362	0.721223516734	-0.000000002492	0.207642365186	0.030883275450	0.070149955063	0.111722635973	-0.000000007523	1.000000020470	0.000000000000	0.000000000000	0.000000000000	-34.502058991577	-8.719678120238
0.046500000000	0.530435294999	0.933371454004	0.128197960596	0.093032017402	0.413181836075	-0.397661365350	-0.573502033117	0.211955420113	-0.098722298428	1.176075129619	-0.079758847686	-0.261140936265	0.142572267652	2.025577403903	1.708432994814	-0.285275637164	2.586024462362	2.492929659043	0.056373849120	0.296380337445	0.106730368566	0.359767640262	0.894404736433	0.003179085586	0.273017905685	0.084716748292	0.033597045579	0.265360979140	0.143629156664	0.608127989835	0.053068451836	0.067552522514	-0.000000018763	0.566035134809	0.066758232999	0.184190766151	0.716455515471	-0.000000002438	0.203128400408	0.031455188293	0.070825920795	0.109650303264	-0.000000007539	1.000000020069	0.000000000000	0.000000000000	0.000000000000	-34.680739402498	-8.880549222217
0.046800000000	0.530788109158	0.933347649601	0.128119634655	0.093073211733	0.413791804641	-0.397147073630	-0.573587776536	0.212732938945	-0.097980177111	1.176017066162	-0.078937714812	-0.261025213036	0.132045028517	2.040882932473	1.720179627370	-0.286363410489	2.597449383246	2.454530124998	0.055855869309	0.298881161836	0.106362735300	0.358142725191	0.892747747630	0.003149875183	0.272354970463	0.084229996783	0.033942225786	0.263920728036	0.142309449322	0.611728626224	0.053421265995	0.068025188961	-0.000000018807	0.571067754299	0.066680550548	0.181656066940	0.711687514207	-0.000000002384	0.198614435629	0.032027101136	0.071501886526	0.107577970555	-0.000000007556	1.000000019669	0.000000000000	0.000000000000	0.000000000000	-34.855440878628	-9.041787683195
0.047100000000	0.531140903927	0.933324091036	0.128041349529	0.093111237586	0.414406367621	-0.396629256938	-0.573673860856	0.213513898590	-0.097249589511	1.175945889294	-0.078119972058	-0.260868885513	0.121449461827	2.056206323739	1.731932614006	-0.287548106269	2.608962778084	2.416039032735	0.055342648849	0.301405249112	0.105997766189	0.356509450754	0.891062173923	0.003120933174	0.271656650839	0.083752972596	0.034290445349	0.262474669180	0.141001867842	0.615296178894	0.053774060764	0.068497866229	-0.000000018851	0.576100373789	0.066602868097	0.179121367729	0.706919512944	-0.000000002330	0.194100470851	0.032599013979	0.072177852258	0.105505637846	-0.000000007572	1.000000019269	0.000000000000	0.000000000000	0.000000000000	-35.025848508320	-9.203362429721
0.047400000000	0.531493675396	0.933300777255	0.127963117355	0.093146074810	0.415025529907	-0.396107913542	-0.573760314969	0.214298325195	-0.096530562354	1.175861763208	-0.077305861861	-0.260672246084	0.110787902807	2.071544434225	1.743690798156	-0.288828492601	2.620561999637	2.377461328313	0.054834144011	0.303952385525	0.105635436752	0.354867893759	0.889348277958	0.003092257094	0.270923271937	0.083285586353	0.034641676340	0.261022855933	0.139706300808	0.618830951830	0.054126832233	0.068970542382	-0.000000018895	0.581132993279	0.066525185646	0.176586668519	0.702151511680	-0.000000002275	0.189586506073	0.033170926822	0.072853817989	0.103433305137	-0.000000007589	1.000000018868	0.000000000000	0.000000000000	0.000000000000	-35.191698739980	-9.365241411763
0.047700000000	0.531846419707	0.933277707132	0.127884950179	0.093177703974	0.415649295426	-0.395583042053	-0.573847167391	0.215086244105	-0.095823120877	1.175764863114	-0.076495623567	-0.260435626889	0.100062807089	2.086893985403	1.755453042877	-0.290203271067	2.632244368197	2.338801995923	0.054330311465	0.306522359294	0.105275722736	0.353218130308	0.887606319967	0.003063844498	0.270155155891	0.082827749499	0.034995891091	0.259565341170	0.138422637828	0.622333246220	0.054479576544	0.069443205785	-0.000000018939	0.586165612770	0.066447503196	0.174051969308	0.697383510416	-0.000000002221	0.185072541294	0.033742839665	0.073529783721	0.101360972427	-0.000000007605	1.000000018468	0.000000000000	0.000000000000	0.000000000000	-35.352800858194	-9.527391986713
0.048000000000	0.532199133055	0.933254879470	0.127806859941	0.093206106393	0.416277667107	-0.395054641422	-0.573934446237	0.215877679861	-0.095127288821	1.175655371091	-0.075689493751	-0.260159385553	0.089276700925	2.102251624115	1.767218226061	-0.291671100852	2.644007188719	2.300066027851	0.053831108282	0.309114960582	0.104918600110	0.351560235805	0.885836557794	0.003035692967	0.269352621877	0.082379374290	0.035353062185	0.258102177277	0.137150769524	0.625803360487	0.054832289892	0.069915845106	-0.000000018983	0.591198232260	0.066369820745	0.171517270097	0.692615509153	-0.000000002167	0.180558576516	0.034314752509	0.074205749452	0.099288639718	-0.000000007622	1.000000018068	0.000000000000	0.000000000000	0.000000000000	-35.509059204757	-9.689781412226
0.048300000000	0.532551811689	0.933232293001	0.127728858473	0.093231264147	0.416910646874	-0.394522710935	-0.574022179221	0.216672656195	-0.094443088429	1.175533470945	-0.074887706597	-0.259843887453	0.078432119397	2.117613997324	1.778985235143	-0.293230628379	2.655847771387	2.261258387550	0.053336491926	0.311729981480	0.104564045063	0.349894284960	0.884039246911	0.003007800100	0.268515986136	0.081940373790	0.035713162458	0.256633416160	0.135890587523	0.629241590312	0.055184968526	0.070388449321	-0.000000019027	0.596230851750	0.066292138294	0.168982570887	0.687847507889	-0.000000002113	0.176044611738	0.034886665352	0.074881715183	0.097216307009	-0.000000007638	1.000000017668	0.000000000000	0.000000000000	0.000000000000	-35.660493419649	-9.852377440168
0.048600000000	0.532904451915	0.933209946388	0.127650957499	0.093253160065	0.417548235652	-0.393987250209	-0.574110393651	0.217471196035	-0.093770540467	1.175399342256	-0.074090494328	-0.259489485158	0.067531534882	2.132977838417	1.790752961549	-0.294880521263	2.667763454536	2.222383967656	0.052846420250	0.314367215991	0.104212034004	0.348220351798	0.882214640444	0.002980163522	0.267645562006	0.081510661862	0.036076164997	0.255159109249	0.134641984448	0.632648228658	0.055537608752	0.070861007716	-0.000000019071	0.601263471240	0.066214455843	0.166447871676	0.683079506625	-0.000000002059	0.171530646960	0.035458578195	0.075557680915	0.095143974300	-0.000000007655	1.000000017267	0.000000000000	0.000000000000	0.000000000000	-35.807253234785	-10.015148986931
0.048900000000	0.533257050089	0.933187838224	0.127573168641	0.093271777702	0.418190433414	-0.393448259197	-0.574199116443	0.218273321517	-0.093109664249	1.175253153987	-0.073298087662	-0.259096496306	0.056577280144	2.148340059799	1.802520295234	-0.296619504397	2.679751628151	2.183447546125	0.052360851498	0.317026460010	0.103862543557	0.346538509663	0.880362989194	0.002952780877	0.266741659944	0.081090153159	0.036442043135	0.253679307499	0.133404853908	0.636023565797	0.055890206926	0.071333509895	-0.000000019116	0.606296090730	0.066136773392	0.163913172465	0.678311505362	-0.000000002005	0.167016682181	0.036030491038	0.076233646646	0.093071641591	-0.000000007671	1.000000016867	0.000000000000	0.000000000000	0.000000000000	-35.949624252325	-10.178066836690
0.049200000000	0.533609602617	0.933165967032	0.127495503434	0.093287101279	0.418837239243	-0.392905738183	-0.574288374144	0.219079054007	-0.092460477678	1.175095058161	-0.072510716269	-0.258665181673	0.045571472224	2.163697844333	1.814286119739	-0.298446395082	2.691809755551	2.144453744813	0.051879744296	0.319707511306	0.103515550562	0.344848831223	0.878484541654	0.002925649833	0.265804587555	0.080678763119	0.036810770449	0.252194061399	0.132179090489	0.639367889335	0.056242759453	0.071805945781	-0.000000019160	0.611328710220	0.066059090942	0.161378473255	0.673543504098	-0.000000001950	0.162502717403	0.036602403881	0.076909612378	0.090999308882	-0.000000007688	1.000000016467	0.000000000000	0.000000000000	0.000000000000	-36.088022019245	-10.341104318523
0.049500000000	0.533962105946	0.933144331268	0.127417973346	0.093299115614	0.419488651428	-0.392359687788	-0.574378192964	0.219888414121	-0.091822997297	1.174925184226	-0.071728609189	-0.258195725507	0.034515944315	2.179048727001	1.826049308216	-0.300360133714	2.703935390608	2.105406995372	0.051403057648	0.322410169507	0.103171032073	0.343151388482	0.876579544039	0.002898768077	0.264834649619	0.080276407958	0.037182320761	0.250703420973	0.130964589748	0.642681484232	0.056595262783	0.072278305616	-0.000000019204	0.616361329711	0.065981408491	0.158843774044	0.668775502834	-0.000000001896	0.157988752625	0.037174316724	0.077585578109	0.088926976172	-0.000000007704	1.000000016067	0.000000000000	0.000000000000	0.000000000000	-36.222973607764	-10.504237891155
0.049800000000	0.534314556560	0.933122929317	0.127340589803	0.093307806024	0.420144667582	-0.391810108975	-0.574468598817	0.220701421757	-0.091197238354	1.174743634660	-0.070951995193	-0.257688220091	0.023412192451	2.194390658594	1.837808720782	-0.302359806708	2.716126188134	2.066311516924	0.050930750939	0.325134236084	0.102828965352	0.341446252781	0.874648240297	0.002872133319	0.263832148114	0.079883004660	0.037556668132	0.249207435786	0.129761248200	0.645964632834	0.056947713397	0.072750579972	-0.000000019248	0.621393949201	0.065903726040	0.156309074833	0.664007501571	-0.000000001842	0.153474787847	0.037746229567	0.078261543840	0.086854643463	-0.000000007721	1.000000015666	0.000000000000	0.000000000000	0.000000000000	-36.355088401951	-10.667447574558
0.050100000000	0.534666950967	0.933101759498	0.127263364219	0.093313158221	0.420805284767	-0.391257003048	-0.574559617365	0.221518096126	-0.090583214860	1.174550482254	-0.070181103037	-0.257142656002	0.012261342108	2.209722045391	1.849563203406	-0.304444659289	2.728379905844	2.027171308608	0.050462783923	0.327879514329	0.102489327873	0.339733494804	0.872690872137	0.002845743290	0.262797382243	0.079498470973	0.037933786862	0.247706154948	0.128568963311	0.649217614889	0.057300107803	0.073222759746	-0.000000019292	0.626426568691	0.065826043589	0.153774375622	0.659239500307	-0.000000001788	0.148960823068	0.038318142410	0.078937509572	0.084782310754	-0.000000007737	1.000000015266	0.000000000000	0.000000000000	0.000000000000	-36.485022075479	-10.830717186168
0.050400000000	0.535019285693	0.933080820060	0.127186308026	0.093315158195	0.421470499641	-0.390700371662	-0.574651274071	0.222338455778	-0.089980939663	1.174345769255	-0.069416161629	-0.256558918722	0.001064136918	2.225041762203	1.861311588324	-0.306614097172	2.740694397437	1.987990158076	0.049999116726	0.330645809344	0.102152097313	0.338013184588	0.870707679047	0.002819595741	0.261730648461	0.079122725400	0.038313651487	0.246199627115	0.127387633489	0.652440707577	0.057652442530	0.073694836168	-0.000000019336	0.631459188181	0.065748361138	0.151239676412	0.654471499043	-0.000000001734	0.144446858290	0.038890055253	0.079613475303	0.082709978045	-0.000000007754	1.000000014866	0.000000000000	0.000000000000	0.000000000000	-36.613439010655	-10.994034366983
0.050700000000	0.535371557273	0.933060109183	0.127109432707	0.093313792105	0.422140308590	-0.390140216823	-0.574743594238	0.223162518636	-0.089390424501	1.174129507490	-0.068657400131	-0.255936788617	-0.010179060858	2.240349151305	1.873052695236	-0.308867682424	2.753067601146	1.948771658281	0.049539709841	0.333432928019	0.101817251559	0.336285391523	0.868698898314	0.002793688444	0.260632240499	0.078755687194	0.038696236777	0.244687900500	0.126217158075	0.655634185530	0.058004714110	0.074166800803	-0.000000019380	0.636491807671	0.065670678688	0.148704977201	0.649703497780	-0.000000001679	0.139932893512	0.039461968096	0.080289441035	0.080637645336	-0.000000007770	1.000000014465	0.000000000000	0.000000000000	0.000000000000	-36.741051060148	-11.157390499205
0.051000000000	0.535723762240	0.933039624979	0.127032749828	0.093309046148	0.422814707891	-0.389576540892	-0.574836603071	0.223990302016	-0.088811680070	1.173901668383	-0.067905048666	-0.255275906281	-0.021468390449	2.255644165880	1.884785325937	-0.311205188633	2.765497573344	1.909519141850	0.049084524121	0.336240679022	0.101484768698	0.334550184366	0.866664765045	0.002768019191	0.259502449388	0.078397276348	0.039081517733	0.243171022869	0.125057437336	0.658798320858	0.058356919077	0.074638645552	-0.000000019424	0.641524427161	0.065592996237	0.146170277990	0.644935496516	-0.000000001625	0.135418928733	0.040033880939	0.080965406766	0.078565312627	-0.000000007787	1.000000014065	0.000000000000	0.000000000000	0.000000000000	-36.868932423795	-11.320781724792
0.051300000000	0.536075897109	0.933019365490	0.126956271091	0.093300906383	0.423493693921	-0.389009346597	-0.574930325747	0.224821822677	-0.088244716117	1.173662172685	-0.067159339047	-0.254575736763	-0.032804616323	2.270927517502	1.896508259525	-0.313626656784	2.777982520472	1.870235616888	0.048633520783	0.339068872777	0.101154627018	0.332807631239	0.864605512186	0.002742585795	0.258341563486	0.078047413592	0.039469469587	0.241649041553	0.123908372454	0.661933383168	0.058709053946	0.075110362654	-0.000000019468	0.646557046652	0.065515313786	0.143635578780	0.640167495252	-0.000000001571	0.130904963955	0.040605793782	0.081641372498	0.076492979917	-0.000000007803	1.000000013665	0.000000000000	0.000000000000	0.000000000000	-36.998103592595	-11.484209970951
0.051600000000	0.536427958367	0.932999328688	0.126880008380	0.093289358569	0.424177263358	-0.388438637029	-0.575024787482	0.225657096853	-0.087689541518	1.173410906896	-0.066420503965	-0.253835625223	-0.044188933778	2.286200442211	1.908220265287	-0.316132294010	2.790520710487	1.830923922717	0.048186661397	0.341917321448	0.100826805008	0.331057799639	0.862521370544	0.002717386090	0.257149868501	0.077706020384	0.039860067798	0.240122003444	0.122769865522	0.665039639592	0.059061115203	0.075581944692	-0.000000019512	0.651589666142	0.065437631335	0.141100879569	0.635399493989	-0.000000001517	0.126390999177	0.041177706625	0.082317338229	0.074420647208	-0.000000007820	1.000000013265	0.000000000000	0.000000000000	0.000000000000	-37.129080452582	-11.647681073717
0.051900000000	0.536779942464	0.932979512477	0.126803973779	0.093274388083	0.424865413281	-0.387864415652	-0.575120013561	0.226496140248	-0.087146164291	1.173147750681	-0.065688775528	-0.253054890398	-0.055622643303	2.301464310009	1.919920121235	-0.318722309344	2.803110339595	1.791586970170	0.047743907887	0.344785838929	0.100501281355	0.329300756443	0.860412568804	0.002692417927	0.255927647517	0.077373018902	0.040253288050	0.238589955008	0.121641819528	0.668117354808	0.059413099301	0.076053384592	-0.000000019557	0.656622285632	0.065359948884	0.138566180358	0.630631492725	-0.000000001463	0.121877034399	0.041749619468	0.082993303960	0.072348314499	-0.000000007836	1.000000012864	0.000000000000	0.000000000000	0.000000000000	-37.261847676354	-11.811201768681
0.052200000000	0.537131845817	0.932959914689	0.126728179572	0.093255979928	0.425558141159	-0.387286686291	-0.575216029315	0.227338968004	-0.086614591547	1.172872598421	-0.064964384135	-0.252232898264	-0.067106894418	2.316720318432	1.931606627125	-0.321396785726	2.815749430821	1.752227927146	0.047305222527	0.347674240820	0.100178034940	0.327536567913	0.858279333550	0.002667679180	0.254675181014	0.077048332041	0.040649106252	0.237052942279	0.120524138356	0.671166791061	0.059765002654	0.076524675623	-0.000000019601	0.661654905122	0.065282266434	0.136031481147	0.625863491461	-0.000000001409	0.117363069620	0.042321532311	0.083669269692	0.070275981790	-0.000000007852	1.000000012464	0.000000000000	0.000000000000	0.000000000000	-37.396069056017	-11.974777380717
0.052500000000	0.537483664815	0.932940533090	0.126652638221	0.093234118804	0.426255444776	-0.386705453128	-0.575312860069	0.228185594635	-0.086094829395	1.172585369381	-0.064247558022	-0.251369096830	-0.078642565073	2.331969349043	1.943278609111	-0.324155620099	2.828435787064	1.712850306701	0.046870567938	0.350582344418	0.099857044840	0.325765299702	0.856121889285	0.002643167740	0.253392746899	0.076731883405	0.041047498532	0.235511010871	0.119416726769	0.674188208185	0.060116821652	0.076995811405	-0.000000019645	0.666687524612	0.065204583983	0.133496781937	0.621095490198	-0.000000001354	0.112849104842	0.042893445154	0.084345235423	0.068203649081	-0.000000007869	1.000000012064	0.000000000000	0.000000000000	0.000000000000	-37.531300638904	-12.138410781775
0.052800000000	0.537835395826	0.932921365375	0.126577362341	0.093208789188	0.426957322126	-0.386120720693	-0.575410531093	0.229036033961	-0.085586882835	1.172286009493	-0.063538523291	-0.250463022258	-0.090230240993	2.347211943874	1.954934918737	-0.326998513064	2.841166982617	1.673457985487	0.046439907083	0.353509968699	0.099538290323	0.323987016860	0.853940458449	0.002618881519	0.252080620521	0.076423597297	0.041448441239	0.233964205980	0.118319490408	0.677181863630	0.060468552663	0.077466785907	-0.000000019689	0.671720144102	0.065126901532	0.130962082726	0.616327488934	-0.000000001300	0.108335140064	0.043465357997	0.085021201155	0.066131316372	-0.000000007885	1.000000011663	0.000000000000	0.000000000000	0.000000000000	-37.667112085101	-12.302102263088
0.053100000000	0.538187035205	0.932902409174	0.126502364673	0.093179975426	0.427663771323	-0.385532493856	-0.575509067535	0.229890299044	-0.085090755653	1.171974489182	-0.062837504186	-0.249514291404	-0.101870242287	2.362448338493	1.966574429463	-0.329924981545	2.853940371662	1.634055190887	0.046013203268	0.356456934299	0.099221750847	0.322201783841	0.851735261436	0.002594818447	0.250739074704	0.076123398718	0.041851910940	0.232412572382	0.117232335780	0.680148012477	0.060820192042	0.077937593446	-0.000000019733	0.676752763593	0.065049219081	0.128427383515	0.611559487670	-0.000000001246	0.103821175286	0.044037270840	0.085697166886	0.064058983662	-0.000000007902	1.000000011263	0.000000000000	0.000000000000	0.000000000000	-37.803133073316	-12.465849829164
0.053400000000	0.538538579302	0.932883662049	0.126427658063	0.093147661800	0.428374790508	-0.384940777826	-0.575608494375	0.230748402119	-0.084606450314	1.171650800044	-0.062144723451	-0.248522590370	-0.113562663962	2.377678511711	1.978196032641	-0.332934377759	2.866753100517	1.594646480705	0.045590420133	0.359423063505	0.098907406060	0.320409664505	0.849506516618	0.002570976475	0.249368379760	0.075831213357	0.042257884415	0.230856154447	0.116155170250	0.683086907465	0.061171736139	0.078408228695	-0.000000019777	0.681785383083	0.064971536630	0.125892684305	0.606791486407	-0.000000001192	0.099307210507	0.044609183684	0.086373132618	0.061986650953	-0.000000007918	1.000000010863	0.000000000000	0.000000000000	0.000000000000	-37.939061336588	-12.629649607558
0.053700000000	0.538890024469	0.932865121494	0.126353255442	0.093111832594	0.429090377785	-0.384345578137	-0.575708836376	0.231610354535	-0.084133967871	1.171314951624	-0.061460402691	-0.247487663346	-0.125307415403	2.392902234025	1.989798633689	-0.336025907052	2.879602117815	1.555236725966	0.045171521655	0.362408180237	0.098595235798	0.318610722124	0.847254440359	0.002547353570	0.247968803521	0.075546967587	0.042666338658	0.229294996134	0.115087902037	0.685998799011	0.061523181306	0.078878686679	-0.000000019821	0.686818002573	0.064893854179	0.123357985094	0.602023485143	-0.000000001138	0.094793245729	0.045181096527	0.087049098349	0.059914318244	-0.000000007935	1.000000010463	0.000000000000	0.000000000000	0.000000000000	-38.074655926599	-12.793496240048
0.054000000000	0.539241367060	0.932846784939	0.126279169809	0.093072472142	0.429810531163	-0.383746900654	-0.575810118041	0.232476166695	-0.083673307868	1.170966968714	-0.060784762716	-0.246409303177	-0.137104253863	2.408119108896	2.001381148702	-0.339198642176	2.892484180775	1.515831100248	0.044756472140	0.365412110031	0.098285220078	0.316805019391	0.844979247036	0.002523947720	0.246540611357	0.075270588455	0.043077250877	0.227729141000	0.114030440201	0.688883935231	0.061874523897	0.079348962778	-0.000000019865	0.691850622063	0.064816171729	0.120823285883	0.597255483879	-0.000000001084	0.090279280951	0.045753009370	0.087725064080	0.057841985535	-0.000000007951	1.000000010062	0.000000000000	0.000000000000	0.000000000000	-38.209726699355	-12.957383212602
0.054300000000	0.539592603440	0.932828649747	0.126205414220	0.093029564869	0.430535248513	-0.383144751563	-0.575912363577	0.233345848005	-0.083224468253	1.170606889239	-0.060118023873	-0.245287343857	-0.148952811276	2.423328606044	2.012942501470	-0.342451533670	2.905395857344	1.476435075999	0.044345236222	0.368434680028	0.097977339106	0.314992618423	0.842681149054	0.002500756931	0.245084066200	0.075002003682	0.043490598485	0.226158632199	0.112982694637	0.691742561960	0.062225760277	0.079819052728	-0.000000019909	0.696883241553	0.064738489278	0.118288586672	0.592487482616	-0.000000001029	0.085765316173	0.046324922213	0.088401029812	0.055769652826	-0.000000007968	1.000000009662	0.000000000000	0.000000000000	0.000000000000	-38.344124211952	-13.121303119819
0.054600000000	0.539943729989	0.932810713213	0.126132001776	0.092983095330	0.431264527526	-0.382539137376	-0.576015596860	0.234219406810	-0.082787445287	1.170234762653	-0.059460406365	-0.244121654747	-0.160852615126	2.438530087694	2.024481620829	-0.345783416722	2.918333524541	1.437054427322	0.043937778862	0.371475718955	0.097671573266	0.313173580764	0.840360356868	0.002477779225	0.243599428564	0.074741141651	0.043906359107	0.224583512491	0.111944576070	0.694574922776	0.062576886826	0.080288952624	-0.000000019954	0.701915861043	0.064660806827	0.115753887462	0.587719481352	-0.000000000975	0.081251351394	0.046896835056	0.089076995543	0.053697320117	-0.000000007984	1.000000009262	0.000000000000	0.000000000000	0.000000000000	-38.477731258240	-13.285247872304
0.054900000000	0.540294743099	0.932792972569	0.126058945610	0.092933048232	0.431998365691	-0.381930064921	-0.576119841399	0.235096850338	-0.082362233453	1.169850648763	-0.058812130558	-0.242912136195	-0.172803104454	2.453722829082	2.035997438234	-0.349193015043	2.931293363388	1.397695238564	0.043534065340	0.374535057115	0.097367903123	0.311347967395	0.838017079000	0.002455012647	0.242086956573	0.074487931401	0.044324510571	0.223003824243	0.110915996043	0.697381259017	0.062927899936	0.080758658918	-0.000000019998	0.706948480534	0.064583124376	0.113219188251	0.582951480088	-0.000000000921	0.076737386616	0.047468747899	0.089752961275	0.051624987407	-0.000000008001	1.000000008861	0.000000000000	0.000000000000	0.000000000000	-38.610456151000	-13.449208857916
0.055200000000	0.540645639186	0.932775424978	0.125986258884	0.092879408462	0.432736760270	-0.381317541350	-0.576225120303	0.235978184644	-0.081948825359	1.169454616907	-0.058173417303	-0.241658716304	-0.184803642000	2.468906034428	2.047488885499	-0.352678942226	2.944271350740	1.358363918124	0.043134061258	0.377612526369	0.097066309423	0.309515838735	0.835651522055	0.002432455254	0.240546905976	0.074242302628	0.044745030908	0.221419609431	0.109896866915	0.700161809805	0.063278796023	0.081228168422	-0.000000020042	0.711981100024	0.064505441925	0.110684489040	0.578183478825	-0.000000000867	0.072223421838	0.048040660742	0.090428927006	0.049552654698	-0.000000008017	1.000000008461	0.000000000000	0.000000000000	0.000000000000	-38.742227505952	-13.613177066840
0.055500000000	0.540996414685	0.932758067540	0.125913954775	0.092822161112	0.433479708273	-0.380701574133	-0.576331456248	0.236863414541	-0.081547211642	1.169046745408	-0.057544488256	-0.240361348591	-0.196853523287	2.484078849363	2.058954892609	-0.356239700941	2.957263248250	1.319067217123	0.042737732531	0.380707960123	0.096766773085	0.307677254648	0.833263890738	0.002410105127	0.238979530174	0.074004185669	0.045167898354	0.219830909647	0.108887101848	0.702916812064	0.063629571522	0.081697478305	-0.000000020086	0.717013719514	0.064427759475	0.108149789830	0.573415477561	-0.000000000813	0.067709457059	0.048612573585	0.091104892738	0.047480321989	-0.000000008034	1.000000008061	0.000000000000	0.000000000000	0.000000000000	-38.872990220315	-13.777143191002
0.055800000000	0.541347066058	0.932740897285	0.125842046472	0.092761291490	0.434227206450	-0.380082171065	-0.576438871446	0.237752543538	-0.081157380858	1.168627121263	-0.056925566220	-0.239020010389	-0.208951983251	2.499240370589	2.070394385556	-0.359873680217	2.970264588521	1.279812252768	0.042345045389	0.383821193313	0.096469275207	0.305832274449	0.830854387877	0.002387960359	0.237385080239	0.073773511504	0.045593091341	0.218237766101	0.107886614801	0.705646500543	0.063980222895	0.082166586100	-0.000000020130	0.722046339004	0.064350077024	0.105615090619	0.568647476297	-0.000000000758	0.063195492281	0.049184486428	0.091780858469	0.045407989280	-0.000000008050	1.000000007661	0.000000000000	0.000000000000	0.000000000000	-39.002702371558	-13.941097711806
0.056100000000	0.541697589792	0.932723911177	0.125770547166	0.092696785146	0.434979251271	-0.379459340261	-0.576547387606	0.238645573768	-0.080779319368	1.168195840025	-0.056316875506	-0.237634701840	-0.221098200908	2.514389653335	2.081806284154	-0.363579150982	2.983270658477	1.240606536382	0.041955966373	0.386952062394	0.096173797058	0.303980956907	0.828423214434	0.002366019065	0.235763804936	0.073550211746	0.046020588503	0.216640219623	0.106895320525	0.708351107830	0.064330746629	0.082635489699	-0.000000020174	0.727078958494	0.064272394573	0.103080391408	0.563879475034	-0.000000000704	0.058681527503	0.049756399271	0.092456824200	0.043335656571	-0.000000008067	1.000000007260	0.000000000000	0.000000000000	0.000000000000	-39.131332816745	-14.105030948021
0.056400000000	0.542047982407	0.932707106114	0.125699470046	0.092628627881	0.435735838920	-0.378833090162	-0.576657025901	0.239542505910	-0.080413011220	1.167753005856	-0.055718642324	-0.236205445411	-0.233291302384	2.529525717082	2.093189499777	-0.367354259939	2.996276479816	1.201458006283	0.041570462330	0.390100405322	0.095880320081	0.302123360252	0.825970569524	0.002344279374	0.234115950744	0.073334218638	0.046450368668	0.215038310668	0.105913134555	0.711030864380	0.064681139244	0.083104187356	-0.000000020218	0.732111577984	0.064194712122	0.100545692197	0.559111473770	-0.000000000650	0.054167562725	0.050328312114	0.093132789932	0.041263323862	-0.000000008083	1.000000006860	0.000000000000	0.000000000000	0.000000000000	-39.258859324654	-14.268933093944
0.056700000000	0.542398240452	0.932690478923	0.125628828289	0.092556805769	0.436496965278	-0.378203429539	-0.576767806927	0.240443339106	-0.080058438008	1.167298731740	-0.055131095205	-0.234732285841	-0.245530362571	2.544647549854	2.104542932987	-0.371197021784	3.009276786377	1.162375065793	0.041188500412	0.393266061541	0.095588825887	0.300259542178	0.823496650433	0.002322739434	0.232441761879	0.073125465043	0.046882410859	0.213432079320	0.104939973201	0.713685998529	0.065031397289	0.083572677686	-0.000000020262	0.737144197475	0.064117029671	0.098010992987	0.554343472507	-0.000000000596	0.049653597946	0.050900224957	0.093808755663	0.039190991152	-0.000000008100	1.000000006460	0.000000000000	0.000000000000	0.000000000000	-39.385267115588	-14.432794252421
0.057000000000	0.542748360514	0.932674026365	0.125558635058	0.092481305165	0.437262625922	-0.377570367492	-0.576879750667	0.241348070874	-0.079715578733	1.166833139839	-0.054554465467	-0.233215290508	-0.257814405555	2.559754111334	2.115865471003	-0.375105309727	3.022265998146	1.123366626832	0.040810048073	0.396448871973	0.095299296259	0.298389559850	0.821001652635	0.002301397410	0.230741480310	0.072923884442	0.047316694291	0.211821565294	0.103975753541	0.716316736515	0.065381517351	0.084040959668	-0.000000020306	0.742176816965	0.064039347221	0.095476293776	0.549575471243	-0.000000000542	0.045139633168	0.051472137800	0.094484721395	0.037118658443	-0.000000008116	1.000000006060	0.000000000000	0.000000000000	0.000000000000	-39.510547716083	-14.596604458816
0.057300000000	0.543098339217	0.932657745129	0.125488903490	0.092402112730	0.438032816111	-0.376933913458	-0.576992876439	0.242256697005	-0.079384409638	1.166356361986	-0.053988987726	-0.231654550161	-0.270142403946	2.574844334954	2.127155984985	-0.379076844227	3.035238191526	1.084442159675	0.040435073065	0.399648678998	0.095011713146	0.296513469905	0.818485769807	0.002280251484	0.229015345786	0.072729410929	0.047753198373	0.210206807942	0.103020393418	0.718923302496	0.065731496054	0.084509032641	-0.000000020350	0.747209436455	0.063961664770	0.092941594565	0.544807469979	-0.000000000488	0.040625668390	0.052044050643	0.095160687126	0.035046325734	-0.000000008133	1.000000005659	0.000000000000	0.000000000000	0.000000000000	-39.634698059965	-14.760353697391
0.057600000000	0.543448173227	0.932641631833	0.125419646691	0.092319215435	0.438807530780	-0.376294077218	-0.577107202854	0.243169211458	-0.079064904035	1.165868540335	-0.053434900469	-0.230050180037	-0.282513277166	2.589917129122	2.138413327066	-0.383109179779	3.048187065432	1.045611749607	0.040063543439	0.402865326448	0.094726058663	0.294631328463	0.815949193847	0.002259299853	0.227263595852	0.072541979201	0.048191902699	0.208587846252	0.102073811426	0.721505918573	0.066081330064	0.084976896307	-0.000000020395	0.752242055945	0.063883982319	0.090406895355	0.540039468716	-0.000000000433	0.036111703612	0.052615963486	0.095836652857	0.032973993025	-0.000000008149	1.000000005259	0.000000000000	0.000000000000	0.000000000000	-39.757719785072	-14.924031911176
0.057900000000	0.543797859252	0.932625683025	0.125350877730	0.092232600589	0.439586764534	-0.375650868896	-0.577222747765	0.244085606242	-0.078757032110	1.165369828149	-0.052892446683	-0.228402321346	-0.294925888732	2.604971377634	2.149636327099	-0.387199689564	3.061105902666	1.006886161383	0.039695427537	0.406098659587	0.094442315088	0.292743191127	0.813392114891	0.002238540732	0.225486465868	0.072361524556	0.048632787052	0.206964718854	0.101135926910	0.724064804804	0.066431016089	0.085444550730	-0.000000020439	0.757274675435	0.063806299868	0.087872196144	0.535271467452	-0.000000000379	0.031597738833	0.053187876329	0.096512618589	0.030901660316	-0.000000008166	1.000000004859	0.000000000000	0.000000000000	0.000000000000	-39.879618688201	-15.087629006111
0.058200000000	0.544147394051	0.932609895177	0.125282609630	0.092142255848	0.440370511638	-0.375004298975	-0.577339528203	0.245005871280	-0.078460760708	1.164860390764	-0.052361874574	-0.226711143147	-0.307379042507	2.620005939365	2.160823789069	-0.391345547708	3.073987525903	0.968276912560	0.039330693992	0.409348525102	0.094160464864	0.290849112989	0.810814721324	0.002217972353	0.223684189035	0.072187982886	0.049075831404	0.205337464024	0.100206659955	0.726600179225	0.066780550888	0.085911996338	-0.000000020483	0.762307294926	0.063728617417	0.085337496933	0.530503466188	-0.000000000325	0.027083774055	0.053759789172	0.097188584320	0.028829327607	-0.000000008182	1.000000004458	0.000000000000	0.000000000000	0.000000000000	-40.000404310660	-15.251134849998
0.058500000000	0.544496774432	0.932594264687	0.125214855357	0.092048169235	0.441158766012	-0.374354378298	-0.577457560324	0.245929994270	-0.078176053097	1.164340406714	-0.051843438362	-0.224976844644	-0.319871477907	2.635019647237	2.171974487090	-0.395543708845	3.086824247506	0.929796356998	0.038969311727	0.412614771090	0.093880490594	0.288949148635	0.808217199805	0.002197592963	0.221856996409	0.072021290673	0.049521015906	0.203706119688	0.099285931380	0.729112257872	0.067129931269	0.086379233920	-0.000000020527	0.767339914416	0.063650934967	0.082802797722	0.525735464925	-0.000000000271	0.022569809277	0.054331702015	0.097864550052	0.026756994897	-0.000000008199	1.000000004058	0.000000000000	0.000000000000	0.000000000000	-40.120089634122	-15.414539266605
0.058800000000	0.544845997260	0.932578787874	0.125147627812	0.091950329166	0.441951521222	-0.373701118084	-0.577576859331	0.246857960516	-0.077902868700	1.163810069069	-0.051337399189	-0.223199657931	-0.332401863977	2.650011306499	2.183087160938	-0.399790884599	3.099607812246	0.891457780043	0.038611249949	0.415897247041	0.093602375041	0.287043352148	0.805599735274	0.002177400825	0.220005116924	0.071861384983	0.049968320894	0.202070723419	0.098373662733	0.731601254791	0.067479154097	0.086846264626	-0.000000020571	0.772372533906	0.063573252516	0.080268098512	0.520967463661	-0.000000000217	0.018055844498	0.054903614859	0.098540515783	0.024684662188	-0.000000008215	1.000000003658	0.000000000000	0.000000000000	0.000000000000	-40.238690872129	-15.577832025094
0.059100000000	0.545195059459	0.932563460981	0.125080939824	0.091848724463	0.442748770469	-0.373044529934	-0.577697439402	0.247789752755	-0.077641162803	1.163269586976	-0.050844026144	-0.221379851248	-0.344968792249	2.664979692283	2.194160511033	-0.404083516551	3.112329331848	0.853275507173	0.038256478149	0.419195803829	0.093326101127	0.285131777117	0.802962510974	0.002157394219	0.218128777411	0.071708203458	0.050417726885	0.200431312449	0.097469776279	0.734067382065	0.067828216296	0.087313089969	-0.000000020615	0.777405153396	0.063495570065	0.077733399301	0.516199462397	-0.000000000163	0.013541879720	0.055475527702	0.099216481515	0.022612329479	-0.000000008232	1.000000003258	0.000000000000	0.000000000000	0.000000000000	-40.356227346844	-15.741002824810
0.059400000000	0.545543958020	0.932548280164	0.125014804133	0.091743344385	0.443550506584	-0.372384625844	-0.577819313602	0.248725350953	-0.077390886222	1.162719187464	-0.050363597423	-0.219517732790	-0.357570768253	2.679923546418	2.205193192778	-0.408417745169	3.124979210085	0.815265028181	0.037904966096	0.422510293700	0.093051651930	0.283214476636	0.800305708464	0.002137571440	0.216228202614	0.071561684316	0.050869214575	0.198787923665	0.096574195003	0.736510849827	0.068177114857	0.087779711823	-0.000000020659	0.782437772886	0.063417887614	0.075198700090	0.511431461134	-0.000000000108	0.009027914942	0.056047440545	0.099892447246	0.020539996770	-0.000000008248	1.000000002857	0.000000000000	0.000000000000	0.000000000000	-40.472721444126	-15.904041275322
0.059700000000	0.545892690004	0.932533241499	0.124949233380	0.091634178656	0.444356722014	-0.371721418224	-0.577942493790	0.249664732081	-0.077151984933	1.162159117525	-0.049896401657	-0.217613655154	-0.370206201526	2.694841573446	2.216183810160	-0.412789374100	3.137547056996	0.777443139284	0.037556683840	0.425840570255	0.092779010684	0.281291503312	0.797629507633	0.002117930799	0.214303615215	0.071421766339	0.051322764834	0.197140593617	0.095686842592	0.738931866279	0.068525846841	0.088246132422	-0.000000020703	0.787470392376	0.063340205163	0.072664000880	0.506663459870	-0.000000000054	0.004513950164	0.056619353388	0.100568412977	0.018467664061	-0.000000008265	1.000000002457	0.000000000000	0.000000000000	0.000000000000	-40.588198642704	-16.066936871514
0.060000000000	0.546241252550	0.932518340970	0.124884240096	0.091521217488	0.445167408811	-0.371054919909	-0.578066990510	0.250607869860	-0.076924399659	1.161589646514	-0.049442739418	-0.215668020508	-0.382873393950	2.709732435773	2.227130908493	-0.417193829134	3.150021590555	0.739828105875	0.037211601704	0.429186488442	0.092508160778	0.279362909270	0.794934086721	0.002098470623	0.212355235850	0.071288388875	0.051778358714	0.195489358519	0.094807643438	0.741330637710	0.068874409387	0.088712354362	-0.000000020747	0.792503011867	0.063262522713	0.070129301669	0.501895458606	-0.000000000000	-0.000000014615	0.057191266231	0.101244378709	0.016395331352	-0.000000008281	1.000000002057	0.000000000000	0.000000000000	0.000000000000	-40.702687615456	-16.229678963398
0.060300000000	0.546589642985	0.932503574471	0.124819836380	0.091404452191	0.445982557960	-0.370385143394	-0.578192811982	0.251554733551	-0.076708065252	1.161011307405	-0.049002844775	-0.213682096530	-0.395569001995	2.724593617064	2.238033717106	-0.421623239495	3.162385908831	0.702445627373	0.036869690230	0.432530028438	0.092241929832	0.277449433885	0.792259237469	0.002079189250	0.210450065428	0.071156228724	0.052247462033	0.193848902502	0.093936522485	0.743707368903	0.069222799803	0.089178384879	-0.000000020693	0.793650607621	0.063802962134	0.072090727594	0.505737097286	-0.000000000006	0.009999985646	0.056619353228	0.104416344065	0.017506544889	-0.000000008280	1.000000002090	0.000000000000	0.000000000000	0.000000000000	-40.814291370555	-16.391824398937
0.060600000000	0.546937858681	0.932488937889	0.124756034184	0.091283874627	0.446802160724	-0.369712103086	-0.578319964348	0.252505286313	-0.076502904623	1.160425580122	-0.048576642230	-0.211660341968	-0.408283712775	2.739418011227	2.248895013510	-0.426058283121	3.174604938592	0.665343126474	0.036530920395	0.435853391716	0.091983110844	0.275571562154	0.789644263311	0.002060085042	0.208654282831	0.071020028107	0.052741400086	0.192233729574	0.093073405792	0.746062261599	0.069571015500	0.089644283785	-0.000000020638	0.794798203375	0.064343401555	0.074052153519	0.509578735966	-0.000000000011	0.019999985907	0.056047440225	0.107588309422	0.018617758426	-0.000000008280	1.000000002122	0.000000000000	0.000000000000	0.000000000000	-40.921308629589	-16.552917767956
0.060900000000	0.547285897764	0.932474427130	0.124692843238	0.091159481115	0.447626204299	-0.369035810218	-0.578448445304	0.253459477985	-0.076308825935	1.159834163777	-0.048163995567	-0.209607947729	-0.421006911175	2.754197734227	2.259717987067	-0.430476840454	3.186638666363	0.628575083067	0.036195263279	0.439156763397	0.091731635679	0.273728967028	0.787088614425	0.002041156370	0.206966883384	0.070879824035	0.053259944647	0.190643607494	0.092218219670	0.748395516843	0.069919054582	0.090110103726	-0.000000020584	0.795945799129	0.064883840977	0.076013579444	0.513420374646	-0.000000000017	0.029999986168	0.055475527223	0.110760274778	0.019728971963	-0.000000008279	1.000000002155	0.000000000000	0.000000000000	0.000000000000	-41.024060507865	-16.712932485953
0.061200000000	0.547633758778	0.932460038148	0.124630271970	0.091031270665	0.448454674138	-0.368356275813	-0.578578246611	0.254417246991	-0.076125720667	1.159238730737	-0.047764787394	-0.207529999871	-0.433728265012	2.768925202978	2.270505761342	-0.434856981993	3.198447155842	0.592196155245	0.035862690280	0.442440327169	0.091487436861	0.271921324376	0.784591745715	0.002022401620	0.205386871230	0.070735653294	0.053802869626	0.189078306086	0.091370891252	0.750707333447	0.070266915596	0.090575901092	-0.000000020530	0.797093394883	0.065424280398	0.077975005369	0.517262013325	-0.000000000022	0.039999986429	0.054903614220	0.113932240134	0.020840185500	-0.000000008278	1.000000002188	0.000000000000	0.000000000000	0.000000000000	-41.122860678794	-16.871844257032
0.061500000000	0.547981440766	0.932445766924	0.124568327294	0.090899245350	0.449287553466	-0.367673509984	-0.578709353467	0.255378519741	-0.075953463787	1.158640933412	-0.047378921507	-0.205431498449	-0.446437679866	2.783593136305	2.281261293248	-0.439176859419	3.209990245650	0.556261832504	0.035533173062	0.445704265034	0.091250447531	0.270148313043	0.782153117089	0.002003819194	0.203913259663	0.070587552330	0.054369951006	0.187537597290	0.090531348339	0.752997908394	0.070614597585	0.091041730971	-0.000000020475	0.798240990637	0.065964719819	0.079936431294	0.521103652005	-0.000000000028	0.049999986690	0.054331701217	0.117104205491	0.021951399037	-0.000000008278	1.000000002221	0.000000000000	0.000000000000	0.000000000000	-41.218016150276	-17.029630988678
0.061800000000	0.548328943265	0.932431609468	0.124507014634	0.090763410240	0.450124823366	-0.366987521982	-0.578841744517	0.256343210547	-0.075791913456	1.158042408676	-0.047006324527	-0.203317368350	-0.459125271808	2.798194534978	2.291987366958	-0.443414637834	3.221227395435	0.520828688143	0.035206683545	0.448948757320	0.091020601447	0.268409614826	0.779772193421	0.001985407509	0.202545071043	0.070435557255	0.054960966833	0.186021255144	0.089699519395	0.755267436860	0.070962100084	0.091507647193	-0.000000020421	0.799388586391	0.066505159241	0.081897857219	0.524945290685	-0.000000000034	0.059999986951	0.053759788215	0.120276170847	0.023062612574	-0.000000008277	1.000000002254	0.000000000000	0.000000000000	0.000000000000	-41.309827706521	-17.186272598404
0.062100000000	0.548676266301	0.932417561807	0.124446337949	0.090623773340	0.450966462859	-0.366298320248	-0.578975391852	0.257311221481	-0.075640910673	1.157444782007	-0.046646947449	-0.201192469380	-0.471781341978	2.812722663223	2.302686588027	-0.447548431864	3.232117539766	0.485954620846	0.034883193912	0.452173982700	0.090797832974	0.266704914448	0.777448444501	0.001967164996	0.201281336714	0.070279703850	0.055575697190	0.184529055758	0.088875333541	0.757516112226	0.071309423120	0.091973702381	-0.000000020366	0.800536182145	0.067045598662	0.083859283144	0.528786929365	-0.000000000039	0.069999987212	0.053187875212	0.123448136203	0.024173826111	-0.000000008276	1.000000002287	0.000000000000	0.000000000000	0.000000000000	-41.398590348619	-17.341750835730
0.062400000000	0.549023410386	0.932403619980	0.124386299749	0.090480345541	0.451812448987	-0.365605912471	-0.579110260980	0.258282442202	-0.075500278840	1.156849671033	-0.046300766960	-0.199061604929	-0.484396354615	2.827171032607	2.313361378438	-0.451556250409	3.242618960699	0.451699068248	0.034562676598	0.455380118202	0.090582077082	0.265033899524	0.775181344990	0.001949090100	0.200121096916	0.070120027566	0.056213924180	0.183060777301	0.088058720552	0.759744126097	0.071656567204	0.092439947989	-0.000000020312	0.801683777899	0.067586038084	0.085820709069	0.532628568045	-0.000000000045	0.079999987472	0.052615962210	0.126620101560	0.025285039648	-0.000000008275	1.000000002320	0.000000000000	0.000000000000	0.000000000000	-41.484593692132	-17.496049124752
0.062700000000	0.549370376516	0.932389780027	0.124326901108	0.090333140572	0.452662756877	-0.364910305640	-0.579246310792	0.259256749742	-0.075369823275	1.156258688039	-0.045967786254	-0.196929528148	-0.496960921022	2.841533389609	2.324013973682	-0.455415957503	3.252689196093	0.418123165424	0.034245104292	0.458567339231	0.090373269337	0.263396260544	0.772970374377	0.001931181282	0.199063400713	0.069956563529	0.056875431909	0.181616199982	0.087249610845	0.761951668315	0.072003533335	0.092906434354	-0.000000020257	0.802831373653	0.068126477505	0.087782134994	0.536470206724	-0.000000000050	0.089999987733	0.052044049207	0.129792066916	0.026396253185	-0.000000008275	1.000000002352	0.000000000000	0.000000000000	0.000000000000	-41.568122260025	-17.649152435530
0.063000000000	0.549717166172	0.932376037985	0.124268141683	0.090182174958	0.453517359816	-0.364211506101	-0.579383493514	0.260234008280	-0.075249330693	1.155673440738	-0.045648034992	-0.194800944073	-0.509465793121	2.855803708891	2.334646423524	-0.459105260447	3.262285009310	0.385289807476	0.033930449935	0.461735819578	0.090171345897	0.261791690840	0.770815016932	0.001913437016	0.198107305904	0.069789346542	0.057560006466	0.180195106027	0.086447935478	0.764138926982	0.072350322991	0.093373210734	-0.000000020203	0.803978969407	0.068666916926	0.089743560919	0.540311845404	-0.000000000056	0.099999987994	0.051472136204	0.132964032273	0.027507466722	-0.000000008274	1.000000002385	0.000000000000	0.000000000000	0.000000000000	-41.649455581701	-17.801047196369
0.063300000000	0.550063781315	0.932362389878	0.124210019726	0.090027467976	0.454376229318	-0.363509519612	-0.579521754666	0.261214068914	-0.075138568685	1.155095530311	-0.045341567866	-0.192680505448	-0.521901871805	2.869976195019	2.345260598837	-0.462601741238	3.271362457204	0.353263557281	0.033618686717	0.464885731438	0.089976243507	0.260219886560	0.768714761665	0.001895855788	0.197251878944	0.069618411087	0.058267435909	0.178797279664	0.085653626142	0.766306088468	0.072696938133	0.093840325353	-0.000000020149	0.805126565161	0.069207356348	0.091704986844	0.544153484084	-0.000000000062	0.109999988255	0.050900223202	0.136135997629	0.028618680259	-0.000000008273	1.000000002418	0.000000000000	0.000000000000	0.000000000000	-41.728867973209	-17.951721264137
0.063600000000	0.550410224383	0.932348831709	0.124152532106	0.089869041607	0.455239335193	-0.362804351397	-0.579661033032	0.262196769476	-0.075037285261	1.154526545398	-0.045048461041	-0.190572799232	-0.534260237108	2.884045296363	2.355858207741	-0.465882953072	3.279877106712	0.322110317761	0.033309788072	0.468017245425	0.089787899493	0.258680546647	0.766669102282	0.001878436103	0.196496194868	0.069443791332	0.058997510237	0.177422507104	0.084866615156	0.768453337432	0.073043381202	0.094307825439	-0.000000020094	0.806274160915	0.069747795769	0.093666412769	0.547995122764	-0.000000000067	0.119999988516	0.050328310199	0.139307962985	0.029729893796	-0.000000008272	1.000000002451	0.000000000000	0.000000000000	0.000000000000	-41.806627831884	-18.101163975404
0.063900000000	0.550756498291	0.932335359456	0.124095674324	0.089706920474	0.456106645628	-0.362096006186	-0.579801260681	0.263181934447	-0.074945208535	1.153968050359	-0.044768805583	-0.188482320025	-0.546532208919	2.898005735757	2.366440825130	-0.468926609363	3.287784463708	0.291896666231	0.033003727679	0.471130530582	0.089606251757	0.257173372808	0.764677537139	0.001861176474	0.195839337208	0.069265521129	0.059750021385	0.176070576520	0.084086835460	0.770580856836	0.073389655109	0.094775757265	-0.000000020040	0.807421756669	0.070288235190	0.095627838694	0.551836761444	-0.000000000073	0.129999988777	0.049756397196	0.142479928342	0.030841107333	-0.000000008272	1.000000002484	0.000000000000	0.000000000000	0.000000000000	-41.882996238683	-18.249366306297
0.064200000000	0.551102606415	0.932321969070	0.124039440555	0.089541131757	0.456978127272	-0.361384488252	-0.579942363057	0.264169375035	-0.074862046683	1.153421565968	-0.044502696842	-0.186413426248	-0.558709447857	2.911852562820	2.377009940201	-0.471710895979	3.295040685712	0.262688734901	0.032700479461	0.474225754402	0.089431238772	0.255698069493	0.762739569201	0.001844075432	0.195280397918	0.069083634019	0.060524763195	0.174741278035	0.083314220610	0.772688827961	0.073735763233	0.095244166192	-0.000000019985	0.808569352423	0.070828674612	0.097589264619	0.555678400123	-0.000000000078	0.139999989038	0.049184484194	0.145651893698	0.031952320870	-0.000000008271	1.000000002517	0.000000000000	0.000000000000	0.000000000000	-41.958224641570	-18.396321170685
0.064500000000	0.551448552577	0.932308656475	0.123983823693	0.089371705066	0.457853745348	-0.360669801425	-0.580084259188	0.265158889521	-0.074787488307	1.152888540919	-0.044250218905	-0.184370275517	-0.570784104470	2.925581231920	2.387567026169	-0.474214933957	3.301603642858	0.234550532007	0.032400017578	0.477303082839	0.089262799576	0.254254343864	0.760854706003	0.001827131520	0.194818477295	0.068898163236	0.061321531405	0.173434403698	0.082548704776	0.774777430423	0.074081709395	0.095713096699	-0.000000019931	0.809716948177	0.071369114033	0.099550690544	0.559520038803	-0.000000000084	0.149999989299	0.048612571191	0.148823859054	0.033063534407	-0.000000008270	1.000000002550	0.000000000000	0.000000000000	0.000000000000	-42.032551426295	-18.542023879732
0.064800000000	0.551794341019	0.932295417571	0.123928815427	0.089198672271	0.458733463789	-0.359951949084	-0.580226862053	0.266150263979	-0.074721203407	1.152370313572	-0.044011423711	-0.182356738021	-0.582749019334	2.939187706466	2.398113634134	-0.476419403884	3.307434355322	0.207541654433	0.032102316428	0.480362680319	0.089100873767	0.252841905778	0.759022459602	0.001810343293	0.194452683902	0.068709141707	0.062140123631	0.172149747470	0.081790222727	0.776846842187	0.074427497838	0.096182592428	-0.000000019876	0.810864543932	0.071909553455	0.101512116469	0.563361677483	-0.000000000090	0.159999989559	0.048040658188	0.151995824411	0.034174747944	-0.000000008270	1.000000002582	0.000000000000	0.000000000000	0.000000000000	-42.106197311835	-18.686472764543
0.065100000000	0.552139976364	0.932282248252	0.123874406339	0.089022067256	0.459617245410	-0.359230934119	-0.580370079163	0.267143273480	-0.074662845111	1.151868065477	-0.043786305563	-0.180376291640	-0.594597965067	2.952668583698	2.408651508248	-0.478307308998	3.312498757689	0.181714465560	0.031807350645	0.483404709761	0.088945401498	0.251460467754	0.757242346538	0.001793709321	0.194182134495	0.068516602058	0.062980339347	0.170887105203	0.081038709837	0.778897239582	0.074773133182	0.096652696213	-0.000000019822	0.812012139686	0.072449992876	0.103473542394	0.567203316163	-0.000000000095	0.169999989820	0.047468745186	0.155167789767	0.035285961481	-0.000000008269	1.000000002615	0.000000000000	0.000000000000	0.000000000000	-42.179359776077	-18.829669922339
0.065400000000	0.552485463555	0.932269144428	0.123820586043	0.088841925598	0.460505052113	-0.358506758848	-0.580513813384	0.268137683850	-0.074612052310	1.151382771411	-0.043574773401	-0.178431909821	-0.606325904298	2.966021224758	2.419182712041	-0.479864802552	3.316769622493	0.157111000477	0.031515095095	0.486429332584	0.088796323472	0.250109744955	0.755513887797	0.001777228187	0.194005953943	0.068320576613	0.063841979870	0.169646274627	0.080294102070	0.780928797319	0.075118620374	0.097123450122	-0.000000019768	0.813159735440	0.072990432297	0.105434968319	0.571044954843	-0.000000000101	0.179999990081	0.046896832183	0.158339755124	0.036397175018	-0.000000008268	1.000000002648	0.000000000000	0.000000000000	0.000000000000	-42.252207113798	-18.971621987821
0.065700000000	0.552830807795	0.932256102050	0.123767343348	0.088658284181	0.461396845141	-0.357779424910	-0.580657963995	0.269133254005	-0.074568453204	1.150915154008	-0.043376624972	-0.176525960894	-0.617929219759	2.979243865241	2.429709747770	-0.481081949620	3.320228347160	0.133760066354	0.031225524877	0.489436708726	0.088653580937	0.248789455161	0.753836608762	0.001760898487	0.193923275157	0.068121097403	0.064724848343	0.168427055329	0.079556335979	0.782941688501	0.075463964614	0.097594895487	-0.000000019713	0.814307331194	0.073530871719	0.107396394244	0.574886593522	-0.000000000107	0.189999990342	0.046324919180	0.161511720480	0.037508388556	-0.000000008267	1.000000002681	0.000000000000	0.000000000000	0.000000000000	-42.324873144191	-19.112340772780
0.066000000000	0.553176014460	0.932243117148	0.123714666451	0.088471180739	0.462292585345	-0.357048933114	-0.580802427954	0.270129738738	-0.074531669614	1.150465652917	-0.043191528077	-0.174660141560	-0.629405863454	2.992335676916	2.440235646009	-0.481953262313	3.322866234500	0.111675127694	0.030938615316	0.492426996655	0.088517115680	0.247499318743	0.752210039179	0.001744718829	0.193933239016	0.067918196160	0.065628749717	0.167229248740	0.078825348703	0.784936084642	0.075809171279	0.098067072936	-0.000000019659	0.815454926948	0.074071311140	0.109357820169	0.578728232202	-0.000000000112	0.199999990603	0.045753006178	0.164683685836	0.038619602093	-0.000000008267	1.000000002714	0.000000000000	0.000000000000	0.000000000000	-42.397453802205	-19.251843591609
0.066300000000	0.553521089014	0.932230185874	0.123662543146	0.088280653381	0.463192233470	-0.356315283277	-0.580947101266	0.271126891792	-0.074501321742	1.150034416919	-0.043019013362	-0.172835463704	-0.640755380452	3.005296757010	2.450764005332	-0.482477869140	3.324684943862	0.090853496415	0.030654341966	0.495400353381	0.088386870023	0.246239058645	0.750633713115	0.001728687834	0.194034994291	0.067711904328	0.066553490734	0.166052658112	0.078101077954	0.786912155681	0.076154245833	0.098540022431	-0.000000019604	0.816602522702	0.074611750561	0.111319246094	0.582569870882	-0.000000000118	0.209999990864	0.045181093175	0.167855651193	0.039730815630	-0.000000008266	1.000000002747	0.000000000000	0.000000000000	0.000000000000	-42.470006647251	-19.390153129536
0.066600000000	0.553866036925	0.932217304541	0.123610961019	0.088086740126	0.464095750417	-0.355578474052	-0.581091880340	0.272124468906	-0.074477032949	1.149621322315	-0.042858480567	-0.171052301779	-0.651978790954	3.018128037850	2.461298972967	-0.482659260178	3.325695972910	0.071277059710	0.030372680604	0.498356934475	0.088262786820	0.245008400352	0.749107168917	0.001712804136	0.194227697575	0.067502253060	0.067498879915	0.164897088506	0.077383462019	0.788870069993	0.076499193744	0.099013783295	-0.000000019550	0.817750118456	0.075152189983	0.113280672019	0.586411509562	-0.000000000123	0.219999991125	0.044609180172	0.171027616549	0.040842029167	-0.000000008265	1.000000002780	0.000000000000	0.000000000000	0.000000000000	-42.542553670260	-19.527296815927
0.066900000000	0.554210863587	0.932204469659	0.123559907628	0.087889478495	0.465003097472	-0.354838502771	-0.581236663212	0.273122230579	-0.074458434092	1.149226014180	-0.042709216730	-0.169310492395	-0.663078350845	3.030831130382	2.471845172300	-0.482504658658	3.325919278934	0.052914383459	0.030093607231	0.501296894075	0.088144809448	0.243807071876	0.747629949175	0.001697066383	0.194510513211	0.067289273224	0.068464727539	0.163762346777	0.076672439752	0.790809994409	0.076844020406	0.099488394244	-0.000000019495	0.818897714210	0.075692629404	0.115242097945	0.590253148242	-0.000000000129	0.229999991386	0.044037267170	0.174199581905	0.041953242704	-0.000000008264	1.000000002812	0.000000000000	0.000000000000	0.000000000000	-42.615086928443	-19.663305795170
0.067200000000	0.554555574260	0.932191677964	0.123509370644	0.087688905185	0.465914236484	-0.354095365326	-0.581381350537	0.274119944332	-0.074445167091	1.148847961761	-0.042570422088	-0.167609465743	-0.674057238958	3.043408130438	2.482407595258	-0.482024155712	3.325381347324	0.035723710308	0.029817098067	0.504220384904	0.088032881805	0.242634803725	0.746201600681	0.001681473233	0.194882613221	0.067072995404	0.069450845626	0.162648241550	0.075967950569	0.792732094224	0.077188731078	0.099963893419	-0.000000019441	0.820045309964	0.076233068826	0.117203523870	0.594094786921	-0.000000000135	0.239999991647	0.043465354167	0.177371547262	0.043064456241	-0.000000008264	1.000000002845	0.000000000000	0.000000000000	0.000000000000	-42.687575884473	-19.798213681440
0.067500000000	0.554900174025	0.932178926444	0.123459337954	0.087485055843	0.466829129978	-0.353349056068	-0.581525846312	0.275117386344	-0.074436887527	1.148486517714	-0.042441238510	-0.165948384828	-0.684919227551	3.055861420445	2.492991481903	-0.481229773649	3.324113083236	0.019656258296	0.029543129552	0.507127558283	0.087926948304	0.241491328884	0.744821674392	0.001666023357	0.195343177232	0.066853449902	0.070457047925	0.161554583211	0.075269934442	0.794636533216	0.077533330844	0.100440318411	-0.000000019386	0.821192905718	0.076773508247	0.119164949795	0.597936425601	-0.000000000140	0.249999991907	0.042893441164	0.180543512618	0.044175669778	-0.000000008263	1.000000002878	0.000000000000	0.000000000000	0.000000000000	-42.759975134741	-19.932055303825
0.067800000000	0.555244667760	0.932166212349	0.123409797716	0.087277964933	0.467747741214	-0.352599567753	-0.581670058319	0.276114342479	-0.074433266277	1.148140972615	-0.042320776140	-0.164326272821	-0.695668382091	3.068193492605	2.503602206261	-0.480134596170	3.322147843351	0.004659315578	0.029271678341	0.510018564142	0.087826953869	0.240376382792	0.743489725389	0.001650715439	0.195891392412	0.066630666743	0.071483149898	0.160481183889	0.074578331893	0.796523473659	0.077877824579	0.100917706296	-0.000000019332	0.822340501472	0.077313947668	0.121126375720	0.601778064281	-0.000000000146	0.259999992168	0.042321528162	0.183715477975	0.045286883315	-0.000000008262	1.000000002911	0.000000000000	0.000000000000	0.000000000000	-42.832231452321	-20.064865602843
0.068100000000	0.555589060126	0.932153533196	0.123360738394	0.087067665686	0.468670034198	-0.351846891519	-0.581813898332	0.277110608768	-0.074433990290	1.147810600032	-0.042208135768	-0.162742117758	-0.706308815388	3.080406807045	2.514245179392	-0.478752043474	3.319519788194	-0.009321158774	0.029002721305	0.512893551031	0.087732843929	0.239289703318	0.742205312844	0.001635548175	0.196526453395	0.066404675675	0.072528968700	0.159427857438	0.073893083994	0.798393076334	0.078222216945	0.101396093656	-0.000000019278	0.823488097226	0.077854387090	0.123087801645	0.605619702961	-0.000000000151	0.269999992429	0.041749615159	0.186887443331	0.046398096852	-0.000000008262	1.000000002944	0.000000000000	0.000000000000	0.000000000000	-42.904289561509	-20.196678758868
0.068400000000	0.555933355567	0.932140886774	0.123312148745	0.086854190122	0.469595973653	-0.351091016885	-0.581957282117	0.278105991415	-0.074438762621	1.147494698752	-0.042102430182	-0.161194969921	-0.716844459916	3.092503663765	2.524925755740	-0.477095186228	3.316262312841	-0.022338042498	0.028736235527	0.515752666138	0.087644564418	0.238231030740	0.740967999977	0.001620520272	0.197247562216	0.066175506175	0.073594323166	0.158394419422	0.073214132355	0.800245500546	0.078566512386	0.101875516610	-0.000000019223	0.824635692980	0.078394826511	0.125049227570	0.609461341641	-0.000000000157	0.279999992690	0.041177702157	0.190059408687	0.047509310389	-0.000000008261	1.000000002977	0.000000000000	0.000000000000	0.000000000000	-42.976097489803	-20.327527416653
0.068700000000	0.556277558328	0.932128271130	0.123264017793	0.086637569131	0.470525524956	-0.350331931782	-0.582100129233	0.279100306356	-0.074447301736	1.147192625999	-0.042002801407	-0.159684017743	-0.727278891396	3.104486106946	2.535649156379	-0.475176199524	3.312406789433	-0.034441041474	0.028472198299	0.518596055298	0.087562061762	0.237200107723	0.739777354023	0.001605630450	0.198053928243	0.065943187445	0.074679033798	0.157380687100	0.072541419126	0.802080904135	0.078910715147	0.102356010839	-0.000000019169	0.825783288734	0.078935265933	0.127010653495	0.613302980320	-0.000000000163	0.289999992951	0.040605789154	0.193231374044	0.048620523926	-0.000000008260	1.000000003010	0.000000000000	0.000000000000	0.000000000000	-43.047610724737	-20.457442118549
0.069000000000	0.556621672468	0.932115684568	0.123216334782	0.086417832587	0.471458654055	-0.349569622600	-0.582242362748	0.280093378609	-0.074459340496	1.146903800637	-0.041908423051	-0.158208594128	-0.737615315745	3.116355923100	2.546420457200	-0.473006303416	3.307982424221	-0.045676458588	0.028210587124	0.521423863006	0.087485282883	0.236196679294	0.738632946192	0.001590877440	0.198944768107	0.065707748422	0.075782922745	0.156386479411	0.071874886985	0.803899443492	0.079254829286	0.102837611612	-0.000000019114	0.826930884488	0.079475705354	0.128972079420	0.617144619000	-0.000000000168	0.299999993212	0.040033876151	0.196403339400	0.049731737463	-0.000000008259	1.000000003042	0.000000000000	0.000000000000	0.000000000000	-43.118792554612	-20.586451323337
0.069300000000	0.556965701881	0.932103125631	0.123169089137	0.086195009455	0.472395327402	-0.348804074224	-0.582383908957	0.281085041644	-0.074474625165	1.146627699999	-0.041818499414	-0.156768168090	-0.747856590357	3.128114658466	2.557244591327	-0.470595807503	3.303016353644	-0.056087344357	0.027951379711	0.524236232428	0.087414175189	0.235220492827	0.737534351634	0.001576259984	0.199919305638	0.065469217777	0.076905813791	0.155411616956	0.071214479139	0.805701273570	0.079598858699	0.103320353812	-0.000000019060	0.828078480242	0.080016144775	0.130933505345	0.620986257680	-0.000000000174	0.309999993473	0.039461963149	0.199575304756	0.050842951000	-0.000000008259	1.000000003075	0.000000000000	0.000000000000	0.000000000000	-43.189613605657	-20.714581542178
0.069600000000	0.557309650313	0.932090593099	0.123122270422	0.085969127894	0.473335511875	-0.348035270082	-0.582524697119	0.282075136773	-0.074492914454	1.146363856394	-0.041732264396	-0.155362335714	-0.758005246841	3.139763636877	2.568126352554	-0.467954161104	3.297533753449	-0.065713668154	0.027694553972	0.527033305416	0.087348686571	0.234271298013	0.736481149404	0.001561776839	0.200976771795	0.065227623916	0.078047532340	0.154455921986	0.070560139316	0.807486547900	0.079942807132	0.103804271958	-0.000000019005	0.829226075997	0.080556584197	0.132894931270	0.624827896360	-0.000000000179	0.319999993734	0.038890050146	0.202747270113	0.051954164537	-0.000000008258	1.000000003108	0.000000000000	0.000000000000	0.000000000000	-43.260051343752	-20.841857474587
0.069900000000	0.557653521379	0.932078085978	0.123075868305	0.085740215345	0.474279174720	-0.347263192183	-0.582664659205	0.283063512581	-0.074513978625	1.146111853450	-0.041648980275	-0.153990810805	-0.768063514351	3.151303977592	2.579070399449	-0.465090006522	3.291557955236	-0.074592501258	0.027440088025	0.529815222518	0.087288765399	0.233348846845	0.735472922424	0.001547426769	0.202116404607	0.064982994985	0.079207905398	0.153519218384	0.069911811761	0.809255418600	0.080286678197	0.104289400229	-0.000000018951	0.830373671751	0.081097023618	0.134856357195	0.628669535040	-0.000000000185	0.329999993994	0.038318137143	0.205919235469	0.053065378074	-0.000000008257	1.000000003141	0.000000000000	0.000000000000	0.000000000000	-43.330089560541	-20.968302141546
0.070200000000	0.557997318572	0.932065603487	0.123029872523	0.085508298628	0.475226283491	-0.346487821160	-0.582803729663	0.284050024391	-0.074537598649	1.145871322404	-0.041567936406	-0.152653415479	-0.778033342964	3.162736612792	2.590081259913	-0.462011233761	3.285110566690	-0.082758205860	0.027187960188	0.532582122991	0.087234360519	0.232452893595	0.734509257447	0.001533208551	0.203337449102	0.064735358870	0.080386761563	0.152601331651	0.069269441232	0.811008036393	0.080630475391	0.104775772489	-0.000000018897	0.831521267505	0.081637463039	0.136817783120	0.632511173719	-0.000000000191	0.339999994255	0.037746224141	0.209091200826	0.054176591611	-0.000000008257	1.000000003174	0.000000000000	0.000000000000	0.000000000000	-43.399717857050	-21.093937013990
0.070500000000	0.558341045287	0.932053145060	0.122984272851	0.085273404014	0.476176805994	-0.345709136305	-0.582941845204	0.285034533766	-0.074563565426	1.145641938410	-0.041488447890	-0.151350070854	-0.787916426658	3.174062304486	2.601163335985	-0.458725035352	3.278211592479	-0.090242625309	0.026938148976	0.535334144813	0.087185421244	0.231583194792	0.733589745024	0.001519120974	0.204639157246	0.064484743204	0.081583931005	0.151702088894	0.068632972994	0.812744550613	0.080974202105	0.105263422307	-0.000000018842	0.832668863259	0.082177902461	0.138779209045	0.636352812399	-0.000000000196	0.349999994516	0.037174311138	0.212263166182	0.055287805148	-0.000000008256	1.000000003207	0.000000000000	0.000000000000	0.000000000000	-43.468931135088	-21.218782135386
0.070800000000	0.558684704822	0.932040710329	0.122939059074	0.085035557300	0.477130710240	-0.344927115608	-0.583078944598	0.286016908044	-0.074591679053	1.145423416930	-0.041409854241	-0.150080788018	-0.797714225561	3.185281660659	2.612320908769	-0.455237960279	3.270879553513	-0.097075271935	0.026690633104	0.538071424692	0.087141897355	0.230739509202	0.732713979470	0.001505162839	0.206020787876	0.064231175362	0.082799245458	0.150821318805	0.068002352815	0.814465109227	0.081317861640	0.105752382979	-0.000000018788	0.833816459013	0.082718341882	0.140740634970	0.640194451079	-0.000000000202	0.359999994777	0.036602398135	0.215435131538	0.056399018685	-0.000000008255	1.000000003240	0.000000000000	0.000000000000	0.000000000000	-43.537729104111	-21.342856237532
0.071100000000	0.559028300398	0.932028299122	0.122894220963	0.084794783882	0.478087964404	-0.344141735793	-0.583214968490	0.286997019910	-0.074621748154	1.145215510261	-0.041331518071	-0.148845659340	-0.807427987244	3.196395150537	2.623558143348	-0.451555966249	3.263131602782	-0.103283509686	0.026445391482	0.540794098082	0.087103739095	0.229921597809	0.731881558824	0.001491332954	0.207481606641	0.063974682470	0.084032538200	0.149958851652	0.067377526961	0.816169858838	0.081661457217	0.106242687552	-0.000000018733	0.834964054767	0.083258781304	0.142702060895	0.644036089759	-0.000000000207	0.369999995038	0.036030485133	0.218607096895	0.057510232222	-0.000000008254	1.000000003272	0.000000000000	0.000000000000	0.000000000000	-43.606115809125	-21.466176849077
0.071400000000	0.559371835168	0.932015911454	0.122849748247	0.084551108806	0.479048536778	-0.343352972350	-0.583349859229	0.287974747007	-0.074653589262	1.145018004222	-0.041252823827	-0.147644850229	-0.817058766895	3.207403118906	2.634879093609	-0.447684469743	3.254983636549	-0.108892729564	0.026202403213	0.543502299191	0.087070897161	0.229129223791	0.731092084821	0.001477630143	0.209020885937	0.063715291405	0.085283644040	0.149114519262	0.066758442193	0.817858944705	0.082004991986	0.106734368839	-0.000000018679	0.836111650521	0.083799220725	0.144663486820	0.647877728439	-0.000000000213	0.379999995299	0.035458572130	0.221779062251	0.058621445759	-0.000000008254	1.000000003305	0.000000000000	0.000000000000	0.000000000000	-43.674099183398	-21.588760396493
0.071700000000	0.559715312222	0.932003547523	0.122805630598	0.084304556831	0.480012395746	-0.342560799569	-0.583483560715	0.288949971568	-0.074687026253	1.144830715017	-0.041173176572	-0.146478591358	-0.826607446267	3.218305799441	2.646287706912	-0.443628393507	3.246450399991	-0.113926516487	0.025961647593	0.546196160996	0.087043322707	0.228362152503	0.730345162854	0.001464053237	0.210637904846	0.063453028796	0.086552399307	0.148288155008	0.066145045758	0.819532510750	0.082348469041	0.107227459444	-0.000000018624	0.837259246275	0.084339660146	0.146624912745	0.651719367118	-0.000000000219	0.389999995560	0.034886659127	0.224951027607	0.059732659297	-0.000000008253	1.000000003338	0.000000000000	0.000000000000	0.000000000000	-43.741690628308	-21.710622297502
0.072000000000	0.560058734603	0.931991207701	0.122761857608	0.084055152475	0.480979509743	-0.341765190574	-0.583616018255	0.289922580092	-0.074721889827	1.144653486307	-0.041092000841	-0.145347171392	-0.836074751373	3.229103327049	2.657787828556	-0.439392211231	3.237545586790	-0.118406806692	0.025723104107	0.548875815250	0.087020967332	0.227620151456	0.729640401943	0.001450601080	0.212331949073	0.063187921027	0.087838641833	0.147479593794	0.065537285392	0.821190699575	0.082691891421	0.107721991780	-0.000000018570	0.838406842029	0.084880099568	0.148586338670	0.655561005798	-0.000000000224	0.399999995821	0.034314746125	0.228122992964	0.060843872834	-0.000000008252	1.000000003371	0.000000000000	0.000000000000	0.000000000000	-43.808904621539	-21.831777047070
0.072300000000	0.560402105307	0.931978892531	0.122718418777	0.083802920059	0.481949847232	-0.340966117346	-0.583747178438	0.290892463038	-0.074758017035	1.144486186469	-0.041008739560	-0.144250930220	-0.845461268901	3.239795749231	2.669383206022	-0.434979989323	3.228281932341	-0.122354035200	0.025486752430	0.551541392497	0.087003783083	0.226902990298	0.728977414699	0.001437272525	0.214102310886	0.062919994241	0.089142210939	0.146688672039	0.064935109309	0.822833652469	0.083035262125	0.108217998085	-0.000000018515	0.839554437783	0.085420538989	0.150547764595	0.659402644478	-0.000000000230	0.409999996082	0.033742833122	0.231294958320	0.061955086371	-0.000000008251	1.000000003404	0.000000000000	0.000000000000	0.000000000000	-43.875758353945	-21.952238296232
0.072600000000	0.560745427297	0.931966602720	0.122675303494	0.083547883746	0.482923376679	-0.340163550759	-0.583876989015	0.291859514556	-0.074795250853	1.144328706062	-0.040922853031	-0.143190252688	-0.854767461366	3.250383036491	2.681077492959	-0.430395425741	3.218671300517	-0.125787273169	0.025252572423	0.554193022079	0.086991722446	0.226210440792	0.728355817293	0.001424066437	0.215948289058	0.062649274339	0.090462947423	0.145915227667	0.064338466197	0.824461509426	0.083378584115	0.108715510445	-0.000000018461	0.840702033537	0.085960978410	0.152509190520	0.663244283158	-0.000000000235	0.419999996342	0.033170920119	0.234466923677	0.063066299908	-0.000000008251	1.000000003437	0.000000000000	0.000000000000	0.000000000000	-43.942271394746	-22.072018924081
0.072900000000	0.561088703504	0.931954339134	0.122632501027	0.083290067579	0.483900066530	-0.339357460602	-0.584005398797	0.292823632230	-0.074833439787	1.144180955481	-0.040833818005	-0.142165562828	-0.863993681049	3.260865091855	2.692874252917	-0.425641885916	3.208724764008	-0.128724355176	0.025020544131	0.556830832153	0.086984738342	0.225542276799	0.727775229424	0.001410981690	0.217869188801	0.062375786986	0.091800693548	0.145159100090	0.063747305220	0.826074409150	0.083721860322	0.109214560808	-0.000000018407	0.841849629291	0.086501417832	0.154470616445	0.667085921838	-0.000000000241	0.429999996603	0.032599007117	0.237638889033	0.064177513445	-0.000000008250	1.000000003470	0.000000000000	0.000000000000	0.000000000000	-44.008465384246	-22.191131103304
0.073200000000	0.561431936836	0.931942102795	0.122590000512	0.083029495509	0.484879885195	-0.338547815611	-0.584132357557	0.293784716861	-0.074872437525	1.144042862812	-0.040741126804	-0.141177318540	-0.873140182762	3.271241759517	2.704776962819	-0.420722435849	3.198452678408	-0.131181996656	0.024790647785	0.559454949696	0.086982784129	0.224898274258	0.727235274283	0.001398017170	0.219864321715	0.062099557609	0.093155293022	0.144420130197	0.063161576005	0.827672489074	0.084065093654	0.109715181003	-0.000000018352	0.842997225045	0.087041857253	0.156432042370	0.670927560517	-0.000000000247	0.439999996864	0.032027094114	0.240810854389	0.065288726982	-0.000000008249	1.000000003502	0.000000000000	0.000000000000	0.000000000000	-44.074363752920	-22.309586359686
0.073500000000	0.561775130181	0.931929894873	0.122547790943	0.082766191424	0.485862801027	-0.337734583490	-0.584257815948	0.294742672255	-0.074912102615	1.143914371853	-0.040644286538	-0.140226006733	-0.882207135511	3.281512832692	2.716789016173	-0.415639872496	3.187864750267	-0.133175901846	0.024562863795	0.562065500518	0.086985813589	0.224278211166	0.726735578526	0.001385171771	0.221933005724	0.061820611404	0.094526590993	0.143698160338	0.062581228644	0.829255885366	0.084408287000	0.110217402756	-0.000000018298	0.844144820799	0.087582296675	0.158393468295	0.674769199197	-0.000000000252	0.449999997125	0.031455181111	0.243982819746	0.066399940519	-0.000000008249	1.000000003535	0.000000000000	0.000000000000	0.000000000000	-44.139991465470	-22.427395626020
0.073800000000	0.562118286415	0.931917716686	0.122505861163	0.082500179173	0.486848782310	-0.336917730935	-0.584381725425	0.295697405041	-0.074952298175	1.143795440313	-0.040542818362	-0.139312138873	-0.891194633118	3.291678060718	2.728913726033	-0.410396751579	3.176970099399	-0.134720862645	0.024337172753	0.564662609276	0.086993780931	0.223681867561	0.726275772236	0.001372444400	0.224074565018	0.061538973333	0.095914434030	0.142993034312	0.062006213686	0.830824732944	0.084751443233	0.110721257705	-0.000000018243	0.845292416553	0.088122736096	0.160354894220	0.678610837877	-0.000000000258	0.459999997386	0.030883268109	0.247154785102	0.067511154056	-0.000000008248	1.000000003568	0.000000000000	0.000000000000	0.000000000000	-44.205374788355	-22.544569290851
0.074100000000	0.562461408398	0.931905569691	0.122464199862	0.082231482587	0.487837797249	-0.336097223664	-0.584504038177	0.296648824503	-0.074992891637	1.143686038170	-0.040436256821	-0.138436246926	-0.900102703875	3.301737155466	2.741154327709	-0.404995412962	3.165777315752	-0.135830848867	0.024113555427	0.567246399479	0.087006640784	0.223109025500	0.725855488898	0.001359833972	0.226288329997	0.061254668130	0.097318670111	0.142304597352	0.061436482136	0.832379165485	0.085094565217	0.111226777420	-0.000000018189	0.846440012307	0.088663175517	0.162316320145	0.682452476557	-0.000000000263	0.469999997647	0.030311355106	0.250326750458	0.068622367593	-0.000000008247	1.000000003601	0.000000000000	0.000000000000	0.000000000000	-44.270541079164	-22.661117242484
0.074400000000	0.562804498989	0.931893455486	0.122422795563	0.081960125496	0.488829813958	-0.335273026433	-0.584624707066	0.297596842429	-0.075033754512	1.143586146170	-0.040324149237	-0.137598879654	-0.908931319306	3.311689797119	2.753513981246	-0.399438003759	3.154294511168	-0.136519090404	0.023891992764	0.569816993501	0.087024348195	0.222559469045	0.725474365363	0.001347339412	0.228573637214	0.060967720301	0.098739148613	0.141632696114	0.060871985448	0.833919315440	0.085437655807	0.111733993415	-0.000000018134	0.847587608062	0.089203614939	0.164277746070	0.686294115237	-0.000000000269	0.479999997908	0.029739442103	0.253498715815	0.069733581130	-0.000000008246	1.000000003634	0.000000000000	0.000000000000	0.000000000000	-44.335518596210	-22.777048908671
0.074700000000	0.563147561036	0.931881375801	0.122381636625	0.081686131749	0.489824800448	-0.334445103061	-0.584743685570	0.298541372977	-0.075074762176	1.143495754472	-0.040206055166	-0.136800599243	-0.917680402097	3.321535639364	2.765995773666	-0.393726499328	3.142529366375	-0.136798151798	0.023672465885	0.572374512594	0.087046858623	0.222032984240	0.725132041819	0.001334959655	0.230929829318	0.060678154127	0.100175720296	0.140977178664	0.060312675524	0.835445314041	0.085780717855	0.112242937161	-0.000000018080	0.848735203816	0.089744054360	0.166239171995	0.690135753916	-0.000000000275	0.489999998169	0.029167529101	0.256670681171	0.070844794667	-0.000000008246	1.000000003667	0.000000000000	0.000000000000	0.000000000000	-44.400336326738	-22.892373292369
0.075000000000	0.563490597391	0.931869332495	0.122340711237	0.081409525220	0.490822724624	-0.333613416452	-0.584860927739	0.299482332545	-0.075115793684	1.143414861414	-0.040081545899	-0.136041978240	-0.926349833278	3.331274314062	2.778602721003	-0.387862722307	3.130489173544	-0.136679999748	0.023454956085	0.574919076892	0.087074127935	0.221529359097	0.724828161760	0.001322693648	0.233356254998	0.060385993667	0.101628237290	0.140337894461	0.059758504705	0.836957291314	0.086123754210	0.112753640106	-0.000000018026	0.849882799570	0.090284493781	0.168200597920	0.693977392596	-0.000000000280	0.499999998430	0.028595616098	0.259842646528	0.071956008204	-0.000000008245	1.000000003700	0.000000000000	0.000000000000	0.000000000000	-44.465023832123	-23.007099003961
0.075300000000	0.563833610903	0.931857327556	0.122300007414	0.081130329829	0.491823554281	-0.332777928617	-0.584976388146	0.300419639671	-0.075156731600	1.143343472391	-0.039950204022	-0.135323596750	-0.934939458720	3.340905435435	2.791337770117	-0.381848359848	3.118180874748	-0.136176064062	0.023239444829	0.577450805430	0.087106112407	0.221048383574	0.724562371957	0.001310540344	0.235852268926	0.060091262758	0.103096553086	0.139714694351	0.059209425771	0.838455376092	0.086466767722	0.113266133683	-0.000000017971	0.851030395324	0.090824933203	0.170162023845	0.697819031276	-0.000000000286	0.509999998690	0.028023703096	0.263014611884	0.073067221741	-0.000000008244	1.000000003732	0.000000000000	0.000000000000	0.000000000000	-44.529611108544	-23.121234290270
0.075600000000	0.564176604426	0.931845363096	0.122259512997	0.080848569544	0.492827257090	-0.331938600691	-0.585090021853	0.301353214923	-0.075197461841	1.143281598846	-0.039811623018	-0.134646039886	-0.943449094999	3.350428603829	2.804203800317	-0.375684979200	3.105611096624	-0.135297292535	0.023025913755	0.579969816145	0.087142768713	0.220589849559	0.724334322424	0.001298498708	0.238417231705	0.059793985017	0.104580522519	0.139107430548	0.058665391938	0.839939696024	0.086809761245	0.113780449328	-0.000000017917	0.852177991078	0.091365372624	0.172123449770	0.701660669956	-0.000000000291	0.519999998951	0.027451790093	0.266186577240	0.074178435278	-0.000000008243	1.000000003765	0.000000000000	0.000000000000	0.000000000000	-44.594128461615	-23.234787060726
0.075900000000	0.564519580816	0.931833441346	0.122219215649	0.080564268392	0.493833800606	-0.331095392957	-0.585201784378	0.302282980816	-0.075237873545	1.143229257345	-0.039665406912	-0.134009895443	-0.951878534716	3.359843409087	2.817203624783	-0.369374041784	3.092786181574	-0.134054200241	0.022814344669	0.582476225893	0.087184053929	0.220153550854	0.724143666393	0.001286567714	0.241050509813	0.059494183847	0.106080001758	0.138515956624	0.058126356849	0.841410377584	0.087152737634	0.114296618491	-0.000000017862	0.853325586832	0.091905812046	0.174084875695	0.705502308636	-0.000000000297	0.529999999212	0.026879877090	0.269358542597	0.075289648815	-0.000000008243	1.000000003798	0.000000000000	0.000000000000	0.000000000000	-44.658606393557	-23.347764910988
0.076200000000	0.564862542936	0.931821564654	0.122179102859	0.080277450465	0.494843152257	-0.330248264862	-0.585311631660	0.303208861728	-0.075277858943	1.143186468748	-0.039511169968	-0.133415751754	-0.960227551305	3.369149433589	2.830339991808	-0.362916915901	3.079712215777	-0.132456913687	0.022604719543	0.584970150455	0.087229925521	0.219739283153	0.723990060282	0.001274746346	0.243751475548	0.059191882432	0.107594848296	0.137940127497	0.057592274574	0.842867546086	0.087495699754	0.114814672649	-0.000000017808	0.854473182586	0.092446251467	0.176046301620	0.709343947315	-0.000000000303	0.539999999473	0.026307964088	0.272530507953	0.076400862352	-0.000000008242	1.000000003831	0.000000000000	0.000000000000	0.000000000000	-44.723075501537	-23.460175144319
0.076500000000	0.565205493655	0.931809735484	0.122139161939	0.079988139927	0.495855279346	-0.329397175039	-0.585419520037	0.304130783827	-0.075317313253	1.143153257447	-0.039348536414	-0.132864195726	-0.968495903408	3.378346254985	2.843615585854	-0.356314888207	3.066395054310	-0.130515210263	0.022397020515	0.587451704549	0.087280341349	0.219346844030	0.723873163663	0.001263033595	0.246519506976	0.058887103746	0.109124920933	0.137379799418	0.057063099605	0.844311325693	0.087838650473	0.115334643318	-0.000000017753	0.855620778340	0.092986690888	0.178007727545	0.713185585995	-0.000000000308	0.549999999734	0.025736051085	0.275702473309	0.077512075889	-0.000000008241	1.000000003864	0.000000000000	0.000000000000	0.000000000000	-44.787566385840	-23.572024790989
0.076800000000	0.565548435851	0.931797956409	0.122099380025	0.079696361015	0.496870149047	-0.328542081325	-0.585525406224	0.305048675006	-0.075356134576	1.143129650677	-0.039177140211	-0.132355811016	-0.976683338859	3.387433448680	2.857033028440	-0.349569174076	3.052840343631	-0.128238553403	0.022191229887	0.589921001838	0.087335259658	0.218976032917	0.723792639241	0.001251428465	0.249353987878	0.058579870550	0.110670079767	0.136834829959	0.056538786853	0.845741839424	0.088181592669	0.115856562066	-0.000000017699	0.856768374094	0.093527130310	0.179969153470	0.717027224675	-0.000000000314	0.559999999995	0.025164138082	0.278874438666	0.078623289426	-0.000000008241	1.000000003897	0.000000000000	0.000000000000	0.000000000000	-44.852109566620	-23.683320625980
0.077100000000	0.565891372409	0.931786230112	0.122059744078	0.079402138042	0.497887728410	-0.327682940780	-0.585629247289	0.305962464825	-0.075394223809	1.143115677881	-0.038996624855	-0.131891176327	-0.984789598335	3.396410590084	2.870594878848	-0.342680926988	3.039053541701	-0.125636123853	0.021987330126	0.592378154942	0.087394639080	0.218626651089	0.723748152816	0.001239929967	0.252254307696	0.058270205399	0.112230186182	0.136305078000	0.056019291642	0.847159209172	0.088524529227	0.116380460523	-0.000000017644	0.857915969848	0.094067569731	0.181930579395	0.720868863355	-0.000000000320	0.570000000256	0.024592225080	0.282046404022	0.079734502963	-0.000000008240	1.000000003930	0.000000000000	0.000000000000	0.000000000000	-44.916735407994	-23.794069185225
0.077400000000	0.566234306224	0.931774559380	0.122020240887	0.079105495400	0.498907984354	-0.326819709706	-0.585731000637	0.306872084452	-0.075431484567	1.143111370127	-0.038806643215	-0.131470863808	-0.992814418726	3.405277256693	2.884303634661	-0.335651247042	3.025039935979	-0.122716847421	0.021785303856	0.594823275445	0.087458438624	0.218298501647	0.723739373261	0.001228537120	0.255219861483	0.057958130636	0.113805102835	0.135790403719	0.055504569707	0.848563555706	0.088867463042	0.116906370394	-0.000000017590	0.859063565602	0.094608009152	0.183892005320	0.724710502035	-0.000000000325	0.580000000517	0.024020312077	0.285218369379	0.080845716500	-0.000000008239	1.000000003962	0.000000000000	0.000000000000	0.000000000000	-44.981474048275	-23.904276780642
0.077700000000	0.566577240200	0.931762947106	0.121980857071	0.078806457561	0.499930883674	-0.325952343664	-0.585830623999	0.307777466620	-0.075467823104	1.143116759568	-0.038606857402	-0.131095437520	-1.000757536277	3.414033030009	2.898161732134	-0.328481188734	3.010804659529	-0.119489419581	0.021585133864	0.597256473905	0.087526617676	0.217991389503	0.723765972490	0.001217248953	0.258250049849	0.057643668402	0.115394693644	0.135290668578	0.054994577189	0.849954998689	0.089210397019	0.117434323468	-0.000000017536	0.860211161356	0.095148448574	0.185853431245	0.728552140714	-0.000000000331	0.590000000777	0.023448399074	0.288390334735	0.081956930038	-0.000000008238	1.000000003995	0.000000000000	0.000000000000	0.000000000000	-45.046355335155	-24.013949514169
0.078000000000	0.566920177253	0.931751396279	0.121941579080	0.078505049075	0.500956393041	-0.325080797495	-0.585928075414	0.308678545580	-0.075503148253	1.143131878933	-0.038396938671	-0.130765451958	-1.008618689544	3.422677497355	2.912171546381	-0.321171768093	2.996352705480	-0.115962327273	0.021386803094	0.599677859867	0.087599135997	0.217705121360	0.723827625432	0.001206064506	0.261344278913	0.057326840634	0.116998823780	0.134805735310	0.054489270634	0.851333656681	0.089553334071	0.117964351630	-0.000000017481	0.861358757110	0.095688887995	0.187814857171	0.732393779394	-0.000000000336	0.600000001038	0.022876486072	0.291562300091	0.083068143575	-0.000000008238	1.000000004028	0.000000000000	0.000000000000	0.000000000000	-45.111408764671	-24.123093291053
0.078300000000	0.567263120304	0.931739909988	0.121902393201	0.078201294569	0.501984479001	-0.324205025333	-0.586023313222	0.309575257063	-0.075537371365	1.143156761047	-0.038176567354	-0.130481450598	-1.016397622230	3.431210253612	2.926335391390	-0.313723969303	2.981688940055	-0.112143868253	0.021190294647	0.602087541866	0.087675953715	0.217439505695	0.723924010004	0.001194982825	0.264501960251	0.057007669068	0.118617359651	0.134335467912	0.053988606986	0.852699647155	0.089896277123	0.118496486869	-0.000000017427	0.862506352864	0.096229327417	0.189776283096	0.736235418074	-0.000000000342	0.610000001299	0.022304573069	0.294734265448	0.084179357112	-0.000000008237	1.000000004061	0.000000000000	0.000000000000	0.000000000000	-45.176663422738	-24.231713832591
0.078600000000	0.567606072289	0.931728491415	0.121863285558	0.077895218748	0.503015107982	-0.323324980631	-0.586116296054	0.310467538239	-0.075570406252	1.143191438362	-0.037945432820	-0.130243964445	-1.024094085935	3.439630902912	2.940655519853	-0.306138750920	2.966818114401	-0.108042168328	0.020995591777	0.604485627443	0.087757031327	0.217194352750	0.724054807082	0.001184002965	0.267722510843	0.056686175238	0.120250168892	0.133879731630	0.053492543583	0.854053086504	0.090239229107	0.119030761290	-0.000000017372	0.863653948618	0.096769766838	0.191737709021	0.740077056754	-0.000000000348	0.620000001560	0.021732660066	0.297906230804	0.085290570649	-0.000000008236	1.000000004094	0.000000000000	0.000000000000	0.000000000000	-45.242147928020	-24.339816688578
0.078900000000	0.567949036150	0.931717143835	0.121824242119	0.077586846388	0.504048246293	-0.322440616173	-0.586206982825	0.311355327691	-0.075602169140	1.143235942504	-0.037703233476	-0.130053510548	-1.031707842896	3.447939060334	2.955134122789	-0.298417051805	2.951744875451	-0.103665196819	0.020802677896	0.606872223149	0.087842329691	0.216969474505	0.724219700471	0.001173123992	0.271005353029	0.056362380483	0.121897120356	0.133438392948	0.053001038158	0.855394090052	0.090582192968	0.119567207123	-0.000000017318	0.864801544372	0.097310206259	0.193699134946	0.743918695433	-0.000000000353	0.630000001821	0.021160747064	0.301078196160	0.086401784186	-0.000000008235	1.000000004127	0.000000000000	0.000000000000	0.000000000000	-45.307890374855	-24.447407249674
0.079200000000	0.568292014840	0.931705870611	0.121785248699	0.077276202336	0.505083860132	-0.321551884096	-0.586295332730	0.312238565379	-0.075632578627	1.143290303813	-0.037449676787	-0.129910590462	-1.039238668752	3.456134353638	2.969773328975	-0.290559796897	2.936473776038	-0.099020780600	0.020611536566	0.609247434556	0.087931810027	0.216764684670	0.724418376887	0.001162344977	0.274349914454	0.056036305944	0.123558084100	0.133011319575	0.052514048831	0.856722772061	0.090925171659	0.120105856730	-0.000000017263	0.865949140127	0.097850645681	0.195660560871	0.747760334113	-0.000000000359	0.640000002082	0.020588834061	0.304250161517	0.087512997723	-0.000000008235	1.000000004160	0.000000000000	0.000000000000	0.000000000000	-45.373918274834	-24.554490759946
0.079500000000	0.568635011321	0.931694675193	0.121746290963	0.076963311501	0.506121915583	-0.320658735908	-0.586381305239	0.313117192618	-0.075661555635	1.143354550875	-0.037184479338	-0.129815688621	-1.046686355417	3.464216425072	2.984575204134	-0.282567902958	2.921009284520	-0.094116617066	0.020422151499	0.611611366266	0.088025433908	0.216579798669	0.724650525920	0.001151665004	0.277755628025	0.055707972568	0.125232931375	0.132598380439	0.052031534106	0.858039245747	0.091268168139	0.120646742619	-0.000000017209	0.867096735881	0.098391085102	0.197621986796	0.751601972793	-0.000000000364	0.650000002343	0.020016921058	0.307422126873	0.088624211260	-0.000000008234	1.000000004192	0.000000000000	0.000000000000	0.000000000000	-45.440258495546	-24.661072329853
0.079800000000	0.568978028562	0.931683561115	0.121707354437	0.076648198855	0.507162378630	-0.319761122506	-0.586464860099	0.313991152050	-0.075689023381	1.143428710032	-0.036907366928	-0.129769270575	-1.054050714123	3.472184933318	2.999541749878	-0.274442284427	2.905355794153	-0.088960286409	0.020234506558	0.613964121921	0.088123163263	0.216414633618	0.724915840014	0.001141083161	0.281221931857	0.055377401110	0.126921534614	0.132199445669	0.051553452869	0.859343623282	0.091611185380	0.121189897444	-0.000000017155	0.868244331635	0.098931524523	0.199583412721	0.755443611473	-0.000000000370	0.660000002604	0.019445008056	0.310594092230	0.089735424797	-0.000000008233	1.000000004225	0.000000000000	0.000000000000	0.000000000000	-45.506937194815	-24.767156949955
0.080100000000	0.569321069540	0.931672531991	0.121668424508	0.076330889422	0.508205215154	-0.318858994196	-0.586545957329	0.314860387627	-0.075714907339	1.143512804857	-0.036618074698	-0.129771781064	-1.061331578704	3.480039555617	3.014674902378	-0.266183859550	2.889517632504	-0.083559263603	0.020048585756	0.616305804210	0.088224960369	0.216269008315	0.725214014439	0.001130598547	0.284748269228	0.055044612134	0.128623767424	0.131814386590	0.051079764385	0.860636015810	0.091954226359	0.121735354023	-0.000000017100	0.869391927389	0.099471963945	0.201544838646	0.759285250153	-0.000000000376	0.670000002865	0.018873095053	0.313766057586	0.090846638334	-0.000000008233	1.000000004258	0.000000000000	0.000000000000	0.000000000000	-45.573979748536	-24.872749505682
0.080400000000	0.569664137240	0.931661591514	0.121629486433	0.076011408272	0.509250390944	-0.317952300716	-0.586624557227	0.315724844590	-0.075739135210	1.143606855580	-0.036316347304	-0.129823641864	-1.068528809227	3.487779990139	3.029976530709	-0.257793556952	2.873499071195	-0.077920930538	0.019864373249	0.618636514877	0.088330787851	0.216142743223	0.725544747263	0.001120210269	0.288334088534	0.054709626016	0.130339504573	0.131443075707	0.050610428291	0.861916533453	0.092297294059	0.122283145337	-0.000000017046	0.870539523143	0.100012403366	0.203506264571	0.763126888832	-0.000000000381	0.680000003125	0.018301182050	0.316938022942	0.091957851871	-0.000000008232	1.000000004291	0.000000000000	0.000000000000	0.000000000000	-45.641410669954	-24.977854793521
0.080700000000	0.570007234651	0.931650743451	0.121590525348	0.075689780511	0.510297871701	-0.317040991250	-0.586700620370	0.316584469453	-0.075761636898	1.143710878450	-0.036001939136	-0.129925249359	-1.075642296058	3.495405958668	3.045448434840	-0.249272322866	2.857304336332	-0.072052588790	0.019681853342	0.620956354734	0.088440608676	0.216035660456	0.725907739332	0.001109917441	0.291978843235	0.054372462944	0.132068621978	0.131085386698	0.050145404596	0.863185285320	0.092640391469	0.122833304543	-0.000000016991	0.871687118897	0.100552842788	0.205467690496	0.766968527512	-0.000000000387	0.690000003386	0.017729269048	0.320109988299	0.093069065408	-0.000000008231	1.000000004324	0.000000000000	0.000000000000	0.000000000000	-45.709253517839	-25.082477539069
0.081000000000	0.570350364766	0.931639991642	0.121551526272	0.075366031276	0.511347623047	-0.316125014454	-0.586774107625	0.317439209994	-0.075782344487	1.143824885017	-0.035674614578	-0.130076971757	-1.082671964498	3.502917209694	3.061092343202	-0.240621129246	2.840937619996	-0.065961473582	0.019501010483	0.623265423664	0.088554386152	0.215947583759	0.726302694236	0.001099719187	0.295681991817	0.054033142920	0.133810996698	0.130741194401	0.049684653676	0.864442379520	0.092983521584	0.123385864983	-0.000000016937	0.872834714651	0.101093282209	0.207429116421	0.770810166192	-0.000000000392	0.700000003647	0.017157356045	0.323281953655	0.094180278945	-0.000000008230	1.000000004357	0.000000000000	0.000000000000	0.000000000000	-45.777530790549	-25.186622417447
0.081300000000	0.570693530581	0.931629339996	0.121512474120	0.075040185718	0.512399610533	-0.315204318477	-0.586844980152	0.318289015245	-0.075801192224	1.143948881301	-0.035334148342	-0.130279145874	-1.089617780138	3.510313522003	3.076909909768	-0.231840983047	2.824403093261	-0.059654769584	0.019321829262	0.625563820635	0.088672083925	0.215878338501	0.726729318294	0.001089614638	0.299442997739	0.053691685762	0.135566506920	0.130410374805	0.049228136273	0.865687923165	0.093326687399	0.123940860183	-0.000000016882	0.873982310405	0.101633721630	0.209390542346	0.774651804872	-0.000000000398	0.710000003908	0.016585443043	0.326453919011	0.095291492482	-0.000000008230	1.000000004390	0.000000000000	0.000000000000	0.000000000000	-45.846263802363	-25.290294076700
0.081600000000	0.571036735093	0.931618792488	0.121473353709	0.074712268992	0.513453799648	-0.314278850984	-0.586913199424	0.319133835486	-0.075818116506	1.144082866826	-0.034980325854	-0.130532073379	-1.096479755110	3.517594708904	3.092902710548	-0.222932937017	2.807704921281	-0.053139629303	0.019144294411	0.627851643703	0.088793665974	0.215827751651	0.727187320518	0.001079602932	0.303261329391	0.053348111108	0.137335031953	0.130092805036	0.048775813487	0.866922022387	0.093669891912	0.124498323868	-0.000000016828	0.875129906159	0.102174161052	0.211351968271	0.778493443552	-0.000000000404	0.720000004169	0.016013530040	0.329625884368	0.096402706019	-0.000000008229	1.000000004422	0.000000000000	0.000000000000	0.000000000000	-45.915472537631	-25.393497164933
0.081900000000	0.571379981299	0.931608353157	0.121434149774	0.074382306242	0.514510155831	-0.313348559177	-0.586978727236	0.319973622251	-0.075833055873	1.144226833496	-0.034612943737	-0.130836016364	-1.103257955455	3.524760623238	3.109072239381	-0.213898102404	2.790847281088	-0.046423194986	0.018968390804	0.630128990024	0.088919096608	0.215795651771	0.727676412596	0.001069683216	0.307136460046	0.053002438413	0.139116452211	0.129788363352	0.048327646776	0.868144782339	0.094013138118	0.125058289965	-0.000000016773	0.876277501913	0.102714600473	0.213313394196	0.782335082231	-0.000000000409	0.730000004430	0.015441617037	0.332797849724	0.097513919556	-0.000000008228	1.000000004455	0.000000000000	0.000000000000	0.000000000000	-45.985175477301	-25.496236362105
0.082200000000	0.571723272190	0.931598026097	0.121394846976	0.074050322584	0.515568644484	-0.312413389826	-0.587041525725	0.320808328329	-0.075845951010	1.144380764242	-0.034231810376	-0.131191192085	-1.109952509906	3.531811163365	3.125419902893	-0.204737664098	2.773834382922	-0.039512625140	0.018794103452	0.632395955862	0.089048340466	0.215781868997	0.728196308867	0.001059854646	0.311067867819	0.052654686956	0.140910649209	0.129496929128	0.047883597955	0.869356307210	0.094356429008	0.125620792610	-0.000000016719	0.877425097667	0.103255039895	0.215274820121	0.786176720911	-0.000000000415	0.740000004691	0.014869704035	0.335969815081	0.098625133093	-0.000000008227	1.000000004488	0.000000000000	0.000000000000	0.000000000000	-46.055389390949	-25.598516417638
0.082500000000	0.572066610751	0.931587815463	0.121355429919	0.073716343081	0.516629230986	-0.311473289290	-0.587101557401	0.321637907782	-0.075856744756	1.144544631415	-0.033836746613	-0.131597766672	-1.116563620414	3.538746280382	3.141947014402	-0.195452898848	2.756670496076	-0.032415127065	0.018621417505	0.634652636596	0.089181362511	0.215786235026	0.728746726292	0.001050116383	0.315055035620	0.052304875835	0.142717505552	0.129218382847	0.047443629185	0.870556700233	0.094699767570	0.126185866152	-0.000000016665	0.878572693421	0.103795479316	0.217236246046	0.790018359591	-0.000000000420	0.750000004952	0.014297791032	0.339141780437	0.099736346630	-0.000000008227	1.000000004521	0.000000000000	0.000000000000	0.000000000000	-46.126129085691	-25.700342195316
0.082800000000	0.572409999958	0.931577725459	0.121315883165	0.073380392727	0.517691880711	-0.310528203550	-0.587158785171	0.322462315964	-0.075865382124	1.144718394840	-0.033427586581	-0.132055847526	-1.123091574898	3.545565986874	3.158654786563	-0.186045197379	2.739359980534	-0.025137997134	0.018450318247	0.636899126728	0.089318128027	0.215808583102	0.729327384434	0.001040467599	0.319097451107	0.051953023977	0.144536904921	0.128952606091	0.047007702979	0.871746063688	0.095043156777	0.126753545163	-0.000000016610	0.879720289175	0.104335918737	0.219197671971	0.793859998271	-0.000000000426	0.760000005212	0.013725878029	0.342313745793	0.100847560167	-0.000000008226	1.000000004554	0.000000000000	0.000000000000	0.000000000000	-46.197407100924	-25.801718727339
0.083100000000	0.572753442772	0.931567760336	0.121276191255	0.073042496413	0.518756559045	-0.309578078241	-0.587213172379	0.323281509556	-0.075871810335	1.144901999443	-0.033004178719	-0.132565474094	-1.129536762772	3.552270367611	3.175544322403	-0.176516091435	2.721907326009	-0.017688671059	0.018280791101	0.639135519893	0.089458602619	0.215848748000	0.729938005432	0.001030907470	0.323194606649	0.051599150132	0.146368732067	0.128699481531	0.046575782192	0.872924498920	0.095386599591	0.127323864439	-0.000000016556	0.880867884929	0.104876358159	0.221159097896	0.797701636951	-0.000000000432	0.770000005473	0.013153965027	0.345485711150	0.101958773704	-0.000000008225	1.000000004587	0.000000000000	0.000000000000	0.000000000000	-46.269233334675	-25.902651279953
0.083400000000	0.573096942135	0.931557924390	0.121236338730	0.072702678896	0.519823231415	-0.308622858681	-0.587264682855	0.324095446612	-0.075875978871	1.145095372347	-0.032566387014	-0.133126606557	-1.135899694030	3.558859592722	3.192616604368	-0.166867287138	2.704317200474	-0.010074787008	0.018112821621	0.641361908865	0.089602752206	0.215906566013	0.730578313977	0.001021435183	0.327345999279	0.051243272878	0.148212872801	0.128458892913	0.046147830022	0.874092106340	0.095730098954	0.127896859009	-0.000000016501	0.882015480683	0.105416797580	0.223120523821	0.801543275630	-0.000000000437	0.780000005734	0.012582052024	0.348657676506	0.103069987241	-0.000000008225	1.000000004620	0.000000000000	0.000000000000	0.000000000000	-46.341614583080	-26.003145433789
0.083700000000	0.573440500963	0.931548221955	0.121196310154	0.072360964758	0.520891863312	-0.307662489918	-0.587313280973	0.324904086620	-0.075877839544	1.145298419266	-0.032114092530	-0.133739111874	-1.142181022864	3.565333934021	3.209872480819	-0.157100706408	2.686594510915	-0.002304265328	0.017946395494	0.643578385565	0.089750543022	0.215981874941	0.731248037294	0.001012049929	0.331551130650	0.050885410623	0.150069213980	0.128230725055	0.045723810003	0.875248985437	0.096073657782	0.128472564137	-0.000000016447	0.883163076437	0.105957237001	0.225081949746	0.805384914310	-0.000000000443	0.790000005995	0.012010139021	0.351829641862	0.104181200779	-0.000000008224	1.000000004652	0.000000000000	0.000000000000	0.000000000000	-46.414553968802	-26.103207183035
0.084000000000	0.573784122142	0.931538657395	0.121156090149	0.072017378360	0.521962420326	-0.306696916763	-0.587358931719	0.325707390584	-0.075877346596	1.145511020103	-0.031647195336	-0.134402746601	-1.148381576701	3.571693785182	3.227312649127	-0.147218537407	2.668744476567	0.005614595764	0.017781498541	0.645785041069	0.089901941610	0.216074514071	0.731946905109	0.001002750911	0.335809506994	0.050525581607	0.151937643505	0.128014863829	0.045303686005	0.876395234786	0.096417278961	0.129051015331	-0.000000016392	0.884310672192	0.106497676423	0.227043375671	0.809226552990	-0.000000000448	0.800000006256	0.011438226019	0.355001607219	0.105292414316	-0.000000008223	1.000000004685	0.000000000000	0.000000000000	0.000000000000	-46.488050236640	-26.202843057495
0.084300000000	0.574127808516	0.931529235105	0.121115663429	0.071671943787	0.523034868187	-0.305726083846	-0.587401600784	0.326505321124	-0.075874456818	1.145733025590	-0.031165617929	-0.135117140360	-1.154502381104	3.577939680783	3.244937629807	-0.137223259817	2.650772630057	0.013673152713	0.017618116711	0.647981965619	0.090056914820	0.216184324168	0.732674649634	0.000993537334	0.340120639080	0.050163803901	0.153818050304	0.127811196160	0.044887422232	0.877530952057	0.096760965334	0.129632248342	-0.000000016338	0.885458267946	0.107038115844	0.229004801596	0.813068191670	-0.000000000454	0.810000006517	0.010866313016	0.358173572575	0.106403627853	-0.000000008222	1.000000004718	0.000000000000	0.000000000000	0.000000000000	-46.562097144651	-26.302060238392
0.084600000000	0.574471562880	0.931519959498	0.121075014840	0.071324684783	0.524109172807	-0.304749935671	-0.587441254641	0.327297842558	-0.075869129619	1.145964254643	-0.030669310338	-0.135881778578	-1.160544682970	3.584072316194	3.262747730127	-0.127117648205	2.632684749915	0.021862574560	0.017456236081	0.650169248625	0.090215429808	0.216311147460	0.733431005542	0.000984408414	0.344484042174	0.049800095409	0.155710324325	0.127619610010	0.044474983213	0.878656234021	0.097104719698	0.130216299175	-0.000000016284	0.886605863700	0.107578555266	0.230966227521	0.816909830350	-0.000000000460	0.820000006778	0.010294400013	0.361345537932	0.107514841390	-0.000000008222	1.000000004751	0.000000000000	0.000000000000	0.000000000000	-46.636682892995	-26.400866679511
0.084900000000	0.574815387969	0.931510834994	0.121034129406	0.070975624677	0.525185300339	-0.303768416688	-0.587477860653	0.328084920983	-0.075861327100	1.146204486447	-0.030158254549	-0.136695970043	-1.166510004559	3.590092586658	3.280743007454	-0.116904856073	2.614486965364	0.030173722812	0.017295842860	0.652346978676	0.090377454031	0.216454827625	0.734215709943	0.000975363373	0.348899235994	0.049434473872	0.157614356530	0.127439994369	0.044066333806	0.879771176561	0.097448544788	0.130803204088	-0.000000016229	0.887753459454	0.108118994687	0.232927653446	0.820751469029	-0.000000000465	0.830000007039	0.009722487011	0.364517503288	0.108626054927	-0.000000008221	1.000000004784	0.000000000000	0.000000000000	0.000000000000	-46.711788808799	-26.499271341883
0.085200000000	0.575159286445	0.931501866018	0.120992992393	0.070624786292	0.526263217236	-0.302781471371	-0.587511387201	0.328866524412	-0.075851014180	1.146453449054	-0.029632469519	-0.137558802575	-1.172400219313	3.596001640892	3.298923225546	-0.106588546305	2.596185946362	0.038596902132	0.017136923379	0.654515243547	0.090542955245	0.216615209777	0.735028502362	0.000966401441	0.353365744671	0.049066956868	0.159530038880	0.127272239249	0.043661439192	0.880875874678	0.097792443264	0.131392999597	-0.000000016175	0.888901055208	0.108659434108	0.234889079371	0.824593107709	-0.000000000471	0.840000007300	0.009150574008	0.367689468644	0.109737268464	-0.000000008220	1.000000004817	0.000000000000	0.000000000000	0.000000000000	-46.787387500567	-26.597284514706
0.085500000000	0.575503260878	0.931493056979	0.120951589378	0.070272191825	0.527342890347	-0.301789044315	-0.587541803861	0.329642622971	-0.075838158812	1.146710804610	-0.029092017407	-0.138469086093	-1.178217649648	3.601800949895	3.317287799747	-0.096173062212	2.577789158307	0.047121519954	0.016979464098	0.656674130208	0.090711901502	0.216792140453	0.735869124719	0.000957521854	0.357883096710	0.048697561813	0.161457264331	0.127116235673	0.043260264869	0.881970422503	0.098136417697	0.131985722484	-0.000000016120	0.890048650962	0.109199873530	0.236850505296	0.828434746389	-0.000000000476	0.850000007560	0.008578661005	0.370861434001	0.110848482001	-0.000000008219	1.000000004850	0.000000000000	0.000000000000	0.000000000000	-46.863440474810	-26.694918226898
0.085800000000	0.575847313725	0.931484412263	0.120909906349	0.069917862693	0.528424287018	-0.300791080354	-0.587569081642	0.330413189185	-0.075822732314	1.146976130535	-0.028537011287	-0.139425280452	-1.183965191181	3.607492394015	3.335835728770	-0.085663647337	2.559305194329	0.055735636676	0.016823451600	0.658823724829	0.090884261149	0.216985467600	0.736737321304	0.000948723855	0.362450824945	0.048326305963	0.163395926822	0.126971875663	0.042862776654	0.883054913297	0.098480470544	0.132581409796	-0.000000016066	0.891196246716	0.109740312951	0.238811931221	0.832276385069	-0.000000000482	0.860000007821	0.008006748003	0.374033399357	0.111959695538	-0.000000008219	1.000000004882	0.000000000000	0.000000000000	0.000000000000	-46.939895104554	-26.792186767530
0.086100000000	0.576191447301	0.931475936211	0.120867929815	0.069561819340	0.529507375234	-0.299787524690	-0.587593193293	0.331178198378	-0.075804709859	1.147248896339	-0.027967624482	-0.140425406880	-1.189646465265	3.613078369447	3.354565511870	-0.075066717391	2.540744189960	0.064425399579	0.016668872592	0.660964112787	0.091060002821	0.217195040563	0.737632838755	0.000940006694	0.367068466507	0.047953206416	0.165345921265	0.126839052235	0.042468940680	0.884129439469	0.098824604119	0.133180098849	-0.000000016011	0.892343842470	0.110280752372	0.240773357146	0.836118023749	-0.000000000488	0.870000008082	0.007434835000	0.377205364713	0.113070909075	-0.000000008218	1.000000004915	0.000000000000	0.000000000000	0.000000000000	-47.016680900601	-26.889107322649
0.086400000000	0.576535663741	0.931467633102	0.120825646961	0.069204080992	0.530592123793	-0.298778323068	-0.587614113705	0.331937629203	-0.075784071143	1.147528437161	-0.027384101228	-0.141466946793	-1.195265992688	3.618561908919	3.373475054312	-0.064390170723	2.522118297075	0.073174393328	0.016515713902	0.663095378676	0.091239095445	0.217420710071	0.738555426043	0.000931369630	0.371735562776	0.047578280112	0.167307143538	0.126717659388	0.042078723387	0.885194092576	0.099168820560	0.133781827236	-0.000000015957	0.893491438224	0.110821191794	0.242734783071	0.839959662428	-0.000000000493	0.880000008343	0.006862921997	0.380377330070	0.114182122612	-0.000000008217	1.000000004948	0.000000000000	0.000000000000	0.000000000000	-47.093705254519	-26.985700698061
0.086700000000	0.576879964959	0.931459507132	0.120783045819	0.068844665364	0.531678502512	-0.297763421957	-0.587631820395	0.332691464320	-0.075760801248	1.147813928749	-0.026786767189	-0.142546745163	-1.200829357388	3.623946794294	3.392561575179	-0.053643679182	2.503442120956	0.081963043588	0.016363962480	0.665217606311	0.091421508230	0.217662328223	0.739504834439	0.000922811925	0.376451659347	0.047201543836	0.169279490478	0.126607592093	0.041692091526	0.886248963335	0.099513121777	0.134386632822	-0.000000015903	0.894639033978	0.111361631215	0.244696208996	0.843801301108	-0.000000000499	0.890000008604	0.006291008995	0.383549295426	0.115293336149	-0.000000008217	1.000000004981	0.000000000000	0.000000000000	0.000000000000	-47.170849402230	-27.081991997465
0.087000000000	0.577224352594	0.931451562382	0.120740115470	0.068483588326	0.532766482460	-0.296742768774	-0.587646294069	0.333439691162	-0.075734891636	1.148104376588	-0.026176035616	-0.143660965143	-1.206343276207	3.629237601386	3.411821556363	-0.042838803311	2.484732864850	0.090768436883	0.016213605395	0.667330878741	0.091607210670	0.217919748479	0.740480817505	0.000914332851	0.381216305993	0.046823014217	0.171262859868	0.126508746289	0.041309012153	0.887294141630	0.099857509413	0.134994553757	-0.000000015848	0.895786629732	0.111902070637	0.246657634921	0.847642939788	-0.000000000504	0.900000008865	0.005719095992	0.386721260782	0.116404549686	-0.000000008216	1.000000005014	0.000000000000	0.000000000000	0.000000000000	-47.247966639104	-27.178010904366
0.087300000000	0.577568827967	0.931443802801	0.120696846239	0.068120863579	0.533856036186	-0.295716312093	-0.587657519145	0.334182302645	-0.075706341043	1.148398645657	-0.025552400247	-0.144805191403	-1.211815400321	3.634439553410	3.431250814725	-0.031988609313	2.466009656921	0.099565302099	0.016064629837	0.669435278246	0.091796172539	0.218192825644	0.741483131065	0.000905931685	0.386029056619	0.046442707736	0.173257150430	0.126421018868	0.040929452627	0.888329716516	0.100201984785	0.135605628469	-0.000000015794	0.896934225486	0.112442510058	0.248619060846	0.851484578468	-0.000000000510	0.910000009126	0.005147182990	0.389893226139	0.117515763223	-0.000000008215	1.000000005047	0.000000000000	0.000000000000	0.000000000000	-47.324887016342	-27.273790838415
0.087600000000	0.577913392047	0.931436232178	0.120653229816	0.067756502475	0.534947137844	-0.294684001810	-0.587665484033	0.334919297457	-0.075675155774	1.148695569433	-0.024916401368	-0.145974825620	-1.217253593603	3.639558003087	3.450844820310	-0.021106320112	2.447291306378	0.108329219914	0.015917023110	0.671530886356	0.091988363888	0.218481415858	0.742511533185	0.000897607711	0.390889469233	0.046060640716	0.175262261817	0.126344307673	0.040553380607	0.889355776234	0.100546548865	0.136219895675	-0.000000015739	0.898081821240	0.112982949479	0.250580486771	0.855326217148	-0.000000000516	0.920000009387	0.004575269987	0.393065191495	0.118626976760	-0.000000008214	1.000000005080	0.000000000000	0.000000000000	0.000000000000	-47.401434720672	-27.369365921402
0.087900000000	0.578258045474	0.931428854144	0.120609259209	0.067390514137	0.536039763094	-0.293645789153	-0.587670180829	0.335650679379	-0.075641348618	1.148994158720	-0.024268556224	-0.147165853650	-1.222664552153	3.644597448929	3.470599336394	-0.010202762540	2.428592131811	0.117042551953	0.015770772639	0.673617783846	0.092183755043	0.218785376582	0.743565784157	0.000889360221	0.395797105902	0.045676829336	0.177278094605	0.126278511482	0.040180764047	0.890372408211	0.100891202292	0.136837394377	-0.000000015685	0.899229416994	0.113523388901	0.252541912696	0.859167855827	-0.000000000521	0.930000009647	0.004003356984	0.396237156852	0.119738190297	-0.000000008214	1.000000005112	0.000000000000	0.000000000000	0.000000000000	-47.477461495589	-27.464765187671
0.088200000000	0.578602788650	0.931421672188	0.120564928422	0.067022906066	0.537133888670	-0.292601626477	-0.587671604131	0.336376455197	-0.075604935769	1.149293850789	-0.023609270191	-0.148375772210	-1.228052157033	3.649560366691	3.490511221360	0.000716639073	2.409917143517	0.125701232511	0.015625865960	0.675696050754	0.092382316604	0.219104566588	0.744645646473	0.000881188510	0.400751532718	0.045291289621	0.179304550281	0.126223530006	0.039811571200	0.891379699072	0.101235945469	0.137458163870	-0.000000015630	0.900377012748	0.114063828322	0.254503338621	0.863009494507	-0.000000000527	0.940000009908	0.003431443982	0.399409122208	0.120849403834	-0.000000008213	1.000000005145	0.000000000000	0.000000000000	0.000000000000	-47.552886685824	-27.560005684662
0.088500000000	0.578947621892	0.931414689702	0.120520231914	0.066653685143	0.538229491656	-0.291551466845	-0.587669749141	0.337096631479	-0.075565932160	1.149594624676	-0.022938783954	-0.149604040334	-1.233416708111	3.654446672381	3.510578879374	0.011653176362	2.391260136589	0.134317320386	0.015482290728	0.677765766379	0.092584019440	0.219438845945	0.745750884810	0.000873091884	0.405752319758	0.044904037454	0.181341531240	0.126179263875	0.039445770605	0.892377734647	0.101580778710	0.138082243739	-0.000000015576	0.901524608502	0.114604267743	0.256464764546	0.866851133187	-0.000000000533	0.950000010169	0.002859530979	0.402581087564	0.121960617371	-0.000000008212	1.000000005178	0.000000000000	0.000000000000	0.000000000000	-47.627716085867	-27.655089274020
0.088800000000	0.579292545557	0.931407910023	0.120475164122	0.066282858486	0.539326548882	-0.290495263649	-0.587664610076	0.337811211967	-0.075524347743	1.149896713684	-0.022257247970	-0.150851063541	-1.238756812582	3.659255072915	3.530801529642	0.022611203312	2.372610024205	0.142909711259	0.015340034708	0.679827009294	0.092788834688	0.219788076007	0.746881266004	0.000865069652	0.410799041051	0.044515088569	0.183388940771	0.126145614634	0.039083331095	0.893366599975	0.101925702375	0.138709673865	-0.000000015521	0.902672204257	0.115144707165	0.258426190471	0.870692771867	-0.000000000538	0.960000010430	0.002287617976	0.405753052921	0.123071830908	-0.000000008212	1.000000005211	0.000000000000	0.000000000000	0.000000000000	-47.701996410186	-27.750010559816
0.089100000000	0.579637560074	0.931401336444	0.120429719359	0.065910433636	0.540425036782	-0.289432970498	-0.587656179854	0.338520197133	-0.075480186921	1.150200343631	-0.021564800445	-0.152117249500	-1.244071108315	3.663984293840	3.551178471669	0.033594877313	2.353956322701	0.151496202008	0.015199085779	0.681879857347	0.092996733751	0.220152119402	0.748036559036	0.000857121131	0.415891274540	0.044124458555	0.185446683055	0.126122484732	0.038724221787	0.894346379316	0.102270716892	0.139340494425	-0.000000015467	0.903819800011	0.115685146586	0.260387616397	0.874534410547	-0.000000000544	0.970000010691	0.001715704974	0.408925018277	0.124183044445	-0.000000008211	1.000000005244	0.000000000000	0.000000000000	0.000000000000	-47.775773570694	-27.844764117368
0.089400000000	0.579982665937	0.931394972220	0.120383891821	0.065536418525	0.541524931422	-0.288364541204	-0.587644450206	0.339223584440	-0.075433448978	1.150505717396	-0.020861573625	-0.153402949201	-1.249358367072	3.668633153127	3.571709030304	0.044607977471	2.335289428810	0.160093113400	0.015059431931	0.683924387674	0.093207688293	0.220530840021	0.749216535008	0.000849245643	0.421028602045	0.043732162859	0.187514663151	0.126109777513	0.038368412081	0.895317156154	0.102615822756	0.139974745895	-0.000000015413	0.904967395765	0.116225586008	0.262349042322	0.878376049226	-0.000000000549	0.980000010952	0.001143791971	0.412096983633	0.125294257982	-0.000000008210	1.000000005277	0.000000000000	0.000000000000	0.000000000000	-47.849090165127	-27.939344929132
0.089700000000	0.580327863697	0.931388820565	0.120337675608	0.065160821431	0.542626208527	-0.287289929782	-0.587629411779	0.339921368587	-0.075384128507	1.150813018169	-0.020147694281	-0.154708466061	-1.254617474481	3.673200547271	3.592392554832	0.055653954319	2.316600511151	0.168715468473	0.014921061264	0.685960676701	0.093421670240	0.220924103006	0.750420967126	0.000841442517	0.426210609229	0.043338216785	0.189592786991	0.126107397211	0.038015871660	0.896279013206	0.102961020516	0.140612469050	-0.000000015358	0.906114991519	0.116766025429	0.264310468247	0.882217687906	-0.000000000555	0.990000011213	0.000571878968	0.415268948990	0.126405471520	-0.000000008209	1.000000005309	0.000000000000	0.000000000000	0.000000000000	-47.921985953977	-28.033748303820
0.090000000000	0.580673153957	0.931382884657	0.120291064734	0.064783650957	0.543728843500	-0.286209090437	-0.587611054229	0.340613541728	-0.075332215764	1.151122412085	-0.019423284210	-0.156034063130	-1.259847413887	3.677685440137	3.613228417524	0.066735970831	2.297881419233	0.177377143258	0.014783961989	0.687988800150	0.093638651775	0.221331774737	0.751649630679	0.000833711089	0.431436885561	0.042942635499	0.191680961371	0.126115248940	0.037666570486	0.897232032432	0.103306310776	0.141253704969	-0.000000015304	0.907262587273	0.117306464850	0.266271894172	0.886059326586	-0.000000000561	1.000000011474	-0.000000034034	0.418440914346	0.127516685057	-0.000000008209	1.000000005342	0.000000000000	0.000000000000	0.000000000000	-47.994498245492	-28.127969811583
0.090300000000	0.581018537323	0.931377167664	0.120244053270	0.064404915631	0.544832811639	-0.285121977161	-0.587589366606	0.341300094314	-0.075277698266	1.151433752788	-0.018688561589	-0.157379013438	-1.265049401146	3.682088823225	3.634215219678	0.077852775857	2.279132366366	0.186079801772	0.014648122408	0.690007819859	0.093850721101	0.221768306858	0.752889869213	0.000826050698	0.436631552277	0.042565947521	0.193745385561	0.126130345841	0.037320478760	0.898176295128	0.103651694148	0.141898482958	-0.000000015496	0.908189961618	0.116133400098	0.271402958008	0.887198733320	-0.000000000555	0.993597491697	0.003886326112	0.414286929878	0.127999209373	-0.000000008139	1.000000005397	0.000000000000	0.000000000000	0.000000000000	-48.066523333602	-28.219536404415
0.090600000000	0.581364014251	0.931371672525	0.120196635890	0.064024622973	0.545938089509	-0.284028546150	-0.587564340817	0.341981021278	-0.075220568463	1.151745752545	-0.017944141957	-0.158738921640	-1.270232808369	3.686418924520	3.655348925116	0.088987034056	2.260383769618	0.194781244607	0.014513530974	0.692016809111	0.094050063437	0.222247973881	0.754129181531	0.000818460694	0.441719661073	0.042228429676	0.195752673273	0.126149737712	0.036977567062	0.899111881565	0.103997171076	0.142546803398	-0.000000015688	0.909117335962	0.114960335345	0.276534021843	0.888338140054	-0.000000000549	0.987194971920	0.007772686258	0.410132945410	0.128481733690	-0.000000008070	1.000000005451	0.000000000000	0.000000000000	0.000000000000	-48.137759741068	-28.306036127960
0.090900000000	0.581709584696	0.931366402077	0.120148808915	0.063642776741	0.547044656623	-0.282928753600	-0.587535974590	0.342656328030	-0.075160834331	1.152056966566	-0.017190738478	-0.160108864961	-1.275408237205	3.690685307151	3.676624690115	0.100119298108	2.241669613877	0.203434718460	0.014380176203	0.694015860164	0.094236795690	0.222770379318	0.755367575887	0.000810940430	0.446702190567	0.041929722073	0.197703349390	0.126173384981	0.036637806140	0.900038871558	0.104342741520	0.143198648236	-0.000000015880	0.910044710307	0.113787270593	0.281665085679	0.889477546788	-0.000000000544	0.980792452143	0.011659046404	0.405978960942	0.128964258006	-0.000000008000	1.000000005506	0.000000000000	0.000000000000	0.000000000000	-48.207962490220	-28.387554437826
0.091200000000	0.582055248222	0.931361358910	0.120100570018	0.063259377861	0.548152495199	-0.281822557592	-0.587504271193	0.343326029516	-0.075098516532	1.152366088412	-0.016429056525	-0.161484346361	-1.280585334269	3.694896731461	3.698037888474	0.111232061109	2.223020066373	0.211999322905	0.014248046734	0.696005064334	0.094411033725	0.223335130474	0.756605060715	0.000803489264	0.451580110853	0.041669468114	0.199597934075	0.126201248549	0.036301167042	0.900957344092	0.104688405046	0.143854001346	-0.000000016072	0.910972084652	0.112614205840	0.286796149515	0.890616953523	-0.000000000538	0.974389932366	0.015545406550	0.401824976475	0.129446782323	-0.000000007931	1.000000005560	0.000000000000	0.000000000000	0.000000000000	-48.276909049695	-28.464171869410
0.091500000000	0.582401004021	0.931356545402	0.120051918166	0.062874424491	0.549261589976	-0.280709917571	-0.587469238888	0.343990149222	-0.075033647216	1.152671933270	-0.015659791277	-0.162861248723	-1.285772909447	3.699061283894	3.719584047583	0.122309514068	2.204461975202	0.220439245834	0.014117131308	0.697984512097	0.094572892342	0.223941838265	0.757841644373	0.000796106561	0.456354383111	0.041447314474	0.201436942714	0.126233289674	0.035967621084	0.901867377428	0.105034160845	0.144512845790	-0.000000016264	0.911899458997	0.111441141088	0.291927213351	0.891756360257	-0.000000000533	0.967987412589	0.019431766697	0.397670992007	0.129929306640	-0.000000007861	1.000000005615	0.000000000000	0.000000000000	0.000000000000	-48.344396565553	-28.535964815877
0.091800000000	0.582746850946	0.931351963725	0.120002853505	0.062487912260	0.550371928030	-0.279590794299	-0.587430890451	0.344648718253	-0.074966268611	1.152973423733	-0.014883625589	-0.164235795360	-1.290979024800	3.703186440449	3.741258852712	0.133337325990	2.186019348145	0.228722984377	0.013987418770	0.699954293098	0.094722485288	0.224590117180	0.759077335141	0.000788791693	0.461025959691	0.041262911078	0.203220885955	0.126269469972	0.035637139847	0.902769049110	0.105380007771	0.145175163860	-0.000000016456	0.912826833342	0.110268076335	0.297058277187	0.892895766991	-0.000000000527	0.961584892812	0.023318126843	0.393517007539	0.130411830956	-0.000000007792	1.000000005669	0.000000000000	0.000000000000	0.000000000000	-48.410239784711	-28.603005917425
0.092100000000	0.583092787541	0.931347615849	0.119953377272	0.062099834482	0.551483498594	-0.278465149810	-0.587389242763	0.345301774539	-0.074896431835	1.153269577601	-0.014101228458	-0.165604515652	-1.296211071567	3.707279122213	3.763058148868	0.144302457226	2.167713755081	0.236822692819	0.013858898068	0.701914496157	0.094859925263	0.225279585252	0.760312141222	0.000781544036	0.465595784190	0.041115911063	0.204950269756	0.126309751412	0.035309695169	0.903662435964	0.105725944366	0.145840937119	-0.000000016648	0.913754207687	0.109095011583	0.302189341023	0.894035173725	-0.000000000521	0.955182373035	0.027204486989	0.389363023071	0.130894355273	-0.000000007722	1.000000005724	0.000000000000	0.000000000000	0.000000000000	-48.474269261344	-28.665364401574
0.092400000000	0.583438812069	0.931343503546	0.119903491699	0.061710182344	0.552596292899	-0.277332947360	-0.587344316438	0.345949362160	-0.074824195878	1.153559497452	-0.013313253968	-0.166964215226	-1.301475836660	3.711345743872	3.784977940718	0.155193001834	2.149564664136	0.244713640529	0.013731558250	0.703865209280	0.094985323932	0.226009864023	0.761546070745	0.000774362973	0.470064791537	0.041005970757	0.206625595426	0.126354096310	0.034985259151	0.904547614116	0.106071968894	0.146510146443	-0.000000016839	0.914681582031	0.107921946830	0.307320404859	0.895174580459	-0.000000000516	0.948779853258	0.031090847135	0.385209038603	0.131376879589	-0.000000007652	1.000000005778	0.000000000000	0.000000000000	0.000000000000	-48.536329812080	-28.723106380250
0.092700000000	0.583784922534	0.931339628391	0.119853199940	0.061318945083	0.553710304030	-0.276194151380	-0.587296135513	0.346591530756	-0.074749626739	1.153842361733	-0.012520340637	-0.168311950088	-1.306779560104	3.715392256170	3.807014390982	0.165998054771	2.131589721360	0.252373763597	0.013605388466	0.705806519662	0.095098791934	0.226780578512	0.762779131766	0.000767247892	0.474433908070	0.040932749645	0.208247359665	0.126402467330	0.034663804148	0.905424658990	0.106418079359	0.147182772057	-0.000000017031	0.915608956376	0.106748882078	0.312451468695	0.896313987193	-0.000000000510	0.942377333481	0.034977207281	0.381055054135	0.131859403906	-0.000000007583	1.000000005833	0.000000000000	0.000000000000	0.000000000000	-48.596279185594	-28.776295109411
0.093000000000	0.584131116705	0.931335991773	0.119802505997	0.060926110137	0.554825526794	-0.275048727428	-0.587244727158	0.347228335017	-0.074672796683	1.154117417136	-0.011723111082	-0.169645004124	-1.312127984782	3.719424183188	3.829163817624	0.176707600025	2.113804982938	0.259783295137	0.013480377966	0.707738513700	0.095200438892	0.227591357183	0.764011332263	0.000760198186	0.478704051615	0.040895910339	0.209816054613	0.126454827480	0.034345302770	0.906293645315	0.106764273530	0.147858793579	-0.000000017223	0.916536330721	0.105575817325	0.317582532531	0.897453393927	-0.000000000504	0.935974813704	0.038863567428	0.376901069667	0.132341928223	-0.000000007513	1.000000005887	0.000000000000	0.000000000000	0.000000000000	-48.653986914046	-28.824991216652
0.093300000000	0.584477392134	0.931332594895	0.119751414656	0.060531663292	0.555941957595	-0.273896642144	-0.587190121427	0.347859834235	-0.074593783602	1.154383972055	-0.010922171938	-0.170960869445	-1.317526399688	3.723446655238	3.851422690105	0.187312416201	2.096225107971	0.266924460942	0.013356516097	0.709661276994	0.095290373420	0.228441831915	0.765242680143	0.000753213255	0.482876131565	0.040895118553	0.211332167886	0.126511140106	0.034029727877	0.907154647137	0.107110548959	0.148538190050	-0.000000017415	0.917463705066	0.104402752573	0.322713596367	0.898592800662	-0.000000000499	0.929572293927	0.042749927574	0.372747085199	0.132824452539	-0.000000007444	1.000000005942	0.000000000000	0.000000000000	0.000000000000	-48.709333317032	-28.869252901634
0.093600000000	0.584823746174	0.931329438782	0.119699931426	0.060135588810	0.557059594319	-0.272737863207	-0.587132351033	0.348486091913	-0.074512670450	1.154641390940	-0.010118113975	-0.172257229110	-1.322979677774	3.727464438070	3.873787624926	0.197803996577	2.078863518703	0.273781228970	0.013233792307	0.711574894360	0.095368703137	0.229331637969	0.766473183241	0.000746292504	0.486951048958	0.040930043071	0.212796182620	0.126571368891	0.033717052580	0.908007737820	0.107456902999	0.149220939974	-0.000000017607	0.918391079411	0.103229687820	0.327844660203	0.899732207396	-0.000000000493	0.923169774150	0.046636287720	0.368593100731	0.133306976856	-0.000000007374	1.000000005997	0.000000000000	0.000000000000	0.000000000000	-48.762208632643	-28.909136113578
0.093900000000	0.585170175996	0.931326524281	0.119648062484	0.059737869549	0.558178436232	-0.271572359287	-0.587071451140	0.349107175409	-0.074429544757	1.154889089399	-0.009311512377	-0.173531941849	-1.328492309251	3.731481958969	3.896255380623	0.208174481079	2.061732534049	0.280339102973	0.013112196137	0.713479449832	0.095435534670	0.230260413957	0.767702849318	0.000739435343	0.490929696552	0.041000355722	0.214208577512	0.126635477852	0.033407250238	0.908852990053	0.107803332821	0.149907021354	-0.000000017799	0.919318453756	0.102056623068	0.332975724039	0.900871614130	-0.000000000488	0.916767254374	0.050522647866	0.364439116263	0.133789501172	-0.000000007305	1.000000006051	0.000000000000	0.000000000000	0.000000000000	-48.812512254286	-28.944694709339
0.094200000000	0.585516678602	0.931323852072	0.119595814624	0.059338487074	0.559298483880	-0.270400100007	-0.587007459182	0.349723155628	-0.074344498193	1.155126529912	-0.008502927136	-0.174783028455	-1.334068431104	3.735503330219	3.918822852405	0.218416598110	2.044843481229	0.286584952184	0.012991717227	0.715375026674	0.095490973669	0.231227801811	0.768931686066	0.000732641187	0.494812958902	0.041105731348	0.215569826860	0.126703431338	0.033100294452	0.909690475858	0.108149835427	0.150596411724	-0.000000017991	0.920245828100	0.100883558315	0.338106787875	0.902011020864	-0.000000000482	0.910364734597	0.054409008012	0.360285131795	0.134272025489	-0.000000007235	1.000000006106	0.000000000000	0.000000000000	0.000000000000	-48.860152055681	-28.975980595026
0.094500000000	0.585863250839	0.931321422669	0.119543195213	0.058937421760	0.560419738998	-0.269221055901	-0.586940414693	0.350334106736	-0.074257626181	1.155353218069	-0.007692903535	-0.176008659605	-1.339711853404	3.739532370318	3.941487066521	0.228523614492	2.028206789466	0.292506870490	0.012872345312	0.717261707385	0.095535124811	0.232233446755	0.770159701104	0.000725909458	0.498601712437	0.041245847781	0.216880400605	0.126775194024	0.032796159067	0.910520266596	0.108496407664	0.151289088186	-0.000000018183	0.921173202445	0.099710493563	0.343237851711	0.903150427598	-0.000000000476	0.903962214820	0.058295368158	0.356131147327	0.134754549806	-0.000000007166	1.000000006160	0.000000000000	0.000000000000	0.000000000000	-48.905043789779	-29.003043853530
0.094800000000	0.586209889412	0.931319236421	0.119490212143	0.058534652881	0.561542204424	-0.268035198377	-0.586870359149	0.350940105901	-0.074169027546	1.155568699240	-0.006881972692	-0.177207144877	-1.345426082894	3.743572623265	3.964245174509	0.238489292167	2.011832068963	0.298094059675	0.012754070219	0.719139573704	0.095568091812	0.233276997271	0.771386901983	0.000719239583	0.502296825532	0.041420385812	0.218140764369	0.126850730909	0.032494818169	0.911342432971	0.108843046237	0.151985027435	-0.000000018375	0.922100576790	0.098537428810	0.348368915547	0.904289834332	-0.000000000471	0.897559695043	0.062181728305	0.351977162860	0.135237074122	-0.000000007096	1.000000006215	0.000000000000	0.000000000000	0.000000000000	-48.947110550099	-29.025932859920
0.095100000000	0.586556590896	0.931317293524	0.119436873797	0.058130158706	0.562665884022	-0.266842499680	-0.586797335830	0.351541233061	-0.074078804199	1.155772555614	-0.006070652149	-0.178376922826	-1.351214344259	3.747627376173	3.987094447385	0.248307850517	1.995728177750	0.303336732419	0.012636881871	0.721008706621	0.095589977436	0.234358105070	0.772613296184	0.000712630992	0.505899158582	0.041629029165	0.219351379495	0.126930007315	0.032196246081	0.912157045038	0.109189747721	0.152684205800	-0.000000018567	0.923027951135	0.097364364058	0.353499979383	0.905429241066	-0.000000000465	0.891157175266	0.066068088451	0.347823178392	0.135719598439	-0.000000007027	1.000000006269	0.000000000000	0.000000000000	0.000000000000	-48.986282285231	-29.044694386296
0.095400000000	0.586903351745	0.931315594018	0.119383189005	0.057723916575	0.563790782604	-0.265642932854	-0.586721389687	0.352137570708	-0.073987060846	1.155964403547	-0.005259446482	-0.179516551958	-1.357079599367	3.751699675408	4.010032269853	0.257973933418	1.979903278498	0.308226031511	0.012520770282	0.722869186382	0.095600883502	0.235476425067	0.773838891117	0.000706083123	0.509409564078	0.041871464470	0.220512703091	0.127012988883	0.031900417363	0.912964172209	0.109536508569	0.153386599269	-0.000000018759	0.923955325480	0.096191299305	0.358631043219	0.906568647801	-0.000000000460	0.884754655489	0.069954448597	0.343669193924	0.136202122756	-0.000000006957	1.000000006324	0.000000000000	0.000000000000	0.000000000000	-49.022495359064	-29.059373697377
0.095700000000	0.587250168302	0.931314137795	0.119329167014	0.057315902975	0.564916905864	-0.264436471713	-0.586642567215	0.352729203681	-0.073893904719	1.156143891191	-0.004448847927	-0.180624702510	-1.363024564762	3.755792341430	4.033056134601	0.267482580277	1.964364886992	0.312753962463	0.012405725560	0.724721092493	0.095600910893	0.236631615343	0.775063694128	0.000699595418	0.512828886677	0.042147381237	0.221625188060	0.127099641568	0.031607306807	0.913763883256	0.109883325127	0.154092183520	-0.000000018951	0.924882699825	0.095018234553	0.363762107055	0.907708054535	-0.000000000454	0.878352135712	0.073840808743	0.339515209456	0.136684647072	-0.000000006888	1.000000006378	0.000000000000	0.000000000000	0.000000000000	-49.055692150663	-29.070014637922
0.096000000000	0.587597036811	0.931312924601	0.119274817454	0.056906093616	0.566044260307	-0.263223090809	-0.586560916342	0.353316218983	-0.073799445326	1.156310696349	-0.003639337009	-0.181700148933	-1.369051727603	3.759907982479	4.056163636712	0.276829200485	1.949119913633	0.316913337227	0.012291737900	0.726564503732	0.095590159566	0.237823337125	0.776287712493	0.000693167323	0.516157963278	0.042456471828	0.222689283147	0.127189931639	0.031316889439	0.914556246321	0.110230193636	0.154800933948	-0.000000019143	0.925810074169	0.093845169800	0.368893170891	0.908847461269	-0.000000000448	0.871949615935	0.077727168889	0.335361224988	0.137167171389	-0.000000006818	1.000000006433	0.000000000000	0.000000000000	0.000000000000	-49.085820688843	-29.076659712863
0.096300000000	0.587943953422	0.931311954037	0.119220150308	0.056494463491	0.567172853192	-0.262002765398	-0.586476486322	0.353898705606	-0.073703794217	1.156464524538	-0.002831383160	-0.182741763015	-1.375163360244	3.764049007222	4.079352468227	0.286009550773	1.934174699071	0.320697727169	0.012178797592	0.728399498152	0.095568728558	0.239051254749	0.777510953421	0.000686798292	0.519397623085	0.042798431432	0.223705432972	0.127283825674	0.031029140512	0.915341328921	0.110577110247	0.155512825700	-0.000000019335	0.926737448514	0.092672105047	0.374024234726	0.909986868003	-0.000000000443	0.865547096158	0.081613529036	0.331207240520	0.137649695705	-0.000000006749	1.000000006487	0.000000000000	0.000000000000	0.000000000000	-49.112834317325	-29.079350160923
0.096600000000	0.588290914201	0.931311225569	0.119165175883	0.056080986945	0.568302692472	-0.260775471416	-0.586389327631	0.354476754360	-0.073607064761	1.156605107237	-0.002025445335	-0.183748507565	-1.381361533581	3.768217636468	4.102620412882	0.295019715101	1.919535044883	0.324101423808	0.012066895010	0.730226153091	0.095536715998	0.240315035638	0.778733424055	0.000680487782	0.522548687688	0.043172958039	0.224674078070	0.127381290560	0.030744035508	0.916119197949	0.110924071026	0.156227833695	-0.000000019527	0.927664822859	0.091499040295	0.379155298562	0.911126274737	-0.000000000437	0.859144576381	0.085499889182	0.327053256052	0.138132220022	-0.000000006679	1.000000006542	0.000000000000	0.000000000000	0.000000000000	-49.136691387020	-29.078126022369
0.096900000000	0.588637915137	0.931310738524	0.119109904786	0.055665637728	0.569433786739	-0.259541185451	-0.586299491873	0.355050457719	-0.073509371936	1.156732200290	-0.001221972608	-0.184719430612	-1.387648129317	3.772415914035	4.125965341030	0.303856086724	1.905206240016	0.327119406090	0.011956020621	0.732044545172	0.095494219112	0.241614350268	0.779955131474	0.000674235255	0.525611971126	0.043579752414	0.225595654929	0.127482293486	0.030461550134	0.916889919686	0.111271071962	0.156945932654	-0.000000019719	0.928592197204	0.090325975542	0.384286362398	0.912265681471	-0.000000000432	0.852742056604	0.089386249328	0.322899271584	0.138614744339	-0.000000006610	1.000000006596	0.000000000000	0.000000000000	0.000000000000	-49.157354972518	-29.073026201475
0.097200000000	0.588984952150	0.931310492095	0.119054347895	0.055248389054	0.570566145173	-0.258299884717	-0.586207031690	0.355619909670	-0.073410832127	1.156845582456	-0.000421404750	-0.185653660070	-1.394024851229	3.776645716854	4.149385204755	0.312515352179	1.891193083622	0.329747313212	0.011846164977	0.733854750319	0.095441334234	0.242948872147	0.781176082690	0.000668040177	0.528588279957	0.044018518071	0.226470596025	0.127586801943	0.030181660320	0.917653559805	0.111618108975	0.157667097127	-0.000000019911	0.929519571549	0.089152910790	0.389417426234	0.913405088205	-0.000000000426	0.846339536827	0.093272609474	0.318745287116	0.139097268655	-0.000000006540	1.000000006651	0.000000000000	0.000000000000	0.000000000000	-49.174792610264	-29.064088524186
0.097500000000	0.589332021096	0.931310485347	0.118998516339	0.054829213651	0.571699777493	-0.257051547031	-0.586112000676	0.356185205568	-0.073311562930	1.156945054085	0.000375827206	-0.186550398822	-1.400493235562	3.780908764370	4.172878033175	0.320994476950	1.877499904762	0.331981422189	0.011737318717	0.735656843754	0.095378156810	0.244318277779	0.782396284650	0.000661902022	0.531478413330	0.044488961248	0.227299329863	0.127694783722	0.029904342218	0.918410183371	0.111965177921	0.158391301515	-0.000000020103	0.930446945893	0.087979846037	0.394548490070	0.914544494939	-0.000000000420	0.839937017050	0.097158969620	0.314591302648	0.139579792972	-0.000000006471	1.000000006705	0.000000000000	0.000000000000	0.000000000000	-49.188976056253	-29.051349791441
0.097800000000	0.589679117774	0.931310717216	0.118942421477	0.054408083809	0.572834693913	-0.255796150790	-0.586014453295	0.356746442000	-0.073211682966	1.157030435911	0.001169300426	-0.187408920184	-1.407054660609	3.785206627308	4.196441927942	0.329290692620	1.864130579408	0.333818629486	0.011629472568	0.737450900011	0.095304781413	0.245722246641	0.783615744241	0.000655820266	0.534283163052	0.044990790882	0.228082281008	0.127806206910	0.029629572197	0.919159854857	0.112312274598	0.159118520097	-0.000000020295	0.931374320238	0.086806781285	0.399679553906	0.915683901674	-0.000000000415	0.833534497273	0.101045329766	0.310437318180	0.140062317288	-0.000000006401	1.000000006760	0.000000000000	0.000000000000	0.000000000000	-49.199881061334	-29.034845828541
0.098100000000	0.590026237932	0.931311186510	0.118886074875	0.053984971427	0.573970905094	-0.254533674951	-0.585914444804	0.357303716646	-0.073111311694	1.157101567946	0.001958599749	-0.188228563723	-1.413710355562	3.789540735868	4.220075058919	0.337401485343	1.851088545082	0.335256436169	0.011522617339	0.739236992938	0.095221301744	0.247160461157	0.784834468282	0.000649794391	0.537003313651	0.045523718587	0.228819870124	0.127921039884	0.029357326845	0.919902638139	0.112659394757	0.159848727056	-0.000000020487	0.932301694583	0.085633716532	0.404810617742	0.916823308408	-0.000000000409	0.827131977496	0.104931689913	0.306283333712	0.140544841605	-0.000000006332	1.000000006814	0.000000000000	0.000000000000	0.000000000000	-49.207487162447	-29.014611530922
0.098400000000	0.590373377275	0.931311891917	0.118829488287	0.053559848059	0.575108422109	-0.253264099007	-0.585812031174	0.357857128158	-0.073010569237	1.157158308465	0.002743317186	-0.189008731392	-1.420461408701	3.793912387370	4.243775660037	0.345324585496	1.838376813411	0.336292936134	0.011416743925	0.741015195703	0.095127810644	0.248632606668	0.786052463532	0.000643823884	0.539639642451	0.046087458623	0.229512514013	0.128039251315	0.029087582964	0.920638596509	0.113006534100	0.160581896496	-0.000000020679	0.933229068928	0.084460651780	0.409941681578	0.917962715142	-0.000000000404	0.820729457720	0.108818050059	0.302129349244	0.141027365922	-0.000000006262	1.000000006869	0.000000000000	0.000000000000	0.000000000000	-49.211777488323	-28.990680906656
0.098700000000	0.590720531466	0.931312832002	0.118772673638	0.053132684950	0.576247256398	-0.251987402978	-0.585707269026	0.358406776025	-0.072909576198	1.157200533087	0.003523051432	-0.189748883947	-1.427308774978	3.798322753434	4.267542025317	0.353057958377	1.825997980855	0.336926807023	0.011311843307	0.742785580805	0.095024400102	0.250138371404	0.787269736687	0.000637908236	0.542192919630	0.046681727878	0.230160625643	0.128160810162	0.028820317571	0.921367792676	0.113353688290	0.161318002468	-0.000000020871	0.934156443273	0.083287587027	0.415072745414	0.919102121876	-0.000000000398	0.814326937943	0.112704410205	0.297975364777	0.141509890238	-0.000000006193	1.000000006923	0.000000000000	0.000000000000	0.000000000000	-49.212738578304	-28.963087115977
0.099000000000	0.591067696133	0.931314005210	0.118715643006	0.052703453080	0.577387419738	-0.250703567380	-0.585600215553	0.358952760457	-0.072808453492	1.157228133915	0.004297407400	-0.190448537639	-1.434253283051	3.802772886704	4.291372505050	0.360599795862	1.813954237795	0.337157303526	0.011207906544	0.744548220074	0.094911161259	0.251677446464	0.788486294383	0.000632046942	0.544663908291	0.047306245839	0.230764614191	0.128285685666	0.028555507893	0.922090288772	0.113700852957	0.162057018994	-0.000000021063	0.935083817618	0.082114522275	0.420203809250	0.920241528610	-0.000000000392	0.807924418166	0.116590770351	0.293821380309	0.141992414555	-0.000000006123	1.000000006978	0.000000000000	0.000000000000	0.000000000000	-49.210360213121	-28.931862508091
0.099300000000	0.591414866874	0.931315409870	0.118658408608	0.052272123195	0.578528924201	-0.249412573222	-0.585490928461	0.359495182257	-0.072707322172	1.157241018766	0.005065995768	-0.191107261142	-1.441295641813	3.807263727166	4.315265502122	0.367948508907	1.802247376165	0.336984252797	0.011104924781	0.746303184682	0.094788184422	0.253249525781	0.789702143192	0.000626239504	0.547053364527	0.047960734574	0.231324885072	0.128413847353	0.028293131364	0.922806146361	0.114048023699	0.162798920085	-0.000000021255	0.936011191962	0.080941457522	0.425334873086	0.921380935344	-0.000000000387	0.801521898389	0.120477130497	0.289667395841	0.142474938871	-0.000000006054	1.000000007032	0.000000000000	0.000000000000	0.000000000000	-49.204635256562	-28.897038655511
0.099600000000	0.591762039265	0.931317044192	0.118600982781	0.051838665850	0.579671782128	-0.248114401981	-0.585379465899	0.360034142712	-0.072606303258	1.157239110445	0.005828432543	-0.191724672702	-1.448436446457	3.811796108100	4.339219468468	0.375102720833	1.790878795773	0.336408051775	0.011002889244	0.748050545145	0.094655559066	0.254854306104	0.790917289630	0.000620485426	0.549362037480	0.048644918702	0.231841839977	0.128545265029	0.028033165630	0.923515426439	0.114395196089	0.163543679761	-0.000000021447	0.936938566307	0.079768392770	0.430465936922	0.922520342078	-0.000000000381	0.795119378612	0.124363490644	0.285513411373	0.142957463188	-0.000000005984	1.000000007087	0.000000000000	0.000000000000	0.000000000000	-49.195559507076	-28.858646386151
0.099900000000	0.592109208855	0.931318906276	0.118543377969	0.051403051434	0.580816006093	-0.246809035594	-0.585265886396	0.360569743466	-0.072505517562	1.157222346093	0.006584338638	-0.192300437488	-1.455676184135	3.816370761687	4.363232901660	0.382061261301	1.779849509438	0.335429666202	0.010901791238	0.749790371332	0.094513373844	0.256491486964	0.792131740148	0.000614784219	0.551590669412	0.049358525372	0.232315876906	0.128679908777	0.027775588539	0.924218189441	0.114742365680	0.164291272074	-0.000000021639	0.937865940652	0.078595328017	0.435597000758	0.923659748813	-0.000000000376	0.788716858835	0.128249850790	0.281359426905	0.143439987505	-0.000000005915	1.000000007141	0.000000000000	0.000000000000	0.000000000000	-49.183131558434	-28.816715813369
0.100200000000	0.592456371182	0.931320994105	0.118485606712	0.050965250207	0.581961608876	-0.245496456439	-0.585150248806	0.361102086411	-0.072405085525	1.157190676577	0.007333339462	-0.192834265126	-1.463015239217	3.820988324302	4.387304341597	0.388823160929	1.769160147064	0.334050631193	0.010801622148	0.751522732471	0.094361716595	0.258160770658	0.793345501142	0.000609135396	0.553739995763	0.050101284241	0.232747390203	0.128817748955	0.027520378143	0.924914495249	0.115089528006	0.165041671125	-0.000000021831	0.938793314997	0.077422263265	0.440728064594	0.924799155547	-0.000000000370	0.782314339058	0.132136210936	0.277205442437	0.143922511821	-0.000000005845	1.000000007196	0.000000000000	0.000000000000	0.000000000000	-49.167352668670	-28.771276364152
0.100500000000	0.592803521767	0.931323305552	0.118427681629	0.050525232330	0.583108603433	-0.244176647330	-0.585032612242	0.361631273572	-0.072305127040	1.157144065931	0.008075064524	-0.193325907400	-1.470453898207	3.825649341525	4.411432367305	0.395387646487	1.758810958743	0.332273053181	0.010702373440	0.753247697152	0.094200674351	0.259861862213	0.794558578947	0.000603538476	0.555810745216	0.050872927451	0.233136770587	0.128958756193	0.027267512696	0.925604403193	0.115436678592	0.165794851082	-0.000000022023	0.939720689342	0.076249198512	0.445859128430	0.925938562281	-0.000000000364	0.775911819281	0.136022571082	0.273051457969	0.144405036138	-0.000000005776	1.000000007250	0.000000000000	0.000000000000	0.000000000000	-49.148226636567	-28.722356805623
0.100800000000	0.593150656125	0.931325838380	0.118369615407	0.050082967889	0.584257002872	-0.242849591498	-0.584913036019	0.362157406992	-0.072205761282	1.157082490846	0.008809147041	-0.193775156106	-1.477992354345	3.830354272894	4.435615593831	0.401754136604	1.748801817005	0.330099613122	0.010604036657	0.754965333337	0.094030333345	0.261594469371	0.795770979840	0.000597992982	0.557803639760	0.051673189604	0.233484405188	0.129102901391	0.027016970653	0.926287972060	0.115783812949	0.166550786202	-0.000000022215	0.940648063687	0.075076133760	0.450990192266	0.927077969015	-0.000000000359	0.769509299504	0.139908931228	0.268897473501	0.144887560454	-0.000000005706	1.000000007305	0.000000000000	0.000000000000	0.000000000000	-49.125759685007	-28.669985270013
0.101100000000	0.593497769764	0.931328590240	0.118311420792	0.049638426927	0.585406820426	-0.241515272588	-0.584791579599	0.362680588618	-0.072107106534	1.157005940190	0.009535223565	-0.194181841042	-1.485630711911	3.835103496413	4.459852669221	0.407922237944	1.739132218284	0.327533570794	0.010506603419	0.756675708362	0.093850779015	0.263358302556	0.796982710042	0.000592498442	0.559719394748	0.052501807740	0.233790677578	0.129250155717	0.026768730665	0.926965260093	0.116130926589	0.167309450844	-0.000000022407	0.941575438031	0.073903069007	0.456121256102	0.928217375749	-0.000000000353	0.763106779727	0.143795291375	0.264743489033	0.145370084771	-0.000000005637	1.000000007359	0.000000000000	0.000000000000	0.000000000000	-49.099960350546	-28.614189278269
0.101400000000	0.593844858191	0.931331558677	0.118253110572	0.049191579469	0.586558069429	-0.240173674643	-0.584668302536	0.363200920191	-0.072009280017	1.156914414567	0.010252933613	-0.194545828124	-1.493368990273	3.839897312848	4.484142271580	0.413891741796	1.729801283723	0.324578770070	0.010410065425	0.758378888945	0.093662096017	0.265153074854	0.798193775713	0.000587054387	0.561558718962	0.053358521316	0.234055967806	0.129400490603	0.026522771580	0.927636325003	0.116478015016	0.168070819490	-0.000000022599	0.942502812376	0.072730004255	0.461252319938	0.929356782483	-0.000000000348	0.756704259950	0.147681651521	0.260589504565	0.145852609088	-0.000000005567	1.000000007414	0.000000000000	0.000000000000	0.000000000000	-49.070839378613	-28.554995762426
0.101700000000	0.594191916916	0.931334741128	0.118194697575	0.048742395547	0.587710763295	-0.238824782101	-0.584543264417	0.363718503131	-0.071912397707	1.156807925911	0.010961919305	-0.194867017609	-1.501207127699	3.844735949833	4.508483106203	0.419662621020	1.720807759397	0.321239644992	0.010314414450	0.760074941190	0.093464368228	0.266978501989	0.799404182962	0.000581660354	0.563322314669	0.054243072183	0.234280652427	0.129553877743	0.026279072441	0.928301223971	0.116825073741	0.168834866758	-0.000000022791	0.943430186721	0.071556939502	0.466383383773	0.930496189217	-0.000000000342	0.750301740173	0.151568011667	0.256435520097	0.146335133404	-0.000000005498	1.000000007468	0.000000000000	0.000000000000	0.000000000000	-49.038409623726	-28.492431086885
0.102000000000	0.594538941453	0.931338134921	0.118136194648	0.048290845220	0.588864915496	-0.237468579783	-0.584416524811	0.364233438426	-0.071816574162	1.156686497102	0.011661825015	-0.195145342419	-1.509144984960	3.849619565790	4.532873902783	0.425235027292	1.712150016091	0.317521226468	0.010219642341	0.761763930594	0.093257678754	0.268834302293	0.800613937836	0.000576315883	0.565010877686	0.055155204564	0.234465104539	0.129710289094	0.026037612482	0.928960013650	0.117172098278	0.169601567422	-0.000000022983	0.944357561066	0.070383874750	0.471514447609	0.931635595952	-0.000000000336	0.743899220396	0.155454371813	0.252281535629	0.146817657721	-0.000000005428	1.000000007523	0.000000000000	0.000000000000	0.000000000000	-49.002685954141	-28.426521068721
0.102300000000	0.594885927324	0.931341737279	0.118077614659	0.047836898605	0.590020539542	-0.236105052887	-0.584288143216	0.364745826519	-0.071721922340	1.156550161604	0.012352297026	-0.195380766549	-1.517182348760	3.854548253700	4.557313412686	0.430609288590	1.703826048730	0.313429149406	0.010125741026	0.763445922053	0.093042109937	0.270720196690	0.801823046331	0.000571020519	0.566625097436	0.056094665031	0.234609693810	0.129869696868	0.025798371130	0.929612750175	0.117519084149	0.170370896422	-0.000000023175	0.945284935411	0.069210809997	0.476645511445	0.932775002686	-0.000000000331	0.737496700619	0.159340731959	0.248127551162	0.147300182037	-0.000000005358	1.000000007577	0.000000000000	0.000000000000	0.000000000000	-48.963685160331	-28.357290997157
0.102600000000	0.595232870063	0.931345545320	0.118018970479	0.047380525889	0.591177648959	-0.234734186986	-0.584158179003	0.365255767196	-0.071628553416	1.156398963127	0.013032983199	-0.195573283548	-1.525318935006	3.859522044739	4.581800406289	0.435785906844	1.695833475646	0.308969660018	0.010032702501	0.765120979867	0.092817743363	0.272635908666	0.803031514386	0.000565773810	0.568165657007	0.057061202486	0.234714786510	0.130032073532	0.025561327998	0.930259489164	0.117866026888	0.171142828884	-0.000000023367	0.946212309756	0.068037745245	0.481776575281	0.933914409420	-0.000000000325	0.731094180842	0.163227092105	0.243973566694	0.147782706354	-0.000000005289	1.000000007632	0.000000000000	0.000000000000	0.000000000000	-48.921425866671	-28.284765652321
0.102900000000	0.595579765221	0.931349556055	0.117960274978	0.046921697357	0.592336257276	-0.233355968016	-0.584026691369	0.365763359470	-0.071536576601	1.156232955295	0.013703532644	-0.195722915051	-1.533554391962	3.864540911785	4.606333670397	0.440765555684	1.688169537825	0.304149623014	0.009940518841	0.766789167743	0.092584659870	0.274581164247	0.804239347884	0.000560575310	0.569633233209	0.058054568137	0.234780745547	0.130197391807	0.025326462890	0.930900285724	0.118212922045	0.171917340134	-0.000000023559	0.947139684100	0.066864680492	0.486907639117	0.935053816154	-0.000000000320	0.724691661066	0.167113452252	0.239819582226	0.148265230671	-0.000000005219	1.000000007686	0.000000000000	0.000000000000	0.000000000000	-48.875928445659	-28.208969323415
0.103200000000	0.595926608362	0.931353766391	0.117901541014	0.046460383408	0.593496378005	-0.231970382276	-0.583893739283	0.366268701470	-0.071446098951	1.156052201329	0.014363595409	-0.195829709365	-1.541888303308	3.869604772836	4.630912005737	0.445549078174	1.680831098360	0.298976528330	0.009849182189	0.768450548805	0.092342939550	0.276555691980	0.805446552657	0.000555424575	0.571028496637	0.059074515480	0.234807930492	0.130365624666	0.025093755793	0.931535194455	0.118559765187	0.172694405709	-0.000000023750	0.948067058445	0.065691615740	0.492038702953	0.936193222888	-0.000000000314	0.718289141289	0.170999812398	0.235665597758	0.148747754987	-0.000000005150	1.000000007741	0.000000000000	0.000000000000	0.000000000000	-48.827214933969	-28.129925826426
0.103500000000	0.596273395074	0.931358173129	0.117842781429	0.045996554577	0.594658024625	-0.230577416423	-0.583759381434	0.366771890329	-0.071357225181	1.155856773723	0.015012822177	-0.195893740074	-1.550320191146	3.874713494348	4.655534224536	0.450137484455	1.673814642354	0.293458496957	0.009758684764	0.770105185596	0.092092661761	0.278559222902	0.806653134482	0.000550321166	0.572352111720	0.060120800273	0.234796697613	0.130536745327	0.024863186879	0.932164269457	0.118906551899	0.173474001373	-0.000000023942	0.948994432790	0.064518550987	0.497169766789	0.937332629622	-0.000000000308	0.711886621512	0.174886172544	0.231511613290	0.149230279304	-0.000000005080	1.000000007795	0.000000000000	0.000000000000	0.000000000000	-48.775308949541	-28.047658521512
0.103800000000	0.596620120967	0.931362772966	0.117784009037	0.045530181549	0.595821210569	-0.229177057470	-0.583623676187	0.367273022066	-0.071270057474	1.155646753925	0.015650863982	-0.195915104658	-1.558849518986	3.879866894504	4.680199148195	0.454531949136	1.667116277574	0.287604285363	0.009669018855	0.771753140084	0.091833905132	0.280591490523	0.807859099082	0.000545264649	0.573604736786	0.061193180520	0.234747399904	0.130710727258	0.024634736500	0.932787564332	0.119253277792	0.174256103128	-0.000000024134	0.949921807135	0.063345486235	0.502300830625	0.938472036356	-0.000000000303	0.705484101735	0.178772532690	0.227357628822	0.149712803621	-0.000000005011	1.000000007850	0.000000000000	0.000000000000	0.000000000000	-48.720235608830	-27.962190330197
0.104100000000	0.596966781676	0.931367562494	0.117725236620	0.045061235181	0.596985949207	-0.227769292780	-0.583486681526	0.367772191479	-0.071184695291	1.155422231997	0.016277371941	-0.195893923106	-1.567475694758	3.885064746460	4.704905605086	0.458733808329	1.660731736195	0.281423287875	0.009580176820	0.773394473667	0.091566747569	0.282652230803	0.809064452129	0.000540254593	0.574787024112	0.062291416449	0.234660387116	0.130887544168	0.024408385192	0.933405132190	0.119599938501	0.175040687231	-0.000000024326	0.950849181480	0.062172421482	0.507431894461	0.939611443091	-0.000000000297	0.699081581958	0.182658892836	0.223203644354	0.150195327937	-0.000000004941	1.000000007904	0.000000000000	0.000000000000	0.000000000000	-48.662021443259	-27.873543752527
0.104400000000	0.597313372866	0.931372538201	0.117666476923	0.044589686512	0.598152253835	-0.226354110069	-0.583348455013	0.368269492027	-0.071101235179	1.155183306252	0.016891997007	-0.195830336496	-1.576198073887	3.890306781565	4.729652428481	0.462744556130	1.654656378074	0.274925536297	0.009492151091	0.775029247182	0.091291266262	0.284741182126	0.810269199241	0.000535290571	0.575899619981	0.063415270490	0.234536005786	0.131067170008	0.024184113668	0.934017025651	0.119946529691	0.175827730202	-0.000000024518	0.951776555825	0.060999356730	0.512562958297	0.940750849825	-0.000000000291	0.692679062181	0.186545252983	0.219049659886	0.150677852254	-0.000000004872	1.000000007959	0.000000000000	0.000000000000	0.000000000000	-48.600694313765	-27.781740884345
0.104700000000	0.597659890230	0.931377696469	0.117607742643	0.044115506785	0.599320137663	-0.224931497402	-0.583209053739	0.368765015725	-0.071019770581	1.154930082868	0.017494389751	-0.195724505524	-1.585015962504	3.895592692598	4.754438454643	0.466565840354	1.648885196027	0.268121695883	0.009404934167	0.776657520903	0.091007537692	0.286858085281	0.811473345987	0.000530372160	0.576943164740	0.064564507256	0.234374599269	0.131249578969	0.023961902817	0.934623296855	0.120293047055	0.176617208835	-0.000000024710	0.952703930169	0.059826291977	0.517694022133	0.941890256559	-0.000000000286	0.686276542404	0.190431613129	0.214895675418	0.151160376570	-0.000000004802	1.000000008013	0.000000000000	0.000000000000	0.000000000000	-48.536283322225	-27.686803434839
0.105000000000	0.598006329497	0.931383033577	0.117549046427	0.043638667457	0.600489613804	-0.223501443192	-0.583068534276	0.369258853027	-0.070940391644	1.154662675448	0.018084200181	-0.195576608963	-1.593928620823	3.900922137034	4.779262521119	0.470199457315	1.643412823678	0.261023056649	0.009318518615	0.778279354553	0.090715637637	0.289002683438	0.812676897882	0.000525498941	0.577918292850	0.065738893524	0.234176507761	0.131434745479	0.023741733706	0.935223997459	0.120639486322	0.177409100215	-0.000000024902	0.953631304514	0.058653227224	0.522825085969	0.943029663293	-0.000000000280	0.679874022627	0.194317973275	0.210741690950	0.151642900887	-0.000000004733	1.000000008068	0.000000000000	0.000000000000	0.000000000000	-48.468818718402	-27.588752744562
0.105300000000	0.598352686429	0.931388545696	0.117490400865	0.043159140214	0.601660695261	-0.222063936201	-0.582926952638	0.369751092730	-0.070863185039	1.154381204527	0.018661077589	-0.195386842004	-1.602935266772	3.906294740375	4.804123465263	0.473647345384	1.638233546542	0.253641518869	0.009232897074	0.779894807305	0.090415641181	0.291174722126	0.813879860393	0.000520670498	0.578825632945	0.066938198211	0.233942068336	0.131622644201	0.023523587575	0.935819178649	0.120985843254	0.178203381724	-0.000000025094	0.954558678859	0.057480162472	0.527956149805	0.944169070027	-0.000000000275	0.673471502850	0.198204333421	0.206587706482	0.152125425204	-0.000000004663	1.000000008122	0.000000000000	0.000000000000	0.000000000000	-48.398331800929	-27.487609804083
0.105600000000	0.598698956826	0.931394228895	0.117431818487	0.042676896981	0.602833394923	-0.220618965540	-0.582784364235	0.370241821861	-0.070788233776	1.154085797011	0.019224670461	-0.195155414478	-1.612035079933	3.911710099572	4.829020123046	0.476911577033	1.633341317065	0.245989571414	0.009148062247	0.781503937789	0.090107622714	0.293373949215	0.815082238934	0.000515886421	0.579665807880	0.068162192360	0.233671614970	0.131813250030	0.023307445836	0.936408891138	0.121332113651	0.179000031054	-0.000000025286	0.955486053204	0.056307097719	0.533087213641	0.945308476761	-0.000000000269	0.667068983073	0.202090693567	0.202433722014	0.152607949520	-0.000000004594	1.000000008177	0.000000000000	0.000000000000	0.000000000000	-48.324854810688	-27.383395273492
0.105900000000	0.599045136527	0.931400079135	0.117373311760	0.042191909935	0.604007725553	-0.219166520671	-0.582640823838	0.370731125590	-0.070715617035	1.153776585521	0.019774626430	-0.194882548899	-1.621227205869	3.917167786556	4.853951328192	0.479994349071	1.628729774424	0.238080261487	0.009064006906	0.783106804095	0.089791655945	0.295600114890	0.816284038871	0.000511146301	0.580439434788	0.069410649117	0.233365478568	0.132006538092	0.023093290072	0.936993185174	0.121678293352	0.179799026215	-0.000000025478	0.956413427549	0.055134032967	0.538218277477	0.946447883495	-0.000000000263	0.660666463296	0.205977053713	0.198279737546	0.153090473837	-0.000000004524	1.000000008232	0.000000000000	0.000000000000	0.000000000000	-48.248420814901	-27.276129502929
0.106200000000	0.599391221411	0.931406092272	0.117314893079	0.041704151514	0.605183699782	-0.217706591405	-0.582496385541	0.371219087131	-0.070645410001	1.153453707648	0.020310592307	-0.194568478314	-1.630510760911	3.922667351916	4.878915911712	0.482897970728	1.624392269976	0.229927154166	0.008980723888	0.784703463781	0.089467813906	0.297852971629	0.817485265522	0.000506449735	0.581147125133	0.070683343713	0.233023986997	0.132202483743	0.022881102035	0.937572110544	0.122024378236	0.180600345547	-0.000000025670	0.957340801893	0.053960968214	0.543349341313	0.947587290230	-0.000000000258	0.654263943519	0.209863413860	0.194125753079	0.153572998153	-0.000000004455	1.000000008286	0.000000000000	0.000000000000	0.000000000000	-48.169063580142	-27.165832554349
0.106500000000	0.599737207399	0.931412264056	0.117256574769	0.041213594426	0.606361330105	-0.216239167903	-0.582351102730	0.371705787666	-0.070577683721	1.153117305075	0.020832214181	-0.194213443926	-1.639884837482	3.928208328737	4.903912701881	0.485624849245	1.620321899238	0.221544280102	0.008898206098	0.786293973874	0.089136168956	0.300132274189	0.818685924152	0.000501796322	0.581789484760	0.071980053443	0.232647465112	0.132401062564	0.022670863645	0.938145716576	0.122370364224	0.181403967731	-0.000000025862	0.958268176238	0.052787903462	0.548480405149	0.948726696964	-0.000000000252	0.647861423742	0.213749774006	0.189971768611	0.154055522470	-0.000000004385	1.000000008341	0.000000000000	0.000000000000	0.000000000000	-48.086817432578	-27.052524224684
0.106800000000	0.600083090456	0.931418590130	0.117198369084	0.040720211652	0.607540628872	-0.214764240679	-0.582205028057	0.372191306272	-0.070512504968	1.152767522576	0.021339137611	-0.193817692451	-1.649348510028	3.933790236628	4.928940524742	0.488177472636	1.616511541302	0.212946069711	0.008816446504	0.787878390880	0.088796792792	0.302437779577	0.819886019982	0.000497185667	0.582367113946	0.073300557648	0.232236234780	0.132602250360	0.022462556989	0.938714052147	0.122716247281	0.182209871792	-0.000000026054	0.959195550583	0.051614838709	0.553611468985	0.949866103698	-0.000000000247	0.641458903965	0.217636134152	0.185817784143	0.154538046787	-0.000000004316	1.000000008395	0.000000000000	0.000000000000	0.000000000000	-48.001717103835	-26.936224070550
0.107100000000	0.600428866589	0.931425066033	0.117140288200	0.040223976454	0.608721608291	-0.213281800601	-0.582058213417	0.372675719863	-0.070449936139	1.152404506858	0.021831007918	-0.193381473198	-1.658900841605	3.939412585927	4.953998205185	0.490558389320	1.612953906526	0.204147272323	0.008735438139	0.789456770783	0.088449756451	0.304769247033	0.821085558183	0.000492617375	0.582880607454	0.074644637699	0.231790614914	0.132806023159	0.022256164317	0.939277165682	0.123062023414	0.183018037115	-0.000000026246	0.960122924928	0.050441773957	0.558742532821	0.951005510432	-0.000000000241	0.635056384188	0.221522494298	0.181663799675	0.155020571103	-0.000000004246	1.000000008450	0.000000000000	0.000000000000	0.000000000000	-47.913797561236	-26.816951434596
0.107400000000	0.600774531851	0.931431687194	0.117082344222	0.039724862375	0.609904280418	-0.211791838887	-0.581910709936	0.373159103148	-0.070390035167	1.152028405257	0.022307470582	-0.192905034848	-1.668540891165	3.945074882105	4.979084568668	0.492770184377	1.609641593178	0.195162858965	0.008655174102	0.791029169054	0.088095130315	0.307126438012	0.822284543878	0.000488091058	0.583330554582	0.076012076973	0.231310921494	0.133012357210	0.022051668042	0.939835105164	0.123407688676	0.183828443449	-0.000000026438	0.961050299273	0.049268709204	0.563873596656	0.952144917166	-0.000000000235	0.628653864412	0.225408854444	0.177509815207	0.155503095420	-0.000000004177	1.000000008504	0.000000000000	0.000000000000	0.000000000000	-47.823093821631	-26.694725473490
0.107700000000	0.601120082338	0.931438448939	0.117024549177	0.039222843242	0.611088657165	-0.210294347108	-0.581762567959	0.373641528606	-0.070332855477	1.151639364258	0.022768171757	-0.192388621932	-1.678267721551	3.950776630329	5.004198443628	0.494815452269	1.606567153483	0.186007907899	0.008575647552	0.792595640654	0.087732984123	0.309509116156	0.823482982143	0.000483606331	0.583717539212	0.077402660838	0.230797467599	0.133221228980	0.021849050741	0.940387918133	0.123753239163	0.184641070915	-0.000000026630	0.961977673618	0.048095644452	0.569004660492	0.953284323900	-0.000000000230	0.622251344635	0.229295214591	0.173355830739	0.155985619736	-0.000000004107	1.000000008559	0.000000000000	0.000000000000	0.000000000000	-47.729640748804	-26.569565187457
0.108000000000	0.601465514190	0.931445346486	0.116966915022	0.038717893157	0.612274750292	-0.208789317185	-0.581613837059	0.374123066485	-0.070278445970	1.151237527865	0.023212758906	-0.191832471030	-1.688080408162	3.956517340156	5.029338664617	0.496696766063	1.603723169174	0.176697472631	0.008496851715	0.794156240038	0.087363386970	0.311917047283	0.824680878010	0.000479162811	0.584042139863	0.078816176636	0.230250563429	0.133432615149	0.021648295147	0.940935651693	0.124098671015	0.185455900017	-0.000000026822	0.962905047962	0.046922579699	0.574135724328	0.954423730634	-0.000000000224	0.615848824858	0.233181574737	0.169201846271	0.156468144053	-0.000000004038	1.000000008613	0.000000000000	0.000000000000	0.000000000000	-47.633472835422	-26.441489451129
0.108300000000	0.601810823590	0.931452374948	0.116909453646	0.038209986502	0.613462571416	-0.207276741389	-0.581464566043	0.374603784822	-0.070226851053	1.150823035827	0.023640881559	-0.191236806725	-1.697978048191	3.962296530281	5.054504076161	0.498416643303	1.601102336146	0.167246432986	0.008418779875	0.795711021164	0.086986407319	0.314349999360	0.825878236461	0.000474760119	0.584304929737	0.080252413661	0.229670516337	0.133646492617	0.021449384157	0.941478352516	0.124443980414	0.186272911647	-0.000000027014	0.963832422307	0.045749514947	0.579266788164	0.955563137369	-0.000000000219	0.609446305081	0.237067934883	0.165047861803	0.156950668370	-0.000000003968	1.000000008668	0.000000000000	0.000000000000	0.000000000000	-47.534623971827	-26.310517045279
0.108600000000	0.602156006760	0.931459529334	0.116852176869	0.037699097920	0.614652132011	-0.205756612334	-0.581314802974	0.375083749491	-0.070178110715	1.150396021732	0.024052192183	-0.190601837380	-1.707959770313	3.968113733240	5.079693537330	0.499977509008	1.598697557223	0.157669330910	0.008341425380	0.797260037490	0.086602113002	0.316807742488	0.827075062434	0.000470397880	0.584506476770	0.081711163144	0.229057630848	0.133862838491	0.021252300820	0.942016066842	0.124789163585	0.187092087093	-0.000000027206	0.964759796652	0.044576450194	0.584397852000	0.956702544103	-0.000000000213	0.603043785304	0.240954295029	0.160893877335	0.157433192686	-0.000000003899	1.000000008722	0.000000000000	0.000000000000	0.000000000000	-47.433127205465	-26.176666688823
0.108900000000	0.602501059963	0.931466804548	0.116795096455	0.037185202314	0.615843443412	-0.204228922973	-0.581164595208	0.375563024281	-0.070132260656	1.149956611039	0.024446347156	-0.189927750839	-1.718024744569	3.973968499954	5.104905926944	0.501381656480	1.596502041339	0.147980193901	0.008264781640	0.798803341985	0.086210571229	0.319290048880	0.828271360822	0.000466075723	0.584647343679	0.083192218233	0.228412208692	0.134081630092	0.021057028344	0.942548840491	0.125134216788	0.187913408045	-0.000000027398	0.965687170997	0.043403385442	0.589528915836	0.957841950837	-0.000000000207	0.596641265527	0.244840655175	0.156739892867	0.157915717003	-0.000000003829	1.000000008777	0.000000000000	0.000000000000	0.000000000000	-47.329014496506	-26.039957070244
0.109200000000	0.602845979498	0.931474195392	0.116738224114	0.036668274827	0.617036516824	-0.202693666594	-0.581013989439	0.376041671002	-0.070089332466	1.149504919065	0.024823007822	-0.189214710181	-1.728172192178	3.979860403933	5.130140149311	0.502631206957	1.594509406658	0.138192350409	0.008188842123	0.800340987131	0.085811848590	0.321796692840	0.829467136474	0.000461793279	0.584728088012	0.084695373978	0.227734548826	0.134302844947	0.020863550090	0.943076718858	0.125479136323	0.188736856603	-0.000000027590	0.966614545342	0.042230320689	0.594659979672	0.958981357571	-0.000000000202	0.590238745750	0.248727015322	0.152585908399	0.158398241319	-0.000000003760	1.000000008831	0.000000000000	0.000000000000	0.000000000000	-47.222316476968	-25.900406877372
0.109500000000	0.603190761697	0.931481696570	0.116681571510	0.036148290824	0.618231363327	-0.201150836806	-0.580863031752	0.376519749624	-0.070049353868	1.149041049040	0.025181841601	-0.188462849683	-1.738401394890	3.985789044964	5.155395140332	0.503728069406	1.592713784396	0.128318242855	0.008113600360	0.801873024928	0.085406011067	0.324327450748	0.830662394190	0.000457550184	0.584749262192	0.086220427311	0.227024947458	0.134526460791	0.020671849572	0.943599746922	0.125823918522	0.189562415280	-0.000000027782	0.967541919687	0.041057255937	0.599791043508	0.960120764305	-0.000000000196	0.583836225973	0.252613375468	0.148431923931	0.158880765636	-0.000000003690	1.000000008886	0.000000000000	0.000000000000	0.000000000000	-47.113062222293	-25.758034824242
0.109800000000	0.603535402919	0.931489302682	0.116625150275	0.035625225879	0.619427993887	-0.199600427535	-0.580711767699	0.376997318446	-0.070012349005	1.148565090263	0.025522523113	-0.187672271188	-1.748711703479	3.991754052086	5.180669873786	0.504673902019	1.591109919463	0.118369245206	0.008039049938	0.803399506898	0.084993124032	0.326882101037	0.831857138732	0.000453346075	0.584711413567	0.087767177032	0.226283698077	0.134752455563	0.020481910456	0.944117969250	0.126168559744	0.190390067014	-0.000000027974	0.968469294031	0.039884191184	0.604922107344	0.961260171039	-0.000000000191	0.577433706196	0.256499735614	0.144277939464	0.159363289953	-0.000000003621	1.000000008940	0.000000000000	0.000000000000	0.000000000000	-47.001279045578	-25.612859673653
0.110100000000	0.603879899550	0.931497008237	0.116568972013	0.035099055749	0.620626419361	-0.198042433005	-0.580560242375	0.377474434294	-0.069978338791	1.148077116492	0.025844735285	-0.186843041060	-1.759102544923	3.997755085633	5.205963367542	0.505470077142	1.589693263560	0.108355492830	0.007965184506	0.804920484090	0.084573252260	0.329460424178	0.833051374813	0.000449180595	0.584615084457	0.089335423787	0.225511091475	0.134980807404	0.020293716558	0.944631429998	0.126513056374	0.191219795169	-0.000000028166	0.969396668376	0.038711126432	0.610053171180	0.962399577773	-0.000000000185	0.571031186419	0.260386095760	0.140123954996	0.159845814269	-0.000000003551	1.000000008995	0.000000000000	0.000000000000	0.000000000000	-46.886992325291	-25.464900253963
0.110400000000	0.604224247993	0.931504807646	0.116513048313	0.034569756349	0.621826650510	-0.196476847730	-0.580408500511	0.377951152745	-0.069947341304	1.147577184627	0.026148170375	-0.185975187922	-1.769573427828	4.003791838171	5.231274689443	0.506117651402	1.588460056227	0.098285732763	0.007891997770	0.806436007082	0.084146459926	0.332062202658	0.834245107106	0.000445053389	0.584460812197	0.090924970055	0.224707415770	0.135211494658	0.020107251841	0.945140172917	0.126857404818	0.192051583540	-0.000000028358	0.970324042721	0.037538061679	0.615184235016	0.963538984508	-0.000000000179	0.564628666642	0.264272455906	0.135969970528	0.160328338586	-0.000000003482	1.000000009049	0.000000000000	0.000000000000	0.000000000000	-46.770225377041	-25.314175468776
0.110700000000	0.604568444669	0.931512695231	0.116457390763	0.034037303729	0.623028698007	-0.194903666496	-0.580256586571	0.378427528378	-0.069919372223	1.147065333779	0.026432530900	-0.185068701358	-1.780123945714	4.009864034165	5.256602962601	0.506617342687	1.587407389553	0.088167202094	0.007819483493	0.807946125991	0.083712810621	0.334687220961	0.835438340239	0.000440964105	0.584249129187	0.092535620129	0.223872956435	0.135444495865	0.019922500419	0.945644241356	0.127201601493	0.192885416362	-0.000000028550	0.971251417066	0.036364996927	0.620315298852	0.964678391242	-0.000000000174	0.558226146865	0.268158816052	0.131815986060	0.160810862903	-0.000000003412	1.000000009104	0.000000000000	0.000000000000	0.000000000000	-46.650999378724	-25.160704298365
0.111000000000	0.604912486004	0.931520665228	0.116402010960	0.033501674050	0.624232572449	-0.193322884339	-0.580104544856	0.378903615029	-0.069894445290	1.146541584790	0.026697530392	-0.184123531684	-1.790753777855	4.015971428300	5.281947369865	0.506969515369	1.586533252919	0.078005541130	0.007747635497	0.809450890470	0.083272367347	0.337335265554	0.836631078800	0.000436912394	0.583980562933	0.094167180103	0.223007996319	0.135679789764	0.019739446547	0.946143678265	0.127545642828	0.193721278311	-0.000000028742	0.972178791411	0.035191932174	0.625446362688	0.965817797976	-0.000000000168	0.551823627088	0.272045176199	0.127662001592	0.161293387219	-0.000000003343	1.000000009158	0.000000000000	0.000000000000	0.000000000000	-46.529333356014	-25.004505792062
0.111300000000	0.605256368430	0.931528711786	0.116346920521	0.032962843555	0.625438284362	-0.191734496535	-0.579952419612	0.379379466070	-0.069872572805	1.146005940242	0.026942893976	-0.183139590887	-1.801462687507	4.022113802428	5.307307157241	0.507174174718	1.585836555167	0.067804746190	0.007676447661	0.810950349717	0.082825192530	0.340006124863	0.837823327332	0.000432897912	0.583655636096	0.095819457849	0.222112815673	0.135917355290	0.019558074630	0.946638526200	0.127889525255	0.194559154513	-0.000000028934	0.973106165756	0.034018867422	0.630577426524	0.966957204710	-0.000000000163	0.545421107311	0.275931536345	0.123508017124	0.161775911536	-0.000000003273	1.000000009213	0.000000000000	0.000000000000	0.000000000000	-46.405244231962	-24.845599051318
0.111600000000	0.605600088377	0.931536828974	0.116292131095	0.032420788546	0.626645844209	-0.190138498575	-0.579800255136	0.379855134685	-0.069853766115	1.145458384974	0.027168358735	-0.182116754714	-1.812250517527	4.028290961201	5.332681636155	0.507230970918	1.585317122925	0.057567164509	0.007605913917	0.812444552478	0.082371348021	0.342699589261	0.839015090338	0.000428920316	0.583274866533	0.097492263006	0.221187692170	0.136157171569	0.019378369212	0.947128827326	0.128233245202	0.195399030544	-0.000000029126	0.974033540100	0.032845802669	0.635708490360	0.968096611444	-0.000000000157	0.539018587534	0.279817896491	0.119354032656	0.162258435852	-0.000000003204	1.000000009267	0.000000000000	0.000000000000	0.000000000000	-46.278746940608	-24.684003203682
0.111900000000	0.605943642267	0.931545010786	0.116237654373	0.031875485362	0.627855262398	-0.188534886146	-0.579648095883	0.380330674139	-0.069838036106	1.144898887073	0.027373673859	-0.181054865855	-1.823117183503	4.034502726554	5.358070184456	0.507139212488	1.584975675321	0.047293531124	0.007536028257	0.813933547052	0.081910895103	0.345415451045	0.840206372278	0.000424979268	0.582838767343	0.099185406963	0.220232900936	0.136399217923	0.019200314982	0.947614623420	0.128576799091	0.196240892437	-0.000000029318	0.974960914445	0.031672737917	0.640839554196	0.969236018178	-0.000000000151	0.532616067758	0.283704256637	0.115200048188	0.162740960169	-0.000000003134	1.000000009322	0.000000000000	0.000000000000	0.000000000000	-46.149854600483	-24.519737368528
0.112200000000	0.606287026510	0.931553251140	0.116183502099	0.031326910355	0.629066549288	-0.186923655112	-0.579495986564	0.380806138042	-0.069825393676	1.144327399318	0.027558600575	-0.179953738066	-1.834062664738	4.040748931246	5.383472246205	0.506897888349	1.584813776771	0.036983044979	0.007466784724	0.815417381292	0.081443894497	0.348153504422	0.841397177575	0.000421074431	0.582347846913	0.100898702841	0.219248714566	0.136643473858	0.019023896767	0.948095955877	0.128920183335	0.197084726686	-0.000000029510	0.975888288790	0.030499673164	0.645970618032	0.970375424912	-0.000000000146	0.526213547981	0.287590616783	0.111046063720	0.163223484486	-0.000000003064	1.000000009376	0.000000000000	0.000000000000	0.000000000000	-46.018578740140	-24.352820615868
0.112500000000	0.606630237501	0.931561543885	0.116129686075	0.030775039878	0.630279715184	-0.185304801495	-0.579343972236	0.381281580591	-0.069815850182	1.143743860964	0.027722911888	-0.178813161061	-1.845086993498	4.047029411738	5.408887330307	0.506505697239	1.584833770816	0.026633479171	0.007398177421	0.816896102615	0.080970406364	0.350913545489	0.842587510605	0.000417205473	0.581802608955	0.102631965477	0.218235403151	0.136889919075	0.018849099536	0.948572865708	0.129263394326	0.197930520248	-0.000000029702	0.976815663135	0.029326608412	0.651101681868	0.971514831646	-0.000000000140	0.519811028204	0.291476976930	0.106892079252	0.163706008802	-0.000000002995	1.000000009431	0.000000000000	0.000000000000	0.000000000000	-45.884929564863	-24.183271919975
0.112800000000	0.606973271615	0.931569882804	0.116076218170	0.030219850267	0.631494770345	-0.183678321454	-0.579192098387	0.381757056795	-0.069809417844	1.143148199812	0.027866392148	-0.177632905926	-1.856190243042	4.053344000721	5.434315008139	0.505961082852	1.585038698946	0.016241318552	0.007330200499	0.818369757997	0.080490490313	0.353695372215	0.843777375710	0.000413372064	0.581203552555	0.104385011411	0.217193234301	0.137138533456	0.018675908394	0.949045393552	0.129606428439	0.198778260549	-0.000000029894	0.977743037480	0.028153543659	0.656232745703	0.972654238381	-0.000000000135	0.513408508427	0.295363337076	0.102738094784	0.164188533119	-0.000000002925	1.000000009485	0.000000000000	0.000000000000	0.000000000000	-45.748916251733	-24.011110109803
0.113100000000	0.607316125201	0.931578261617	0.116023110324	0.029661317831	0.632711724977	-0.182044211267	-0.579040411005	0.382232622666	-0.069806110111	1.142540334435	0.027988836482	-0.176412730819	-1.867372514989	4.059692519586	5.459754910364	0.505262272844	1.585432208849	0.005801916884	0.007262848169	0.819838393988	0.080004205406	0.356498784429	0.844966777189	0.000409573878	0.580551172214	0.106157658869	0.216122473167	0.137389297071	0.018504308584	0.949513579669	0.129949282026	0.199627935484	-0.000000030086	0.978670411824	0.026980478907	0.661363809539	0.973793645115	-0.000000000129	0.507005988650	0.299249697222	0.098584110316	0.164671057435	-0.000000002856	1.000000009540	0.000000000000	0.000000000000	0.000000000000	-45.610547259471	-23.836353818228
0.113400000000	0.607658794586	0.931586673983	0.115970374549	0.029099418844	0.633930589230	-0.180402467315	-0.578888956636	0.382708335392	-0.069805941976	1.141920176509	0.028090050117	-0.175152386779	-1.878633926426	4.066074771071	5.485206723063	0.504407320371	1.586018455421	-0.004690332251	0.007196114689	0.821302056706	0.079511610163	0.359323583795	0.846155719301	0.000405810591	0.579845957886	0.107949727746	0.215023382462	0.137642190172	0.018334285485	0.949977463955	0.130291951411	0.200479533424	-0.000000030278	0.979597786169	0.025807414154	0.666494873375	0.974933051849	-0.000000000123	0.500603468873	0.303136057368	0.094430125848	0.165153581752	-0.000000002786	1.000000009594	0.000000000000	0.000000000000	0.000000000000	-45.469830643255	-23.659021431602
0.113700000000	0.608001276068	0.931595113505	0.115918022933	0.028534129550	0.635151373190	-0.178753086068	-0.578737782429	0.383184253456	-0.069808930211	1.141287636005	0.028169846416	-0.173851629982	-1.889974582318	4.072490525049	5.510670176353	0.503394201768	1.586801859788	-0.015241569648	0.007129994375	0.822760791847	0.079012762564	0.362169573804	0.847344206267	0.000402081882	0.579088395027	0.109761039592	0.213896222488	0.137897193193	0.018165824609	0.950437085934	0.130634432893	0.201333043218	-0.000000030470	0.980525160514	0.024634349401	0.671625937211	0.976072458583	-0.000000000118	0.494200949096	0.307022417514	0.090276141381	0.165636106069	-0.000000002717	1.000000009649	0.000000000000	0.000000000000	0.000000000000	-45.326774722917	-23.479130991474
0.114000000000	0.608343565921	0.931603573731	0.115866067633	0.027965426167	0.636374086866	-0.177096064070	-0.578586936121	0.383660436641	-0.069815093391	1.140642632188	0.028228042206	-0.172510246881	-1.901394518536	4.078939490957	5.536145017255	0.502221028594	1.587786577900	-0.025857522138	0.007064481592	0.824214644688	0.078507720058	0.365036559748	0.848532242270	0.000398387433	0.578278964630	0.111591417596	0.212741251154	0.138154286746	0.017998911603	0.950892484772	0.130976722746	0.202188454193	-0.000000030662	0.981452534859	0.023461284649	0.676757001047	0.977211865317	-0.000000000112	0.487798429319	0.310908777660	0.086122156913	0.166118630385	-0.000000002647	1.000000009703	0.000000000000	0.000000000000	0.000000000000	-45.181389457365	-23.296700002842
0.114300000000	0.608685660395	0.931612048152	0.115814520865	0.027393284915	0.637598740170	-0.175431397942	-0.578436465988	0.384136945911	-0.069824451705	1.139985096142	0.028264456360	-0.171128059456	-1.912893689930	4.085421313600	5.561631001168	0.500886099439	1.588976366640	-0.036543261052	0.006999570758	0.825663660089	0.077996539566	0.367924348711	0.849719831452	0.000394726930	0.577418143270	0.113440686575	0.211558723997	0.138413451625	0.017833532243	0.951343699270	0.131318817219	0.203045756160	-0.000000030853	0.982379909204	0.022288219896	0.681888064883	0.978351272051	-0.000000000107	0.481395909542	0.314795137807	0.081968172445	0.166601154702	-0.000000002578	1.000000009758	0.000000000000	0.000000000000	0.000000000000	-45.033686723981	-23.111745400254
0.114600000000	0.609027555720	0.931620530208	0.115763394893	0.026817682041	0.638825342898	-0.173759084377	-0.578286420792	0.384613843310	-0.069837026780	1.139314969271	0.028278910046	-0.169704921226	-1.924471979411	4.091935579347	5.587127893031	0.499387874279	1.590374643942	-0.047303307215	0.006935256342	0.827107882496	0.077479277485	0.370832749548	0.850906977920	0.000391100061	0.576506403142	0.115308672950	0.210348894210	0.138674668796	0.017669672438	0.951790767876	0.131660712545	0.203904939413	-0.000000031045	0.983307283549	0.021115155144	0.687019128719	0.979490678785	-0.000000000101	0.474993389765	0.318681497953	0.077814187977	0.167083679018	-0.000000002508	1.000000009812	0.000000000000	0.000000000000	0.000000000000	-44.883680089673	-22.924283585072
0.114900000000	0.609369248112	0.931629013284	0.115712702019	0.026238593834	0.640053904715	-0.172079120137	-0.578136849734	0.385091191861	-0.069852841529	1.138632201946	0.028271226976	-0.168240713663	-1.936129206129	4.098481821652	5.612635468438	0.497724951074	1.591984543915	-0.058141727533	0.006871532865	0.828547355951	0.076955989694	0.373761572873	0.852093685741	0.000387506517	0.575544212103	0.117195204743	0.209112012656	0.138937919403	0.017507318227	0.952233728683	0.132002404937	0.204765994736	-0.000000031237	0.984234657893	0.019942090391	0.692150192555	0.980630085520	-0.000000000095	0.468590869988	0.322567858099	0.073660203509	0.167566203335	-0.000000002439	1.000000009867	0.000000000000	0.000000000000	0.000000000000	-44.731384604915	-22.734330458822
0.115200000000	0.609710733773	0.931637490713	0.115662454581	0.025655996647	0.641284435137	-0.170391502048	-0.577987802419	0.385569055489	-0.069871920025	1.137936752330	0.028241233613	-0.166735343109	-1.947865132515	4.105059525845	5.638153514588	0.495896045549	1.593808964602	-0.069062218844	0.006808394896	0.829982124087	0.076426731560	0.376710631035	0.853279958945	0.000383945991	0.574532033710	0.119100111551	0.207848327897	0.139203184762	0.017346455774	0.952672619436	0.132343890597	0.205628913400	-0.000000031429	0.985162032238	0.018769025639	0.697281256391	0.981769492254	-0.000000000090	0.462188350211	0.326454218245	0.069506219041	0.168048727652	-0.000000002369	1.000000009921	0.000000000000	0.000000000000	0.000000000000	-44.576816625831	-22.541901452032
0.115500000000	0.610052008892	0.931645955777	0.115612664937	0.025069866913	0.642516943520	-0.168696227000	-0.577839328823	0.386047498963	-0.069894287408	1.137228585387	0.028188759355	-0.165188738140	-1.959679470334	4.111668133267	5.663681831065	0.493899973788	1.595850609194	-0.080068180441	0.006745837055	0.831412230139	0.075891557940	0.379679738113	0.854465801527	0.000380418181	0.573470327262	0.121023224540	0.206558086206	0.139470446360	0.017187071375	0.953107477531	0.132685165716	0.206493687169	-0.000000031621	0.986089406583	0.017595960886	0.702412320227	0.982908898988	-0.000000000084	0.455785830434	0.330340578391	0.065352234573	0.168531251968	-0.000000002300	1.000000009976	0.000000000000	0.000000000000	0.000000000000	-44.419993660996	-22.347011549063
0.115800000000	0.610393069649	0.931654401704	0.115563345467	0.024480181157	0.643751439047	-0.166993291940	-0.577691479262	0.386526587832	-0.069919969798	1.136507672019	0.028113636683	-0.163600847311	-1.971571885862	4.118307044840	5.689220230472	0.491735637318	1.598112021434	-0.091162776546	0.006683854013	0.832837716942	0.075350523187	0.382668709891	0.855651217442	0.000376922785	0.572359547839	0.122964376425	0.205241531598	0.139739685857	0.017029151447	0.953538340021	0.133026226474	0.207360308299	-0.000000031813	0.987016780928	0.016422896134	0.707543384063	0.984048305722	-0.000000000078	0.449383310657	0.334226938538	0.061198250105	0.169013776285	-0.000000002230	1.000000010030	0.000000000000	0.000000000000	0.000000000000	-44.260934240005	-22.149675309445
0.116100000000	0.610733912218	0.931662821677	0.115514508561	0.023886916011	0.644987930713	-0.165282693870	-0.577544304370	0.387006388394	-0.069948994237	1.135773988343	0.028015701294	-0.161971637261	-1.983542004292	4.124975624135	5.714768538942	0.489402010407	1.600595615873	-0.102348989856	0.006622440488	0.834258626941	0.074803681155	0.385677363845	0.856836210611	0.000373459506	0.571200146336	0.124923401461	0.203898905844	0.140010885077	0.016872682534	0.953965243620	0.133367069043	0.208228769540	-0.000000032005	0.987944155273	0.015249831381	0.712674447899	0.985187712456	-0.000000000073	0.442980790880	0.338113298684	0.057044265637	0.169496300601	-0.000000002161	1.000000010085	0.000000000000	0.000000000000	0.000000000000	-44.099657801204	-21.949906886113
0.116400000000	0.611074532763	0.931671208828	0.115466166618	0.023290048226	0.646226427320	-0.163564429841	-0.577397855081	0.387486967652	-0.069981388640	1.135027515085	0.027894792205	-0.160301091106	-1.995589413461	4.131673200007	5.740326596516	0.486898129311	1.603303703564	-0.113629667170	0.006561591246	0.835675002187	0.074251085203	0.388705519131	0.858020784919	0.000370028049	0.569992569508	0.126900135424	0.202530448492	0.140284026015	0.016717651305	0.954388224702	0.133707689588	0.209099064139	-0.000000032197	0.988871529618	0.014076766629	0.717805511735	0.986327119190	-0.000000000067	0.436578271104	0.341999658830	0.052890281169	0.169978824918	-0.000000002091	1.000000010139	0.000000000000	0.000000000000	0.000000000000	-43.936184596258	-21.747720040944
0.116700000000	0.611414927446	0.931679556239	0.115418332040	0.022689554679	0.647466937462	-0.161838496951	-0.577252182609	0.387968393289	-0.070017181760	1.134268237065	0.027750751841	-0.158589207114	-2.007713666980	4.138399068840	5.765894257425	0.484223083251	1.606238513719	-0.125007557997	0.006501301104	0.837086884349	0.073692788200	0.391752996564	0.859204944213	0.000366628121	0.568737260004	0.128894415598	0.201136396891	0.140559090829	0.016564044550	0.954807319310	0.134048084271	0.209971185838	-0.000000032389	0.989798903962	0.012903701876	0.722936575571	0.987466525924	-0.000000000062	0.430175751327	0.345886018976	0.048736296701	0.170461349235	-0.000000002022	1.000000010194	0.000000000000	0.000000000000	0.000000000000	-43.770535609509	-21.543128157917
0.117000000000	0.611755092424	0.931687856950	0.115371017226	0.022085412389	0.648709469517	-0.160104892338	-0.577107338434	0.388450733649	-0.070056403166	1.133496142784	0.027583426103	-0.156835997599	-2.019914286836	4.145152496476	5.791471390264	0.481376006915	1.609402211780	-0.136485346940	0.006441564923	0.838494314709	0.073128842528	0.394819618606	0.860388692308	0.000363259432	0.567434656406	0.130906080763	0.199716986208	0.140836061843	0.016411849180	0.955222563152	0.134388249249	0.210845128879	-0.000000032581	0.990726278307	0.011730637124	0.728067639407	0.988605932659	-0.000000000056	0.423773231550	0.349772379122	0.044582312233	0.170943873551	-0.000000001952	1.000000010248	0.000000000000	0.000000000000	0.000000000000	-43.602732490301	-21.336144254197
0.117300000000	0.612095023850	0.931696103952	0.115324234571	0.021477598521	0.649954031639	-0.158363613180	-0.576963374291	0.388934057717	-0.070099083224	1.132711224074	0.027392664425	-0.155041488037	-2.032190765542	4.151932719837	5.817057878085	0.478356074305	1.612796914342	-0.148065680581	0.006382377615	0.839897334172	0.072559300090	0.397905209352	0.861572032981	0.000359921697	0.566085193266	0.132934971182	0.198272449451	0.141114921542	0.016261052226	0.955633991611	0.134728180674	0.211720888003	-0.000000032773	0.991653652652	0.010557572371	0.733198703243	0.989745339393	-0.000000000050	0.417370711773	0.353658739269	0.040428327765	0.171426397868	-0.000000001883	1.000000010303	0.000000000000	0.000000000000	0.000000000000	-43.432797496668	-21.126780989398
0.117600000000	0.612434717875	0.931704290191	0.115277996460	0.020866090397	0.651200631749	-0.156614656685	-0.576820342155	0.389418435107	-0.070145253093	1.131913475832	0.027178319807	-0.153205716355	-2.044542567878	4.158738948310	5.842653618407	0.475162493778	1.616424701281	-0.159751189488	0.006323734135	0.841295983267	0.071984212310	0.401009594511	0.862754969976	0.000356614629	0.564689301144	0.134980928583	0.196803017485	0.141395652571	0.016111640841	0.956041639744	0.135067874700	0.212598458450	-0.000000032965	0.992581026997	0.009384507619	0.738329767079	0.990884746127	-0.000000000045	0.410968191996	0.357545099415	0.036274343298	0.171908922184	-0.000000001813	1.000000010358	0.000000000000	0.000000000000	0.000000000000	-43.260753448944	-20.915050673279
0.117900000000	0.612774170652	0.931712408571	0.115232315263	0.020250865504	0.652449277527	-0.154858020092	-0.576678294236	0.389903936052	-0.070194944720	1.131102895804	0.026940248851	-0.151328732381	-2.056969132281	4.165570364906	5.868258523157	0.471794504118	1.620287625428	-0.171544505943	0.006265629488	0.842690302149	0.071403630140	0.404132601394	0.863937507002	0.000353337948	0.563247406643	0.137043796151	0.195308919055	0.141678237737	0.015963602292	0.956445542286	0.135407327477	0.213477835962	-0.000000033157	0.993508401342	0.008211442866	0.743460830915	0.992024152861	-0.000000000039	0.404565672219	0.361431459561	0.032120358830	0.172391446501	-0.000000001744	1.000000010412	0.000000000000	0.000000000000	0.000000000000	-43.086623692033	-20.700965272051
0.118200000000	0.613113378330	0.931720451953	0.115187203335	0.019631901500	0.653699976402	-0.153093700661	-0.576537282967	0.390390631400	-0.070248190843	1.130279484427	0.026678311770	-0.149410597432	-2.069469871927	4.172426127238	5.893872518547	0.468251371534	1.624387720080	-0.183448277874	0.006208058721	0.844080330607	0.070817604065	0.407274058900	0.865119647734	0.000350091373	0.561759932446	0.139123418509	0.193790380804	0.141962660004	0.015816923966	0.956845733652	0.135746535155	0.214359016782	-0.000000033349	0.994435775687	0.007038378114	0.748591894750	0.993163559595	-0.000000000034	0.398163152442	0.365317819707	0.027966374362	0.172873970818	-0.000000001674	1.000000010467	0.000000000000	0.000000000000	0.000000000000	-42.910432065231	-20.484536413503
0.118500000000	0.613452337060	0.931728413158	0.115142673012	0.019009176224	0.654952735550	-0.151321695676	-0.576397360998	0.390878592604	-0.070305025001	1.129443244715	0.026392372394	-0.147451384025	-2.082044175552	4.179305368333	5.919495544893	0.464532387459	1.628727004623	-0.195465179479	0.006151016929	0.845466108061	0.070226184104	0.410433797499	0.866301395814	0.000346874630	0.560227297353	0.141219641709	0.192247627291	0.142248902490	0.015671593364	0.957242247941	0.136085493885	0.215241997653	-0.000000033541	0.995363150031	0.005865313361	0.753722958586	0.994302966329	-0.000000000028	0.391760632665	0.369204179853	0.023812389894	0.173356495134	-0.000000001605	1.000000010521	0.000000000000	0.000000000000	0.000000000000	-42.732202878588	-20.265775391101
0.118800000000	0.613791042994	0.931736284963	0.115098736604	0.018382667702	0.656207561882	-0.149542002435	-0.576258581188	0.391367891723	-0.070365481536	1.128594182186	0.026082298174	-0.145451175698	-2.094691408027	4.186207197303	5.945127556387	0.460636867049	1.633307488493	-0.207597918929	0.006094499253	0.846847673572	0.069629419818	0.413611649218	0.867482754849	0.000343687443	0.558649916316	0.143332313218	0.190680881014	0.142536948472	0.015527598104	0.957635118940	0.136424199819	0.216126775821	-0.000000033733	0.996290524376	0.004692248609	0.758854022422	0.995442373063	-0.000000000022	0.385358112888	0.373090539999	0.019658405426	0.173839019451	-0.000000001535	1.000000010576	0.000000000000	0.000000000000	0.000000000000	-42.551960894950	-20.044693167189
0.119100000000	0.614129492288	0.931744060110	0.115055406397	0.017752354152	0.657464462036	-0.147754618246	-0.576120996598	0.391858601418	-0.070429595612	1.127732304825	0.025747960167	-0.143410066913	-2.107410910747	4.193130699907	5.970768520822	0.456564148287	1.638131173702	-0.219849243544	0.006038500876	0.848225065840	0.069027360313	0.416807447630	0.868663728413	0.000340529540	0.557028200474	0.145461281904	0.189090362425	0.142826781379	0.015384925915	0.958024380124	0.136762649112	0.217013349034	-0.000000033925	0.997217898721	0.003519183856	0.763985086258	0.996581779798	-0.000000000017	0.378955593111	0.376976900146	0.015504420958	0.174321543768	-0.000000001466	1.000000010630	0.000000000000	0.000000000000	0.000000000000	-42.369731316898	-19.821300375445
0.119400000000	0.614467681097	0.931751731300	0.115012694644	0.017118213996	0.658723442375	-0.145959540428	-0.575984660483	0.392350794948	-0.070497403221	1.126857623076	0.025389233022	-0.141328163050	-2.120202001833	4.200074939001	5.996418419283	0.452313591623	1.643200056106	-0.232221942747	0.005983017028	0.849598323210	0.068420054242	0.420021027834	0.869844320049	0.000337400654	0.555362557187	0.147606398024	0.187476289952	0.143118384792	0.015243564641	0.958410064662	0.137100837921	0.217901715543	-0.000000034117	0.998145273066	0.002346119104	0.769116150094	0.997721186532	-0.000000000011	0.372553073334	0.380863260292	0.011350436490	0.174804068084	-0.000000001396	1.000000010685	0.000000000000	0.000000000000	0.000000000000	-42.185539777909	-19.595607322677
0.119700000000	0.614805605582	0.931759291199	0.114970613567	0.016480225863	0.659984508976	-0.144156766301	-0.575849626289	0.392844546171	-0.070568941200	1.125970149862	0.025005994956	-0.139205580469	-2.133063976192	4.207038954911	6.022077245806	0.447884580069	1.648516125603	-0.244718849127	0.005928042979	0.850967483674	0.067807549813	0.423252226446	0.871024533267	0.000334300516	0.553653390075	0.149767513211	0.185838880015	0.143411742442	0.015103502238	0.958792205416	0.137438762407	0.218791874101	-0.000000034309	0.999072647411	0.001173054351	0.774247213930	0.998860593266	-0.000000000006	0.366150553557	0.384749620438	0.007196452022	0.175286592401	-0.000000001327	1.000000010739	0.000000000000	0.000000000000	0.000000000000	-41.999412337136	-19.367623990075
0.120000000000	0.615143261909	0.931766732434	0.114929175351	0.015838368595	0.661247667627	-0.142346293186	-0.575715947641	0.393339929541	-0.070644247241	1.125069900627	0.024598127731	-0.137042446628	-2.145996105443	4.214021765727	6.047745007004	0.443276519684	1.654081365397	-0.257342837841	0.005873574046	0.852332584876	0.067189894789	0.426500881583	0.872204371542	0.000331228864	0.551901099048	0.151944480459	0.184178347045	0.143706838212	0.014964726770	0.959170834949	0.137776418734	0.219683823961	-0.000000034501	1.000000021756	-0.000000010401	0.779378277766	1.000000000000	0.000000000000	0.359748033780	0.388635980584	0.003042467554	0.175769116717	-0.000000001257	1.000000010794	0.000000000000	0.000000000000	0.000000000000	-41.811375477285	-19.137360033985
0.120000000000	0.615143262138	0.931766732518	0.114929175337	0.015838368616	0.661247666956	-0.142346291528	-0.575715947753	0.393339929807	-0.070644248926	1.088102519762	0.044008376260	-0.052091795326	-2.337340137107	4.289754055246	6.211157468939	-0.117975921516	3.031572170858	-2.861504454022	0.005873574038	0.852332584943	0.067189894880	0.426500881281	0.872204371549	0.000331228864	0.551901099824	0.151944480181	0.184178347450	0.143706838186	0.014964726747	0.959170835010	0.137776418719	0.219683820944	-0.000000017099	0.200640815384	-0.000000000000	0.263910080705	1.000000008809	-0.000000016198	0.170351205964	0.076789401155	0.204510386786	0.017276790069	-0.000000002221	0.542621574288	0.000000000000	0.000000000000	0.000000000000	-37.356857041598	-19.685060673864
0.120100000000	0.615252067187	0.931771147897	0.114923947591	0.015604534630	0.661676614855	-0.141724672752	-0.575727607095	0.393642849426	-0.070930329701	1.087998672991	0.044298626555	-0.052463392135	-2.339336060239	4.289199055781	6.221217616874	-0.115210177345	3.026818639517	-2.860106738849	0.005857627296	0.850330092375	0.066983474475	0.426006901604	0.872596984564	0.000330211214	0.550737593333	0.151712409018	0.184248876738	0.143318155001	0.014918752194	0.957894628619	0.137885223768	0.219981082359	0.001365128370	0.200400789371	-0.000000000127	0.267508813277	1.000000008830	-0.000000016257	0.176004771954	0.076021507050	0.209758219667	0.017104022027	-0.000000002224	0.544907908364	0.000000000000	0.000000000000	0.000000000000	-37.189994131430	-19.649942921064
0.120200000000	0.615360861915	0.931775592130	0.114918682609	0.015370502104	0.662105505795	-0.141102048090	-0.575738989643	0.393945293221	-0.071216269418	1.087896111981	0.044585471849	-0.052836483076	-2.341310973046	4.288614889104	6.231275212333	-0.112440073243	3.022055696169	-2.858683339979	0.005845923539	0.848333014448	0.066777688232	0.425525495534	0.872988391397	0.000329196691	0.549595030212	0.151478691704	0.184335311708	0.142930135149	0.014872918883	0.956629367044	0.137994018496	0.220277641868	0.002730273840	0.200160763359	-0.000000000253	0.271107545849	1.000000008851	-0.000000016316	0.181658337944	0.075253612946	0.215006052548	0.016931253984	-0.000000002228	0.547194242439	0.000000000000	0.000000000000	0.000000000000	-37.023602569186	-19.614243083812
0.120300000000	0.615469646451	0.931780064880	0.114913380245	0.015136273130	0.662534336863	-0.140478417791	-0.575750094967	0.394247260257	-0.071502065526	1.087794808158	0.044868977422	-0.053211043006	-2.343265060957	4.288001636272	6.241330385548	-0.109665688791	3.017283494802	-2.857234642630	0.005838449729	0.846341334525	0.066572534205	0.425056624442	0.873378595751	0.000328185285	0.548473346120	0.151243333294	0.184437603495	0.142542776592	0.014827226381	0.955375016661	0.138102803032	0.220573507718	0.004095419310	0.199920737347	-0.000000000380	0.274706278421	1.000000008872	-0.000000016375	0.187311903934	0.074485718842	0.220253885429	0.016758485942	-0.000000002231	0.549480576515	0.000000000000	0.000000000000	0.000000000000	-36.857674919633	-19.577962896409
0.120400000000	0.615578420918	0.931784565816	0.114908040353	0.014901849780	0.662963105155	-0.139853782089	-0.575760922641	0.394548749616	-0.071787715515	1.087694733053	0.045149207770	-0.053587046004	-2.345198508763	4.287359378555	6.251383265824	-0.106887102840	3.012502184888	-2.855761025221	0.005835192873	0.844355036023	0.066368010450	0.424600249818	0.873767601322	0.000327176986	0.547372476911	0.151006338831	0.184555703384	0.142156077299	0.014781674255	0.954131543949	0.138211577499	0.220868688102	0.005460564780	0.199680711334	-0.000000000507	0.278305010993	1.000000008893	-0.000000016434	0.192965469924	0.073717824737	0.225501718310	0.016585717900	-0.000000002234	0.551766910590	0.000000000000	0.000000000000	0.000000000000	-36.692203818740	-19.541104075685
0.120500000000	0.615687185437	0.931789094614	0.114902662789	0.014667234110	0.663391807775	-0.139228141210	-0.575771472250	0.394849760395	-0.072073216913	1.087595858275	0.045426226587	-0.053964465239	-2.347111500848	4.286688197608	6.261433981340	-0.104104393821	3.007711911683	-2.854262859542	0.005836140014	0.842374102409	0.066164115031	0.424156333272	0.874155411793	0.000326171784	0.546292358640	0.150767713342	0.184689562808	0.141770035245	0.014736262074	0.952898915488	0.138320342019	0.221163191162	0.006825710250	0.199440685322	-0.000000000634	0.281903743565	1.000000008913	-0.000000016493	0.198619035914	0.072949930633	0.230749551190	0.016412949858	-0.000000002238	0.554053244666	0.000000000000	0.000000000000	0.000000000000	-36.527181967603	-19.503668322393
0.120600000000	0.615795940129	0.931793650956	0.114897247413	0.014432428156	0.663820441833	-0.138601495361	-0.575781743385	0.395150291704	-0.072358567281	1.087498155472	0.045700096743	-0.054343272838	-2.349004221435	4.285988175655	6.271482658942	-0.101317640062	3.002912816542	-2.852740510925	0.005841278237	0.840398517201	0.065960846019	0.423724836528	0.874542030834	0.000325169670	0.545232927554	0.150527461836	0.184839133352	0.141384648410	0.014690989409	0.951677097963	0.138429096710	0.221457024988	0.008190855720	0.199200659310	-0.000000000760	0.285502476137	1.000000008934	-0.000000016552	0.204272601904	0.072182036528	0.235997384071	0.016240181816	-0.000000002241	0.556339578741	0.000000000000	0.000000000000	0.000000000000	-36.362602126248	-19.465657322658
0.120700000000	0.615904685107	0.931798234531	0.114891794089	0.014197433935	0.664249004451	-0.137973844741	-0.575791735646	0.395450342669	-0.072643764221	1.087401596300	0.045970880264	-0.054723439742	-2.350876854841	4.285259395676	6.281529423927	-0.098526920119	2.998105037231	-2.851194338423	0.005850594667	0.838428263968	0.065758201487	0.423305721432	0.874927462107	0.000324170635	0.544194120099	0.150285589310	0.185004366748	0.140999914781	0.014645855829	0.950466058161	0.138537841688	0.221750197621	0.009556001190	0.198960633297	-0.000000000887	0.289101208709	1.000000008955	-0.000000016611	0.209926167894	0.071414142424	0.241245216952	0.016067413774	-0.000000002244	0.558625912817	0.000000000000	0.000000000000	0.000000000000	-36.198457107294	-19.427072749472
0.120800000000	0.616013420485	0.931802845032	0.114886302681	0.013962253448	0.664677492757	-0.137345189536	-0.575801448639	0.395749912427	-0.072928805367	1.087306152390	0.046238638311	-0.055104935561	-2.352729585737	4.284501941599	6.291574399823	-0.095732313113	2.993288708254	-2.849624694984	0.005864076467	0.836463326330	0.065556179519	0.422898949943	0.875311709260	0.000323174669	0.543175872915	0.150042100743	0.185185214877	0.140615832351	0.014600860909	0.949265762972	0.138646577066	0.222042717053	0.010921146660	0.198720607285	-0.000000001014	0.292699941281	1.000000008976	-0.000000016669	0.215579733884	0.070646248320	0.246493049833	0.015894645731	-0.000000002248	0.560912246893	0.000000000000	0.000000000000	0.000000000000	-36.034739769505	-19.387916264240
0.120900000000	0.616122146373	0.931807482160	0.114880773058	0.013726888675	0.665105903887	-0.136715529917	-0.575810881981	0.396049000130	-0.073213688389	1.087211795306	0.046503431151	-0.055487728417	-2.354562599415	4.283715898508	6.301617708163	-0.092933899079	2.988463961174	-2.848031927629	0.005881710840	0.834503687954	0.065354778201	0.422504484142	0.875694775931	0.000322181762	0.542178122836	0.149797001101	0.185381629766	0.140232399120	0.014556004222	0.948076179384	0.138755302955	0.222334591225	0.012286292129	0.198480581273	-0.000000001140	0.296298673854	1.000000008997	-0.000000016728	0.221233299875	0.069878354215	0.251740882714	0.015721877689	-0.000000002251	0.563198580968	0.000000000000	0.000000000000	0.000000000000	-35.871443011225	-19.348189518377
0.121000000000	0.616230862879	0.931812145621	0.114875205093	0.013491341579	0.665534234986	-0.136084866046	-0.575820035295	0.396347604943	-0.073498410993	1.087118496512	0.046765318138	-0.055871784794	-2.356376082070	4.282901352848	6.311659468251	-0.090131759328	2.983630924957	-2.846416377629	0.005903485028	0.832549332562	0.065153995627	0.422122286221	0.876076665747	0.000321191905	0.541200806892	0.149550295333	0.185593563593	0.139849613094	0.014511285343	0.946897274490	0.138864019461	0.222625828033	0.013651437599	0.198240555260	-0.000000001267	0.299897406426	1.000000009018	-0.000000016787	0.226886865865	0.069110460111	0.256988715595	0.015549109647	-0.000000002254	0.565484915044	0.000000000000	0.000000000000	0.000000000000	-35.708559763722	-19.307894154940
0.121100000000	0.616339570107	0.931816835128	0.114869598661	0.013255614104	0.665962483210	-0.135453198071	-0.575828908212	0.396645726043	-0.073782970916	1.087026227334	0.047024357683	-0.056257069373	-2.358170221079	4.282058392637	6.321699796930	-0.087325976803	2.978789726302	-2.844778380681	0.005929386315	0.830600243923	0.064953829896	0.421752318491	0.876457382324	0.000320205090	0.540243862305	0.149301988373	0.185820968680	0.139467472283	0.014466703850	0.945729015484	0.138972726688	0.222916435324	0.015016583069	0.198000529248	-0.000000001394	0.303496138998	1.000000009038	-0.000000016846	0.232540431855	0.068342566007	0.262236548476	0.015376341605	-0.000000002258	0.567771249119	0.000000000000	0.000000000000	0.000000000000	-35.546082984468	-19.267031810305
0.121200000000	0.616448268158	0.931821550400	0.114863953640	0.013019708174	0.666390645721	-0.134820526130	-0.575837500372	0.396943362620	-0.074067365932	1.086934958917	0.047280607232	-0.056643544868	-2.359945205291	4.281187107690	6.331738808338	-0.084516636459	2.973940489985	-2.843118267088	0.005959402019	0.828656405856	0.064754279112	0.421394543380	0.876836929265	0.000319221306	0.539307226491	0.149052085140	0.186063797496	0.139085974707	0.014422259319	0.944571369658	0.139081424739	0.223206420899	0.016381728539	0.197760503236	-0.000000001520	0.307094871570	1.000000009059	-0.000000016905	0.238193997845	0.067574671902	0.267484381357	0.015203573563	-0.000000002261	0.570057583195	0.000000000000	0.000000000000	0.000000000000	-35.384005650402	-19.225604115857
0.121300000000	0.616556957131	0.931826291159	0.114858269913	0.012783625695	0.666818719690	-0.134186850350	-0.575845811423	0.397240513877	-0.074351593843	1.086844662192	0.047534123234	-0.057031171865	-2.361701225313	4.280287589831	6.341776613674	-0.081703825626	2.969083339198	-2.841436361936	0.005993519502	0.826717802231	0.064555341386	0.421048923429	0.877215310165	0.000318240544	0.538390837056	0.148800590539	0.186322002656	0.138705118388	0.014377951331	0.943424304408	0.139190113712	0.223495792514	0.017746874009	0.197520477223	-0.000000001647	0.310693604142	1.000000009080	-0.000000016964	0.243847563835	0.066806777798	0.272732214238	0.015030805520	-0.000000002264	0.572343917270	0.000000000000	0.000000000000	0.000000000000	-35.222320751223	-19.183612699702
0.121400000000	0.616665637122	0.931831057135	0.114852547368	0.012547368554	0.667246702301	-0.133552170844	-0.575853841024	0.397537179028	-0.074635652488	1.086755307833	0.047784961122	-0.057419908652	-2.363438473800	4.279359933114	6.351813320959	-0.078887634382	2.964218395882	-2.839732985264	0.006031726161	0.824784416965	0.064357014835	0.420715421295	0.877592528605	0.000317262795	0.537494631800	0.148547509458	0.186595536922	0.138324901356	0.014333779465	0.942287787227	0.139298793703	0.223784557879	0.019112019479	0.197280451211	-0.000000001774	0.314292336714	1.000000009101	-0.000000017023	0.249501129825	0.066038883693	0.277980047119	0.014858037478	-0.000000002268	0.574630251346	0.000000000000	0.000000000000	0.000000000000	-35.061021282792	-19.141059188359
0.121500000000	0.616774308223	0.931835848063	0.114846785896	0.012310938619	0.667674590742	-0.132916487719	-0.575861588841	0.397833357300	-0.074919539735	1.086666866218	0.048033175280	-0.057809711064	-2.365157145738	4.278404234033	6.361849034801	-0.076068155913	2.959345781060	-2.838008452237	0.006074009433	0.822856234029	0.064159297582	0.420393999749	0.877968588156	0.000316288050	0.536618548713	0.148292846772	0.186884353199	0.137945321649	0.014289743304	0.941161785709	0.139407464804	0.224072724662	0.020477164949	0.197040425198	-0.000000001901	0.317891069286	1.000000009122	-0.000000017082	0.255154695815	0.065270989589	0.283227880000	0.014685269436	-0.000000002271	0.576916585422	0.000000000000	0.000000000000	0.000000000000	-34.900100240748	-19.097945208422
0.121600000000	0.616882970525	0.931840663684	0.114840985392	0.012074337738	0.668102382216	-0.132279801067	-0.575869054549	0.398129047933	-0.075203253484	1.086579307398	0.048278819023	-0.058200532325	-2.366857438707	4.277420591727	6.371883856177	-0.073245486857	2.954465615147	-2.836263073308	0.006120356796	0.820933237438	0.063962187754	0.420084621678	0.878343492380	0.000315316299	0.535762525976	0.148036607339	0.187188404538	0.137566377307	0.014245842430	0.940046267550	0.139516127106	0.224360300485	0.021842310419	0.196800399186	-0.000000002027	0.321489801858	1.000000009142	-0.000000017141	0.260808261805	0.064503095485	0.288475712881	0.014512501394	-0.000000002275	0.579202919497	0.000000000000	0.000000000000	0.000000000000	-34.739550614455	-19.054272388147
0.121700000000	0.616991624113	0.931845503743	0.114835145757	0.011837567738	0.668530073933	-0.131642110974	-0.575876237835	0.398424250176	-0.075486791665	1.086492601058	0.048521944576	-0.058592322906	-2.368539553136	4.276409108165	6.381917882230	-0.070419727623	2.949578018244	-2.834497154377	0.006170755762	0.819015411260	0.063765683485	0.419787250082	0.878717244826	0.000314347533	0.534926501961	0.147778796003	0.187507644134	0.137188066378	0.014202076429	0.938941200541	0.139624780694	0.224647292929	0.023207455888	0.196560373174	-0.000000002154	0.325088534430	1.000000009163	-0.000000017200	0.266461827795	0.063735201380	0.293723545762	0.014339733352	-0.000000002278	0.581489253573	0.000000000000	0.000000000000	0.000000000000	-34.579365381454	-19.010042358924
0.121800000000	0.617100269072	0.931850367991	0.114829266897	0.011600630426	0.668957663113	-0.131003417514	-0.575883138395	0.398718963293	-0.075770152240	1.086406716489	0.048762603052	-0.058985030404	-2.370203692521	4.275369888309	6.391951206083	-0.067590982678	2.944683110403	-2.832710996936	0.006225193884	0.817102739609	0.063569782916	0.419501848074	0.879089849031	0.000313381744	0.534110415225	0.147519417595	0.187842025326	0.136810386917	0.014158444885	0.937846552574	0.139733425654	0.224933709533	0.024572601358	0.196320347161	-0.000000002281	0.328687267002	1.000000009184	-0.000000017259	0.272115393785	0.062967307276	0.298971378642	0.014166965310	-0.000000002281	0.583775587648	0.000000000000	0.000000000000	0.000000000000	-34.419537502613	-18.965256756584
0.121900000000	0.617208905483	0.931855256183	0.114823348722	0.011363527591	0.669385146989	-0.130363720753	-0.575889755936	0.399013186558	-0.076053333200	1.086321622561	0.049000844441	-0.059378599436	-2.371850063606	4.274303040238	6.401983916697	-0.064759360773	2.939781011844	-2.830904898198	0.006283658755	0.815195206651	0.063374484190	0.419228378883	0.879461308524	0.000312418921	0.533314204520	0.147258476927	0.188191501596	0.136433336984	0.014114947386	0.936762291641	0.139842062064	0.225219557793	0.025937746828	0.196080321149	-0.000000002407	0.332285999575	1.000000009205	-0.000000017318	0.277768959775	0.062199413171	0.304219211523	0.013994197267	-0.000000002285	0.586061921724	0.000000000000	0.000000000000	0.000000000000	-34.260059918235	-18.919917222455
0.122000000000	0.617317533422	0.931860168081	0.114817391150	0.011126260999	0.669812522804	-0.129723020748	-0.575896090175	0.399306919259	-0.076336332565	1.086237287711	0.049236717603	-0.059772971574	-2.373478876507	4.273208675238	6.412016098763	-0.061924975107	2.934871843124	-2.829079151208	0.006346138001	0.813292796598	0.063179785460	0.418966805847	0.879831626821	0.000311459056	0.532537808781	0.146995978800	0.188556026568	0.136056914644	0.014071583519	0.935688385831	0.139950690003	0.225504845167	0.027302892298	0.195840295137	-0.000000002534	0.335884732147	1.000000009226	-0.000000017376	0.283422525765	0.061431519067	0.309467044404	0.013821429225	-0.000000002288	0.588348255799	0.000000000000	0.000000000000	0.000000000000	-34.100925545424	-18.874025404101
0.122100000000	0.617426152965	0.931865103449	0.114811394103	0.010888832394	0.670239787811	-0.129081317548	-0.575902140842	0.399600160695	-0.076619148385	1.086153679927	0.049470270269	-0.060168085320	-2.375090344761	4.272086907818	6.422047832666	-0.059087943403	2.929955725232	-2.827234044931	0.006412619292	0.811395493712	0.062985684881	0.418717092419	0.880200807428	0.000310502140	0.531781167133	0.146731927998	0.188935554010	0.135681117971	0.014028352875	0.934624803330	0.140059309546	0.225789579072	0.028668037768	0.195600269124	-0.000000002661	0.339483464719	1.000000009247	-0.000000017435	0.289076091755	0.060663624963	0.314714877285	0.013648661183	-0.000000002291	0.590634589875	0.000000000000	0.000000000000	0.000000000000	-33.942127277085	-18.827582955627
0.122200000000	0.617534764181	0.931870062059	0.114805357511	0.010651243501	0.670666939276	-0.128438611194	-0.575907907680	0.399892910177	-0.076901778738	1.086070766758	0.049701549056	-0.060563876140	-2.376684685289	4.270937855659	6.432079194507	-0.056248387854	2.925032779592	-2.825369864307	0.006483090331	0.809503282302	0.062792180617	0.418479202165	0.880568853841	0.000309548163	0.531044218888	0.146466329292	0.189330037833	0.135305945040	0.013985255043	0.933571512424	0.140167920762	0.226073766885	0.030033183238	0.195360243112	-0.000000002788	0.343082197291	1.000000009267	-0.000000017494	0.294729657745	0.059895730858	0.319962710166	0.013475893141	-0.000000002295	0.592920923951	0.000000000000	0.000000000000	0.000000000000	-33.783657982980	-18.780591537445
0.122300000000	0.617643367140	0.931875043685	0.114799281308	0.010413496021	0.671093974477	-0.127794901719	-0.575913390440	0.400185167028	-0.077184221731	1.085988515332	0.049930599491	-0.060960276561	-2.378262118234	4.269761639463	6.442110256238	-0.053406434939	2.920103127951	-2.823486890266	0.006557538861	0.807616146726	0.062599270835	0.418253098762	0.880935769545	0.000308597117	0.530326903544	0.146199187436	0.189739432086	0.134931393936	0.013942289617	0.932528481493	0.140276523721	0.226357415945	0.031398328708	0.195120217100	-0.000000002914	0.346680929863	1.000000009288	-0.000000017553	0.300383223736	0.059127836754	0.325210543047	0.013303125099	-0.000000002298	0.595207258026	0.000000000000	0.000000000000	0.000000000000	-33.625510513337	-18.733052815337
0.122400000000	0.617751961905	0.931880048106	0.114793165437	0.010175591633	0.671520890703	-0.127150189151	-0.575918588891	0.400476930583	-0.077466475499	1.085906892393	0.050157466060	-0.061357216366	-2.379822866660	4.268558382681	6.452141085892	-0.050562215052	2.915166892133	-2.821585399701	0.006635952663	0.805734071391	0.062406953709	0.418038745997	0.881301558011	0.000307648993	0.529629160784	0.145930507173	0.190163690962	0.134557462750	0.013899456189	0.931495679019	0.140385118486	0.226640533554	0.032763474178	0.194880191087	-0.000000003041	0.350279662435	1.000000009309	-0.000000017612	0.306036789726	0.058359942649	0.330458375928	0.013130357057	-0.000000002301	0.597493592102	0.000000000000	0.000000000000	0.000000000000	-33.467677705577	-18.684968458686
0.122500000000	0.617860548538	0.931885075107	0.114787009849	0.009937531996	0.671947685256	-0.126504473508	-0.575923502812	0.400768200191	-0.077748538203	1.085825864364	0.050382192270	-0.061754622877	-2.381367156075	4.267328211105	6.462171747971	-0.047715861911	2.910224193619	-2.819665665384	0.006718319554	0.803857040750	0.062215227418	0.417836107771	0.881666222705	0.000306703781	0.528950930478	0.145660293228	0.190602768795	0.134184149575	0.013856754353	0.930473073577	0.140493705120	0.226923126975	0.034128619648	0.194640165075	-0.000000003168	0.353878395007	1.000000009330	-0.000000017671	0.311690355716	0.057592048545	0.335706208809	0.012957589014	-0.000000002305	0.599779926177	0.000000000000	0.000000000000	0.000000000000	-33.310152394749	-18.636340137682
0.122600000000	0.617969127097	0.931890124475	0.114780814500	0.009699318743	0.672374355452	-0.125857754804	-0.575928131997	0.401058975210	-0.078030408033	1.085745397433	0.050604820741	-0.062152421382	-2.382895213758	4.266071252285	6.472202303979	-0.044867511730	2.905275152946	-2.817727955810	0.006804627391	0.801985039305	0.062024090147	0.417645148094	0.882029767078	0.000305761473	0.528292152680	0.145388550312	0.191056620056	0.133811452514	0.013814183705	0.929460633840	0.140602283678	0.227205203438	0.035493765117	0.194400139063	-0.000000003294	0.357477127579	1.000000009351	-0.000000017730	0.317343921706	0.056824154441	0.340954041690	0.012784820972	-0.000000002308	0.602066260253	0.000000000000	0.000000000000	0.000000000000	-33.152927428291	-18.587169519331
0.122700000000	0.618077697635	0.931895196002	0.114774579354	0.009460953487	0.672800898618	-0.125210033048	-0.575932476252	0.401349255014	-0.078312083204	1.085665457672	0.050825393325	-0.062550535676	-2.384407267843	4.264787634761	6.482232813149	-0.042017302087	2.900319888868	-2.815772534980	0.006894864065	0.800118051606	0.061833540087	0.417465831088	0.882392194572	0.000304822060	0.527652767628	0.145115283124	0.191525199360	0.133439369674	0.013771743843	0.928458328576	0.140710854217	0.227486770134	0.036858910587	0.194160113050	-0.000000003421	0.361075860151	1.000000009372	-0.000000017789	0.322997487696	0.056056260336	0.346201874571	0.012612052930	-0.000000002312	0.604352594328	0.000000000000	0.000000000000	0.000000000000	-32.995995685717	-18.537458262099
0.122800000000	0.618186260205	0.931900289486	0.114768304385	0.009222437816	0.673227312094	-0.124561308241	-0.575936535400	0.401639038984	-0.078593561958	1.085586011190	0.051043951251	-0.062948888782	-2.385903546149	4.263477487079	6.492263333373	-0.039165370479	2.895358517285	-2.813799662094	0.006989017506	0.798256062249	0.061643575433	0.417298120984	0.882753508619	0.000303885533	0.527032715744	0.144840496346	0.192008461460	0.133067899168	0.013729434365	0.927466126651	0.140819416786	0.227767834219	0.038224056057	0.193920087038	-0.000000003548	0.364674592723	1.000000009392	-0.000000017848	0.328651053686	0.055288366232	0.351449707452	0.012439284888	-0.000000002315	0.606638928404	0.000000000000	0.000000000000	0.000000000000	-32.839350103735	-18.487208009024
0.122900000000	0.618294814853	0.931905404727	0.114761989571	0.008983773296	0.673653593235	-0.123911580380	-0.575940309274	0.401928326517	-0.078874842563	1.085507024320	0.051260535314	-0.063347403825	-2.387384274737	4.262140936579	6.502293922356	-0.036311852531	2.890391149902	-2.811809591160	0.007087075682	0.796399055879	0.061454194387	0.417141982123	0.883113712639	0.000302951883	0.526431937632	0.144564194646	0.192506361246	0.132697039114	0.013687254869	0.926483997025	0.140927971434	0.228048402816	0.039589201527	0.193680061026	-0.000000003674	0.368273325296	1.000000009413	-0.000000017907	0.334304619676	0.054520472128	0.356697540333	0.012266516846	-0.000000002318	0.608925262480	0.000000000000	0.000000000000	0.000000000000	-32.682983707153	-18.436420379199
0.123000000000	0.618403361624	0.931910541529	0.114755634901	0.008744961471	0.674079739406	-0.123260849453	-0.575943797722	0.402217117018	-0.079155923311	1.085428463850	0.051475186089	-0.063746005082	-2.388849676171	4.260778107947	6.512324638985	-0.033456879854	2.885417892625	-2.809802570516	0.007189026596	0.794547017186	0.061265395156	0.416997378957	0.883472810042	0.000302021101	0.525850374080	0.144286382680	0.193018853749	0.132326787637	0.013645204957	0.925511908755	0.141036518205	0.228328483014	0.040954346997	0.193440035013	-0.000000003801	0.371872057868	1.000000009434	-0.000000017966	0.339958185666	0.053752578023	0.361945373214	0.012093748803	-0.000000002322	0.611211596555	0.000000000000	0.000000000000	0.000000000000	-32.526889645652	-18.385096957570
0.123100000000	0.618511900559	0.931915699701	0.114749240369	0.008506003864	0.674505747985	-0.122609115445	-0.575947000605	0.402505409903	-0.079436802520	1.085350297281	0.051687944179	-0.064144619202	-2.390299967511	4.259389121548	6.522355544931	-0.030600577560	2.880438843694	-2.807778842266	0.007294858288	0.792699930909	0.061077175952	0.416864276044	0.883830804228	0.000301093178	0.525287966057	0.144007065085	0.193545894137	0.131957142868	0.013603284230	0.924549830991	0.141145057140	0.228608081867	0.042319492467	0.193200009001	-0.000000003928	0.375470790440	1.000000009455	-0.000000018025	0.345611751656	0.052984683919	0.367193206095	0.011920980761	-0.000000002325	0.613497930631	0.000000000000	0.000000000000	0.000000000000	-32.371061236180	-18.333239283111
0.123200000000	0.618620431695	0.931920879056	0.114742805979	0.008266901975	0.674931616362	-0.121956378335	-0.575949917797	0.402793204597	-0.079717478531	1.085272493124	0.051898850500	-0.064543176570	-2.391735358057	4.257974091550	6.532386706430	-0.027743061474	2.875454091593	-2.805738641644	0.007404558838	0.790857781834	0.060889534994	0.416742638056	0.884187698587	0.000300168106	0.524744654713	0.143726246489	0.194087437717	0.131588102943	0.013561492292	0.923597732979	0.141253588277	0.228887206398	0.043684637937	0.192959982989	-0.000000004055	0.379069523012	1.000000009476	-0.000000018083	0.351265317646	0.052216789814	0.372441038975	0.011748212719	-0.000000002328	0.615784264706	0.000000000000	0.000000000000	0.000000000000	-32.215492010212	-18.280848835555
0.123300000000	0.618728955068	0.931926079411	0.114736331738	0.008027657283	0.675357341939	-0.121302638093	-0.575952549181	0.403080500534	-0.079997949707	1.085195021226	0.052107946579	-0.064941612791	-2.393156046906	4.256533123900	6.542418196223	-0.024884435115	2.870463712785	-2.803682196321	0.007518116358	0.789020554791	0.060702470506	0.416632429768	0.884543496496	0.000299245875	0.524220381380	0.143443931502	0.194643439931	0.131219666002	0.013519828747	0.922655584059	0.141362111650	0.229165863598	0.045049783407	0.192719956976	-0.000000004181	0.382668255584	1.000000009497	-0.000000018142	0.356918883636	0.051448895710	0.377688871856	0.011575444677	-0.000000002332	0.618070598782	0.000000000000	0.000000000000	0.000000000000	-32.060175764646	-18.227927021014
0.123400000000	0.618837470710	0.931931300586	0.114729817662	0.007788271249	0.675782922125	-0.120647894682	-0.575954894650	0.403367297154	-0.080278214436	1.085117853097	0.052315274872	-0.065339870233	-2.394562220395	4.255066314216	6.552450095573	-0.022024786548	2.865467769356	-2.801609725684	0.007635518999	0.787188234660	0.060515980715	0.416533616066	0.884898201326	0.000298326478	0.523715087568	0.143160124722	0.195213856360	0.130851830195	0.013478293200	0.921723353666	0.141470627291	0.229444060426	0.046414928876	0.192479930964	-0.000000004308	0.386266988156	1.000000009517	-0.000000018201	0.362572449626	0.050681001606	0.382936704737	0.011402676635	-0.000000002335	0.620356932857	0.000000000000	0.000000000000	0.000000000000	-31.905106614475	-18.174475156970
0.123500000000	0.618945978648	0.931936542408	0.114723263772	0.007548745317	0.676208354343	-0.119992148057	-0.575956954106	0.403653593903	-0.080558271125	1.085040962253	0.052520879076	-0.065737899585	-2.395954049552	4.253573745675	6.562482496285	-0.019164185232	2.860466306669	-2.799521440121	0.007756754949	0.785360806366	0.060330063856	0.416446161945	0.885251816434	0.000297409905	0.523228714970	0.142874830731	0.195798642721	0.130484593673	0.013436885259	0.920801011328	0.141579135230	0.229721803811	0.047780074346	0.192239904952	-0.000000004435	0.389865720728	1.000000009538	-0.000000018260	0.368226015616	0.049913107501	0.388184537618	0.011229908593	-0.000000002338	0.622643266933	0.000000000000	0.000000000000	0.000000000000	-31.750279044940	-18.120494457284
0.123600000000	0.619054478911	0.931941804706	0.114716670091	0.007309080912	0.676633636018	-0.119335398163	-0.575958727457	0.403939390232	-0.080838118203	1.084964324532	0.052724804429	-0.066135661321	-2.397331687670	4.252055487025	6.572515502622	-0.016302679039	2.855459351142	-2.797417540344	0.007881812430	0.783538254881	0.060144718170	0.416370032505	0.885604345167	0.000296496148	0.522761205456	0.142588054099	0.196397754866	0.130117954597	0.013395604531	0.919888526667	0.141687635492	0.229999100651	0.049145219816	0.191999878939	-0.000000004561	0.393464453300	1.000000009559	-0.000000018319	0.373879581606	0.049145213397	0.393432370499	0.011057140550	-0.000000002342	0.624929601009	0.000000000000	0.000000000000	0.000000000000	-31.595687960416	-18.065986017957
0.123700000000	0.619162971521	0.931947087315	0.114710036649	0.007069279448	0.677058764586	-0.118677644933	-0.575960214613	0.404224685591	-0.081117754119	1.084887918381	0.052927097978	-0.066533127029	-2.398695268144	4.250511590802	6.582549233012	-0.013440291585	2.850446908291	-2.795298216807	0.008010679702	0.781720565220	0.059959941902	0.416305192955	0.885955790864	0.000295585198	0.522312501075	0.142299799381	0.197011148784	0.129751911130	0.013354450625	0.918985869398	0.141796128102	0.230275957814	0.050510365286	0.191759852927	-0.000000004688	0.397063185872	1.000000009580	-0.000000018378	0.379533147596	0.048377319292	0.398680203380	0.010884372508	-0.000000002345	0.627215935084	0.000000000000	0.000000000000	0.000000000000	-31.441328727206	-18.010950804448
0.123800000000	0.619271456501	0.931952390073	0.114703363476	0.006829342323	0.677483737483	-0.118018888288	-0.575961415486	0.404509479430	-0.081397177338	1.084811725091	0.053127808798	-0.066930280490	-2.400044902702	4.248942091884	6.592583821452	-0.010577020060	2.845428961150	-2.793163649247	0.008143345061	0.779907722449	0.059775733301	0.416251608610	0.886306156851	0.000294677046	0.521882544053	0.142010071118	0.197638780599	0.129386461443	0.013313423152	0.918093009330	0.141904613083	0.230552382141	0.051875510756	0.191519826915	-0.000000004815	0.400661918444	1.000000009601	-0.000000018437	0.385186713587	0.047609425188	0.403928036261	0.010711604466	-0.000000002348	0.629502269160	0.000000000000	0.000000000000	0.000000000000	-31.287197207513	-17.955389641309
0.123900000000	0.619379933873	0.931957712826	0.114696650604	0.006589270929	0.677908552151	-0.117359128135	-0.575962329986	0.404793771198	-0.081676386346	1.084735728964	0.053326988149	-0.067327118469	-2.401380680132	4.247347006462	6.602619418511	-0.007712833670	2.840405469163	-2.791014006377	0.008279796838	0.778099711677	0.059592090625	0.416209244892	0.886655446446	0.000293771684	0.521471276795	0.141718873836	0.198280606569	0.129021603711	0.013272521723	0.917209916364	0.142013090454	0.230828380443	0.053240656226	0.191279800902	-0.000000004942	0.404260651017	1.000000009622	-0.000000018496	0.390840279577	0.046841531084	0.409175869142	0.010538836424	-0.000000002352	0.631788603235	0.000000000000	0.000000000000	0.000000000000	-31.133289782367	-17.899303204790
0.124000000000	0.619488403653	0.931963055421	0.114689898063	0.006349066647	0.678333206031	-0.116698364365	-0.575962958020	0.405077560337	-0.081955379643	1.084659917413	0.053524689567	-0.067723651153	-2.402702665592	4.245726331488	6.612656191884	-0.004847672797	2.835376367639	-2.788849445770	0.008420023401	0.776296518058	0.059409012134	0.416178067329	0.887003662956	0.000292869104	0.521078641883	0.141426212049	0.198936583086	0.128657336116	0.013231745952	0.916336560493	0.142121560235	0.231103959504	0.054605801696	0.191039774890	-0.000000005068	0.407859383589	1.000000009642	-0.000000018555	0.396493845567	0.046073636979	0.414423702023	0.010366068382	-0.000000002355	0.634074937311	0.000000000000	0.000000000000	0.000000000000	-30.979603361993	-17.842692018853
0.124100000000	0.619596865862	0.931968417716	0.114683105883	0.006108730854	0.678757696564	-0.116036596851	-0.575963299485	0.405360846282	-0.082234155743	1.084584280967	0.053720968879	-0.068119902227	-2.404010900531	4.244080044630	6.622694326463	-0.001981448913	2.830341567776	-2.786670113928	0.008564013152	0.774498126793	0.059226496096	0.416158041554	0.887350809677	0.000291969296	0.520704582074	0.141132090256	0.199606666678	0.128293656844	0.013191095451	0.915472911804	0.142230022443	0.231379126080	0.055970947166	0.190799748878	-0.000000005195	0.411458116161	1.000000009663	-0.000000018614	0.402147411557	0.045305742875	0.419671534904	0.010193300340	-0.000000002359	0.636361271386	0.000000000000	0.000000000000	0.000000000000	-30.826135383087	-17.785556454782
0.124200000000	0.619705320515	0.931973799570	0.114676274091	0.005868264925	0.679182021185	-0.115373825447	-0.575963354270	0.405643628457	-0.082512713177	1.084508813216	0.053915884143	-0.068515908589	-2.405305403205	4.242408104728	6.632734023942	0.000885954768	2.825300957254	-2.784476146532	0.008711754532	0.772704523129	0.059044540782	0.416149133308	0.887696889896	0.000291072252	0.520349040302	0.140836512943	0.200290814005	0.127930564089	0.013150569837	0.914618940473	0.142338477096	0.231653886902	0.057336092635	0.190559722865	-0.000000005322	0.415056848733	1.000000009684	-0.000000018673	0.407800977547	0.044537848771	0.424919367785	0.010020532297	-0.000000002362	0.638647605462	0.000000000000	0.000000000000	0.000000000000	-30.672883793346	-17.727896734343
0.124300000000	0.619813767630	0.931979200849	0.114669402708	0.005627670231	0.679606177328	-0.114710049987	-0.575963122250	0.405925906275	-0.082791050489	1.084433510356	0.054109495247	-0.068911718311	-2.406586172131	4.240710454661	6.642775500140	0.003754679037	2.820254403569	-2.782267669598	0.008863236013	0.770915692358	0.058863144470	0.416151308435	0.888041906889	0.000290177964	0.520011959677	0.140539484580	0.200988981860	0.127568056049	0.013110168726	0.913774616770	0.142446924211	0.231928248674	0.058701238105	0.190319696853	-0.000000005448	0.418655581305	1.000000009705	-0.000000018732	0.413454543537	0.043769954666	0.430167200666	0.009847764255	-0.000000002365	0.640933939538	0.000000000000	0.000000000000	0.000000000000	-30.519846974057	-17.669712950266
0.124400000000	0.619922207223	0.931984621427	0.114662491752	0.005386948148	0.680030162417	-0.114045270281	-0.575962603286	0.406207679135	-0.083069166232	1.084358369572	0.054301862417	-0.069307383245	-2.407853198472	4.238987031616	6.652818975351	0.006624873435	2.815201765761	-2.780044803369	0.009018446105	0.769131619815	0.058682305442	0.416164532886	0.888385863923	0.000289286424	0.519693283481	0.140241009627	0.201701127169	0.127206130927	0.013069891734	0.912939911056	0.142555363804	0.232202218074	0.060066383575	0.190079670841	-0.000000005575	0.422254313877	1.000000009726	-0.000000018790	0.419108109527	0.043002060562	0.435415033547	0.009674996213	-0.000000002369	0.643220273613	0.000000000000	0.000000000000	0.000000000000	-30.367023473800	-17.611005139795
0.124500000000	0.620030639309	0.931990061182	0.114655541234	0.005146100050	0.680453973873	-0.113379486118	-0.575961797222	0.406488946421	-0.083347058974	1.084283388240	0.054493045502	-0.069702955385	-2.409106472133	4.237237772117	6.662864669603	0.009496688745	2.810142900179	-2.777807664246	0.009177373354	0.767352290883	0.058502021986	0.416188772713	0.888728764255	0.000288397622	0.519392955172	0.139941092527	0.202427206992	0.126844786932	0.013029738481	0.912114793783	0.142663795890	0.232475801755	0.061431529045	0.189839644828	-0.000000005702	0.425853046449	1.000000009747	-0.000000018849	0.424761675517	0.042234166457	0.440662866427	0.009502228171	-0.000000002372	0.645506607689	0.000000000000	0.000000000000	0.000000000000	-30.214411878213	-17.551773320765
0.124600000000	0.620139063906	0.931995519999	0.114648551162	0.004905127313	0.680877609108	-0.112712697266	-0.575960703889	0.406769707503	-0.083624727293	1.084208563899	0.054683103949	-0.070098486750	-2.410345981966	4.235462612186	6.672912802489	0.012370276739	2.805077660729	-2.775556364915	0.009340006339	0.765577690989	0.058322292396	0.416223994076	0.889070611130	0.000287511550	0.519110918384	0.139639737710	0.203167178518	0.126484022278	0.012989708587	0.911299235492	0.142772220487	0.232749006347	0.062796674515	0.189599618816	-0.000000005828	0.429451779021	1.000000009767	-0.000000018908	0.430415241507	0.041466272353	0.445910699308	0.009329460129	-0.000000002375	0.647792941764	0.000000000000	0.000000000000	0.000000000000	-30.062010805401	-17.492017492716
0.124700000000	0.620247481027	0.932000997768	0.114641521537	0.004664031313	0.681301065530	-0.112044903469	-0.575959323102	0.407049961735	-0.083902169778	1.084133894250	0.054872096806	-0.070494029386	-2.411571715779	4.233661487349	6.682963593159	0.015245790142	2.800005898925	-2.773291014406	0.009506333676	0.763807805604	0.058143114969	0.416270163238	0.889411407785	0.000286628201	0.518847116920	0.139336949595	0.203920999070	0.126123835187	0.012949801672	0.910493206816	0.142880637608	0.233021838456	0.064161819985	0.189359592804	-0.000000005955	0.433050511593	1.000000009788	-0.000000018967	0.436068807497	0.040698378249	0.451158532189	0.009156692086	-0.000000002379	0.650079275840	0.000000000000	0.000000000000	0.000000000000	-29.909818905356	-17.431737636912
0.124800000000	0.620355890689	0.932006494385	0.114634452354	0.004422813429	0.681724340538	-0.111376104451	-0.575957654661	0.407329708460	-0.084179385031	1.084059377150	0.055060082729	-0.070889635356	-2.412783660362	4.231834332644	6.693017260300	0.018123382601	2.794927463958	-2.771011718155	0.009676344016	0.762042620244	0.057964488010	0.416327246564	0.889751157447	0.000285747565	0.518601494757	0.139032732583	0.204688626100	0.125764223884	0.012910017359	0.909696678480	0.142989047271	0.233294304663	0.065526965455	0.189119566791	-0.000000006082	0.436649244165	1.000000009809	-0.000000019026	0.441722373487	0.039930484144	0.456406365070	0.008983924044	-0.000000002382	0.652365609915	0.000000000000	0.000000000000	0.000000000000	-29.757834859375	-17.370933716346
0.124900000000	0.620464292908	0.932012009753	0.114627343606	0.004181475041	0.682147431526	-0.110706299914	-0.575955698351	0.407608947001	-0.084456371660	1.083985010615	0.055247119984	-0.071285356739	-2.413981801495	4.229981082620	6.703074022121	0.021003208659	2.789842202749	-2.768718578066	0.009850026043	0.760282120469	0.057786409827	0.416395210525	0.890089863332	0.000284869634	0.518373996047	0.138727091065	0.205470017192	0.125405186600	0.012870355271	0.908909621296	0.143097449489	0.233566411529	0.066892110925	0.188879540779	-0.000000006209	0.440247976738	1.000000009830	-0.000000019085	0.447375939477	0.039162590040	0.461654197951	0.008811156002	-0.000000002385	0.654651943991	0.000000000000	0.000000000000	0.000000000000	-29.606057379471	-17.309605675754
0.125000000000	0.620572687697	0.932017543779	0.114620195277	0.003940017530	0.682570335882	-0.110035489536	-0.575953453940	0.407887676668	-0.084733128288	1.083910792809	0.055433266448	-0.071681245626	-2.415166123970	4.228101671352	6.713134096338	0.023885423718	2.784749960014	-2.766411692571	0.010027368476	0.758526291885	0.057608878735	0.416474021693	0.890427528647	0.000283994401	0.518164565109	0.138420029418	0.206265130062	0.125046721571	0.012830815033	0.908132006166	0.143205844278	0.233838165589	0.068257256395	0.188639514767	-0.000000006335	0.443846709310	1.000000009851	-0.000000019144	0.453029505467	0.038394695935	0.466902030832	0.008638387960	-0.000000002389	0.656938278067	0.000000000000	0.000000000000	0.000000000000	-29.454485207784	-17.247753441638
0.125100000000	0.620681075071	0.932023096378	0.114613007349	0.003698442277	0.682993050986	-0.109363672977	-0.575950921182	0.408165896755	-0.085009653544	1.083836722050	0.055618579613	-0.072077354113	-2.416336611609	4.226196032441	6.723197700160	0.026770184013	2.779650578322	-2.764091156687	0.010208360072	0.756775120141	0.057431893052	0.416563646742	0.890764156588	0.000283121856	0.517973146436	0.138111552004	0.207073922551	0.124688827039	0.012791396270	0.907363804084	0.143314231652	0.234109573361	0.069622401864	0.188399488754	-0.000000006462	0.447445441882	1.000000009872	-0.000000019203	0.458683071457	0.037626801831	0.472149863713	0.008465619918	-0.000000002392	0.659224612142	0.000000000000	0.000000000000	0.000000000000	-29.303117115982	-17.185376922285
0.125200000000	0.620789455046	0.932028667469	0.114605779797	0.003456750669	0.683415574212	-0.108690849871	-0.575948099813	0.408443606540	-0.085285946067	1.083762796800	0.055803116592	-0.072473734300	-2.417493247280	4.224264099028	6.733265050266	0.029657646573	2.774543898154	-2.761757062081	0.010392989618	0.755028590931	0.057255451103	0.416664052452	0.891099750343	0.000282251991	0.517799684692	0.137801663172	0.207896352635	0.124331501251	0.012752098610	0.906604986130	0.143422611627	0.234380641338	0.070987547334	0.188159462742	-0.000000006589	0.451044174454	1.000000009892	-0.000000019262	0.464336637447	0.036858907727	0.477397696594	0.008292851876	-0.000000002395	0.661510946218	0.000000000000	0.000000000000	0.000000000000	-29.151951904648	-17.122476007792
0.125300000000	0.620897827635	0.932034256977	0.114598512592	0.003214944090	0.683837902927	-0.108017019835	-0.575944989557	0.408720805286	-0.085562004507	1.083689015664	0.055986934114	-0.072870438278	-2.418636012920	4.222305803800	6.743336362798	0.032547969192	2.769429757963	-2.759409497125	0.010581245938	0.753286689990	0.057079551218	0.416775205701	0.891434313089	0.000281384799	0.517644124708	0.137490367259	0.208732378416	0.123974742461	0.012712921679	0.905855523474	0.143530984216	0.234651375995	0.072352692804	0.187919436730	-0.000000006715	0.454642907026	1.000000009913	-0.000000019321	0.469990203438	0.036091013622	0.482645529475	0.008120083833	-0.000000002399	0.663797280293	0.000000000000	0.000000000000	0.000000000000	-29.000988402669	-17.059050570105
0.125400000000	0.621006192854	0.932039864834	0.114591205697	0.002973023929	0.684260034492	-0.107342182459	-0.575941590119	0.408997492238	-0.085837827521	1.083615377390	0.056170088537	-0.073267518129	-2.419764889553	4.220321079002	6.753411853334	0.035441310395	2.764307994236	-2.757048546952	0.010773117890	0.751549403101	0.056904191731	0.416897073471	0.891767847993	0.000280520271	0.517506411487	0.137177668588	0.209581958125	0.123618548926	0.012673865107	0.905115387375	0.143639349435	0.234921783785	0.073717838274	0.187679410717	-0.000000006842	0.458241639598	1.000000009934	-0.000000019380	0.475643769428	0.035323119518	0.487893362356	0.007947315791	-0.000000002402	0.666083614369	0.000000000000	0.000000000000	0.000000000000	-28.850225466601	-16.995100463048
0.125500000000	0.621114550715	0.932045490975	0.114583859074	0.002730991576	0.684681966260	-0.106666337317	-0.575937901189	0.409273666625	-0.086113413773	1.083541880860	0.056352635840	-0.073665025917	-2.420879857310	4.218309856446	6.763491736878	0.038337829399	2.759178441549	-2.754674293519	0.010968594366	0.749816716089	0.056729370982	0.417029622845	0.892100358213	0.000279658399	0.517386490201	0.136863571469	0.210445050122	0.123262918910	0.012634928525	0.904384549181	0.143747707297	0.235191871142	0.075082983744	0.187439384705	-0.000000006969	0.461840372170	1.000000009955	-0.000000019439	0.481297335418	0.034555225413	0.493141195237	0.007774547749	-0.000000002406	0.668369948444	0.000000000000	0.000000000000	0.000000000000	-28.699661980029	-16.930625522373
0.125600000000	0.621222901235	0.932051135343	0.114576472676	0.002488848422	0.685103695578	-0.105989483959	-0.575933922442	0.409549327661	-0.086388761939	1.083468525092	0.056534631633	-0.074063013678	-2.421980895456	4.216272067524	6.773576227839	0.041237686083	2.754040932634	-2.752286815661	0.011167664293	0.748088614820	0.056555087316	0.417172821006	0.892431846897	0.000278799174	0.517284306189	0.136548080196	0.211321612894	0.122907850681	0.012596111563	0.903662980325	0.143856057816	0.235461644482	0.076448129214	0.187199358693	-0.000000007096	0.465439104742	1.000000009976	-0.000000019497	0.486950901408	0.033787331309	0.498389028118	0.007601779707	-0.000000002409	0.670656282520	0.000000000000	0.000000000000	0.000000000000	-28.549296852914	-16.865625565806
0.125700000000	0.621331244425	0.932056797885	0.114569046453	0.002246595862	0.685525219786	-0.105311621911	-0.575929653535	0.409824474541	-0.086663870698	1.083395309232	0.056716131154	-0.074461533414	-2.423067982408	4.214207643221	6.783665540012	0.044141040945	2.748895298433	-2.749886189147	0.011370316630	0.746365085208	0.056381339083	0.417326635241	0.892762317184	0.000277942589	0.517199804958	0.136231199055	0.212211605057	0.122553342514	0.012557413855	0.902950652332	0.143964401006	0.235731110201	0.077813274684	0.186959332680	-0.000000007222	0.469037837314	1.000000009997	-0.000000019556	0.492604467398	0.033019437205	0.503636860999	0.007429011665	-0.000000002412	0.672942616596	0.000000000000	0.000000000000	0.000000000000	-28.399129020919	-16.800100393103
0.125800000000	0.621439580301	0.932062478554	0.114561580350	0.002004235292	0.685946536216	-0.104632750683	-0.575925094111	0.410099106444	-0.086938738741	1.083322232553	0.056897189273	-0.074860637085	-2.424141095762	4.212116514129	6.793759886559	0.047048055067	2.743741368164	-2.747472486739	0.011576540372	0.744646113207	0.056208124637	0.417491032933	0.893091772202	0.000277088635	0.517132932185	0.135912932314	0.213114985353	0.122199392688	0.012518835034	0.902247536810	0.144072736882	0.236000274679	0.079178420154	0.186719306668	-0.000000007349	0.472636569886	1.000000010017	-0.000000019615	0.498258033388	0.032251543100	0.508884693880	0.007256243623	-0.000000002416	0.675228950671	0.000000000000	0.000000000000	0.000000000000	-28.249157444732	-16.734049786112
0.125900000000	0.621547908876	0.932068177310	0.114554074305	0.001761768109	0.686367642196	-0.103952869759	-0.575920243797	0.410373222532	-0.087213364762	1.083249294453	0.057077860493	-0.075260376597	-2.425200212318	4.209998610460	6.803859479990	0.049958890077	2.738578969375	-2.745045778248	0.011786324546	0.742931684815	0.056035442340	0.417665981570	0.893420215070	0.000276237304	0.517083633710	0.135593284230	0.214031712651	0.121845999487	0.012480374734	0.901553605459	0.144181065457	0.236269144274	0.080543565623	0.186479280655	-0.000000007476	0.476235302459	1.000000010038	-0.000000019674	0.503911599378	0.031483648996	0.514132526760	0.007083475580	-0.000000002419	0.677515284747	0.000000000000	0.000000000000	0.000000000000	-28.099381109366	-16.667473508839
0.126000000000	0.621656230165	0.932073894115	0.114546528252	0.001519195716	0.686788535044	-0.103271978605	-0.575915102201	0.410646821950	-0.087487747465	1.083176494444	0.057258198953	-0.075660803792	-2.426245308105	4.207853862066	6.813964532143	0.052873708107	2.733407928014	-2.742606130585	0.011999658215	0.741221786074	0.055863290556	0.417851448735	0.893747648898	0.000275388589	0.517051855542	0.135272259048	0.214961745947	0.121493161202	0.012442032592	0.900868830061	0.144289386746	0.236537725333	0.081908711093	0.186239254643	-0.000000007602	0.479834035031	1.000000010059	-0.000000019733	0.509565165368	0.030715754892	0.519380359641	0.006910707538	-0.000000002422	0.679801618822	0.000000000000	0.000000000000	0.000000000000	-27.949799023451	-16.600371307524
0.126100000000	0.621764544180	0.932079628940	0.114538942119	0.001276519516	0.687209212071	-0.102590076664	-0.575909668917	0.410919903824	-0.087761885559	1.083103832157	0.057438258427	-0.076061970438	-2.427276358409	4.205682198451	6.824075254162	0.055792671752	2.728228068482	-2.740153607823	0.012216530473	0.739516403067	0.055691667655	0.418047402115	0.894074076786	0.000274542481	0.517037543856	0.134949860997	0.215905044361	0.121140876128	0.012403808244	0.900193182489	0.144397700761	0.236806024181	0.083273856563	0.185999228631	-0.000000007729	0.483432767603	1.000000010080	-0.000000019792	0.515218731358	0.029947860787	0.524628192522	0.006737939496	-0.000000002426	0.682087952898	0.000000000000	0.000000000000	0.000000000000	-27.800410218512	-16.532742910720
0.126200000000	0.621872850936	0.932085381759	0.114531315831	0.001033740914	0.687629670584	-0.101907163358	-0.575903943523	0.411192467263	-0.088035777759	1.083031307331	0.057618092325	-0.076463928217	-2.428293337800	4.203483548792	6.834191856479	0.058715944030	2.723039213700	-2.737688271244	0.012436930450	0.737815521922	0.055520572013	0.418253809493	0.894399501824	0.000273698973	0.517040644991	0.134626094296	0.216861567141	0.120789142565	0.012365701329	0.899526634700	0.144506007517	0.237074047131	0.084639002033	0.185759202618	-0.000000007856	0.487031500175	1.000000010101	-0.000000019851	0.520872297348	0.029179966683	0.529876025403	0.006565171454	-0.000000002429	0.684374286973	0.000000000000	0.000000000000	0.000000000000	-27.651213748232	-16.464588029379
0.126300000000	0.621981150446	0.932091152553	0.114523649305	0.000790861318	0.688049907879	-0.101223238089	-0.575897925579	0.411464511361	-0.088309422788	1.082958919813	0.057797753697	-0.076866728713	-2.429296220165	4.201257841957	6.844314548786	0.061643688336	2.717841185166	-2.735210179401	0.012660847307	0.736119128807	0.055350002009	0.418470638753	0.894723927093	0.000272858055	0.517061105451	0.134300963150	0.217831273659	0.120437958819	0.012327711485	0.898869158737	0.144614307027	0.237341800477	0.086004147503	0.185519176606	-0.000000007982	0.490630232747	1.000000010122	-0.000000019910	0.526525863338	0.028412072578	0.535123858284	0.006392403412	-0.000000002432	0.686660621049	0.000000000000	0.000000000000	0.000000000000	-27.502208687706	-16.395906356944
0.126400000000	0.622089442724	0.932096941306	0.114515942455	0.000547882141	0.688469921248	-0.100538300238	-0.575891614630	0.411736035189	-0.088582819372	1.082886669550	0.057977295231	-0.077270423401	-2.430284978731	4.199005006521	6.854443540021	0.064576068402	2.712633803022	-2.732719388166	0.012888270239	0.734427209935	0.055179956029	0.418697857877	0.895047355665	0.000272019721	0.517098871905	0.133974471750	0.218814123412	0.120087323200	0.012289838354	0.898220726731	0.144722599305	0.237609290499	0.087369292973	0.185279150594	-0.000000008109	0.494228965319	1.000000010142	-0.000000019969	0.532179429328	0.027644178474	0.540371691165	0.006219635369	-0.000000002436	0.688946955125	0.000000000000	0.000000000000	0.000000000000	-27.353394132692	-16.326697569444
0.126500000000	0.622197727784	0.932102748010	0.114508195189	0.000304804794	0.688889707974	-0.099852349164	-0.575885010205	0.412007037803	-0.088855966244	1.082814556587	0.058156769254	-0.077675063631	-2.431259586101	4.196724970794	6.864579038337	0.067513248250	2.707416886113	-2.730215950785	0.013119188477	0.732739751559	0.055010432463	0.418935434945	0.895369790602	0.000271183962	0.517153891186	0.133646624274	0.219810076022	0.119737234026	0.012252081576	0.897581310896	0.144830884366	0.237876523463	0.088734438443	0.185039124581	-0.000000008236	0.497827697891	1.000000010163	-0.000000020028	0.537832995318	0.026876284370	0.545619524046	0.006046867327	-0.000000002439	0.691233289200	0.000000000000	0.000000000000	0.000000000000	-27.204769198839	-16.256961325598
0.126600000000	0.622306005640	0.932108572659	0.114500407410	0.000061630696	0.689309265333	-0.099165384207	-0.575878111815	0.412277518242	-0.089128862142	1.082742581064	0.058336227735	-0.078080700613	-2.432220014283	4.194417662833	6.874721251086	0.070455392149	2.702190252045	-2.727699917934	0.013353591281	0.731056739977	0.054841429706	0.419183338135	0.895691234955	0.000270350771	0.517226110290	0.133317424891	0.220819091233	0.119387689616	0.012214440795	0.896950883532	0.144939162221	0.238143505621	0.090099583913	0.184799098569	-0.000000008363	0.501426430463	1.000000010184	-0.000000020087	0.543486561308	0.026108390265	0.550867356927	0.005874099285	-0.000000002442	0.693519623276	0.000000000000	0.000000000000	0.000000000000	-27.056333020928	-16.186697266918
0.126700000000	0.622414276305	0.932114415256	0.114492579014	-0.000181638735	0.689728590595	-0.098477404683	-0.575870918956	0.412547475524	-0.089401505809	1.082670743208	0.058515722280	-0.078487385410	-2.433166234722	4.192083010469	6.884870384793	0.073402664569	2.696953717253	-2.725171337765	0.013591467946	0.729378161527	0.054672946158	0.419441535724	0.896011691770	0.000269520139	0.517315476375	0.132986877751	0.221841128916	0.119038688297	0.012176915653	0.896329417026	0.145047432886	0.238410243209	0.091464729382	0.184559072557	-0.000000008489	0.505025163035	1.000000010205	-0.000000020146	0.549140127299	0.025340496161	0.556115189808	0.005701331243	-0.000000002446	0.695805957351	0.000000000000	0.000000000000	0.000000000000	-26.908084752092	-16.115905017818
0.126800000000	0.622522539793	0.932120275807	0.114484709896	-0.000425002076	0.690147681021	-0.097788409892	-0.575863431106	0.412816908649	-0.089673895993	1.082599043328	0.058695304141	-0.078895168916	-2.434098218331	4.189720941327	6.895026645134	0.076355230134	2.691707097059	-2.722630255963	0.013832807799	0.727704002589	0.054504980223	0.419709996085	0.896331164079	0.000268692059	0.517421936763	0.132654986997	0.222876149062	0.118690228402	0.012139505796	0.895716883849	0.145155696374	0.238676742453	0.092829874852	0.184319046544	-0.000000008616	0.508623895607	1.000000010226	-0.000000020204	0.554793693289	0.024572602056	0.561363022689	0.005528563201	-0.000000002449	0.698092291427	0.000000000000	0.000000000000	0.000000000000	-26.760023563044	-16.044584185730
0.126900000000	0.622630796118	0.932126154322	0.114476799942	-0.000668457903	0.690566533867	-0.097098399110	-0.575855647728	0.413085816601	-0.089946031445	1.082527481816	0.058875024206	-0.079304101847	-2.435015935527	4.187331382849	6.905190236910	0.079313253577	2.686450205733	-2.720076715796	0.014077600202	0.726034249586	0.054337530313	0.419988687689	0.896649654906	0.000267866522	0.517545438936	0.132321756756	0.223924111787	0.118342308266	0.012102210869	0.895113256554	0.145263952700	0.238943009562	0.094195020322	0.184079020532	-0.000000008743	0.512222628180	1.000000010247	-0.000000020263	0.560447259279	0.023804707952	0.566610855570	0.005355795159	-0.000000002453	0.700378625502	0.000000000000	0.000000000000	0.000000000000	-26.612148641302	-15.972734361216
0.127000000000	0.622739045294	0.932132050818	0.114468849035	-0.000912004787	0.690985146379	-0.096407371594	-0.575847568268	0.413354198342	-0.090217910922	1.082456059135	0.059054933007	-0.079714234722	-2.435919356259	4.184914262314	6.915361364026	0.082276899694	2.681182856554	-2.717510758166	0.014325834547	0.724368888982	0.054170594840	0.420277579103	0.896967167269	0.000267043522	0.517685930540	0.131987191144	0.224984977329	0.117994926231	0.012065030520	0.894518507782	0.145372201875	0.239209050736	0.095560165792	0.183838994520	-0.000000008869	0.515821360752	1.000000010267	-0.000000020322	0.566100825269	0.023036813848	0.571858688451	0.005183027116	-0.000000002456	0.702664959578	0.000000000000	0.000000000000	0.000000000000	-26.464459190421	-15.900355118085
0.127100000000	0.622847287335	0.932137965316	0.114460857053	-0.001155641297	0.691403515798	-0.095715326579	-0.575839192155	0.413622052817	-0.090489533184	1.082384775819	0.059235080718	-0.080125617850	-2.436808450047	4.182469506866	6.925540229469	0.085246333300	2.675904861868	-2.714932421654	0.014577500259	0.722707907283	0.054004172225	0.420576638993	0.897283704172	0.000266223050	0.517843359378	0.131651294261	0.226058706047	0.117648080644	0.012027964395	0.893932610256	0.145480443916	0.239474872161	0.096925311262	0.183598968507	-0.000000008996	0.519420093324	1.000000010288	-0.000000020381	0.571754391259	0.022268919743	0.577106521332	0.005010259074	-0.000000002459	0.704951293654	0.000000000000	0.000000000000	0.000000000000	-26.316954429221	-15.827446013512
0.127200000000	0.622955522254	0.932143897844	0.114452823869	-0.001399365998	0.691821639357	-0.095022263283	-0.575830518803	0.413889378953	-0.090760896995	1.082313632467	0.059415517152	-0.080538301316	-2.437683186007	4.179997043532	6.935727035281	0.088221719179	2.670616033152	-2.712341742580	0.014832586798	0.721051291036	0.053838260893	0.420885836117	0.897599268612	0.000265405098	0.518017673418	0.131314070200	0.227145258424	0.117301769857	0.011991012145	0.893355536784	0.145588678835	0.239740480012	0.098290456732	0.183358942495	-0.000000009123	0.523018825896	1.000000010309	-0.000000020440	0.577407957249	0.021501025639	0.582354354212	0.004837491032	-0.000000002463	0.707237627729	0.000000000000	0.000000000000	0.000000000000	-26.169633591028	-15.754006588153
0.127300000000	0.623063750066	0.932149848431	0.114444749348	-0.001643177454	0.692239514281	-0.094328180901	-0.575821547607	0.414156175656	-0.091032001122	1.082242629739	0.059596291766	-0.080952334965	-2.438543532890	4.177496799248	6.945921982541	0.091203222040	2.665316181068	-2.709738755040	0.015091083653	0.719399026828	0.053672859272	0.421205139334	0.897913863576	0.000264589659	0.518208820783	0.130975523037	0.228244595063	0.116955992227	0.011954173420	0.892787260255	0.145696906647	0.240005880454	0.099655602202	0.183118916483	-0.000000009250	0.526617558468	1.000000010330	-0.000000020499	0.583061523239	0.020733131535	0.587602187093	0.004664722990	-0.000000002466	0.709523961805	0.000000000000	0.000000000000	0.000000000000	-26.022495922931	-15.680036366269
0.127400000000	0.623171970785	0.932155817115	0.114436633355	-0.001887074224	0.692657137788	-0.093633078608	-0.575812277949	0.414422441816	-0.091302844337	1.082171768350	0.059777453658	-0.081367768385	-2.439389459115	4.174968700879	6.956125271339	0.094191006475	2.660005115523	-2.707123490963	0.015352980348	0.717751101291	0.053507965796	0.421534517594	0.898227492044	0.000263776726	0.518416749759	0.130635656836	0.229356676688	0.116610746117	0.011917447870	0.892227753644	0.145805127366	0.240271079639	0.101020747672	0.182878890470	-0.000000009376	0.530216291040	1.000000010351	-0.000000020558	0.588715089229	0.019965237430	0.592850019974	0.004491954948	-0.000000002469	0.711810295880	0.000000000000	0.000000000000	0.000000000000	-25.875540685036	-15.605534855839
0.127500000000	0.623280184424	0.932161803936	0.114428475746	-0.002131054864	0.693074507090	-0.092936955562	-0.575802709191	0.414688176299	-0.091573425412	1.082101049067	0.059959051566	-0.081784650897	-2.440220932794	4.172412675246	6.966337100755	0.097185236912	2.654682645726	-2.704495980154	0.015618266438	0.716107501095	0.053343578905	0.421873939946	0.898540156985	0.000262966289	0.518641408790	0.130294475650	0.230481464144	0.116266029892	0.011880835148	0.891676990009	0.145913341006	0.240536083710	0.102385893142	0.182638864458	-0.000000009503	0.533815023612	1.000000010371	-0.000000020617	0.594368655219	0.019197343326	0.598097852855	0.004319186906	-0.000000002473	0.714096629956	0.000000000000	0.000000000000	0.000000000000	-25.728767149744	-15.530501548673
0.127600000000	0.623388390999	0.932167808941	0.114420276375	-0.002375117928	0.693491619390	-0.092239810897	-0.575792840681	0.414953377958	-0.091843743126	1.082030472701	0.060141133871	-0.082203031536	-2.441037921773	4.169828649144	6.976557668838	0.100186077569	2.649348580243	-2.701856250340	0.015886931508	0.714468212951	0.053179697042	0.422223375531	0.898851861358	0.000262158342	0.518882746477	0.129951983520	0.231618918396	0.115921841926	0.011844334908	0.891134942489	0.146021547581	0.240800898800	0.103751038611	0.182398838446	-0.000000009630	0.537413756184	1.000000010392	-0.000000020676	0.600022221209	0.018429449221	0.603345685736	0.004146418863	-0.000000002476	0.716382964031	0.000000000000	0.000000000000	0.000000000000	-25.582174601045	-15.454935920534
0.127700000000	0.623496590524	0.932173832181	0.114412035088	-0.002619261965	0.693908471884	-0.091541643730	-0.575782671750	0.415218045623	-0.092113796256	1.081960040108	0.060323748595	-0.082622959040	-2.441840393655	4.167216549365	6.986787172585	0.103193692416	2.644002727053	-2.699204327219	0.016158965180	0.712833223612	0.053016318655	0.422582793588	0.899162608115	0.000261352877	0.519140711581	0.129608184472	0.232769000530	0.115578180595	0.011807946803	0.890601584307	0.146129747105	0.241065531032	0.105116184081	0.182158812433	-0.000000009756	0.541012488756	1.000000010413	-0.000000020735	0.605675787199	0.017661555117	0.608593518617	0.003973650821	-0.000000002479	0.718669298107	0.000000000000	0.000000000000	0.000000000000	-25.435762333826	-15.378837431239
0.127800000000	0.623604783012	0.932179873710	0.114403751730	-0.002863485522	0.694325061761	-0.090842453158	-0.575772201712	0.415482178104	-0.092383583585	1.081889752181	0.060506943402	-0.083044481834	-2.442628315837	4.164576302723	6.997025807920	0.106208245131	2.638644893601	-2.696540234504	0.016434357103	0.711202519871	0.052853442198	0.422952163448	0.899472400198	0.000260549886	0.519415253018	0.129263082522	0.233931671749	0.115235044281	0.011771670490	0.890076888766	0.146237939593	0.241329986520	0.106481329551	0.181918786421	-0.000000009883	0.544611221328	1.000000010434	-0.000000020794	0.611329353189	0.016893661013	0.613841351498	0.003800882779	-0.000000002483	0.720955632183	0.000000000000	0.000000000000	0.000000000000	-25.289529653199	-15.302205524773
0.127900000000	0.623712968479	0.932185933590	0.114395426137	-0.003107787142	0.694741386204	-0.090142238258	-0.575761429864	0.415745774195	-0.092653103898	1.081819609846	0.060690765598	-0.083467648017	-2.443401655537	4.161907836070	7.007273769675	0.109229899058	2.633274886849	-2.693863993964	0.016713096961	0.709576088562	0.052691066129	0.423331454538	0.899781240539	0.000259749363	0.519706319864	0.128916681672	0.235106893379	0.114892431372	0.011735505624	0.889560829255	0.146346125060	0.241594271371	0.107846475021	0.181678760409	-0.000000010010	0.548209953901	1.000000010455	-0.000000020853	0.616982919179	0.016125766908	0.619089184379	0.003628114737	-0.000000002486	0.723241966258	0.000000000000	0.000000000000	0.000000000000	-25.143475873851	-15.225039629390
0.128000000000	0.623821146939	0.932192011886	0.114387058144	-0.003352165366	0.695157442386	-0.089440998087	-0.575750355490	0.416008832669	-0.092922355980	1.081749614059	0.060875262131	-0.083892505351	-2.444160379821	4.159211076319	7.017531251573	0.112258817169	2.627892513332	-2.691175625474	0.016995174468	0.707953916560	0.052529188910	0.423720636377	0.900089132062	0.000258951298	0.520013861348	0.128568985913	0.236294626861	0.114550340259	0.011699451864	0.889053379241	0.146454303520	0.241858391682	0.109211620491	0.181438734396	-0.000000010136	0.551808686473	1.000000010476	-0.000000020912	0.622636485169	0.015357872804	0.624337017260	0.003455346695	-0.000000002489	0.725528300334	0.000000000000	0.000000000000	0.000000000000	-24.997600319416	-15.147339157709
0.128100000000	0.623929318407	0.932198108667	0.114378647578	-0.003596618730	0.695573227474	-0.088738731684	-0.575738977853	0.416271352279	-0.093191338619	1.081679765802	0.061060479591	-0.084319101243	-2.444904455635	4.156485950467	7.027798446206	0.115295162024	2.622497579202	-2.688475147051	0.017280579370	0.706335990779	0.052367809010	0.424119678579	0.900396077684	0.000258155685	0.520337826857	0.128219999223	0.237494833757	0.114208769339	0.011663508868	0.888554512274	0.146562474988	0.242122353542	0.110576765961	0.181198708384	-0.000000010263	0.555407419045	1.000000010496	-0.000000020970	0.628290051159	0.014589978699	0.629584850141	0.003282578652	-0.000000002493	0.727814634409	0.000000000000	0.000000000000	0.000000000000	-24.851902321871	-15.069103506817
0.128200000000	0.624037482897	0.932204224008	0.114370194264	-0.003841145767	0.695988738628	-0.088035438067	-0.575727296204	0.416533331760	-0.093460050606	1.081610066076	0.061246464210	-0.084747482741	-2.445633849831	4.153732385607	7.038075545019	0.118339095736	2.617089890279	-2.685762574900	0.017569301445	0.704722298173	0.052206924899	0.424528550852	0.900702080308	0.000257362516	0.520678165935	0.127869725568	0.238707475747	0.113867717015	0.011627676296	0.888064201985	0.146670639478	0.242386163033	0.111941911431	0.180958682372	-0.000000010390	0.559006151617	1.000000010517	-0.000000021029	0.633943617150	0.013822084595	0.634832683022	0.003109810610	-0.000000002496	0.730100968485	0.000000000000	0.000000000000	0.000000000000	-24.706381220952	-14.990332058349
0.128300000000	0.624145640425	0.932210357987	0.114361698021	-0.004085745009	0.696403973000	-0.087331116238	-0.575715309776	0.416794769826	-0.093728490732	1.081540515902	0.061433261864	-0.085177696515	-2.446348529190	4.150950308954	7.048362738299	0.121390779933	2.611669252099	-2.683037923453	0.017861330502	0.703112825738	0.052046535055	0.424947222994	0.901007142834	0.000256571784	0.521034828277	0.127518168902	0.239932514626	0.113527181693	0.011591953809	0.887582422088	0.146778797006	0.242649826230	0.113307056901	0.180718656359	-0.000000010517	0.562604884189	1.000000010538	-0.000000021088	0.639597183140	0.013054190491	0.640080515903	0.002937042568	-0.000000002500	0.732387302560	0.000000000000	0.000000000000	0.000000000000	-24.561036363598	-14.911024178579
0.128400000000	0.624253791005	0.932216510689	0.114353158662	-0.004330414982	0.696818927737	-0.086625765177	-0.575703017784	0.417055665172	-0.093996657789	1.081471116315	0.061620918072	-0.085609788849	-2.447048460452	4.148139647856	7.058660215151	0.124450375726	2.606235469960	-2.680301205412	0.018156656380	0.701507560508	0.051886637959	0.425375664900	0.901311268148	0.000255783481	0.521407763736	0.127165333167	0.241169912310	0.113187161784	0.011556341068	0.887109146374	0.146886947587	0.242913349201	0.114672202370	0.180478630347	-0.000000010643	0.566203616761	1.000000010559	-0.000000021147	0.645250749130	0.012286296386	0.645328348784	0.002764274526	-0.000000002503	0.734673636636	0.000000000000	0.000000000000	0.000000000000	-24.415867103425	-14.831179218493
0.128500000000	0.624361934653	0.932222682201	0.114344575999	-0.004575154209	0.697233599975	-0.085919383846	-0.575690419431	0.417316016475	-0.094264550571	1.081401868360	0.061809477997	-0.086043805632	-2.447733610338	4.145300329816	7.068968163489	0.127518043673	2.600788348961	-2.677552431783	0.018455268952	0.699906489558	0.051727232098	0.425813846555	0.901614459130	0.000254997599	0.521796922317	0.126811222291	0.242419630829	0.112847655706	0.011520837736	0.886644348717	0.146995091235	0.243176738008	0.116037347840	0.180238604335	-0.000000010770	0.569802349333	1.000000010580	-0.000000021206	0.650904315120	0.011518402282	0.650576181664	0.002591506484	-0.000000002506	0.736959970711	0.000000000000	0.000000000000	0.000000000000	-24.270872800215	-14.750796513868
0.128600000000	0.624470071384	0.932228872616	0.114335949835	-0.004819961210	0.697647986845	-0.085211971189	-0.575677513901	0.417575822391	-0.094532167874	1.081332773090	0.061998986445	-0.086479792346	-2.448403945573	4.142432282506	7.079286770024	0.130593943751	2.595327694053	-2.674791611922	0.018757158120	0.698309600002	0.051568315962	0.426261738036	0.901916718651	0.000254214132	0.522202254180	0.126455840194	0.243681632332	0.112508661879	0.011485443478	0.886188003071	0.147103227965	0.243439998707	0.117402493310	0.179998578322	-0.000000010897	0.573401081905	1.000000010601	-0.000000021265	0.656557881110	0.010750508177	0.655824014545	0.002418738442	-0.000000002510	0.739246304787	0.000000000000	0.000000000000	0.000000000000	-24.126052819436	-14.669875385334
0.128700000000	0.624578201213	0.932235082031	0.114327279973	-0.005064834503	0.698062085471	-0.084503526131	-0.575664300363	0.417835081556	-0.094799508492	1.081263831560	0.062189487871	-0.086917794059	-2.449059432907	4.139535433784	7.089616220244	0.133678235321	2.589853310074	-2.672018753566	0.019062313818	0.696716878995	0.051409888047	0.426719309512	0.902218049571	0.000253433071	0.522623709638	0.126099190779	0.244955879083	0.112170178730	0.011450157957	0.885740083470	0.147211357794	0.243703137349	0.118767638780	0.179758552310	-0.000000011023	0.576999814477	1.000000010621	-0.000000021324	0.662211447100	0.009982614073	0.661071847426	0.002245970399	-0.000000002513	0.741532638863	0.000000000000	0.000000000000	0.000000000000	-23.981406531794	-14.588415138436
0.128800000000	0.624686324156	0.932241310548	0.114318566208	-0.005309772600	0.698475892969	-0.083794047577	-0.575650777969	0.418093792589	-0.095066571223	1.081195044830	0.062381026372	-0.087357855414	-2.449700039138	4.136609711706	7.099956698411	0.136771077106	2.584365001791	-2.669233862872	0.019370726011	0.695128313730	0.051251946853	0.427186531245	0.902518454745	0.000252654410	0.523061239155	0.125741277940	0.246242333463	0.111832204690	0.011414980841	0.885300564027	0.147319480737	0.243966159978	0.120132784250	0.179518526298	-0.000000011150	0.580598547049	1.000000010642	-0.000000021383	0.667865013090	0.009214719969	0.666319680307	0.002073202357	-0.000000002516	0.743818972938	0.000000000000	0.000000000000	0.000000000000	-23.836933312797	-14.506415063692
0.128900000000	0.624794440227	0.932247558272	0.114309808332	-0.005554774013	0.698889406449	-0.083083534417	-0.575636945857	0.418351954086	-0.095333354864	1.081126413954	0.062573645696	-0.087800020621	-2.450325731132	4.133655044540	7.110308387545	0.139872627158	2.578862573937	-2.666436944456	0.019682384693	0.693543891439	0.051094490885	0.427663373588	0.902817937016	0.000251878141	0.523514793350	0.125382105560	0.247540957966	0.111494738195	0.011379911795	0.884869418936	0.147427596808	0.244229072634	0.121497929720	0.179278500285	-0.000000011277	0.584197279622	1.000000010663	-0.000000021442	0.673518579080	0.008446825864	0.671567513188	0.001900434315	-0.000000002520	0.746105307014	0.000000000000	0.000000000000	0.000000000000	-23.692632542353	-14.423874436638
0.129000000000	0.624902549444	0.932253825315	0.114301006132	-0.005799837248	0.699302623011	-0.082371985520	-0.575622803148	0.418609564626	-0.095599858211	1.081057939985	0.062767389234	-0.088244333453	-2.450936475838	4.130671360781	7.120671469413	0.142983042836	2.573345831252	-2.663628001425	0.019997279891	0.691963599394	0.050937518652	0.428149806984	0.903116499219	0.000251104256	0.523984322990	0.125021677507	0.248851715205	0.111157777686	0.011344950488	0.884446622468	0.147535706025	0.244491881355	0.122863075190	0.179038474273	-0.000000011404	0.587796012194	1.000000010684	-0.000000021501	0.679172145070	0.007678931760	0.676815346069	0.001727666273	-0.000000002523	0.748391641089	0.000000000000	0.000000000000	0.000000000000	-23.548503604383	-14.340792517874
0.129100000000	0.625010651820	0.932260111789	0.114292159392	-0.006044960809	0.699715539751	-0.081659399738	-0.575608348948	0.418866622769	-0.095866080063	1.080989623966	0.062962300032	-0.088690837235	-2.451532240310	4.127658589163	7.131046124527	0.146102480778	2.567814578512	-2.660807035413	0.020315401663	0.690387424907	0.050781028667	0.428645801967	0.903414144181	0.000250332749	0.524469778997	0.124659997639	0.250174567905	0.110821321607	0.011310096589	0.884032148976	0.147643808402	0.244754592170	0.124228220660	0.178798448261	-0.000000011530	0.591394744766	1.000000010705	-0.000000021560	0.684825711060	0.006911037656	0.682063178950	0.001554898231	-0.000000002526	0.750677975165	0.000000000000	0.000000000000	0.000000000000	-23.404545886477	-14.257168553099
0.129200000000	0.625118747374	0.932266417815	0.114283267890	-0.006290143196	0.700128153757	-0.080945775903	-0.575593582346	0.419123127052	-0.096132019218	1.080921466933	0.063158420781	-0.089139574841	-2.452112991723	4.124616658669	7.141432532127	0.149231096883	2.562268620571	-2.657974046613	0.020636740094	0.688815355328	0.050625019450	0.429151329163	0.903710874720	0.000249563612	0.524971112442	0.124297069803	0.251509478905	0.110485368411	0.011275349769	0.883625972888	0.147751903955	0.245017211109	0.125593366129	0.178558422248	-0.000000011657	0.594993477338	1.000000010726	-0.000000021619	0.690479277050	0.006143143551	0.687311011831	0.001382130189	-0.000000002530	0.752964309240	0.000000000000	0.000000000000	0.000000000000	-23.260758779559	-14.173001773146
0.129300000000	0.625226836119	0.932272743515	0.114274331401	-0.006535382906	0.700540462109	-0.080231112833	-0.575578502417	0.419379075996	-0.096397674472	1.080853469909	0.063355793827	-0.089590588688	-2.452678697386	4.121545498541	7.151830870182	0.152369046285	2.556707762387	-2.655129033814	0.020961285303	0.687247378045	0.050469489522	0.429666359286	0.904006693645	0.000248796837	0.525488274545	0.123932897831	0.252856411162	0.110149916550	0.011240709697	0.883228068715	0.147859992700	0.245279744196	0.126958511599	0.178318396236	-0.000000011784	0.598592209910	1.000000010746	-0.000000021677	0.696132843040	0.005375249447	0.692558844712	0.001209362146	-0.000000002533	0.755250643316	0.000000000000	0.000000000000	0.000000000000	-23.117141677581	-14.088291394002
0.129400000000	0.625334918073	0.932279089017	0.114265349695	-0.006780678433	0.700952461880	-0.079515409326	-0.575563108221	0.419634468101	-0.096663044624	1.080785633902	0.063554461167	-0.090043920728	-2.453229324758	4.118445038292	7.162241315377	0.155516483335	2.551131809058	-2.652271994427	0.021289027438	0.685683480486	0.050314437413	0.430190863142	0.904301603757	0.000248032418	0.526021216678	0.123567485546	0.254215327743	0.109814964486	0.011206176046	0.882838411043	0.147968074654	0.245542197452	0.128323657069	0.178078370224	-0.000000011910	0.602190942482	1.000000010767	-0.000000021736	0.701786409030	0.004607355342	0.697806677593	0.001036594104	-0.000000002537	0.757536977392	0.000000000000	0.000000000000	0.000000000000	-22.973693977233	-14.003036616834
0.129500000000	0.625442993251	0.932285454452	0.114256322538	-0.007026028267	0.701364150137	-0.078798664161	-0.575547398799	0.419889301848	-0.096928128470	1.080717959906	0.063754464453	-0.090499612446	-2.453764841465	4.115315207713	7.172664043111	0.158673561582	2.545540565849	-2.649402924525	0.021619956678	0.684123650118	0.050159861653	0.430724811626	0.904595607848	0.000247270348	0.526569890363	0.123200836759	0.255586191831	0.109480510683	0.011171748489	0.882456974538	0.148076149833	0.245804576897	0.129688802539	0.177838344211	-0.000000012037	0.605789675054	1.000000010788	-0.000000021795	0.707439975020	0.003839461238	0.703054510474	0.000863826062	-0.000000002540	0.759823311467	0.000000000000	0.000000000000	0.000000000000	-22.830415077681	-13.917236628001
0.129600000000	0.625551061670	0.932291839956	0.114247249693	-0.007271430896	0.701775523940	-0.078080876102	-0.575531373182	0.420143575698	-0.097192924807	1.080650448895	0.063955844992	-0.090957704858	-2.454285215308	4.112155936886	7.183099227493	0.161840433754	2.539933838225	-2.646521818865	0.021954063231	0.682567874445	0.050005760780	0.431268175722	0.904888708702	0.000246510618	0.527134247268	0.122832955269	0.256968966719	0.109146553610	0.011137426700	0.882083733941	0.148184218252	0.246066888546	0.131053948009	0.177598318199	-0.000000012164	0.609388407626	1.000000010809	-0.000000021854	0.713093541010	0.003071567134	0.708302343355	0.000691058020	-0.000000002543	0.762109645543	0.000000000000	0.000000000000	0.000000000000	-22.687304380317	-13.830890599065
0.129700000000	0.625659123347	0.932298245668	0.114238130916	-0.007516884805	0.702186580341	-0.077362043894	-0.575515030381	0.420397288093	-0.097457432432	1.080583101825	0.064158643750	-0.091418238501	-2.454790414276	4.108967156185	7.193547041334	0.165017251744	2.534311431876	-2.643628670925	0.022291337336	0.681016141011	0.049852133334	0.431820926503	0.905180909093	0.000245753223	0.527714239211	0.122463844862	0.258363615816	0.108813091741	0.011103210355	0.881718664075	0.148292279928	0.246329138413	0.132419093479	0.177358292187	-0.000000012290	0.612987140198	1.000000010830	-0.000000021913	0.718747107001	0.002303673029	0.713550176236	0.000518289978	-0.000000002547	0.764395979618	0.000000000000	0.000000000000	0.000000000000	-22.544361288533	-13.743997686794
0.129800000000	0.625767178296	0.932304671733	0.114228965962	-0.007762388472	0.702597316385	-0.076642166267	-0.575498369395	0.420650437456	-0.097721650140	1.080515919629	0.064362901349	-0.091881253438	-2.455280406561	4.105748796288	7.204007656149	0.168204166589	2.528673152745	-2.640723472931	0.022631769261	0.679468437396	0.049698977861	0.432383035131	0.905472211787	0.000244998153	0.528309818160	0.122093509314	0.259770102642	0.108480123554	0.011069099128	0.881361739836	0.148400334878	0.246591332513	0.133784238949	0.177118266174	-0.000000012417	0.616585872770	1.000000010851	-0.000000021972	0.724400672991	0.001535778925	0.718798009117	0.000345521935	-0.000000002550	0.766682313694	0.000000000000	0.000000000000	0.000000000000	-22.401585207515	-13.656557033167
0.129900000000	0.625875226536	0.932311118298	0.114219754581	-0.008007940378	0.703007729112	-0.075921241931	-0.575481389206	0.420903022188	-0.097985576725	1.080448903218	0.064568658074	-0.092346789248	-2.455755160562	4.102500788185	7.214481242150	0.171401328465	2.523018807052	-2.637806215885	0.022975349305	0.677924751221	0.049546292912	0.432954472859	0.905762619543	0.000244245404	0.528920936227	0.121721952389	0.261188390829	0.108147647534	0.011035092698	0.881012936201	0.148508383117	0.246853476855	0.135149384419	0.176878240162	-0.000000012544	0.620184605343	1.000000010871	-0.000000022031	0.730054238981	0.000767884820	0.724045841997	0.000172753893	-0.000000002553	0.768968647769	0.000000000000	0.000000000000	0.000000000000	-22.258975544047	-13.568567765361
0.130000000000	0.625983268082	0.932317585516	0.114210496519	-0.008253538996	0.703417815552	-0.075199269581	-0.575464088783	0.421155040675	-0.098249210981	1.080382053478	0.064775953870	-0.092814885030	-2.456214644901	4.099223063178	7.224967968244	0.174608886663	2.517348201324	-2.634876889595	0.023322067796	0.676385070143	0.049394077039	0.433535211023	0.906052135110	0.000243494967	0.529547545673	0.121349177839	0.262618444121	0.107815662167	0.011001190743	0.880672228220	0.148616424664	0.247115577451	0.136514529889	0.176638214149	-0.000000012671	0.623783337915	1.000000010892	-0.000000022090	0.735707804971	-0.000000009284	0.729293674878	-0.000000014149	-0.000000002557	0.771254981845	0.000000000000	0.000000000000	0.000000000000	-22.116531706338	-13.480028995754
0.130100000000	0.626091302998	0.932324073517	0.114201191566	-0.008499182711	0.703827571921	-0.074476246291	-0.575446467013	0.421406490831	-0.098512551212	1.080315353564	0.064984807484	-0.093285510449	-2.456658978114	4.095915835546	7.235467574989	0.177826734968	2.511661480038	-2.631935662457	0.023667718792	0.674857638644	0.049242328780	0.434125471765	0.906338594663	0.000242746835	0.530179122274	0.120976369633	0.264043901831	0.107485382331	0.010967392935	0.880330043001	0.148724459549	0.247377637854	0.135149384362	0.181770733170	-0.000000012544	0.627545504767	0.998590269328	-0.000000021924	0.734545080008	-0.000000009513	0.723920052312	0.000618694411	-0.000000002628	0.767329038682	0.000000000000	0.000000000000	0.000000000000	-21.975264874615	-13.390931563746
0.130200000000	0.626199331205	0.932330582504	0.114191839379	-0.008744870201	0.704236996916	-0.073752173992	-0.575428523023	0.421657371978	-0.098775597224	1.080248792100	0.065195181512	-0.093758613992	-2.457088389557	4.092579243589	7.245980539028	0.181054673546	2.505958914438	-2.628982672327	0.024008114047	0.673350668003	0.049091046745	0.434725477686	0.906619843113	0.000242001003	0.530805187210	0.120604706703	0.265448472034	0.107158017996	0.010933698966	0.879976848248	0.148832487755	0.247639662267	0.133784238835	0.186903252191	-0.000000012417	0.631307671620	0.997180527763	-0.000000021757	0.733382355046	-0.000000009742	0.718546429746	0.001237402970	-0.000000002699	0.763403095519	0.000000000000	0.000000000000	0.000000000000	-21.836180388820	-13.301265733658
0.130300000000	0.626307352760	0.932337112602	0.114182439767	-0.008990599908	0.704646086817	-0.073027049759	-0.575410255765	0.421907682117	-0.099038347372	1.080182318567	0.065407010222	-0.094234003998	-2.457503393537	4.089214050787	7.256506206658	0.184291987309	2.500241459543	-2.626018448873	0.024343269550	0.671864095164	0.048940229477	0.435335198379	0.906895896512	0.000241257462	0.531425756636	0.120234185592	0.266832218313	0.106833560181	0.010900108511	0.879612677319	0.148940509310	0.247901649413	0.132419093309	0.192035771212	-0.000000012290	0.635069838473	0.995770786199	-0.000000021591	0.732219630083	-0.000000009971	0.713172807179	0.001856111530	-0.000000002771	0.759477152356	0.000000000000	0.000000000000	0.000000000000	-21.699261618839	-13.211036772804
0.130400000000	0.626415367670	0.932343663952	0.114172992507	-0.009236370414	0.705054838792	-0.072300872337	-0.575391664332	0.422157419799	-0.099300800553	1.080115894127	0.065620232359	-0.094711528174	-2.457904427901	4.085820840007	7.267044281254	0.187538102176	2.494509885224	-2.623043409008	0.024673201397	0.670397857461	0.048789875551	0.435954603999	0.907166770823	0.000240516206	0.532040847435	0.119864802793	0.268195204643	0.106511999956	0.010866621252	0.879237563933	0.149048524221	0.248163599480	0.131053947782	0.197168290233	-0.000000012164	0.638832005326	0.994361044634	-0.000000021425	0.731056905120	-0.000000010201	0.707799184613	0.002474820089	-0.000000002842	0.755551209192	0.000000000000	0.000000000000	0.000000000000	-21.564493515893	-13.120248608140
0.130500000000	0.626523375939	0.932350236692	0.114163497395	-0.009482180343	0.705463250070	-0.071573640499	-0.575372747870	0.422406583649	-0.099562955707	1.080049480589	0.065834787182	-0.095191036767	-2.458291924573	4.082400187824	7.277594469880	0.190792451281	2.488764953203	-2.620057965137	0.024997925638	0.668951892419	0.048639983541	0.436583664792	0.907432481954	0.000239777228	0.532650476439	0.119496554810	0.269537494801	0.106193328419	0.010833236873	0.878851541709	0.149156532490	0.248425512624	0.129688802256	0.202300809253	-0.000000012037	0.642594172179	0.992951303070	-0.000000021259	0.729894180158	-0.000000010430	0.702425562047	0.003093528649	-0.000000002913	0.751625266029	0.000000000000	0.000000000000	0.000000000000	-21.431861241032	-13.028905121066
0.130600000000	0.626631377565	0.932356830952	0.114153954238	-0.009728028362	0.705871317934	-0.070845353049	-0.575353505586	0.422655172369	-0.099824811813	1.079983040398	0.066050614453	-0.095672382521	-2.458666309641	4.078952664605	7.288156483254	0.194054474866	2.483007417152	-2.617062525214	0.025317458270	0.667526137759	0.048490552029	0.437222351095	0.907693045770	0.000239040521	0.533254660427	0.119129438154	0.270859152372	0.105877536696	0.010799955056	0.878454644160	0.149264534116	0.248687388972	0.128323656729	0.207433328274	-0.000000011910	0.646356339031	0.991541561505	-0.000000021092	0.728731455195	-0.000000010659	0.697051939481	0.003712237208	-0.000000002985	0.747699322866	0.000000000000	0.000000000000	0.000000000000	-21.301350160511	-12.937010148398
0.130700000000	0.626739372545	0.932363446856	0.114144362862	-0.009973913181	0.706279039726	-0.070116008818	-0.575333936738	0.422903184737	-0.100086367892	1.079916536624	0.066267654431	-0.096155420636	-2.459028003459	4.075478834602	7.298730035710	0.197323620187	2.477238022789	-2.614057492792	0.025631815244	0.666120531388	0.048341579600	0.437870633337	0.907948478084	0.000238306078	0.533853416128	0.118763449352	0.272160240742	0.105564615939	0.010766775487	0.878046904698	0.149372529096	0.248949228621	0.126958511203	0.212565847295	-0.000000011784	0.650118505884	0.990131819941	-0.000000020926	0.727568730232	-0.000000010888	0.691678316914	0.004330945768	-0.000000003056	0.743773379703	0.000000000000	0.000000000000	0.000000000000	-21.172945841284	-12.844567483325
0.130800000000	0.626847360869	0.932370084521	0.114134723103	-0.010219833553	0.706686412843	-0.069385606667	-0.575314040643	0.423150619603	-0.100347623005	1.079849932951	0.066485847863	-0.096640008723	-2.459377420736	4.071979256036	7.309314845166	0.200599341408	2.471457507976	-2.611043267076	0.025941012461	0.664735011409	0.048193064843	0.438528482038	0.908198794659	0.000237573891	0.534446760218	0.118398584938	0.273440823103	0.105254557328	0.010733697853	0.877628356630	0.149480517420	0.249211031640	0.125593365676	0.217698366316	-0.000000011657	0.653880672737	0.988722078376	-0.000000020760	0.726406005270	-0.000000011117	0.686304694348	0.004949654327	-0.000000003127	0.739847436540	0.000000000000	0.000000000000	0.000000000000	-21.046634046575	-12.751580876343
0.130900000000	0.626955342527	0.932376744062	0.114125034813	-0.010465788270	0.707093434737	-0.068654145483	-0.575293816669	0.423397475892	-0.100608576252	1.079783193670	0.066705135983	-0.097126006768	-2.459714970625	4.068454481179	7.319910633084	0.203881099507	2.465666602812	-2.608020242972	0.026245065771	0.663369516111	0.048045006353	0.439195867806	0.908444011214	0.000236843954	0.535034709323	0.118034841458	0.274700962455	0.104947352071	0.010700721839	0.877199033164	0.149588499078	0.249472798069	0.124228220150	0.222830885337	-0.000000011530	0.657642839590	0.987312336811	-0.000000020594	0.725243280307	-0.000000011346	0.680931071782	0.005568362887	-0.000000003199	0.735921493377	0.000000000000	0.000000000000	0.000000000000	-20.922400731561	-12.658054036176
0.131000000000	0.627063317502	0.932383425583	0.114115297859	-0.010711776165	0.707500102917	-0.067921624183	-0.575273264239	0.423643752602	-0.100869226773	1.079716283665	0.066925460498	-0.097613277088	-2.460041056816	4.064905056439	7.330517124439	0.207168362180	2.459866029727	-2.604988811142	0.026543990978	0.662023983975	0.047897402728	0.439872761343	0.908684143416	0.000236116261	0.535617280017	0.117672215467	0.275940721602	0.104642991400	0.010667847133	0.876758967403	0.149696474053	0.249734527921	0.122863074623	0.227963404357	-0.000000011404	0.661405006442	0.985902595247	-0.000000020427	0.724080555345	-0.000000011575	0.675557449215	0.006187071446	-0.000000003270	0.731995550214	0.000000000000	0.000000000000	0.000000000000	-20.800232039145	-12.563990630682
0.131100000000	0.627171285777	0.932390129186	0.114105512120	-0.010957796113	0.707906414945	-0.067188041710	-0.575252382830	0.423889448800	-0.101129573747	1.079649168406	0.067146763585	-0.098101684292	-2.460356077624	4.061331522441	7.341134047680	0.210460603745	2.454056503576	-2.601949358046	0.026837803837	0.660698353671	0.047750252570	0.440559133439	0.908919206886	0.000235390803	0.536194488824	0.117310703533	0.277160163156	0.104341466578	0.010635073425	0.876308192350	0.149804442328	0.249996221185	0.121497929097	0.233095923378	-0.000000011277	0.665167173295	0.984492853682	-0.000000020261	0.722917830382	-0.000000011804	0.670183826649	0.006805780006	-0.000000003341	0.728069607050	0.000000000000	0.000000000000	0.000000000000	-20.680114295812	-12.469394287737
0.131200000000	0.627279247328	0.932396854967	0.114095677489	-0.011203847025	0.708312368436	-0.066453397035	-0.575231171970	0.424134563627	-0.101389616390	1.079581813938	0.067368987883	-0.098591095245	-2.460660426072	4.057734414106	7.351761134700	0.213757305044	2.448238731729	-2.598902266001	0.027126520053	0.659392564055	0.047603554487	0.441254954974	0.909149217195	0.000234667575	0.536766352217	0.116950302234	0.278359349536	0.104042768891	0.010602400404	0.875846740905	0.149912403879	0.250257877821	0.120132783570	0.238228442399	-0.000000011150	0.668929340148	0.983083112118	-0.000000020095	0.721755105419	-0.000000012034	0.664810204083	0.007424488565	-0.000000003413	0.724143663887	0.000000000000	0.000000000000	0.000000000000	-20.562034007583	-12.374268596104
0.131300000000	0.627387202131	0.932403603013	0.114085793872	-0.011449927855	0.708717961059	-0.065717689153	-0.575209631238	0.424379096295	-0.101649353958	1.079514186870	0.067592076488	-0.099081379025	-2.460954489981	4.054114260731	7.362398120795	0.217057953358	2.442413414165	-2.595847913223	0.027410155285	0.658106554174	0.047457307089	0.441960196917	0.909374189867	0.000233946569	0.537332886617	0.116591008156	0.279538342971	0.103746889654	0.010569827760	0.875374645869	0.150020358681	0.250519497766	0.118767638044	0.243360961420	-0.000000011023	0.672691507001	0.981673370553	-0.000000019929	0.720592380457	-0.000000012263	0.659436581516	0.008043197125	-0.000000003484	0.720217720724	0.000000000000	0.000000000000	0.000000000000	-20.445977856056	-12.278617106290
0.131400000000	0.627495150155	0.932410373409	0.114075861188	-0.011696037593	0.709123190537	-0.064980917089	-0.575187760264	0.424623046082	-0.101908785743	1.079446254369	0.067815972946	-0.099572406888	-2.461238652047	4.050471586065	7.373044744635	0.220362042307	2.436581243559	-2.592786673878	0.027688725142	0.656840263259	0.047311508992	0.442674830327	0.909594140380	0.000233227779	0.537894108397	0.116232817899	0.280697205498	0.103453820209	0.010537355186	0.874891939941	0.150128306706	0.250781080933	0.117402492517	0.248493480441	-0.000000010897	0.676453673854	0.980263628989	-0.000000019762	0.719429655494	-0.000000012492	0.654062958950	0.008661905684	-0.000000003555	0.716291777561	0.000000000000	0.000000000000	0.000000000000	-20.331932694526	-12.182443331381
0.131500000000	0.627603091370	0.932417166233	0.114065879370	-0.011942175268	0.709528054643	-0.064243079892	-0.575165558731	0.424866412338	-0.102167911076	1.079377984150	0.068040621245	-0.100064052232	-2.461513289933	4.046806908386	7.383700748227	0.223669071765	2.430742905372	-2.589718918129	0.027962245187	0.655593630732	0.047166158815	0.443398826351	0.909809084163	0.000232511197	0.538450033878	0.115875728071	0.281835998961	0.103163551923	0.010504982373	0.874398655720	0.150236247921	0.251042627211	0.116037346991	0.253625999461	-0.000000010770	0.680215840706	0.978853887424	-0.000000019596	0.718266930531	-0.000000012721	0.648689336384	0.009280614244	-0.000000003627	0.712365834398	0.000000000000	0.000000000000	0.000000000000	-20.219885544194	-12.085750747867
0.131600000000	0.627711025740	0.932423981556	0.114055848361	-0.012188339946	0.709932551203	-0.063504176636	-0.575143026369	0.425109194480	-0.102426729322	1.079309344462	0.068265965809	-0.100556190555	-2.461778776339	4.043120740573	7.394365876883	0.226978547769	2.424899077938	-2.586645012185	0.028230730932	0.654366596197	0.047021255182	0.444132156226	0.910019036597	0.000231796818	0.539000679331	0.115519735292	0.282954785018	0.102876076190	0.010472709016	0.873894825703	0.150344182290	0.251304136469	0.114672201464	0.258758518482	-0.000000010643	0.683978007559	0.977444145860	-0.000000019430	0.717104205569	-0.000000012950	0.643315713817	0.009899322803	-0.000000003698	0.708439891235	0.000000000000	0.000000000000	0.000000000000	-20.109823590452	-11.988542796449
0.131700000000	0.627818953226	0.932430819447	0.114045768119	-0.012434530730	0.710336678092	-0.062764206421	-0.575120162956	0.425351391993	-0.102685239885	1.079240304087	0.068491951495	-0.101048699425	-2.462035479090	4.039413590183	7.405039879183	0.230289982430	2.419050432554	-2.583565318348	0.028494197845	0.653159099446	0.046876796722	0.444874791277	0.910224013016	0.000231084634	0.539546060977	0.115164836191	0.284053625134	0.102591384431	0.010440534809	0.873380482291	0.150452109776	0.251565608550	0.113307055937	0.263891037503	-0.000000010517	0.687740174412	0.976034404295	-0.000000019264	0.715941480606	-0.000000013179	0.637942091251	0.010518031363	-0.000000003769	0.704513948072	0.000000000000	0.000000000000	0.000000000000	-20.001734179256	-11.890822882832
[truncated: 2,285 more rows]
[truncated: 54 more columns]
