# Supplementary material for: A Quick Turn of Foot: Rigid Foot-Ground Contact Models for Human Motion Prediction
Source: Front Neurorobot. 2019 Aug 7;13:62. doi: 10.3389/fnbot.2019.00062 (PMC6693511; doi:10.3389/fnbot.2019.00062)
Supplement: Supplementary file 1 [file Data_Sheet_1.ZIP › SupplementaryMaterial/resultsData/CircleCircleFoot/Tracking/dataColumnNames.txt]

time Q_TxPelvis Q_TzPelvis Q_RyPelvis Q_RyThigh_R Q_RyShank_R Q_RyFoot_R Q_RyThigh_L Q_RyShank_L Q_RyFoot_L QDot_TxPelvis QDot_TzPelvis QDot_RyPelvis QDot_RyThigh_R QDot_RyShank_R QDot_RyFoot_R QDot_RyThigh_L QDot_RyShank_L QDot_RyFoot_L Act_MTG_HipExtension_R Act_MTG_HipFlexion_R Act_MTG_KneeExtension_R Act_MTG_KneeFlexion_R Act_MTG_AnkleExtension_R Act_MTG_AnkleFlexion_R Act_MTG_HipExtension_L Act_MTG_HipFlexion_L Act_MTG_KneeExtension_L Act_MTG_KneeFlexion_L Act_MTG_AnkleExtension_L Act_MTG_AnkleFlexion_L Dist Cost U_MTG_HipExtension_R U_MTG_HipFlexion_R U_MTG_KneeExtension_R U_MTG_KneeFlexion_R U_MTG_AnkleExtension_R U_MTG_AnkleFlexion_R U_MTG_HipExtension_L U_MTG_HipFlexion_L U_MTG_KneeExtension_L U_MTG_KneeFlexion_L U_MTG_AnkleExtension_L U_MTG_AnkleFlexion_L Tau_TxPelvis Tau_TzPelvis Tau_RyPelvis Tau_RyThigh_R Tau_RyShank_R Tau_RyFoot_R Tau_RyThigh_L Tau_RyShank_L Tau_RyFoot_L Damping_Tau_TxPelvis Damping_Tau_TzPelvis Damping_Tau_RyPelvis Damping_Tau_RyThigh_R Damping_Tau_RyShank_R Damping_Tau_RyFoot_R Damping_Tau_RyThigh_L Damping_Tau_RyShank_L Damping_Tau_RyFoot_L MTGActive_MTG_HipExtension_R MTGActive_MTG_HipFlexion_R MTGActive_MTG_KneeExtension_R MTGActive_MTG_KneeFlexion_R MTGActive_MTG_AnkleExtension_R MTGActive_MTG_AnkleFlexion_R MTGActive_MTG_HipExtension_L MTGActive_MTG_HipFlexion_L MTGActive_MTG_KneeExtension_L MTGActive_MTG_KneeFlexion_L MTGActive_MTG_AnkleExtension_L MTGActive_MTG_AnkleFlexion_L MTGPassive_MTG_HipExtension_R MTGPassive_MTG_HipFlexion_R MTGPassive_MTG_KneeExtension_R MTGPassive_MTG_KneeFlexion_R MTGPassive_MTG_AnkleExtension_R MTGPassive_MTG_AnkleFlexion_R MTGPassive_MTG_HipExtension_L MTGPassive_MTG_HipFlexion_L MTGPassive_MTG_KneeExtension_L MTGPassive_MTG_KneeFlexion_L MTGPassive_MTG_AnkleExtension_L MTGPassive_MTG_AnkleFlexion_L HeelRPosErr HeelRVelErr ForeRPosErr ForeRVelErr HeelLPosErr HeelLVelErr ForeLPosErr ForeLVelErr HeelRBGForceX HeelRBGForceZ ForeRBGForceX ForeRBGForceZ HeelLBGForceX HeelLBGForceZ ForeLBGForceX ForeLBGForceZ Phase
