# Supplementary material for: A Quick Turn of Foot: Rigid Foot-Ground Contact Models for Human Motion Prediction
Source: Front Neurorobot. 2019 Aug 7;13:62. doi: 10.3389/fnbot.2019.00062 (PMC6693511; doi:10.3389/fnbot.2019.00062)
Supplement: Supplementary file 1 [file Data_Sheet_1.ZIP › SupplementaryMaterial/resultsData/CircleCircleFoot/Tracking/meshup.csv]

0.000000000000	0.477366779100	0.938734489046	0.136907121185	0.059823354139	0.368650590639	-0.447529132684	-0.550539861800	0.110264306677	-0.314405962345
0.000300000000	0.477686780085	0.938700194952	0.136897227889	0.060054388298	0.368806861564	-0.447302471293	-0.550810649701	0.110898797415	-0.312601995342
0.000600000000	0.478007441756	0.938665913856	0.136885651987	0.060291669450	0.368955425561	-0.447074768009	-0.551078323420	0.111533063461	-0.310801705830
0.000900000000	0.478328744969	0.938631638214	0.136872453949	0.060534864206	0.369096777188	-0.446846062357	-0.551342979077	0.112167149643	-0.309005166860
0.001200000000	0.478650671271	0.938597360797	0.136857692022	0.060783649615	0.369231396016	-0.446616392090	-0.551604707855	0.112801095202	-0.307212443103
0.001500000000	0.478973202877	0.938563074685	0.136841422301	0.061037712923	0.369359746905	-0.446385793203	-0.551863596226	0.113434934197	-0.305423591546
0.001800000000	0.479296322652	0.938528773262	0.136823698804	0.061296751347	0.369482280275	-0.446154299953	-0.552119726173	0.114068695880	-0.303638662134
0.002100000000	0.479620014087	0.938494450215	0.136804573544	0.061560471858	0.369599432366	-0.445921944875	-0.552373175397	0.114702405060	-0.301857698380
0.002400000000	0.479944261279	0.938460099528	0.136784096597	0.061828590965	0.369711625489	-0.445688758798	-0.552624017518	0.115336082444	-0.300080737935
0.002700000000	0.480269048914	0.938425715478	0.136762316159	0.062100834516	0.369819268280	-0.445454770862	-0.552872322259	0.115969744956	-0.298307813123
0.003000000000	0.480594362244	0.938391292630	0.136739278615	0.062376937491	0.369922755949	-0.445220008540	-0.553118155632	0.116603406044	-0.296538951444
0.003300000000	0.480920187076	0.938356825836	0.136715028594	0.062656643803	0.370022470522	-0.444984497657	-0.553361580108	0.117237075965	-0.294774176046
0.003600000000	0.481246509749	0.938322310228	0.136689609022	0.062939706106	0.370118781096	-0.444748262407	-0.553602654783	0.117870762063	-0.293013506171
0.003900000000	0.481573317119	0.938287741214	0.136663061184	0.063225885595	0.370212044084	-0.444511325377	-0.553841435538	0.118504469026	-0.291256957569
0.004200000000	0.481900596542	0.938253114473	0.136635424769	0.063514951816	0.370302603470	-0.444273707565	-0.554077975190	0.119138199134	-0.289504542895
0.004500000000	0.482228335861	0.938218425955	0.136606737929	0.063806682461	0.370390791069	-0.444035428407	-0.554312323642	0.119771952488	-0.287756272075
0.004800000000	0.482556523383	0.938183671870	0.136577037324	0.064100863178	0.370476926786	-0.443796505798	-0.554544528027	0.120405727238	-0.286012152654
0.005100000000	0.482885147873	0.938148848688	0.136546358171	0.064397287367	0.370561318892	-0.443556956116	-0.554774632842	0.121039519790	-0.284272190125
0.005400000000	0.483214198528	0.938113953132	0.136514734296	0.064695755979	0.370644264294	-0.443316794246	-0.555002680087	0.121673325008	-0.282536388237
0.005700000000	0.483543664969	0.938078982175	0.136482198179	0.064996077312	0.370726048821	-0.443076033609	-0.555228709391	0.122307136403	-0.280804749280
0.006000000000	0.483873537225	0.938043933033	0.136448781000	0.065298066800	0.370806947513	-0.442834686186	-0.555452758138	0.122940946316	-0.279077274363
0.006300000000	0.484203805713	0.938008803164	0.136414512684	0.065601546808	0.370887224914	-0.442592762545	-0.555674861593	0.123574746090	-0.277353963666
0.006600000000	0.484534461228	0.937973590255	0.136379421947	0.065906346420	0.370967135371	-0.442350271870	-0.555895053014	0.124208526227	-0.275634816681
0.006900000000	0.484865494928	0.937938292229	0.136343536340	0.066212301224	0.371046923339	-0.442107221988	-0.556113363772	0.124842276550	-0.273919832438
0.007200000000	0.485196898315	0.937902907227	0.136306882290	0.066519253107	0.371126823687	-0.441863619400	-0.556329823458	0.125475986344	-0.272209009711
0.007500000000	0.485528663228	0.937867433614	0.136269485140	0.066827050035	0.371207061997	-0.441619469305	-0.556544459990	0.126109644492	-0.270502347221
0.007800000000	0.485860781821	0.937831869966	0.136231369195	0.067135545853	0.371287854878	-0.441374775633	-0.556757299715	0.126743239607	-0.268799843810
0.008100000000	0.486193246556	0.937796215070	0.136192557756	0.067444600070	0.371369410263	-0.441129541070	-0.556968367508	0.127376760150	-0.267101498619
0.008400000000	0.486526050187	0.937760467915	0.136153073161	0.067754077663	0.371451927708	-0.440883767089	-0.557177686865	0.128010194546	-0.265407311236
0.008700000000	0.486859185748	0.937724627691	0.136112936821	0.068063848874	0.371535598685	-0.440637453974	-0.557385279994	0.128643531283	-0.263717281847
0.009000000000	0.487192646538	0.937688693781	0.136072169253	0.068373789018	0.371620606873	-0.440390600852	-0.557591167894	0.129276759017	-0.262031411367
0.009300000000	0.487526426115	0.937652665758	0.136030790117	0.068683778292	0.371707128433	-0.440143205716	-0.557795370444	0.129909866658	-0.260349701558
0.009600000000	0.487860518277	0.937616543379	0.135988818249	0.068993701599	0.371795332281	-0.439895265451	-0.557997906473	0.130542843451	-0.258672155142
0.009900000000	0.488194917060	0.937580326582	0.135946271689	0.069303448367	0.371885380349	-0.439646775862	-0.558198793834	0.131175679057	-0.256998775903
0.010200000000	0.488529616720	0.937544015479	0.135903167712	0.069612912380	0.371977427841	-0.439397731695	-0.558398049473	0.131808363619	-0.255329568772
0.010500000000	0.488864611726	0.937507610354	0.135859522858	0.069921991621	0.372071623475	-0.439148126664	-0.558595689489	0.132440887828	-0.253664539914
0.010800000000	0.489199896752	0.937471111655	0.135815352956	0.070230588109	0.372168109718	-0.438897953471	-0.558791729198	0.133073242978	-0.252003696798
0.011100000000	0.489535466667	0.937434519996	0.135770673152	0.070538607757	0.372267023008	-0.438647203832	-0.558986183186	0.133705421021	-0.250347048258
0.011400000000	0.489871316525	0.937397836146	0.135725497933	0.070845960222	0.372368493972	-0.438395868492	-0.559179065362	0.134337414610	-0.248694604557
0.011700000000	0.490207441561	0.937361061029	0.135679841149	0.071152558777	0.372472647633	-0.438143937255	-0.559370389008	0.134969217145	-0.247046377433
0.012000000000	0.490543837178	0.937324195719	0.135633716035	0.071458320174	0.372579603605	-0.437891398994	-0.559560166822	0.135600822808	-0.245402380140
0.012300000000	0.490880498945	0.937287241434	0.135587135235	0.071763164523	0.372689476282	-0.437638241678	-0.559748410965	0.136232226594	-0.243762627489
0.012600000000	0.491217422587	0.937250199538	0.135540110819	0.072067015172	0.372802375021	-0.437384452387	-0.559935133097	0.136863424347	-0.242127135879
0.012900000000	0.491554603978	0.937213071530	0.135492654301	0.072369798596	0.372918404312	-0.437130017333	-0.560120344417	0.137494412777	-0.240495923322
0.013200000000	0.491892039140	0.937175859046	0.135444776660	0.072671444281	0.373037663949	-0.436874921872	-0.560304055696	0.138125189491	-0.238869009469
0.013500000000	0.492229724230	0.937138563851	0.135396488357	0.072971884631	0.373160249182	-0.436619150528	-0.560486277308	0.138755753003	-0.237246415621
0.013800000000	0.492567655540	0.937101187840	0.135347799348	0.073271054857	0.373286250878	-0.436362687004	-0.560667019266	0.139386102758	-0.235628164750
0.014100000000	0.492905829489	0.937063733031	0.135298719104	0.073568892891	0.373415755660	-0.436105514203	-0.560846291244	0.140016239142	-0.234014281505
0.014400000000	0.493244242618	0.937026201565	0.135249256623	0.073865339288	0.373548846052	-0.435847614238	-0.561024102606	0.140646163493	-0.232404792219
0.014700000000	0.493582891587	0.936988595698	0.135199420444	0.074160337142	0.373685600611	-0.435588968452	-0.561200462432	0.141275878113	-0.230799724918
0.015000000000	0.493921773171	0.936950917805	0.135149218664	0.074453831999	0.373826094060	-0.435329557431	-0.561375379538	0.141905386272	-0.229199109315
0.015300000000	0.494260884251	0.936913170368	0.135098658948	0.074745771781	0.373970397413	-0.435069361017	-0.561548862500	0.142534692215	-0.227602976817
0.015600000000	0.494600221815	0.936875355982	0.135047748542	0.075036106699	0.374118578091	-0.434808358326	-0.561720919676	0.143163801166	-0.226011360518
0.015900000000	0.494939782953	0.936837477344	0.134996494284	0.075324789190	0.374270700044	-0.434546527756	-0.561891559218	0.143792719330	-0.224424295194
0.016200000000	0.495279564849	0.936799537257	0.134944902620	0.075611773835	0.374426823857	-0.434283847008	-0.562060789099	0.144421453895	-0.222841817298
0.016500000000	0.495619564785	0.936761538623	0.134892979608	0.075897017295	0.374587006863	-0.434020293093	-0.562228617120	0.145050013030	-0.221263964953
0.016800000000	0.495959780131	0.936723484442	0.134840730935	0.076180478242	0.374751303242	-0.433755842345	-0.562395050934	0.145678405884	-0.219690777942
0.017100000000	0.496300208344	0.936685377808	0.134788161923	0.076462117298	0.374919764123	-0.433490470438	-0.562560098056	0.146306642586	-0.218122297697
0.017400000000	0.496640846967	0.936647221908	0.134735277542	0.076741896968	0.375092437682	-0.433224152396	-0.562723765878	0.146934734240	-0.216558567289
0.017700000000	0.496981693621	0.936609020018	0.134682082416	0.077019781585	0.375269369232	-0.432956862604	-0.562886061680	0.147562692919	-0.214999631415
0.018000000000	0.497322746008	0.936570775502	0.134628580833	0.077295737251	0.375450601315	-0.432688574823	-0.563046992646	0.148190531667	-0.213445536387
0.018300000000	0.497664001903	0.936532491809	0.134574776756	0.077569731780	0.375636173789	-0.432419262195	-0.563206565871	0.148818264487	-0.211896330117
0.018600000000	0.498005459157	0.936494172471	0.134520673828	0.077841734648	0.375826123910	-0.432148897265	-0.563364788375	0.149445906340	-0.210352062104
0.018900000000	0.498347115686	0.936455821098	0.134466275384	0.078111716938	0.376020486413	-0.431877451982	-0.563521667110	0.150073473137	-0.208812783420
0.019200000000	0.498688969480	0.936417441380	0.134411584453	0.078379651293	0.376219293591	-0.431604897717	-0.563677208975	0.150700981731	-0.207278546696
0.019500000000	0.499031018590	0.936379037084	0.134356603772	0.078645511865	0.376422575369	-0.431331205269	-0.563831420816	0.151328449916	-0.205749406106
0.019800000000	0.499373261131	0.936340612047	0.134301335788	0.078909274274	0.376630359377	-0.431056344879	-0.563984309445	0.151955896412	-0.204225417354
0.020100000000	0.499715695281	0.936302170181	0.134245782668	0.079170915558	0.376842671020	-0.430780286240	-0.564135881637	0.152583340866	-0.202706637657
0.020400000000	0.500058319275	0.936263715468	0.134189946304	0.079430414134	0.377059533546	-0.430502998505	-0.564286144148	0.153210803838	-0.201193125735
0.020700000000	0.500401131405	0.936225251955	0.134133828321	0.079687749755	0.377280968108	-0.430224450301	-0.564435103715	0.153838306798	-0.199684941792
0.021000000000	0.500744130020	0.936186783757	0.134077430082	0.079942903470	0.377506993833	-0.429944609734	-0.564582767064	0.154465872117	-0.198182147504
0.021300000000	0.501087313522	0.936148315052	0.134020752694	0.080195857587	0.377737627877	-0.429663444403	-0.564729140920	0.155093523060	-0.196684806002
0.021600000000	0.501430680362	0.936109850082	0.133963797015	0.080446595632	0.377972885486	-0.429380921409	-0.564874232008	0.155721283777	-0.195192981865
0.021900000000	0.501774229043	0.936071393148	0.133906563658	0.080695102318	0.378212780052	-0.429097007363	-0.565018047064	0.156349179298	-0.193706741099
0.022200000000	0.502117958117	0.936032948610	0.133849052998	0.080941363508	0.378457323167	-0.428811668395	-0.565160592835	0.156977235525	-0.192226151127
0.022500000000	0.502461866180	0.935994520885	0.133791265177	0.081185366182	0.378706524678	-0.428524870164	-0.565301876090	0.157605479224	-0.190751280780
0.022800000000	0.502805951876	0.935956114447	0.133733200107	0.081427098405	0.378960392734	-0.428236577871	-0.565441903620	0.158233938019	-0.189282200277
0.023100000000	0.503150213892	0.935917733822	0.133674857478	0.081666549296	0.379218933838	-0.427946756259	-0.565580682248	0.158862640386	-0.187818981222
0.023400000000	0.503494650955	0.935879383590	0.133616236763	0.081903708995	0.379482152894	-0.427655369631	-0.565718218829	0.159491615643	-0.186361696587
0.023700000000	0.503839261836	0.935841068381	0.133557337218	0.082138568641	0.379750053250	-0.427362381852	-0.565854520257	0.160120893949	-0.184910420703
0.024000000000	0.504184045344	0.935802792875	0.133498157891	0.082371120338	0.380022636744	-0.427067756364	-0.565989593469	0.160750506294	-0.183465229252
0.024300000000	0.504529000327	0.935764561802	0.133438697625	0.082601357129	0.380299903749	-0.426771456187	-0.566123445451	0.161380484494	-0.182026199254
0.024600000000	0.504874125669	0.935726379936	0.133378955063	0.082829272973	0.380581853208	-0.426473443934	-0.566256083239	0.162010861186	-0.180593409064
0.024900000000	0.505219420292	0.935688252098	0.133318928651	0.083054862716	0.380868482680	-0.426173681813	-0.566387513925	0.162641669824	-0.179166938358
0.025200000000	0.505564883152	0.935650183153	0.133258616641	0.083278122070	0.381159788375	-0.425872131642	-0.566517744662	0.163272944670	-0.177746868128
0.025500000000	0.505910513238	0.935612178009	0.133198017099	0.083499047586	0.381455765189	-0.425568754851	-0.566646782664	0.163904720796	-0.176333280678
0.025800000000	0.506256309572	0.935574241617	0.133137127903	0.083717636635	0.381756406744	-0.425263512494	-0.566774635215	0.164537034072	-0.174926259615
0.026100000000	0.506602271208	0.935536378967	0.133075946752	0.083933887384	0.382061705422	-0.424956365255	-0.566901309671	0.165169921169	-0.173525889844
0.026400000000	0.506948397230	0.935498595089	0.133014471167	0.084147798774	0.382371652393	-0.424647273454	-0.567026813460	0.165803419552	-0.172132257565
0.026700000000	0.507294686754	0.935460895053	0.132952698494	0.084359370502	0.382686237656	-0.424336197059	-0.567151154093	0.166437567477	-0.170745450268
0.027000000000	0.507641138920	0.935423283965	0.132890625910	0.084568602998	0.383005450061	-0.424023095690	-0.567274339162	0.167072403991	-0.169365556733
0.027300000000	0.507987752901	0.935385766967	0.132828250423	0.084775497409	0.383329277346	-0.423707928626	-0.567396376344	0.167707968925	-0.167992667024
0.027600000000	0.508334527894	0.935348349238	0.132765568878	0.084980055578	0.383657706162	-0.423390654817	-0.567517273408	0.168344302895	-0.166626872490
0.027900000000	0.508681463122	0.935311035990	0.132702577959	0.085182280027	0.383990722104	-0.423071232884	-0.567637038218	0.168981447301	-0.165268265764
0.028200000000	0.509028557834	0.935273832470	0.132639274191	0.085382173939	0.384328309736	-0.422749621134	-0.567755678733	0.169619444324	-0.163916940765
0.028500000000	0.509375811303	0.935236743956	0.132575653945	0.085579741143	0.384670452617	-0.422425777560	-0.567873203016	0.170258336928	-0.162572992695
0.028800000000	0.509723222826	0.935199775759	0.132511713441	0.085774986094	0.385017133331	-0.422099659853	-0.567989619233	0.170898168855	-0.161236518047
0.029100000000	0.510070791722	0.935162933221	0.132447448749	0.085967913861	0.385368333504	-0.421771225406	-0.568104935661	0.171538984630	-0.159907614600
0.029400000000	0.510418517332	0.935126221713	0.132382855793	0.086158530109	0.385724033834	-0.421440431323	-0.568219160689	0.172180829558	-0.158586381432
0.029700000000	0.510766399020	0.935089646637	0.132317930355	0.086346841087	0.386084214113	-0.421107234422	-0.568332302823	0.172823749727	-0.157272918916
0.030000000000	0.511114436169	0.935053213422	0.132252668073	0.086532853609	0.386448853247	-0.420771591248	-0.568444370688	0.173467792009	-0.155967328729
0.030300000000	0.511462628014	0.935016927355	0.132187064642	0.086716574709	0.386817929724	-0.420433458512	-0.568555373723	0.174113004696	-0.154669714301
0.030600000000	0.511810974207	0.934980794135	0.132121115514	0.086898011705	0.387191421462	-0.420092792328	-0.568665320002	0.174759434412	-0.153380176984
0.030900000000	0.512159473779	0.934944818812	0.132054817197	0.087077169786	0.387569308982	-0.419749551108	-0.568774220530	0.175407129812	-0.152098818336
0.031200000000	0.512508125777	0.934909006428	0.131988166631	0.087254052977	0.387951574112	-0.419403694155	-0.568882086659	0.176056138787	-0.150825737455
0.031500000000	0.512856929109	0.934873361857	0.131921161337	0.087428663930	0.388338200265	-0.419055181993	-0.568988930703	0.176706509136	-0.149561031683
0.031800000000	0.513205882546	0.934837889808	0.131853799406	0.087601003967	0.388729172388	-0.418703976344	-0.569094765912	0.177358288565	-0.148304796643
0.032100000000	0.513554984729	0.934802594831	0.131786079483	0.087771073119	0.389124476902	-0.418350040106	-0.569199606445	0.178011524667	-0.147057126267
0.032400000000	0.513904234168	0.934767481316	0.131718000756	0.087938870166	0.389524101656	-0.417993337324	-0.569303467337	0.178666264916	-0.145818112836
0.032700000000	0.514253629248	0.934732553495	0.131649562945	0.088104392676	0.389928035874	-0.417633833173	-0.569406364479	0.179322556650	-0.144587847003
0.033000000000	0.514603168232	0.934697815448	0.131580766289	0.088267637044	0.390336270106	-0.417271493929	-0.569508314586	0.179980447065	-0.143366417831
0.033300000000	0.514952849265	0.934663271103	0.131511611536	0.088428598529	0.390748796177	-0.416906286952	-0.569609335170	0.180639983195	-0.142153912815
0.033600000000	0.515302670376	0.934628924241	0.131442099928	0.088587271287	0.391165607144	-0.416538180661	-0.569709444520	0.181301211911	-0.140950417913
0.033900000000	0.515652629483	0.934594778494	0.131372233195	0.088743648412	0.391586697250	-0.416167144509	-0.569808661671	0.181964179899	-0.139756017574
0.034200000000	0.516002724392	0.934560837353	0.131302013537	0.088897721967	0.392012061875	-0.415793148969	-0.569907006379	0.182628933657	-0.138570794757
0.034500000000	0.516352952808	0.934527104164	0.131231443621	0.089049483019	0.392441697497	-0.415416165506	-0.570004499102	0.183295519476	-0.137394830963
0.034800000000	0.516703312328	0.934493582136	0.131160526564	0.089198921670	0.392875601649	-0.415036166559	-0.570101160968	0.183963983435	-0.136228206254
0.035100000000	0.517053800454	0.934460274341	0.131089265924	0.089346027097	0.393313772873	-0.414653125520	-0.570197013756	0.184634371386	-0.135070999276
0.035400000000	0.517404414589	0.934427183715	0.131017665692	0.089490787575	0.393756210684	-0.414267016716	-0.570292079874	0.185306728945	-0.133923287279
0.035700000000	0.517755152042	0.934394313062	0.130945730276	0.089633190517	0.394202915526	-0.413877815383	-0.570386382329	0.185981101479	-0.132785146141
0.036000000000	0.518106010032	0.934361665054	0.130873464498	0.089773222497	0.394653888736	-0.413485497654	-0.570479944712	0.186657534093	-0.131656650382
0.036300000000	0.518456985690	0.934329242236	0.130800873577	0.089910869290	0.395109132504	-0.413090040536	-0.570572791168	0.187336071625	-0.130537873189
0.036600000000	0.518808076062	0.934297047027	0.130727963123	0.090046115894	0.395568649833	-0.412691421888	-0.570664946380	0.188016758628	-0.129428886425
0.036900000000	0.519159278111	0.934265081718	0.130654739125	0.090178946566	0.396032444505	-0.412289620409	-0.570756435543	0.188699639365	-0.128329760654
0.037200000000	0.519510588721	0.934233348483	0.130581207944	0.090309344847	0.396500521039	-0.411884615614	-0.570847284345	0.189384757792	-0.127240565149
0.037500000000	0.519862004699	0.934201849370	0.130507376298	0.090437293597	0.396972884662	-0.411476387819	-0.570937518941	0.190072157552	-0.126161367914
0.037800000000	0.520213522780	0.934170586310	0.130433251257	0.090562775017	0.397449541264	-0.411064918122	-0.571027165937	0.190761881962	-0.125092235689
0.038100000000	0.520565139626	0.934139561119	0.130358840229	0.090685770685	0.397930497371	-0.410650188386	-0.571116252366	0.191453974002	-0.124033233972
0.038400000000	0.520916851831	0.934108775496	0.130284150956	0.090806261581	0.398415760101	-0.410232181221	-0.571204805665	0.192148476303	-0.122984427023
0.038700000000	0.521268655924	0.934078231026	0.130209191497	0.090924228117	0.398905337133	-0.409810879967	-0.571292853659	0.192845431138	-0.121945877880
0.039000000000	0.521620548369	0.934047929184	0.130133970224	0.091039650166	0.399399236674	-0.409386268679	-0.571380424537	0.193544880412	-0.120917648365
0.039300000000	0.521972525573	0.934017871335	0.130058495808	0.091152507091	0.399897467418	-0.408958332108	-0.571467546830	0.194246865646	-0.119899799097
0.039600000000	0.522324583884	0.933988058735	0.129982777214	0.091262777774	0.400400038513	-0.408527055687	-0.571554249394	0.194951427970	-0.118892389497
0.039900000000	0.522676719595	0.933958492534	0.129906823684	0.091370440645	0.400906959526	-0.408092425514	-0.571640561386	0.195658608113	-0.117895477795
0.040200000000	0.523028928948	0.933929173775	0.129830644735	0.091475473713	0.401418240406	-0.407654428337	-0.571726512247	0.196368446388	-0.116909121039
0.040500000000	0.523381208136	0.933900103402	0.129754250143	0.091577854594	0.401933891447	-0.407213051536	-0.571812131675	0.197080982680	-0.115933375095
0.040800000000	0.523733553306	0.933871282253	0.129677649934	0.091677560546	0.402453923255	-0.406768283113	-0.571897449612	0.197796256441	-0.114968294657
0.041100000000	0.524085960562	0.933842711068	0.129600854375	0.091774568494	0.402978346703	-0.406320111672	-0.571982496217	0.198514306671	-0.114013933242
0.041400000000	0.524438425968	0.933814390488	0.129523873961	0.091868855068	0.403507172899	-0.405868526407	-0.572067301847	0.199235171911	-0.113070343198
0.041700000000	0.524790945550	0.933786321055	0.129446719408	0.091960396633	0.404040413143	-0.405413517088	-0.572151897035	0.199958890226	-0.112137575701
0.042000000000	0.525143515301	0.933758503218	0.129369401636	0.092049169324	0.404578078888	-0.404955074043	-0.572236312467	0.200685499199	-0.111215680754
0.042300000000	0.525496131183	0.933730937328	0.129291931762	0.092135149079	0.405120181696	-0.404493188151	-0.572320578962	0.201415035912	-0.110304707184
0.042600000000	0.525848789132	0.933703623648	0.129214321085	0.092218311679	0.405666733197	-0.404027850820	-0.572404727448	0.202147536936	-0.109404702638
0.042900000000	0.526201485058	0.933676562343	0.129136581078	0.092298632785	0.406217745041	-0.403559053980	-0.572488788938	0.202883038319	-0.108515713580
0.043200000000	0.526554214853	0.933649753493	0.129058723369	0.092376087977	0.406773228853	-0.403086790067	-0.572572794505	0.203621575566	-0.107637785278
0.043500000000	0.526906974392	0.933623197087	0.128980759732	0.092450652797	0.407333196179	-0.402611052010	-0.572656775258	0.204363183632	-0.106770961799
0.043800000000	0.527259759536	0.933596893026	0.128902702072	0.092522302790	0.407897658440	-0.402131833217	-0.572740762319	0.205107896899	-0.105915285995
0.044100000000	0.527612566141	0.933570841125	0.128824562407	0.092591013557	0.408466626873	-0.401649127565	-0.572824786789	0.205855749165	-0.105070799493
0.044400000000	0.527965390056	0.933545041114	0.128746352859	0.092656760795	0.409040112473	-0.401162929387	-0.572908879728	0.206606773629	-0.104237542677
0.044700000000	0.528318227133	0.933519492639	0.128668085631	0.092719520355	0.409618125935	-0.400673233458	-0.572993072121	0.207361002865	-0.103415554670
0.045000000000	0.528671073228	0.933494195265	0.128589772995	0.092779268295	0.410200677590	-0.400180034983	-0.573077394849	0.208118468815	-0.102604873316
0.045300000000	0.529023924209	0.933469148473	0.128511427272	0.092835980933	0.410787777333	-0.399683329587	-0.573161878659	0.208879202762	-0.101805535158
0.045600000000	0.529376775958	0.933444351667	0.128433060813	0.092889634911	0.411379434561	-0.399183113303	-0.573246554131	0.209643235313	-0.101017575414
0.045900000000	0.529729624381	0.933419804168	0.128354685981	0.092940207251	0.411975658096	-0.398679382563	-0.573331451645	0.210410596380	-0.100241027952
0.046200000000	0.530082465406	0.933395505224	0.128276315132	0.092987675423	0.412576456116	-0.398172134181	-0.573416601347	0.211181315159	-0.099475925261
0.046500000000	0.530435294999	0.933371454004	0.128197960596	0.093032017402	0.413181836075	-0.397661365350	-0.573502033117	0.211955420113	-0.098722298428
0.046800000000	0.530788109158	0.933347649601	0.128119634655	0.093073211733	0.413791804641	-0.397147073630	-0.573587776536	0.212732938945	-0.097980177111
0.047100000000	0.531140903927	0.933324091036	0.128041349529	0.093111237586	0.414406367621	-0.396629256938	-0.573673860856	0.213513898590	-0.097249589511
0.047400000000	0.531493675396	0.933300777255	0.127963117355	0.093146074810	0.415025529907	-0.396107913542	-0.573760314969	0.214298325195	-0.096530562354
0.047700000000	0.531846419707	0.933277707132	0.127884950179	0.093177703974	0.415649295426	-0.395583042053	-0.573847167391	0.215086244105	-0.095823120877
0.048000000000	0.532199133055	0.933254879470	0.127806859941	0.093206106393	0.416277667107	-0.395054641422	-0.573934446237	0.215877679861	-0.095127288821
0.048300000000	0.532551811689	0.933232293001	0.127728858473	0.093231264147	0.416910646874	-0.394522710935	-0.574022179221	0.216672656195	-0.094443088429
0.048600000000	0.532904451915	0.933209946388	0.127650957499	0.093253160065	0.417548235652	-0.393987250209	-0.574110393651	0.217471196035	-0.093770540467
0.048900000000	0.533257050089	0.933187838224	0.127573168641	0.093271777702	0.418190433414	-0.393448259197	-0.574199116443	0.218273321517	-0.093109664249
0.049200000000	0.533609602617	0.933165967032	0.127495503434	0.093287101279	0.418837239243	-0.392905738183	-0.574288374144	0.219079054007	-0.092460477678
0.049500000000	0.533962105946	0.933144331268	0.127417973346	0.093299115614	0.419488651428	-0.392359687788	-0.574378192964	0.219888414121	-0.091822997297
0.049800000000	0.534314556560	0.933122929317	0.127340589803	0.093307806024	0.420144667582	-0.391810108975	-0.574468598817	0.220701421757	-0.091197238354
0.050100000000	0.534666950967	0.933101759498	0.127263364219	0.093313158221	0.420805284767	-0.391257003048	-0.574559617365	0.221518096126	-0.090583214860
0.050400000000	0.535019285693	0.933080820060	0.127186308026	0.093315158195	0.421470499641	-0.390700371662	-0.574651274071	0.222338455778	-0.089980939663
0.050700000000	0.535371557273	0.933060109183	0.127109432707	0.093313792105	0.422140308590	-0.390140216823	-0.574743594238	0.223162518636	-0.089390424501
0.051000000000	0.535723762240	0.933039624979	0.127032749828	0.093309046148	0.422814707891	-0.389576540892	-0.574836603071	0.223990302016	-0.088811680070
0.051300000000	0.536075897109	0.933019365490	0.126956271091	0.093300906383	0.423493693921	-0.389009346597	-0.574930325747	0.224821822677	-0.088244716117
0.051600000000	0.536427958367	0.932999328688	0.126880008380	0.093289358569	0.424177263358	-0.388438637029	-0.575024787482	0.225657096853	-0.087689541518
0.051900000000	0.536779942464	0.932979512477	0.126803973779	0.093274388083	0.424865413281	-0.387864415652	-0.575120013561	0.226496140248	-0.087146164291
0.052200000000	0.537131845817	0.932959914689	0.126728179572	0.093255979928	0.425558141159	-0.387286686291	-0.575216029315	0.227338968004	-0.086614591547
0.052500000000	0.537483664815	0.932940533090	0.126652638221	0.093234118804	0.426255444776	-0.386705453128	-0.575312860069	0.228185594635	-0.086094829395
0.052800000000	0.537835395826	0.932921365375	0.126577362341	0.093208789188	0.426957322126	-0.386120720693	-0.575410531093	0.229036033961	-0.085586882835
0.053100000000	0.538187035205	0.932902409174	0.126502364673	0.093179975426	0.427663771323	-0.385532493856	-0.575509067535	0.229890299044	-0.085090755653
0.053400000000	0.538538579302	0.932883662049	0.126427658063	0.093147661800	0.428374790508	-0.384940777826	-0.575608494375	0.230748402119	-0.084606450314
0.053700000000	0.538890024469	0.932865121494	0.126353255442	0.093111832594	0.429090377785	-0.384345578137	-0.575708836376	0.231610354535	-0.084133967871
0.054000000000	0.539241367060	0.932846784939	0.126279169809	0.093072472142	0.429810531163	-0.383746900654	-0.575810118041	0.232476166695	-0.083673307868
0.054300000000	0.539592603440	0.932828649747	0.126205414220	0.093029564869	0.430535248513	-0.383144751563	-0.575912363577	0.233345848005	-0.083224468253
0.054600000000	0.539943729989	0.932810713213	0.126132001776	0.092983095330	0.431264527526	-0.382539137376	-0.576015596860	0.234219406810	-0.082787445287
0.054900000000	0.540294743099	0.932792972569	0.126058945610	0.092933048232	0.431998365691	-0.381930064921	-0.576119841399	0.235096850338	-0.082362233453
0.055200000000	0.540645639186	0.932775424978	0.125986258884	0.092879408462	0.432736760270	-0.381317541350	-0.576225120303	0.235978184644	-0.081948825359
0.055500000000	0.540996414685	0.932758067540	0.125913954775	0.092822161112	0.433479708273	-0.380701574133	-0.576331456248	0.236863414541	-0.081547211642
0.055800000000	0.541347066058	0.932740897285	0.125842046472	0.092761291490	0.434227206450	-0.380082171065	-0.576438871446	0.237752543538	-0.081157380858
0.056100000000	0.541697589792	0.932723911177	0.125770547166	0.092696785146	0.434979251271	-0.379459340261	-0.576547387606	0.238645573768	-0.080779319368
0.056400000000	0.542047982407	0.932707106114	0.125699470046	0.092628627881	0.435735838920	-0.378833090162	-0.576657025901	0.239542505910	-0.080413011220
0.056700000000	0.542398240452	0.932690478923	0.125628828289	0.092556805769	0.436496965278	-0.378203429539	-0.576767806927	0.240443339106	-0.080058438008
0.057000000000	0.542748360514	0.932674026365	0.125558635058	0.092481305165	0.437262625922	-0.377570367492	-0.576879750667	0.241348070874	-0.079715578733
0.057300000000	0.543098339217	0.932657745129	0.125488903490	0.092402112730	0.438032816111	-0.376933913458	-0.576992876439	0.242256697005	-0.079384409638
0.057600000000	0.543448173227	0.932641631833	0.125419646691	0.092319215435	0.438807530780	-0.376294077218	-0.577107202854	0.243169211458	-0.079064904035
0.057900000000	0.543797859252	0.932625683025	0.125350877730	0.092232600589	0.439586764534	-0.375650868896	-0.577222747765	0.244085606242	-0.078757032110
0.058200000000	0.544147394051	0.932609895177	0.125282609630	0.092142255848	0.440370511638	-0.375004298975	-0.577339528203	0.245005871280	-0.078460760708
0.058500000000	0.544496774432	0.932594264687	0.125214855357	0.092048169235	0.441158766012	-0.374354378298	-0.577457560324	0.245929994270	-0.078176053097
0.058800000000	0.544845997260	0.932578787874	0.125147627812	0.091950329166	0.441951521222	-0.373701118084	-0.577576859331	0.246857960516	-0.077902868700
0.059100000000	0.545195059459	0.932563460981	0.125080939824	0.091848724463	0.442748770469	-0.373044529934	-0.577697439402	0.247789752755	-0.077641162803
0.059400000000	0.545543958020	0.932548280164	0.125014804133	0.091743344385	0.443550506584	-0.372384625844	-0.577819313602	0.248725350953	-0.077390886222
0.059700000000	0.545892690004	0.932533241499	0.124949233380	0.091634178656	0.444356722014	-0.371721418224	-0.577942493790	0.249664732081	-0.077151984933
0.060000000000	0.546241252550	0.932518340970	0.124884240096	0.091521217488	0.445167408811	-0.371054919909	-0.578066990510	0.250607869860	-0.076924399659
0.060300000000	0.546589642985	0.932503574471	0.124819836380	0.091404452191	0.445982557960	-0.370385143394	-0.578192811982	0.251554733551	-0.076708065252
0.060600000000	0.546937858681	0.932488937889	0.124756034184	0.091283874627	0.446802160724	-0.369712103086	-0.578319964348	0.252505286313	-0.076502904623
0.060900000000	0.547285897764	0.932474427130	0.124692843238	0.091159481115	0.447626204299	-0.369035810218	-0.578448445304	0.253459477985	-0.076308825935
0.061200000000	0.547633758778	0.932460038148	0.124630271970	0.091031270665	0.448454674138	-0.368356275813	-0.578578246611	0.254417246991	-0.076125720667
0.061500000000	0.547981440766	0.932445766924	0.124568327294	0.090899245350	0.449287553466	-0.367673509984	-0.578709353467	0.255378519741	-0.075953463787
0.061800000000	0.548328943265	0.932431609468	0.124507014634	0.090763410240	0.450124823366	-0.366987521982	-0.578841744517	0.256343210547	-0.075791913456
0.062100000000	0.548676266301	0.932417561807	0.124446337949	0.090623773340	0.450966462859	-0.366298320248	-0.578975391852	0.257311221481	-0.075640910673
0.062400000000	0.549023410386	0.932403619980	0.124386299749	0.090480345541	0.451812448987	-0.365605912471	-0.579110260980	0.258282442202	-0.075500278840
0.062700000000	0.549370376516	0.932389780027	0.124326901108	0.090333140572	0.452662756877	-0.364910305640	-0.579246310792	0.259256749742	-0.075369823275
0.063000000000	0.549717166172	0.932376037985	0.124268141683	0.090182174958	0.453517359816	-0.364211506101	-0.579383493514	0.260234008280	-0.075249330693
0.063300000000	0.550063781315	0.932362389878	0.124210019726	0.090027467976	0.454376229318	-0.363509519612	-0.579521754666	0.261214068914	-0.075138568685
0.063600000000	0.550410224383	0.932348831709	0.124152532106	0.089869041607	0.455239335193	-0.362804351397	-0.579661033032	0.262196769476	-0.075037285261
0.063900000000	0.550756498291	0.932335359456	0.124095674324	0.089706920474	0.456106645628	-0.362096006186	-0.579801260681	0.263181934447	-0.074945208535
0.064200000000	0.551102606415	0.932321969070	0.124039440555	0.089541131757	0.456978127272	-0.361384488252	-0.579942363057	0.264169375035	-0.074862046683
0.064500000000	0.551448552577	0.932308656475	0.123983823693	0.089371705066	0.457853745348	-0.360669801425	-0.580084259188	0.265158889521	-0.074787488307
0.064800000000	0.551794341019	0.932295417571	0.123928815427	0.089198672271	0.458733463789	-0.359951949084	-0.580226862053	0.266150263979	-0.074721203407
0.065100000000	0.552139976364	0.932282248252	0.123874406339	0.089022067256	0.459617245410	-0.359230934119	-0.580370079163	0.267143273480	-0.074662845111
0.065400000000	0.552485463555	0.932269144428	0.123820586043	0.088841925598	0.460505052113	-0.358506758848	-0.580513813384	0.268137683850	-0.074612052310
0.065700000000	0.552830807795	0.932256102050	0.123767343348	0.088658284181	0.461396845141	-0.357779424910	-0.580657963995	0.269133254005	-0.074568453204
0.066000000000	0.553176014460	0.932243117148	0.123714666451	0.088471180739	0.462292585345	-0.357048933114	-0.580802427954	0.270129738738	-0.074531669614
0.066300000000	0.553521089014	0.932230185874	0.123662543146	0.088280653381	0.463192233470	-0.356315283277	-0.580947101266	0.271126891792	-0.074501321742
0.066600000000	0.553866036925	0.932217304541	0.123610961019	0.088086740126	0.464095750417	-0.355578474052	-0.581091880340	0.272124468906	-0.074477032949
0.066900000000	0.554210863587	0.932204469659	0.123559907628	0.087889478495	0.465003097472	-0.354838502771	-0.581236663212	0.273122230579	-0.074458434092
0.067200000000	0.554555574260	0.932191677964	0.123509370644	0.087688905185	0.465914236484	-0.354095365326	-0.581381350537	0.274119944332	-0.074445167091
0.067500000000	0.554900174025	0.932178926444	0.123459337954	0.087485055843	0.466829129978	-0.353349056068	-0.581525846312	0.275117386344	-0.074436887527
0.067800000000	0.555244667760	0.932166212349	0.123409797716	0.087277964933	0.467747741214	-0.352599567753	-0.581670058319	0.276114342479	-0.074433266277
0.068100000000	0.555589060126	0.932153533196	0.123360738394	0.087067665686	0.468670034198	-0.351846891519	-0.581813898332	0.277110608768	-0.074433990290
0.068400000000	0.555933355567	0.932140886774	0.123312148745	0.086854190122	0.469595973653	-0.351091016885	-0.581957282117	0.278105991415	-0.074438762621
0.068700000000	0.556277558328	0.932128271130	0.123264017793	0.086637569131	0.470525524956	-0.350331931782	-0.582100129233	0.279100306356	-0.074447301736
0.069000000000	0.556621672468	0.932115684568	0.123216334782	0.086417832587	0.471458654055	-0.349569622600	-0.582242362748	0.280093378609	-0.074459340496
0.069300000000	0.556965701881	0.932103125631	0.123169089137	0.086195009455	0.472395327402	-0.348804074224	-0.582383908957	0.281085041644	-0.074474625165
0.069600000000	0.557309650313	0.932090593099	0.123122270422	0.085969127894	0.473335511875	-0.348035270082	-0.582524697119	0.282075136773	-0.074492914454
0.069900000000	0.557653521379	0.932078085978	0.123075868305	0.085740215345	0.474279174720	-0.347263192183	-0.582664659205	0.283063512581	-0.074513978625
0.070200000000	0.557997318572	0.932065603487	0.123029872523	0.085508298628	0.475226283491	-0.346487821160	-0.582803729663	0.284050024391	-0.074537598649
0.070500000000	0.558341045287	0.932053145060	0.122984272851	0.085273404014	0.476176805994	-0.345709136305	-0.582941845204	0.285034533766	-0.074563565426
0.070800000000	0.558684704822	0.932040710329	0.122939059074	0.085035557300	0.477130710240	-0.344927115608	-0.583078944598	0.286016908044	-0.074591679053
0.071100000000	0.559028300398	0.932028299122	0.122894220963	0.084794783882	0.478087964404	-0.344141735793	-0.583214968490	0.286997019910	-0.074621748154
0.071400000000	0.559371835168	0.932015911454	0.122849748247	0.084551108806	0.479048536778	-0.343352972350	-0.583349859229	0.287974747007	-0.074653589262
0.071700000000	0.559715312222	0.932003547523	0.122805630598	0.084304556831	0.480012395746	-0.342560799569	-0.583483560715	0.288949971568	-0.074687026253
0.072000000000	0.560058734603	0.931991207701	0.122761857608	0.084055152475	0.480979509743	-0.341765190574	-0.583616018255	0.289922580092	-0.074721889827
0.072300000000	0.560402105307	0.931978892531	0.122718418777	0.083802920059	0.481949847232	-0.340966117346	-0.583747178438	0.290892463038	-0.074758017035
0.072600000000	0.560745427297	0.931966602720	0.122675303494	0.083547883746	0.482923376679	-0.340163550759	-0.583876989015	0.291859514556	-0.074795250853
0.072900000000	0.561088703504	0.931954339134	0.122632501027	0.083290067579	0.483900066530	-0.339357460602	-0.584005398797	0.292823632230	-0.074833439787
0.073200000000	0.561431936836	0.931942102795	0.122590000512	0.083029495509	0.484879885195	-0.338547815611	-0.584132357557	0.293784716861	-0.074872437525
0.073500000000	0.561775130181	0.931929894873	0.122547790943	0.082766191424	0.485862801027	-0.337734583490	-0.584257815948	0.294742672255	-0.074912102615
0.073800000000	0.562118286415	0.931917716686	0.122505861163	0.082500179173	0.486848782310	-0.336917730935	-0.584381725425	0.295697405041	-0.074952298175
0.074100000000	0.562461408398	0.931905569691	0.122464199862	0.082231482587	0.487837797249	-0.336097223664	-0.584504038177	0.296648824503	-0.074992891637
0.074400000000	0.562804498989	0.931893455486	0.122422795563	0.081960125496	0.488829813958	-0.335273026433	-0.584624707066	0.297596842429	-0.075033754512
0.074700000000	0.563147561036	0.931881375801	0.122381636625	0.081686131749	0.489824800448	-0.334445103061	-0.584743685570	0.298541372977	-0.075074762176
0.075000000000	0.563490597391	0.931869332495	0.122340711237	0.081409525220	0.490822724624	-0.333613416452	-0.584860927739	0.299482332545	-0.075115793684
0.075300000000	0.563833610903	0.931857327556	0.122300007414	0.081130329829	0.491823554281	-0.332777928617	-0.584976388146	0.300419639671	-0.075156731600
0.075600000000	0.564176604426	0.931845363096	0.122259512997	0.080848569544	0.492827257090	-0.331938600691	-0.585090021853	0.301353214923	-0.075197461841
0.075900000000	0.564519580816	0.931833441346	0.122219215649	0.080564268392	0.493833800606	-0.331095392957	-0.585201784378	0.302282980816	-0.075237873545
0.076200000000	0.564862542936	0.931821564654	0.122179102859	0.080277450465	0.494843152257	-0.330248264862	-0.585311631660	0.303208861728	-0.075277858943
0.076500000000	0.565205493655	0.931809735484	0.122139161939	0.079988139927	0.495855279346	-0.329397175039	-0.585419520037	0.304130783827	-0.075317313253
0.076800000000	0.565548435851	0.931797956409	0.122099380025	0.079696361015	0.496870149047	-0.328542081325	-0.585525406224	0.305048675006	-0.075356134576
0.077100000000	0.565891372409	0.931786230112	0.122059744078	0.079402138042	0.497887728410	-0.327682940780	-0.585629247289	0.305962464825	-0.075394223809
0.077400000000	0.566234306224	0.931774559380	0.122020240887	0.079105495400	0.498907984354	-0.326819709706	-0.585731000637	0.306872084452	-0.075431484567
0.077700000000	0.566577240200	0.931762947106	0.121980857071	0.078806457561	0.499930883674	-0.325952343664	-0.585830623999	0.307777466620	-0.075467823104
0.078000000000	0.566920177253	0.931751396279	0.121941579080	0.078505049075	0.500956393041	-0.325080797495	-0.585928075414	0.308678545580	-0.075503148253
0.078300000000	0.567263120304	0.931739909988	0.121902393201	0.078201294569	0.501984479001	-0.324205025333	-0.586023313222	0.309575257063	-0.075537371365
0.078600000000	0.567606072289	0.931728491415	0.121863285558	0.077895218748	0.503015107982	-0.323324980631	-0.586116296054	0.310467538239	-0.075570406252
0.078900000000	0.567949036150	0.931717143835	0.121824242119	0.077586846388	0.504048246293	-0.322440616173	-0.586206982825	0.311355327691	-0.075602169140
0.079200000000	0.568292014840	0.931705870611	0.121785248699	0.077276202336	0.505083860132	-0.321551884096	-0.586295332730	0.312238565379	-0.075632578627
0.079500000000	0.568635011321	0.931694675193	0.121746290963	0.076963311501	0.506121915583	-0.320658735908	-0.586381305239	0.313117192618	-0.075661555635
0.079800000000	0.568978028562	0.931683561115	0.121707354437	0.076648198855	0.507162378630	-0.319761122506	-0.586464860099	0.313991152050	-0.075689023381
0.080100000000	0.569321069540	0.931672531991	0.121668424508	0.076330889422	0.508205215154	-0.318858994196	-0.586545957329	0.314860387627	-0.075714907339
0.080400000000	0.569664137240	0.931661591514	0.121629486433	0.076011408272	0.509250390944	-0.317952300716	-0.586624557227	0.315724844590	-0.075739135210
0.080700000000	0.570007234651	0.931650743451	0.121590525348	0.075689780511	0.510297871701	-0.317040991250	-0.586700620370	0.316584469453	-0.075761636898
0.081000000000	0.570350364766	0.931639991642	0.121551526272	0.075366031276	0.511347623047	-0.316125014454	-0.586774107625	0.317439209994	-0.075782344487
0.081300000000	0.570693530581	0.931629339996	0.121512474120	0.075040185718	0.512399610533	-0.315204318477	-0.586844980152	0.318289015245	-0.075801192224
0.081600000000	0.571036735093	0.931618792488	0.121473353709	0.074712268992	0.513453799648	-0.314278850984	-0.586913199424	0.319133835486	-0.075818116506
0.081900000000	0.571379981299	0.931608353157	0.121434149774	0.074382306242	0.514510155831	-0.313348559177	-0.586978727236	0.319973622251	-0.075833055873
0.082200000000	0.571723272190	0.931598026097	0.121394846976	0.074050322584	0.515568644484	-0.312413389826	-0.587041525725	0.320808328329	-0.075845951010
0.082500000000	0.572066610751	0.931587815463	0.121355429919	0.073716343081	0.516629230986	-0.311473289290	-0.587101557401	0.321637907782	-0.075856744756
0.082800000000	0.572409999958	0.931577725459	0.121315883165	0.073380392727	0.517691880711	-0.310528203550	-0.587158785171	0.322462315964	-0.075865382124
0.083100000000	0.572753442772	0.931567760336	0.121276191255	0.073042496413	0.518756559045	-0.309578078241	-0.587213172379	0.323281509556	-0.075871810335
0.083400000000	0.573096942135	0.931557924390	0.121236338730	0.072702678896	0.519823231415	-0.308622858681	-0.587264682855	0.324095446612	-0.075875978871
0.083700000000	0.573440500963	0.931548221955	0.121196310154	0.072360964758	0.520891863312	-0.307662489918	-0.587313280973	0.324904086620	-0.075877839544
0.084000000000	0.573784122142	0.931538657395	0.121156090149	0.072017378360	0.521962420326	-0.306696916763	-0.587358931719	0.325707390584	-0.075877346596
0.084300000000	0.574127808516	0.931529235105	0.121115663429	0.071671943787	0.523034868187	-0.305726083846	-0.587401600784	0.326505321124	-0.075874456818
0.084600000000	0.574471562880	0.931519959498	0.121075014840	0.071324684783	0.524109172807	-0.304749935671	-0.587441254641	0.327297842558	-0.075869129619
0.084900000000	0.574815387969	0.931510834994	0.121034129406	0.070975624677	0.525185300339	-0.303768416688	-0.587477860653	0.328084920983	-0.075861327100
0.085200000000	0.575159286445	0.931501866018	0.120992992393	0.070624786292	0.526263217236	-0.302781471371	-0.587511387201	0.328866524412	-0.075851014180
0.085500000000	0.575503260878	0.931493056979	0.120951589378	0.070272191825	0.527342890347	-0.301789044315	-0.587541803861	0.329642622971	-0.075838158812
0.085800000000	0.575847313725	0.931484412263	0.120909906349	0.069917862693	0.528424287018	-0.300791080354	-0.587569081642	0.330413189185	-0.075822732314
0.086100000000	0.576191447301	0.931475936211	0.120867929815	0.069561819340	0.529507375234	-0.299787524690	-0.587593193293	0.331178198378	-0.075804709859
0.086400000000	0.576535663741	0.931467633102	0.120825646961	0.069204080992	0.530592123793	-0.298778323068	-0.587614113705	0.331937629203	-0.075784071143
0.086700000000	0.576879964959	0.931459507132	0.120783045819	0.068844665364	0.531678502512	-0.297763421957	-0.587631820395	0.332691464320	-0.075760801248
0.087000000000	0.577224352594	0.931451562382	0.120740115470	0.068483588326	0.532766482460	-0.296742768774	-0.587646294069	0.333439691162	-0.075734891636
0.087300000000	0.577568827967	0.931443802801	0.120696846239	0.068120863579	0.533856036186	-0.295716312093	-0.587657519145	0.334182302645	-0.075706341043
0.087600000000	0.577913392047	0.931436232178	0.120653229816	0.067756502475	0.534947137844	-0.294684001810	-0.587665484033	0.334919297457	-0.075675155774
0.087900000000	0.578258045474	0.931428854144	0.120609259209	0.067390514137	0.536039763094	-0.293645789153	-0.587670180829	0.335650679379	-0.075641348618
0.088200000000	0.578602788650	0.931421672188	0.120564928422	0.067022906066	0.537133888670	-0.292601626477	-0.587671604131	0.336376455197	-0.075604935769
0.088500000000	0.578947621892	0.931414689702	0.120520231914	0.066653685143	0.538229491656	-0.291551466845	-0.587669749141	0.337096631479	-0.075565932160
0.088800000000	0.579292545557	0.931407910023	0.120475164122	0.066282858486	0.539326548882	-0.290495263649	-0.587664610076	0.337811211967	-0.075524347743
0.089100000000	0.579637560074	0.931401336444	0.120429719359	0.065910433636	0.540425036782	-0.289432970498	-0.587656179854	0.338520197133	-0.075480186921
0.089400000000	0.579982665937	0.931394972220	0.120383891821	0.065536418525	0.541524931422	-0.288364541204	-0.587644450206	0.339223584440	-0.075433448978
0.089700000000	0.580327863697	0.931388820565	0.120337675608	0.065160821431	0.542626208527	-0.287289929782	-0.587629411779	0.339921368587	-0.075384128507
0.090000000000	0.580673153957	0.931382884657	0.120291064734	0.064783650957	0.543728843500	-0.286209090437	-0.587611054229	0.340613541728	-0.075332215764
0.090300000000	0.581018537323	0.931377167664	0.120244053270	0.064404915631	0.544832811639	-0.285121977161	-0.587589366606	0.341300094314	-0.075277698266
0.090600000000	0.581364014251	0.931371672525	0.120196635890	0.064024622973	0.545938089509	-0.284028546150	-0.587564340817	0.341981021278	-0.075220568463
0.090900000000	0.581709584696	0.931366402077	0.120148808915	0.063642776741	0.547044656623	-0.282928753600	-0.587535974590	0.342656328030	-0.075160834331
0.091200000000	0.582055248222	0.931361358910	0.120100570018	0.063259377861	0.548152495199	-0.281822557592	-0.587504271193	0.343326029516	-0.075098516532
0.091500000000	0.582401004021	0.931356545402	0.120051918166	0.062874424491	0.549261589976	-0.280709917571	-0.587469238888	0.343990149222	-0.075033647216
0.091800000000	0.582746850946	0.931351963725	0.120002853505	0.062487912260	0.550371928030	-0.279590794299	-0.587430890451	0.344648718253	-0.074966268611
0.092100000000	0.583092787541	0.931347615849	0.119953377272	0.062099834482	0.551483498594	-0.278465149810	-0.587389242763	0.345301774539	-0.074896431835
0.092400000000	0.583438812069	0.931343503546	0.119903491699	0.061710182344	0.552596292899	-0.277332947360	-0.587344316438	0.345949362160	-0.074824195878
0.092700000000	0.583784922534	0.931339628391	0.119853199940	0.061318945083	0.553710304030	-0.276194151380	-0.587296135513	0.346591530756	-0.074749626739
0.093000000000	0.584131116705	0.931335991773	0.119802505997	0.060926110137	0.554825526794	-0.275048727428	-0.587244727158	0.347228335017	-0.074672796683
0.093300000000	0.584477392134	0.931332594895	0.119751414656	0.060531663292	0.555941957595	-0.273896642144	-0.587190121427	0.347859834235	-0.074593783602
0.093600000000	0.584823746174	0.931329438782	0.119699931426	0.060135588810	0.557059594319	-0.272737863207	-0.587132351033	0.348486091913	-0.074512670450
0.093900000000	0.585170175996	0.931326524281	0.119648062484	0.059737869549	0.558178436232	-0.271572359287	-0.587071451140	0.349107175409	-0.074429544757
0.094200000000	0.585516678602	0.931323852072	0.119595814624	0.059338487074	0.559298483880	-0.270400100007	-0.587007459182	0.349723155628	-0.074344498193
0.094500000000	0.585863250839	0.931321422669	0.119543195213	0.058937421760	0.560419738998	-0.269221055901	-0.586940414693	0.350334106736	-0.074257626181
0.094800000000	0.586209889412	0.931319236421	0.119490212143	0.058534652881	0.561542204424	-0.268035198377	-0.586870359149	0.350940105901	-0.074169027546
0.095100000000	0.586556590896	0.931317293524	0.119436873797	0.058130158706	0.562665884022	-0.266842499680	-0.586797335830	0.351541233061	-0.074078804199
0.095400000000	0.586903351745	0.931315594018	0.119383189005	0.057723916575	0.563790782604	-0.265642932854	-0.586721389687	0.352137570708	-0.073987060846
0.095700000000	0.587250168302	0.931314137795	0.119329167014	0.057315902975	0.564916905864	-0.264436471713	-0.586642567215	0.352729203681	-0.073893904719
0.096000000000	0.587597036811	0.931312924601	0.119274817454	0.056906093616	0.566044260307	-0.263223090809	-0.586560916342	0.353316218983	-0.073799445326
0.096300000000	0.587943953422	0.931311954037	0.119220150308	0.056494463491	0.567172853192	-0.262002765398	-0.586476486322	0.353898705606	-0.073703794217
0.096600000000	0.588290914201	0.931311225569	0.119165175883	0.056080986945	0.568302692472	-0.260775471416	-0.586389327631	0.354476754360	-0.073607064761
0.096900000000	0.588637915137	0.931310738524	0.119109904786	0.055665637728	0.569433786739	-0.259541185451	-0.586299491873	0.355050457719	-0.073509371936
0.097200000000	0.588984952150	0.931310492095	0.119054347895	0.055248389054	0.570566145173	-0.258299884717	-0.586207031690	0.355619909670	-0.073410832127
0.097500000000	0.589332021096	0.931310485347	0.118998516339	0.054829213651	0.571699777493	-0.257051547031	-0.586112000676	0.356185205568	-0.073311562930
0.097800000000	0.589679117774	0.931310717216	0.118942421477	0.054408083809	0.572834693913	-0.255796150790	-0.586014453295	0.356746442000	-0.073211682966
0.098100000000	0.590026237932	0.931311186510	0.118886074875	0.053984971427	0.573970905094	-0.254533674951	-0.585914444804	0.357303716646	-0.073111311694
0.098400000000	0.590373377275	0.931311891917	0.118829488287	0.053559848059	0.575108422109	-0.253264099007	-0.585812031174	0.357857128158	-0.073010569237
0.098700000000	0.590720531466	0.931312832002	0.118772673638	0.053132684950	0.576247256398	-0.251987402978	-0.585707269026	0.358406776025	-0.072909576198
0.099000000000	0.591067696133	0.931314005210	0.118715643006	0.052703453080	0.577387419738	-0.250703567380	-0.585600215553	0.358952760457	-0.072808453492
0.099300000000	0.591414866874	0.931315409870	0.118658408608	0.052272123195	0.578528924201	-0.249412573222	-0.585490928461	0.359495182257	-0.072707322172
0.099600000000	0.591762039265	0.931317044192	0.118600982781	0.051838665850	0.579671782128	-0.248114401981	-0.585379465899	0.360034142712	-0.072606303258
0.099900000000	0.592109208855	0.931318906276	0.118543377969	0.051403051434	0.580816006093	-0.246809035594	-0.585265886396	0.360569743466	-0.072505517562
0.100200000000	0.592456371182	0.931320994105	0.118485606712	0.050965250207	0.581961608876	-0.245496456439	-0.585150248806	0.361102086411	-0.072405085525
0.100500000000	0.592803521767	0.931323305552	0.118427681629	0.050525232330	0.583108603433	-0.244176647330	-0.585032612242	0.361631273572	-0.072305127040
0.100800000000	0.593150656125	0.931325838380	0.118369615407	0.050082967889	0.584257002872	-0.242849591498	-0.584913036019	0.362157406992	-0.072205761282
0.101100000000	0.593497769764	0.931328590240	0.118311420792	0.049638426927	0.585406820426	-0.241515272588	-0.584791579599	0.362680588618	-0.072107106534
0.101400000000	0.593844858191	0.931331558677	0.118253110572	0.049191579469	0.586558069429	-0.240173674643	-0.584668302536	0.363200920191	-0.072009280017
0.101700000000	0.594191916916	0.931334741128	0.118194697575	0.048742395547	0.587710763295	-0.238824782101	-0.584543264417	0.363718503131	-0.071912397707
0.102000000000	0.594538941453	0.931338134921	0.118136194648	0.048290845220	0.588864915496	-0.237468579783	-0.584416524811	0.364233438426	-0.071816574162
0.102300000000	0.594885927324	0.931341737279	0.118077614659	0.047836898605	0.590020539542	-0.236105052887	-0.584288143216	0.364745826519	-0.071721922340
0.102600000000	0.595232870063	0.931345545320	0.118018970479	0.047380525889	0.591177648959	-0.234734186986	-0.584158179003	0.365255767196	-0.071628553416
0.102900000000	0.595579765221	0.931349556055	0.117960274978	0.046921697357	0.592336257276	-0.233355968016	-0.584026691369	0.365763359470	-0.071536576601
0.103200000000	0.595926608362	0.931353766391	0.117901541014	0.046460383408	0.593496378005	-0.231970382276	-0.583893739283	0.366268701470	-0.071446098951
0.103500000000	0.596273395074	0.931358173129	0.117842781429	0.045996554577	0.594658024625	-0.230577416423	-0.583759381434	0.366771890329	-0.071357225181
0.103800000000	0.596620120967	0.931362772966	0.117784009037	0.045530181549	0.595821210569	-0.229177057470	-0.583623676187	0.367273022066	-0.071270057474
0.104100000000	0.596966781676	0.931367562494	0.117725236620	0.045061235181	0.596985949207	-0.227769292780	-0.583486681526	0.367772191479	-0.071184695291
0.104400000000	0.597313372866	0.931372538201	0.117666476923	0.044589686512	0.598152253835	-0.226354110069	-0.583348455013	0.368269492027	-0.071101235179
0.104700000000	0.597659890230	0.931377696469	0.117607742643	0.044115506785	0.599320137663	-0.224931497402	-0.583209053739	0.368765015725	-0.071019770581
0.105000000000	0.598006329497	0.931383033577	0.117549046427	0.043638667457	0.600489613804	-0.223501443192	-0.583068534276	0.369258853027	-0.070940391644
0.105300000000	0.598352686429	0.931388545696	0.117490400865	0.043159140214	0.601660695261	-0.222063936201	-0.582926952638	0.369751092730	-0.070863185039
0.105600000000	0.598698956826	0.931394228895	0.117431818487	0.042676896981	0.602833394923	-0.220618965540	-0.582784364235	0.370241821861	-0.070788233776
0.105900000000	0.599045136527	0.931400079135	0.117373311760	0.042191909935	0.604007725553	-0.219166520671	-0.582640823838	0.370731125590	-0.070715617035
0.106200000000	0.599391221411	0.931406092272	0.117314893079	0.041704151514	0.605183699782	-0.217706591405	-0.582496385541	0.371219087131	-0.070645410001
0.106500000000	0.599737207399	0.931412264056	0.117256574769	0.041213594426	0.606361330105	-0.216239167903	-0.582351102730	0.371705787666	-0.070577683721
0.106800000000	0.600083090456	0.931418590130	0.117198369084	0.040720211652	0.607540628872	-0.214764240679	-0.582205028057	0.372191306272	-0.070512504968
0.107100000000	0.600428866589	0.931425066033	0.117140288200	0.040223976454	0.608721608291	-0.213281800601	-0.582058213417	0.372675719863	-0.070449936139
0.107400000000	0.600774531851	0.931431687194	0.117082344222	0.039724862375	0.609904280418	-0.211791838887	-0.581910709936	0.373159103148	-0.070390035167
0.107700000000	0.601120082338	0.931438448939	0.117024549177	0.039222843242	0.611088657165	-0.210294347108	-0.581762567959	0.373641528606	-0.070332855477
0.108000000000	0.601465514190	0.931445346486	0.116966915022	0.038717893157	0.612274750292	-0.208789317185	-0.581613837059	0.374123066485	-0.070278445970
0.108300000000	0.601810823590	0.931452374948	0.116909453646	0.038209986502	0.613462571416	-0.207276741389	-0.581464566043	0.374603784822	-0.070226851053
0.108600000000	0.602156006760	0.931459529334	0.116852176869	0.037699097920	0.614652132011	-0.205756612334	-0.581314802974	0.375083749491	-0.070178110715
0.108900000000	0.602501059963	0.931466804548	0.116795096455	0.037185202314	0.615843443412	-0.204228922973	-0.581164595208	0.375563024281	-0.070132260656
0.109200000000	0.602845979498	0.931474195392	0.116738224114	0.036668274827	0.617036516824	-0.202693666594	-0.581013989439	0.376041671002	-0.070089332466
0.109500000000	0.603190761697	0.931481696570	0.116681571510	0.036148290824	0.618231363327	-0.201150836806	-0.580863031752	0.376519749624	-0.070049353868
0.109800000000	0.603535402919	0.931489302682	0.116625150275	0.035625225879	0.619427993887	-0.199600427535	-0.580711767699	0.376997318446	-0.070012349005
0.110100000000	0.603879899550	0.931497008237	0.116568972013	0.035099055749	0.620626419361	-0.198042433005	-0.580560242375	0.377474434294	-0.069978338791
0.110400000000	0.604224247993	0.931504807646	0.116513048313	0.034569756349	0.621826650510	-0.196476847730	-0.580408500511	0.377951152745	-0.069947341304
0.110700000000	0.604568444669	0.931512695231	0.116457390763	0.034037303729	0.623028698007	-0.194903666496	-0.580256586571	0.378427528378	-0.069919372223
0.111000000000	0.604912486004	0.931520665228	0.116402010960	0.033501674050	0.624232572449	-0.193322884339	-0.580104544856	0.378903615029	-0.069894445290
0.111300000000	0.605256368430	0.931528711786	0.116346920521	0.032962843555	0.625438284362	-0.191734496535	-0.579952419612	0.379379466070	-0.069872572805
0.111600000000	0.605600088377	0.931536828974	0.116292131095	0.032420788546	0.626645844209	-0.190138498575	-0.579800255136	0.379855134685	-0.069853766115
0.111900000000	0.605943642267	0.931545010786	0.116237654373	0.031875485362	0.627855262398	-0.188534886146	-0.579648095883	0.380330674139	-0.069838036106
0.112200000000	0.606287026510	0.931553251140	0.116183502099	0.031326910355	0.629066549288	-0.186923655112	-0.579495986564	0.380806138042	-0.069825393676
0.112500000000	0.606630237501	0.931561543885	0.116129686075	0.030775039878	0.630279715184	-0.185304801495	-0.579343972236	0.381281580591	-0.069815850182
0.112800000000	0.606973271615	0.931569882804	0.116076218170	0.030219850267	0.631494770345	-0.183678321454	-0.579192098387	0.381757056795	-0.069809417844
0.113100000000	0.607316125201	0.931578261617	0.116023110324	0.029661317831	0.632711724977	-0.182044211267	-0.579040411005	0.382232622666	-0.069806110111
0.113400000000	0.607658794586	0.931586673983	0.115970374549	0.029099418844	0.633930589230	-0.180402467315	-0.578888956636	0.382708335392	-0.069805941976
0.113700000000	0.608001276068	0.931595113505	0.115918022933	0.028534129550	0.635151373190	-0.178753086068	-0.578737782429	0.383184253456	-0.069808930211
0.114000000000	0.608343565921	0.931603573731	0.115866067633	0.027965426167	0.636374086866	-0.177096064070	-0.578586936121	0.383660436641	-0.069815093391
0.114300000000	0.608685660395	0.931612048152	0.115814520865	0.027393284915	0.637598740170	-0.175431397942	-0.578436465988	0.384136945911	-0.069824451705
0.114600000000	0.609027555720	0.931620530208	0.115763394893	0.026817682041	0.638825342898	-0.173759084377	-0.578286420792	0.384613843310	-0.069837026780
0.114900000000	0.609369248112	0.931629013284	0.115712702019	0.026238593834	0.640053904715	-0.172079120137	-0.578136849734	0.385091191861	-0.069852841529
0.115200000000	0.609710733773	0.931637490713	0.115662454581	0.025655996647	0.641284435137	-0.170391502048	-0.577987802419	0.385569055489	-0.069871920025
0.115500000000	0.610052008892	0.931645955777	0.115612664937	0.025069866913	0.642516943520	-0.168696227000	-0.577839328823	0.386047498963	-0.069894287408
0.115800000000	0.610393069649	0.931654401704	0.115563345467	0.024480181157	0.643751439047	-0.166993291940	-0.577691479262	0.386526587832	-0.069919969798
0.116100000000	0.610733912218	0.931662821677	0.115514508561	0.023886916011	0.644987930713	-0.165282693870	-0.577544304370	0.387006388394	-0.069948994237
0.116400000000	0.611074532763	0.931671208828	0.115466166618	0.023290048226	0.646226427320	-0.163564429841	-0.577397855081	0.387486967652	-0.069981388640
0.116700000000	0.611414927446	0.931679556239	0.115418332040	0.022689554679	0.647466937462	-0.161838496951	-0.577252182609	0.387968393289	-0.070017181760
0.117000000000	0.611755092424	0.931687856950	0.115371017226	0.022085412389	0.648709469517	-0.160104892338	-0.577107338434	0.388450733649	-0.070056403166
0.117300000000	0.612095023850	0.931696103952	0.115324234571	0.021477598521	0.649954031639	-0.158363613180	-0.576963374291	0.388934057717	-0.070099083224
0.117600000000	0.612434717875	0.931704290191	0.115277996460	0.020866090397	0.651200631749	-0.156614656685	-0.576820342155	0.389418435107	-0.070145253093
0.117900000000	0.612774170652	0.931712408571	0.115232315263	0.020250865504	0.652449277527	-0.154858020092	-0.576678294236	0.389903936052	-0.070194944720
0.118200000000	0.613113378330	0.931720451953	0.115187203335	0.019631901500	0.653699976402	-0.153093700661	-0.576537282967	0.390390631400	-0.070248190843
0.118500000000	0.613452337060	0.931728413158	0.115142673012	0.019009176224	0.654952735550	-0.151321695676	-0.576397360998	0.390878592604	-0.070305025001
0.118800000000	0.613791042994	0.931736284963	0.115098736604	0.018382667702	0.656207561882	-0.149542002435	-0.576258581188	0.391367891723	-0.070365481536
0.119100000000	0.614129492288	0.931744060110	0.115055406397	0.017752354152	0.657464462036	-0.147754618246	-0.576120996598	0.391858601418	-0.070429595612
0.119400000000	0.614467681097	0.931751731300	0.115012694644	0.017118213996	0.658723442375	-0.145959540428	-0.575984660483	0.392350794948	-0.070497403221
0.119700000000	0.614805605582	0.931759291199	0.114970613567	0.016480225863	0.659984508976	-0.144156766301	-0.575849626289	0.392844546171	-0.070568941200
0.120000000000	0.615143261909	0.931766732434	0.114929175351	0.015838368595	0.661247667627	-0.142346293186	-0.575715947641	0.393339929541	-0.070644247241
0.120000000000	0.615143262138	0.931766732518	0.114929175337	0.015838368616	0.661247666956	-0.142346291528	-0.575715947753	0.393339929807	-0.070644248926
0.120100000000	0.615252067187	0.931771147897	0.114923947591	0.015604534630	0.661676614855	-0.141724672752	-0.575727607095	0.393642849426	-0.070930329701
0.120200000000	0.615360861915	0.931775592130	0.114918682609	0.015370502104	0.662105505795	-0.141102048090	-0.575738989643	0.393945293221	-0.071216269418
0.120300000000	0.615469646451	0.931780064880	0.114913380245	0.015136273130	0.662534336863	-0.140478417791	-0.575750094967	0.394247260257	-0.071502065526
0.120400000000	0.615578420918	0.931784565816	0.114908040353	0.014901849780	0.662963105155	-0.139853782089	-0.575760922641	0.394548749616	-0.071787715515
0.120500000000	0.615687185437	0.931789094614	0.114902662789	0.014667234110	0.663391807775	-0.139228141210	-0.575771472250	0.394849760395	-0.072073216913
0.120600000000	0.615795940129	0.931793650956	0.114897247413	0.014432428156	0.663820441833	-0.138601495361	-0.575781743385	0.395150291704	-0.072358567281
0.120700000000	0.615904685107	0.931798234531	0.114891794089	0.014197433935	0.664249004451	-0.137973844741	-0.575791735646	0.395450342669	-0.072643764221
0.120800000000	0.616013420485	0.931802845032	0.114886302681	0.013962253448	0.664677492757	-0.137345189536	-0.575801448639	0.395749912427	-0.072928805367
0.120900000000	0.616122146373	0.931807482160	0.114880773058	0.013726888675	0.665105903887	-0.136715529917	-0.575810881981	0.396049000130	-0.073213688389
0.121000000000	0.616230862879	0.931812145621	0.114875205093	0.013491341579	0.665534234986	-0.136084866046	-0.575820035295	0.396347604943	-0.073498410993
0.121100000000	0.616339570107	0.931816835128	0.114869598661	0.013255614104	0.665962483210	-0.135453198071	-0.575828908212	0.396645726043	-0.073782970916
0.121200000000	0.616448268158	0.931821550400	0.114863953640	0.013019708174	0.666390645721	-0.134820526130	-0.575837500372	0.396943362620	-0.074067365932
0.121300000000	0.616556957131	0.931826291159	0.114858269913	0.012783625695	0.666818719690	-0.134186850350	-0.575845811423	0.397240513877	-0.074351593843
0.121400000000	0.616665637122	0.931831057135	0.114852547368	0.012547368554	0.667246702301	-0.133552170844	-0.575853841024	0.397537179028	-0.074635652488
0.121500000000	0.616774308223	0.931835848063	0.114846785896	0.012310938619	0.667674590742	-0.132916487719	-0.575861588841	0.397833357300	-0.074919539735
0.121600000000	0.616882970525	0.931840663684	0.114840985392	0.012074337738	0.668102382216	-0.132279801067	-0.575869054549	0.398129047933	-0.075203253484
0.121700000000	0.616991624113	0.931845503743	0.114835145757	0.011837567738	0.668530073933	-0.131642110974	-0.575876237835	0.398424250176	-0.075486791665
0.121800000000	0.617100269072	0.931850367991	0.114829266897	0.011600630426	0.668957663113	-0.131003417514	-0.575883138395	0.398718963293	-0.075770152240
0.121900000000	0.617208905483	0.931855256183	0.114823348722	0.011363527591	0.669385146989	-0.130363720753	-0.575889755936	0.399013186558	-0.076053333200
0.122000000000	0.617317533422	0.931860168081	0.114817391150	0.011126260999	0.669812522804	-0.129723020748	-0.575896090175	0.399306919259	-0.076336332565
0.122100000000	0.617426152965	0.931865103449	0.114811394103	0.010888832394	0.670239787811	-0.129081317548	-0.575902140842	0.399600160695	-0.076619148385
0.122200000000	0.617534764181	0.931870062059	0.114805357511	0.010651243501	0.670666939276	-0.128438611194	-0.575907907680	0.399892910177	-0.076901778738
0.122300000000	0.617643367140	0.931875043685	0.114799281308	0.010413496021	0.671093974477	-0.127794901719	-0.575913390440	0.400185167028	-0.077184221731
0.122400000000	0.617751961905	0.931880048106	0.114793165437	0.010175591633	0.671520890703	-0.127150189151	-0.575918588891	0.400476930583	-0.077466475499
0.122500000000	0.617860548538	0.931885075107	0.114787009849	0.009937531996	0.671947685256	-0.126504473508	-0.575923502812	0.400768200191	-0.077748538203
0.122600000000	0.617969127097	0.931890124475	0.114780814500	0.009699318743	0.672374355452	-0.125857754804	-0.575928131997	0.401058975210	-0.078030408033
0.122700000000	0.618077697635	0.931895196002	0.114774579354	0.009460953487	0.672800898618	-0.125210033048	-0.575932476252	0.401349255014	-0.078312083204
0.122800000000	0.618186260205	0.931900289486	0.114768304385	0.009222437816	0.673227312094	-0.124561308241	-0.575936535400	0.401639038984	-0.078593561958
0.122900000000	0.618294814853	0.931905404727	0.114761989571	0.008983773296	0.673653593235	-0.123911580380	-0.575940309274	0.401928326517	-0.078874842563
0.123000000000	0.618403361624	0.931910541529	0.114755634901	0.008744961471	0.674079739406	-0.123260849453	-0.575943797722	0.402217117018	-0.079155923311
0.123100000000	0.618511900559	0.931915699701	0.114749240369	0.008506003864	0.674505747985	-0.122609115445	-0.575947000605	0.402505409903	-0.079436802520
0.123200000000	0.618620431695	0.931920879056	0.114742805979	0.008266901975	0.674931616362	-0.121956378335	-0.575949917797	0.402793204597	-0.079717478531
0.123300000000	0.618728955068	0.931926079411	0.114736331738	0.008027657283	0.675357341939	-0.121302638093	-0.575952549181	0.403080500534	-0.079997949707
0.123400000000	0.618837470710	0.931931300586	0.114729817662	0.007788271249	0.675782922125	-0.120647894682	-0.575954894650	0.403367297154	-0.080278214436
0.123500000000	0.618945978648	0.931936542408	0.114723263772	0.007548745317	0.676208354343	-0.119992148057	-0.575956954106	0.403653593903	-0.080558271125
0.123600000000	0.619054478911	0.931941804706	0.114716670091	0.007309080912	0.676633636018	-0.119335398163	-0.575958727457	0.403939390232	-0.080838118203
0.123700000000	0.619162971521	0.931947087315	0.114710036649	0.007069279448	0.677058764586	-0.118677644933	-0.575960214613	0.404224685591	-0.081117754119
0.123800000000	0.619271456501	0.931952390073	0.114703363476	0.006829342323	0.677483737483	-0.118018888288	-0.575961415486	0.404509479430	-0.081397177338
0.123900000000	0.619379933873	0.931957712826	0.114696650604	0.006589270929	0.677908552151	-0.117359128135	-0.575962329986	0.404793771198	-0.081676386346
0.124000000000	0.619488403653	0.931963055421	0.114689898063	0.006349066647	0.678333206031	-0.116698364365	-0.575962958020	0.405077560337	-0.081955379643
0.124100000000	0.619596865862	0.931968417716	0.114683105883	0.006108730854	0.678757696564	-0.116036596851	-0.575963299485	0.405360846282	-0.082234155743
0.124200000000	0.619705320515	0.931973799570	0.114676274091	0.005868264925	0.679182021185	-0.115373825447	-0.575963354270	0.405643628457	-0.082512713177
0.124300000000	0.619813767630	0.931979200849	0.114669402708	0.005627670231	0.679606177328	-0.114710049987	-0.575963122250	0.405925906275	-0.082791050489
0.124400000000	0.619922207223	0.931984621427	0.114662491752	0.005386948148	0.680030162417	-0.114045270281	-0.575962603286	0.406207679135	-0.083069166232
0.124500000000	0.620030639309	0.931990061182	0.114655541234	0.005146100050	0.680453973873	-0.113379486118	-0.575961797222	0.406488946421	-0.083347058974
0.124600000000	0.620139063906	0.931995519999	0.114648551162	0.004905127313	0.680877609108	-0.112712697266	-0.575960703889	0.406769707503	-0.083624727293
0.124700000000	0.620247481027	0.932000997768	0.114641521537	0.004664031313	0.681301065530	-0.112044903469	-0.575959323102	0.407049961735	-0.083902169778
0.124800000000	0.620355890689	0.932006494385	0.114634452354	0.004422813429	0.681724340538	-0.111376104451	-0.575957654661	0.407329708460	-0.084179385031
0.124900000000	0.620464292908	0.932012009753	0.114627343606	0.004181475041	0.682147431526	-0.110706299914	-0.575955698351	0.407608947001	-0.084456371660
0.125000000000	0.620572687697	0.932017543779	0.114620195277	0.003940017530	0.682570335882	-0.110035489536	-0.575953453940	0.407887676668	-0.084733128288
0.125100000000	0.620681075071	0.932023096378	0.114613007349	0.003698442277	0.682993050986	-0.109363672977	-0.575950921182	0.408165896755	-0.085009653544
0.125200000000	0.620789455046	0.932028667469	0.114605779797	0.003456750669	0.683415574212	-0.108690849871	-0.575948099813	0.408443606540	-0.085285946067
0.125300000000	0.620897827635	0.932034256977	0.114598512592	0.003214944090	0.683837902927	-0.108017019835	-0.575944989557	0.408720805286	-0.085562004507
0.125400000000	0.621006192854	0.932039864834	0.114591205697	0.002973023929	0.684260034492	-0.107342182459	-0.575941590119	0.408997492238	-0.085837827521
0.125500000000	0.621114550715	0.932045490975	0.114583859074	0.002730991576	0.684681966260	-0.106666337317	-0.575937901189	0.409273666625	-0.086113413773
0.125600000000	0.621222901235	0.932051135343	0.114576472676	0.002488848422	0.685103695578	-0.105989483959	-0.575933922442	0.409549327661	-0.086388761939
0.125700000000	0.621331244425	0.932056797885	0.114569046453	0.002246595862	0.685525219786	-0.105311621911	-0.575929653535	0.409824474541	-0.086663870698
0.125800000000	0.621439580301	0.932062478554	0.114561580350	0.002004235292	0.685946536216	-0.104632750683	-0.575925094111	0.410099106444	-0.086938738741
0.125900000000	0.621547908876	0.932068177310	0.114554074305	0.001761768109	0.686367642196	-0.103952869759	-0.575920243797	0.410373222532	-0.087213364762
0.126000000000	0.621656230165	0.932073894115	0.114546528252	0.001519195716	0.686788535044	-0.103271978605	-0.575915102201	0.410646821950	-0.087487747465
0.126100000000	0.621764544180	0.932079628940	0.114538942119	0.001276519516	0.687209212071	-0.102590076664	-0.575909668917	0.410919903824	-0.087761885559
0.126200000000	0.621872850936	0.932085381759	0.114531315831	0.001033740914	0.687629670584	-0.101907163358	-0.575903943523	0.411192467263	-0.088035777759
0.126300000000	0.621981150446	0.932091152553	0.114523649305	0.000790861318	0.688049907879	-0.101223238089	-0.575897925579	0.411464511361	-0.088309422788
0.126400000000	0.622089442724	0.932096941306	0.114515942455	0.000547882141	0.688469921248	-0.100538300238	-0.575891614630	0.411736035189	-0.088582819372
0.126500000000	0.622197727784	0.932102748010	0.114508195189	0.000304804794	0.688889707974	-0.099852349164	-0.575885010205	0.412007037803	-0.088855966244
0.126600000000	0.622306005640	0.932108572659	0.114500407410	0.000061630696	0.689309265333	-0.099165384207	-0.575878111815	0.412277518242	-0.089128862142
0.126700000000	0.622414276305	0.932114415256	0.114492579014	-0.000181638735	0.689728590595	-0.098477404683	-0.575870918956	0.412547475524	-0.089401505809
0.126800000000	0.622522539793	0.932120275807	0.114484709896	-0.000425002076	0.690147681021	-0.097788409892	-0.575863431106	0.412816908649	-0.089673895993
0.126900000000	0.622630796118	0.932126154322	0.114476799942	-0.000668457903	0.690566533867	-0.097098399110	-0.575855647728	0.413085816601	-0.089946031445
0.127000000000	0.622739045294	0.932132050818	0.114468849035	-0.000912004787	0.690985146379	-0.096407371594	-0.575847568268	0.413354198342	-0.090217910922
0.127100000000	0.622847287335	0.932137965316	0.114460857053	-0.001155641297	0.691403515798	-0.095715326579	-0.575839192155	0.413622052817	-0.090489533184
0.127200000000	0.622955522254	0.932143897844	0.114452823869	-0.001399365998	0.691821639357	-0.095022263283	-0.575830518803	0.413889378953	-0.090760896995
0.127300000000	0.623063750066	0.932149848431	0.114444749348	-0.001643177454	0.692239514281	-0.094328180901	-0.575821547607	0.414156175656	-0.091032001122
0.127400000000	0.623171970785	0.932155817115	0.114436633355	-0.001887074224	0.692657137788	-0.093633078608	-0.575812277949	0.414422441816	-0.091302844337
0.127500000000	0.623280184424	0.932161803936	0.114428475746	-0.002131054864	0.693074507090	-0.092936955562	-0.575802709191	0.414688176299	-0.091573425412
0.127600000000	0.623388390999	0.932167808941	0.114420276375	-0.002375117928	0.693491619390	-0.092239810897	-0.575792840681	0.414953377958	-0.091843743126
0.127700000000	0.623496590524	0.932173832181	0.114412035088	-0.002619261965	0.693908471884	-0.091541643730	-0.575782671750	0.415218045623	-0.092113796256
0.127800000000	0.623604783012	0.932179873710	0.114403751730	-0.002863485522	0.694325061761	-0.090842453158	-0.575772201712	0.415482178104	-0.092383583585
0.127900000000	0.623712968479	0.932185933590	0.114395426137	-0.003107787142	0.694741386204	-0.090142238258	-0.575761429864	0.415745774195	-0.092653103898
0.128000000000	0.623821146939	0.932192011886	0.114387058144	-0.003352165366	0.695157442386	-0.089440998087	-0.575750355490	0.416008832669	-0.092922355980
0.128100000000	0.623929318407	0.932198108667	0.114378647578	-0.003596618730	0.695573227474	-0.088738731684	-0.575738977853	0.416271352279	-0.093191338619
0.128200000000	0.624037482897	0.932204224008	0.114370194264	-0.003841145767	0.695988738628	-0.088035438067	-0.575727296204	0.416533331760	-0.093460050606
0.128300000000	0.624145640425	0.932210357987	0.114361698021	-0.004085745009	0.696403973000	-0.087331116238	-0.575715309776	0.416794769826	-0.093728490732
0.128400000000	0.624253791005	0.932216510689	0.114353158662	-0.004330414982	0.696818927737	-0.086625765177	-0.575703017784	0.417055665172	-0.093996657789
0.128500000000	0.624361934653	0.932222682201	0.114344575999	-0.004575154209	0.697233599975	-0.085919383846	-0.575690419431	0.417316016475	-0.094264550571
0.128600000000	0.624470071384	0.932228872616	0.114335949835	-0.004819961210	0.697647986845	-0.085211971189	-0.575677513901	0.417575822391	-0.094532167874
0.128700000000	0.624578201213	0.932235082031	0.114327279973	-0.005064834503	0.698062085471	-0.084503526131	-0.575664300363	0.417835081556	-0.094799508492
0.128800000000	0.624686324156	0.932241310548	0.114318566208	-0.005309772600	0.698475892969	-0.083794047577	-0.575650777969	0.418093792589	-0.095066571223
0.128900000000	0.624794440227	0.932247558272	0.114309808332	-0.005554774013	0.698889406449	-0.083083534417	-0.575636945857	0.418351954086	-0.095333354864
0.129000000000	0.624902549444	0.932253825315	0.114301006132	-0.005799837248	0.699302623011	-0.082371985520	-0.575622803148	0.418609564626	-0.095599858211
0.129100000000	0.625010651820	0.932260111789	0.114292159392	-0.006044960809	0.699715539751	-0.081659399738	-0.575608348948	0.418866622769	-0.095866080063
0.129200000000	0.625118747374	0.932266417815	0.114283267890	-0.006290143196	0.700128153757	-0.080945775903	-0.575593582346	0.419123127052	-0.096132019218
0.129300000000	0.625226836119	0.932272743515	0.114274331401	-0.006535382906	0.700540462109	-0.080231112833	-0.575578502417	0.419379075996	-0.096397674472
0.129400000000	0.625334918073	0.932279089017	0.114265349695	-0.006780678433	0.700952461880	-0.079515409326	-0.575563108221	0.419634468101	-0.096663044624
0.129500000000	0.625442993251	0.932285454452	0.114256322538	-0.007026028267	0.701364150137	-0.078798664161	-0.575547398799	0.419889301848	-0.096928128470
0.129600000000	0.625551061670	0.932291839956	0.114247249693	-0.007271430896	0.701775523940	-0.078080876102	-0.575531373182	0.420143575698	-0.097192924807
0.129700000000	0.625659123347	0.932298245668	0.114238130916	-0.007516884805	0.702186580341	-0.077362043894	-0.575515030381	0.420397288093	-0.097457432432
0.129800000000	0.625767178296	0.932304671733	0.114228965962	-0.007762388472	0.702597316385	-0.076642166267	-0.575498369395	0.420650437456	-0.097721650140
0.129900000000	0.625875226536	0.932311118298	0.114219754581	-0.008007940378	0.703007729112	-0.075921241931	-0.575481389206	0.420903022188	-0.097985576725
0.130000000000	0.625983268082	0.932317585516	0.114210496519	-0.008253538996	0.703417815552	-0.075199269581	-0.575464088783	0.421155040675	-0.098249210981
0.130100000000	0.626091302998	0.932324073517	0.114201191566	-0.008499182711	0.703827571921	-0.074476246291	-0.575446467013	0.421406490831	-0.098512551212
0.130200000000	0.626199331205	0.932330582504	0.114191839379	-0.008744870201	0.704236996916	-0.073752173992	-0.575428523023	0.421657371978	-0.098775597224
0.130300000000	0.626307352760	0.932337112602	0.114182439767	-0.008990599908	0.704646086817	-0.073027049759	-0.575410255765	0.421907682117	-0.099038347372
0.130400000000	0.626415367670	0.932343663952	0.114172992507	-0.009236370414	0.705054838792	-0.072300872337	-0.575391664332	0.422157419799	-0.099300800553
0.130500000000	0.626523375939	0.932350236692	0.114163497395	-0.009482180343	0.705463250070	-0.071573640499	-0.575372747870	0.422406583649	-0.099562955707
0.130600000000	0.626631377565	0.932356830952	0.114153954238	-0.009728028362	0.705871317934	-0.070845353049	-0.575353505586	0.422655172369	-0.099824811813
0.130700000000	0.626739372545	0.932363446856	0.114144362862	-0.009973913181	0.706279039726	-0.070116008818	-0.575333936738	0.422903184737	-0.100086367892
0.130800000000	0.626847360869	0.932370084521	0.114134723103	-0.010219833553	0.706686412843	-0.069385606667	-0.575314040643	0.423150619603	-0.100347623005
0.130900000000	0.626955342527	0.932376744062	0.114125034813	-0.010465788270	0.707093434737	-0.068654145483	-0.575293816669	0.423397475892	-0.100608576252
0.131000000000	0.627063317502	0.932383425583	0.114115297859	-0.010711776165	0.707500102917	-0.067921624183	-0.575273264239	0.423643752602	-0.100869226773
0.131100000000	0.627171285777	0.932390129186	0.114105512120	-0.010957796113	0.707906414945	-0.067188041710	-0.575252382830	0.423889448800	-0.101129573747
0.131200000000	0.627279247328	0.932396854967	0.114095677489	-0.011203847025	0.708312368436	-0.066453397035	-0.575231171970	0.424134563627	-0.101389616390
0.131300000000	0.627387202131	0.932403603013	0.114085793872	-0.011449927855	0.708717961059	-0.065717689153	-0.575209631238	0.424379096295	-0.101649353958
0.131400000000	0.627495150155	0.932410373409	0.114075861188	-0.011696037593	0.709123190537	-0.064980917089	-0.575187760264	0.424623046082	-0.101908785743
0.131500000000	0.627603091370	0.932417166233	0.114065879370	-0.011942175268	0.709528054643	-0.064243079892	-0.575165558731	0.424866412338	-0.102167911076
0.131600000000	0.627711025740	0.932423981556	0.114055848361	-0.012188339946	0.709932551203	-0.063504176636	-0.575143026369	0.425109194480	-0.102426729322
0.131700000000	0.627818953226	0.932430819447	0.114045768119	-0.012434530730	0.710336678092	-0.062764206421	-0.575120162956	0.425351391993	-0.102685239885
0.131800000000	0.627926873786	0.932437679966	0.114035638613	-0.012680746761	0.710740433238	-0.062023168372	-0.575096968323	0.425593004428	-0.102943442205
0.131900000000	0.628034787377	0.932444563170	0.114025459823	-0.012926987214	0.711143814618	-0.061281061640	-0.575073442344	0.425834031403	-0.103201335755
0.132000000000	0.628142693950	0.932451469108	0.114015231743	-0.013173251300	0.711546820257	-0.060537885398	-0.575049584944	0.426074472601	-0.103458920046
0.132100000000	0.628250593454	0.932458397826	0.114004954375	-0.013419538267	0.711949448232	-0.059793638844	-0.575025396092	0.426314327769	-0.103716194624
0.132200000000	0.628358485837	0.932465349364	0.113994627737	-0.013665847395	0.712351696666	-0.059048321201	-0.575000875805	0.426553596720	-0.103973159067
0.132300000000	0.628466371042	0.932472323756	0.113984251855	-0.013912178001	0.712753563731	-0.058301931712	-0.574976024146	0.426792279328	-0.104229812990
0.132400000000	0.628574249010	0.932479321031	0.113973826766	-0.014158529432	0.713155047645	-0.057554469648	-0.574950841220	0.427030375532	-0.104486156039
0.132500000000	0.628682119678	0.932486341214	0.113963352519	-0.014404901073	0.713556146676	-0.056805934298	-0.574925327179	0.427267885331	-0.104742187896
0.132600000000	0.628789982983	0.932493384324	0.113952829173	-0.014651292339	0.713956859135	-0.056056324976	-0.574899482220	0.427504808787	-0.104997908274
0.132700000000	0.628897838857	0.932500450374	0.113942256797	-0.014897702677	0.714357183381	-0.055305641019	-0.574873306580	0.427741146023	-0.105253316921
0.132800000000	0.629005687231	0.932507539373	0.113931635473	-0.015144131569	0.714757117818	-0.054553881783	-0.574846800542	0.427976897220	-0.105508413616
0.132900000000	0.629113528030	0.932514651325	0.113920965289	-0.015390578526	0.715156660897	-0.053801046649	-0.574819964431	0.428212062622	-0.105763198169
0.133000000000	0.629221361182	0.932521786227	0.113910246345	-0.015637043092	0.715555811110	-0.053047135016	-0.574792798611	0.428446642530	-0.106017670424
0.133100000000	0.629329186608	0.932528944074	0.113899478752	-0.015883524840	0.715954566997	-0.052292146307	-0.574765303491	0.428680637303	-0.106271830256
0.133200000000	0.629437004229	0.932536124855	0.113888662628	-0.016130023376	0.716352927139	-0.051536079964	-0.574737479519	0.428914047360	-0.106525677568
0.133300000000	0.629544813961	0.932543328553	0.113877798103	-0.016376538333	0.716750890161	-0.050778935449	-0.574709327183	0.429146873174	-0.106779212299
0.133400000000	0.629652615721	0.932550555147	0.113866885314	-0.016623069378	0.717148454733	-0.050020712247	-0.574680847014	0.429379115277	-0.107032434413
0.133500000000	0.629760409421	0.932557804610	0.113855924409	-0.016869616204	0.717545619564	-0.049261409860	-0.574652039578	0.429610774258	-0.107285343908
0.133600000000	0.629868194973	0.932565076913	0.113844915544	-0.017116178533	0.717942383408	-0.048501027810	-0.574622905484	0.429841850758	-0.107537940810
0.133700000000	0.629975972283	0.932572372019	0.113833858883	-0.017362756119	0.718338745060	-0.047739565641	-0.574593445377	0.430072345477	-0.107790225176
0.133800000000	0.630083741260	0.932579689888	0.113822754602	-0.017609348740	0.718734703354	-0.046977022913	-0.574563659940	0.430302259167	-0.108042197089
0.133900000000	0.630191501806	0.932587030475	0.113811602883	-0.017855956205	0.719130257168	-0.046213399206	-0.574533549896	0.430531592635	-0.108293856665
0.134000000000	0.630299253823	0.932594393730	0.113800403915	-0.018102578349	0.719525405420	-0.045448694120	-0.574503116003	0.430760346740	-0.108545204045
0.134100000000	0.630406997213	0.932601779600	0.113789157899	-0.018349215036	0.719920147065	-0.044682907271	-0.574472359057	0.430988522396	-0.108796239401
0.134200000000	0.630514731871	0.932609188023	0.113777865042	-0.018595866156	0.720314481102	-0.043916038295	-0.574441279890	0.431216120567	-0.109046962931
0.134300000000	0.630622457694	0.932616618938	0.113766525559	-0.018842531625	0.720708406566	-0.043148086845	-0.574409879369	0.431443142271	-0.109297374861
0.134400000000	0.630730174575	0.932624072276	0.113755139674	-0.019089211386	0.721101922532	-0.042379052592	-0.574378158397	0.431669588576	-0.109547475446
0.134500000000	0.630837882406	0.932631547963	0.113743707617	-0.019335905408	0.721495028115	-0.041608935224	-0.574346117914	0.431895460600	-0.109797264967
0.134600000000	0.630945581078	0.932639045924	0.113732229627	-0.019582613686	0.721887722465	-0.040837734446	-0.574313758893	0.432120759515	-0.110046743731
0.134700000000	0.631053270477	0.932646566075	0.113720705950	-0.019829336240	0.722280004774	-0.040065449980	-0.574281082340	0.432345486538	-0.110295912073
0.134800000000	0.631160950489	0.932654108332	0.113709136841	-0.020076073115	0.722671874266	-0.039292081565	-0.574248089297	0.432569642939	-0.110544770354
0.134900000000	0.631268621000	0.932661672602	0.113697522560	-0.020322824380	0.723063330208	-0.038517628957	-0.574214780840	0.432793230034	-0.110793318961
0.135000000000	0.631376281890	0.932669258792	0.113685863374	-0.020569590131	0.723454371899	-0.037742091927	-0.574181158076	0.433016249191	-0.111041558306
0.135100000000	0.631483933041	0.932676866801	0.113674159561	-0.020816370486	0.723844998678	-0.036965470263	-0.574147222146	0.433238701822	-0.111289488827
0.135200000000	0.631591574331	0.932684496527	0.113662411400	-0.021063165587	0.724235209916	-0.036187763766	-0.574112974223	0.433460589390	-0.111537110988
0.135300000000	0.631699205638	0.932692147860	0.113650619182	-0.021309975602	0.724625005024	-0.035408972257	-0.574078415513	0.433681913402	-0.111784425277
0.135400000000	0.631806826837	0.932699820690	0.113638783203	-0.021556800718	0.725014383446	-0.034629095570	-0.574043547253	0.433902675413	-0.112031432208
0.135500000000	0.631914437800	0.932707514898	0.113626903763	-0.021803641149	0.725403344660	-0.033848133552	-0.574008370710	0.434122877025	-0.112278132318
0.135600000000	0.632022038401	0.932715230364	0.113614981173	-0.022050497131	0.725791888182	-0.033066086069	-0.573972887186	0.434342519884	-0.112524526169
0.135700000000	0.632129628510	0.932722966964	0.113603015748	-0.022297368921	0.726180013559	-0.032282952998	-0.573937098008	0.434561605682	-0.112770614347
0.135800000000	0.632237207995	0.932730724568	0.113591007809	-0.022544256800	0.726567720374	-0.031498734232	-0.573901004538	0.434780136157	-0.113016397463
0.135900000000	0.632344776724	0.932738503043	0.113578957683	-0.022791161070	0.726955008242	-0.030713429680	-0.573864608166	0.434998113088	-0.113261876148
0.136000000000	0.632452334562	0.932746302250	0.113566865706	-0.023038082055	0.727341876814	-0.029927039262	-0.573827910312	0.435215538302	-0.113507051060
0.136100000000	0.632559881374	0.932754122050	0.113554732216	-0.023285020101	0.727728325772	-0.029139562912	-0.573790912424	0.435432413668	-0.113751922879
0.136200000000	0.632667417022	0.932761962295	0.113542557560	-0.023531975574	0.728114354832	-0.028351000580	-0.573753615981	0.435648741097	-0.113996492307
0.136300000000	0.632774941368	0.932769822836	0.113530342089	-0.023778948863	0.728499963740	-0.027561352228	-0.573716022490	0.435864522543	-0.114240760069
0.136400000000	0.632882454270	0.932777703519	0.113518086161	-0.024025940377	0.728885152277	-0.026770617831	-0.573678133486	0.436079760005	-0.114484726914
0.136500000000	0.632989955589	0.932785604187	0.113505790138	-0.024272950544	0.729269920255	-0.025978797376	-0.573639950532	0.436294455521	-0.114728393610
0.136600000000	0.633097445179	0.932793524677	0.113493454390	-0.024519979814	0.729654267518	-0.025185890866	-0.573601475219	0.436508611172	-0.114971760949
0.136700000000	0.633204922898	0.932801464824	0.113481079290	-0.024767028656	0.730038193938	-0.024391898313	-0.573562709165	0.436722229080	-0.115214829746
0.136800000000	0.633312388599	0.932809424459	0.113468665218	-0.025014097561	0.730421699423	-0.023596819745	-0.573523654015	0.436935311407	-0.115457600835
0.136900000000	0.633419842136	0.932817403407	0.113456212559	-0.025261187037	0.730804783908	-0.022800655198	-0.573484311443	0.437147860356	-0.115700075072
0.137000000000	0.633527283359	0.932825401490	0.113443721702	-0.025508297613	0.731187447360	-0.022003404723	-0.573444683147	0.437359878171	-0.115942253335
0.137100000000	0.633634712120	0.932833418529	0.113431193042	-0.025755429836	0.731569689774	-0.021205068383	-0.573404770852	0.437571367134	-0.116184136523
0.137200000000	0.633742128266	0.932841454336	0.113418626981	-0.026002584272	0.731951511178	-0.020405646252	-0.573364576308	0.437782329568	-0.116425725554
0.137300000000	0.633849531647	0.932849508724	0.113406023922	-0.026249761508	0.732332911627	-0.019605138415	-0.573324101294	0.437992767834	-0.116667021368
0.137400000000	0.633956922108	0.932857581499	0.113393384276	-0.026496962147	0.732713891207	-0.018803544968	-0.573283347610	0.438202684331	-0.116908024926
0.137500000000	0.634064299496	0.932865672464	0.113380708458	-0.026744186810	0.733094450031	-0.018000866020	-0.573242317085	0.438412081498	-0.117148737206
0.137600000000	0.634171663653	0.932873781420	0.113367996887	-0.026991436139	0.733474588242	-0.017197101690	-0.573201011571	0.438620961810	-0.117389159210
0.137700000000	0.634279014424	0.932881908161	0.113355249988	-0.027238710791	0.733854306010	-0.016392252106	-0.573159432944	0.438829327781	-0.117629291957
0.137800000000	0.634386351650	0.932890052480	0.113342468188	-0.027486011441	0.734233603536	-0.015586317410	-0.573117583105	0.439037181962	-0.117869136487
0.137900000000	0.634493675172	0.932898214165	0.113329651923	-0.027733338784	0.734612481046	-0.014779297752	-0.573075463980	0.439244526941	-0.118108693857
0.138000000000	0.634600984829	0.932906393001	0.113316801628	-0.027980693528	0.734990938794	-0.013971193293	-0.573033077518	0.439451365341	-0.118347965146
0.138100000000	0.634708280461	0.932914588769	0.113303917747	-0.028228076403	0.735368977063	-0.013162004204	-0.572990425691	0.439657699824	-0.118586951450
0.138200000000	0.634815561904	0.932922801245	0.113291000725	-0.028475488151	0.735746596161	-0.012351730667	-0.572947510496	0.439863533085	-0.118825653886
0.138300000000	0.634922828996	0.932931030205	0.113278051013	-0.028722929534	0.736123796425	-0.011540372872	-0.572904333952	0.440068867857	-0.119064073587
0.138400000000	0.635030081572	0.932939275417	0.113265069067	-0.028970401330	0.736500578216	-0.010727931019	-0.572860898100	0.440273706907	-0.119302211707
0.138500000000	0.635137319465	0.932947536648	0.113252055345	-0.029217904332	0.736876941923	-0.009914405320	-0.572817205004	0.440478053038	-0.119540069416
0.138600000000	0.635244542511	0.932955813662	0.113239010309	-0.029465439350	0.737252887960	-0.009099795993	-0.572773256753	0.440681909085	-0.119777647903
0.138700000000	0.635351750540	0.932964106217	0.113225934427	-0.029713007210	0.737628416768	-0.008284103267	-0.572729055453	0.440885277920	-0.120014948376
0.138800000000	0.635458943385	0.932972414070	0.113212828169	-0.029960608753	0.738003528813	-0.007467327379	-0.572684603237	0.441088162450	-0.120251972060
0.138900000000	0.635566120877	0.932980736973	0.113199692009	-0.030208244835	0.738378224585	-0.006649468575	-0.572639902257	0.441290565612	-0.120488720196
0.139000000000	0.635673282844	0.932989074674	0.113186526427	-0.030455916330	0.738752504601	-0.005830527112	-0.572594954686	0.441492490379	-0.120725194046
0.139100000000	0.635780429116	0.932997426920	0.113173331904	-0.030703624124	0.739126369401	-0.005010503252	-0.572549762720	0.441693939756	-0.120961394885
0.139200000000	0.635887559520	0.933005793451	0.113160108926	-0.030951369120	0.739499819551	-0.004189397268	-0.572504328574	0.441894916783	-0.121197324009
0.139300000000	0.635994673884	0.933014174007	0.113146857981	-0.031199152235	0.739872855641	-0.003367209439	-0.572458654485	0.442095424530	-0.121432982728
0.139400000000	0.636101772033	0.933022568322	0.113133579563	-0.031446974401	0.740245478283	-0.002543940055	-0.572412742711	0.442295466100	-0.121668372372
0.139500000000	0.636208853793	0.933030976129	0.113120274167	-0.031694836564	0.740617688116	-0.001719589412	-0.572366595529	0.442495044630	-0.121903494284
0.139600000000	0.636315918989	0.933039397155	0.113106942293	-0.031942739685	0.740989485801	-0.000894157815	-0.572320215236	0.442694163285	-0.122138349826
0.139700000000	0.636422967443	0.933047831125	0.113093584445	-0.032190684737	0.741360872021	-0.000067645574	-0.572273604150	0.442892825264	-0.122372940375
0.139800000000	0.636529998979	0.933056277761	0.113080201127	-0.032438672709	0.741731847484	0.000759946989	-0.572226764609	0.443091033798	-0.122607267327
0.139900000000	0.636637013419	0.933064736782	0.113066792850	-0.032686704605	0.742102412920	0.001588619548	-0.572179698968	0.443288792146	-0.122841332089
0.140000000000	0.636744010584	0.933073207901	0.113053360126	-0.032934781438	0.742472569082	0.002418371769	-0.572132409603	0.443486103599	-0.123075136089
0.140000000000	0.636744010643	0.933073207997	0.113053359890	-0.032934780775	0.742472567394	0.002418374159	-0.572132408860	0.443486102715	-0.123075135675
0.140313333333	0.637079154353	0.933099825966	0.113011118598	-0.033712401406	0.743629868170	0.005024734755	-0.571982813952	0.444101487910	-0.123806048540
0.140626666667	0.637414120123	0.933126551194	0.112968660529	-0.034490567226	0.744783862351	0.007638778312	-0.571831121020	0.444712615729	-0.124534456285
0.140940000000	0.637748902028	0.933153375816	0.112926002159	-0.035269365482	0.745935158137	0.010258085421	-0.571677398971	0.445319576638	-0.125260397127
0.141253333333	0.638083494750	0.933180292742	0.112883158352	-0.036048876903	0.747084276777	0.012880678377	-0.571521711052	0.445922454557	-0.125983906894
0.141566666667	0.638417893494	0.933207295533	0.112840142596	-0.036829176379	0.748231668451	0.015504933150	-0.571364115717	0.446521327887	-0.126705019416
0.141880000000	0.638752093911	0.933234378303	0.112796967183	-0.037610333526	0.749377724888	0.018129509814	-0.571204667303	0.447116270317	-0.127423766832
0.142193333333	0.639086092043	0.933261535639	0.112753643367	-0.038392413165	0.750522789603	0.020753296305	-0.571043416587	0.447707351482	-0.128140179840
0.142506666667	0.639419884272	0.933288762539	0.112710181489	-0.039175475712	0.751667166110	0.023375363552	-0.570880411237	0.448294637492	-0.128854287892
0.142820000000	0.639753467282	0.933316054359	0.112666591082	-0.039959577519	0.752811124558	0.025994929438	-0.570715696181	0.448878191352	-0.129566119351
0.143133333333	0.640086838022	0.933343406768	0.112622880958	-0.040744771160	0.753954907105	0.028611329853	-0.570549313902	0.449458073307	-0.130275701611
0.143446666667	0.640419993686	0.933370815718	0.112579059282	-0.041531105682	0.755098732263	0.031223995436	-0.570381304692	0.450034341115	-0.130983061202
0.143760000000	0.640752931681	0.933398277413	0.112535133637	-0.042318626818	0.756242798436	0.033832432875	-0.570211706848	0.450607050277	-0.131688223861
0.144073333333	0.641085649616	0.933425788287	0.112491111070	-0.043107377174	0.757387286791	0.036436209880	-0.570040556847	0.451176254217	-0.132391214602
0.144386666667	0.641418145280	0.933453344981	0.112446998145	-0.043897396403	0.758532363602	0.039034943080	-0.569867889485	0.451742004432	-0.133092057758
0.144700000000	0.641750416630	0.933480944333	0.112402800981	-0.044688721347	0.759678182169	0.041628288297	-0.569693737999	0.452304350615	-0.133790777025
0.145013333333	0.642082461779	0.933508583360	0.112358525284	-0.045481386176	0.760824884389	0.044215932716	-0.569518134165	0.452863340760	-0.134487395491
0.145326666667	0.642414278984	0.933536259249	0.112314176380	-0.046275422511	0.761972602051	0.046797588587	-0.569341108387	0.453419021240	-0.135181935660
0.145640000000	0.642745866638	0.933563969347	0.112269759243	-0.047070859532	0.763121457908	0.049372988149	-0.569162689773	0.453971436884	-0.135874419473
0.145953333333	0.643077223262	0.933591711151	0.112225278518	-0.047867724087	0.764271566565	0.051941879557	-0.568982906196	0.454520631034	-0.136564868324
0.146266666667	0.643408347494	0.933619482306	0.112180738546	-0.048666040787	0.765423035222	0.054504023590	-0.568801784359	0.455066645595	-0.137253303070
0.146580000000	0.643739238086	0.933647280592	0.112136143383	-0.049465832094	0.766575964297	0.057059191014	-0.568619349839	0.455609521081	-0.137939744043
0.146893333333	0.644069893897	0.933675103924	0.112091496816	-0.050267118409	0.767730447955	0.059607160449	-0.568435627138	0.456149296652	-0.138624211055
0.147206666667	0.644400313887	0.933702950345	0.112046802388	-0.051069918153	0.768886574556	0.062147716661	-0.568250639725	0.456686010148	-0.139306723408
0.147520000000	0.644730497109	0.933730818022	0.112002063408	-0.051874247842	0.770044427043	0.064680649182	-0.568064410070	0.457219698119	-0.139987299898
0.147833333333	0.645060442707	0.933758705244	0.111957282970	-0.052680122161	0.771204083276	0.067205751200	-0.567876959687	0.457750395852	-0.140665958820
0.148146666667	0.645390149913	0.933786610415	0.111912463964	-0.053487554036	0.772365616322	0.069722818664	-0.567688309159	0.458278137395	-0.141342717968
0.148460000000	0.645719618037	0.933814532053	0.111867609094	-0.054296554698	0.773529094718	0.072231649569	-0.567498478174	0.458802955581	-0.142017594644
0.148773333333	0.646048846468	0.933842468788	0.111822720890	-0.055107133751	0.774694582693	0.074732043376	-0.567307485556	0.459324882049	-0.142690605657
0.149086666667	0.646377834666	0.933870419357	0.111777801717	-0.055919299232	0.775862140381	0.077223800542	-0.567115349285	0.459843947265	-0.143361767328
0.149400000000	0.646706582163	0.933898382602	0.111732853792	-0.056733057674	0.777031824005	0.079706722149	-0.566922086533	0.460360180538	-0.144031095492
0.149713333333	0.647035088552	0.933926357469	0.111687879192	-0.057548414160	0.778203686046	0.082180609595	-0.566727713683	0.460873610042	-0.144698605498
0.150026666667	0.647363353493	0.933954343004	0.111642879867	-0.058365372387	0.779377775403	0.084645264356	-0.566532246355	0.461384262832	-0.145364312215
0.150340000000	0.647691376701	0.933982338353	0.111597857648	-0.059183934712	0.780554137538	0.087100487784	-0.566335699431	0.461892164859	-0.146028230034
0.150653333333	0.648019157946	0.934010342756	0.111552814260	-0.060004102210	0.781732814611	0.089546080948	-0.566138087077	0.462397340991	-0.146690372870
0.150966666667	0.648346697053	0.934038355549	0.111507751329	-0.060825874724	0.782913845608	0.091981844502	-0.565939422761	0.462899815027	-0.147350754161
0.151280000000	0.648673993893	0.934066376160	0.111462670395	-0.061649250914	0.784097266466	0.094407578582	-0.565739719282	0.463399609710	-0.148009386878
0.151593333333	0.649001048384	0.934094404106	0.111417572916	-0.062474228308	0.785283110180	0.096823082716	-0.565538988782	0.463896746748	-0.148666283522
0.151906666667	0.649327860489	0.934122438996	0.111372460280	-0.063300803344	0.786471406922	0.099228155755	-0.565337242774	0.464391246827	-0.149321456128
0.152220000000	0.649654430209	0.934150480524	0.111327333813	-0.064128971418	0.787662184136	0.101622595810	-0.565134492154	0.464883129625	-0.149974916269
0.152533333333	0.649980757585	0.934178528468	0.111282194786	-0.064958726928	0.788855466646	0.104006200204	-0.564930747227	0.465372413826	-0.150626675061
0.152846666667	0.650306842693	0.934206582691	0.111237044423	-0.065790063317	0.790051276747	0.106378765427	-0.564726017718	0.465859117142	-0.151276743159
0.153160000000	0.650632685640	0.934234643139	0.111191883910	-0.066622973111	0.791249634303	0.108740087100	-0.564520312797	0.466343256316	-0.151925130770
0.153473333333	0.650958286566	0.934262709837	0.111146714397	-0.067457447961	0.792450556830	0.111089959940	-0.564313641092	0.466824847149	-0.152571847647
0.153786666667	0.651283645638	0.934290782889	0.111101537012	-0.068293478684	0.793654059591	0.113428177731	-0.564106010707	0.467303904503	-0.153216903100
0.154100000000	0.651608763049	0.934318862476	0.111056352863	-0.069131055294	0.794860155673	0.115754533294	-0.563897429237	0.467780442323	-0.153860305996
0.154413333333	0.651933639018	0.934346948857	0.111011163044	-0.069970167045	0.796068856072	0.118068818467	-0.563687903788	0.468254473649	-0.154502064760
0.154726666667	0.652258273783	0.934375042364	0.110965968644	-0.070810802461	0.797280169769	0.120370824069	-0.563477440990	0.468726010628	-0.155142187385
0.155040000000	0.652582667603	0.934403143401	0.110920770749	-0.071652949372	0.798494103812	0.122660339886	-0.563266047010	0.469195064527	-0.155780681432
0.155353333333	0.652906820757	0.934431252447	0.110875570452	-0.072496594949	0.799710663384	0.124937154640	-0.563053727572	0.469661645754	-0.156417554031
0.155666666667	0.653230733536	0.934459370049	0.110830368855	-0.073341725729	0.800929851879	0.127201055966	-0.562840487968	0.470125763860	-0.157052811891
0.155980000000	0.653554406250	0.934487496825	0.110785167073	-0.074188327651	0.802151670972	0.129451830388	-0.562626333073	0.470587427563	-0.157686461301
0.156293333333	0.653877839218	0.934515633459	0.110739966244	-0.075036386087	0.803376120685	0.131689263292	-0.562411267356	0.471046644753	-0.158318508134
0.156606666667	0.654201032772	0.934543780703	0.110694767529	-0.075885885863	0.804603199456	0.133913138901	-0.562195294899	0.471503422513	-0.158948957850
0.156920000000	0.654523987253	0.934571939376	0.110649572118	-0.076736811293	0.805832904202	0.136123240250	-0.561978419405	0.471957767123	-0.159577815501
0.157233333333	0.654846703011	0.934600110358	0.110604381235	-0.077589146205	0.807065230380	0.138319349156	-0.561760644213	0.472409684079	-0.160205085738
0.157546666667	0.655169180400	0.934628294597	0.110559196141	-0.078442873963	0.808300172053	0.140501246193	-0.561541972309	0.472859178106	-0.160830772809
0.157860000000	0.655491419782	0.934656493098	0.110514018137	-0.079297977494	0.809537721943	0.142668710659	-0.561322406337	0.473306253165	-0.161454880571
0.158173333333	0.655813421521	0.934684706932	0.110468848572	-0.080154439311	0.810777871493	0.144821520556	-0.561101948615	0.473750912470	-0.162077412487
0.158486666667	0.656135185984	0.934712937227	0.110423688839	-0.081012241539	0.812020610920	0.146959452549	-0.560880601142	0.474193158501	-0.162698371633
0.158800000000	0.656456713539	0.934741185171	0.110378540388	-0.081871365930	0.813265929270	0.149082281944	-0.560658365608	0.474632993009	-0.163317760706
0.159113333333	0.656778004556	0.934769452009	0.110333404718	-0.082731793892	0.814513814473	0.151189782657	-0.560435243409	0.475070417038	-0.163935582022
0.159426666667	0.657099059401	0.934797739045	0.110288283392	-0.083593506502	0.815764253389	0.153281727179	-0.560211235656	0.475505430929	-0.164551837524
0.159740000000	0.657419878440	0.934826047639	0.110243178028	-0.084456484533	0.817017231863	0.155357886548	-0.559986343180	0.475938034333	-0.165166528787
0.160053333333	0.657740462035	0.934854379203	0.110198090313	-0.085320708467	0.818272734769	0.157418030316	-0.559760566550	0.476368226225	-0.165779657019
0.160366666667	0.658060810544	0.934882735208	0.110153021995	-0.086186158513	0.819530746059	0.159461926520	-0.559533906077	0.476796004914	-0.166391223069
0.160680000000	0.658380924321	0.934911117173	0.110107974893	-0.087052814630	0.820791248805	0.161489341648	-0.559306361822	0.477221368054	-0.167001227429
0.160993333333	0.658700803713	0.934939526674	0.110062950898	-0.087920656537	0.822054225248	0.163500040609	-0.559077933610	0.477644312652	-0.167609670240
0.161306666667	0.659020449062	0.934967965336	0.110017951970	-0.088789663732	0.823319656835	0.165493786702	-0.558848621036	0.478064835086	-0.168216551295
0.161620000000	0.659339860699	0.934996434836	0.109972980146	-0.089659815506	0.824587524260	0.167470341585	-0.558618423471	0.478482931108	-0.168821870042
0.161933333333	0.659659038950	0.935024936900	0.109928037541	-0.090531090960	0.825857807509	0.169429465243	-0.558387340073	0.478898595860	-0.169425625593
0.162246666667	0.659977984132	0.935053473302	0.109883126345	-0.091403469016	0.827130485890	0.171370915959	-0.558155369796	0.479311823880	-0.170027816724
0.162560000000	0.660296696549	0.935082045867	0.109838248831	-0.092276928430	0.828405538076	0.173294450286	-0.557922511393	0.479722609116	-0.170628441882
0.162873333333	0.660615176499	0.935110656466	0.109793407352	-0.093151447807	0.829682942139	0.175199823016	-0.557688763429	0.480130944934	-0.171227499185
0.163186666667	0.660933424267	0.935139307016	0.109748604344	-0.094027005612	0.830962675582	0.177086787153	-0.557454124283	0.480536824129	-0.171824986434
0.163500000000	0.661251440126	0.935167999480	0.109703842328	-0.094903580182	0.832244715374	0.178955093883	-0.557218592159	0.480940238933	-0.172420901109
0.163813333333	0.661569224337	0.935196735869	0.109659123910	-0.095781149733	0.833529037980	0.180804492552	-0.556982165088	0.481341181027	-0.173015240377
0.164126666667	0.661886777151	0.935225518234	0.109614451783	-0.096659692377	0.834815619392	0.182634730636	-0.556744840942	0.481739641549	-0.173608001099
0.164440000000	0.662204098803	0.935254348673	0.109569828726	-0.097539186127	0.836104435160	0.184445553721	-0.556506617432	0.482135611103	-0.174199179828
0.164753333333	0.662521189515	0.935283229327	0.109525257607	-0.098419608908	0.837395460415	0.186236705474	-0.556267492119	0.482529079769	-0.174788772818
0.165066666667	0.662838049498	0.935312162377	0.109480741385	-0.099300938566	0.838688669900	0.188007927627	-0.556027462418	0.482920037113	-0.175376776027
0.165380000000	0.663154678945	0.935341150049	0.109436283108	-0.100183152875	0.839984037994	0.189758959957	-0.555786525607	0.483308472193	-0.175963185119
0.165693333333	0.663471078036	0.935370194607	0.109391885913	-0.101066229547	0.841281538730	0.191489540288	-0.555544678827	0.483694373572	-0.176547995471
0.166006666667	0.663787246938	0.935399298357	0.109347553031	-0.101950146236	0.842581145814	0.193199404514	-0.555301919091	0.484077729320	-0.177131202176
0.166320000000	0.664103185800	0.935428463646	0.109303287783	-0.102834880549	0.843882832640	0.194888286609	-0.555058243288	0.484458527030	-0.177712800046
0.166633333333	0.664418894756	0.935457692858	0.109259093581	-0.103720410050	0.845186572305	0.196555918646	-0.554813648188	0.484836753820	-0.178292783615
0.166946666667	0.664734373927	0.935486988416	0.109214973933	-0.104606712267	0.846492337626	0.198202030806	-0.554568130447	0.485212396343	-0.178871147146
0.167260000000	0.665049623414	0.935516352782	0.109170932437	-0.105493764696	0.847800101156	0.199826351386	-0.554321686609	0.485585440796	-0.179447884633
0.167573333333	0.665364643305	0.935545788457	0.109126972785	-0.106381544810	0.849109835196	0.201428606809	-0.554074313116	0.485955872928	-0.180022989805
0.167886666667	0.665679433670	0.935575297975	0.109083098762	-0.107270030061	0.850421511809	0.203008521632	-0.553826006307	0.486323678046	-0.180596456129
0.168200000000	0.665993994564	0.935604883909	0.109039314246	-0.108159197887	0.851735102835	0.204565818555	-0.553576762425	0.486688841024	-0.181168276815
0.168513333333	0.666308326023	0.935634548867	0.108995623210	-0.109049025714	0.853050579901	0.206100218430	-0.553326577621	0.487051346310	-0.181738444819
0.168826666667	0.666622428069	0.935664295493	0.108952029719	-0.109939490960	0.854367914436	0.207611440274	-0.553075447956	0.487411177934	-0.182306952849
0.169140000000	0.666936300705	0.935694126464	0.108908537932	-0.110830571044	0.855687077676	0.209099201278	-0.552823369407	0.487768319514	-0.182873793365
0.169453333333	0.667249943917	0.935724044493	0.108865152102	-0.111722243382	0.857008040676	0.210563216828	-0.552570337871	0.488122754267	-0.183438958585
0.169766666667	0.667563357676	0.935754052325	0.108821876574	-0.112614485396	0.858330774319	0.212003200521	-0.552316349167	0.488474465011	-0.184002440487
0.170080000000	0.667876541933	0.935784152740	0.108778715788	-0.113507274512	0.859655249321	0.213418864189	-0.552061399038	0.488823434175	-0.184564230815
0.170393333333	0.668189496623	0.935814348547	0.108735674275	-0.114400588167	0.860981436235	0.214809917927	-0.551805483160	0.489169643807	-0.185124321081
0.170706666667	0.668502221665	0.935844642590	0.108692756662	-0.115294403808	0.862309305459	0.216176070126	-0.551548597139	0.489513075577	-0.185682702570
0.171020000000	0.668814716958	0.935875037743	0.108649967664	-0.116188698896	0.863638827233	0.217517027513	-0.551290736517	0.489853710787	-0.186239366339
0.171333333333	0.669126982386	0.935905536912	0.108607312093	-0.117083450906	0.864969971643	0.218832495199	-0.551031896777	0.490191530376	-0.186794303226
0.171646666667	0.669439017793	0.935936142985	0.108564794811	-0.117978637167	0.866302707600	0.220122180712	-0.550772073477	0.490526515295	-0.187347504073
0.171960000000	0.669750823100	0.935966859010	0.108522420783	-0.118874235542	0.867636997887	0.221385832677	-0.550511261666	0.490858645230	-0.187898958971
0.172273333333	0.670062398178	0.935997687894	0.108480194823	-0.119770223537	0.868972791872	0.222623273450	-0.550249456740	0.491187900942	-0.188448658663
0.172586666667	0.670373742935	0.936028632576	0.108438121736	-0.120666579048	0.870310028794	0.223834389609	-0.549986653963	0.491514262967	-0.188996593748
0.172900000000	0.670684857292	0.936059695973	0.108396206295	-0.121563280282	0.871648639406	0.225019121548	-0.549722848678	0.491837712059	-0.189542754925
0.173213333333	0.670995741168	0.936090880965	0.108354453262	-0.122460305815	0.872988547614	0.226177454788	-0.549458036354	0.492158229260	-0.190087133025
0.173526666667	0.671306394482	0.936122190396	0.108312867391	-0.123357634641	0.874329671830	0.227309412822	-0.549192212639	0.492475795954	-0.190629719034
0.173840000000	0.671616817151	0.936153627061	0.108271453437	-0.124255246211	0.875671926081	0.228415051229	-0.548925373382	0.492790393916	-0.191170504110
0.174153333333	0.671927009083	0.936185193706	0.108230216167	-0.125153120454	0.877015220913	0.229494452822	-0.548657514669	0.493102005344	-0.191709479600
0.174466666667	0.672236970175	0.936216893026	0.108189160354	-0.126051237806	0.878359464133	0.230547723641	-0.548388632839	0.493410612888	-0.192246637049
0.174780000000	0.672546700316	0.936248727657	0.108148290789	-0.126949579217	0.879704561419	0.231574989656	-0.548118724500	0.493716199673	-0.192781968214
0.175093333333	0.672856199384	0.936280700177	0.108107612278	-0.127848126162	0.881050416816	0.232576394043	-0.547847786539	0.494018749313	-0.193315465066
0.175406666667	0.673165467242	0.936312813106	0.108067129645	-0.128746860648	0.882396933142	0.233552094934	-0.547575816132	0.494318245924	-0.193847119799
0.175720000000	0.673474503742	0.936345068902	0.108026847729	-0.129645765212	0.883744012319	0.234502263557	-0.547302810749	0.494614674136	-0.194376924834
0.176033333333	0.673783308722	0.936377469962	0.107986771392	-0.130544822924	0.885091555640	0.235427082707	-0.547028768156	0.494908019095	-0.194904872818
0.176346666667	0.674091882009	0.936410018620	0.107946905508	-0.131444017384	0.886439463989	0.236326745480	-0.546753686417	0.495198266466	-0.195430956632
0.176660000000	0.674400223414	0.936442717148	0.107907254970	-0.132343332715	0.887787638014	0.237201454226	-0.546477563896	0.495485402439	-0.195955169388
0.176973333333	0.674708332738	0.936475567757	0.107867824686	-0.133242753560	0.889135978269	0.238051419698	-0.546200399251	0.495769413727	-0.196477504429
0.177286666667	0.675016209765	0.936508572594	0.107828619580	-0.134142265075	0.890484385323	0.238876860338	-0.545922191438	0.496050287563	-0.196997955334
0.177600000000	0.675323854271	0.936541733743	0.107789644586	-0.135041852922	0.891832759852	0.239678001707	-0.545642939703	0.496328011702	-0.197516515912
0.177913333333	0.675631266018	0.936575053228	0.107750904652	-0.135941503260	0.893181002703	0.240455076012	-0.545362643581	0.496602574416	-0.198033180204
0.178226666667	0.675938444756	0.936608533011	0.107712404735	-0.136841202738	0.894529014945	0.241208321727	-0.545081302895	0.496873964488	-0.198547942480
0.178540000000	0.676245390224	0.936642174992	0.107674149802	-0.137740938485	0.895876697908	0.241937983290	-0.544798917744	0.497142171213	-0.199060797242
0.178853333333	0.676552102150	0.936675981011	0.107636144825	-0.138640698106	0.897223953205	0.242644310868	-0.544515488507	0.497407184388	-0.199571739217
0.179166666667	0.676858580252	0.936709952846	0.107598394782	-0.139540469667	0.898570682749	0.243327560170	-0.544231015833	0.497668994313	-0.200080763360
0.179480000000	0.677164824239	0.936744092217	0.107560904657	-0.140440241691	0.899916788761	0.243987992321	-0.543945500638	0.497927591779	-0.200587864847
0.179793333333	0.677470833806	0.936778400785	0.107523679433	-0.141340003147	0.901262173764	0.244625873766	-0.543658944101	0.498182968068	-0.201093039079
0.180106666667	0.677776608645	0.936812880153	0.107486724097	-0.142239743444	0.902606740580	0.245241476225	-0.543371347656	0.498435114945	-0.201596281675
0.180420000000	0.678082148436	0.936847531863	0.107450043632	-0.143139452420	0.903950392314	0.245835076670	-0.543082712990	0.498684024652	-0.202097588474
0.180733333333	0.678387452849	0.936882357403	0.107413643021	-0.144039120334	0.905293032334	0.246406957351	-0.542793042037	0.498929689903	-0.202596955527
0.181046666667	0.678692521551	0.936917358203	0.107377527243	-0.144938737861	0.906634564251	0.246957405836	-0.542502336972	0.499172103877	-0.203094379101
0.181360000000	0.678997354198	0.936952535636	0.107341701272	-0.145838296082	0.907974891885	0.247486715093	-0.542210600205	0.499411260212	-0.203589855675
0.181673333333	0.679301950439	0.936987891021	0.107306170073	-0.146737786474	0.909313919234	0.247995183600	-0.541917834381	0.499647152998	-0.204083381932
0.181986666667	0.679606309918	0.937023425622	0.107270938607	-0.147637200910	0.910651550433	0.248483115482	-0.541624042368	0.499879776775	-0.204574954766
0.182300000000	0.679910432274	0.937059140648	0.107236011824	-0.148536531644	0.911987689712	0.248950820681	-0.541329227257	0.500109126518	-0.205064571272
0.182613333333	0.680214317136	0.937095037257	0.107201394664	-0.149435771309	0.913322241347	0.249398615165	-0.541033392354	0.500335197639	-0.205552228745
0.182926666667	0.680517964130	0.937131116550	0.107167092054	-0.150334912909	0.914655109604	0.249826821159	-0.540736541177	0.500557985976	-0.206037924680
0.183240000000	0.680821372878	0.937167379581	0.107133108911	-0.151233949814	0.915986198677	0.250235767429	-0.540438677450	0.500777487787	-0.206521656767
0.183553333333	0.681124542996	0.937203827348	0.107099450136	-0.152132875753	0.917315412626	0.250625789594	-0.540139805099	0.500993699742	-0.207003422888
0.183866666667	0.681427474094	0.937240460802	0.107066120617	-0.153031684809	0.918642655297	0.250997230489	-0.539839928244	0.501206618919	-0.207483221115
0.184180000000	0.681730165780	0.937277280843	0.107033125224	-0.153930371413	0.919967830244	0.251350440572	-0.539539051198	0.501416242794	-0.207961049706
0.184493333333	0.682032617658	0.937314288320	0.107000468813	-0.154828930342	0.921290840638	0.251685778380	-0.539237178460	0.501622569235	-0.208436907103
0.184806666667	0.682334829325	0.937351484036	0.106968156220	-0.155727356711	0.922611589170	0.252003611043	-0.538934314709	0.501825596493	-0.208910791929
0.185120000000	0.682636800379	0.937388868746	0.106936192265	-0.156625645972	0.923929977940	0.252304314848	-0.538630464801	0.502025323196	-0.209382702980
0.185433333333	0.682938530412	0.937426443158	0.106904581746	-0.157523793909	0.925245908348	0.252588275868	-0.538325633763	0.502221748341	-0.209852639231
0.185746666667	0.683240019014	0.937464207934	0.106873329445	-0.158421796636	0.926559280960	0.252855890644	-0.538019826788	0.502414871283	-0.210320599821
0.186060000000	0.683541265770	0.937502163691	0.106842440120	-0.159319650593	0.927869995380	0.253107566915	-0.537713049230	0.502604691732	-0.210786584058
0.186373333333	0.683842270264	0.937540311002	0.106811918509	-0.160217352545	0.929177950108	0.253343724409	-0.537405306600	0.502791209740	-0.211250591411
0.186686666667	0.684143032078	0.937578650396	0.106781769331	-0.161114899583	0.930483042396	0.253564795649	-0.537096604558	0.502974425694	-0.211712621507
0.187000000000	0.684443550789	0.937617182361	0.106751997281	-0.162012289118	0.931785168104	0.253771226772	-0.536786948913	0.503154340309	-0.212172674127
0.187313333333	0.684743825972	0.937655907341	0.106722607032	-0.162909518890	0.933084221562	0.253963478318	-0.536476345618	0.503330954621	-0.212630749204
0.187626666667	0.685043857200	0.937694825742	0.106693603237	-0.163806586958	0.934380095455	0.254142025929	-0.536164800765	0.503504269977	-0.213086846816
0.187940000000	0.685343644042	0.937733937925	0.106664990525	-0.164703491714	0.935672680732	0.254307360885	-0.535852320581	0.503674288035	-0.213540967189
0.188253333333	0.685643186064	0.937773244215	0.106636773505	-0.165600231878	0.936961866570	0.254459990359	-0.535538911434	0.503841010759	-0.213993110690
0.188566666667	0.685942482828	0.937812744892	0.106608956766	-0.166496806507	0.938247540413	0.254600437264	-0.535224579827	0.504004440417	-0.214443277832
0.188880000000	0.686241533894	0.937852440198	0.106581544873	-0.167393215000	0.939529588123	0.254729239508	-0.534909332407	0.504164579592	-0.214891469273
0.189193333333	0.686540338815	0.937892330331	0.106554542376	-0.168289457105	0.940807894261	0.254846948443	-0.534593175967	0.504321431191	-0.215337685824
0.189506666667	0.686838897139	0.937932415443	0.106527953804	-0.169185532927	0.942082342566	0.254954126305	-0.534276117465	0.504474998462	-0.215781928456
0.189820000000	0.687137208411	0.937972695638	0.106501783672	-0.170081442940	0.943352816639	0.255051342443	-0.533958164032	0.504625285029	-0.216224198314
0.190133333333	0.687435272167	0.938013170969	0.106476036477	-0.170977187990	0.944619200862	0.255139168208	-0.533639323000	0.504772294921	-0.216664496737
0.190446666667	0.687733087936	0.938053841428	0.106450716706	-0.171872769309	0.945881381545	0.255218170552	-0.533319601923	0.504916032627	-0.217102825281
0.190760000000	0.688030655239	0.938094706946	0.106425828831	-0.172768188517	0.947139248260	0.255288904547	-0.532999008611	0.505056503147	-0.217539185744
0.191073333333	0.688327973590	0.938135767382	0.106401377313	-0.173663447619	0.948392695244	0.255351905408	-0.532677551152	0.505193712052	-0.217973580197
0.191386666667	0.688625042493	0.938177022519	0.106377366599	-0.174558549003	0.949641622795	0.255407680484	-0.532355237947	0.505327665539	-0.218406011012
0.191700000000	0.688921861447	0.938218472057	0.106353801125	-0.175453495415	0.950885938430	0.255456702506	-0.532032077723	0.505458370478	-0.218836480888
0.192013333333	0.689218429944	0.938260115612	0.106330685303	-0.176348289943	0.952125557813	0.255499404029	-0.531708079554	0.505585834452	-0.219264992871
0.192326666667	0.689514747472	0.938301952713	0.106308023527	-0.177242935974	0.953360405177	0.255536174583	-0.531383252852	0.505710065770	-0.219691550365
0.192640000000	0.689810813518	0.938343982802	0.106285820158	-0.178137437159	0.954590413456	0.255567359458	-0.531057607368	0.505831073473	-0.220116157137
0.192953333333	0.690106627570	0.938386205236	0.106264079520	-0.179031797364	0.955815523933	0.255593261117	-0.530731153168	0.505948867317	-0.220538817314
0.193266666667	0.690402189121	0.938428619291	0.106242805896	-0.179926020627	0.957035685703	0.255614141695	-0.530403900614	0.506063457753	-0.220959535374
0.193580000000	0.690697497670	0.938471224165	0.106222003516	-0.180820111111	0.958250854893	0.255630226847	-0.530075860338	0.506174855893	-0.221378316136
0.193893333333	0.690992552729	0.938514018981	0.106201676552	-0.181714073061	0.959460993801	0.255641710121	-0.529747043212	0.506283073476	-0.221795164743
0.194206666667	0.691287353819	0.938557002796	0.106181829117	-0.182607910772	0.960666070079	0.255648757102	-0.529417460323	0.506388122835	-0.222210086650
0.194520000000	0.691581900476	0.938600174599	0.106162465250	-0.183501628554	0.961866055901	0.255651509761	-0.529087122957	0.506490016869	-0.222623087612
0.194833333333	0.691876192253	0.938643533315	0.106143588923	-0.184395230704	0.963060927231	0.255650090223	-0.528756042570	0.506588769013	-0.223034173673
0.195146666667	0.692170228721	0.938687077813	0.106125204030	-0.185288721485	0.964250663119	0.255644604492	-0.528424230776	0.506684393215	-0.223443351155
0.195460000000	0.692464009468	0.938730806902	0.106107314388	-0.186182105106	0.965435244930	0.255635146552	-0.528091699330	0.506776903910	-0.223850626647
0.195773333333	0.692757534103	0.938774719339	0.106089923732	-0.187075385707	0.966614655710	0.255621801757	-0.527758460113	0.506866316003	-0.224256006996
0.196086666667	0.693050802256	0.938818813827	0.106073035717	-0.187968567352	0.967788879771	0.255604649092	-0.527424525126	0.506952644857	-0.224659499305
0.196400000000	0.693343813576	0.938863089015	0.106056653913	-0.188861654018	0.968957902403	0.255583762691	-0.527089906489	0.507035906295	-0.225061110932
0.196713333333	0.693636567735	0.938907543499	0.106040781812	-0.189754649598	0.970121709689	0.255559212858	-0.526754616442	0.507116116599	-0.225460849492
0.197026666667	0.693929064425	0.938952175823	0.106025422819	-0.190647557895	0.971280288373	0.255531066779	-0.526418667345	0.507193292518	-0.225858722861
0.197340000000	0.694221303358	0.938996984473	0.106010580259	-0.191540382619	0.972433625767	0.255499389023	-0.526082071689	0.507267451283	-0.226254739180
0.197653333333	0.694513284269	0.939041967881	0.105996257374	-0.192433127393	0.973581709689	0.255464241913	-0.525744842095	0.507338610610	-0.226648906863
0.197966666667	0.694805006914	0.939087124420	0.105982457324	-0.193325795748	0.974724528410	0.255425685810	-0.525406991326	0.507406788725	-0.227041234606
0.198280000000	0.695096471069	0.939132452403	0.105969183189	-0.194218391126	0.975862070616	0.255383779330	-0.525068532296	0.507472004371	-0.227431731391
0.198593333333	0.695387676532	0.939177950082	0.105956437964	-0.195110916877	0.976994325386	0.255338579528	-0.524729478075	0.507534276835	-0.227820406500
0.198906666667	0.695678623121	0.939223615643	0.105944224566	-0.196003376268	0.978121282158	0.255290142054	-0.524389841906	0.507593625966	-0.228207269526
0.199220000000	0.695969310677	0.939269447208	0.105932545830	-0.196895772475	0.979242930723	0.255238521281	-0.524049637209	0.507650072195	-0.228592330380
0.199533333333	0.696259739060	0.939315442829	0.105921404510	-0.197788108593	0.980359261196	0.255183770425	-0.523708877600	0.507703636568	-0.228975599311
0.199846666667	0.696549908152	0.939361600485	0.105910803280	-0.198680387631	0.981470264017	0.255125941651	-0.523367576902	0.507754340765	-0.229357086913
0.200160000000	0.696839817856	0.939407918081	0.105900744733	-0.199572612517	0.982575929932	0.255065086169	-0.523025749160	0.507802207135	-0.229736804148
0.200473333333	0.697129468097	0.939454393441	0.105891231382	-0.200464786101	0.983676249989	0.255001254319	-0.522683408653	0.507847258724	-0.230114762352
0.200786666667	0.697418858820	0.939501024309	0.105882265658	-0.201356911153	0.984771215530	0.254934495661	-0.522340569916	0.507889519312	-0.230490973262
0.201100000000	0.697707989991	0.939547808343	0.105873849915	-0.202248990372	0.985860818188	0.254864859040	-0.521997247751	0.507929013439	-0.230865449025
0.201413333333	0.697996861599	0.939594743111	0.105865986423	-0.203141026381	0.986945049882	0.254792392667	-0.521653457246	0.507965766444	-0.231238202221
0.201726666667	0.698285473652	0.939641826089	0.105858677375	-0.204033021731	0.988023902814	0.254717144184	-0.521309213789	0.507999804494	-0.231609245873
0.202040000000	0.698573826182	0.939689054659	0.105851924882	-0.204924978907	0.989097369460	0.254639160725	-0.520964533081	0.508031154610	-0.231978593466
0.202353333333	0.698861919238	0.939736426102	0.105845730974	-0.205816900325	0.990165442570	0.254558488986	-0.520619431147	0.508059844691	-0.232346258956
0.202666666667	0.699149752895	0.939783937604	0.105840097603	-0.206708788335	0.991228115159	0.254475175283	-0.520273924341	0.508085903524	-0.232712256775
0.202980000000	0.699437327251	0.939831586235	0.105835026653	-0.207600645263	0.992285380562	0.254389265230	-0.519928029425	0.508109360830	-0.233076601858
0.203293333333	0.699724642401	0.939879369047	0.105830519889	-0.208492473329	0.993337234326	0.254300794696	-0.519581763105	0.508130246741	-0.233439309362
0.203606666667	0.700011698470	0.939927283003	0.105826579032	-0.209384274899	0.994383674686	0.254209787607	-0.519235142399	0.508148591908	-0.233800394730
0.203920000000	0.700298495588	0.939975325056	0.105823205705	-0.210276052336	0.995424702187	0.254116258237	-0.518888184245	0.508164427136	-0.234159873493
0.204233333333	0.700585033895	0.940023492141	0.105820401446	-0.211167808015	0.996460319008	0.254020214618	-0.518540905542	0.508177783351	-0.234517761264
0.204546666667	0.700871313544	0.940071781190	0.105818167709	-0.212059544309	0.997490528539	0.253921660609	-0.518193323089	0.508188691492	-0.234874073676
0.204860000000	0.701157334698	0.940120189145	0.105816505860	-0.212951263579	0.998515335085	0.253820597289	-0.517845453526	0.508197182379	-0.235228826319
0.205173333333	0.701443097529	0.940168712973	0.105815417187	-0.213842968158	0.999534743631	0.253717023902	-0.517497313262	0.508203286567	-0.235582034665
0.205486666667	0.701728602220	0.940217349683	0.105814902893	-0.214734660340	1.000548759683	0.253610938499	-0.517148918408	0.508207034202	-0.235933713995
0.205800000000	0.702013848963	0.940266096342	0.105814964104	-0.215626342374	1.001557389128	0.253502338370	-0.516800284706	0.508208454873	-0.236283879318
0.206113333333	0.702298837956	0.940314950088	0.105815601870	-0.216518016446	1.002560638135	0.253391220336	-0.516451427465	0.508207577474	-0.236632545306
0.206426666667	0.702583569406	0.940363908145	0.105816817163	-0.217409684682	1.003558513088	0.253277580925	-0.516102361513	0.508204430108	-0.236979726244
0.206740000000	0.702868043527	0.940412967820	0.105818610886	-0.218301349139	1.004551020553	0.253161416459	-0.515753101195	0.508199040064	-0.237325436016
0.207053333333	0.703152260541	0.940462126506	0.105820983868	-0.219193011808	1.005538167270	0.253042723091	-0.515403660372	0.508191433834	-0.237669688111
0.207366666667	0.703436220674	0.940511381676	0.105823936866	-0.220084674614	1.006519960146	0.252921496839	-0.515054052440	0.508181637124	-0.238012495637
0.207680000000	0.703719924161	0.940560730888	0.105827470570	-0.220976339414	1.007496406246	0.252797733605	-0.514704290328	0.508169674873	-0.238353871319
0.207993333333	0.704003371245	0.940610171776	0.105831585600	-0.221868008003	1.008467512788	0.252671429192	-0.514354386518	0.508155571264	-0.238693827517
0.208306666667	0.704286562174	0.940659702053	0.105836282511	-0.222759682109	1.009433287141	0.252542579320	-0.514004353045	0.508139349745	-0.239032376226
0.208620000000	0.704569497204	0.940709319510	0.105841561788	-0.223651363393	1.010393736819	0.252411179635	-0.513654201510	0.508121033038	-0.239369529083
0.208933333333	0.704852176597	0.940759022010	0.105847423857	-0.224543053454	1.011348869477	0.252277225721	-0.513303943086	0.508100643155	-0.239705297382
0.209246666667	0.705134600621	0.940808807492	0.105853869075	-0.225434753827	1.012298692907	0.252140713106	-0.512953588529	0.508078201414	-0.240039692072
0.209560000000	0.705416769554	0.940858673966	0.105860897739	-0.226326465981	1.013243215037	0.252001637270	-0.512603148185	0.508053728454	-0.240372723770
0.209873333333	0.705698683677	0.940908619512	0.105868510085	-0.227218191323	1.014182443924	0.251859993654	-0.512252631997	0.508027244244	-0.240704402765
0.210186666667	0.705980343279	0.940958642279	0.105876706287	-0.228109931197	1.015116387755	0.251715777665	-0.511902049515	0.507998768102	-0.241034739027
0.210500000000	0.706261748655	0.941008740485	0.105885486462	-0.229001686884	1.016045054839	0.251568984686	-0.511551409904	0.507968318708	-0.241363742210
0.210813333333	0.706542900109	0.941058912412	0.105894850665	-0.229893459602	1.016968453609	0.251419610074	-0.511200721948	0.507935914113	-0.241691421666
0.211126666667	0.706823797948	0.941109156409	0.105904798897	-0.230785250508	1.017886592616	0.251267649176	-0.510849994063	0.507901571758	-0.242017786443
0.211440000000	0.707104442487	0.941159470888	0.105915331102	-0.231677060697	1.018799480528	0.251113097329	-0.510499234302	0.507865308484	-0.242342845296
0.211753333333	0.707384834047	0.941209854322	0.105926447168	-0.232568891202	1.019707126125	0.250955949865	-0.510148450362	0.507827140545	-0.242666606694
0.212066666667	0.707664972956	0.941260305245	0.105938146929	-0.233460742997	1.020609538297	0.250796202122	-0.509797649592	0.507787083621	-0.242989078824
0.212380000000	0.707944859548	0.941310822252	0.105950430165	-0.234352616995	1.021506726044	0.250633849443	-0.509446839000	0.507745152829	-0.243310269599
0.212693333333	0.708224494163	0.941361403995	0.105963296606	-0.235244514048	1.022398698468	0.250468887188	-0.509096025261	0.507701362738	-0.243630186661
0.213006666667	0.708503877147	0.941412049182	0.105976745927	-0.236136434949	1.023285464775	0.250301310732	-0.508745214723	0.507655727379	-0.243948837392
0.213320000000	0.708783008851	0.941462756579	0.105990777756	-0.237028380431	1.024167034270	0.250131115479	-0.508394413414	0.507608260257	-0.244266228914
0.213633333333	0.709061889636	0.941513525006	0.106005391668	-0.237920351171	1.025043416356	0.249958296859	-0.508043627048	0.507558974363	-0.244582368100
0.213946666667	0.709340519864	0.941564353333	0.106020587191	-0.238812347784	1.025914620530	0.249782850339	-0.507692861035	0.507507882183	-0.244897261575
0.214260000000	0.709618899906	0.941615240487	0.106036363805	-0.239704370830	1.026780656381	0.249604771425	-0.507342120481	0.507454995713	-0.245210915725
0.214573333333	0.709897030139	0.941666185444	0.106052720943	-0.240596420809	1.027641533588	0.249424055669	-0.506991410203	0.507400326467	-0.245523336700
0.214886666667	0.710174910944	0.941717187227	0.106069657991	-0.241488498164	1.028497261914	0.249240698670	-0.506640734726	0.507343885489	-0.245834530422
0.215200000000	0.710452542710	0.941768244913	0.106087174291	-0.242380603284	1.029347851211	0.249054696086	-0.506290098297	0.507285683362	-0.246144502586
0.215513333333	0.710729925830	0.941819357622	0.106105269139	-0.243272736499	1.030193311411	0.248866043630	-0.505939504886	0.507225730220	-0.246453258668
0.215826666667	0.711007060703	0.941870524524	0.106123941789	-0.244164898082	1.031033652525	0.248674737083	-0.505588958194	0.507164035756	-0.246760803931
0.216140000000	0.711283947736	0.941921744831	0.106143191449	-0.245057088254	1.031868884643	0.248480772291	-0.505238461658	0.507100609234	-0.247067143426
0.216453333333	0.711560587338	0.941973017803	0.106163017288	-0.245949307178	1.032699017928	0.248284145177	-0.504888018457	0.507035459496	-0.247372282001
0.216766666667	0.711836979925	0.942024342740	0.106183418432	-0.246841554963	1.033524062619	0.248084851740	-0.504537631519	0.506968594974	-0.247676224301
0.217080000000	0.712113125921	0.942075718989	0.106204393967	-0.247733831664	1.034344029021	0.247882888060	-0.504187303521	0.506900023698	-0.247978974777
0.217393333333	0.712389025751	0.942127145933	0.106225942939	-0.248626137281	1.035158927510	0.247678250305	-0.503837036904	0.506829753305	-0.248280537687
0.217706666667	0.712664679849	0.942178623000	0.106248064354	-0.249518471761	1.035968768528	0.247470934733	-0.503486833867	0.506757791046	-0.248580917104
0.218020000000	0.712940088653	0.942230149655	0.106270757181	-0.250410834998	1.036773562579	0.247260937696	-0.503136696380	0.506684143798	-0.248880116916
0.218333333333	0.713215252606	0.942281725404	0.106294020351	-0.251303226832	1.037573320230	0.247048255645	-0.502786626189	0.506608818071	-0.249178140832
0.218646666667	0.713490172157	0.942333349787	0.106317852757	-0.252195647053	1.038368052106	0.246832885132	-0.502436624813	0.506531820015	-0.249474992387
0.218960000000	0.713764847760	0.942385022385	0.106342253257	-0.253088095397	1.039157768891	0.246614822816	-0.502086693559	0.506453155429	-0.249770674945
0.219273333333	0.714039279875	0.942436742813	0.106367220672	-0.253980571548	1.039942481322	0.246394065464	-0.501736833520	0.506372829771	-0.250065191704
0.219586666667	0.714313468965	0.942488510722	0.106392753791	-0.254873075140	1.040722200193	0.246170609958	-0.501387045581	0.506290848160	-0.250358545697
0.219900000000	0.714587415500	0.942540325796	0.106418851364	-0.255765605757	1.041496936345	0.245944453293	-0.501037330426	0.506207215391	-0.250650739798
0.220213333333	0.714861119954	0.942592187754	0.106445512113	-0.256658162930	1.042266700671	0.245715592584	-0.500687688540	0.506121935935	-0.250941776726
0.220526666667	0.715134582806	0.942644096346	0.106472734722	-0.257550746142	1.043031504110	0.245484025071	-0.500338120213	0.506035013953	-0.251231659047
0.220840000000	0.715407804542	0.942696051357	0.106500517847	-0.258443354826	1.043791357648	0.245249748116	-0.499988625546	0.505946453297	-0.251520389178
0.221153333333	0.715680785649	0.942748052600	0.106528860109	-0.259335988367	1.044546272314	0.245012759210	-0.499639204454	0.505856257521	-0.251807969390
0.221466666667	0.715953526623	0.942800099921	0.106557760100	-0.260228646098	1.045296259178	0.244773055977	-0.499289856669	0.505764429887	-0.252094401813
0.221780000000	0.716226027961	0.942852193193	0.106587216382	-0.261121327308	1.046041329352	0.244530636171	-0.498940581749	0.505670973369	-0.252379688437
0.222093333333	0.716498290167	0.942904332321	0.106617227486	-0.262014031234	1.046781493986	0.244285497684	-0.498591379075	0.505575890664	-0.252663831117
0.222406666667	0.716770313750	0.942956517237	0.106647791914	-0.262906757069	1.047516764265	0.244037638546	-0.498242247859	0.505479184195	-0.252946831574
0.222720000000	0.717042099222	0.943008747899	0.106678908139	-0.263799503957	1.048247151411	0.243787056927	-0.497893187148	0.505380856116	-0.253228691401
0.223033333333	0.717313647100	0.943061024294	0.106710574609	-0.264692270995	1.048972666679	0.243533751141	-0.497544195825	0.505280908321	-0.253509412062
0.223346666667	0.717584957906	0.943113346436	0.106742789740	-0.265585057235	1.049693321356	0.243277719645	-0.497195272615	0.505179342451	-0.253788994899
0.223660000000	0.717856032167	0.943165714361	0.106775551925	-0.266477861683	1.050409126760	0.243018961043	-0.496846416087	0.505076159895	-0.254067441131
0.223973333333	0.718126870413	0.943218128134	0.106808859530	-0.267370683300	1.051120094235	0.242757474088	-0.496497624661	0.504971361799	-0.254344751861
0.224286666667	0.718397473179	0.943270587841	0.106842710893	-0.268263521000	1.051826235157	0.242493257681	-0.496148896604	0.504864949071	-0.254620928074
0.224600000000	0.718667841005	0.943323093595	0.106877104329	-0.269156373655	1.052527560925	0.242226310877	-0.495800230041	0.504756922385	-0.254895970644
0.224913333333	0.718937974434	0.943375645530	0.106912038129	-0.270049240091	1.053224082962	0.241956632881	-0.495451622954	0.504647282190	-0.255169880332
0.225226666667	0.719207874014	0.943428243803	0.106947510558	-0.270942119092	1.053915812717	0.241684223054	-0.495103073187	0.504536028710	-0.255442657794
0.225540000000	0.719477540297	0.943480888592	0.106983519859	-0.271835009398	1.054602761659	0.241409080912	-0.494754578447	0.504423161952	-0.255714303577
0.225853333333	0.719746973839	0.943533580098	0.107020064251	-0.272727909704	1.055284941277	0.241131206125	-0.494406136311	0.504308681712	-0.255984818129
0.226166666667	0.720016175201	0.943586318542	0.107057141931	-0.273620818667	1.055962363082	0.240850598523	-0.494057744224	0.504192587577	-0.256254201793
0.226480000000	0.720285144945	0.943639104165	0.107094751073	-0.274513734898	1.056635038600	0.240567258091	-0.493709399505	0.504074878932	-0.256522454817
0.226793333333	0.720553883641	0.943691937230	0.107132889832	-0.275406656968	1.057302979377	0.240281184976	-0.493361099350	0.503955554962	-0.256789577350
0.227106666667	0.720822391861	0.943744818015	0.107171556340	-0.276299583408	1.057966196972	0.239992379480	-0.493012840833	0.503834614660	-0.257055569448
0.227420000000	0.721090670180	0.943797746822	0.107210748708	-0.277192512705	1.058624702960	0.239700842068	-0.492664620912	0.503712056829	-0.257320431076
0.227733333333	0.721358719177	0.943850723966	0.107250465029	-0.278085443310	1.059278508931	0.239406573362	-0.492316436426	0.503587880085	-0.257584162108
0.228046666667	0.721626539437	0.943903749782	0.107290703374	-0.278978373630	1.059927626484	0.239109574148	-0.491968284104	0.503462082866	-0.257846762329
0.228360000000	0.721894131547	0.943956824625	0.107331461797	-0.279871302034	1.060572067233	0.238809845368	-0.491620160564	0.503334663432	-0.258108231442
0.228673333333	0.722161496096	0.944009948861	0.107372738333	-0.280764226853	1.061211842800	0.238507388127	-0.491272062317	0.503205619869	-0.258368569061
0.228986666667	0.722428633680	0.944063122877	0.107414530998	-0.281657146378	1.061846964818	0.238202203689	-0.490923985766	0.503074950096	-0.258627774723
0.229300000000	0.722695544897	0.944116347075	0.107456837789	-0.282550058862	1.062477444928	0.237894293479	-0.490575927213	0.502942651865	-0.258885847881
0.229613333333	0.722962230347	0.944169621870	0.107499656690	-0.283442962521	1.063103294778	0.237583659082	-0.490227882862	0.502808722769	-0.259142787912
0.229926666667	0.723228690636	0.944222947695	0.107542985663	-0.284335855531	1.063724526025	0.237270302241	-0.489879848815	0.502673160241	-0.259398594115
0.230240000000	0.723494926372	0.944276324995	0.107586822658	-0.285228736034	1.064341150328	0.236954224859	-0.489531821079	0.502535961561	-0.259653265716
0.230553333333	0.723760938167	0.944329754232	0.107631165605	-0.286121602133	1.064953179355	0.236635428999	-0.489183795570	0.502397123859	-0.259906801865
0.230866666667	0.724026726636	0.944383235878	0.107676012422	-0.287014451895	1.065560624775	0.236313916880	-0.488835768109	0.502256644118	-0.260159201643
0.231180000000	0.724292292396	0.944436770421	0.107721361008	-0.287907283354	1.066163498263	0.235989690879	-0.488487734431	0.502114519176	-0.260410464061
0.231493333333	0.724557636071	0.944490358362	0.107767209252	-0.288800094504	1.066761811495	0.235662753528	-0.488139690182	0.501970745732	-0.260660588061
0.231806666667	0.724822758283	0.944544000213	0.107813555023	-0.289692883307	1.067355576149	0.235333107519	-0.487791630923	0.501825320345	-0.260909572519
0.232120000000	0.725087659661	0.944597696499	0.107860396181	-0.290585647690	1.067944803905	0.235000755693	-0.487443552132	0.501678239444	-0.261157416243
0.232433333333	0.725352340837	0.944651447756	0.107907730569	-0.291478385543	1.068529506443	0.234665701051	-0.487095449206	0.501529499324	-0.261404117982
0.232746666667	0.725616802443	0.944705254533	0.107955556018	-0.292371094726	1.069109695443	0.234327946741	-0.486747317463	0.501379096152	-0.261649676420
0.233060000000	0.725881045118	0.944759117388	0.108003870346	-0.293263773063	1.069685382583	0.233987496066	-0.486399152145	0.501227025971	-0.261894090179
0.233373333333	0.726145069500	0.944813036891	0.108052671360	-0.294156418345	1.070256579542	0.233644352480	-0.486050948416	0.501073284700	-0.262137357824
0.233686666667	0.726408876233	0.944867013623	0.108101956851	-0.295049028330	1.070823297993	0.233298519585	-0.485702701367	0.500917868142	-0.262379477861
0.234000000000	0.726672465962	0.944921048173	0.108151724601	-0.295941600745	1.071385549610	0.232950001130	-0.485354406019	0.500760771979	-0.262620448738
0.234313333333	0.726935839344	0.944975141135	0.108201972389	-0.296834133278	1.071943345985	0.232598801244	-0.485006057351	0.500601991802	-0.262860268842
0.234626666667	0.727198997023	0.945029293095	0.108252697955	-0.297726623437	1.072496697941	0.232244926348	-0.484657650337	0.500441523365	-0.263098936707
0.234940000000	0.727461939680	0.945083504586	0.108303899050	-0.298619068464	1.073045614876	0.231888386787	-0.484309180172	0.500279362812	-0.263336451032
0.235253333333	0.727724668003	0.945137776096	0.108355573404	-0.299511465315	1.073590104861	0.231529196289	-0.483960642207	0.500115506710	-0.263572810764
0.235566666667	0.727987182694	0.945192108071	0.108407718737	-0.300403810672	1.074130174761	0.231167371331	-0.483612031967	0.499949952037	-0.263808015079
0.235880000000	0.728249484469	0.945246500912	0.108460332757	-0.301296100951	1.074665830350	0.230802930641	-0.483263345147	0.499782696173	-0.264042063374
0.236193333333	0.728511574057	0.945300954977	0.108513413166	-0.302188332310	1.075197076393	0.230435894792	-0.482914577615	0.499613736896	-0.264274955264
0.236506666667	0.728773452200	0.945355470580	0.108566957657	-0.303080500660	1.075723916728	0.230066285870	-0.482565725405	0.499443072372	-0.264506690575
0.236820000000	0.729035119649	0.945410047993	0.108620963918	-0.303972601666	1.076246354324	0.229694127200	-0.482216784718	0.499270701146	-0.264737269345
0.237133333333	0.729296577169	0.945464687450	0.108675429632	-0.304864630763	1.076764391341	0.229319443125	-0.481867751918	0.499096622138	-0.264966691810
0.237446666667	0.729557825534	0.945519389142	0.108730352476	-0.305756583155	1.077278029173	0.228942258822	-0.481518623530	0.498920834626	-0.265194958407
0.237760000000	0.729818865529	0.945574153222	0.108785730129	-0.306648453828	1.077787268493	0.228562600150	-0.481169396239	0.498743338247	-0.265422069766
0.238073333333	0.730079697948	0.945628979803	0.108841560263	-0.307540237553	1.078292109287	0.228180493530	-0.480820066884	0.498564132981	-0.265648026705
0.238386666667	0.730340323594	0.945683868963	0.108897840552	-0.308431928894	1.078792550884	0.227795965835	-0.480470632460	0.498383219148	-0.265872830225
0.238700000000	0.730600743280	0.945738820742	0.108954568671	-0.309323522216	1.079288591988	0.227409044312	-0.480121090111	0.498200597395	-0.266096481505
0.239013333333	0.730860957824	0.945793835144	0.109011742295	-0.310215011688	1.079780230703	0.227019756505	-0.479771437129	0.498016268692	-0.266318981899
0.239326666667	0.731120968056	0.945848912138	0.109069359100	-0.311106391292	1.080267464552	0.226628130195	-0.479421670952	0.497830234319	-0.266540332929
0.239640000000	0.731380774809	0.945904051660	0.109127416766	-0.311997654826	1.080750290505	0.226234193356	-0.479071789163	0.497642495863	-0.266760536282
0.239953333333	0.731640378925	0.945959253611	0.109185912977	-0.312888795914	1.081228704992	0.225837974106	-0.478721789482	0.497453055207	-0.266979593805
0.240266666667	0.731899781252	0.946014517860	0.109244845422	-0.313779808008	1.081702703927	0.225439500673	-0.478371669769	0.497261914523	-0.267197507501
0.240580000000	0.732158982645	0.946069844246	0.109304211792	-0.314670684395	1.082172282718	0.225038801367	-0.478021428020	0.497069076266	-0.267414279522
0.240893333333	0.732417983962	0.946125232576	0.109364009789	-0.315561418202	1.082637436292	0.224635904552	-0.477671062362	0.496874543163	-0.267629912171
0.241206666667	0.732676786069	0.946180682625	0.109424237118	-0.316452002403	1.083098159101	0.224230838622	-0.477320571055	0.496678318209	-0.267844407892
0.241520000000	0.732935389834	0.946236194140	0.109484891492	-0.317342429822	1.083554445142	0.223823631983	-0.476969952486	0.496480404660	-0.268057769267
0.241833333333	0.733193796133	0.946291766841	0.109545970634	-0.318232693137	1.084006287971	0.223414313038	-0.476619205168	0.496280806025	-0.268269999015
0.242146666667	0.733452005842	0.946347400416	0.109607472273	-0.319122784891	1.084453680711	0.223002910167	-0.476268327739	0.496079526058	-0.268481099986
0.242460000000	0.733710019843	0.946403094530	0.109669394151	-0.320012697488	1.084896616070	0.222589451720	-0.475917318959	0.495876568753	-0.268691075156
0.242773333333	0.733967839022	0.946458848819	0.109731734016	-0.320902423206	1.085335086351	0.222173965998	-0.475566177705	0.495671938341	-0.268899927628
0.243086666667	0.734225464267	0.946514662892	0.109794489630	-0.321791954195	1.085769083464	0.221756481251	-0.475214902975	0.495465639276	-0.269107660623
0.243400000000	0.734482896468	0.946570536335	0.109857658765	-0.322681282489	1.086198598938	0.221337025661	-0.474863493879	0.495257676236	-0.269314277480
0.243713333333	0.734740136519	0.946626468708	0.109921239204	-0.323570400000	1.086623623931	0.220915627336	-0.474511949644	0.495048054115	-0.269519781652
0.244026666667	0.734997185315	0.946682459547	0.109985228742	-0.324459298534	1.087044149241	0.220492314305	-0.474160269606	0.494836778016	-0.269724176702
0.244340000000	0.735254043753	0.946738508365	0.110049625189	-0.325347969785	1.087460165317	0.220067114506	-0.473808453212	0.494623853246	-0.269927466302
0.244653333333	0.735510712732	0.946794614652	0.110114426367	-0.326236405346	1.087871662272	0.219640055782	-0.473456500016	0.494409285311	-0.270129654226
0.244966666667	0.735767193151	0.946850777874	0.110179630111	-0.327124596712	1.088278629887	0.219211165876	-0.473104409680	0.494193079913	-0.270330744351
0.245280000000	0.736023485912	0.946906997478	0.110245234271	-0.328012535279	1.088681057626	0.218780472422	-0.472752181968	0.493975242939	-0.270530740651
0.245593333333	0.736279591915	0.946963272888	0.110311236713	-0.328900212355	1.089078934644	0.218348002942	-0.472399816749	0.493755780463	-0.270729647198
0.245906666667	0.736535512064	0.947019603508	0.110377635315	-0.329787619158	1.089472249797	0.217913784839	-0.472047313992	0.493534698736	-0.270927468155
0.246220000000	0.736791247259	0.947075988720	0.110444427974	-0.330674746824	1.089860991649	0.217477845394	-0.471694673764	0.493312004185	-0.271124207775
0.246533333333	0.737046798403	0.947132427890	0.110511612600	-0.331561586408	1.090245148486	0.217040211761	-0.471341896233	0.493087703404	-0.271319870401
0.246846666667	0.737302166397	0.947188920360	0.110579187122	-0.332448128888	1.090624708320	0.216600910961	-0.470988981662	0.492861803155	-0.271514460458
0.247160000000	0.737557352142	0.947245465458	0.110647149483	-0.333334365168	1.090999658900	0.216159969880	-0.470635930408	0.492634310359	-0.271707982457
0.247473333333	0.737812356539	0.947302062491	0.110715497646	-0.334220286085	1.091369987721	0.215717415264	-0.470282742923	0.492405232095	-0.271900440986
0.247786666667	0.738067180487	0.947358710749	0.110784229588	-0.335105882408	1.091735682033	0.215273273714	-0.469929419751	0.492174575595	-0.272091840713
0.248100000000	0.738321824883	0.947415409504	0.110853343307	-0.335991144843	1.092096728846	0.214827571685	-0.469575961525	0.491942348238	-0.272282186382
0.248413333333	0.738576290624	0.947472158012	0.110922836817	-0.336876064035	1.092453114944	0.214380335479	-0.469222368970	0.491708557550	-0.272471482810
0.248726666667	0.738830578604	0.947528955513	0.110992708151	-0.337760630575	1.092804826888	0.213931591246	-0.468868642897	0.491473211198	-0.272659734885
0.249040000000	0.739084689717	0.947585801228	0.111062955361	-0.338644834999	1.093151851028	0.213481364976	-0.468514784206	0.491236316985	-0.272846947565
0.249353333333	0.739338624853	0.947642694367	0.111133576517	-0.339528667792	1.093494173509	0.213029682496	-0.468160793882	0.490997882852	-0.273033125876
0.249666666667	0.739592384901	0.947699634120	0.111204569710	-0.340412119394	1.093831780278	0.212576569473	-0.467806672992	0.490757916866	-0.273218274908
0.249980000000	0.739845970747	0.947756619666	0.111275933048	-0.341295180198	1.094164657094	0.212122051402	-0.467452422692	0.490516427226	-0.273402399816
0.250293333333	0.740099383273	0.947813650166	0.111347664660	-0.342177840557	1.094492789536	0.211666153610	-0.467098044214	0.490273422253	-0.273585505816
0.250606666667	0.740352623361	0.947870724770	0.111419762696	-0.343060090784	1.094816163007	0.211208901248	-0.466743538876	0.490028910389	-0.273767598184
0.250920000000	0.740605691888	0.947927842613	0.111492225325	-0.343941921158	1.095134762746	0.210750319292	-0.466388908074	0.489782900197	-0.273948682256
0.251233333333	0.740858589728	0.947985002816	0.111565050737	-0.344823321924	1.095448573834	0.210290432538	-0.466034153285	0.489535400351	-0.274128763422
0.251546666667	0.741111317751	0.948042204487	0.111638237141	-0.345704283298	1.095757581201	0.209829265598	-0.465679276061	0.489286419643	-0.274307847128
0.251860000000	0.741363876826	0.948099446722	0.111711782770	-0.346584795466	1.096061769632	0.209366842899	-0.465324278034	0.489035966970	-0.274485938875
0.252173333333	0.741616267816	0.948156728605	0.111785685875	-0.347464848591	1.096361123779	0.208903188682	-0.464969160911	0.488784051339	-0.274663044214
0.252486666667	0.741868491580	0.948214049205	0.111859944729	-0.348344432814	1.096655628164	0.208438326993	-0.464613926477	0.488530681862	-0.274839168747
0.252800000000	0.742120548974	0.948271407582	0.111934557629	-0.349223538256	1.096945267189	0.207972281686	-0.464258576589	0.488275867751	-0.275014318126
0.253113333333	0.742372440851	0.948328802783	0.112009522890	-0.350102155021	1.097230025140	0.207505076417	-0.463903113177	0.488019618321	-0.275188498048
0.253426666667	0.742624168056	0.948386233846	0.112084838851	-0.350980273198	1.097509886200	0.207036734642	-0.463547538248	0.487761942982	-0.275361714261
0.253740000000	0.742875731433	0.948443699795	0.112160503872	-0.351857882866	1.097784834452	0.206567279615	-0.463191853877	0.487502851239	-0.275533972552
0.254053333333	0.743127131820	0.948501199645	0.112236516336	-0.352734974095	1.098054853888	0.206096734382	-0.462836062214	0.487242352694	-0.275705278758
0.254366666667	0.743378370050	0.948558732400	0.112312874647	-0.353611536945	1.098319928414	0.205625121782	-0.462480165477	0.486980457036	-0.275875638753
0.254680000000	0.743629446952	0.948616297054	0.112389577232	-0.354487561476	1.098580041862	0.205152464438	-0.462124165956	0.486717174044	-0.276045058457
0.254993333333	0.743880363348	0.948673892591	0.112466622542	-0.355363037744	1.098835177995	0.204678784760	-0.461768066011	0.486452513587	-0.276213543827
0.255306666667	0.744131120058	0.948731517985	0.112544009049	-0.356237955807	1.099085320513	0.204204104939	-0.461411868069	0.486186485616	-0.276381100860
0.255620000000	0.744381717893	0.948789172201	0.112621735247	-0.357112305726	1.099330453066	0.203728446941	-0.461055574626	0.485919100167	-0.276547735592
0.255933333333	0.744632157662	0.948846854195	0.112699799655	-0.357986077570	1.099570559255	0.203251832506	-0.460699188247	0.485650367359	-0.276713454096
0.256246666667	0.744882440165	0.948904562913	0.112778200816	-0.358859261415	1.099805622645	0.202774283145	-0.460342711564	0.485380297391	-0.276878262480
0.256560000000	0.745132566200	0.948962297293	0.112856937293	-0.359731847348	1.100035626773	0.202295820131	-0.459986147275	0.485108900538	-0.277042166888
0.256873333333	0.745382536554	0.949020056264	0.112936007674	-0.360603825473	1.100260555153	0.201816464501	-0.459629498144	0.484836187155	-0.277205173498
0.257186666667	0.745632352014	0.949077838747	0.113015410572	-0.361475185907	1.100480391288	0.201336237045	-0.459272767004	0.484562167674	-0.277367288522
0.257500000000	0.745882013356	0.949135643653	0.113095144621	-0.362345918791	1.100695118676	0.200855158305	-0.458915956750	0.484286852600	-0.277528518204
0.257813333333	0.746131521351	0.949193469888	0.113175208482	-0.363216014285	1.100904720822	0.200373248569	-0.458559070346	0.484010252510	-0.277688868820
0.258126666667	0.746380876766	0.949251316346	0.113255600837	-0.364085462576	1.101109181246	0.199890527863	-0.458202110819	0.483732378057	-0.277848346677
0.258440000000	0.746630080357	0.949309181918	0.113336320395	-0.364954253880	1.101308483493	0.199407015947	-0.457845081261	0.483453239962	-0.278006958112
0.258753333333	0.746879132877	0.949367065484	0.113417365886	-0.365822378444	1.101502611143	0.198922732306	-0.457487984830	0.483172849017	-0.278164709493
0.259066666667	0.747128035069	0.949424965918	0.113498736067	-0.366689826549	1.101691547820	0.198437696142	-0.457130824749	0.482891216086	-0.278321607216
0.259380000000	0.747376787672	0.949482882084	0.113580429720	-0.367556588517	1.101875277210	0.197951926369	-0.456773604306	0.482608352097	-0.278477657705
0.259693333333	0.747625391416	0.949540812843	0.113662445651	-0.368422654709	1.102053783063	0.197465441598	-0.456416326851	0.482324268051	-0.278632867414
0.260006666667	0.747873847022	0.949598757047	0.113744782690	-0.369288015534	1.102227049216	0.196978260133	-0.456058995804	0.482038975012	-0.278787242821
0.260320000000	0.748122155205	0.949656713538	0.113827439695	-0.370152661450	1.102395059597	0.196490399953	-0.455701614647	0.481752484115	-0.278940790434
0.260633333333	0.748370316674	0.949714681156	0.113910415548	-0.371016582968	1.102557798249	0.196001878703	-0.455344186928	0.481464806558	-0.279093516788
0.260946666667	0.748618332125	0.949772658731	0.113993709157	-0.371879770661	1.102715249338	0.195512713679	-0.454986716264	0.481175953608	-0.279245428441
0.261260000000	0.748866202250	0.949830645087	0.114077319458	-0.372742215162	1.102867397174	0.195022921810	-0.454629206335	0.480885936598	-0.279396531981
0.261573333333	0.749113927731	0.949888639040	0.114161245411	-0.373603907176	1.103014226229	0.194532519640	-0.454271660892	0.480594766928	-0.279546834017
0.261886666667	0.749361509240	0.949946639401	0.114245486006	-0.374464837482	1.103155721157	0.194041523309	-0.453914083753	0.480302456063	-0.279696341189
0.262200000000	0.749608947440	0.950004644973	0.114330040260	-0.375324996940	1.103291866818	0.193549948523	-0.453556478806	0.480009015540	-0.279845060160
0.262513333333	0.749856242986	0.950062654551	0.114414907217	-0.376184376498	1.103422648300	0.193057810532	-0.453198850012	0.479714456961	-0.279992997616
0.262826666667	0.750103396520	0.950120666925	0.114500085952	-0.377042967205	1.103548050951	0.192565124096	-0.452841201402	0.479418791998	-0.280140160274
0.263140000000	0.750350408678	0.950178680877	0.114585575567	-0.377900760210	1.103668060406	0.192071903446	-0.452483537085	0.479122032397	-0.280286554874
0.263453333333	0.750597280081	0.950236695181	0.114671375198	-0.378757746781	1.103782662625	0.191578162244	-0.452125861246	0.478824189974	-0.280432188183
0.263766666667	0.750844011339	0.950294708603	0.114757484010	-0.379613918312	1.103891843934	0.191083913530	-0.451768178150	0.478525276623	-0.280577066993
0.264080000000	0.751090603052	0.950352719903	0.114843901204	-0.380469266338	1.103995591070	0.190589169664	-0.451410492147	0.478225304316	-0.280721198128
0.264393333333	0.751337055804	0.950410727831	0.114930626012	-0.381323782548	1.104093891231	0.190093942253	-0.451052807675	0.477924285105	-0.280864588436
0.264706666667	0.751583370168	0.950468731128	0.115017657704	-0.382177458804	1.104186732146	0.189598242072	-0.450695129264	0.477622231132	-0.281007244799
0.265020000000	0.751829546701	0.950526728527	0.115104995588	-0.383030287158	1.104274102138	0.189102078961	-0.450337461543	0.477319154630	-0.281149174127
0.265333333333	0.752075585942	0.950584718749	0.115192639014	-0.383882259881	1.104355990214	0.188605461707	-0.449979809247	0.477015067928	-0.281290383366
0.265646666667	0.752321488416	0.950642700505	0.115280587361	-0.384733369473	1.104432386311	0.188108397454	-0.449622177106	0.476709983266	-0.281430879393
0.265960000000	0.752567254629	0.950700672506	0.115368840069	-0.385583608775	1.104503281376	0.187610891555	-0.449264570268	0.476403913516	-0.281570669396
0.266273333333	0.752812885072	0.950758633459	0.115457396553	-0.386432970922	1.104568668526	0.187112944221	-0.448906993541	0.476096870937	-0.281709760230
0.266586666667	0.753058380220	0.950816582071	0.115546256254	-0.387281449458	1.104628542716	0.186614551996	-0.448549451886	0.475788867991	-0.281848158835
0.266900000000	0.753303740527	0.950874517052	0.115635418635	-0.388129038370	1.104682900986	0.186115707420	-0.448191950315	0.475479917149	-0.281985872135
0.267213333333	0.753548966423	0.950932437104	0.115724883186	-0.388975732155	1.104731742639	0.185616398949	-0.447834493911	0.475170030919	-0.282122907043
0.267526666667	0.753794058310	0.950990340925	0.115814649436	-0.389821525895	1.104775069485	0.185116610762	-0.447477087855	0.474859221866	-0.282259270474
0.267840000000	0.754039016557	0.951048227200	0.115904716960	-0.390666415352	1.104812886135	0.184616322453	-0.447119737459	0.474547502648	-0.282394969350
0.268153333333	0.754283841495	0.951106094601	0.115995085399	-0.391510397076	1.104845200348	0.184115508631	-0.446762448202	0.474234886047	-0.282530010613
0.268466666667	0.754528533407	0.951163941779	0.116085754465	-0.392353468512	1.104872023405	0.183614138507	-0.446405225769	0.473921385010	-0.282664401239
0.268780000000	0.754773092530	0.951221767366	0.116176723958	-0.393195628108	1.104893370419	0.183112175627	-0.446048076086	0.473607012680	-0.282798148245
0.269093333333	0.755017519045	0.951279569966	0.116267993769	-0.394036875366	1.104909260459	0.182609578056	-0.445691005331	0.473291782413	-0.282931258698
0.269406666667	0.755261813085	0.951337348162	0.116359563870	-0.394877210798	1.104919716262	0.182106299401	-0.445334019917	0.472975707755	-0.283063739704
0.269720000000	0.755505974744	0.951395100524	0.116451434291	-0.395716635750	1.104924763397	0.181602290973	-0.444977126420	0.472658802377	-0.283195598390
0.270033333333	0.755750004095	0.951452825622	0.116543605075	-0.396555152071	1.104924428875	0.181097504931	-0.444620331449	0.472341079953	-0.283326841862
0.270346666667	0.755993901213	0.951510522041	0.116636076228	-0.397392761754	1.104918739659	0.180591897414	-0.444263641515	0.472022554029	-0.283457477164
0.270660000000	0.756237666186	0.951568188391	0.116728847694	-0.398229466722	1.104907721906	0.180085429825	-0.443907062950	0.471703237958	-0.283587511256
0.270973333333	0.756481299115	0.951625823308	0.116821919345	-0.399065268777	1.104891400851	0.179578068630	-0.443550601898	0.471383144883	-0.283716951014
0.271286666667	0.756724800122	0.951683425451	0.116915290983	-0.399900169560	1.104869800780	0.179069785020	-0.443194264301	0.471062287737	-0.283845803229
0.271600000000	0.756968169348	0.951740993510	0.117008962329	-0.400734170520	1.104842944991	0.178560554592	-0.442838055894	0.470740679236	-0.283974074603
0.271913333333	0.757211406954	0.951798526198	0.117102933028	-0.401567272883	1.104810855787	0.178050357021	-0.442481982198	0.470418331876	-0.284101771756
0.272226666667	0.757454513123	0.951856022259	0.117197202640	-0.402399477636	1.104773554475	0.177539175721	-0.442126048518	0.470095257935	-0.284228901222
0.272540000000	0.757697488061	0.951913480461	0.117291770646	-0.403230785512	1.104731061398	0.177026997491	-0.441770259944	0.469771469471	-0.284355469451
0.272853333333	0.757940331997	0.951970899599	0.117386636445	-0.404061196986	1.104683395975	0.176513812149	-0.441414621348	0.469446978330	-0.284481482813
0.273166666667	0.758183045181	0.952028278496	0.117481799354	-0.404890712267	1.104630576757	0.175999612175	-0.441059137395	0.469121796147	-0.284606947598
0.273480000000	0.758425627887	0.952085616000	0.117577258614	-0.405719331310	1.104572621492	0.175484392373	-0.440703812540	0.468795934352	-0.284731870021
0.273793333333	0.758668080409	0.952142910981	0.117673013385	-0.406547053813	1.104509547185	0.174968149544	-0.440348651038	0.468469404181	-0.284856256222
0.274106666667	0.758910403063	0.952200162337	0.117769062755	-0.407373879228	1.104441370167	0.174450882202	-0.439993656949	0.468142216674	-0.284980112271
0.274420000000	0.759152596187	0.952257368987	0.117865405736	-0.408199806766	1.104368106148	0.173932590314	-0.439638834144	0.467814382690	-0.285103444167
0.274733333333	0.759394660135	0.952314529873	0.117962041272	-0.409024835407	1.104289770275	0.173413275077	-0.439284186309	0.467485912905	-0.285226257844
0.275046666667	0.759636595285	0.952371643958	0.118058968234	-0.409848963903	1.104206377180	0.172892938726	-0.438929716951	0.467156817822	-0.285348559171
0.275360000000	0.759878402030	0.952428710230	0.118156185429	-0.410672190790	1.104117941018	0.172371584362	-0.438575429403	0.466827107777	-0.285470353954
0.275673333333	0.760120080783	0.952485727692	0.118253691596	-0.411494514390	1.104024475508	0.171849215821	-0.438221326830	0.466496792939	-0.285591647939
0.275986666667	0.760361631976	0.952542695373	0.118351485412	-0.412315932821	1.103925993959	0.171325837551	-0.437867412233	0.466165883317	-0.285712446811
0.276300000000	0.760603056055	0.952599612318	0.118449565490	-0.413136444000	1.103822509301	0.170801454511	-0.437513688451	0.465834388764	-0.285832756197
0.276613333333	0.760844353485	0.952656477593	0.118547930384	-0.413956045647	1.103714034107	0.170276072094	-0.437160158167	0.465502318981	-0.285952581668
0.276926666667	0.761085524748	0.952713290282	0.118646578589	-0.414774735296	1.103600580612	0.169749696053	-0.436806823913	0.465169683517	-0.286071928739
0.277240000000	0.761326570340	0.952770049489	0.118745508542	-0.415592510291	1.103482160729	0.169222332443	-0.436453688068	0.464836491778	-0.286190802869
0.277553333333	0.761567490774	0.952826754334	0.118844718622	-0.416409367797	1.103358786069	0.168693987574	-0.436100752868	0.464502753023	-0.286309209464
0.277866666667	0.761808286578	0.952883403957	0.118944207157	-0.417225304804	1.103230467946	0.168164667965	-0.435748020406	0.464168476372	-0.286427153878
0.278180000000	0.762048958293	0.952939997513	0.119043972419	-0.418040318126	1.103097217397	0.167634380314	-0.435395492634	0.463833670806	-0.286544641413
0.278493333333	0.762289506477	0.952996534177	0.119144012628	-0.418854404409	1.102959045186	0.167103131464	-0.435043171367	0.463498345172	-0.286661677317
0.278806666667	0.762529931702	0.953053013138	0.119244325953	-0.419667560134	1.102815961820	0.166570928379	-0.434691058289	0.463162508179	-0.286778266792
0.279120000000	0.762770234551	0.953109433603	0.119344910516	-0.420479781622	1.102667977551	0.166037778121	-0.434339154949	0.462826168411	-0.286894414986
0.279433333333	0.763010415623	0.953165794794	0.119445764387	-0.421291065035	1.102515102389	0.165503687831	-0.433987462770	0.462489334318	-0.287010127002
0.279746666667	0.763250475530	0.953222095951	0.119546885592	-0.422101406382	1.102357346108	0.164968664713	-0.433635983050	0.462152014226	-0.287125407892
0.280060000000	0.763490414895	0.953278336327	0.119648272108	-0.422910801519	1.102194718254	0.164432716017	-0.433284716962	0.461814216337	-0.287240262662
0.280373333333	0.763730234354	0.953334515191	0.119749921869	-0.423719246158	1.102027228151	0.163895849029	-0.432933665561	0.461475948727	-0.287354696269
0.280686666667	0.763969934558	0.953390631828	0.119851832766	-0.424526735866	1.101854884909	0.163358071054	-0.432582829781	0.461137219355	-0.287468713625
0.281000000000	0.764209516165	0.953446685537	0.119954002646	-0.425333266072	1.101677697428	0.162819389415	-0.432232210444	0.460798036060	-0.287582319597
0.281313333333	0.764448979848	0.953502675631	0.120056429315	-0.426138832065	1.101495674408	0.162279811434	-0.431881808258	0.460458406564	-0.287695519006
0.281626666667	0.764688326290	0.953558601438	0.120159110538	-0.426943429005	1.101308824351	0.161739344431	-0.431531623819	0.460118338476	-0.287808316629
0.281940000000	0.764927556185	0.953614462298	0.120262044043	-0.427747051919	1.101117155571	0.161197995712	-0.431181657616	0.459777839290	-0.287920717197
0.282253333333	0.765166670238	0.953670257567	0.120365227517	-0.428549695710	1.100920676196	0.160655772566	-0.430831910033	0.459436916391	-0.288032725400
0.282566666667	0.765405669162	0.953725986613	0.120468658612	-0.429351355155	1.100719394174	0.160112682259	-0.430482381348	0.459095577053	-0.288144345885
0.282880000000	0.765644553684	0.953781648818	0.120572334942	-0.430152024914	1.100513317283	0.159568732024	-0.430133071741	0.458753828444	-0.288255583255
0.283193333333	0.765883324539	0.953837243575	0.120676254086	-0.430951699529	1.100302453129	0.159023929063	-0.429783981291	0.458411677625	-0.288366442073
0.283506666667	0.766121982469	0.953892770291	0.120780413591	-0.431750373429	1.100086809157	0.158478280538	-0.429435109979	0.458069131554	-0.288476926859
0.283820000000	0.766360528228	0.953948228386	0.120884810967	-0.432548040930	1.099866392655	0.157931793572	-0.429086457693	0.457726197087	-0.288587042094
0.284133333333	0.766598962579	0.954003617290	0.120989443696	-0.433344696244	1.099641210755	0.157384475241	-0.428738024228	0.457382880978	-0.288696792217
0.284446666667	0.766837286293	0.954058936447	0.121094309225	-0.434140333476	1.099411270442	0.156836332573	-0.428389809286	0.457039189883	-0.288806181628
0.284760000000	0.767075500149	0.954114185312	0.121199404972	-0.434934946632	1.099176578558	0.156287372548	-0.428041812484	0.456695130359	-0.288915214688
0.285073333333	0.767313604935	0.954169363351	0.121304728324	-0.435728529616	1.098937141804	0.155737602093	-0.427694033350	0.456350708869	-0.289023895720
0.285386666667	0.767551601445	0.954224470041	0.121410276642	-0.436521076239	1.098692966747	0.155187028081	-0.427346471325	0.456005931779	-0.289132229006
0.285700000000	0.767789490484	0.954279504871	0.121516047256	-0.437312580217	1.098444059823	0.154635657330	-0.426999125772	0.455660805365	-0.289240218792
0.286013333333	0.768027272861	0.954334467340	0.121622037470	-0.438103035178	1.098190427342	0.154083496603	-0.426651995968	0.455315335808	-0.289347869286
0.286326666667	0.768264949395	0.954389356958	0.121728244563	-0.438892434659	1.097932075490	0.153530552602	-0.426305081112	0.454969529203	-0.289455184659
0.286640000000	0.768502520911	0.954444173245	0.121834665786	-0.439680772115	1.097669010335	0.152976831975	-0.425958380328	0.454623391552	-0.289562169046
0.286953333333	0.768739988240	0.954498915731	0.121941298367	-0.440468040916	1.097401237830	0.152422341309	-0.425611892659	0.454276928772	-0.289668826544
0.287266666667	0.768977352221	0.954553583958	0.122048139509	-0.441254234354	1.097128763816	0.151867087134	-0.425265617078	0.453930146694	-0.289775161217
0.287580000000	0.769214613698	0.954608177474	0.122155186392	-0.442039345642	1.096851594027	0.151311075919	-0.424919552484	0.453583051063	-0.289881177090
0.287893333333	0.769451773522	0.954662695841	0.122262436173	-0.442823367918	1.096569734091	0.150754314074	-0.424573697703	0.453235647541	-0.289986878157
0.288206666667	0.769688832550	0.954717138626	0.122369885988	-0.443606294247	1.096283189536	0.150196807952	-0.424228051495	0.452887941709	-0.290092268375
0.288520000000	0.769925791644	0.954771505409	0.122477532952	-0.444388117623	1.095991965793	0.149638563846	-0.423882612548	0.452539939065	-0.290197351666
0.288833333333	0.770162651673	0.954825795777	0.122585374156	-0.445168830973	1.095696068195	0.149079587990	-0.423537379486	0.452191645028	-0.290302131920
0.289146666667	0.770399413510	0.954880009327	0.122693406676	-0.445948427156	1.095395501986	0.148519886561	-0.423192350868	0.451843064940	-0.290406612993
0.289460000000	0.770636078034	0.954934145664	0.122801627566	-0.446726898966	1.095090272319	0.147959465678	-0.422847525189	0.451494204062	-0.290510798707
0.289773333333	0.770872646130	0.954988204401	0.122910033860	-0.447504239138	1.094780384260	0.147398331403	-0.422502900880	0.451145067583	-0.290614692854
0.290086666667	0.771109118685	0.955042185161	0.123018622577	-0.448280440343	1.094465842796	0.146836489744	-0.422158476314	0.450795660614	-0.290718299189
0.290400000000	0.771345496593	0.955096087573	0.123127390717	-0.449055495196	1.094146652827	0.146273946651	-0.421814249802	0.450445988192	-0.290821621439
0.290713333333	0.771581780754	0.955149911278	0.123236335262	-0.449829396255	1.093822819178	0.145710708021	-0.421470219598	0.450096055281	-0.290924663298
0.291026666667	0.771817972068	0.955203655920	0.123345453179	-0.450602136024	1.093494346599	0.145146779696	-0.421126383899	0.449745866774	-0.291027428428
0.291340000000	0.772054071443	0.955257321154	0.123454741420	-0.451373706952	1.093161239762	0.144582167466	-0.420782740846	0.449395427493	-0.291129920460
0.291653333333	0.772290079791	0.955310906642	0.123564196919	-0.452144101441	1.092823503273	0.144016877069	-0.420439288524	0.449044742189	-0.291232142995
0.291966666667	0.772525998025	0.955364412053	0.123673816596	-0.452913311839	1.092481141665	0.143450914190	-0.420096024967	0.448693815544	-0.291334099603
0.292280000000	0.772761827064	0.955417837064	0.123783597360	-0.453681330449	1.092134159405	0.142884284468	-0.419752948156	0.448342652173	-0.291435793824
0.292593333333	0.772997567832	0.955471181358	0.123893536101	-0.454448149529	1.091782560896	0.142316993488	-0.419410056019	0.447991256624	-0.291537229169
0.292906666667	0.773233221254	0.955524444628	0.124003629698	-0.455213761289	1.091426350477	0.141749046789	-0.419067346437	0.447639633376	-0.291638409118
0.293220000000	0.773468788259	0.955577626569	0.124113875019	-0.455978157899	1.091065532427	0.141180449864	-0.418724817240	0.447287786848	-0.291739337124
0.293533333333	0.773704269781	0.955630726888	0.124224268917	-0.456741331486	1.090700110965	0.140611208156	-0.418382466210	0.446935721389	-0.291840016608
0.293846666667	0.773939666755	0.955683745295	0.124334808233	-0.457503274138	1.090330090253	0.140041327066	-0.418040291083	0.446583441288	-0.291940450965
0.294160000000	0.774174980121	0.955736681509	0.124445489797	-0.458263977904	1.089955474398	0.139470811948	-0.417698289550	0.446230950771	-0.292040643560
0.294473333333	0.774410210820	0.955789535253	0.124556310429	-0.459023434794	1.089576267452	0.138899668114	-0.417356459255	0.445878254001	-0.292140597733
0.294786666667	0.774645359797	0.955842306259	0.124667266937	-0.459781636785	1.089192473415	0.138327900833	-0.417014797798	0.445525355082	-0.292240316792
0.295100000000	0.774880428001	0.955894994263	0.124778356119	-0.460538575817	1.088804096237	0.137755515331	-0.416673302738	0.445172258055	-0.292339804020
0.295413333333	0.775115416381	0.955947599009	0.124889574762	-0.461294243798	1.088411139819	0.137182516796	-0.416331971592	0.444818966905	-0.292439062672
0.295726666667	0.775350325889	0.956000120245	0.125000919644	-0.462048632602	1.088013608014	0.136608910373	-0.415990801832	0.444465485556	-0.292538095977
0.296040000000	0.775585157482	0.956052557726	0.125112387535	-0.462801734076	1.087611504629	0.136034701170	-0.415649790894	0.444111817874	-0.292636907137
0.296353333333	0.775819912117	0.956104911212	0.125223975195	-0.463553540032	1.087204833426	0.135459894255	-0.415308936172	0.443757967670	-0.292735499327
0.296666666667	0.776054590754	0.956157180470	0.125335679374	-0.464304042256	1.086793598123	0.134884494661	-0.414968235023	0.443403938698	-0.292833875695
0.296980000000	0.776289194391	0.956209365253	0.125447496743	-0.465053232244	1.086377801925	0.134308507630	-0.414627684025	0.443049733358	-0.292932038733
0.297293333333	0.776523723909	0.956261465367	0.125559424217	-0.465801102333	1.085957449381	0.133731938145	-0.414287282058	0.442695358048	-0.293029992875
0.297606666667	0.776758180297	0.956313480556	0.125671458504	-0.466547644111	1.085532543548	0.133154792520	-0.413947025756	0.442340815178	-0.293127740606
0.297920000000	0.776992564497	0.956365410573	0.125783596427	-0.467292849523	1.085103087892	0.132577077487	-0.413606912622	0.441986108619	-0.293225285114
0.298233333333	0.777226877441	0.956417255165	0.125895834842	-0.468036710598	1.084669085833	0.131998800318	-0.413266940245	0.441631242322	-0.293322629619
0.298546666667	0.777461120050	0.956469014070	0.126008170635	-0.468779219440	1.084230540759	0.131419968747	-0.412927106289	0.441276220315	-0.293419777370
0.298860000000	0.777695293242	0.956520687019	0.126120600727	-0.469520368232	1.083787456042	0.130840590904	-0.412587408498	0.440921046702	-0.293516731650
0.299173333333	0.777929397921	0.956572273734	0.126233122065	-0.470260149234	1.083339835043	0.130260675252	-0.412247844693	0.440565725667	-0.293613495768
0.299486666667	0.778163434987	0.956623773930	0.126345731631	-0.470998554779	1.082887681126	0.129680230536	-0.411908412770	0.440210261465	-0.293710073064
0.299800000000	0.778397405331	0.956675187316	0.126458426433	-0.471735577276	1.082430997665	0.129099265738	-0.411569110698	0.439854658427	-0.293806466908
0.300113333333	0.778631309835	0.956726513591	0.126571203510	-0.472471209207	1.081969788052	0.128517790038	-0.411229936523	0.439498920957	-0.293902680698
0.300426666667	0.778865149375	0.956777752451	0.126684059927	-0.473205443128	1.081504055704	0.127935812774	-0.410890888357	0.439143053529	-0.293998717861
0.300740000000	0.779098924818	0.956828903580	0.126796992780	-0.473938271664	1.081033804065	0.127353343417	-0.410551964388	0.438787060689	-0.294094581851
0.301053333333	0.779332637025	0.956879966660	0.126909999190	-0.474669687513	1.080559036616	0.126770391541	-0.410213162868	0.438430947052	-0.294190276151
0.301366666667	0.779566286848	0.956930941363	0.127023076307	-0.475399683440	1.080079756874	0.126186966802	-0.409874482122	0.438074717301	-0.294285804271
0.301680000000	0.779799875132	0.956981827356	0.127136221303	-0.476128252282	1.079595968401	0.125603078914	-0.409535920538	0.437718376187	-0.294381169745
0.301993333333	0.780033402718	0.957032624299	0.127249431382	-0.476855386943	1.079107674802	0.125018737635	-0.409197476570	0.437361928525	-0.294476376137
0.302306666667	0.780266870437	0.957083331846	0.127362703767	-0.477581080391	1.078614879732	0.124433952750	-0.408859148737	0.437005379198	-0.294571427034
0.302620000000	0.780500279113	0.957133949646	0.127476035711	-0.478305325664	1.078117586894	0.123848734057	-0.408520935622	0.436648733148	-0.294666326050
0.302933333333	0.780733629565	0.957184477341	0.127589424488	-0.479028115864	1.077615800047	0.123263091357	-0.408182835868	0.436291995384	-0.294761076823
0.303246666667	0.780966922606	0.957234914566	0.127702867397	-0.479749444156	1.077109522999	0.122677034441	-0.407844848178	0.435935170974	-0.294855683017
0.303560000000	0.781200159039	0.957285260952	0.127816361759	-0.480469303771	1.076598759617	0.122090573086	-0.407506971318	0.435578265045	-0.294950148317
0.303873333333	0.781433339666	0.957335516125	0.127929904920	-0.481187688000	1.076083513823	0.121503717041	-0.407169204108	0.435221282786	-0.295044476435
0.304186666667	0.781666465278	0.957385679704	0.128043494247	-0.481904590198	1.075563789598	0.120916476027	-0.406831545427	0.434864229442	-0.295138671104
0.304500000000	0.781899536663	0.957435751303	0.128157127128	-0.482620003779	1.075039590979	0.120328859728	-0.406493994211	0.434507110315	-0.295232736081
0.304813333333	0.782132554602	0.957485730533	0.128270800975	-0.483333922219	1.074510922062	0.119740877784	-0.406156549450	0.434149930763	-0.295326675143
0.305126666667	0.782365519869	0.957535616997	0.128384513219	-0.484046339052	1.073977787004	0.119152539792	-0.405819210186	0.433792696200	-0.295420492092
0.305440000000	0.782598433234	0.957585410294	0.128498261312	-0.484757247871	1.073440190021	0.118563855300	-0.405481975517	0.433435412091	-0.295514190751
0.305753333333	0.782831295461	0.957635110021	0.128612042726	-0.485466642326	1.072898135388	0.117974833803	-0.405144844590	0.433078083956	-0.295607774961
0.306066666667	0.783064107308	0.957684715767	0.128725854952	-0.486174516124	1.072351627440	0.117385484742	-0.404807816603	0.432720717364	-0.295701248588
0.306380000000	0.783296869529	0.957734227118	0.128839695503	-0.486880863029	1.071800670573	0.116795817502	-0.404470890805	0.432363317938	-0.295794615515
0.306693333333	0.783529582870	0.957783643656	0.128953561907	-0.487585676860	1.071245269242	0.116205841409	-0.404134066492	0.432005891349	-0.295887879647
0.307006666667	0.783762248074	0.957832964958	0.129067451713	-0.488288951488	1.070685427963	0.115615565730	-0.403797343007	0.431648443314	-0.295981044908
0.307320000000	0.783994865878	0.957882190597	0.129181362487	-0.488990680841	1.070121151310	0.115024999670	-0.403460719740	0.431290979602	-0.296074115240
0.307633333333	0.784227437015	0.957931320143	0.129295291812	-0.489690858897	1.069552443919	0.114434152375	-0.403124196128	0.430933506026	-0.296167094606
0.307946666667	0.784459962212	0.957980353161	0.129409237291	-0.490389479689	1.068979310484	0.113843032927	-0.402787771649	0.430576028445	-0.296259986987
0.308260000000	0.784692442192	0.958029289214	0.129523196540	-0.491086537299	1.068401755756	0.113251650345	-0.402451445828	0.430218552764	-0.296352796380
0.308573333333	0.784924877673	0.958078127859	0.129637167194	-0.491782025860	1.067819784549	0.112660013586	-0.402115218231	0.429861084931	-0.296445526801
0.308886666667	0.785157269368	0.958126868651	0.129751146903	-0.492475939556	1.067233401731	0.112068131542	-0.401779088465	0.429503630936	-0.296538182286
0.309200000000	0.785389617985	0.958175511141	0.129865133333	-0.493168272618	1.066642612232	0.111476013045	-0.401443056179	0.429146196814	-0.296630766883
0.309513333333	0.785621924231	0.958224054879	0.129979124165	-0.493859019327	1.066047421037	0.110883666860	-0.401107121059	0.428788788639	-0.296723284662
0.309826666667	0.785854188804	0.958272499408	0.130093117094	-0.494548174011	1.065447833188	0.110291101691	-0.400771282835	0.428431412525	-0.296815739706
0.310140000000	0.786086412401	0.958320844272	0.130207109832	-0.495235731045	1.064843853785	0.109698326178	-0.400435541269	0.428074074627	-0.296908136114
0.310453333333	0.786318595713	0.958369089008	0.130321100103	-0.495921684851	1.064235487984	0.109105348898	-0.400099896165	0.427716781139	-0.297000478004
0.310766666667	0.786550739429	0.958417233154	0.130435085645	-0.496606029894	1.063622740996	0.108512178366	-0.399764347361	0.427359538292	-0.297092769507
0.311080000000	0.786782844232	0.958465276242	0.130549064211	-0.497288760686	1.063005618089	0.107918823036	-0.399428894730	0.427002352355	-0.297185014770
0.311393333333	0.787014910803	0.958513217804	0.130663033565	-0.497969871782	1.062384124584	0.107325291296	-0.399093538180	0.426645229631	-0.297277217953
0.311706666667	0.787246939817	0.958561057368	0.130776991486	-0.498649357782	1.061758265857	0.106731591478	-0.398758277654	0.426288176462	-0.297369383234
0.312020000000	0.787478931948	0.958608794460	0.130890935764	-0.499327213327	1.061128047340	0.106137731850	-0.398423113127	0.425931199223	-0.297461514803
0.312333333333	0.787710887865	0.958656428603	0.131004864201	-0.500003433100	1.060493474515	0.105543720619	-0.398088044605	0.425574304323	-0.297553616864
0.312646666667	0.787942808232	0.958703959320	0.131118774612	-0.500678011826	1.059854552919	0.104949565933	-0.397753072128	0.425217498205	-0.297645693637
0.312960000000	0.788174693713	0.958751386129	0.131232664822	-0.501350944270	1.059211288140	0.104355275882	-0.397418195764	0.424860787344	-0.297737749352
0.313273333333	0.788406544965	0.958798708547	0.131346532668	-0.502022225239	1.058563685820	0.103760858493	-0.397083415612	0.424504178248	-0.297829788256
0.313586666667	0.788638362646	0.958845926090	0.131460375998	-0.502691849578	1.057911751651	0.103166321739	-0.396748731800	0.424147677454	-0.297921814606
0.313900000000	0.788870147406	0.958893038272	0.131574192669	-0.503359812170	1.057255491376	0.102571673530	-0.396414144486	0.423791291533	-0.298013832674
0.314213333333	0.789101899895	0.958940044603	0.131687980552	-0.504026107937	1.056594910788	0.101976921723	-0.396079653852	0.423435027083	-0.298105846742
0.314526666667	0.789333620760	0.958986944593	0.131801737523	-0.504690731839	1.055930015730	0.101382074116	-0.395745260110	0.423078890732	-0.298197861107
0.314840000000	0.789565310643	0.959033737752	0.131915461471	-0.505353678872	1.055260812096	0.100787138450	-0.395410963497	0.422722889138	-0.298289880075
0.315153333333	0.789796970186	0.959080423584	0.132029150293	-0.506014944070	1.054587305827	0.100192122410	-0.395076764275	0.422367028983	-0.298381907967
0.315466666667	0.790028600026	0.959127001597	0.132142801896	-0.506674522500	1.053909502913	0.099597033627	-0.394742662733	0.422011316982	-0.298473949113
0.315780000000	0.790260200797	0.959173471293	0.132256414195	-0.507332409267	1.053227409391	0.099001879676	-0.394408659181	0.421655759871	-0.298566007854
0.316093333333	0.790491773133	0.959219832175	0.132369985114	-0.507988599509	1.052541031348	0.098406668077	-0.394074753955	0.421300364415	-0.298658088546
0.316406666667	0.790723317663	0.959266083744	0.132483512584	-0.508643088398	1.051850374914	0.097811406296	-0.393740947413	0.420945137406	-0.298750195550
0.316720000000	0.790954835015	0.959312225500	0.132596994545	-0.509295871139	1.051155446269	0.097216101747	-0.393407239934	0.420590085657	-0.298842333242
0.317033333333	0.791186325812	0.959358256943	0.132710428945	-0.509946942972	1.050456251638	0.096620761788	-0.393073631922	0.420235216007	-0.298934506007
0.317346666667	0.791417790678	0.959404177571	0.132823813739	-0.510596299166	1.049752797290	0.096025393729	-0.392740123797	0.419880535320	-0.299026718240
0.317660000000	0.791649230233	0.959449986880	0.132937146889	-0.511243935026	1.049045089539	0.095430004823	-0.392406716004	0.419526050482	-0.299118974346
0.317973333333	0.791880645095	0.959495684367	0.133050426363	-0.511889845883	1.048333134747	0.094834602274	-0.392073409005	0.419171768400	-0.299211278740
0.318286666667	0.792112035880	0.959541269526	0.133163650138	-0.512534027104	1.047616939315	0.094239193234	-0.391740203281	0.418817696006	-0.299303635846
0.318600000000	0.792343403201	0.959586741853	0.133276816195	-0.513176474082	1.046896509691	0.093643784806	-0.391407099333	0.418463840252	-0.299396050098
0.318913333333	0.792574747671	0.959632100842	0.133389922522	-0.513817182241	1.046171852366	0.093048384040	-0.391074097679	0.418110208110	-0.299488525939
0.319226666667	0.792806069898	0.959677345985	0.133502967114	-0.514456147035	1.045442973872	0.092452997937	-0.390741198855	0.417756806575	-0.299581067821
0.319540000000	0.793037370492	0.959722476776	0.133615947969	-0.515093363946	1.044709880783	0.091857633450	-0.390408403412	0.417403642660	-0.299673680205
0.319853333333	0.793268650058	0.959767492706	0.133728863094	-0.515728828484	1.043972579718	0.091262297481	-0.390075711921	0.417050723397	-0.299766367559
0.320166666667	0.793499909200	0.959812393268	0.133841710498	-0.516362536186	1.043231077334	0.090666996885	-0.389743124964	0.416698055838	-0.299859134363
0.320480000000	0.793731148521	0.959857177952	0.133954488196	-0.516994482618	1.042485380330	0.090071738467	-0.389410643142	0.416345647055	-0.299951985101
0.320793333333	0.793962368623	0.959901846250	0.134067194209	-0.517624663370	1.041735495445	0.089476528986	-0.389078267069	0.415993504134	-0.300044924268
0.321106666667	0.794193570104	0.959946397652	0.134179826561	-0.518253074060	1.040981429460	0.088881375152	-0.388745997373	0.415641634182	-0.300137956365
0.321420000000	0.794424753562	0.959990831649	0.134292383281	-0.518879710332	1.040223189193	0.088286283630	-0.388413834695	0.415290044322	-0.300231085903
0.321733333333	0.794655919594	0.960035147731	0.134404862401	-0.519504567853	1.039460781502	0.087691261035	-0.388081779692	0.414938741693	-0.300324317399
0.322046666667	0.794887068795	0.960079345389	0.134517261958	-0.520127642318	1.038694213285	0.087096313940	-0.387749833030	0.414587733451	-0.300417655377
0.322360000000	0.795118201759	0.960123424112	0.134629579993	-0.520748929443	1.037923491478	0.086501448868	-0.387417995390	0.414237026767	-0.300511104369
0.322673333333	0.795349319077	0.960167383390	0.134741814549	-0.521368424970	1.037148623053	0.085906672299	-0.387086267462	0.413886628828	-0.300604668915
0.322986666667	0.795580421342	0.960211222713	0.134853963673	-0.521986124664	1.036369615021	0.085311990668	-0.386754649950	0.413536546835	-0.300698353559
0.323300000000	0.795811509143	0.960254941573	0.134966025415	-0.522602024312	1.035586474431	0.084717410363	-0.386423143566	0.413186788005	-0.300792162856
0.323613333333	0.796042583069	0.960298539458	0.135077997828	-0.523216119726	1.034799208368	0.084122937729	-0.386091749033	0.412837359566	-0.300886101363
0.323926666667	0.796273643707	0.960342015859	0.135189878967	-0.523828406737	1.034007823952	0.083528579066	-0.385760467086	0.412488268764	-0.300980173648
0.324240000000	0.796504691645	0.960385370267	0.135301666891	-0.524438881200	1.033212328341	0.082934340633	-0.385429298467	0.412139522854	-0.301074384282
0.324553333333	0.796735727468	0.960428602172	0.135413359659	-0.525047538990	1.032412728727	0.082340228641	-0.385098243927	0.411791129107	-0.301168737843
0.324866666667	0.796966751762	0.960471711066	0.135524955334	-0.525654376004	1.031609032339	0.081746249262	-0.384767304226	0.411443094804	-0.301263238917
0.325180000000	0.797197765109	0.960514696440	0.135636451979	-0.526259388158	1.030801246440	0.081152408623	-0.384436480133	0.411095427240	-0.301357892092
0.325493333333	0.797428768094	0.960557557786	0.135747847660	-0.526862571390	1.029989378326	0.080558712808	-0.384105772422	0.410748133720	-0.301452701966
0.325806666667	0.797659761299	0.960600294596	0.135859140445	-0.527463921657	1.029173435328	0.079965167861	-0.383775181876	0.410401221563	-0.301547673140
0.326120000000	0.797890745305	0.960642906362	0.135970328402	-0.528063434933	1.028353424813	0.079371779783	-0.383444709285	0.410054698097	-0.301642810222
0.326433333333	0.798121720694	0.960685392578	0.136081409600	-0.528661107215	1.027529354177	0.078778554533	-0.383114355445	0.409708570659	-0.301738117824
0.326746666667	0.798352688045	0.960727752736	0.136192382112	-0.529256934516	1.026701230852	0.078185498030	-0.382784121159	0.409362846601	-0.301833600564
0.327060000000	0.798583647940	0.960769986332	0.136303244007	-0.529850912866	1.025869062302	0.077592616151	-0.382454007232	0.409017533280	-0.301929263065
0.327373333333	0.798814600956	0.960812092859	0.136413993358	-0.530443038317	1.025032856023	0.076999914735	-0.382124014479	0.408672638066	-0.302025109956
0.327686666667	0.799045547673	0.960854071813	0.136524628237	-0.531033306933	1.024192619542	0.076407399577	-0.381794143716	0.408328168337	-0.302121145870
0.328000000000	0.799276488670	0.960895922689	0.136635146718	-0.531621714800	1.023348360419	0.075815076436	-0.381464395766	0.407984131480	-0.302217375444
0.328313333333	0.799507424560	0.960937644971	0.136745546784	-0.532208257843	1.022500086226	0.075222950807	-0.381134770767	0.407640533743	-0.302313802771
0.328626666667	0.799738355844	0.960979238189	0.136855826705	-0.532792932547	1.021647804410	0.074631029600	-0.380805270944	0.407297384813	-0.302410433586
0.328940000000	0.799969283131	0.961020701844	0.136965984487	-0.533375734879	1.020791522149	0.074039319826	-0.380475896350	0.406954690704	-0.302507271855
0.329253333333	0.800200206987	0.961062035459	0.137076018253	-0.533956661019	1.019931246363	0.073447829753	-0.380146647736	0.406612458528	-0.302604322060
0.329566666667	0.800431127974	0.961103238569	0.137185926143	-0.534535707180	1.019066983746	0.072856568457	-0.379817525827	0.406270695290	-0.302701588621
0.329880000000	0.800662046649	0.961144310721	0.137295706318	-0.535112869602	1.018198740782	0.072265545717	-0.379488531321	0.405929407886	-0.302799075898
0.330193333333	0.800892963564	0.961185251469	0.137405356956	-0.535688144556	1.017326523767	0.071674771925	-0.379159664887	0.405588603107	-0.302896788192
0.330506666667	0.801123879269	0.961226060380	0.137514876256	-0.536261528344	1.016450338828	0.071084257994	-0.378830927172	0.405248287645	-0.302994729745
0.330820000000	0.801354794305	0.961266737027	0.137624262433	-0.536833017296	1.015570191938	0.070494015289	-0.378502318796	0.404908468090	-0.303092904743
0.331133333333	0.801585709214	0.961307280996	0.137733513720	-0.537402607774	1.014686088931	0.069904055557	-0.378173840358	0.404569150937	-0.303191317317
0.331446666667	0.801816624530	0.961347691880	0.137842628372	-0.537970296170	1.013798035514	0.069314390872	-0.377845492431	0.404230342584	-0.303289971542
0.331760000000	0.802047540784	0.961387969282	0.137951604656	-0.538536078905	1.012906037281	0.068725033577	-0.377517275568	0.403892049337	-0.303388871442
0.332073333333	0.802278458503	0.961428112813	0.138060440860	-0.539099952435	1.012010099721	0.068135996240	-0.377189190301	0.403554277411	-0.303488020988
0.332386666667	0.802509378211	0.961468122093	0.138169135290	-0.539661913244	1.011110228230	0.067547291614	-0.376861237139	0.403217032931	-0.303587424100
0.332700000000	0.802740300424	0.961507996750	0.138277686267	-0.540221957847	1.010206428122	0.066958932602	-0.376533416574	0.402880321935	-0.303687084647
0.333013333333	0.802971225659	0.961547736423	0.138386092130	-0.540780082794	1.009298704631	0.066370932217	-0.376205729075	0.402544150376	-0.303787006450
0.333326666667	0.803202154425	0.961587340754	0.138494351236	-0.541336284662	1.008387062924	0.065783303564	-0.375878175096	0.402208524121	-0.303887193281
0.333640000000	0.803433087229	0.961626809398	0.138602461957	-0.541890560065	1.007471508104	0.065196059806	-0.375550755068	0.401873448955	-0.303987648865
0.333953333333	0.803664024573	0.961666142015	0.138710422683	-0.542442905645	1.006552045220	0.064609214145	-0.375223469408	0.401538930583	-0.304088376878
0.334266666667	0.803894966957	0.961705338272	0.138818231818	-0.542993318078	1.005628679269	0.064022779806	-0.374896318513	0.401204974628	-0.304189380955
0.334580000000	0.804125914875	0.961744397847	0.138925887785	-0.543541794072	1.004701415203	0.063436770011	-0.374569302764	0.400871586637	-0.304290664680
0.334893333333	0.804356868818	0.961783320421	0.139033389022	-0.544088330369	1.003770257933	0.062851197975	-0.374242422526	0.400538772079	-0.304392231596
0.335206666667	0.804587829273	0.961822105685	0.139140733981	-0.544632923742	1.002835212333	0.062266076881	-0.373915678147	0.400206536347	-0.304494085202
0.335520000000	0.804818796724	0.961860753338	0.139247921132	-0.545175570997	1.001896283248	0.061681419879	-0.373589069959	0.399874884759	-0.304596228954
0.335833333333	0.805049771650	0.961899263082	0.139354948960	-0.545716268973	1.000953475490	0.061097240067	-0.373262598280	0.399543822562	-0.304698666265
0.336146666667	0.805280754527	0.961937634630	0.139461815964	-0.546255014543	1.000006793848	0.060513550488	-0.372936263410	0.399213354930	-0.304801400506
0.336460000000	0.805511745828	0.961975867698	0.139568520659	-0.546791804613	0.999056243090	0.059930364121	-0.372610065638	0.398883486964	-0.304904435008
0.336773333333	0.805742746021	0.962013962013	0.139675061576	-0.547326636120	0.998101827963	0.059347693873	-0.372284005236	0.398554223699	-0.305007773062
0.337086666667	0.805973755572	0.962051917304	0.139781437258	-0.547859506037	0.997143553197	0.058765552575	-0.371958082463	0.398225570098	-0.305111417917
0.337400000000	0.806204774942	0.962089733309	0.139887646266	-0.548390411369	0.996181423510	0.058183952973	-0.371632297563	0.397897531058	-0.305215372785
0.337713333333	0.806435804590	0.962127409771	0.139993687171	-0.548919349155	0.995215443606	0.057602907733	-0.371306650768	0.397570111410	-0.305319640837
0.338026666667	0.806666844970	0.962164946441	0.140099558563	-0.549446316465	0.994245618182	0.057022429427	-0.370981142296	0.397243315918	-0.305424225210
0.338340000000	0.806897896534	0.962202343074	0.140205259043	-0.549971310406	0.993271951925	0.056442530536	-0.370655772351	0.396917149282	-0.305529128999
0.338653333333	0.807128959729	0.962239599430	0.140310787226	-0.550494328116	0.992294449518	0.055863223448	-0.370330541126	0.396591616140	-0.305634355264
0.338966666667	0.807360035001	0.962276715279	0.140416141741	-0.551015366767	0.991313115639	0.055284520454	-0.370005448801	0.396266721064	-0.305739907029
0.339280000000	0.807591122791	0.962313690393	0.140521321231	-0.551534423564	0.990327954963	0.054706433747	-0.369680495542	0.395942468567	-0.305845787281
0.339593333333	0.807822223536	0.962350524550	0.140626324353	-0.552051495745	0.989338972165	0.054128975421	-0.369355681505	0.395618863099	-0.305951998972
0.339906666667	0.808053337673	0.962387217535	0.140731149774	-0.552566580582	0.988346171921	0.053552157471	-0.369031006833	0.395295909053	-0.306058545020
0.340220000000	0.808284465632	0.962423769138	0.140835796177	-0.553079675380	0.987349558906	0.052975991792	-0.368706471656	0.394973610760	-0.306165428308
0.340533333333	0.808515607843	0.962460179153	0.140940262257	-0.553590777477	0.986349137802	0.052400490179	-0.368382076094	0.394651972494	-0.306272651683
0.340846666667	0.808746764731	0.962496447381	0.141044546720	-0.554099884243	0.985344913292	0.051825664325	-0.368057820256	0.394330998472	-0.306380217962
0.341160000000	0.808977936719	0.962532573627	0.141148648286	-0.554606993083	0.984336890065	0.051251525825	-0.367733704238	0.394010692851	-0.306488129926
0.341473333333	0.809209124227	0.962568557702	0.141252565686	-0.555112101431	0.983325072815	0.050678086173	-0.367409728125	0.393691059738	-0.306596390325
0.341786666667	0.809440327671	0.962604399420	0.141356297665	-0.555615206758	0.982309466246	0.050105356766	-0.367085891993	0.393372103178	-0.306705001877
0.342100000000	0.809671547466	0.962640098602	0.141459842977	-0.556116306566	0.981290075065	0.049533348900	-0.366762195904	0.393053827168	-0.306813967267
0.342413333333	0.809902784022	0.962675655073	0.141563200390	-0.556615398387	0.980266903992	0.048962073774	-0.366438639912	0.392736235647	-0.306923289151
0.342726666667	0.810134037747	0.962711068663	0.141666368681	-0.557112479787	0.979239957754	0.048391542493	-0.366115224059	0.392419332502	-0.307032970152
0.343040000000	0.810365309048	0.962746339206	0.141769346641	-0.557607548366	0.978209241088	0.047821766063	-0.365791948375	0.392103121569	-0.307143012862
0.343353333333	0.810596598327	0.962781466541	0.141872133070	-0.558100601752	0.977174758742	0.047252755398	-0.365468812882	0.391787606631	-0.307253419846
0.343666666667	0.810827905983	0.962816450512	0.141974726780	-0.558591637606	0.976136515475	0.046684521316	-0.365145817591	0.391472791421	-0.307364193638
0.343980000000	0.811059232416	0.962851290966	0.142077126593	-0.559080653623	0.975094516057	0.046117074544	-0.364822962502	0.391158679622	-0.307475336741
0.344293333333	0.811290578019	0.962885987755	0.142179331341	-0.559567647525	0.974048765270	0.045550425721	-0.364500247604	0.390845274866	-0.307586851631
0.344606666667	0.811521943186	0.962920540736	0.142281339868	-0.560052617068	0.972999267910	0.044984585391	-0.364177672878	0.390532580738	-0.307698740756
0.344920000000	0.811753328306	0.962954949769	0.142383151026	-0.560535560037	0.971946028784	0.044419564015	-0.363855238293	0.390220600773	-0.307811006535
0.345233333333	0.811984733767	0.962989214719	0.142484763679	-0.561016474249	0.970889052712	0.043855371963	-0.363532943808	0.389909338459	-0.307923651358
0.345546666667	0.812216159954	0.963023335454	0.142586176699	-0.561495357550	0.969828344528	0.043292019524	-0.363210789374	0.389598797238	-0.308036677591
0.345860000000	0.812447607250	0.963057311848	0.142687388969	-0.561972207817	0.968763909081	0.042729516899	-0.362888774930	0.389288980503	-0.308150087570
0.346173333333	0.812679076035	0.963091143777	0.142788399379	-0.562447022956	0.967695751231	0.042167874208	-0.362566900406	0.388979891604	-0.308263883606
0.346486666667	0.812910566689	0.963124831121	0.142889206832	-0.562919800901	0.966623875854	0.041607101492	-0.362245165721	0.388671533844	-0.308378067984
0.346800000000	0.813142079587	0.963158373764	0.142989810237	-0.563390539619	0.965548287839	0.041047208710	-0.361923570787	0.388363910481	-0.308492642960
0.347113333333	0.813373615103	0.963191771595	0.143090208512	-0.563859237103	0.964468992091	0.040488205743	-0.361602115502	0.388057024730	-0.308607610769
0.347426666667	0.813605173610	0.963225024504	0.143190400584	-0.564325891375	0.963385993528	0.039930102398	-0.361280799757	0.387750879761	-0.308722973618
0.347740000000	0.813836755477	0.963258132388	0.143290385391	-0.564790500485	0.962299297082	0.039372908404	-0.360959623433	0.387445478702	-0.308838733689
0.348053333333	0.814068361072	0.963291095144	0.143390161875	-0.565253062512	0.961208907701	0.038816633418	-0.360638586402	0.387140824638	-0.308954893140
0.348366666667	0.814299990761	0.963323912675	0.143489728988	-0.565713575562	0.960114830346	0.038261287026	-0.360317688524	0.386836920612	-0.309071454106
0.348680000000	0.814531644909	0.963356584886	0.143589085691	-0.566172037768	0.959017069993	0.037706878740	-0.359996929650	0.386533769625	-0.309188418695
0.348993333333	0.814763323877	0.963389111685	0.143688230952	-0.566628447290	0.957915631633	0.037153418007	-0.359676309624	0.386231374636	-0.309305788995
0.349306666667	0.814995028026	0.963421492986	0.143787163746	-0.567082802316	0.956810520270	0.036600914203	-0.359355828276	0.385929738567	-0.309423567067
0.349620000000	0.815226757714	0.963453728703	0.143885883055	-0.567535101058	0.955701740922	0.036049376640	-0.359035485429	0.385628864296	-0.309541754952
0.349933333333	0.815458513299	0.963485818755	0.143984387870	-0.567985341756	0.954589298623	0.035498814564	-0.358715280897	0.385328754663	-0.309660354666
0.350246666667	0.815690295136	0.963517763064	0.144082677187	-0.568433522674	0.953473198419	0.034949237158	-0.358395214481	0.385029412470	-0.309779368205
0.350560000000	0.815922103578	0.963549561553	0.144180750010	-0.568879642103	0.952353445371	0.034400653544	-0.358075285977	0.384730840477	-0.309898797541
0.350873333333	0.816153938978	0.963581214152	0.144278605351	-0.569323698356	0.951230044552	0.033853072781	-0.357755495166	0.384433041409	-0.310018644623
0.351186666667	0.816385801686	0.963612720790	0.144376242225	-0.569765689773	0.950103001051	0.033306503871	-0.357435841824	0.384136017952	-0.310138911382
0.351500000000	0.816617692051	0.963644081401	0.144473659656	-0.570205614717	0.948972319967	0.032760955757	-0.357116325715	0.383839772754	-0.310259599726
0.351813333333	0.816849610420	0.963675295922	0.144570856674	-0.570643471576	0.947838006415	0.032216437327	-0.356796946593	0.383544308428	-0.310380711540
0.352126666667	0.817081557141	0.963706364292	0.144667832315	-0.571079258760	0.946700065520	0.031672957410	-0.356477704203	0.383249627549	-0.310502248691
0.352440000000	0.817313532557	0.963737286452	0.144764585619	-0.571512974702	0.945558502420	0.031130524786	-0.356158598280	0.382955732655	-0.310624213024
0.352753333333	0.817545537013	0.963768062347	0.144861115634	-0.571944617858	0.944413322267	0.030589148180	-0.355839628549	0.382662626250	-0.310746606365
0.353066666667	0.817777570850	0.963798691925	0.144957421412	-0.572374186706	0.943264530223	0.030048836263	-0.355520794727	0.382370310804	-0.310869430519
0.353380000000	0.818009634410	0.963829175136	0.145053502011	-0.572801679746	0.942112131463	0.029509597660	-0.355202096519	0.382078788749	-0.310992687272
0.353693333333	0.818241728032	0.963859511932	0.145149356495	-0.573227095500	0.940956131170	0.028971440946	-0.354883533620	0.381788062484	-0.311116378390
0.354006666667	0.818473852056	0.963889702269	0.145244983932	-0.573650432511	0.939796534543	0.028434374643	-0.354565105717	0.381498134375	-0.311240505621
0.354320000000	0.818706006819	0.963919746103	0.145340383394	-0.574071689342	0.938633346792	0.027898407228	-0.354246812487	0.381209006754	-0.311365070692
0.354633333333	0.818938192657	0.963949643394	0.145435553960	-0.574490864578	0.937466573139	0.027363547123	-0.353928653596	0.380920681919	-0.311490075314
0.354946666667	0.819170409907	0.963979394105	0.145530494711	-0.574907956825	0.936296218824	0.026829802696	-0.353610628702	0.380633162138	-0.311615521178
0.355260000000	0.819402658902	0.964008998200	0.145625204736	-0.575322964712	0.935122289103	0.026297182262	-0.353292737453	0.380346449645	-0.311741409959
0.355573333333	0.819634939976	0.964038455646	0.145719683125	-0.575735886887	0.933944789246	0.025765694079	-0.352974979489	0.380060546644	-0.311867743312
0.355886666667	0.819867253462	0.964067766412	0.145813928975	-0.576146722020	0.932763724547	0.025235346350	-0.352657354439	0.379775455309	-0.311994522877
0.356200000000	0.820099599690	0.964096930469	0.145907941386	-0.576555468804	0.931579100315	0.024706147220	-0.352339861924	0.379491177783	-0.312121750275
0.356513333333	0.820331978992	0.964125947789	0.146001719461	-0.576962125950	0.930390921884	0.024178104776	-0.352022501557	0.379207716179	-0.312249427113
0.356826666667	0.820564391697	0.964154818347	0.146095262309	-0.577366692195	0.929199194608	0.023651227045	-0.351705272942	0.378925072582	-0.312377554980
0.357140000000	0.820796838134	0.964183542122	0.146188569042	-0.577769166295	0.928003923864	0.023125521997	-0.351388175672	0.378643249047	-0.312506135449
0.357453333333	0.821029318631	0.964212119090	0.146281638777	-0.578169547026	0.926805115053	0.022600997542	-0.351071209335	0.378362247603	-0.312635170076
0.357766666667	0.821261833514	0.964240549234	0.146374470631	-0.578567833191	0.925602773603	0.022077661530	-0.350754373508	0.378082070250	-0.312764660405
0.358080000000	0.821494383111	0.964268832534	0.146467063730	-0.578964023609	0.924396904968	0.021555521750	-0.350437667762	0.377802718963	-0.312894607961
0.358393333333	0.821726967745	0.964296968977	0.146559417198	-0.579358117125	0.923187514629	0.021034585931	-0.350121091657	0.377524195686	-0.313025014258
0.358706666667	0.821959587742	0.964324958547	0.146651530166	-0.579750112605	0.921974608096	0.020514861743	-0.349804644749	0.377246502343	-0.313155880791
0.359020000000	0.822192243426	0.964352801231	0.146743401767	-0.580140008936	0.920758190910	0.019996356793	-0.349488326581	0.376969640828	-0.313287209045
0.359333333333	0.822424935120	0.964380497019	0.146835031137	-0.580527805028	0.919538268640	0.019479078627	-0.349172136692	0.376693613012	-0.313419000488
0.359646666667	0.822657663169	0.964408045882	0.146926417346	-0.580913499720	0.918314846964	0.018963034885	-0.348856074075	0.376418419845	-0.313551256144
0.359960000000	0.822890427841	0.964435447851	0.147017559703	-0.581297092202	0.917087931297	0.018448232970	-0.348540139393	0.376144065001	-0.313683978339
0.360273333333	0.823123229468	0.964462702898	0.147108457333	-0.581678581439	0.915857527235	0.017934680897	-0.348224331664	0.375870549337	-0.313817168035
0.360586666667	0.823356068348	0.964489811015	0.147199109476	-0.582057966586	0.914623640228	0.017422386854	-0.347908650526	0.375597874652	-0.313950826632
0.360900000000	0.823588944771	0.964516772196	0.147289515412	-0.582435246878	0.913386275673	0.016911359249	-0.347593095659	0.375326042729	-0.314084955512
0.361213333333	0.823821859015	0.964543586434	0.147379674457	-0.582810421636	0.912145438925	0.016401606681	-0.347277666786	0.375055055339	-0.314219556039
0.361526666667	0.824054811351	0.964570253722	0.147469585967	-0.583183490260	0.910901135299	0.015893137907	-0.346962363674	0.374784914240	-0.314354629562
0.361840000000	0.824287802040	0.964596774054	0.147559249332	-0.583554452230	0.909653370084	0.015385961814	-0.346647186130	0.374515621179	-0.314490177410
0.362153333333	0.824520831334	0.964623147425	0.147648663982	-0.583923307110	0.908402148541	0.014880087393	-0.346332134004	0.374247177890	-0.314626200898
0.362466666667	0.824753899478	0.964649373829	0.147737829379	-0.584290054540	0.907147475915	0.014375523719	-0.346017207184	0.373979586098	-0.314762701322
0.362780000000	0.824987006707	0.964675453262	0.147826745022	-0.584654694242	0.905889357441	0.013872279927	-0.345702405602	0.373712847515	-0.314899679965
0.363093333333	0.825220153248	0.964701385717	0.147915410446	-0.585017226013	0.904627798344	0.013370365196	-0.345387729226	0.373446963845	-0.315037138094
0.363406666667	0.825453339320	0.964727171190	0.148003825219	-0.585377649733	0.903362803847	0.012869788732	-0.345073178067	0.373181936779	-0.315175076960
0.363720000000	0.825686565133	0.964752809676	0.148091988941	-0.585735965354	0.902094379176	0.012370559750	-0.344758752171	0.372917768002	-0.315313497801
0.364033333333	0.825919830891	0.964778301171	0.148179901247	-0.586092172910	0.900822529562	0.011872687468	-0.344444451626	0.372654459187	-0.315452401838
0.364346666667	0.826153136789	0.964803645670	0.148267561804	-0.586446272507	0.899547260249	0.011376181086	-0.344130276553	0.372392011999	-0.315591790280
0.364660000000	0.826386483013	0.964828843168	0.148354970311	-0.586798264331	0.898268576493	0.010881049782	-0.343816227115	0.372130428096	-0.315731664322
0.364973333333	0.826619869744	0.964853893662	0.148442126500	-0.587148148641	0.896986483567	0.010387302696	-0.343502303509	0.371869709124	-0.315872025145
0.365286666667	0.826853297152	0.964878797147	0.148529030131	-0.587495925772	0.895700986766	0.009894948929	-0.343188505967	0.371609856725	-0.316012873918
0.365600000000	0.827086765404	0.964903553618	0.148615680996	-0.587841596134	0.894412091409	0.009403997528	-0.342874834760	0.371350872530	-0.316154211796
0.365913333333	0.827320274656	0.964928163071	0.148702078919	-0.588185160209	0.893119802843	0.008914457481	-0.342561290192	0.371092758163	-0.316296039921
0.366226666667	0.827553825058	0.964952625502	0.148788223751	-0.588526618555	0.891824126442	0.008426337713	-0.342247872601	0.370835515244	-0.316438359424
0.366540000000	0.827787416755	0.964976940907	0.148874115372	-0.588865971804	0.890525067615	0.007939647078	-0.341934582360	0.370579145381	-0.316581171422
0.366853333333	0.828021049881	0.965001109282	0.148959753692	-0.589203220658	0.889222631806	0.007454394356	-0.341621419877	0.370323650178	-0.316724477023
0.367166666667	0.828254724567	0.965025130621	0.149045138649	-0.589538365893	0.887916824496	0.006970588243	-0.341308385591	0.370069031233	-0.316868277321
0.367480000000	0.828488440935	0.965049004921	0.149130270208	-0.589871408357	0.886607651205	0.006488237356	-0.340995479974	0.369815290135	-0.317012573399
0.367793333333	0.828722199101	0.965072732177	0.149215148361	-0.590202348970	0.885295117498	0.006007350221	-0.340682703531	0.369562428469	-0.317157366330
0.368106666667	0.828955999175	0.965096312385	0.149299773129	-0.590531188722	0.883979228982	0.005527935275	-0.340370056798	0.369310447812	-0.317302657174
0.368420000000	0.829189841260	0.965119745541	0.149384144557	-0.590857928675	0.882659991310	0.005050000861	-0.340057540342	0.369059349738	-0.317448446983
0.368733333333	0.829423725453	0.965143031639	0.149468262715	-0.591182569961	0.881337410185	0.004573555226	-0.339745154762	0.368809135812	-0.317594736796
0.369046666667	0.829657651845	0.965166170675	0.149552127702	-0.591505113782	0.880011491358	0.004098606519	-0.339432900685	0.368559807596	-0.317741527643
0.369360000000	0.829891620520	0.965189162644	0.149635739639	-0.591825561408	0.878682240635	0.003625162791	-0.339120778770	0.368311366644	-0.317888820544
0.369673333333	0.830125631557	0.965212007542	0.149719098673	-0.592143914181	0.877349663873	0.003153231989	-0.338808789704	0.368063814508	-0.318036616508
0.369986666667	0.830359685028	0.965234705362	0.149802204975	-0.592460173509	0.876013766986	0.002682821960	-0.338496934202	0.367817152732	-0.318184916536
0.370300000000	0.830593781001	0.965257256102	0.149885058740	-0.592774340870	0.874674555942	0.002213940445	-0.338185213009	0.367571382857	-0.318333721619
0.370613333333	0.830827919536	0.965279659754	0.149967660184	-0.593086417809	0.873332036771	0.001746595083	-0.337873626897	0.367326506418	-0.318483032736
0.370926666667	0.831062100690	0.965301916314	0.150050009550	-0.593396405939	0.871986215560	0.001280793404	-0.337562176665	0.367082524946	-0.318632850861
0.371240000000	0.831296324512	0.965324025777	0.150132107099	-0.593704306940	0.870637098458	0.000816542837	-0.337250863140	0.366839439966	-0.318783176957
0.371553333333	0.831530591046	0.965345988137	0.150213953119	-0.594010122558	0.869284691677	0.000353850700	-0.336939687173	0.366597253000	-0.318934011977
0.371866666667	0.831764900333	0.965367803388	0.150295547915	-0.594313854605	0.867929001492	-0.000107275792	-0.336628649644	0.366355965565	-0.319085356867
0.372180000000	0.831999252407	0.965389471525	0.150376891816	-0.594615504959	0.866570034242	-0.000566829531	-0.336317751456	0.366115579174	-0.319237212565
0.372493333333	0.832233647295	0.965410992542	0.150457985172	-0.594915075565	0.865207796333	-0.001024803518	-0.336006993538	0.365876095334	-0.319389579999
0.372806666667	0.832468085023	0.965432366432	0.150538828352	-0.595212568430	0.863842294238	-0.001481190857	-0.335696376843	0.365637515550	-0.319542460090
0.373120000000	0.832702565609	0.965453593191	0.150619421746	-0.595507985628	0.862473534497	-0.001935984761	-0.335385902349	0.365399841322	-0.319695853750
0.373433333333	0.832937089068	0.965474672812	0.150699765764	-0.595801329294	0.861101523720	-0.002389178548	-0.335075571058	0.365163074146	-0.319849761884
0.373746666667	0.833171655408	0.965495605288	0.150779860835	-0.596092601630	0.859726268585	-0.002840765641	-0.334765383992	0.364927215514	-0.320004185388
0.374060000000	0.833406264635	0.965516390613	0.150859707406	-0.596381804898	0.858347775843	-0.003290739568	-0.334455342198	0.364692266914	-0.320159125153
0.374373333333	0.833640916749	0.965537028781	0.150939305945	-0.596668941424	0.856966052315	-0.003739093963	-0.334145446746	0.364458229829	-0.320314582058
0.374686666667	0.833875611745	0.965557519785	0.151018656935	-0.596954013596	0.855581104895	-0.004185822562	-0.333835698726	0.364225105740	-0.320470556980
0.375000000000	0.834110349614	0.965577863618	0.151097760881	-0.597237023863	0.854192940549	-0.004630919207	-0.333526099250	0.363992896123	-0.320627050785
0.375313333333	0.834345130344	0.965598060273	0.151176618301	-0.597517974736	0.852801566317	-0.005074377840	-0.333216649451	0.363761602451	-0.320784064332
0.375626666667	0.834579953917	0.965618109744	0.151255229733	-0.597796868786	0.851406989313	-0.005516192506	-0.332907350481	0.363531226192	-0.320941598475
0.375940000000	0.834814820311	0.965638012024	0.151333595731	-0.598073708645	0.850009216726	-0.005956357353	-0.332598203514	0.363301768811	-0.321099654060
0.376253333333	0.835049729502	0.965657767105	0.151411716865	-0.598348497002	0.848608255821	-0.006394866626	-0.332289209741	0.363073231769	-0.321258231925
0.376566666667	0.835284681459	0.965677374980	0.151489593722	-0.598621236609	0.847204113937	-0.006831714671	-0.331980370373	0.362845616524	-0.321417332904
0.376880000000	0.835519676150	0.965696835642	0.151567226904	-0.598891930274	0.845796798491	-0.007266895935	-0.331671686642	0.362618924528	-0.321576957822
0.377193333333	0.835754713537	0.965716149083	0.151644617029	-0.599160580864	0.844386316975	-0.007700404959	-0.331363159793	0.362393157232	-0.321737107499
0.377506666667	0.835989793578	0.965735315297	0.151721764729	-0.599427191303	0.842972676960	-0.008132236383	-0.331054791094	0.362168316081	-0.321897782748
0.377820000000	0.836224916231	0.965754334276	0.151798670651	-0.599691764572	0.841555886092	-0.008562384943	-0.330746581825	0.361944402518	-0.322058984375
0.378133333333	0.836460081446	0.965773206011	0.151875335457	-0.599954303711	0.840135952097	-0.008990845469	-0.330438533288	0.361721417980	-0.322220713181
0.378446666667	0.836695289173	0.965791930496	0.151951759822	-0.600214811813	0.838712882777	-0.009417612887	-0.330130646796	0.361499363903	-0.322382969960
0.378760000000	0.836930539356	0.965810507722	0.152027944435	-0.600473292026	0.837286686013	-0.009842682215	-0.329822923682	0.361278241715	-0.322545755500
0.379073333333	0.837165831936	0.965828937682	0.152103890000	-0.600729747557	0.835857369764	-0.010266048562	-0.329515365292	0.361058052845	-0.322709070584
0.379386666667	0.837401166853	0.965847220369	0.152179597230	-0.600984181664	0.834424942068	-0.010687707130	-0.329207972989	0.360838798715	-0.322872915988
0.379700000000	0.837636544043	0.965865355773	0.152255066856	-0.601236597659	0.832989411041	-0.011107653211	-0.328900748148	0.360620480743	-0.323037292483
0.380013333333	0.837871963436	0.965883343888	0.152330299617	-0.601486998909	0.831550784879	-0.011525882185	-0.328593692159	0.360403100344	-0.323202200833
0.380326666667	0.838107424963	0.965901184706	0.152405296265	-0.601735388833	0.830109071856	-0.011942389524	-0.328286806427	0.360186658928	-0.323367641798
0.380640000000	0.838342928551	0.965918878218	0.152480057566	-0.601981770902	0.828664280324	-0.012357170782	-0.327980092368	0.359971157902	-0.323533616131
0.380953333333	0.838578474122	0.965936424417	0.152554584294	-0.602226148638	0.827216418715	-0.012770221603	-0.327673551414	0.359756598668	-0.323700124580
0.381266666667	0.838814061598	0.965953823294	0.152628877238	-0.602468525615	0.825765495541	-0.013181537717	-0.327367185005	0.359542982623	-0.323867167888
0.381580000000	0.839049690897	0.965971074843	0.152702937194	-0.602708905459	0.824311519390	-0.013591114936	-0.327060994597	0.359330311163	-0.324034746791
0.381893333333	0.839285361934	0.965988179054	0.152776764971	-0.602947291843	0.822854498932	-0.013998949157	-0.326754981655	0.359118585675	-0.324202862022
0.382206666667	0.839521074623	0.966005135920	0.152850361387	-0.603183688491	0.821394442914	-0.014405036361	-0.326449147657	0.358907807545	-0.324371514307
0.382520000000	0.839756828874	0.966021945433	0.152923727271	-0.603418099176	0.819931360162	-0.014809372608	-0.326143494089	0.358697978153	-0.324540704367
0.382833333333	0.839992624596	0.966038607585	0.152996863460	-0.603650527719	0.818465259581	-0.015211954041	-0.325838022450	0.358489098876	-0.324710432918
0.383146666667	0.840228461694	0.966055122368	0.153069770803	-0.603880977990	0.816996150155	-0.015612776883	-0.325532734248	0.358281171084	-0.324880700671
0.383460000000	0.840464340072	0.966071489775	0.153142450155	-0.604109453903	0.815524040945	-0.016011837434	-0.325227631000	0.358074196144	-0.325051508331
0.383773333333	0.840700259631	0.966087709797	0.153214902382	-0.604335959422	0.814048941091	-0.016409132076	-0.324922714232	0.357868175418	-0.325222856599
0.384086666667	0.840936220271	0.966103782427	0.153287128356	-0.604560498555	0.812570859813	-0.016804657265	-0.324617985480	0.357663110263	-0.325394746171
0.384400000000	0.841172221890	0.966119707657	0.153359128961	-0.604783075357	0.811089806404	-0.017198409535	-0.324313446286	0.357459002031	-0.325567177738
0.384713333333	0.841408264383	0.966135485480	0.153430905087	-0.605003693927	0.809605790241	-0.017590385497	-0.324009098203	0.357255852070	-0.325740151985
0.385026666667	0.841644347643	0.966151115888	0.153502457629	-0.605222358408	0.808118820772	-0.017980581835	-0.323704942789	0.357053661721	-0.325913669593
0.385340000000	0.841880471563	0.966166598873	0.153573787495	-0.605439072988	0.806628907528	-0.018368995308	-0.323400981610	0.356852432322	-0.326087731238
0.385653333333	0.842116636031	0.966181934429	0.153644895595	-0.605653841897	0.805136060113	-0.018755622750	-0.323097216239	0.356652165204	-0.326262337592
0.385966666667	0.842352840937	0.966197122547	0.153715782849	-0.605866669409	0.803640288210	-0.019140461065	-0.322793648255	0.356452861694	-0.326437489320
0.386280000000	0.842589086168	0.966212163221	0.153786450183	-0.606077559838	0.802141601577	-0.019523507231	-0.322490279243	0.356254523114	-0.326613187086
0.386593333333	0.842825371607	0.966227056443	0.153856898528	-0.606286517543	0.800640010049	-0.019904758297	-0.322187110794	0.356057150779	-0.326789431545
0.386906666667	0.843061697140	0.966241802206	0.153927128822	-0.606493546921	0.799135523538	-0.020284211382	-0.321884144504	0.355860745999	-0.326966223350
0.387220000000	0.843298062647	0.966256400504	0.153997142011	-0.606698652410	0.797628152028	-0.020661863675	-0.321581381974	0.355665310080	-0.327143563149
0.387533333333	0.843534468010	0.966270851330	0.154066939043	-0.606901838490	0.796117905582	-0.021037712435	-0.321278824810	0.355470844320	-0.327321451585
0.387846666667	0.843770913109	0.966285154676	0.154136520873	-0.607103109678	0.794604794338	-0.021411754989	-0.320976474621	0.355277350013	-0.327499889297
0.388160000000	0.844007397822	0.966299310537	0.154205888463	-0.607302470530	0.793088828505	-0.021783988732	-0.320674333021	0.355084828445	-0.327678876919
0.388473333333	0.844243922025	0.966313318906	0.154275042777	-0.607499925643	0.791570018370	-0.022154411127	-0.320372401628	0.354893280900	-0.327858415080
0.388786666667	0.844480485595	0.966327179776	0.154343984785	-0.607695479647	0.790048374292	-0.022523019702	-0.320070682062	0.354702708652	-0.328038504406
0.389100000000	0.844717088407	0.966340893142	0.154412715461	-0.607889137214	0.788523906705	-0.022889812053	-0.319769175946	0.354513112970	-0.328219145517
0.389413333333	0.844953730334	0.966354458997	0.154481235785	-0.608080903051	0.786996626116	-0.023254785840	-0.319467884906	0.354324495119	-0.328400339030
0.389726666667	0.845190411250	0.966367877335	0.154549546739	-0.608270781899	0.785466543104	-0.023617938790	-0.319166810570	0.354136856356	-0.328582085556
0.390040000000	0.845427131026	0.966381148152	0.154617649309	-0.608458778537	0.783933668321	-0.023979268692	-0.318865954569	0.353950197930	-0.328764385703
0.390353333333	0.845663889533	0.966394271440	0.154685544486	-0.608644897780	0.782398012492	-0.024338773401	-0.318565318533	0.353764521088	-0.328947240073
0.390666666667	0.845900686643	0.966407247195	0.154753233263	-0.608829144475	0.780859586413	-0.024696450835	-0.318264904095	0.353579827067	-0.329130649267
0.390980000000	0.846137522246	0.966420075397	0.154820716583	-0.609011523447	0.779318401060	-0.025052298952	-0.317964712520	0.353396116491	-0.329314613587
0.391293333333	0.846374396189	0.966432756078	0.154887995481	-0.609192039454	0.777774466990	-0.025406317114	-0.317664746053	0.353213391738	-0.329499134198
0.391606666667	0.846611308417	0.966445289235	0.154955070724	-0.609370696746	0.776227794956	-0.025758506456	-0.317365005586	0.353031653145	-0.329684211316
0.391920000000	0.846848258888	0.966457674893	0.155021943021	-0.609547499223	0.774678395374	-0.026108870058	-0.317065492161	0.352850901528	-0.329869845419
0.392233333333	0.847085247593	0.966469913087	0.155088612965	-0.609722450403	0.773126278441	-0.026457412729	-0.316766206597	0.352671137545	-0.330056036945
0.392546666667	0.847322274556	0.966482003864	0.155155081043	-0.609895553432	0.771571454115	-0.026804140858	-0.316467149488	0.352492361699	-0.330242786285
0.392860000000	0.847559339834	0.966493947281	0.155221347636	-0.610066811096	0.770013932115	-0.027149062267	-0.316168321218	0.352314574341	-0.330430093791
0.393173333333	0.847796443512	0.966505743407	0.155287413021	-0.610236225828	0.768453721904	-0.027492186091	-0.315869721957	0.352137775677	-0.330617959772
0.393486666667	0.848033585709	0.966517392317	0.155353277375	-0.610403799718	0.766890832687	-0.027833522659	-0.315571351676	0.351961965769	-0.330806384499
0.393800000000	0.848270766571	0.966528894101	0.155418940777	-0.610569534524	0.765325273405	-0.028173083384	-0.315273210145	0.351787144538	-0.330995368203
0.394113333333	0.848507986272	0.966540248853	0.155484403212	-0.610733431680	0.763757052732	-0.028510880676	-0.314975296940	0.351613311772	-0.331184911076
0.394426666667	0.848745245016	0.966551456680	0.155549664571	-0.610895492306	0.762186179073	-0.028846927841	-0.314677611453	0.351440467125	-0.331375013274
0.394740000000	0.848982543031	0.966562517696	0.155614724654	-0.611055717214	0.760612660564	-0.029181239013	-0.314380152890	0.351268610124	-0.331565674919
0.395053333333	0.849219880575	0.966573432022	0.155679583175	-0.611214106922	0.759036505070	-0.029513829071	-0.314082920282	0.351097740171	-0.331756896096
0.395366666667	0.849457257927	0.966584199789	0.155744239760	-0.611370661657	0.757457720187	-0.029844713575	-0.313785912485	0.350927856550	-0.331948676856
0.395680000000	0.849694675394	0.966594821136	0.155808693954	-0.611525381368	0.755876313245	-0.030173908704	-0.313489128191	0.350758958426	-0.332141017220
0.395993333333	0.849932133306	0.966605296206	0.155872945219	-0.611678265731	0.754292291311	-0.030501431200	-0.313192565925	0.350591044851	-0.332333917176
0.396306666667	0.850169632016	0.966615625154	0.155936992939	-0.611829314160	0.752705661189	-0.030827298317	-0.312896224058	0.350424114769	-0.332527376682
0.396620000000	0.850407171899	0.966625808136	0.156000836421	-0.611978525811	0.751116429427	-0.031151527771	-0.312600100804	0.350258167018	-0.332721395667
0.396933333333	0.850644753355	0.966635845319	0.156064474897	-0.612125899595	0.749524602321	-0.031474137699	-0.312304194231	0.350093200333	-0.332915974031
0.397246666667	0.850882376801	0.966645736874	0.156127907526	-0.612271434181	0.747930185920	-0.031795146618	-0.312008502260	0.349929213351	-0.333111111649
0.397560000000	0.851120042678	0.966655482978	0.156191133396	-0.612415128007	0.746333186029	-0.032114573391	-0.311713022673	0.349766204614	-0.333306808368
0.397873333333	0.851357751446	0.966665083814	0.156254151527	-0.612556979285	0.744733608219	-0.032432437189	-0.311417753118	0.349604172572	-0.333503064012
0.398186666667	0.851595503585	0.966674539570	0.156316960871	-0.612696986010	0.743131457827	-0.032748757465	-0.311122691109	0.349443115586	-0.333699878379
0.398500000000	0.851833299593	0.966683850438	0.156379560316	-0.612835145967	0.741526739969	-0.033063553923	-0.310827834033	0.349283031932	-0.333897251247
0.398813333333	0.852071139987	0.966693016616	0.156441948686	-0.612971456737	0.739919459542	-0.033376846494	-0.310533179154	0.349123919806	-0.334095182370
0.399126666667	0.852309025302	0.966702038305	0.156504124744	-0.613105915705	0.738309621231	-0.033688655310	-0.310238723616	0.348965777324	-0.334293671483
0.399440000000	0.852546956090	0.966710915711	0.156566087191	-0.613238520067	0.736697229517	-0.033999000683	-0.309944464449	0.348808602526	-0.334492718300
0.399753333333	0.852784932919	0.966719649045	0.156627834674	-0.613369266835	0.735082288683	-0.034307903086	-0.309650398570	0.348652393381	-0.334692322517
0.400066666667	0.853022956374	0.966728238518	0.156689365780	-0.613498152845	0.733464802824	-0.034615383132	-0.309356522787	0.348497147787	-0.334892483812
0.400380000000	0.853261027056	0.966736684349	0.156750679044	-0.613625174766	0.731844775849	-0.034921461560	-0.309062833807	0.348342863578	-0.335093201846
0.400693333333	0.853499145580	0.966744986756	0.156811772945	-0.613750329099	0.730222211493	-0.035226159215	-0.308769328233	0.348189538522	-0.335294476266
0.401006666667	0.853737312576	0.966753145962	0.156872645913	-0.613873612193	0.728597113322	-0.035529497038	-0.308476002572	0.348037170330	-0.335496306702
0.401320000000	0.853975528689	0.966761162191	0.156933296327	-0.613995020243	0.726969484740	-0.035831496050	-0.308182853239	0.347885756652	-0.335698692771
0.401633333333	0.854213794577	0.966769035673	0.156993722517	-0.614114549301	0.725339328997	-0.036132177338	-0.307889876556	0.347735295084	-0.335901634077
0.401946666667	0.854452110911	0.966776766635	0.157053922768	-0.614232195279	0.723706649200	-0.036431562047	-0.307597068761	0.347585783171	-0.336105130210
0.402260000000	0.854690478375	0.966784355310	0.157113895318	-0.614347953958	0.722071448312	-0.036729671365	-0.307304426006	0.347437218409	-0.336309180752
0.402573333333	0.854928897665	0.966791801930	0.157173638360	-0.614461820992	0.720433729168	-0.037026526519	-0.307011944365	0.347289598245	-0.336513785272
0.402886666667	0.855167369489	0.966799106731	0.157233150048	-0.614573791912	0.718793494478	-0.037322148758	-0.306719619833	0.347142920083	-0.336718943330
0.403200000000	0.855405894567	0.966806269948	0.157292428492	-0.614683862137	0.717150746834	-0.037616559353	-0.306427448331	0.346997181285	-0.336924654477
0.403513333333	0.855644473628	0.966813291819	0.157351471762	-0.614792026973	0.715505488722	-0.037909779582	-0.306135425712	0.346852379175	-0.337130918257
0.403826666667	0.855883107415	0.966820172580	0.157410277892	-0.614898281623	0.713857722523	-0.038201830724	-0.305843547757	0.346708511038	-0.337337734205
0.404140000000	0.856121796676	0.966826912472	0.157468844877	-0.615002621191	0.712207450524	-0.038492734057	-0.305551810186	0.346565574127	-0.337545101850
0.404453333333	0.856360542174	0.966833511733	0.157527170677	-0.615105040690	0.710554674925	-0.038782510845	-0.305260208654	0.346423565662	-0.337753020717
0.404766666667	0.856599344678	0.966839970601	0.157585253217	-0.615205535041	0.708899397846	-0.039071182335	-0.304968738759	0.346282482833	-0.337961490323
0.405080000000	0.856838204966	0.966846289318	0.157643090391	-0.615304099086	0.707241621335	-0.039358769751	-0.304677396042	0.346142322803	-0.338170510183
0.405393333333	0.857077123826	0.966852468122	0.157700680059	-0.615400727587	0.705581347372	-0.039645294290	-0.304386175992	0.346003082708	-0.338380079807
0.405706666667	0.857316102052	0.966858507253	0.157758020051	-0.615495415235	0.703918577881	-0.039930777116	-0.304095074046	0.345864759665	-0.338590198703
0.406020000000	0.857555140448	0.966864406949	0.157815108170	-0.615588156653	0.702253314733	-0.040215239352	-0.303804085593	0.345727350767	-0.338800866375
0.406333333333	0.857794239823	0.966870167448	0.157871942188	-0.615678946403	0.700585559755	-0.040498702082	-0.303513205979	0.345590853088	-0.339012082329
0.406646666667	0.858033400994	0.966875788989	0.157928519852	-0.615767778990	0.698915314739	-0.040781186342	-0.303222430506	0.345455263687	-0.339223846065
0.406960000000	0.858272624784	0.966881271809	0.157984838884	-0.615854648868	0.697242581444	-0.041062713119	-0.302931754438	0.345320579609	-0.339436157087
0.407273333333	0.858511912022	0.966886616141	0.158040896981	-0.615939550442	0.695567361606	-0.041343303344	-0.302641173001	0.345186797884	-0.339649014896
0.407586666667	0.858751263543	0.966891822222	0.158096691818	-0.616022478079	0.693889656948	-0.041622977892	-0.302350681388	0.345053915534	-0.339862418997
0.407900000000	0.858990680188	0.966896890285	0.158152221049	-0.616103426106	0.692209469182	-0.041901757577	-0.302060274759	0.344921929571	-0.340076368893
0.408213333333	0.859230162801	0.966901820560	0.158207482306	-0.616182388822	0.690526800017	-0.042179663149	-0.301769948248	0.344790837000	-0.340290864091
0.408526666667	0.859469712231	0.966906613278	0.158262473204	-0.616259360497	0.688841651169	-0.042456715291	-0.301479696959	0.344660634824	-0.340505904101
0.408840000000	0.859709329332	0.966911268667	0.158317191340	-0.616334335382	0.687154024367	-0.042732934616	-0.301189515978	0.344531320041	-0.340721488435
0.409153333333	0.859949014962	0.966915786954	0.158371634293	-0.616407307713	0.685463921357	-0.043008341665	-0.300899400366	0.344402889649	-0.340937616608
0.409466666667	0.860188769980	0.966920168363	0.158425799631	-0.616478271715	0.683771343914	-0.043282956902	-0.300609345170	0.344275340649	-0.341154288142
0.409780000000	0.860428595248	0.966924413116	0.158479684906	-0.616547221608	0.682076293846	-0.043556800716	-0.300319345418	0.344148670042	-0.341371502561
0.410093333333	0.860668491634	0.966928521432	0.158533287657	-0.616614151613	0.680378773003	-0.043829893415	-0.300029396132	0.344022874838	-0.341589259395
0.410406666667	0.860908460003	0.966932493529	0.158586605417	-0.616679055959	0.678678783285	-0.044102255224	-0.299739492319	0.343897952051	-0.341807558181
0.410720000000	0.861148501224	0.966936329621	0.158639635707	-0.616741928888	0.676976326647	-0.044373906282	-0.299449628986	0.343773898707	-0.342026398460
0.411033333333	0.861388616166	0.966940029921	0.158692376040	-0.616802764659	0.675271405111	-0.044644866644	-0.299159801134	0.343650711843	-0.342245779781
0.411346666667	0.861628805700	0.966943594636	0.158744823928	-0.616861557558	0.673564020772	-0.044915156274	-0.298870003767	0.343528388508	-0.342465701701
0.411660000000	0.861869070694	0.966947023973	0.158796976875	-0.616918301904	0.671854175805	-0.045184795044	-0.298580231891	0.343406925769	-0.342686163785
0.411973333333	0.862109412018	0.966950318135	0.158848832386	-0.616972992055	0.670141872480	-0.045453802734	-0.298290480523	0.343286320710	-0.342907165605
0.412286666667	0.862349830538	0.966953477321	0.158900387966	-0.617025622415	0.668427113163	-0.045722199027	-0.298000744691	0.343166570435	-0.343128706741
0.412600000000	0.862590327120	0.966956501726	0.158951641123	-0.617076187444	0.666709900333	-0.045990003509	-0.297711019440	0.343047672071	-0.343350786787
0.412913333333	0.862830902627	0.966959391542	0.159002589372	-0.617124681667	0.664990236588	-0.046257235665	-0.297421299836	0.342929622774	-0.343573405341
0.413226666667	0.863071557916	0.966962146957	0.159053230232	-0.617171099682	0.663268124659	-0.046523914878	-0.297131580969	0.342812419723	-0.343796562017
0.413540000000	0.863312293843	0.966964768156	0.159103561236	-0.617215436170	0.661543567421	-0.046790060427	-0.296841857964	0.342696060134	-0.344020256437
0.413853333333	0.863553111256	0.966967255318	0.159153579931	-0.617257685908	0.659816567907	-0.047055691484	-0.296552125981	0.342580541254	-0.344244488235
0.414166666667	0.863794010999	0.966969608619	0.159203283880	-0.617297843778	0.658087129319	-0.047320827110	-0.296262380223	0.342465860371	-0.344469257060
0.414480000000	0.864034993905	0.966971828227	0.159252670670	-0.617335904786	0.656355255050	-0.047585486256	-0.295972615946	0.342352014814	-0.344694562571
0.414793333333	0.864276060801	0.966973914310	0.159301737913	-0.617371864072	0.654620948695	-0.047849687755	-0.295682828463	0.342239001961	-0.344920404443
0.415106666667	0.864517212503	0.966975867026	0.159350483251	-0.617405716932	0.652884214075	-0.048113450325	-0.295393013157	0.342126819239	-0.345146782366
0.415420000000	0.864758449815	0.966977686529	0.159398904365	-0.617437458831	0.651145055256	-0.048376792560	-0.295103165487	0.342015464136	-0.345373696046
0.415733333333	0.864999773526	0.966979372969	0.159446998978	-0.617467085430	0.649403476573	-0.048639732932	-0.294813281004	0.341904934200	-0.345601145206
0.416046666667	0.865241184410	0.966980926487	0.159494764862	-0.617494592611	0.647659482662	-0.048902289782	-0.294523355360	0.341795227052	-0.345829129586
0.416360000000	0.865482683224	0.966982347216	0.159542199851	-0.617519976499	0.645913078484	-0.049164481317	-0.294233384326	0.341686340390	-0.346057648948
0.416673333333	0.865724270703	0.966983635285	0.159589301845	-0.617543233499	0.644164269365	-0.049426325609	-0.293943363805	0.341578272001	-0.346286703073
0.416986666667	0.865965947556	0.966984790812	0.159636068822	-0.617564360328	0.642413061031	-0.049687840585	-0.293653289854	0.341471019765	-0.346516291766
0.417300000000	0.866207714467	0.966985813908	0.159682498850	-0.617583354051	0.640659459651	-0.049949044024	-0.293363158701	0.341364581675	-0.346746414856
0.417613333333	0.866449572090	0.966986704672	0.159728590098	-0.617600212126	0.638903471882	-0.050209953550	-0.293072966770	0.341258955838	-0.346977072198
0.417926666667	0.866691521043	0.966987463197	0.159774340848	-0.617614932438	0.637145104908	-0.050470586628	-0.292782710697	0.341154140493	-0.347208263676
0.418240000000	0.866933561909	0.966988089561	0.159819749507	-0.617627513337	0.635384366481	-0.050730960553	-0.292492387351	0.341050134015	-0.347439989203
0.418553333333	0.867175695229	0.966988583834	0.159864814612	-0.617637953660	0.633621264949	-0.050991092454	-0.292201993849	0.340946934928	-0.347672248723
0.418866666667	0.867417921508	0.966988946075	0.159909534832	-0.617646252742	0.631855809257	-0.051250999282	-0.291911527552	0.340844541896	-0.347905042208
0.419180000000	0.867660241210	0.966989176330	0.159953908963	-0.617652410387	0.630088008922	-0.051510697814	-0.291620986060	0.340742953723	-0.348138369658
0.419493333333	0.867902654768	0.966989274640	0.159997935910	-0.617656426820	0.628317873973	-0.051770204654	-0.291330367175	0.340642169331	-0.348372231099
0.419806666667	0.868145162589	0.966989241035	0.160041614664	-0.617658302593	0.626545414846	-0.052029536238	-0.291039668856	0.340542187733	-0.348606626573
0.420120000000	0.868387765065	0.966989075543	0.160084944264	-0.617658038480	0.624770642266	-0.052288708845	-0.290748889159	0.340443007995	-0.348841556131
0.420433333333	0.868630462579	0.966988778186	0.160127923768	-0.617655635368	0.622993567120	-0.052547738602	-0.290458026178	0.340344629209	-0.349077019832
0.420746666667	0.868873255515	0.966988348989	0.160170552241	-0.617651094204	0.621214200401	-0.052806641497	-0.290167078013	0.340247050474	-0.349313017735
0.421060000000	0.869116144254	0.966987787971	0.160212828742	-0.617644415987	0.619432553201	-0.053065433378	-0.289876042770	0.340150270893	-0.349549549897
0.421373333333	0.869359129177	0.966987095151	0.160254752334	-0.617635601761	0.617648636703	-0.053324129959	-0.289584918556	0.340054289570	-0.349786616380
0.421686666667	0.869602210664	0.966986270547	0.160296322074	-0.617624652610	0.615862462176	-0.053582746825	-0.289293703475	0.339959105613	-0.350024217243
0.422000000000	0.869845389095	0.966985314175	0.160337537015	-0.617611569656	0.614074040972	-0.053841299434	-0.289002395630	0.339864718132	-0.350262352549
0.422313333333	0.870088664840	0.966984226043	0.160378396213	-0.617596354190	0.612283384420	-0.054099799658	-0.288710992961	0.339771125905	-0.350501022181
0.422626666667	0.870332038313	0.966983006189	0.160418898673	-0.617579007001	0.610490503894	-0.054358268592	-0.288419493794	0.339678328622	-0.350740226525
0.422940000000	0.870575509901	0.966981654632	0.160459043383	-0.617559529185	0.608695410190	-0.054616715916	-0.288127895865	0.339586324815	-0.350979965357
0.423253333333	0.870819080022	0.966980171410	0.160498829286	-0.617537921547	0.606898113790	-0.054875153220	-0.287836196943	0.339495113210	-0.351220238577
0.423566666667	0.871062749102	0.966978556570	0.160538255282	-0.617514184753	0.605098624840	-0.055133590871	-0.287544394675	0.339404692394	-0.351461046024
0.423880000000	0.871306517582	0.966976810167	0.160577320230	-0.617488319337	0.603296953178	-0.055392038135	-0.287252486586	0.339315060812	-0.351702387480
0.424193333333	0.871550385917	0.966974932264	0.160616022953	-0.617460325706	0.601493108363	-0.055650503288	-0.286960470086	0.339226216776	-0.351944262668
0.424506666667	0.871794354571	0.966972922932	0.160654362234	-0.617430204141	0.599687099701	-0.055908993722	-0.286668342469	0.339138158470	-0.352186671259
0.424820000000	0.872038424023	0.966970782249	0.160692336819	-0.617397954809	0.597878936272	-0.056167516035	-0.286376100924	0.339050883952	-0.352429612872
0.425133333333	0.872282594761	0.966968510299	0.160729945421	-0.617363577763	0.596068626950	-0.056426076117	-0.286083742532	0.338964391160	-0.352673087074
0.425446666667	0.872526867287	0.966966107175	0.160767186716	-0.617327072952	0.594256180429	-0.056684679224	-0.285791264272	0.338878677917	-0.352917093386
0.425760000000	0.872771242111	0.966963572976	0.160804059349	-0.617288440225	0.592441605244	-0.056943330045	-0.285498663028	0.338793741935	-0.353161631280
0.426073333333	0.873015719754	0.966960907804	0.160840561934	-0.617247679339	0.590624909788	-0.057202032767	-0.285205935589	0.338709580817	-0.353406700186
0.426386666667	0.873260300747	0.966958111772	0.160876693054	-0.617204789967	0.588806102338	-0.057460791129	-0.284913078656	0.338626192066	-0.353652299489
0.426700000000	0.873504985630	0.966955184993	0.160912451265	-0.617159771703	0.586985191065	-0.057719608473	-0.284620088845	0.338543573087	-0.353898428532
0.427013333333	0.873749774951	0.966952127589	0.160947835100	-0.617112624069	0.585162184058	-0.057978487788	-0.284326962693	0.338461721188	-0.354145086620
0.427326666667	0.873994669267	0.966948939686	0.160982843063	-0.617063346523	0.583337089339	-0.058237431751	-0.284033696661	0.338380633590	-0.354392273017
0.427640000000	0.874239669141	0.966945621414	0.161017473639	-0.617011938466	0.581509914876	-0.058496442765	-0.283740287136	0.338300307424	-0.354639986952
0.427953333333	0.874484775145	0.966942172908	0.161051725292	-0.616958399246	0.579680668601	-0.058755522992	-0.283446730441	0.338220739742	-0.354888227618
0.428266666667	0.874729987856	0.966938594306	0.161085596465	-0.616902728170	0.577849358423	-0.059014674380	-0.283153022833	0.338141927515	-0.355136994172
0.428580000000	0.874975307857	0.966934885753	0.161119085585	-0.616844924503	0.576015992240	-0.059273898692	-0.282859160511	0.338063867639	-0.355386285739
0.428893333333	0.875220735736	0.966931047393	0.161152191065	-0.616784987483	0.574180577953	-0.059533197533	-0.282565139617	0.337986556939	-0.355636101412
0.429206666667	0.875466272088	0.966927079378	0.161184911300	-0.616722916319	0.572343123476	-0.059792572362	-0.282270956241	0.337909992168	-0.355886440253
0.429520000000	0.875711917511	0.966922981859	0.161217244678	-0.616658710202	0.570503636748	-0.060052024523	-0.281976606427	0.337834170017	-0.356137301294
0.429833333333	0.875957672605	0.966918754995	0.161249189570	-0.616592368309	0.568662125744	-0.060311555254	-0.281682086170	0.337759087112	-0.356388683537
0.430146666667	0.876203537978	0.966914398943	0.161280744341	-0.616523889807	0.566818598482	-0.060571165704	-0.281387391427	0.337684740020	-0.356640585960
0.430460000000	0.876449514238	0.966909913866	0.161311907348	-0.616453273861	0.564973063034	-0.060830856949	-0.281092518114	0.337611125249	-0.356893007509
0.430773333333	0.876695601995	0.966905299927	0.161342676939	-0.616380519637	0.563125527534	-0.061090630002	-0.280797462113	0.337538239256	-0.357145947108
0.431086666667	0.876941801865	0.966900557294	0.161373051458	-0.616305626306	0.561276000185	-0.061350485825	-0.280502219272	0.337466078442	-0.357399403655
0.431400000000	0.877188114462	0.966895686135	0.161403029245	-0.616228593052	0.559424489268	-0.061610425338	-0.280206785410	0.337394639160	-0.357653376022
0.431713333333	0.877434540404	0.966890686620	0.161432608634	-0.616149419071	0.557571003145	-0.061870449429	-0.279911156318	0.337323917715	-0.357907863058
0.432026666667	0.877681080310	0.966885558924	0.161461787960	-0.616068103580	0.555715550271	-0.062130558959	-0.279615327764	0.337253910368	-0.358162863591
0.432340000000	0.877927734799	0.966880303219	0.161490565556	-0.615984645818	0.553858139194	-0.062390754770	-0.279319295492	0.337184613335	-0.358418376426
0.432653333333	0.878174504491	0.966874919682	0.161518939753	-0.615899045050	0.551998778565	-0.062651037692	-0.279023055226	0.337116022791	-0.358674400345
0.432966666667	0.878421390007	0.966869408490	0.161546908884	-0.615811300571	0.550137477139	-0.062911408546	-0.278726602673	0.337048134872	-0.358930934111
0.433280000000	0.878668391968	0.966863769823	0.161574471286	-0.615721411709	0.548274243783	-0.063171868151	-0.278429933524	0.336980945676	-0.359187976465
0.433593333333	0.878915510992	0.966858003860	0.161601625295	-0.615629377828	0.546409087480	-0.063432417325	-0.278133043455	0.336914451264	-0.359445526131
0.433906666667	0.879162747702	0.966852110783	0.161628369252	-0.615535198333	0.544542017330	-0.063693056891	-0.277835928132	0.336848647665	-0.359703581812
0.434220000000	0.879410102714	0.966846090773	0.161654701503	-0.615438872668	0.542673042555	-0.063953787677	-0.277538583210	0.336783530873	-0.359962142193
0.434533333333	0.879657576648	0.966839944015	0.161680620397	-0.615340400324	0.540802172507	-0.064214610522	-0.277241004335	0.336719096852	-0.360221205941
0.434846666667	0.879905170121	0.966833670692	0.161706124290	-0.615239780836	0.538929416663	-0.064475526277	-0.276943187147	0.336655341534	-0.360480771705
0.435160000000	0.880152883748	0.966827270989	0.161731211545	-0.615137013791	0.537054784634	-0.064736535805	-0.276645127281	0.336592260825	-0.360740838116
0.435473333333	0.880400718143	0.966820745092	0.161755880529	-0.615032098826	0.535178286165	-0.064997639982	-0.276346820366	0.336529850602	-0.361001403792
0.435786666667	0.880648673918	0.966814093188	0.161780129619	-0.614925035632	0.533299931137	-0.065258839704	-0.276048262031	0.336468106715	-0.361262467331
0.436100000000	0.880896751684	0.966807315462	0.161803957199	-0.614815823956	0.531419729571	-0.065520135880	-0.275749447903	0.336407024993	-0.361524027317
0.436413333333	0.881144952049	0.966800412102	0.161827361663	-0.614704463600	0.529537691630	-0.065781529438	-0.275450373610	0.336346601237	-0.361786082317
0.436726666667	0.881393275618	0.966793383297	0.161850341412	-0.614590954428	0.527653827617	-0.066043021326	-0.275151034780	0.336286831226	-0.362048630886
0.437040000000	0.881641722995	0.966786229234	0.161872894857	-0.614475296362	0.525768147982	-0.066304612506	-0.274851427044	0.336227710719	-0.362311671560
0.437353333333	0.881890294781	0.966778950101	0.161895020421	-0.614357489387	0.523880663318	-0.066566303964	-0.274551546038	0.336169235453	-0.362575202865
0.437666666667	0.882138991574	0.966771546087	0.161916716536	-0.614237533551	0.521991384368	-0.066828096702	-0.274251387400	0.336111401145	-0.362839223309
0.437980000000	0.882387813969	0.966764017382	0.161937981644	-0.614115428968	0.520100322019	-0.067089991741	-0.273950946776	0.336054203494	-0.363103731390
0.438293333333	0.882636762559	0.966756364173	0.161958814199	-0.613991175817	0.518207487311	-0.067351990122	-0.273650219817	0.335997638179	-0.363368725590
0.438606666667	0.882885837932	0.966748586651	0.161979212668	-0.613864774342	0.516312891430	-0.067614092904	-0.273349202182	0.335941700864	-0.363634204379
0.438920000000	0.883135040674	0.966740685004	0.161999175528	-0.613736224859	0.514416545715	-0.067876301164	-0.273047889540	0.335886387196	-0.363900166213
0.439233333333	0.883384371369	0.966732659421	0.162018701269	-0.613605527750	0.512518461654	-0.068138615998	-0.272746277565	0.335831692804	-0.364166609536
0.439546666667	0.883633830595	0.966724510092	0.162037788393	-0.613472683468	0.510618650887	-0.068401038519	-0.272444361945	0.335777613304	-0.364433532782
0.439860000000	0.883883418928	0.966716237206	0.162056435416	-0.613337692536	0.508717125204	-0.068663569858	-0.272142138375	0.335724144298	-0.364700934368
0.440173333333	0.884133136940	0.966707840952	0.162074640867	-0.613200555548	0.506813896549	-0.068926211162	-0.271839602565	0.335671281372	-0.364968812703
0.440486666667	0.884382985200	0.966699321518	0.162092403287	-0.613061273172	0.504908977016	-0.069188963596	-0.271536750233	0.335619020101	-0.365237166184
0.440800000000	0.884632964272	0.966690679094	0.162109721232	-0.612919846146	0.503002378850	-0.069451828338	-0.271233577112	0.335567356047	-0.365505993196
0.441113333333	0.884883074718	0.966681913868	0.162126593271	-0.612776275283	0.501094114450	-0.069714806584	-0.270930078947	0.335516284758	-0.365775292111
0.441426666667	0.885133317093	0.966673026029	0.162143017987	-0.612630561469	0.499184196363	-0.069977899544	-0.270626251497	0.335465801773	-0.366045061292
0.441740000000	0.885383691951	0.966664015763	0.162158993977	-0.612482705663	0.497272637290	-0.070241108440	-0.270322090533	0.335415902619	-0.366315299093
0.442053333333	0.885634199841	0.966654883261	0.162174519854	-0.612332708899	0.495359450079	-0.070504434512	-0.270017591845	0.335366582813	-0.366586003853
0.442366666667	0.885884841308	0.966645628708	0.162189594245	-0.612180572286	0.493444647733	-0.070767879009	-0.269712751233	0.335317837862	-0.366857173903
0.442680000000	0.886135616893	0.966636252293	0.162204215789	-0.612026297008	0.491528243399	-0.071031443193	-0.269407564515	0.335269663261	-0.367128807565
0.442993333333	0.886386527131	0.966626754202	0.162218383143	-0.611869884322	0.489610250377	-0.071295128340	-0.269102027524	0.335222054500	-0.367400903148
0.443306666667	0.886637572556	0.966617134623	0.162232094977	-0.611711335563	0.487690682113	-0.071558935736	-0.268796136111	0.335175007057	-0.367673458953
0.443620000000	0.886888753695	0.966607393740	0.162245349978	-0.611550652139	0.485769552202	-0.071822866676	-0.268489886140	0.335128516403	-0.367946473271
0.443933333333	0.887140071073	0.966597531741	0.162258146847	-0.611387835535	0.483846874384	-0.072086922468	-0.268183273495	0.335082578001	-0.368219944382
0.444246666667	0.887391525208	0.966587548811	0.162270484299	-0.611222887308	0.481922662547	-0.072351104428	-0.267876294075	0.335037187305	-0.368493870559
0.444560000000	0.887643116615	0.966577445136	0.162282361066	-0.611055809095	0.479996930721	-0.072615413881	-0.267568943797	0.334992339764	-0.368768250063
0.444873333333	0.887894845806	0.966567220899	0.162293775896	-0.610886602604	0.478069693082	-0.072879852161	-0.267261218596	0.334948030818	-0.369043081148
0.445186666667	0.888146713287	0.966556876286	0.162304727550	-0.610715269620	0.476140963948	-0.073144420608	-0.266953114424	0.334904255902	-0.369318362057
0.445500000000	0.888398719558	0.966546411480	0.162315214806	-0.610541812002	0.474210757778	-0.073409120573	-0.266644627252	0.334861010442	-0.369594091026
0.445813333333	0.888650865118	0.966535826665	0.162325236458	-0.610366231685	0.472279089175	-0.073673953410	-0.266335753069	0.334818289861	-0.369870266280
0.446126666667	0.888903150459	0.966525122024	0.162334791316	-0.610188530677	0.470345972876	-0.073938920483	-0.266026487882	0.334776089573	-0.370146886037
0.446440000000	0.889155576071	0.966514297741	0.162343878202	-0.610008711060	0.468411423761	-0.074204023160	-0.265716827716	0.334734404989	-0.370423948506
0.446753333333	0.889408142435	0.966503353996	0.162352495958	-0.609826774992	0.466475456845	-0.074469262814	-0.265406768616	0.334693231513	-0.370701451886
0.447066666667	0.889660850032	0.966492290973	0.162360643440	-0.609642724701	0.464538087279	-0.074734640825	-0.265096306646	0.334652564545	-0.370979394370
0.447380000000	0.889913699337	0.966481108852	0.162368319519	-0.609456562492	0.462599330348	-0.075000158575	-0.264785437887	0.334612399478	-0.371257774140
0.447693333333	0.890166690820	0.966469807815	0.162375523082	-0.609268290740	0.460659201469	-0.075265817454	-0.264474158441	0.334572731701	-0.371536589373
0.448006666667	0.890419824946	0.966458388041	0.162382253032	-0.609077911893	0.458717716194	-0.075531618852	-0.264162464428	0.334533556601	-0.371815838236
0.448320000000	0.890673102177	0.966446849712	0.162388508288	-0.608885428472	0.456774890201	-0.075797564166	-0.263850351988	0.334494869556	-0.372095518887
0.448633333333	0.890926522969	0.966435193006	0.162394287783	-0.608690843068	0.454830739300	-0.076063654793	-0.263537817280	0.334456665944	-0.372375629477
0.448946666667	0.891180087774	0.966423418103	0.162399590467	-0.608494158345	0.452885279427	-0.076329892136	-0.263224856482	0.334418941136	-0.372656168151
0.449260000000	0.891433797041	0.966411525181	0.162404415305	-0.608295377034	0.450938526644	-0.076596277599	-0.262911465791	0.334381690500	-0.372937133044
0.449573333333	0.891687651211	0.966399514419	0.162408761277	-0.608094501940	0.448990497136	-0.076862812587	-0.262597641425	0.334344909400	-0.373218522282
0.449886666667	0.891941650724	0.966387385994	0.162412627380	-0.607891535935	0.447041207213	-0.077129498509	-0.262283379619	0.334308593196	-0.373500333988
0.450200000000	0.892195796014	0.966375140085	0.162416012625	-0.607686481960	0.445090673304	-0.077396336776	-0.261968676629	0.334272737246	-0.373782566273
0.450513333333	0.892450087509	0.966362776867	0.162418916039	-0.607479343025	0.443138911958	-0.077663328798	-0.261653528730	0.334237336903	-0.374065217243
0.450826666667	0.892704525636	0.966350296517	0.162421336664	-0.607270122206	0.441185939844	-0.077930475989	-0.261337932216	0.334202387517	-0.374348284996
0.451140000000	0.892959110814	0.966337699211	0.162423273557	-0.607058822650	0.439231773744	-0.078197779763	-0.261021883400	0.334167884434	-0.374631767622
0.451453333333	0.893213843460	0.966324985125	0.162424725791	-0.606845447565	0.437276430558	-0.078465241535	-0.260705378616	0.334133822999	-0.374915663205
0.451766666667	0.893468723986	0.966312154434	0.162425692453	-0.606630000228	0.435319927296	-0.078732862720	-0.260388414216	0.334100198552	-0.375199969820
0.452080000000	0.893723752798	0.966299207313	0.162426172645	-0.606412483981	0.433362281082	-0.079000644734	-0.260070986570	0.334067006430	-0.375484685536
0.452393333333	0.893978930300	0.966286143935	0.162426165486	-0.606192902230	0.431403509149	-0.079268588993	-0.259753092069	0.334034241968	-0.375769808417
0.452706666667	0.894234256890	0.966272964475	0.162425670107	-0.605971258443	0.429443628836	-0.079536696915	-0.259434727121	0.334001900499	-0.376055336516
0.453020000000	0.894489732962	0.966259669106	0.162424685657	-0.605747556154	0.427482657590	-0.079804969917	-0.259115888157	0.333969977351	-0.376341267882
0.453333333333	0.894745358906	0.966246258002	0.162423211295	-0.605521798957	0.425520612963	-0.080073409412	-0.258796571621	0.333938467850	-0.376627600555
0.453646666667	0.895001135069	0.966232731331	0.162421246210	-0.605293990723	0.423557512390	-0.080342010892	-0.258476773800	0.333907366899	-0.376914332336
0.453960000000	0.895257061902	0.966219089268	0.162418789578	-0.605064134938	0.421593374658	-0.080610788160	-0.258156491602	0.333876670766	-0.377201461769
0.454273333333	0.895513139730	0.966205331968	0.162415840622	-0.604832236052	0.419628218818	-0.080879738297	-0.257835721446	0.333846374505	-0.377488986708
0.454586666667	0.895769368905	0.966191459583	0.162412398579	-0.604598298665	0.417662065152	-0.081148865068	-0.257514460039	0.333816473736	-0.377776905303
0.454900000000	0.896025749764	0.966177472256	0.162408462700	-0.604362327720	0.415694934878	-0.081418172977	-0.257192704167	0.333786964187	-0.378065215747
0.455213333333	0.896282282634	0.966163370123	0.162404032252	-0.604124328478	0.413726850097	-0.081687667155	-0.256870450695	0.333757841687	-0.378353916272
0.455526666667	0.896538967832	0.966149153315	0.162399106519	-0.603884306512	0.411757833747	-0.081957353269	-0.256547696557	0.333729102159	-0.378643005149
0.455840000000	0.896795805663	0.966134821953	0.162393684792	-0.603642267685	0.409787909552	-0.082227237439	-0.256224438753	0.333700741616	-0.378932480682
0.456153333333	0.897052796423	0.966120376155	0.162387766375	-0.603398218143	0.407817101983	-0.082497326154	-0.255900674345	0.333672756153	-0.379222341210
0.456466666667	0.897309940402	0.966105816033	0.162381350581	-0.603152164292	0.405845436214	-0.082767626214	-0.255576400451	0.333645141946	-0.379512585104
0.456780000000	0.897567237877	0.966091141691	0.162374436728	-0.602904112796	0.403872938081	-0.083038144657	-0.255251614238	0.333617895241	-0.379803210760
0.457093333333	0.897824689121	0.966076353232	0.162367024143	-0.602654070554	0.401899634050	-0.083308888713	-0.254926312923	0.333591012356	-0.380094216605
0.457406666667	0.898082294399	0.966061450750	0.162359112155	-0.602402044696	0.399925551175	-0.083579865748	-0.254600493764	0.333564489671	-0.380385601091
0.457720000000	0.898340053968	0.966046434337	0.162350700096	-0.602148042563	0.397950717068	-0.083851083223	-0.254274154059	0.333538323626	-0.380677362691
0.458033333333	0.898597968080	0.966031304081	0.162341787299	-0.601892071702	0.395975159864	-0.084122548655	-0.253947291142	0.333512510717	-0.380969499903
0.458346666667	0.898856036982	0.966016060065	0.162332373100	-0.601634139854	0.393998908193	-0.084394269577	-0.253619902376	0.333487047492	-0.381262011245
0.458660000000	0.899114260913	0.966000702369	0.162322456832	-0.601374254937	0.392021991151	-0.084666253512	-0.253291985153	0.333461930547	-0.381554895253
0.458973333333	0.899372640110	0.965985231068	0.162312037825	-0.601112425044	0.390044438268	-0.084938507945	-0.252963536892	0.333437156522	-0.381848150484
0.459286666667	0.899631174805	0.965969646237	0.162301115409	-0.600848658426	0.388066279483	-0.085211040292	-0.252634555031	0.333412722102	-0.382141775509
0.459600000000	0.899889865225	0.965953947943	0.162289688908	-0.600582963487	0.386087545119	-0.085483857886	-0.252305037026	0.333388624004	-0.382435768914
0.459913333333	0.900148711596	0.965938136256	0.162277757640	-0.600315348771	0.384108265858	-0.085756967954	-0.251974980351	0.333364858986	-0.382730129303
0.460226666667	0.900407714137	0.965922211238	0.162265320918	-0.600045822954	0.382128472717	-0.086030377600	-0.251644382491	0.333341423835	-0.383024855290
0.460540000000	0.900666873069	0.965906172952	0.162252378048	-0.599774394836	0.380148197025	-0.086304093790	-0.251313240942	0.333318315369	-0.383319945503
0.460853333333	0.900926188607	0.965890021458	0.162238928327	-0.599501073330	0.378167470401	-0.086578123342	-0.250981553206	0.333295530431	-0.383615398581
0.461166666667	0.901185660965	0.965873756812	0.162224971045	-0.599225867455	0.376186324735	-0.086852472913	-0.250649316792	0.333273065892	-0.383911213174
0.461480000000	0.901445290355	0.965857379071	0.162210505479	-0.598948786330	0.374204792164	-0.087127148989	-0.250316529212	0.333250918643	-0.384207387940
0.461793333333	0.901705076990	0.965840888287	0.162195530901	-0.598669839161	0.372222905057	-0.087402157876	-0.249983187976	0.333229085594	-0.384503921547
0.462106666667	0.901965021079	0.965824284513	0.162180046566	-0.598389035238	0.370240695991	-0.087677505699	-0.249649290597	0.333207563675	-0.384800812673
0.462420000000	0.902225122830	0.965807567798	0.162164051721	-0.598106383924	0.368258197739	-0.087953198388	-0.249314834580	0.333186349830	-0.385098060000
0.462733333333	0.902485382455	0.965790738193	0.162147545599	-0.597821894650	0.366275443247	-0.088229241680	-0.248979817428	0.333165441019	-0.385395662219
0.463046666667	0.902745800160	0.965773795743	0.162130527421	-0.597535576910	0.364292465622	-0.088505641112	-0.248644236637	0.333144834212	-0.385693618026
0.463360000000	0.903006376155	0.965756740495	0.162112996394	-0.597247440248	0.362309298112	-0.088782402019	-0.248308089691	0.333124526391	-0.385991926123
0.463673333333	0.903267110648	0.965739572494	0.162094951709	-0.596957494258	0.360325974094	-0.089059529531	-0.247971374068	0.333104514546	-0.386290585216
0.463986666667	0.903528003850	0.965722291785	0.162076392545	-0.596665748574	0.358342527053	-0.089337028573	-0.247634087231	0.333084795674	-0.386589594018
0.464300000000	0.903789055971	0.965704898409	0.162057318064	-0.596372212864	0.356358990575	-0.089614903862	-0.247296226630	0.333065366779	-0.386888951242
0.464613333333	0.904050267222	0.965687392410	0.162037727413	-0.596076896826	0.354375398327	-0.089893159911	-0.246957789703	0.333046224868	-0.387188655607
0.464926666667	0.904311637816	0.965669773829	0.162017619724	-0.595779810181	0.352391784046	-0.090171801023	-0.246618773870	0.333027366952	-0.387488705835
0.465240000000	0.904573167966	0.965652042706	0.161996994109	-0.595480962667	0.350408181528	-0.090450831294	-0.246279176533	0.333008790044	-0.387789100649
0.465553333333	0.904834857889	0.965634199081	0.161975849667	-0.595180364036	0.348424624607	-0.090730254618	-0.245938995078	0.332990491157	-0.388089838776
0.465866666667	0.905096707802	0.965616242993	0.161954185478	-0.594878024043	0.346441147154	-0.091010074679	-0.245598226870	0.332972467304	-0.388390918942
0.466180000000	0.905358717924	0.965598174482	0.161932000604	-0.594573952450	0.344457783057	-0.091290294964	-0.245256869254	0.332954715498	-0.388692339879
0.466493333333	0.905620888477	0.965579993586	0.161909294091	-0.594268159012	0.342474566212	-0.091570918754	-0.244914919554	0.332937232748	-0.388994100315
0.466806666667	0.905883219683	0.965561700343	0.161886064965	-0.593960653479	0.340491530511	-0.091851949133	-0.244572375073	0.332920016060	-0.389296198982
0.467120000000	0.906145711771	0.965543294791	0.161862312234	-0.593651445587	0.338508709834	-0.092133388986	-0.244229233090	0.332903062437	-0.389598634612
0.467433333333	0.906408364967	0.965524776967	0.161838034889	-0.593340545057	0.336526138035	-0.092415241004	-0.243885490859	0.332886368877	-0.389901405937
0.467746666667	0.906671179503	0.965506146907	0.161813231900	-0.593027961589	0.334543848934	-0.092697507686	-0.243541145611	0.332869932371	-0.390204511690
0.468060000000	0.906934155613	0.965487404650	0.161787902220	-0.592713704857	0.332561876308	-0.092980191340	-0.243196194554	0.332853749905	-0.390507950602
0.468373333333	0.907197293535	0.965468550230	0.161762044781	-0.592397784508	0.330580253879	-0.093263294088	-0.242850634866	0.332837818460	-0.390811721405
0.468686666667	0.907460593508	0.965449583686	0.161735658497	-0.592080210156	0.328599015305	-0.093546817864	-0.242504463703	0.332822135006	-0.391115822830
0.469000000000	0.907724055776	0.965430505053	0.161708742263	-0.591760991377	0.326618194176	-0.093830764425	-0.242157678192	0.332806696507	-0.391420253608
0.469313333333	0.907987680584	0.965411314368	0.161681294953	-0.591440137710	0.324637823999	-0.094115135345	-0.241810275434	0.332791499919	-0.391725012469
0.469626666667	0.908251468182	0.965392011665	0.161653315422	-0.591117658648	0.322657938193	-0.094399932025	-0.241462252501	0.332776542189	-0.392030098141
0.469940000000	0.908515418823	0.965372596983	0.161624802507	-0.590793563639	0.320678570081	-0.094685155692	-0.241113606439	0.332761820254	-0.392335509352
0.470253333333	0.908779532764	0.965353070356	0.161595755023	-0.590467862083	0.318699752883	-0.094970807402	-0.240764334266	0.332747331042	-0.392641244829
0.470566666667	0.909043810265	0.965333431820	0.161566171766	-0.590140563325	0.316721519705	-0.095256888045	-0.240414432971	0.332733071471	-0.392947303297
0.470880000000	0.909308251588	0.965313681411	0.161536051513	-0.589811676654	0.314743903537	-0.095543398347	-0.240063899513	0.332719038449	-0.393253683480
0.471193333333	0.909572857002	0.965293819166	0.161505393021	-0.589481211303	0.312766937242	-0.095830338872	-0.239712730824	0.332705228873	-0.393560384101
0.471506666667	0.909837626777	0.965273845119	0.161474195027	-0.589149176443	0.310790653551	-0.096117710029	-0.239360923808	0.332691639630	-0.393867403881
0.471820000000	0.910102561187	0.965253759308	0.161442456248	-0.588815581181	0.308815085056	-0.096405512070	-0.239008475337	0.332678267596	-0.394174741539
0.472133333333	0.910367660511	0.965233561767	0.161410175382	-0.588480434559	0.306840264203	-0.096693745094	-0.238655382256	0.332665109636	-0.394482395793
0.472446666667	0.910632925031	0.965213252532	0.161377351107	-0.588143745548	0.304866223289	-0.096982409053	-0.238301641381	0.332652162604	-0.394790365361
0.472760000000	0.910898355033	0.965192831640	0.161343982082	-0.587805523050	0.302892994453	-0.097271503753	-0.237947249497	0.332639423342	-0.395098648957
0.473073333333	0.911163950807	0.965172299125	0.161310066945	-0.587465775896	0.300920609671	-0.097561028857	-0.237592203362	0.332626888681	-0.395407245294
0.473386666667	0.911429712647	0.965151655025	0.161275604316	-0.587124512838	0.298949100752	-0.097850983887	-0.237236499704	0.332614555442	-0.395716153085
0.473700000000	0.911695640851	0.965130899374	0.161240592797	-0.586781742555	0.296978499332	-0.098141368230	-0.236880135221	0.332602420433	-0.396025371040
0.474013333333	0.911961735719	0.965110032209	0.161205030968	-0.586437473645	0.295008836870	-0.098432181136	-0.236523106583	0.332590480451	-0.396334897868
0.474326666667	0.912227997558	0.965089053565	0.161168917391	-0.586091714624	0.293040144639	-0.098723421726	-0.236165410431	0.332578732284	-0.396644732275
0.474640000000	0.912494426678	0.965067963478	0.161132250611	-0.585744473930	0.291072453729	-0.099015088991	-0.235807043379	0.332567172705	-0.396954872968
0.474953333333	0.912761023391	0.965046761983	0.161095029152	-0.585395759913	0.289105795035	-0.099307181798	-0.235448002009	0.332555798478	-0.397265318652
0.475266666667	0.913027788015	0.965025449117	0.161057251519	-0.585045580840	0.287140199257	-0.099599698890	-0.235088282877	0.332544606356	-0.397576068029
0.475580000000	0.913294720872	0.965004024914	0.161018916201	-0.584693944888	0.285175696896	-0.099892638889	-0.234727882511	0.332533593080	-0.397887119802
0.475893333333	0.913561822288	0.964982489410	0.160980021667	-0.584340860151	0.283212318248	-0.100186000299	-0.234366797410	0.332522755382	-0.398198472670
0.476206666667	0.913829092590	0.964960842640	0.160940566369	-0.583986334627	0.281250093401	-0.100479781512	-0.234005024048	0.332512089981	-0.398510125334
0.476520000000	0.914096532113	0.964939084640	0.160900548739	-0.583630376229	0.279289052234	-0.100773980805	-0.233642558867	0.332501593588	-0.398822076491
0.476833333333	0.914364141194	0.964917215445	0.160859967195	-0.583272992774	0.277329224409	-0.101068596347	-0.233279398287	0.332491262901	-0.399134324840
0.477146666667	0.914631920174	0.964895235089	0.160818820133	-0.582914191987	0.275370639372	-0.101363626197	-0.232915538699	0.332481094610	-0.399446869076
0.477460000000	0.914899869398	0.964873143607	0.160777105935	-0.582553981500	0.273413326347	-0.101659068312	-0.232550976467	0.332471085394	-0.399759707894
0.477773333333	0.915167989214	0.964850941034	0.160734822966	-0.582192368850	0.271457314336	-0.101954920546	-0.232185707930	0.332461231924	-0.400072839991
0.478086666667	0.915436279975	0.964828627404	0.160691969571	-0.581829361476	0.269502632113	-0.102251180652	-0.231819729402	0.332451530858	-0.400386264059
0.478400000000	0.915704742038	0.964806202751	0.160648544082	-0.581464966722	0.267549308224	-0.102547846288	-0.231453037170	0.332441978848	-0.400699978792
0.478713333333	0.915973375763	0.964783667109	0.160604544813	-0.581099191835	0.265597370982	-0.102844915015	-0.231085627497	0.332432572536	-0.401013982884
0.479026666667	0.916242181513	0.964761020511	0.160559970062	-0.580732043963	0.263646848468	-0.103142384301	-0.230717496623	0.332423308556	-0.401328275026
0.479340000000	0.916511159656	0.964738262991	0.160514818111	-0.580363530156	0.261697768526	-0.103440251525	-0.230348640762	0.332414183533	-0.401642853913
0.479653333333	0.916780310563	0.964715394581	0.160469087226	-0.579993657363	0.259750158760	-0.103738513976	-0.229979056106	0.332405194083	-0.401957718235
0.479966666667	0.917049634610	0.964692415314	0.160422775659	-0.579622432435	0.257804046538	-0.104037168859	-0.229608738821	0.332396336815	-0.402272866685
0.480280000000	0.917319132174	0.964669325223	0.160375881646	-0.579249862123	0.255859458982	-0.104336213292	-0.229237685054	0.332387608333	-0.402588297956
0.480593333333	0.917588803637	0.964646124338	0.160328403407	-0.578875953075	0.253916422973	-0.104635644316	-0.228865890928	0.332379005229	-0.402904010740
0.480906666667	0.917858649385	0.964622812691	0.160280339150	-0.578500711842	0.251974965146	-0.104935458888	-0.228493352543	0.332370524091	-0.403220003730
0.481220000000	0.918128669807	0.964599390313	0.160231687067	-0.578124144869	0.250035111888	-0.105235653889	-0.228120065981	0.332362161502	-0.403536275619
0.481533333333	0.918398865294	0.964575857235	0.160182445335	-0.577746258504	0.248096889340	-0.105536226125	-0.227746027300	0.332353914035	-0.403852825102
0.481846666667	0.918669236243	0.964552213486	0.160132612120	-0.577367058990	0.246160323393	-0.105837172329	-0.227371232539	0.332345778260	-0.404169650873
0.482160000000	0.918939783052	0.964528459095	0.160082185572	-0.576986552470	0.244225439686	-0.106138489160	-0.226995677718	0.332337750741	-0.404486751627
0.482473333333	0.919210506123	0.964504594092	0.160031163829	-0.576604744984	0.242292263610	-0.106440173210	-0.226619358836	0.332329828036	-0.404804126060
0.482786666667	0.919481405861	0.964480618504	0.159979545016	-0.576221642470	0.240360820300	-0.106742221003	-0.226242271876	0.332322006699	-0.405121772871
0.483100000000	0.919752482675	0.964456532360	0.159927327246	-0.575837250766	0.238431134641	-0.107044628995	-0.225864412799	0.332314283279	-0.405439690757
0.483413333333	0.920023736976	0.964432335686	0.159874508617	-0.575451575606	0.236503231261	-0.107347393580	-0.225485777552	0.332306654322	-0.405757878419
0.483726666667	0.920295169177	0.964408028508	0.159821087219	-0.575064622622	0.234577134537	-0.107650511091	-0.225106362063	0.332299116370	-0.406076334558
0.484040000000	0.920566779698	0.964383610852	0.159767061128	-0.574676397346	0.232652868587	-0.107953977798	-0.224726162242	0.332291665960	-0.406395057877
0.484353333333	0.920838568957	0.964359082743	0.159712428407	-0.574286905206	0.230730457277	-0.108257789913	-0.224345173987	0.332284299628	-0.406714047080
0.484666666667	0.921110537378	0.964334444205	0.159657187112	-0.573896151531	0.228809924216	-0.108561943593	-0.223963393176	0.332277013907	-0.407033300874
0.484980000000	0.921382685384	0.964309695239	0.159601335288	-0.573504141653	0.226891292655	-0.108866431269	-0.223580815353	0.332269804600	-0.407352817576
0.485293333333	0.921655013324	0.964284835903	0.159544871246	-0.573110881617	0.224974587948	-0.109171258716	-0.223197437539	0.332262669993	-0.407672596740
0.485606666667	0.921927521436	0.964259866171	0.159487793660	-0.572716379138	0.223059837540	-0.109476423826	-0.222813256375	0.332255606423	-0.407992636749
0.485920000000	0.922200209830	0.964234786027	0.159430101647	-0.572320643505	0.221147071868	-0.109781931491	-0.222428269622	0.332248611389	-0.408312936455
0.486233333333	0.922473078497	0.964209595438	0.159371794730	-0.571923685540	0.219236323959	-0.110087789490	-0.222042475755	0.332241682736	-0.408633494751
0.486546666667	0.922746127310	0.964184294362	0.159312872829	-0.571525517542	0.217327629273	-0.110394008159	-0.221655873934	0.332234818631	-0.408954310565
0.486860000000	0.923019356030	0.964158882744	0.159253336250	-0.571126153228	0.215421025558	-0.110700600088	-0.221268463977	0.332228017542	-0.409275382854
0.487173333333	0.923292764311	0.964133360519	0.159193185670	-0.570725607674	0.213516552708	-0.111007579850	-0.220880246333	0.332221278218	-0.409596710594
0.487486666667	0.923566351700	0.964107727616	0.159132422127	-0.570323897265	0.211614252630	-0.111314963756	-0.220491222060	0.332214599669	-0.409918292775
0.487800000000	0.923840117642	0.964081983954	0.159071047012	-0.569921039638	0.209714169125	-0.111622769625	-0.220101392798	0.332207981146	-0.410240128399
0.488113333333	0.924114061485	0.964056129447	0.159009062052	-0.569517053639	0.207816347768	-0.111931016583	-0.219710760750	0.332201422127	-0.410562216468
0.488426666667	0.924388182481	0.964030164004	0.158946469306	-0.569111959267	0.205920835797	-0.112239724876	-0.219319328657	0.332194922296	-0.410884555983
0.488740000000	0.924662479789	0.964004087527	0.158883271148	-0.568705777632	0.204027682010	-0.112548915703	-0.218927099776	0.332188481530	-0.411207145940
0.489053333333	0.924936952480	0.963977899918	0.158819470263	-0.568298530912	0.202136936669	-0.112858611061	-0.218534077863	0.332182099882	-0.411529985321
0.489366666667	0.925211599540	0.963951601074	0.158755069637	-0.567890242304	0.200248651400	-0.113168833608	-0.218140267150	0.332175777569	-0.411853073094
0.489680000000	0.925486419869	0.963925190891	0.158690072543	-0.567480935988	0.198362879114	-0.113479606539	-0.217745672327	0.332169514956	-0.412176408209
0.489993333333	0.925761412288	0.963898669265	0.158624482536	-0.567070637082	0.196479673914	-0.113790953470	-0.217350298524	0.332163312543	-0.412499989593
0.490306666667	0.926036575541	0.963872036090	0.158558303442	-0.566659371607	0.194599091024	-0.114102898337	-0.216954151292	0.332157170957	-0.412823816144
0.490620000000	0.926311908296	0.963845291260	0.158491539353	-0.566247166449	0.192721186709	-0.114415465305	-0.216557236589	0.332151090934	-0.413147886735
0.490933333333	0.926587409149	0.963818434673	0.158424194615	-0.565834049322	0.190846018206	-0.114728678683	-0.216159560761	0.332145073313	-0.413472200203
0.491246666667	0.926863076624	0.963791466225	0.158356273819	-0.565420048732	0.188973643656	-0.115042562849	-0.215761130525	0.332139119022	-0.413796755354
0.491560000000	0.927138909179	0.963764385817	0.158287781801	-0.565005193949	0.187104122039	-0.115357142184	-0.215361952958	0.332133229073	-0.414121550953
0.491873333333	0.927414905207	0.963737193352	0.158218723623	-0.564589514968	0.185237513115	-0.115672441008	-0.214962035477	0.332127404545	-0.414446585727
0.492186666667	0.927691063037	0.963709888735	0.158149104575	-0.564173042482	0.183373877366	-0.115988483531	-0.214561385831	0.332121646582	-0.414771858362
0.492500000000	0.927967380936	0.963682471875	0.158078930164	-0.563755807849	0.181513275938	-0.116305293800	-0.214160012082	0.332115956381	-0.415097367500
0.492813333333	0.928243857114	0.963654942689	0.158008206108	-0.563337843069	0.179655770594	-0.116622895659	-0.213757922594	0.332110335186	-0.415423111736
0.493126666667	0.928520489722	0.963627301093	0.157936938327	-0.562919180748	0.177801423659	-0.116941312707	-0.213355126021	0.332104784277	-0.415749089619
0.493440000000	0.928797276859	0.963599547012	0.157865132942	-0.562499854077	0.175950297978	-0.117260568266	-0.212951631296	0.332099304968	-0.416075299651
0.493753333333	0.929074216568	0.963571680376	0.157792796262	-0.562079896803	0.174102456865	-0.117580685353	-0.212547447613	0.332093898594	-0.416401740279
0.494066666667	0.929351306843	0.963543701120	0.157719934784	-0.561659343208	0.172257964067	-0.117901686647	-0.212142584426	0.332088566511	-0.416728409905
0.494380000000	0.929628545627	0.963515609184	0.157646555181	-0.561238228077	0.170416883716	-0.118223594473	-0.211737051428	0.332083310085	-0.417055306874
0.494693333333	0.929905930817	0.963487404518	0.157572664302	-0.560816586684	0.168579280298	-0.118546430777	-0.211330858547	0.332078130689	-0.417382429479
0.495006666667	0.930183460262	0.963459087077	0.157498269164	-0.560394454764	0.166745218609	-0.118870217110	-0.210924015934	0.332073029694	-0.417709775960
0.495320000000	0.930461131770	0.963430656822	0.157423376947	-0.559971868490	0.164914763723	-0.119194974610	-0.210516533954	0.332068008470	-0.418037344499
0.495633333333	0.930738943102	0.963402113723	0.157347994987	-0.559548864459	0.163087980962	-0.119520723996	-0.210108423174	0.332063068377	-0.418365133225
0.495946666667	0.931016891982	0.963373457757	0.157272130774	-0.559125479664	0.161264935855	-0.119847485550	-0.209699694359	0.332058210758	-0.418693140209
0.496260000000	0.931294976091	0.963344688909	0.157195791944	-0.558701751481	0.159445694118	-0.120175279110	-0.209290358458	0.332053436943	-0.419021363465
0.496573333333	0.931573193074	0.963315807173	0.157118986279	-0.558277717646	0.157630321617	-0.120504124064	-0.208880426602	0.332048748237	-0.419349800950
0.496886666667	0.931851540538	0.963286812550	0.157041721697	-0.557853416238	0.155818884345	-0.120834039345	-0.208469910088	0.332044145918	-0.419678450563
0.497200000000	0.932130016054	0.963257705051	0.156964006251	-0.557428885665	0.154011448394	-0.121165043422	-0.208058820379	0.332039631238	-0.420007310145
0.497513333333	0.932408617160	0.963228484693	0.156885848123	-0.557004164641	0.152208079931	-0.121497154301	-0.207647169093	0.332035205414	-0.420336377479
0.497826666667	0.932687341359	0.963199151505	0.156807255621	-0.556579292176	0.150408845172	-0.121830389523	-0.207234967997	0.332030869629	-0.420665650289
0.498140000000	0.932966186125	0.963169705523	0.156728237176	-0.556154307559	0.148613810364	-0.122164766160	-0.206822228998	0.332026625027	-0.420995126239
0.498453333333	0.933245148899	0.963140146794	0.156648801335	-0.555729250340	0.146823041756	-0.122500300815	-0.206408964141	0.332022472709	-0.421324802938
0.498766666667	0.933524227094	0.963110475371	0.156568956760	-0.555304160319	0.145036605587	-0.122837009625	-0.205995185598	0.332018413736	-0.421654677933
0.499080000000	0.933803418092	0.963080691320	0.156488712223	-0.554879077531	0.143254568061	-0.123174908263	-0.205580905665	0.332014449121	-0.421984748713
0.499393333333	0.934082719251	0.963050794715	0.156408076604	-0.554454042234	0.141476995330	-0.123514011936	-0.205166136757	0.332010579829	-0.422315012711
0.499706666667	0.934362127900	0.963020785639	0.156327058885	-0.554029094894	0.139703953475	-0.123854335389	-0.204750891398	0.332006806776	-0.422645467297
0.500020000000	0.934641641345	0.962990664186	0.156245668150	-0.553604276175	0.137935508492	-0.124195892912	-0.204335182223	0.332003130826	-0.422976109788
0.500333333333	0.934921256864	0.962960430457	0.156163913579	-0.553179626926	0.136171726277	-0.124538698339	-0.203919021964	0.331999552789	-0.423306937439
0.500646666667	0.935200971716	0.962930084567	0.156081804448	-0.552755188170	0.134412672605	-0.124882765053	-0.203502423454	0.331996073423	-0.423637947450
0.500960000000	0.935480783133	0.962899626638	0.155999350122	-0.552331001094	0.132658413122	-0.125228105993	-0.203085399618	0.331992693426	-0.423969136964
0.501273333333	0.935760688328	0.962869056802	0.155916560055	-0.551907107037	0.130909013328	-0.125574733655	-0.202667963466	0.331989413441	-0.424300503064
0.501586666667	0.936040684492	0.962838375201	0.155833443788	-0.551483547482	0.129164538567	-0.125922660100	-0.202250128096	0.331986234054	-0.424632042780
0.501900000000	0.936320768797	0.962807581989	0.155750010944	-0.551060364046	0.127425054013	-0.126271896958	-0.201831906683	0.331983155789	-0.424963753084
0.502213333333	0.936600938393	0.962776677328	0.155666271226	-0.550637598468	0.125690624657	-0.126622455433	-0.201413312479	0.331980179111	-0.425295630892
0.502526666667	0.936881190413	0.962745661390	0.155582234416	-0.550215292604	0.123961315300	-0.126974346312	-0.200994358809	0.331977304426	-0.425627673067
0.502840000000	0.937161521973	0.962714534358	0.155497910372	-0.549793488420	0.122237190543	-0.127327579964	-0.200575059066	0.331974532076	-0.425959876415
0.503153333333	0.937441930170	0.962683296425	0.155413309024	-0.549372227976	0.120518314772	-0.127682166355	-0.200155426710	0.331971862342	-0.426292237690
0.503466666667	0.937722412085	0.962651947793	0.155328440374	-0.548951553429	0.118804752157	-0.128038115047	-0.199735475261	0.331969295443	-0.426624753589
0.503780000000	0.938002964783	0.962620488675	0.155243314493	-0.548531507017	0.117096566636	-0.128395435207	-0.199315218302	0.331966831536	-0.426957420761
0.504093333333	0.938283585313	0.962588919295	0.155157941519	-0.548112131056	0.115393821914	-0.128754135613	-0.198894669470	0.331964470715	-0.427290235798
0.504406666667	0.938564270710	0.962557239885	0.155072331656	-0.547693467936	0.113696581450	-0.129114224660	-0.198473842456	0.331962213009	-0.427623195243
0.504720000000	0.938845017994	0.962525450687	0.154986495169	-0.547275560107	0.112004908454	-0.129475710370	-0.198052751004	0.331960058387	-0.427956295587
0.505033333333	0.939125824172	0.962493551955	0.154900442387	-0.546858450080	0.110318865880	-0.129838600391	-0.197631408906	0.331958006754	-0.428289533269
0.505346666667	0.939406686238	0.962461543952	0.154814183696	-0.546442180421	0.108638516420	-0.130202902012	-0.197209830001	0.331956057952	-0.428622904681
0.505660000000	0.939687601172	0.962429426951	0.154727729543	-0.546026793739	0.106963922496	-0.130568622162	-0.196788028171	0.331954211759	-0.428956406164
0.505973333333	0.939968565943	0.962397201234	0.154641090428	-0.545612332689	0.105295146261	-0.130935767421	-0.196366017344	0.331952467893	-0.429290034010
0.506286666667	0.940249577507	0.962364867093	0.154554276907	-0.545198839963	0.103632249589	-0.131304344027	-0.195943811485	0.331950826009	-0.429623784465
0.506600000000	0.940530632810	0.962332424832	0.154467299592	-0.544786358286	0.101975294073	-0.131674357880	-0.195521424599	0.331949285700	-0.429957653727
0.506913333333	0.940811728786	0.962299874762	0.154380169143	-0.544374930410	0.100324341022	-0.132045814549	-0.195098870729	0.331947846498	-0.430291637946
0.507226666667	0.941092862359	0.962267217204	0.154292896273	-0.543964599114	0.098679451459	-0.132418719278	-0.194676163952	0.331946507875	-0.430625733229
0.507540000000	0.941374030443	0.962234452492	0.154205491743	-0.543555407197	0.097040686112	-0.132793076996	-0.194253318379	0.331945269241	-0.430959935638
0.507853333333	0.941655229942	0.962201580965	0.154117966362	-0.543147397476	0.095408105420	-0.133168892317	-0.193830348156	0.331944129948	-0.431294241187
0.508166666667	0.941936457749	0.962168602975	0.154030330988	-0.542740612782	0.093781769524	-0.133546169555	-0.193407267458	0.331943089288	-0.431628645852
0.508480000000	0.942217710752	0.962135518881	0.153942596522	-0.542335095956	0.092161738268	-0.133924912719	-0.192984090490	0.331942146496	-0.431963145562
0.508793333333	0.942498985825	0.962102329054	0.153854773910	-0.541930889847	0.090548071200	-0.134305125532	-0.192560831487	0.331941300749	-0.432297736206
0.509106666667	0.942780279838	0.962069033871	0.153766874144	-0.541528037312	0.088940827563	-0.134686811425	-0.192137504713	0.331940551167	-0.432632413631
0.509420000000	0.943061589649	0.962035633722	0.153678908256	-0.541126581208	0.087340066305	-0.135069973553	-0.191714124457	0.331939896814	-0.432967173646
0.509733333333	0.943342912112	0.962002129003	0.153590887321	-0.540726564394	0.085745846068	-0.135454614794	-0.191290705037	0.331939336700	-0.433302012018
0.510046666667	0.943624244069	0.961968520122	0.153502822454	-0.540328029728	0.084158225195	-0.135840737760	-0.190867260793	0.331938869780	-0.433636924474
0.510360000000	0.943905582358	0.961934807493	0.153414724811	-0.539931020065	0.082577261727	-0.136228344800	-0.190443806093	0.331938494956	-0.433971906707
0.510673333333	0.944186923808	0.961900991542	0.153326605587	-0.539535578254	0.081003013402	-0.136617438006	-0.190020355330	0.331938211078	-0.434306954369
0.510986666667	0.944468265241	0.961867072703	0.153238476016	-0.539141747138	0.079435537661	-0.137008019220	-0.189596922917	0.331938016945	-0.434642063077
0.511300000000	0.944749603474	0.961833051416	0.153150347367	-0.538749569555	0.077874891640	-0.137400090040	-0.189173523294	0.331937911307	-0.434977228413
0.511613333333	0.945030935314	0.961798928135	0.153062230951	-0.538359088330	0.076321132182	-0.137793651825	-0.188750170923	0.331937892862	-0.435312445923
0.511926666667	0.945312257565	0.961764703318	0.152974138111	-0.537970346283	0.074774315827	-0.138188705698	-0.188326880289	0.331937960263	-0.435647711119
0.512240000000	0.945593567022	0.961730377434	0.152886080229	-0.537583386220	0.073234498823	-0.138585252557	-0.187903665899	0.331938112116	-0.435983019479
0.512553333333	0.945874860475	0.961695950959	0.152798068721	-0.537198250939	0.071701737123	-0.138983293077	-0.187480542283	0.331938346979	-0.436318366451
0.512866666667	0.946156134708	0.961661424380	0.152710115039	-0.536814983224	0.070176086386	-0.139382827714	-0.187057523993	0.331938663369	-0.436653747448
0.513180000000	0.946437386498	0.961626798190	0.152622230668	-0.536433625850	0.068657601983	-0.139783856715	-0.186634625604	0.331939059756	-0.436989157853
0.513493333333	0.946718612619	0.961592072891	0.152534427129	-0.536054221577	0.067146338998	-0.140186380119	-0.186211861714	0.331939534572	-0.437324593021
0.513806666667	0.946999809836	0.961557248993	0.152446715977	-0.535676813158	0.065642352229	-0.140590397764	-0.185789246941	0.331940086205	-0.437660048274
0.514120000000	0.947280974909	0.961522327014	0.152359108798	-0.535301443330	0.064145696194	-0.140995909292	-0.185366795928	0.331940713004	-0.437995518907
0.514433333333	0.947562104595	0.961487307481	0.152271617214	-0.534928154820	0.062656425131	-0.141402914153	-0.184944523342	0.331941413283	-0.438331000189
0.514746666667	0.947843195642	0.961452190928	0.152184252878	-0.534556990347	0.061174593003	-0.141811411613	-0.184522443869	0.331942185315	-0.438666487357
0.515060000000	0.948124244795	0.961416977896	0.152097027477	-0.534187992616	0.059700253501	-0.142221400756	-0.184100572223	0.331943027340	-0.439001975627
0.515373333333	0.948405248792	0.961381668936	0.152009952730	-0.533821204326	0.058233460049	-0.142632880487	-0.183678923140	0.331943937563	-0.439337460185
0.515686666667	0.948686204367	0.961346264604	0.151923040388	-0.533456668165	0.056774265805	-0.143045849545	-0.183257511380	0.331944914155	-0.439672936196
0.516000000000	0.948967108248	0.961310765466	0.151836302236	-0.533094426815	0.055322723668	-0.143460306496	-0.182836351729	0.331945955258	-0.440008398797
0.516313333333	0.949247957226	0.961275172037	0.151749749914	-0.532734522458	0.053878885552	-0.143876248876	-0.182415458209	0.331947057789	-0.440343842527
0.516626666667	0.949528747999	0.961239485017	0.151663395218	-0.532376997270	0.052442803254	-0.144293677028	-0.181994846596	0.331948222005	-0.440679263660
0.516940000000	0.949809477628	0.961203704949	0.151577248901	-0.532021889938	0.051014523434	-0.144712589173	-0.181574529321	0.331949444000	-0.441014656613
0.517253333333	0.950090143293	0.961167832447	0.151491321272	-0.531669237255	0.049594089958	-0.145132984861	-0.181154518583	0.331950720662	-0.441350016383
0.517566666667	0.950370742346	0.961131868139	0.151405622053	-0.531319073762	0.048181543400	-0.145554864132	-0.180734825581	0.331952048433	-0.441685337938
0.517880000000	0.950651272313	0.961095812667	0.151320160400	-0.530971431810	0.046776921132	-0.145978227509	-0.180315460544	0.331953423330	-0.442020616219
0.518193333333	0.950931730885	0.961059666684	0.151234944907	-0.530626341612	0.045380257411	-0.146403075991	-0.179896432757	0.331954840963	-0.442355846146
0.518506666667	0.951212115917	0.961023430851	0.151149983627	-0.530283831301	0.043991583472	-0.146829411055	-0.179477750590	0.331956296553	-0.442691022623
0.518820000000	0.951492425422	0.960987105843	0.151065284083	-0.529943926986	0.042610927608	-0.147257234640	-0.179059421524	0.331957784955	-0.443026140547
0.519133333333	0.951772657569	0.960950692340	0.150980853279	-0.529606652795	0.041238315251	-0.147686549145	-0.178641452174	0.331959300669	-0.443361194806
0.519446666667	0.952052810676	0.960914191031	0.150896697713	-0.529272030936	0.039873769057	-0.148117357417	-0.178223848319	0.331960837861	-0.443696180289
0.519760000000	0.952332883210	0.960877602611	0.150812823391	-0.528940081739	0.038517308978	-0.148549662744	-0.177806614919	0.331962390381	-0.444031091886
0.520073333333	0.952612873781	0.960840927782	0.150729235835	-0.528610823708	0.037168952341	-0.148983468840	-0.177389756145	0.331963951773	-0.444365924496
0.520386666667	0.952892781139	0.960804167250	0.150645940098	-0.528284273565	0.035828713920	-0.149418779841	-0.176973275396	0.331965515294	-0.444700673029
0.520700000000	0.953172604169	0.960767321728	0.150562940773	-0.527960446299	0.034496606005	-0.149855600289	-0.176557175325	0.331967073928	-0.445035332409
0.521013333333	0.953452341893	0.960730391928	0.150480242006	-0.527639355207	0.033172638474	-0.150293935120	-0.176141457861	0.331968620401	-0.445369897579
0.521326666667	0.953731993458	0.960693378569	0.150397847504	-0.527321011940	0.031856818862	-0.150733789657	-0.175726124225	0.331970147193	-0.445704363505
0.521640000000	0.954011558141	0.960656282370	0.150315760546	-0.527005426545	0.030549152421	-0.151175169594	-0.175311174955	0.331971646552	-0.446038725176
0.521953333333	0.954291035342	0.960619104052	0.150233983997	-0.526692607505	0.029249642190	-0.151618080985	-0.174896609925	0.331973110505	-0.446372977609
0.522266666667	0.954570424581	0.960581844337	0.150152520311	-0.526382561780	0.027958289053	-0.152062530230	-0.174482428361	0.331974530872	-0.446707115855
0.522580000000	0.954849725494	0.960544503948	0.150071371548	-0.526075294847	0.026675091802	-0.152508524067	-0.174068628866	0.331975899280	-0.447041134995
0.522893333333	0.955128937833	0.960507083605	0.149990539377	-0.525770810739	0.025400047196	-0.152956069554	-0.173655209431	0.331977207169	-0.447375030148
0.523206666667	0.955408061461	0.960469584028	0.149910025091	-0.525469112079	0.024133150016	-0.153405174060	-0.173242167458	0.331978445807	-0.447708796472
0.523520000000	0.955687096349	0.960432005938	0.149829829611	-0.525170200124	0.022874393126	-0.153855845251	-0.172829499776	0.331979606299	-0.448042429166
0.523833333333	0.955966042577	0.960394350051	0.149749953499	-0.524874074791	0.021623767524	-0.154308091080	-0.172417202658	0.331980679599	-0.448375923473
0.524146666667	0.956244900323	0.960356617081	0.149670396966	-0.524580734700	0.020381262398	-0.154761919770	-0.172005271836	0.331981656519	-0.448709274681
0.524460000000	0.956523669871	0.960318807738	0.149591159876	-0.524290177207	0.019146865175	-0.155217339806	-0.171593702518	0.331982527736	-0.449042478126
0.524773333333	0.956802351599	0.960280922730	0.149512241761	-0.524002398432	0.017920561576	-0.155674359921	-0.171182489407	0.331983283807	-0.449375529193
0.525086666667	0.957080945982	0.960242962761	0.149433641825	-0.523717393299	0.016702335661	-0.156132989083	-0.170771626710	0.331983915173	-0.449708423320
0.525400000000	0.957359453589	0.960204928527	0.149355358952	-0.523435155563	0.015492169884	-0.156593236485	-0.170361108158	0.331984412170	-0.450041155997
0.525713333333	0.957637875078	0.960166820723	0.149277391718	-0.523155677845	0.014290045133	-0.157055111532	-0.169950927018	0.331984765036	-0.450373722769
0.526026666667	0.957916211195	0.960128640036	0.149199738393	-0.522878951657	0.013095940782	-0.157518623830	-0.169541076111	0.331984963922	-0.450706119237
0.526340000000	0.958194462774	0.960090387149	0.149122396950	-0.522604967439	0.011909834733	-0.157983783174	-0.169131547818	0.331984998897	-0.451038341061
0.526653333333	0.958472630730	0.960052062736	0.149045365076	-0.522333714583	0.010731703462	-0.158450599537	-0.168722334105	0.331984859957	-0.451370383960
0.526966666667	0.958750716061	0.960013667467	0.148968640176	-0.522065181465	0.009561522061	-0.158919083058	-0.168313426524	0.331984537030	-0.451702243713
0.527280000000	0.959028719843	0.959975202003	0.148892219380	-0.521799355468	0.008399264280	-0.159389244035	-0.167904816237	0.331984019988	-0.452033916163
0.527593333333	0.959306643232	0.959936666999	0.148816099551	-0.521536223017	0.007244902569	-0.159861092908	-0.167496494021	0.331983298650	-0.452365397212
0.527906666667	0.959584487454	0.959898063102	0.148740277291	-0.521275769600	0.006098408119	-0.160334640255	-0.167088450283	0.331982362790	-0.452696682830
0.528220000000	0.959862253812	0.959859390949	0.148664748950	-0.521017979795	0.004959750897	-0.160809896775	-0.166680675073	0.331981202142	-0.453027769051
0.528533333333	0.960139943679	0.959820651170	0.148589510628	-0.520762837298	0.003828899692	-0.161286873287	-0.166273158096	0.331979806411	-0.453358651975
0.528846666667	0.960417558494	0.959781844388	0.148514558187	-0.520510324948	0.002705822145	-0.161765580712	-0.165865888721	0.331978165271	-0.453689327769
0.529160000000	0.960695099767	0.959742971215	0.148439887251	-0.520260424747	0.001590484791	-0.162246030066	-0.165458855994	0.331976268380	-0.454019792669
0.529473333333	0.960972569070	0.959704032252	0.148365493220	-0.520013117893	0.000482853090	-0.162728232454	-0.165052048651	0.331974105378	-0.454350042979
0.529786666667	0.961249968040	0.959665028095	0.148291371267	-0.519768384793	-0.000617108532	-0.163212199056	-0.164645455126	0.331971665899	-0.454680075073
0.530100000000	0.961527298373	0.959625959326	0.148217516352	-0.519526205096	-0.001709436653	-0.163697941121	-0.164239063561	0.331968939571	-0.455009885395
0.530413333333	0.961804561828	0.959586826520	0.148143923224	-0.519286557708	-0.002794168820	-0.164185469960	-0.163832861820	0.331965916024	-0.455339470460
0.530726666667	0.962081760219	0.959547630238	0.148070586425	-0.519049420820	-0.003871343515	-0.164674796933	-0.163426837496	0.331962584896	-0.455668826856
0.531040000000	0.962358895416	0.959508371035	0.147997500300	-0.518814771926	-0.004941000127	-0.165165933444	-0.163020977923	0.331958935833	-0.455997951242
0.531353333333	0.962635969344	0.959469049451	0.147924659000	-0.518582587846	-0.006003178915	-0.165658890933	-0.162615270184	0.331954958501	-0.456326840349
0.531666666667	0.962912983982	0.959429666017	0.147852056487	-0.518352844745	-0.007057920980	-0.166153680869	-0.162209701120	0.331950642584	-0.456655490983
0.531980000000	0.963189941357	0.959390221254	0.147779686541	-0.518125518158	-0.008105268238	-0.166650314738	-0.161804257343	0.331945977792	-0.456983900023
0.532293333333	0.963466843547	0.959350715670	0.147707542765	-0.517900583004	-0.009145263383	-0.167148804043	-0.161398925242	0.331940953866	-0.457312064422
0.532606666667	0.963743692679	0.959311149760	0.147635618587	-0.517678013610	-0.010177949866	-0.167649160290	-0.160993690991	0.331935560578	-0.457639981207
0.532920000000	0.964020490923	0.959271524011	0.147563907270	-0.517457783729	-0.011203371862	-0.168151394988	-0.160588540561	0.331929787740	-0.457967647482
0.533233333333	0.964297240498	0.959231838895	0.147492401913	-0.517239866558	-0.012221574247	-0.168655519635	-0.160183459726	0.331923625204	-0.458295060423
0.533546666667	0.964573943661	0.959192094874	0.147421095458	-0.517024234757	-0.013232602563	-0.169161545718	-0.159778434073	0.331917062868	-0.458622217284
0.533860000000	0.964850602717	0.959152292395	0.147349980693	-0.516810860469	-0.014236503002	-0.169669484702	-0.159373449009	0.331910090679	-0.458949115394
0.534173333333	0.965127220005	0.959112431895	0.147279050260	-0.516599715334	-0.015233322373	-0.170179348028	-0.158968489769	0.331902698635	-0.459275752158
0.534486666667	0.965403797908	0.959072513799	0.147208296655	-0.516390770508	-0.016223108078	-0.170691147106	-0.158563541425	0.331894876794	-0.459602125056
0.534800000000	0.965680338843	0.959032538516	0.147137712236	-0.516183996682	-0.017205908090	-0.171204893307	-0.158158588891	0.331886615268	-0.459928231645
0.535113333333	0.965956845266	0.958992506446	0.147067289226	-0.515979364097	-0.018181770927	-0.171720597960	-0.157753616936	0.331877904236	-0.460254069559
0.535426666667	0.966233319665	0.958952417974	0.146997019719	-0.515776842557	-0.019150745629	-0.172238272348	-0.157348610184	0.331868733940	-0.460579636507
0.535740000000	0.966509764565	0.958912273472	0.146926895681	-0.515576401454	-0.020112881735	-0.172757927699	-0.156943553128	0.331859094692	-0.460904930277
0.536053333333	0.966786182519	0.958872073300	0.146856908956	-0.515378009771	-0.021068229258	-0.173279575184	-0.156538430131	0.331848976873	-0.461229948731
0.536366666667	0.967062576116	0.958831817804	0.146787051273	-0.515181636110	-0.022016838669	-0.173803225913	-0.156133225438	0.331838370941	-0.461554689809
0.536680000000	0.967338947970	0.958791507316	0.146717314243	-0.514987248698	-0.022958760868	-0.174328890927	-0.155727923179	0.331827267431	-0.461879151527
0.536993333333	0.967615300727	0.958751142157	0.146647689371	-0.514794815405	-0.023894047171	-0.174856581199	-0.155322507379	0.331815656954	-0.462203331977
0.537306666667	0.967891637059	0.958710722631	0.146578168054	-0.514604303759	-0.024822749282	-0.175386307623	-0.154916961961	0.331803530206	-0.462527229331
0.537620000000	0.968167959664	0.958670249032	0.146508741588	-0.514415680958	-0.025744919277	-0.175918081017	-0.154511270754	0.331790877966	-0.462850841832
0.537933333333	0.968444271265	0.958629721638	0.146439401169	-0.514228913887	-0.026660609585	-0.176451912114	-0.154105417499	0.331777691101	-0.463174167804
0.538246666667	0.968720574611	0.958589140715	0.146370137900	-0.514043969128	-0.027569872967	-0.176987811560	-0.153699385854	0.331763960566	-0.463497205644
0.538560000000	0.968996872471	0.958548506513	0.146300942792	-0.513860812974	-0.028472762497	-0.177525789911	-0.153293159403	0.331749677406	-0.463819953827
0.538873333333	0.969273167639	0.958507819270	0.146231806769	-0.513679411444	-0.029369331546	-0.178065857629	-0.152886721656	0.331734832760	-0.464142410905
0.539186666667	0.969549462927	0.958467079211	0.146162720669	-0.513499730292	-0.030259633762	-0.178608025079	-0.152480056062	0.331719417862	-0.464464575502
0.539500000000	0.969825761167	0.958426286544	0.146093675252	-0.513321735023	-0.031143723054	-0.179152302524	-0.152073146006	0.331703424043	-0.464786446321
0.539813333333	0.970102065213	0.958385441466	0.146024661198	-0.513145390901	-0.032021653576	-0.179698700126	-0.151665974822	0.331686842730	-0.465108022138
0.540126666667	0.970378377932	0.958344544159	0.145955669113	-0.512970662967	-0.032893479706	-0.180247227938	-0.151258525794	0.331669665454	-0.465429301806
0.540440000000	0.970654702212	0.958303594791	0.145886689535	-0.512797516042	-0.033759256035	-0.180797895905	-0.150850782160	0.331651883846	-0.465750284253
0.540753333333	0.970931040954	0.958262593517	0.145817712929	-0.512625914746	-0.034619037350	-0.181350713861	-0.150442727121	0.331633489638	-0.466070968478
0.541066666667	0.971207397077	0.958221540475	0.145748729698	-0.512455823502	-0.035472878618	-0.181905691523	-0.150034343842	0.331614474671	-0.466391353559
0.541380000000	0.971483773511	0.958180435793	0.145679730183	-0.512287206555	-0.036320834969	-0.182462838492	-0.149625615460	0.331594830890	-0.466711438645
0.541693333333	0.971760173200	0.958139279582	0.145610704666	-0.512120027973	-0.037162961686	-0.183022164252	-0.149216525084	0.331574550346	-0.467031222960
0.542006666667	0.972036599103	0.958098071941	0.145541643370	-0.511954251665	-0.037999314189	-0.183583678161	-0.148807055804	0.331553625200	-0.467350705799
0.542320000000	0.972313054186	0.958056812953	0.145472536468	-0.511789841385	-0.038829948017	-0.184147389456	-0.148397190691	0.331532047724	-0.467669886533
0.542633333333	0.972589541431	0.958015502689	0.145403374080	-0.511626760746	-0.039654918824	-0.184713307248	-0.147986912807	0.331509810298	-0.467988764604
0.542946666667	0.972866063825	0.957974141204	0.145334146278	-0.511464973228	-0.040474282357	-0.185281440519	-0.147576205201	0.331486905416	-0.468307339525
0.543260000000	0.973142624367	0.957932728541	0.145264843090	-0.511304442184	-0.041288094446	-0.185851798122	-0.147165050922	0.331463325683	-0.468625610884
0.543573333333	0.973419226065	0.957891264728	0.145195454499	-0.511145130855	-0.042096410996	-0.186424388779	-0.146753433013	0.331439063817	-0.468943578336
0.543886666667	0.973695871932	0.957849749778	0.145125970447	-0.510987002374	-0.042899287970	-0.186999221077	-0.146341334523	0.331414112653	-0.469261241609
0.544200000000	0.973972564991	0.957808183693	0.145056380840	-0.510830019775	-0.043696781378	-0.187576303469	-0.145928738506	0.331388465137	-0.469578600504
0.544513333333	0.974249308268	0.957766566457	0.144986675546	-0.510674146002	-0.044488947269	-0.188155644272	-0.145515628026	0.331362114334	-0.469895654886
0.544826666667	0.974526104798	0.957724898045	0.144916844399	-0.510519343918	-0.045275841717	-0.188737251664	-0.145101986160	0.331335053423	-0.470212404695
0.545140000000	0.974802957620	0.957683178414	0.144846877204	-0.510365576310	-0.046057520811	-0.189321133685	-0.144687796001	0.331307275700	-0.470528849936
0.545453333333	0.975079869775	0.957641407509	0.144776763735	-0.510212805899	-0.046834040646	-0.189907298233	-0.144273040661	0.331278774578	-0.470844990685
0.545766666667	0.975356844310	0.957599585262	0.144706493738	-0.510060995346	-0.047605457313	-0.190495753065	-0.143857703273	0.331249543586	-0.471160827084
0.546080000000	0.975633884276	0.957557711590	0.144636056935	-0.509910107259	-0.048371826887	-0.191086505795	-0.143441766997	0.331219576374	-0.471476359344
0.546393333333	0.975910992724	0.957515786397	0.144565443024	-0.509760104201	-0.049133205422	-0.191679563892	-0.143025215019	0.331188866705	-0.471791587742
0.546706666667	0.976188172709	0.957473809573	0.144494641682	-0.509610948695	-0.049889648937	-0.192274934680	-0.142608030558	0.331157408463	-0.472106512620
0.547020000000	0.976465427286	0.957431780995	0.144423642566	-0.509462603231	-0.050641213412	-0.192872625337	-0.142190196862	0.331125195651	-0.472421134388
0.547333333333	0.976742759511	0.957389700526	0.144352435317	-0.509315030273	-0.051387954777	-0.193472642894	-0.141771697217	0.331092222387	-0.472735453519
0.547646666667	0.977020172323	0.957347567961	0.144281009790	-0.509168193136	-0.052129927971	-0.194074992827	-0.141352514897	0.331058482149	-0.473049470077
0.547960000000	0.977297668805	0.957305383250	0.144209355863	-0.509022054943	-0.052867187915	-0.194679682914	-0.140932634590	0.331023971334	-0.473363185642
0.548273333333	0.977575251404	0.957263146162	0.144137465063	-0.508876584644	-0.053599783042	-0.195286713990	-0.140512042394	0.330988684653	-0.473676600357
0.548586666667	0.977852922347	0.957220856516	0.144065329850	-0.508731754226	-0.054327758215	-0.195896085447	-0.140090726439	0.330952618469	-0.473989714915
0.548900000000	0.978130683541	0.957178514123	0.143992943774	-0.508587539337	-0.055051154082	-0.196507794018	-0.139668676679	0.330915769914	-0.474302530044
0.549213333333	0.978408536587	0.957136118785	0.143920301451	-0.508443919193	-0.055770007170	-0.197121833952	-0.139245884840	0.330878136854	-0.474615046500
0.549526666667	0.978686482781	0.957093670303	0.143847398532	-0.508300876487	-0.056484349988	-0.197738197164	-0.138822344369	0.330839717858	-0.474927265056
0.549840000000	0.978964523127	0.957051168472	0.143774231681	-0.508158397307	-0.057194211127	-0.198356873383	-0.138398050384	0.330800512164	-0.475239186496
0.550153333333	0.979242658345	0.957008613086	0.143700798548	-0.508016471040	-0.057899615355	-0.198977850288	-0.137972999625	0.330760519649	-0.475550811608
0.550466666667	0.979520888873	0.956966003938	0.143627097748	-0.507875090294	-0.058600583718	-0.199601113638	-0.137547190407	0.330719740802	-0.475862141177
0.550780000000	0.979799214881	0.956923340820	0.143553128829	-0.507734250814	-0.059297133637	-0.200226647385	-0.137120622575	0.330678176690	-0.476173175979
0.551093333333	0.980077636275	0.956880623527	0.143478892258	-0.507593951396	-0.059989279000	-0.200854433794	-0.136693297456	0.330635828934	-0.476483916771
0.551406666667	0.980356152705	0.956837851855	0.143404389391	-0.507454193811	-0.060677030258	-0.201484453539	-0.136265217819	0.330592699681	-0.476794364287
0.551720000000	0.980634763571	0.956795025606	0.143329622453	-0.507314982726	-0.061360394523	-0.202116685806	-0.135836387826	0.330548791574	-0.477104519236
0.552033333333	0.980913468029	0.956752144586	0.143254594516	-0.507176325624	-0.062039375652	-0.202751108379	-0.135406812996	0.330504107733	-0.477414382288
0.552346666667	0.981192265002	0.956709208604	0.143179309477	-0.507038232732	-0.062713974347	-0.203387697729	-0.134976500160	0.330458651723	-0.477723954075
0.552660000000	0.981471153183	0.956666217481	0.143103772035	-0.506900716947	-0.063384188242	-0.204026429092	-0.134545457420	0.330412427534	-0.478033235183
0.552973333333	0.981750131040	0.956623171042	0.143027987672	-0.506763793759	-0.064050011991	-0.204667276540	-0.134113694113	0.330365439555	-0.478342226149
0.553286666667	0.982029196827	0.956580069123	0.142951962633	-0.506627481184	-0.064711437355	-0.205310213055	-0.133681220770	0.330317692553	-0.478650927451
0.553600000000	0.982308348585	0.956536911568	0.142875703905	-0.506491799692	-0.065368453296	-0.205955210588	-0.133248049079	0.330269191651	-0.478959339511
0.553913333333	0.982587584153	0.956493698233	0.142799219195	-0.506356772139	-0.066021046054	-0.206602240124	-0.132814191848	0.330219942304	-0.479267462684
0.554226666667	0.982866901170	0.956450428984	0.142722516915	-0.506222423697	-0.066669199238	-0.207251271734	-0.132379662970	0.330169950278	-0.479575297257
0.554540000000	0.983146297083	0.956407103703	0.142645606162	-0.506088781793	-0.067312893908	-0.207902274631	-0.131944477386	0.330119221634	-0.479882843444
0.554853333333	0.983425769152	0.956363722280	0.142568496694	-0.505955876037	-0.067952108657	-0.208555217213	-0.131508651049	0.330067762702	-0.480190101382
0.555166666667	0.983705314456	0.956320284624	0.142491198921	-0.505823738164	-0.068586819693	-0.209210067116	-0.131072200896	0.330015580067	-0.480497071127
0.555480000000	0.983984929897	0.956276790654	0.142413723878	-0.505692401967	-0.069217000921	-0.209866791248	-0.130635144807	0.329962680545	-0.480803752650
0.555793333333	0.984264612207	0.956233240310	0.142336083213	-0.505561903234	-0.069842624022	-0.210525355835	-0.130197501578	0.329909071168	-0.481110145838
0.556106666667	0.984544357955	0.956189633542	0.142258289167	-0.505432279693	-0.070463658529	-0.211185726453	-0.129759290887	0.329854759167	-0.481416250481
0.556420000000	0.984824163547	0.956145970322	0.142180354557	-0.505303570944	-0.071080071911	-0.211847868063	-0.129320533262	0.329799751951	-0.481722066280
0.556733333333	0.985104025237	0.956102250636	0.142102292761	-0.505175818404	-0.071691829645	-0.212511745044	-0.128881250049	0.329744057091	-0.482027592837
0.557046666667	0.985383939129	0.956058474492	0.142024117697	-0.505049065247	-0.072298895295	-0.213177321217	-0.128441463386	0.329687682306	-0.482332829651
0.557360000000	0.985663901181	0.956014641912	0.141945843812	-0.504923356347	-0.072901230586	-0.213844559879	-0.128001196167	0.329630635442	-0.482637776121
0.557673333333	0.985943907214	0.955970752940	0.141867486061	-0.504798738218	-0.073498795482	-0.214513423821	-0.127560472015	0.329572924460	-0.482942431540
0.557986666667	0.986223952914	0.955926807642	0.141789059892	-0.504675258963	-0.074091548254	-0.215183875355	-0.127119315255	0.329514557419	-0.483246795090
0.558300000000	0.986504033835	0.955882806100	0.141710581234	-0.504552968211	-0.074679445563	-0.215855876332	-0.126677750882	0.329455542459	-0.483550865845
0.558613333333	0.986784145408	0.955838748420	0.141632066473	-0.504431917065	-0.075262442525	-0.216529388162	-0.126235804531	0.329395887787	-0.483854642763
0.558926666667	0.987064282946	0.955794634730	0.141553532446	-0.504312158047	-0.075840492788	-0.217204371832	-0.125793502455	0.329335601663	-0.484158124687
0.559240000000	0.987344441643	0.955750465177	0.141474996415	-0.504193745042	-0.076413548605	-0.217880787921	-0.125350871491	0.329274692382	-0.484461310341
0.559553333333	0.987624616584	0.955706239935	0.141396476062	-0.504076733245	-0.076981560904	-0.218558596613	-0.124907939032	0.329213168265	-0.484764198330
0.559866666667	0.987904802750	0.955661959197	0.141317989466	-0.503961179104	-0.077544479363	-0.219237757711	-0.124464733004	0.329151037639	-0.485066787134
0.560180000000	0.988184995018	0.955617623182	0.141239555088	-0.503847140267	-0.078102252479	-0.219918230647	-0.124021281835	0.329088308823	-0.485369075110
0.560493333333	0.988465188171	0.955573232132	0.141161191761	-0.503734675529	-0.078654827644	-0.220599974492	-0.123577614427	0.329024990118	-0.485671060487
0.560806666667	0.988745376899	0.955528786313	0.141082918670	-0.503623844776	-0.079202151215	-0.221282947964	-0.123133760130	0.328961089790	-0.485972741363
0.561120000000	0.989025555804	0.955484286016	0.141004755334	-0.503514708930	-0.079744168587	-0.221967109433	-0.122689748714	0.328896616053	-0.486274115707
0.561433333333	0.989305719408	0.955439731559	0.140926721600	-0.503407329897	-0.080280824269	-0.222652416932	-0.122245610340	0.328831577061	-0.486575181353
0.561746666667	0.989585862155	0.955395123283	0.140848837615	-0.503301770510	-0.080812061952	-0.223338828154	-0.121801375534	0.328765980886	-0.486875936001
0.562060000000	0.989865978415	0.955350461556	0.140771123821	-0.503198094470	-0.081337824592	-0.224026300456	-0.121357075156	0.328699835511	-0.487176377210
0.562373333333	0.990146062491	0.955305746774	0.140693600931	-0.503096366296	-0.081858054480	-0.224714790866	-0.120912740373	0.328633148809	-0.487476502401
0.562686666667	0.990426108623	0.955260979357	0.140616289918	-0.502996651263	-0.082372693319	-0.225404256076	-0.120468402632	0.328565928533	-0.487776308852
0.563000000000	0.990706110993	0.955216159754	0.140539211995	-0.502899015345	-0.082881682308	-0.226094652442	-0.120024093626	0.328498182295	-0.488075793697
0.563313333333	0.990986063731	0.955171288441	0.140462388600	-0.502803525154	-0.083384962215	-0.226785935983	-0.119579845268	0.328429917556	-0.488374953922
0.563626666667	0.991265960917	0.955126365922	0.140385841379	-0.502710247882	-0.083882473467	-0.227478062373	-0.119135689655	0.328361141607	-0.488673786364
0.563940000000	0.991545796593	0.955081392729	0.140309592163	-0.502619251233	-0.084374156228	-0.228170986939	-0.118691659041	0.328291861551	-0.488972287707
0.564253333333	0.991825564762	0.955036369423	0.140233662960	-0.502530603363	-0.084859950492	-0.228864664648	-0.118247785802	0.328222084289	-0.489270454480
0.564566666667	0.992105259394	0.954991296595	0.140158075923	-0.502444372809	-0.085339796170	-0.229559050097	-0.117804102401	0.328151816499	-0.489568283055
0.564880000000	0.992384874439	0.954946174863	0.140082853342	-0.502360628422	-0.085813633189	-0.230254097507	-0.117360641352	0.328081064618	-0.489865769642
0.565193333333	0.992664403826	0.954901004876	0.140008017615	-0.502279439291	-0.086281401585	-0.230949760701	-0.116917435185	0.328009834822	-0.490162910285
0.565506666667	0.992943841470	0.954855787315	0.139933591229	-0.502200874667	-0.086743041613	-0.231645993092	-0.116474516403	0.327938133005	-0.490459700864
0.565820000000	0.993223181284	0.954810522889	0.139859596738	-0.502125003882	-0.087198493851	-0.232342747660	-0.116031917446	0.327865964757	-0.490756137082
0.566133333333	0.993502417183	0.954765212340	0.139786056739	-0.502051896267	-0.087647699318	-0.233039976937	-0.115589670641	0.327793335337	-0.491052214468
0.566446666667	0.993781543090	0.954719856441	0.139712993845	-0.501981621055	-0.088090599597	-0.233737632974	-0.115147808160	0.327720249651	-0.491347928369
0.566760000000	0.994060552946	0.954674455996	0.139640430657	-0.501914247290	-0.088527136961	-0.234435667316	-0.114706361966	0.327646712223	-0.491643273947
0.567073333333	0.994339440722	0.954629011844	0.139568389737	-0.501849843725	-0.088957254515	-0.235134030974	-0.114265363767	0.327572727166	-0.491938246168
0.567386666667	0.994618200420	0.954583524855	0.139496893576	-0.501788478706	-0.089380896344	-0.235832674385	-0.113824844952	0.327498298148	-0.492232839805
0.567700000000	0.994896826093	0.954537995935	0.139425964563	-0.501730220065	-0.089798007666	-0.236531547377	-0.113384836534	0.327423428360	-0.492527049422
0.568013333333	0.995175311846	0.954492426023	0.139355624946	-0.501675134986	-0.090208535002	-0.237230599124	-0.112945369085	0.327348120479	-0.492820869373
0.568326666667	0.995453651855	0.954446816093	0.139285896796	-0.501623289882	-0.090612426352	-0.237929778109	-0.112506472667	0.327272376627	-0.493114293789
0.568640000000	0.995731840373	0.954401167157	0.139216801971	-0.501574750250	-0.091009631382	-0.238629032068	-0.112068176761	0.327196198333	-0.493407316576
0.568953333333	0.996009871746	0.954355480260	0.139148362072	-0.501529580531	-0.091400101613	-0.239328307952	-0.111630510190	0.327119586485	-0.493699931401
0.569266666667	0.996287740424	0.954309756488	0.139080598401	-0.501487843961	-0.091783790619	-0.240027551881	-0.111193501043	0.327042541291	-0.493992131683
0.569580000000	0.996565440973	0.954263996964	0.139013531920	-0.501449602425	-0.092160654216	-0.240726709104	-0.110757176598	0.326965062232	-0.494283910588
0.569893333333	0.996842968088	0.954218202848	0.138947183211	-0.501414916316	-0.092530650653	-0.241425723974	-0.110321563248	0.326887148021	-0.494575261018
0.570206666667	0.997120316602	0.954172375340	0.138881572441	-0.501383844409	-0.092893740762	-0.242124539935	-0.109886686437	0.326808796568	-0.494866175605
0.570520000000	0.997397481498	0.954126515679	0.138816719327	-0.501356443751	-0.093249888099	-0.242823099537	-0.109452570603	0.326730004949	-0.495156646705
0.570833333333	0.997674457913	0.954080625145	0.138752643119	-0.501332769596	-0.093599059017	-0.243521344476	-0.109019239142	0.326650769389	-0.495446666399
0.571146666667	0.997951241142	0.954034705053	0.138689362589	-0.501312875366	-0.093941222692	-0.244219215679	-0.108586714392	0.326571085260	-0.495736226490
0.571460000000	0.998227826635	0.953988756758	0.138626896033	-0.501296812673	-0.094276351074	-0.244916653415	-0.108155017646	0.326490947091	-0.496025318512
0.571773333333	0.998504209993	0.953942781651	0.138565261291	-0.501284631385	-0.094604418763	-0.245613597463	-0.107724169190	0.326410348606	-0.496313933739
0.572086666667	0.998780386958	0.953896781156	0.138504475778	-0.501276379750	-0.094925402815	-0.246309987296	-0.107294188374	0.326329282765	-0.496602063202
0.572400000000	0.999056353399	0.953850756731	0.138444556530	-0.501272104557	-0.095239282494	-0.247005762298	-0.106865093697	0.326247741836	-0.496889697702
0.572713333333	0.999332105295	0.953804709861	0.138385520258	-0.501271851328	-0.095546038981	-0.247700861982	-0.106436902916	0.326165717462	-0.497176827837
0.573026666667	0.999607638718	0.953758642061	0.138327383410	-0.501275664553	-0.095845655034	-0.248395226224	-0.106009633174	0.326083200751	-0.497463444020
0.573340000000	0.999882949789	0.953712554867	0.138270162299	-0.501283588140	-0.096138114321	-0.249088795691	-0.105583301245	0.326000182439	-0.497749536526
0.573653333333	1.000158034634	0.953666449831	0.138213873283	-0.501295666057	-0.096423400517	-0.249781512385	-0.105157923886	0.325916653118	-0.498035095548
0.573966666667	1.000432889341	0.953620328519	0.138158532867	-0.501311942710	-0.096701496762	-0.250473319888	-0.104733518039	0.325832603372	-0.498320111233
0.574280000000	1.000707509967	0.953574192510	0.138104157720	-0.501332462967	-0.096972385681	-0.251164163240	-0.104310100852	0.325748023784	-0.498604573685
0.574593333333	1.000981892547	0.953528043397	0.138050764609	-0.501357271936	-0.097236049732	-0.251853988591	-0.103887689561	0.325662904863	-0.498888472943
0.574906666667	1.001256033125	0.953481882789	0.137998370324	-0.501386414676	-0.097492471661	-0.252542742825	-0.103466301341	0.325577236944	-0.499171798959
0.575220000000	1.001529927773	0.953435712317	0.137946991605	-0.501419935924	-0.097741634918	-0.253230373239	-0.103045953162	0.325491010094	-0.499454541570
0.575533333333	1.001803572609	0.953389533630	0.137896645082	-0.501457879877	-0.097983523991	-0.253916827289	-0.102626661670	0.325404214039	-0.499736690483
0.575846666667	1.002076963812	0.953343348401	0.137847347224	-0.501500290013	-0.098218124674	-0.254602052421	-0.102208443101	0.325316838105	-0.500018235260
0.576160000000	1.002350097634	0.953297158325	0.137799114305	-0.501547208958	-0.098445424263	-0.255285995941	-0.101791313206	0.325228871175	-0.500299165307
0.576473333333	1.002622970407	0.953250965122	0.137751962379	-0.501598678385	-0.098665411709	-0.255968604941	-0.101375287204	0.325140301657	-0.500579469865
0.576786666667	1.002895578549	0.953204770532	0.137705907251	-0.501654738933	-0.098878077723	-0.256649826251	-0.100960379736	0.325051117463	-0.500859138011
0.577100000000	1.003167918570	0.953158576323	0.137660964469	-0.501715430155	-0.099083414864	-0.257329606414	-0.100546604843	0.324961305990	-0.501138158649
0.577413333333	1.003439987075	0.953112384283	0.137617149310	-0.501780790468	-0.099281417595	-0.258007891685	-0.100133975943	0.324870854111	-0.501416520510
0.577726666667	1.003711780767	0.953066196226	0.137574476768	-0.501850857128	-0.099472082322	-0.258684628033	-0.099722505814	0.324779748169	-0.501694212155
[truncated: 804 more rows]
