# Supplementary material for: A Quick Turn of Foot: Rigid Foot-Ground Contact Models for Human Motion Prediction
Source: Front Neurorobot. 2019 Aug 7;13:62. doi: 10.3389/fnbot.2019.00062 (PMC6693511; doi:10.3389/fnbot.2019.00062)
Supplement: Supplementary file 1 [file Data_Sheet_1.ZIP › SupplementaryMaterial/resultsData/CircleCircleFoot/Tracking/meshup.ff]

0.000000000000	0.000000000000	0.000000000000	0.000000000000	0.000000000000	0.000000000000	0.000000000000	0.000000000000	0.000000000000	0.000000000000	0.283230244336	0.000000000000	0.000000000001	102.601019015080	0.000000000000	728.895198935145	0.000000000000	0.000000000000	0.000000000000	0.767820000004	0.000000000000	0.000000000033	-13.649079922902	0.000000000000	105.168638261354	0.000000000000	0.000000000000	0.000000000000	0.000000000000	0.000000000000	0.000000000000	0.000000000000	0.000000000000	0.000000000000	0.000000000000	0.000000000000	0.000000000000
0.000300000000	0.000000000000	0.000000000000	0.000000000000	0.000000000000	0.000000000000	0.000000000000	0.000000000000	0.000000000000	0.000000000000	0.283275349662	0.000000000000	0.000000034490	104.812379124161	0.000000000000	727.051899502656	0.000000000000	0.000000000000	0.000000000000	0.767925058496	0.000000000000	0.000000039719	-12.389974549852	0.000000000000	99.287228575349	0.000000000000	-0.000000000000	0.000000000000	0.000000000000	0.000000000000	0.000000000000	0.000000000000	0.000000000000	0.000000000000	0.000000000000	0.000000000000	0.000000000000
0.000600000000	0.000000000000	0.000000000000	0.000000000000	0.000000000000	0.000000000000	0.000000000000	0.000000000000	0.000000000000	0.000000000000	0.283320331244	0.000000000000	0.000000135285	106.974375822647	0.000000000000	725.277227575504	0.000000000000	0.000000000000	0.000000000000	0.768029968971	0.000000000000	0.000000155646	-11.178912650364	0.000000000000	93.610114398074	0.000000000000	-0.000000000000	0.000000000000	0.000000000000	0.000000000000	0.000000000000	0.000000000000	0.000000000000	0.000000000000	0.000000000000	0.000000000000	0.000000000000
0.000900000000	0.000000000000	0.000000000000	0.000000000000	0.000000000000	0.000000000000	0.000000000000	0.000000000000	0.000000000000	0.000000000000	0.283365200468	0.000000000000	0.000000298528	109.086881154477	0.000000000000	723.570753045223	0.000000000000	-0.000000000000	0.000000000000	0.768134729977	0.000000000000	0.000000343279	-10.015310413395	0.000000000000	88.135614601056	0.000000000000	0.000000000000	0.000000000000	0.000000000000	0.000000000000	0.000000000000	0.000000000000	0.000000000000	0.000000000000	0.000000000000	0.000000000000	0.000000000000
0.001200000000	0.000000000000	0.000000000000	0.000000000000	0.000000000000	0.000000000000	0.000000000000	0.000000000000	0.000000000000	0.000000000000	0.283409968502	0.000000000000	0.000000520558	111.149814550048	0.000000000000	721.931996332159	0.000000000000	0.000000000000	0.000000000000	0.768239340230	0.000000000000	0.000000598299	-8.898581343846	0.000000000000	82.862077366749	0.000000000000	0.000000000000	0.000000000000	0.000000000000	0.000000000000	0.000000000000	0.000000000000	0.000000000000	0.000000000000	0.000000000000	0.000000000000	0.000000000000
0.001500000000	0.000000000000	0.000000000000	0.000000000000	0.000000000000	0.000000000000	0.000000000000	0.000000000000	0.000000000000	0.000000000000	0.283454646298	0.000000000000	0.000000797892	113.163144908891	0.000000000000	720.360424483151	0.000000000000	0.000000000000	0.000000000000	0.768343798601	0.000000000000	0.000000916591	-7.828135059255	0.000000000000	77.787867538345	0.000000000000	0.000000000000	0.000000000000	0.000000000000	0.000000000000	0.000000000000	0.000000000000	0.000000000000	0.000000000000	0.000000000000	0.000000000000	0.000000000000
0.001800000000	0.000000000000	0.000000000000	0.000000000000	0.000000000000	0.000000000000	0.000000000000	0.000000000000	0.000000000000	0.000000000000	0.283499244584	0.000000000000	0.000001127218	115.126892349803	0.000000000000	718.855447825244	0.000000000000	0.000000000000	0.000000000000	0.768448104094	0.000000000000	0.000001294233	-6.803376363306	0.000000000000	72.911355912812	0.000000000000	0.000000000000	0.000000000000	0.000000000000	0.000000000000	0.000000000000	0.000000000000	0.000000000000	0.000000000000	0.000000000000	0.000000000000	0.000000000000
0.002100000000	0.000000000000	0.000000000000	0.000000000000	0.000000000000	0.000000000000	0.000000000000	0.000000000000	0.000000000000	0.000000000000	0.283543773866	0.000000000000	0.000001505383	117.041129889137	0.000000000000	717.416416807031	0.000000000000	0.000000000000	0.000000000000	0.768552255840	0.000000000000	0.000001727489	-5.823704553366	0.000000000000	68.230910174483	0.000000000000	0.000000000000	0.000000000000	0.000000000000	0.000000000000	0.000000000000	0.000000000000	0.000000000000	0.000000000000	0.000000000000	0.000000000000	0.000000000000
0.002400000000	0.000000000000	0.000000000000	0.000000000000	0.000000000000	0.000000000000	0.000000000000	0.000000000000	0.000000000000	0.000000000000	0.283588244424	0.000000000000	0.000001929385	118.905985258479	0.000000000000	716.042618728422	0.000000000000	0.000000000000	0.000000000000	0.768656253082	0.000000000000	0.000002212799	-4.888512925224	0.000000000000	63.744887207583	0.000000000000	0.000000000000	0.000000000000	0.000000000000	0.000000000000	0.000000000000	0.000000000000	0.000000000000	0.000000000000	0.000000000000	0.000000000000	0.000000000000
0.002700000000	0.000000000000	0.000000000000	0.000000000000	0.000000000000	0.000000000000	0.000000000000	0.000000000000	0.000000000000	0.000000000000	0.283632666308	0.000000000000	0.000002396363	120.721643002521	0.000000000000	714.733274157645	0.000000000000	0.000000000000	0.000000000000	0.768760095163	0.000000000000	0.000002746773	-3.997188443945	0.000000000000	59.451626570633	0.000000000000	0.000000000000	0.000000000000	0.000000000000	0.000000000000	0.000000000000	0.000000000000	0.000000000000	0.000000000000	0.000000000000	0.000000000000	0.000000000000
0.003000000000	0.000000000000	0.000000000000	0.000000000000	0.000000000000	0.000000000000	0.000000000000	0.000000000000	0.000000000000	0.000000000000	0.283677049341	0.000000000000	0.000002903587	122.488346911220	0.000000000000	713.487532954089	0.000000000000	-0.000000000000	0.000000000000	0.768863781515	0.000000000000	0.000003326178	-3.149111555426	0.000000000000	55.349444959021	0.000000000000	0.000000000000	0.000000000000	0.000000000000	0.000000000000	0.000000000000	0.000000000000	0.000000000000	0.000000000000	0.000000000000	0.000000000000	0.000000000000
0.003300000000	0.000000000000	0.000000000000	0.000000000000	0.000000000000	0.000000000000	0.000000000000	0.000000000000	0.000000000000	0.000000000000	0.283721403115	0.000000000000	0.000003448457	124.206402744554	0.000000000000	712.304469948219	0.000000000000	0.000000000000	0.000000000000	0.768967311652	0.000000000000	0.000003947938	-2.343656118553	0.000000000000	51.436631525666	0.000000000000	-0.000000000000	0.000000000000	0.000000000000	0.000000000000	0.000000000000	0.000000000000	0.000000000000	0.000000000000	0.000000000000	0.000000000000	0.000000000000
0.003600000000	0.000000000000	0.000000000000	0.000000000000	0.000000000000	0.000000000000	0.000000000000	0.000000000000	0.000000000000	0.000000000000	0.283765736994	0.000000000000	0.000004028489	125.876181112601	0.000000000000	711.183080461837	0.000000000000	0.000000000000	0.000000000000	0.769070685155	0.000000000000	0.000004609119	-1.580189442737	0.000000000000	47.711443969285	0.000000000000	-0.000000000000	0.000000000000	0.000000000000	0.000000000000	0.000000000000	0.000000000000	0.000000000000	0.000000000000	0.000000000000	0.000000000000	0.000000000000
0.003900000000	0.000000000000	0.000000000000	0.000000000000	0.000000000000	0.000000000000	0.000000000000	0.000000000000	0.000000000000	0.000000000000	0.283810060111	0.000000000000	0.000004641313	127.498120288589	0.000000000000	710.122275969928	0.000000000000	0.000000000000	0.000000000000	0.769173901667	0.000000000000	0.000005306931	-0.858072419813	0.000000000000	44.172105336377	0.000000000000	0.000000000000	0.000000000000	0.000000000000	0.000000000000	0.000000000000	0.000000000000	0.000000000000	0.000000000000	0.000000000000	0.000000000000	0.000000000000
0.004200000000	0.000000000000	0.000000000000	0.000000000000	0.000000000000	0.000000000000	0.000000000000	0.000000000000	0.000000000000	0.000000000000	0.283854381370	0.000000000000	0.000005284666	129.072728668836	0.000000000000	709.120880293843	0.000000000000	-0.000000000000	0.000000000000	0.769276960884	0.000000000000	0.000006038712	-0.176659742709	0.000000000000	40.816801511326	0.000000000000	-0.000000000000	0.000000000000	0.000000000000	0.000000000000	0.000000000000	0.000000000000	0.000000000000	0.000000000000	0.000000000000	0.000000000000	0.000000000000
0.004500000000	0.000000000000	0.000000000000	0.000000000000	0.000000000000	0.000000000000	0.000000000000	0.000000000000	0.000000000000	0.000000000000	0.283898709450	0.000000000000	0.000005956386	130.600586559808	0.000000000000	708.177626762888	0.000000000000	-0.000000000000	0.000000000000	0.769379862545	0.000000000000	0.000006801931	0.464699794315	0.000000000000	37.643679390397	0.000000000000	-0.000000000000	0.000000000000	0.000000000000	0.000000000000	0.000000000000	0.000000000000	0.000000000000	0.000000000000	0.000000000000	0.000000000000	0.000000000000
0.004800000000	0.000000000000	0.000000000000	0.000000000000	0.000000000000	0.000000000000	0.000000000000	0.000000000000	0.000000000000	0.000000000000	0.283943052803	0.000000000000	0.000006654408	132.082346975115	0.000000000000	707.291156778648	0.000000000000	0.000000000000	0.000000000000	0.769482606427	0.000000000000	0.000007594177	1.066662917664	0.000000000000	34.650845745698	0.000000000000	0.000000000000	0.000000000000	0.000000000000	0.000000000000	0.000000000000	0.000000000000	0.000000000000	0.000000000000	0.000000000000	0.000000000000	0.000000000000
0.005100000000	0.000000000000	0.000000000000	0.000000000000	0.000000000000	0.000000000000	0.000000000000	0.000000000000	0.000000000000	0.000000000000	0.283987419658	0.000000000000	0.000007376760	133.518735165115	0.000000000000	706.460020162271	0.000000000000	0.000000000000	0.000000000000	0.769585192336	0.000000000000	0.000008413154	1.629891422146	0.000000000000	31.836366787677	0.000000000000	-0.000000000000	0.000000000000	0.000000000000	0.000000000000	0.000000000000	0.000000000000	0.000000000000	0.000000000000	0.000000000000	0.000000000000	0.000000000000
0.005400000000	0.000000000000	0.000000000000	0.000000000000	0.000000000000	0.000000000000	0.000000000000	0.000000000000	0.000000000000	0.000000000000	0.284031818026	0.000000000000	0.000008121557	134.910546675470	0.000000000000	705.682677563921	0.000000000000	0.000000000000	0.000000000000	0.769687620101	0.000000000000	0.000009256677	2.155051648499	0.000000000000	29.198268425029	0.000000000000	0.000000000000	0.000000000000	0.000000000000	0.000000000000	0.000000000000	0.000000000000	0.000000000000	0.000000000000	0.000000000000	0.000000000000	0.000000000000
0.005700000000	0.000000000000	0.000000000000	0.000000000000	0.000000000000	0.000000000000	0.000000000000	0.000000000000	0.000000000000	0.000000000000	0.284076255700	0.000000000000	0.000008886999	136.258643829860	0.000000000000	704.957505077575	0.000000000000	-0.000000000000	0.000000000000	0.769789889568	0.000000000000	0.000010122666	2.642813896069	0.000000000000	26.734537208706	0.000000000000	-0.000000000000	0.000000000000	0.000000000000	0.000000000000	0.000000000000	0.000000000000	0.000000000000	0.000000000000	0.000000000000	0.000000000000	0.000000000000
0.006000000000	0.000000000000	0.000000000000	0.000000000000	0.000000000000	0.000000000000	0.000000000000	0.000000000000	0.000000000000	0.000000000000	0.284120740261	0.000000000000	0.000009671366	137.563950644330	0.000000000000	704.282801049585	0.000000000000	0.000000000000	0.000000000000	0.769892000594	0.000000000000	0.000011009145	3.093851777585	0.000000000000	24.443121924324	0.000000000000	0.000000000000	0.000000000000	0.000000000000	0.000000000000	0.000000000000	0.000000000000	0.000000000000	0.000000000000	0.000000000000	0.000000000000	0.000000000000
0.006300000000	0.000000000000	0.000000000000	0.000000000000	0.000000000000	0.000000000000	0.000000000000	0.000000000000	0.000000000000	0.000000000000	0.284165279081	0.000000000000	0.000010473015	138.827446292977	0.000000000000	703.656794914182	0.000000000000	0.000000000000	0.000000000000	0.769993953040	0.000000000000	0.000011914231	3.508841524821	0.000000000000	22.321935779314	0.000000000000	0.000000000000	0.000000000000	0.000000000000	0.000000000000	0.000000000000	0.000000000000	0.000000000000	0.000000000000	0.000000000000	0.000000000000	0.000000000000
0.006600000000	0.000000000000	0.000000000000	0.000000000000	0.000000000000	0.000000000000	0.000000000000	0.000000000000	0.000000000000	0.000000000000	0.284209879330	0.000000000000	0.000011290376	140.050157344501	0.000000000000	703.077657751047	0.000000000000	0.000000000000	0.000000000000	0.770095746767	0.000000000000	0.000012836134	3.888461255364	0.000000000000	20.368859109863	0.000000000000	-0.000000000000	0.000000000000	0.000000000000	0.000000000000	0.000000000000	0.000000000000	0.000000000000	0.000000000000	0.000000000000	0.000000000000	0.000000000000
0.006900000000	0.000000000000	0.000000000000	0.000000000000	0.000000000000	0.000000000000	0.000000000000	0.000000000000	0.000000000000	0.000000000000	0.284254547979	0.000000000000	0.000012121952	141.233149066140	0.000000000000	702.543514153018	0.000000000000	0.000000000000	0.000000000000	0.770197381633	0.000000000000	0.000013773155	4.233390211912	0.000000000000	18.581742518347	0.000000000000	0.000000000000	0.000000000000	0.000000000000	0.000000000000	0.000000000000	0.000000000000	0.000000000000	0.000000000000	0.000000000000	0.000000000000	0.000000000000
0.007200000000	0.000000000000	0.000000000000	0.000000000000	0.000000000000	0.000000000000	0.000000000000	0.000000000000	0.000000000000	0.000000000000	0.284299291804	0.000000000000	0.000012966313	142.377516139853	0.000000000000	702.052454924748	0.000000000000	0.000000000000	0.000000000000	0.770298857482	0.000000000000	0.000014723677	4.544307986000	0.000000000000	16.958410341587	0.000000000000	-0.000000000000	0.000000000000	0.000000000000	0.000000000000	0.000000000000	0.000000000000	0.000000000000	0.000000000000	0.000000000000	0.000000000000	0.000000000000
0.007500000000	0.000000000000	0.000000000000	0.000000000000	0.000000000000	0.000000000000	0.000000000000	0.000000000000	0.000000000000	0.000000000000	0.284344117395	0.000000000000	0.000013822094	143.484373152867	0.000000000000	701.602550108687	0.000000000000	0.000000000000	0.000000000000	0.770400174148	0.000000000000	0.000015686164	4.821893738056	0.000000000000	15.496664346818	0.000000000000	-0.000000000000	0.000000000000	0.000000000000	0.000000000000	0.000000000000	0.000000000000	0.000000000000	0.000000000000	0.000000000000	0.000000000000	0.000000000000
0.007800000000	0.000000000000	0.000000000000	0.000000000000	0.000000000000	0.000000000000	0.000000000000	0.000000000000	0.000000000000	0.000000000000	0.284389031160	0.000000000000	0.000014687995	144.554845212948	0.000000000000	701.191861850682	0.000000000000	-0.000000000000	0.000000000000	0.770501331444	0.000000000000	0.000016659157	5.066825424942	0.000000000000	14.194287553910	0.000000000000	-0.000000000000	0.000000000000	0.000000000000	0.000000000000	0.000000000000	0.000000000000	0.000000000000	0.000000000000	0.000000000000	0.000000000000	0.000000000000
0.008100000000	0.000000000000	0.000000000000	0.000000000000	0.000000000000	0.000000000000	0.000000000000	0.000000000000	0.000000000000	0.000000000000	0.284434039328	0.000000000000	0.000015562774	145.590059002538	0.000000000000	700.818456667369	0.000000000000	0.000000000000	0.000000000000	0.770602329162	0.000000000000	0.000017641274	5.279779045138	0.000000000000	13.049048091230	0.000000000000	-0.000000000000	0.000000000000	0.000000000000	0.000000000000	0.000000000000	0.000000000000	0.000000000000	0.000000000000	0.000000000000	0.000000000000	0.000000000000
0.008400000000	0.000000000000	0.000000000000	0.000000000000	0.000000000000	0.000000000000	0.000000000000	0.000000000000	0.000000000000	0.000000000000	0.284479147961	0.000000000000	0.000016445251	146.591134531948	0.000000000000	700.480416752116	0.000000000000	0.000000000000	0.000000000000	0.770703167069	0.000000000000	0.000018631201	5.461427910107	0.000000000000	12.058703002479	0.000000000000	-0.000000000000	0.000000000000	0.000000000000	0.000000000000	0.000000000000	0.000000000000	0.000000000000	0.000000000000	0.000000000000	0.000000000000	0.000000000000
0.008700000000	0.000000000000	0.000000000000	0.000000000000	0.000000000000	0.000000000000	0.000000000000	0.000000000000	0.000000000000	0.000000000000	0.284524362953	0.000000000000	0.000017334299	147.559177787366	0.000000000000	700.175850045771	0.000000000000	-0.000000000000	0.000000000000	0.770803844902	0.000000000000	0.000019627693	5.612441948850	0.000000000000	11.221001937991	0.000000000000	0.000000000000	0.000000000000	0.000000000000	0.000000000000	0.000000000000	0.000000000000	0.000000000000	0.000000000000	0.000000000000	0.000000000000	0.000000000000
0.009000000000	0.000000000000	0.000000000000	0.000000000000	0.000000000000	0.000000000000	0.000000000000	0.000000000000	0.000000000000	0.000000000000	0.284569690042	0.000000000000	0.000018228848	148.495274401516	0.000000000000	699.902898892737	0.000000000000	-0.000000000000	0.000000000000	0.770904362369	0.000000000000	0.000020629570	5.733487050809	0.000000000000	10.533690677318	0.000000000000	-0.000000000000	0.000000000000	0.000000000000	0.000000000000	0.000000000000	0.000000000000	0.000000000000	0.000000000000	0.000000000000	0.000000000000	0.000000000000
0.009300000000	0.000000000000	0.000000000000	0.000000000000	0.000000000000	0.000000000000	0.000000000000	0.000000000000	0.000000000000	0.000000000000	0.284615134810	0.000000000000	0.000019127881	149.400484409385	0.000000000000	699.659747194033	0.000000000000	-0.000000000000	0.000000000000	0.771004719140	0.000000000000	0.000021635715	5.825224450700	0.000000000000	9.994514446869	0.000000000000	0.000000000000	0.000000000000	0.000000000000	0.000000000000	0.000000000000	0.000000000000	0.000000000000	0.000000000000	0.000000000000	0.000000000000	0.000000000000
0.009600000000	0.000000000000	0.000000000000	0.000000000000	0.000000000000	0.000000000000	0.000000000000	0.000000000000	0.000000000000	0.000000000000	0.284660702694	0.000000000000	0.000020030429	150.275838093150	0.000000000000	699.444626050296	0.000000000000	0.000000000000	0.000000000000	0.771104914851	0.000000000000	0.000022645071	5.888310157290	0.000000000000	9.601221009548	0.000000000000	-0.000000000000	0.000000000000	0.000000000000	0.000000000000	0.000000000000	0.000000000000	0.000000000000	0.000000000000	0.000000000000	0.000000000000	0.000000000000
0.009900000000	0.000000000000	0.000000000000	0.000000000000	0.000000000000	0.000000000000	0.000000000000	0.000000000000	0.000000000000	0.000000000000	0.284706398987	0.000000000000	0.000020935576	151.122332872099	0.000000000000	699.255817955181	0.000000000000	0.000000000000	0.000000000000	0.771204949098	0.000000000000	0.000023656636	5.923394426842	0.000000000000	9.351563515394	0.000000000000	-0.000000000000	0.000000000000	0.000000000000	0.000000000000	0.000000000000	0.000000000000	0.000000000000	0.000000000000	0.000000000000	0.000000000000	0.000000000000
0.010200000000	0.000000000000	0.000000000000	0.000000000000	0.000000000000	0.000000000000	0.000000000000	0.000000000000	0.000000000000	0.000000000000	0.284752228845	0.000000000000	0.000021842450	151.940931156697	0.000000000000	699.091659650956	0.000000000000	-0.000000000000	0.000000000000	0.771304821438	0.000000000000	0.000024669467	5.931121280944	0.000000000000	9.243303113226	0.000000000000	0.000000000000	0.000000000000	0.000000000000	0.000000000000	0.000000000000	0.000000000000	0.000000000000	0.000000000000	0.000000000000	0.000000000000	0.000000000000
0.010500000000	0.000000000000	0.000000000000	0.000000000000	0.000000000000	0.000000000000	0.000000000000	0.000000000000	0.000000000000	0.000000000000	0.284798197293	0.000000000000	0.000022750227	152.732559060764	0.000000000000	698.950543793476	0.000000000000	0.000000000000	0.000000000000	0.771404531383	0.000000000000	0.000025682672	5.912128067545	0.000000000000	9.274211330020	0.000000000000	-0.000000000000	0.000000000000	0.000000000000	0.000000000000	0.000000000000	0.000000000000	0.000000000000	0.000000000000	0.000000000000	0.000000000000	0.000000000000
0.010800000000	0.000000000000	0.000000000000	0.000000000000	0.000000000000	0.000000000000	0.000000000000	0.000000000000	0.000000000000	0.000000000000	0.284844309231	0.000000000000	0.000023658126	153.498105851557	0.000000000000	698.830919593734	0.000000000000	0.000000000000	0.000000000000	0.771504078401	0.000000000000	0.000026695408	5.867045063523	0.000000000000	9.442072230447	0.000000000000	0.000000000000	0.000000000000	0.000000000000	0.000000000000	0.000000000000	0.000000000000	0.000000000000	0.000000000000	0.000000000000	0.000000000000	0.000000000000
0.011100000000	0.000000000000	0.000000000000	0.000000000000	0.000000000000	0.000000000000	0.000000000000	0.000000000000	0.000000000000	0.000000000000	0.284890569435	0.000000000000	0.000024565409	154.238424012579	0.000000000000	698.731292610379	0.000000000000	0.000000000000	0.000000000000	0.771603461918	0.000000000000	0.000027706882	5.796495116697	0.000000000000	9.744684372691	0.000000000000	0.000000000000	0.000000000000	0.000000000000	0.000000000000	0.000000000000	0.000000000000	0.000000000000	0.000000000000	0.000000000000	0.000000000000	0.000000000000
0.011400000000	0.000000000000	0.000000000000	0.000000000000	0.000000000000	0.000000000000	0.000000000000	0.000000000000	0.000000000000	0.000000000000	0.284936982565	0.000000000000	0.000025471381	154.954329796436	0.000000000000	698.650223864274	0.000000000000	0.000000000000	0.000000000000	0.771702681308	0.000000000000	0.000028716350	5.701093325000	0.000000000000	10.179862578134	0.000000000000	0.000000000000	0.000000000000	0.000000000000	0.000000000000	0.000000000000	0.000000000000	0.000000000000	0.000000000000	0.000000000000	0.000000000000	0.000000000000
0.011700000000	0.000000000000	0.000000000000	0.000000000000	0.000000000000	0.000000000000	0.000000000000	0.000000000000	0.000000000000	0.000000000000	0.284983553166	0.000000000000	0.000026375386	155.646604153097	0.000000000000	698.586328435155	0.000000000000	0.000000000000	0.000000000000	0.771801735903	0.000000000000	0.000029723110	5.581446750454	0.000000000000	10.745439532448	0.000000000000	0.000000000000	0.000000000000	0.000000000000	0.000000000000	0.000000000000	0.000000000000	0.000000000000	0.000000000000	0.000000000000	0.000000000000	0.000000000000
0.012000000000	0.000000000000	0.000000000000	0.000000000000	0.000000000000	0.000000000000	0.000000000000	0.000000000000	0.000000000000	0.000000000000	0.285030285679	0.000000000000	0.000027276805	156.315993930543	0.000000000000	698.538273684243	0.000000000000	0.000000000000	0.000000000000	0.771900624982	0.000000000000	0.000030726503	5.438154165626	0.000000000000	11.439267236038	0.000000000000	-0.000000000000	0.000000000000	0.000000000000	0.000000000000	0.000000000000	0.000000000000	0.000000000000	0.000000000000	0.000000000000	0.000000000000	0.000000000000
0.012300000000	0.000000000000	0.000000000000	0.000000000000	0.000000000000	0.000000000000	0.000000000000	0.000000000000	0.000000000000	0.000000000000	0.285077184437	0.000000000000	0.000028175058	156.963213258466	0.000000000000	698.504777227707	0.000000000000	0.000000000000	0.000000000000	0.771999347779	0.000000000000	0.000031725913	5.271805830324	0.000000000000	12.259218319597	0.000000000000	0.000000000000	0.000000000000	0.000000000000	0.000000000000	0.000000000000	0.000000000000	0.000000000000	0.000000000000	0.000000000000	0.000000000000	0.000000000000
0.012600000000	0.000000000000	0.000000000000	0.000000000000	0.000000000000	0.000000000000	0.000000000000	0.000000000000	0.000000000000	0.000000000000	0.285124253673	0.000000000000	0.000029069602	157.588945040118	0.000000000000	698.484604765662	0.000000000000	0.000000000000	0.000000000000	0.772097903474	0.000000000000	0.000032720762	5.082983296428	0.000000000000	13.203187239313	0.000000000000	0.000000000000	0.000000000000	0.000000000000	0.000000000000	0.000000000000	0.000000000000	0.000000000000	0.000000000000	0.000000000000	0.000000000000	0.000000000000
0.012900000000	0.000000000000	0.000000000000	0.000000000000	0.000000000000	0.000000000000	0.000000000000	0.000000000000	0.000000000000	0.000000000000	0.285171497526	0.000000000000	0.000029959926	158.193842491568	0.000000000000	698.476567851611	0.000000000000	0.000000000000	0.000000000000	0.772196291200	0.000000000000	0.000033710512	4.872259238893	0.000000000000	14.269091364554	0.000000000000	0.000000000000	0.000000000000	0.000000000000	0.000000000000	0.000000000000	0.000000000000	0.000000000000	0.000000000000	0.000000000000	0.000000000000	0.000000000000
0.013200000000	0.000000000000	0.000000000000	0.000000000000	0.000000000000	0.000000000000	0.000000000000	0.000000000000	0.000000000000	0.000000000000	0.285218920039	0.000000000000	0.000030845555	158.778530680792	0.000000000000	698.479521668839	0.000000000000	0.000000000000	0.000000000000	0.772294510039	0.000000000000	0.000034694660	4.640197311137	0.000000000000	15.454871968681	0.000000000000	0.000000000000	0.000000000000	0.000000000000	0.000000000000	0.000000000000	0.000000000000	0.000000000000	0.000000000000	0.000000000000	0.000000000000	0.000000000000
0.013500000000	0.000000000000	0.000000000000	0.000000000000	0.000000000000	0.000000000000	0.000000000000	0.000000000000	0.000000000000	0.000000000000	0.285266525169	0.000000000000	0.000031726046	159.343608030885	0.000000000000	698.492362863599	0.000000000000	0.000000000000	0.000000000000	0.772392559022	0.000000000000	0.000035672739	4.387352023168	0.000000000000	16.758495132553	0.000000000000	0.000000000000	0.000000000000	0.000000000000	0.000000000000	0.000000000000	0.000000000000	0.000000000000	0.000000000000	0.000000000000	0.000000000000	0.000000000000
0.013800000000	0.000000000000	0.000000000000	0.000000000000	0.000000000000	0.000000000000	0.000000000000	0.000000000000	0.000000000000	0.000000000000	0.285314316783	0.000000000000	0.000032600985	159.889647761936	0.000000000000	698.514027470565	0.000000000000	0.000000000000	0.000000000000	0.772490437129	0.000000000000	0.000036644316	4.114268640930	0.000000000000	18.177952568022	0.000000000000	0.000000000000	0.000000000000	0.000000000000	0.000000000000	0.000000000000	0.000000000000	0.000000000000	0.000000000000	0.000000000000	0.000000000000	0.000000000000
0.014100000000	0.000000000000	0.000000000000	0.000000000000	0.000000000000	0.000000000000	0.000000000000	0.000000000000	0.000000000000	0.000000000000	0.285362298669	0.000000000000	0.000033469991	160.417199254608	0.000000000000	698.543488954068	0.000000000000	0.000000000000	0.000000000000	0.772588143290	0.000000000000	0.000037608990	3.821483105519	0.000000000000	19.711262367857	0.000000000000	0.000000000000	0.000000000000	0.000000000000	0.000000000000	0.000000000000	0.000000000000	0.000000000000	0.000000000000	0.000000000000	0.000000000000	0.000000000000
0.014400000000	0.000000000000	0.000000000000	0.000000000000	0.000000000000	0.000000000000	0.000000000000	0.000000000000	0.000000000000	0.000000000000	0.285410474532	0.000000000000	0.000034332710	160.926789325520	0.000000000000	698.579756378770	0.000000000000	0.000000000000	0.000000000000	0.772685676382	0.000000000000	0.000038566392	3.509521970984	0.000000000000	21.356469687463	0.000000000000	0.000000000000	0.000000000000	0.000000000000	0.000000000000	0.000000000000	0.000000000000	0.000000000000	0.000000000000	0.000000000000	0.000000000000	0.000000000000
0.014700000000	0.000000000000	0.000000000000	0.000000000000	0.000000000000	0.000000000000	0.000000000000	0.000000000000	0.000000000000	0.000000000000	0.285458848003	0.000000000000	0.000035188818	161.418923409982	0.000000000000	698.621872715661	0.000000000000	0.000000000000	0.000000000000	0.772783035233	0.000000000000	0.000039516181	3.178902359557	0.000000000000	23.111647362314	0.000000000000	0.000000000000	0.000000000000	0.000000000000	0.000000000000	0.000000000000	0.000000000000	0.000000000000	0.000000000000	0.000000000000	0.000000000000	0.000000000000
0.015000000000	0.000000000000	0.000000000000	0.000000000000	0.000000000000	0.000000000000	0.000000000000	0.000000000000	0.000000000000	0.000000000000	0.285507422637	0.000000000000	0.000036038016	161.894086651866	0.000000000000	698.668913283390	0.000000000000	0.000000000000	0.000000000000	0.772880218621	0.000000000000	0.000040458046	2.830131933226	0.000000000000	24.974896464983	0.000000000000	0.000000000000	0.000000000000	0.000000000000	0.000000000000	0.000000000000	0.000000000000	0.000000000000	0.000000000000	0.000000000000	0.000000000000	0.000000000000
0.015300000000	0.000000000000	0.000000000000	0.000000000000	0.000000000000	0.000000000000	0.000000000000	0.000000000000	0.000000000000	0.000000000000	0.285556201919	0.000000000000	0.000036880031	162.352744903410	0.000000000000	698.719984320664	0.000000000000	0.000000000000	0.000000000000	0.772977225272	0.000000000000	0.000041391706	2.463708880643	0.000000000000	26.944346804369	0.000000000000	0.000000000000	0.000000000000	0.000000000000	0.000000000000	0.000000000000	0.000000000000	0.000000000000	0.000000000000	0.000000000000	0.000000000000	0.000000000000
0.015600000000	0.000000000000	0.000000000000	0.000000000000	0.000000000000	0.000000000000	0.000000000000	0.000000000000	0.000000000000	0.000000000000	0.285605189266	0.000000000000	0.000037714615	162.795345639956	0.000000000000	698.774221682329	0.000000000000	0.000000000000	0.000000000000	0.773074053863	0.000000000000	0.000042316903	2.080121918407	0.000000000000	29.018157369933	0.000000000000	0.000000000000	0.000000000000	0.000000000000	0.000000000000	0.000000000000	0.000000000000	0.000000000000	0.000000000000	0.000000000000	0.000000000000	0.000000000000
0.015900000000	0.000000000000	0.000000000000	0.000000000000	0.000000000000	0.000000000000	0.000000000000	0.000000000000	0.000000000000	0.000000000000	0.285654388028	0.000000000000	0.000038541546	163.222318795949	0.000000000000	698.830789649906	0.000000000000	0.000000000000	0.000000000000	0.773170703019	0.000000000000	0.000043233406	1.679850305830	0.000000000000	31.194516723102	0.000000000000	0.000000000000	0.000000000000	0.000000000000	0.000000000000	0.000000000000	0.000000000000	0.000000000000	0.000000000000	0.000000000000	0.000000000000	0.000000000000
0.016200000000	0.000000000000	0.000000000000	0.000000000000	0.000000000000	0.000000000000	0.000000000000	0.000000000000	0.000000000000	0.000000000000	0.285703801492	0.000000000000	0.000039360621	163.634077529289	0.000000000000	698.888879846263	0.000000000000	0.000000000000	0.000000000000	0.773267171317	0.000000000000	0.000044141008	1.263363872319	0.000000000000	33.471643337644	0.000000000000	0.000000000000	0.000000000000	0.000000000000	0.000000000000	0.000000000000	0.000000000000	0.000000000000	0.000000000000	0.000000000000	0.000000000000	0.000000000000
0.016500000000	0.000000000000	0.000000000000	0.000000000000	0.000000000000	0.000000000000	0.000000000000	0.000000000000	0.000000000000	0.000000000000	0.285753432883	0.000000000000	0.000040171663	164.031018921480	0.000000000000	698.947710243612	0.000000000000	0.000000000000	0.000000000000	0.773363457284	0.000000000000	0.000045039528	0.831123056566	0.000000000000	35.847785891104	0.000000000000	0.000000000000	0.000000000000	0.000000000000	0.000000000000	0.000000000000	0.000000000000	0.000000000000	0.000000000000	0.000000000000	0.000000000000	0.000000000000
0.016800000000	0.000000000000	0.000000000000	0.000000000000	0.000000000000	0.000000000000	0.000000000000	0.000000000000	0.000000000000	0.000000000000	0.285803285370	0.000000000000	0.000040974512	164.413524620900	0.000000000000	699.006524254217	0.000000000000	-0.000000000000	0.000000000000	0.773459559400	0.000000000000	0.000045928804	0.383578956743	0.000000000000	38.321223509039	0.000000000000	0.000000000000	0.000000000000	0.000000000000	0.000000000000	0.000000000000	0.000000000000	0.000000000000	0.000000000000	0.000000000000	0.000000000000	0.000000000000
0.017100000000	0.000000000000	0.000000000000	0.000000000000	0.000000000000	0.000000000000	0.000000000000	0.000000000000	0.000000000000	0.000000000000	0.285853362062	0.000000000000	0.000041769033	164.781961436297	0.000000000000	699.064589893488	0.000000000000	0.000000000000	0.000000000000	0.773555476092	0.000000000000	0.000046808698	-0.078826609034	0.000000000000	40.890265963648	0.000000000000	0.000000000000	0.000000000000	0.000000000000	0.000000000000	0.000000000000	0.000000000000	0.000000000000	0.000000000000	0.000000000000	0.000000000000	0.000000000000
0.017400000000	0.000000000000	0.000000000000	0.000000000000	0.000000000000	0.000000000000	0.000000000000	0.000000000000	0.000000000000	0.000000000000	0.285903666016	0.000000000000	0.000042555105	165.136681887087	0.000000000000	699.121199005913	0.000000000000	0.000000000000	0.000000000000	0.773651205744	0.000000000000	0.000047679093	-0.555661032715	0.000000000000	43.553253828733	0.000000000000	-0.000000000000	0.000000000000	0.000000000000	0.000000000000	0.000000000000	0.000000000000	0.000000000000	0.000000000000	0.000000000000	0.000000000000	0.000000000000
0.017700000000	0.000000000000	0.000000000000	0.000000000000	0.000000000000	0.000000000000	0.000000000000	0.000000000000	0.000000000000	0.000000000000	0.285954200234	0.000000000000	0.000043332630	165.478024716514	0.000000000000	699.175666545023	0.000000000000	0.000000000000	0.000000000000	0.773746746689	0.000000000000	0.000048539891	-1.046500837500	0.000000000000	46.308558592566	0.000000000000	0.000000000000	0.000000000000	0.000000000000	0.000000000000	0.000000000000	0.000000000000	0.000000000000	0.000000000000	0.000000000000	0.000000000000	0.000000000000
0.018000000000	0.000000000000	0.000000000000	0.000000000000	0.000000000000	0.000000000000	0.000000000000	0.000000000000	0.000000000000	0.000000000000	0.286004967670	0.000000000000	0.000044101524	165.806315373053	0.000000000000	699.227329899535	0.000000000000	-0.000000000000	0.000000000000	0.773842097212	0.000000000000	0.000049391013	-1.550931590861	0.000000000000	49.154582730545	0.000000000000	-0.000000000000	0.000000000000	0.000000000000	0.000000000000	0.000000000000	0.000000000000	0.000000000000	0.000000000000	0.000000000000	0.000000000000	0.000000000000
0.018300000000	0.000000000000	0.000000000000	0.000000000000	0.000000000000	0.000000000000	0.000000000000	0.000000000000	0.000000000000	0.000000000000	0.286055971227	0.000000000000	0.000044861722	166.121866464831	0.000000000000	699.275548258720	0.000000000000	0.000000000000	0.000000000000	0.773937255555	0.000000000000	0.000050232401	-2.068547810079	0.000000000000	52.089759739339	0.000000000000	-0.000000000000	0.000000000000	0.000000000000	0.000000000000	0.000000000000	0.000000000000	0.000000000000	0.000000000000	0.000000000000	0.000000000000	0.000000000000
0.018600000000	0.000000000000	0.000000000000	0.000000000000	0.000000000000	0.000000000000	0.000000000000	0.000000000000	0.000000000000	0.000000000000	0.286107213764	0.000000000000	0.000045613175	166.424978191193	0.000000000000	699.319702010957	0.000000000000	0.000000000000	0.000000000000	0.774032219908	0.000000000000	0.000051064011	-2.598952860899	0.000000000000	55.112554134385	0.000000000000	0.000000000000	0.000000000000	0.000000000000	0.000000000000	0.000000000000	0.000000000000	0.000000000000	0.000000000000	0.000000000000	0.000000000000	0.000000000000
0.018900000000	0.000000000000	0.000000000000	0.000000000000	0.000000000000	0.000000000000	0.000000000000	0.000000000000	0.000000000000	0.000000000000	0.286158698091	0.000000000000	0.000046355849	166.715938754904	0.000000000000	699.359192170314	0.000000000000	0.000000000000	0.000000000000	0.774126988421	0.000000000000	0.000051885819	-3.141758849931	0.000000000000	58.221461412562	0.000000000000	-0.000000000000	0.000000000000	0.000000000000	0.000000000000	0.000000000000	0.000000000000	0.000000000000	0.000000000000	0.000000000000	0.000000000000	0.000000000000
0.019200000000	0.000000000000	0.000000000000	0.000000000000	0.000000000000	0.000000000000	0.000000000000	0.000000000000	0.000000000000	0.000000000000	0.286210426978	0.000000000000	0.000047089722	166.995024757963	0.000000000000	699.393439826827	0.000000000000	-0.000000000000	0.000000000000	0.774221559193	0.000000000000	0.000052697816	-3.696586511365	0.000000000000	61.415007981852	0.000000000000	-0.000000000000	0.000000000000	0.000000000000	0.000000000000	0.000000000000	0.000000000000	0.000000000000	0.000000000000	0.000000000000	0.000000000000	0.000000000000
0.019500000000	0.000000000000	0.000000000000	0.000000000000	0.000000000000	0.000000000000	0.000000000000	0.000000000000	0.000000000000	0.000000000000	0.286262403152	0.000000000000	0.000047814790	167.262501583439	0.000000000000	699.421885616862	0.000000000000	0.000000000000	0.000000000000	0.774315930282	0.000000000000	0.000053500010	-4.263065088562	0.000000000000	64.691751060062	0.000000000000	-0.000000000000	0.000000000000	0.000000000000	0.000000000000	0.000000000000	0.000000000000	0.000000000000	0.000000000000	0.000000000000	0.000000000000	0.000000000000
0.019800000000	0.000000000000	0.000000000000	0.000000000000	0.000000000000	0.000000000000	0.000000000000	0.000000000000	0.000000000000	0.000000000000	0.286314629298	0.000000000000	0.000048531058	167.518623765301	0.000000000000	699.443989210644	0.000000000000	0.000000000000	0.000000000000	0.774410099698	0.000000000000	0.000054292422	-4.840832211063	0.000000000000	68.050278544057	0.000000000000	0.000000000000	0.000000000000	0.000000000000	0.000000000000	0.000000000000	0.000000000000	0.000000000000	0.000000000000	0.000000000000	0.000000000000	0.000000000000
0.020100000000	0.000000000000	0.000000000000	0.000000000000	0.000000000000	0.000000000000	0.000000000000	0.000000000000	0.000000000000	0.000000000000	0.286367108065	0.000000000000	0.000049238547	167.763635347818	0.000000000000	699.459228814587	0.000000000000	0.000000000000	0.000000000000	0.774504065410	0.000000000000	0.000055075088	-5.429533767520	0.000000000000	71.489208851878	0.000000000000	-0.000000000000	0.000000000000	0.000000000000	0.000000000000	0.000000000000	0.000000000000	0.000000000000	0.000000000000	0.000000000000	0.000000000000	0.000000000000
0.020400000000	0.000000000000	0.000000000000	0.000000000000	0.000000000000	0.000000000000	0.000000000000	0.000000000000	0.000000000000	0.000000000000	0.286419842061	0.000000000000	0.000049937286	167.997770235715	0.000000000000	699.467100686613	0.000000000000	0.000000000000	0.000000000000	0.774597825340	0.000000000000	0.000055848059	-6.028823775035	0.000000000000	75.007190739180	0.000000000000	-0.000000000000	0.000000000000	0.000000000000	0.000000000000	0.000000000000	0.000000000000	0.000000000000	0.000000000000	0.000000000000	0.000000000000	0.000000000000
0.020700000000	0.000000000000	0.000000000000	0.000000000000	0.000000000000	0.000000000000	0.000000000000	0.000000000000	0.000000000000	0.000000000000	0.286472833861	0.000000000000	0.000050627317	168.221252536027	0.000000000000	699.467118663048	0.000000000000	0.000000000000	0.000000000000	0.774691377369	0.000000000000	0.000056611399	-6.638364245391	0.000000000000	78.602903091962	0.000000000000	-0.000000000000	0.000000000000	0.000000000000	0.000000000000	0.000000000000	0.000000000000	0.000000000000	0.000000000000	0.000000000000	0.000000000000	0.000000000000
0.021000000000	0.000000000000	0.000000000000	0.000000000000	0.000000000000	0.000000000000	0.000000000000	0.000000000000	0.000000000000	0.000000000000	0.286526086003	0.000000000000	0.000051308693	168.434296892283	0.000000000000	699.458813696047	0.000000000000	-0.000000000000	0.000000000000	0.774784719333	0.000000000000	0.000057365184	-7.257825048579	0.000000000000	82.275054697547	0.000000000000	-0.000000000000	0.000000000000	0.000000000000	0.000000000000	0.000000000000	0.000000000000	0.000000000000	0.000000000000	0.000000000000	0.000000000000	0.000000000000
0.021300000000	0.000000000000	0.000000000000	0.000000000000	0.000000000000	0.000000000000	0.000000000000	0.000000000000	0.000000000000	0.000000000000	0.286579600993	0.000000000000	0.000051981474	168.637108811505	0.000000000000	699.441733400834	0.000000000000	-0.000000000000	0.000000000000	0.774877849028	0.000000000000	0.000058109502	-7.886883774095	0.000000000000	86.022383995140	0.000000000000	0.000000000000	0.000000000000	0.000000000000	0.000000000000	0.000000000000	0.000000000000	0.000000000000	0.000000000000	0.000000000000	0.000000000000	0.000000000000
0.021600000000	0.000000000000	0.000000000000	0.000000000000	0.000000000000	0.000000000000	0.000000000000	0.000000000000	0.000000000000	0.000000000000	0.286633381304	0.000000000000	0.000052645732	168.829884984290	0.000000000000	699.415441612236	0.000000000000	-0.000000000000	0.000000000000	0.774970764205	0.000000000000	0.000058844453	-8.525225590322	0.000000000000	89.843658808278	0.000000000000	0.000000000000	0.000000000000	0.000000000000	0.000000000000	0.000000000000	0.000000000000	0.000000000000	0.000000000000	0.000000000000	0.000000000000	0.000000000000
0.021900000000	0.000000000000	0.000000000000	0.000000000000	0.000000000000	0.000000000000	0.000000000000	0.000000000000	0.000000000000	0.000000000000	0.286687429376	0.000000000000	0.000053301545	169.012813598155	0.000000000000	699.379517950232	0.000000000000	0.000000000000	0.000000000000	0.775063462576	0.000000000000	0.000059570148	-9.172543102467	0.000000000000	93.737676060116	0.000000000000	-0.000000000000	0.000000000000	0.000000000000	0.000000000000	0.000000000000	0.000000000000	0.000000000000	0.000000000000	0.000000000000	0.000000000000	0.000000000000
0.022200000000	0.000000000000	0.000000000000	0.000000000000	0.000000000000	0.000000000000	0.000000000000	0.000000000000	0.000000000000	0.000000000000	0.286741747620	0.000000000000	0.000053949001	169.186074644190	0.000000000000	699.333557394351	0.000000000000	0.000000000000	0.000000000000	0.775155941808	0.000000000000	0.000060286710	-9.828536209311	0.000000000000	97.703261473886	0.000000000000	-0.000000000000	0.000000000000	0.000000000000	0.000000000000	0.000000000000	0.000000000000	0.000000000000	0.000000000000	0.000000000000	0.000000000000	0.000000000000
0.022500000000	0.000000000000	0.000000000000	0.000000000000	0.000000000000	0.000000000000	0.000000000000	0.000000000000	0.000000000000	0.000000000000	0.286796338419	0.000000000000	0.000054588194	169.349840217034	0.000000000000	699.277169866852	0.000000000000	-0.000000000000	0.000000000000	0.775248199531	0.000000000000	0.000060994271	-10.492911959161	0.000000000000	101.739269259386	0.000000000000	-0.000000000000	0.000000000000	0.000000000000	0.000000000000	0.000000000000	0.000000000000	0.000000000000	0.000000000000	0.000000000000	0.000000000000	0.000000000000
0.022800000000	0.000000000000	0.000000000000	0.000000000000	0.000000000000	0.000000000000	0.000000000000	0.000000000000	0.000000000000	0.000000000000	0.286851204125	0.000000000000	0.000055219225	169.504274808078	0.000000000000	699.209979824754	0.000000000000	0.000000000000	0.000000000000	0.775340233330	0.000000000000	0.000061692973	-11.165384405284	0.000000000000	105.844581787564	0.000000000000	-0.000000000000	0.000000000000	0.000000000000	0.000000000000	0.000000000000	0.000000000000	0.000000000000	0.000000000000	0.000000000000	0.000000000000	0.000000000000
0.023100000000	0.000000000000	0.000000000000	0.000000000000	0.000000000000	0.000000000000	0.000000000000	0.000000000000	0.000000000000	0.000000000000	0.286906347066	0.000000000000	0.000055842201	169.649535591842	0.000000000000	699.131625860765	0.000000000000	0.000000000000	0.000000000000	0.775432040753	0.000000000000	0.000062382967	-11.845674461117	0.000000000000	110.018109254160	0.000000000000	0.000000000000	0.000000000000	0.000000000000	0.000000000000	0.000000000000	0.000000000000	0.000000000000	0.000000000000	0.000000000000	0.000000000000	0.000000000000
0.023400000000	0.000000000000	0.000000000000	0.000000000000	0.000000000000	0.000000000000	0.000000000000	0.000000000000	0.000000000000	0.000000000000	0.286961769540	0.000000000000	0.000056457235	169.785772705391	0.000000000000	699.041760313225	0.000000000000	0.000000000000	0.000000000000	0.775523619306	0.000000000000	0.000063064414	-12.533509755506	0.000000000000	114.258789334059	0.000000000000	0.000000000000	0.000000000000	0.000000000000	0.000000000000	0.000000000000	0.000000000000	0.000000000000	0.000000000000	0.000000000000	0.000000000000	0.000000000000
0.023700000000	0.000000000000	0.000000000000	0.000000000000	0.000000000000	0.000000000000	0.000000000000	0.000000000000	0.000000000000	0.000000000000	0.287017473822	0.000000000000	0.000057064446	169.913129520675	0.000000000000	698.940048885199	0.000000000000	0.000000000000	0.000000000000	0.775614966455	0.000000000000	0.000063737482	-13.228624488232	0.000000000000	118.565586827493	0.000000000000	-0.000000000000	0.000000000000	0.000000000000	0.000000000000	0.000000000000	0.000000000000	0.000000000000	0.000000000000	0.000000000000	0.000000000000	0.000000000000
0.024000000000	0.000000000000	0.000000000000	0.000000000000	0.000000000000	0.000000000000	0.000000000000	0.000000000000	0.000000000000	0.000000000000	0.287073462161	0.000000000000	0.000057663957	170.031742909728	0.000000000000	698.826170272768	0.000000000000	0.000000000000	0.000000000000	0.775706079628	0.000000000000	0.000064402350	-13.930759286052	0.000000000000	122.937493299264	0.000000000000	-0.000000000000	0.000000000000	0.000000000000	0.000000000000	0.000000000000	0.000000000000	0.000000000000	0.000000000000	0.000000000000	0.000000000000	0.000000000000
0.024300000000	0.000000000000	0.000000000000	0.000000000000	0.000000000000	0.000000000000	0.000000000000	0.000000000000	0.000000000000	0.000000000000	0.287129736782	0.000000000000	0.000058255896	170.141743502559	0.000000000000	698.699815802723	0.000000000000	-0.000000000000	0.000000000000	0.775796956211	0.000000000000	0.000065059202	-14.639661059447	0.000000000000	127.373526712253	0.000000000000	-0.000000000000	0.000000000000	0.000000000000	0.000000000000	0.000000000000	0.000000000000	0.000000000000	0.000000000000	0.000000000000	0.000000000000	0.000000000000
0.024600000000	0.000000000000	0.000000000000	0.000000000000	0.000000000000	0.000000000000	0.000000000000	0.000000000000	0.000000000000	0.000000000000	0.287186299887	0.000000000000	0.000058840392	170.243255937718	0.000000000000	698.560689079635	0.000000000000	0.000000000000	0.000000000000	0.775887593553	0.000000000000	0.000065708231	-15.355082860281	0.000000000000	131.872731056179	0.000000000000	0.000000000000	0.000000000000	0.000000000000	0.000000000000	0.000000000000	0.000000000000	0.000000000000	0.000000000000	0.000000000000	0.000000000000	0.000000000000
0.024900000000	0.000000000000	0.000000000000	0.000000000000	0.000000000000	0.000000000000	0.000000000000	0.000000000000	0.000000000000	0.000000000000	0.287243153656	0.000000000000	0.000059417582	170.336399105453	0.000000000000	698.408505642421	0.000000000000	0.000000000000	0.000000000000	0.775977988963	0.000000000000	0.000066349638	-16.076783740532	0.000000000000	136.434175972673	0.000000000000	0.000000000000	0.000000000000	0.000000000000	0.000000000000	0.000000000000	0.000000000000	0.000000000000	0.000000000000	0.000000000000	0.000000000000	0.000000000000
0.025200000000	0.000000000000	0.000000000000	0.000000000000	0.000000000000	0.000000000000	0.000000000000	0.000000000000	0.000000000000	0.000000000000	0.287300300245	0.000000000000	0.000059987603	170.421286383424	0.000000000000	698.242992630373	0.000000000000	0.000000000000	0.000000000000	0.776068139711	0.000000000000	0.000066983628	-16.804528612267	0.000000000000	141.056956377494	0.000000000000	-0.000000000000	0.000000000000	0.000000000000	0.000000000000	0.000000000000	0.000000000000	0.000000000000	0.000000000000	0.000000000000	0.000000000000	0.000000000000
0.025500000000	0.000000000000	0.000000000000	0.000000000000	0.000000000000	0.000000000000	0.000000000000	0.000000000000	0.000000000000	0.000000000000	0.287357741791	0.000000000000	0.000060550596	170.498025864969	0.000000000000	698.063888458689	0.000000000000	0.000000000000	0.000000000000	0.776158043028	0.000000000000	0.000067610416	-17.538088108980	0.000000000000	145.740192080933	0.000000000000	0.000000000000	0.000000000000	0.000000000000	0.000000000000	0.000000000000	0.000000000000	0.000000000000	0.000000000000	0.000000000000	0.000000000000	0.000000000000
0.025800000000	0.000000000000	0.000000000000	0.000000000000	0.000000000000	0.000000000000	0.000000000000	0.000000000000	0.000000000000	0.000000000000	0.287415480409	0.000000000000	0.000061106702	170.566720579932	0.000000000000	697.870942503417	0.000000000000	0.000000000000	0.000000000000	0.776247696109	0.000000000000	0.000068230222	-18.277238448445	0.000000000000	150.483027406900	0.000000000000	0.000000000000	0.000000000000	0.000000000000	0.000000000000	0.000000000000	0.000000000000	0.000000000000	0.000000000000	0.000000000000	0.000000000000	0.000000000000
0.026100000000	0.000000000000	0.000000000000	0.000000000000	0.000000000000	0.000000000000	0.000000000000	0.000000000000	0.000000000000	0.000000000000	0.287473518194	0.000000000000	0.000061656066	170.627468708087	0.000000000000	697.663914795766	0.000000000000	0.000000000000	0.000000000000	0.776337096106	0.000000000000	0.000068843271	-19.021761297158	0.000000000000	155.284630811838	0.000000000000	-0.000000000000	0.000000000000	0.000000000000	0.000000000000	0.000000000000	0.000000000000	0.000000000000	0.000000000000	0.000000000000	0.000000000000	0.000000000000
0.026400000000	0.000000000000	0.000000000000	0.000000000000	0.000000000000	0.000000000000	0.000000000000	0.000000000000	0.000000000000	0.000000000000	0.287531857222	0.000000000000	0.000062198835	170.680363785230	0.000000000000	697.442575725637	0.000000000000	0.000000000000	0.000000000000	0.776426240136	0.000000000000	0.000069449795	-19.771443636512	0.000000000000	160.144194503641	0.000000000000	0.000000000000	0.000000000000	0.000000000000	0.000000000000	0.000000000000	0.000000000000	0.000000000000	0.000000000000	0.000000000000	0.000000000000	0.000000000000
0.026700000000	0.000000000000	0.000000000000	0.000000000000	0.000000000000	0.000000000000	0.000000000000	0.000000000000	0.000000000000	0.000000000000	0.287590499548	0.000000000000	0.000062735154	170.725494901999	0.000000000000	697.206705754309	0.000000000000	-0.000000000000	0.000000000000	0.776515125277	0.000000000000	0.000070050031	-20.526077630744	0.000000000000	165.060934061560	0.000000000000	0.000000000000	0.000000000000	0.000000000000	0.000000000000	0.000000000000	0.000000000000	0.000000000000	0.000000000000	0.000000000000	0.000000000000	0.000000000000
0.027000000000	0.000000000000	0.000000000000	0.000000000000	0.000000000000	0.000000000000	0.000000000000	0.000000000000	0.000000000000	0.000000000000	0.287649447211	0.000000000000	0.000063265173	170.762946895548	0.000000000000	696.956095136023	0.000000000000	-0.000000000000	0.000000000000	0.776603748567	0.000000000000	0.000070644223	-21.285460496751	0.000000000000	170.034088057493	0.000000000000	0.000000000000	0.000000000000	0.000000000000	0.000000000000	0.000000000000	0.000000000000	0.000000000000	0.000000000000	0.000000000000	0.000000000000	0.000000000000
0.027300000000	0.000000000000	0.000000000000	0.000000000000	0.000000000000	0.000000000000	0.000000000000	0.000000000000	0.000000000000	0.000000000000	0.287708702230	0.000000000000	0.000063789040	170.792800534162	0.000000000000	696.690543648371	0.000000000000	-0.000000000000	0.000000000000	0.776692107008	0.000000000000	0.000071232617	-22.049394375835	0.000000000000	175.062917678967	0.000000000000	-0.000000000000	0.000000000000	0.000000000000	0.000000000000	0.000000000000	0.000000000000	0.000000000000	0.000000000000	0.000000000000	0.000000000000	0.000000000000
0.027600000000	0.000000000000	0.000000000000	0.000000000000	0.000000000000	0.000000000000	0.000000000000	0.000000000000	0.000000000000	0.000000000000	0.287768266606	0.000000000000	0.000064306902	170.815132694972	0.000000000000	696.409860331234	0.000000000000	0.000000000000	0.000000000000	0.776780197562	0.000000000000	0.000071815466	-22.817686207398	0.000000000000	180.146706354613	0.000000000000	0.000000000000	0.000000000000	0.000000000000	0.000000000000	0.000000000000	0.000000000000	0.000000000000	0.000000000000	0.000000000000	0.000000000000	0.000000000000
0.027900000000	0.000000000000	0.000000000000	0.000000000000	0.000000000000	0.000000000000	0.000000000000	0.000000000000	0.000000000000	0.000000000000	0.287828142324	0.000000000000	0.000064818909	170.830016534898	0.000000000000	696.113863234053	0.000000000000	-0.000000000000	0.000000000000	0.776868017153	0.000000000000	0.000072393029	-23.590147604667	0.000000000000	185.284759382012	0.000000000000	0.000000000000	0.000000000000	0.000000000000	0.000000000000	0.000000000000	0.000000000000	0.000000000000	0.000000000000	0.000000000000	0.000000000000	0.000000000000
0.028200000000	0.000000000000	0.000000000000	0.000000000000	0.000000000000	0.000000000000	0.000000000000	0.000000000000	0.000000000000	0.000000000000	0.287888331351	0.000000000000	0.000065325208	170.837521654997	0.000000000000	695.802379171211	0.000000000000	-0.000000000000	0.000000000000	0.776955562666	0.000000000000	0.000072965566	-24.366594732437	0.000000000000	190.476403558518	0.000000000000	0.000000000000	0.000000000000	0.000000000000	0.000000000000	0.000000000000	0.000000000000	0.000000000000	0.000000000000	0.000000000000	0.000000000000	0.000000000000
0.028500000000	0.000000000000	0.000000000000	0.000000000000	0.000000000000	0.000000000000	0.000000000000	0.000000000000	0.000000000000	0.000000000000	0.287948835637	0.000000000000	0.000065825948	170.837714258346	0.000000000000	695.475243485273	0.000000000000	0.000000000000	0.000000000000	0.777042830950	0.000000000000	0.000073533344	-25.146848186859	0.000000000000	195.720986815268	0.000000000000	0.000000000000	0.000000000000	0.000000000000	0.000000000000	0.000000000000	0.000000000000	0.000000000000	0.000000000000	0.000000000000	0.000000000000	0.000000000000
0.028800000000	0.000000000000	0.000000000000	0.000000000000	0.000000000000	0.000000000000	0.000000000000	0.000000000000	0.000000000000	0.000000000000	0.288009657117	0.000000000000	0.000066321275	170.830657301689	0.000000000000	695.132299817815	0.000000000000	0.000000000000	0.000000000000	0.777129818811	0.000000000000	0.000074096633	-25.930732877290	0.000000000000	201.017877854325	0.000000000000	0.000000000000	0.000000000000	0.000000000000	0.000000000000	0.000000000000	0.000000000000	0.000000000000	0.000000000000	0.000000000000	0.000000000000	0.000000000000
0.029100000000	0.000000000000	0.000000000000	0.000000000000	0.000000000000	0.000000000000	0.000000000000	0.000000000000	0.000000000000	0.000000000000	0.288070797708	0.000000000000	0.000066811333	170.816410640969	0.000000000000	694.773399887617	0.000000000000	0.000000000000	0.000000000000	0.777216523019	0.000000000000	0.000074655708	-26.718077910188	0.000000000000	206.366465789346	0.000000000000	-0.000000000000	0.000000000000	0.000000000000	0.000000000000	0.000000000000	0.000000000000	0.000000000000	0.000000000000	0.000000000000	0.000000000000	0.000000000000
0.029400000000	0.000000000000	0.000000000000	0.000000000000	0.000000000000	0.000000000000	0.000000000000	0.000000000000	0.000000000000	0.000000000000	0.288132259314	0.000000000000	0.000067296268	170.795031170980	0.000000000000	694.398403275879	0.000000000000	0.000000000000	0.000000000000	0.777302940304	0.000000000000	0.000075210847	-27.508716475048	0.000000000000	211.766159789576	0.000000000000	0.000000000000	0.000000000000	0.000000000000	0.000000000000	0.000000000000	0.000000000000	0.000000000000	0.000000000000	0.000000000000	0.000000000000	0.000000000000
0.029700000000	0.000000000000	0.000000000000	0.000000000000	0.000000000000	0.000000000000	0.000000000000	0.000000000000	0.000000000000	0.000000000000	0.288194043820	0.000000000000	0.000067776222	170.766572959273	0.000000000000	694.007177218255	0.000000000000	-0.000000000000	0.000000000000	0.777389067357	0.000000000000	0.000075762331	-28.302485732347	0.000000000000	217.216388727366	0.000000000000	0.000000000000	0.000000000000	0.000000000000	0.000000000000	0.000000000000	0.000000000000	0.000000000000	0.000000000000	0.000000000000	0.000000000000	0.000000000000
0.030000000000	0.000000000000	0.000000000000	0.000000000000	0.000000000000	0.000000000000	0.000000000000	0.000000000000	0.000000000000	0.000000000000	0.288256153099	0.000000000000	0.000068251335	170.731087374577	0.000000000000	693.599596403434	0.000000000000	0.000000000000	0.000000000000	0.777474900830	0.000000000000	0.000076310447	-29.099226703474	0.000000000000	222.716600828970	0.000000000000	0.000000000000	0.000000000000	0.000000000000	0.000000000000	0.000000000000	0.000000000000	0.000000000000	0.000000000000	0.000000000000	0.000000000000	0.000000000000
0.030300000000	0.000000000000	0.000000000000	0.000000000000	0.000000000000	0.000000000000	0.000000000000	0.000000000000	0.000000000000	0.000000000000	0.288318588815	0.000000000000	0.000068721646	170.686460848569	0.000000000000	693.157016108448	0.000000000000	0.000000000000	0.000000000000	0.777560437340	0.000000000000	0.000076855385	-29.887914546268	0.000000000000	228.192176845712	0.000000000000	-0.000000000000	0.000000000000	0.000000000000	0.000000000000	0.000000000000	0.000000000000	0.000000000000	0.000000000000	0.000000000000	0.000000000000	0.000000000000
0.030600000000	0.000000000000	0.000000000000	0.000000000000	0.000000000000	0.000000000000	0.000000000000	0.000000000000	0.000000000000	0.000000000000	0.288381353183	0.000000000000	0.000069187495	170.630571353905	0.000000000000	692.661631052893	0.000000000000	0.000000000000	0.000000000000	0.777645673516	0.000000000000	0.000077397639	-30.657895027803	0.000000000000	233.569734760506	0.000000000000	-0.000000000000	0.000000000000	0.000000000000	0.000000000000	0.000000000000	0.000000000000	0.000000000000	0.000000000000	0.000000000000	0.000000000000	0.000000000000
0.030900000000	0.000000000000	0.000000000000	0.000000000000	0.000000000000	0.000000000000	0.000000000000	0.000000000000	0.000000000000	0.000000000000	0.288444447812	0.000000000000	0.000069648913	170.563471328441	0.000000000000	692.114592661430	0.000000000000	0.000000000000	0.000000000000	0.777730606045	0.000000000000	0.000077937402	-31.409589577336	0.000000000000	238.850645985436	0.000000000000	-0.000000000000	0.000000000000	0.000000000000	0.000000000000	0.000000000000	0.000000000000	0.000000000000	0.000000000000	0.000000000000	0.000000000000	0.000000000000
0.031200000000	0.000000000000	0.000000000000	0.000000000000	0.000000000000	0.000000000000	0.000000000000	0.000000000000	0.000000000000	0.000000000000	0.288507874466	0.000000000000	0.000070106033	170.485215568563	0.000000000000	691.517027746999	0.000000000000	0.000000000000	0.000000000000	0.777815231679	0.000000000000	0.000078474971	-32.143403668648	0.000000000000	244.036237222443	0.000000000000	-0.000000000000	0.000000000000	0.000000000000	0.000000000000	0.000000000000	0.000000000000	0.000000000000	0.000000000000	0.000000000000	0.000000000000	0.000000000000
0.031500000000	0.000000000000	0.000000000000	0.000000000000	0.000000000000	0.000000000000	0.000000000000	0.000000000000	0.000000000000	0.000000000000	0.288571634881	0.000000000000	0.000070558985	170.395863146980	0.000000000000	690.870043754427	0.000000000000	0.000000000000	0.000000000000	0.777899547231	0.000000000000	0.000079010647	-32.859732686466	0.000000000000	249.127805936014	0.000000000000	-0.000000000000	0.000000000000	0.000000000000	0.000000000000	0.000000000000	0.000000000000	0.000000000000	0.000000000000	0.000000000000	0.000000000000	0.000000000000
0.031800000000	0.000000000000	0.000000000000	0.000000000000	0.000000000000	0.000000000000	0.000000000000	0.000000000000	0.000000000000	0.000000000000	0.288635730756	0.000000000000	0.000071007900	170.295477124495	0.000000000000	690.174729032516	0.000000000000	0.000000000000	0.000000000000	0.777983549574	0.000000000000	0.000079544731	-33.558962225355	0.000000000000	254.126621243792	0.000000000000	-0.000000000000	0.000000000000	0.000000000000	0.000000000000	0.000000000000	0.000000000000	0.000000000000	0.000000000000	0.000000000000	0.000000000000	0.000000000000
0.032100000000	0.000000000000	0.000000000000	0.000000000000	0.000000000000	0.000000000000	0.000000000000	0.000000000000	0.000000000000	0.000000000000	0.288700163759	0.000000000000	0.000071452904	170.184124276433	0.000000000000	689.432153098419	0.000000000000	-0.000000000000	0.000000000000	0.778067235640	0.000000000000	0.000080077528	-34.241468377882	0.000000000000	259.033924769527	0.000000000000	0.000000000000	0.000000000000	0.000000000000	0.000000000000	0.000000000000	0.000000000000	0.000000000000	0.000000000000	0.000000000000	0.000000000000	0.000000000000
0.032400000000	0.000000000000	0.000000000000	0.000000000000	0.000000000000	0.000000000000	0.000000000000	0.000000000000	0.000000000000	0.000000000000	0.288764935523	0.000000000000	0.000071894122	170.061874832816	0.000000000000	688.643366895136	0.000000000000	0.000000000000	0.000000000000	0.778150602419	0.000000000000	0.000080609341	-34.907618012465	0.000000000000	263.850931460367	0.000000000000	-0.000000000000	0.000000000000	0.000000000000	0.000000000000	0.000000000000	0.000000000000	0.000000000000	0.000000000000	0.000000000000	0.000000000000	0.000000000000
0.032700000000	0.000000000000	0.000000000000	0.000000000000	0.000000000000	0.000000000000	0.000000000000	0.000000000000	0.000000000000	0.000000000000	0.288830047650	0.000000000000	0.000072331681	169.928802231415	0.000000000000	687.809403043022	0.000000000000	0.000000000000	0.000000000000	0.778233646957	0.000000000000	0.000081140476	-35.557769041313	0.000000000000	268.578830369997	0.000000000000	-0.000000000000	0.000000000000	0.000000000000	0.000000000000	0.000000000000	0.000000000000	0.000000000000	0.000000000000	0.000000000000	0.000000000000	0.000000000000
0.033000000000	0.000000000000	0.000000000000	0.000000000000	0.000000000000	0.000000000000	0.000000000000	0.000000000000	0.000000000000	0.000000000000	0.288895501709	0.000000000000	0.000072765702	169.784982882873	0.000000000000	686.931276086082	0.000000000000	0.000000000000	0.000000000000	0.778316366353	0.000000000000	0.000081671239	-36.192270678831	0.000000000000	273.218785409264	0.000000000000	0.000000000000	0.000000000000	0.000000000000	0.000000000000	0.000000000000	0.000000000000	0.000000000000	0.000000000000	0.000000000000	0.000000000000	0.000000000000
0.033300000000	0.000000000000	0.000000000000	0.000000000000	0.000000000000	0.000000000000	0.000000000000	0.000000000000	0.000000000000	0.000000000000	0.288961299237	0.000000000000	0.000073196308	169.630495947152	0.000000000000	686.009982733705	0.000000000000	0.000000000000	0.000000000000	0.778398757762	0.000000000000	0.000082201936	-36.811463690856	0.000000000000	277.771936065857	0.000000000000	-0.000000000000	0.000000000000	0.000000000000	0.000000000000	0.000000000000	0.000000000000	0.000000000000	0.000000000000	0.000000000000	0.000000000000	0.000000000000
0.033600000000	0.000000000000	0.000000000000	0.000000000000	0.000000000000	0.000000000000	0.000000000000	0.000000000000	0.000000000000	0.000000000000	0.289027441737	0.000000000000	0.000073623619	169.465423120643	0.000000000000	685.046502098429	0.000000000000	0.000000000000	0.000000000000	0.778480818391	0.000000000000	0.000082732872	-37.415680635066	0.000000000000	282.239398094527	0.000000000000	0.000000000000	0.000000000000	0.000000000000	0.000000000000	0.000000000000	0.000000000000	0.000000000000	0.000000000000	0.000000000000	0.000000000000	0.000000000000
0.033900000000	0.000000000000	0.000000000000	0.000000000000	0.000000000000	0.000000000000	0.000000000000	0.000000000000	0.000000000000	0.000000000000	0.289093930681	0.000000000000	0.000074047757	169.289848433233	0.000000000000	684.041795930374	0.000000000000	-0.000000000000	0.000000000000	0.778562545497	0.000000000000	0.000083264354	-38.005246092866	0.000000000000	286.622264179359	0.000000000000	-0.000000000000	0.000000000000	0.000000000000	0.000000000000	0.000000000000	0.000000000000	0.000000000000	0.000000000000	0.000000000000	0.000000000000	0.000000000000
0.034200000000	0.000000000000	0.000000000000	0.000000000000	0.000000000000	0.000000000000	0.000000000000	0.000000000000	0.000000000000	0.000000000000	0.289160767510	0.000000000000	0.000074468839	169.103858054773	0.000000000000	682.996808848747	0.000000000000	0.000000000000	0.000000000000	0.778643936390	0.000000000000	0.000083796687	-38.580476893100	0.000000000000	290.921604569493	0.000000000000	0.000000000000	0.000000000000	0.000000000000	0.000000000000	0.000000000000	0.000000000000	0.000000000000	0.000000000000	0.000000000000	0.000000000000	0.000000000000
0.034500000000	0.000000000000	0.000000000000	0.000000000000	0.000000000000	0.000000000000	0.000000000000	0.000000000000	0.000000000000	0.000000000000	0.289227953630	0.000000000000	0.000074886985	168.907540110356	0.000000000000	681.912468570922	0.000000000000	0.000000000000	0.000000000000	0.778724988426	0.000000000000	0.000084330174	-39.141682327847	0.000000000000	295.138467689708	0.000000000000	0.000000000000	0.000000000000	0.000000000000	0.000000000000	0.000000000000	0.000000000000	0.000000000000	0.000000000000	0.000000000000	0.000000000000	0.000000000000
0.034800000000	0.000000000000	0.000000000000	0.000000000000	0.000000000000	0.000000000000	0.000000000000	0.000000000000	0.000000000000	0.000000000000	0.289295490418	0.000000000000	0.000075302312	168.700984503840	0.000000000000	680.789686139509	0.000000000000	0.000000000000	0.000000000000	0.778805699013	0.000000000000	0.000084865120	-39.689164360607	0.000000000000	299.273880727333	0.000000000000	-0.000000000000	0.000000000000	0.000000000000	0.000000000000	0.000000000000	0.000000000000	0.000000000000	0.000000000000	0.000000000000	0.000000000000	0.000000000000
0.035100000000	0.000000000000	0.000000000000	0.000000000000	0.000000000000	0.000000000000	0.000000000000	0.000000000000	0.000000000000	0.000000000000	0.289363379219	0.000000000000	0.000075714937	168.484282749129	0.000000000000	679.629356147774	0.000000000000	0.000000000000	0.000000000000	0.778886065604	0.000000000000	0.000085401825	-40.223217827110	0.000000000000	303.328850196975	0.000000000000	0.000000000000	0.000000000000	0.000000000000	0.000000000000	0.000000000000	0.000000000000	0.000000000000	0.000000000000	0.000000000000	0.000000000000	0.000000000000
0.035400000000	0.000000000000	0.000000000000	0.000000000000	0.000000000000	0.000000000000	0.000000000000	0.000000000000	0.000000000000	0.000000000000	0.289431621344	0.000000000000	0.000076124976	168.257527808702	0.000000000000	678.432356963759	0.000000000000	-0.000000000000	0.000000000000	0.778966085700	0.000000000000	0.000085940592	-40.744130629066	0.000000000000	307.304362484234	0.000000000000	0.000000000000	0.000000000000	0.000000000000	0.000000000000	0.000000000000	0.000000000000	0.000000000000	0.000000000000	0.000000000000	0.000000000000	0.000000000000
0.035700000000	0.000000000000	0.000000000000	0.000000000000	0.000000000000	0.000000000000	0.000000000000	0.000000000000	0.000000000000	0.000000000000	0.289500218076	0.000000000000	0.000076532547	168.020813938912	0.000000000000	677.199550953454	0.000000000000	0.000000000000	0.000000000000	0.779045756845	0.000000000000	0.000086481718	-41.252183921013	0.000000000000	311.201384370265	0.000000000000	-0.000000000000	0.000000000000	0.000000000000	0.000000000000	0.000000000000	0.000000000000	0.000000000000	0.000000000000	0.000000000000	0.000000000000	0.000000000000
0.036000000000	0.000000000000	0.000000000000	0.000000000000	0.000000000000	0.000000000000	0.000000000000	0.000000000000	0.000000000000	0.000000000000	0.289569170664	0.000000000000	0.000076937764	167.774236541614	0.000000000000	675.931784703257	0.000000000000	-0.000000000000	0.000000000000	0.779125076632	0.000000000000	0.000087025501	-41.747652290566	0.000000000000	315.020863538346	0.000000000000	0.000000000000	0.000000000000	0.000000000000	0.000000000000	0.000000000000	0.000000000000	0.000000000000	0.000000000000	0.000000000000	0.000000000000	0.000000000000
0.036300000000	0.000000000000	0.000000000000	0.000000000000	0.000000000000	0.000000000000	0.000000000000	0.000000000000	0.000000000000	0.000000000000	0.289638480329	0.000000000000	0.000077340744	167.517892021637	0.000000000000	674.629889242106	0.000000000000	0.000000000000	0.000000000000	0.779204042695	0.000000000000	0.000087572237	-42.230803932247	0.000000000000	318.763729064267	0.000000000000	0.000000000000	0.000000000000	0.000000000000	0.000000000000	0.000000000000	0.000000000000	0.000000000000	0.000000000000	0.000000000000	0.000000000000	0.000000000000
0.036600000000	0.000000000000	0.000000000000	0.000000000000	0.000000000000	0.000000000000	0.000000000000	0.000000000000	0.000000000000	0.000000000000	0.289708148258	0.000000000000	0.000077741602	167.251877649712	0.000000000000	673.294680263450	0.000000000000	-0.000000000000	0.000000000000	0.779282652713	0.000000000000	0.000088122218	-42.701900815131	0.000000000000	322.430891891929	0.000000000000	-0.000000000000	0.000000000000	0.000000000000	0.000000000000	0.000000000000	0.000000000000	0.000000000000	0.000000000000	0.000000000000	0.000000000000	0.000000000000
0.036900000000	0.000000000000	0.000000000000	0.000000000000	0.000000000000	0.000000000000	0.000000000000	0.000000000000	0.000000000000	0.000000000000	0.289778175609	0.000000000000	0.000078140453	166.976291430362	0.000000000000	671.926958347439	0.000000000000	-0.000000000000	0.000000000000	0.779360904405	0.000000000000	0.000088675736	-43.161198844458	0.000000000000	326.023245296193	0.000000000000	-0.000000000000	0.000000000000	0.000000000000	0.000000000000	0.000000000000	0.000000000000	0.000000000000	0.000000000000	0.000000000000	0.000000000000	0.000000000000
0.037200000000	0.000000000000	0.000000000000	0.000000000000	0.000000000000	0.000000000000	0.000000000000	0.000000000000	0.000000000000	0.000000000000	0.289848563510	0.000000000000	0.000078537414	166.691231974372	0.000000000000	670.527509183495	0.000000000000	-0.000000000000	0.000000000000	0.779438795536	0.000000000000	0.000089233080	-43.608948017467	0.000000000000	329.541665334448	0.000000000000	-0.000000000000	0.000000000000	0.000000000000	0.000000000000	0.000000000000	0.000000000000	0.000000000000	0.000000000000	0.000000000000	0.000000000000	0.000000000000
0.037500000000	0.000000000000	0.000000000000	0.000000000000	0.000000000000	0.000000000000	0.000000000000	0.000000000000	0.000000000000	0.000000000000	0.289919313057	0.000000000000	0.000078932599	166.396798375372	0.000000000000	669.097103793615	0.000000000000	0.000000000000	0.000000000000	0.779516323908	0.000000000000	0.000089794534	-44.045392573565	0.000000000000	332.987011289135	0.000000000000	0.000000000000	0.000000000000	0.000000000000	0.000000000000	0.000000000000	0.000000000000	0.000000000000	0.000000000000	0.000000000000	0.000000000000	0.000000000000
0.037800000000	0.000000000000	0.000000000000	0.000000000000	0.000000000000	0.000000000000	0.000000000000	0.000000000000	0.000000000000	0.000000000000	0.289990425316	0.000000000000	0.000079326124	166.093090090103	0.000000000000	667.636498756618	0.000000000000	0.000000000000	0.000000000000	0.779593487368	0.000000000000	0.000090360384	-44.470771139026	0.000000000000	336.360126103147	0.000000000000	0.000000000000	0.000000000000	0.000000000000	0.000000000000	0.000000000000	0.000000000000	0.000000000000	0.000000000000	0.000000000000	0.000000000000	0.000000000000
0.038100000000	0.000000000000	0.000000000000	0.000000000000	0.000000000000	0.000000000000	0.000000000000	0.000000000000	0.000000000000	0.000000000000	0.290061901323	0.000000000000	0.000079718105	165.780206821922	0.000000000000	666.146436433672	0.000000000000	0.000000000000	0.000000000000	0.779670283800	0.000000000000	0.000090930908	-44.885316866377	0.000000000000	339.661836810368	0.000000000000	-0.000000000000	0.000000000000	0.000000000000	0.000000000000	0.000000000000	0.000000000000	0.000000000000	0.000000000000	0.000000000000	0.000000000000	0.000000000000
0.038400000000	0.000000000000	0.000000000000	0.000000000000	0.000000000000	0.000000000000	0.000000000000	0.000000000000	0.000000000000	0.000000000000	0.290133742084	0.000000000000	0.000080108657	165.458248407072	0.000000000000	664.627645195340	0.000000000000	0.000000000000	0.000000000000	0.779746711129	0.000000000000	0.000091506386	-45.289257568590	0.000000000000	342.892954963883	0.000000000000	-0.000000000000	0.000000000000	0.000000000000	0.000000000000	0.000000000000	0.000000000000	0.000000000000	0.000000000000	0.000000000000	0.000000000000	0.000000000000
0.038700000000	0.000000000000	0.000000000000	0.000000000000	0.000000000000	0.000000000000	0.000000000000	0.000000000000	0.000000000000	0.000000000000	0.290205948575	0.000000000000	0.000080497898	165.127314703256	0.000000000000	663.080839650511	0.000000000000	0.000000000000	0.000000000000	0.779822767318	0.000000000000	0.000092087092	-45.682815848245	0.000000000000	346.054277064214	0.000000000000	0.000000000000	0.000000000000	0.000000000000	0.000000000000	0.000000000000	0.000000000000	0.000000000000	0.000000000000	0.000000000000	0.000000000000	0.000000000000
0.039000000000	0.000000000000	0.000000000000	0.000000000000	0.000000000000	0.000000000000	0.000000000000	0.000000000000	0.000000000000	0.000000000000	0.290278521742	0.000000000000	0.000080885943	164.787505480010	0.000000000000	661.506720877505	0.000000000000	0.000000000000	0.000000000000	0.779898450371	0.000000000000	0.000092673298	-46.066209221721	0.000000000000	349.146584990857	0.000000000000	-0.000000000000	0.000000000000	0.000000000000	0.000000000000	0.000000000000	0.000000000000	0.000000000000	0.000000000000	0.000000000000	0.000000000000	0.000000000000
0.039300000000	0.000000000000	0.000000000000	0.000000000000	0.000000000000	0.000000000000	0.000000000000	0.000000000000	0.000000000000	0.000000000000	0.290351462499	0.000000000000	0.000081272910	164.438920310374	0.000000000000	659.905976657750	0.000000000000	-0.000000000000	0.000000000000	0.779973758327	0.000000000000	0.000093265273	-46.439650238587	0.000000000000	352.170646439694	0.000000000000	-0.000000000000	0.000000000000	0.000000000000	0.000000000000	0.000000000000	0.000000000000	0.000000000000	0.000000000000	0.000000000000	0.000000000000	0.000000000000
0.039600000000	0.000000000000	0.000000000000	0.000000000000	0.000000000000	0.000000000000	0.000000000000	0.000000000000	0.000000000000	0.000000000000	0.290424771733	0.000000000000	0.000081658916	164.081658463335	0.000000000000	658.279281712341	0.000000000000	0.000000000000	0.000000000000	0.780048689265	0.000000000000	0.000093863281	-46.803346596228	0.000000000000	355.127215369919	0.000000000000	0.000000000000	0.000000000000	0.000000000000	0.000000000000	0.000000000000	0.000000000000	0.000000000000	0.000000000000	0.000000000000	0.000000000000	0.000000000000
0.039900000000	0.000000000000	0.000000000000	0.000000000000	0.000000000000	0.000000000000	0.000000000000	0.000000000000	0.000000000000	0.000000000000	0.290498450300	0.000000000000	0.000082044078	163.715818796474	0.000000000000	656.627297941943	0.000000000000	-0.000000000000	0.000000000000	0.780123241302	0.000000000000	0.000094467586	-47.157501249795	0.000000000000	358.017032463932	0.000000000000	0.000000000000	0.000000000000	0.000000000000	0.000000000000	0.000000000000	0.000000000000	0.000000000000	0.000000000000	0.000000000000	0.000000000000	0.000000000000
0.040200000000	0.000000000000	0.000000000000	0.000000000000	0.000000000000	0.000000000000	0.000000000000	0.000000000000	0.000000000000	0.000000000000	0.290572499024	0.000000000000	0.000082428515	163.341499573094	0.000000000000	654.950674396520	0.000000000000	0.000000000000	0.000000000000	0.780197412592	0.000000000000	0.000095078445	-47.502312516951	0.000000000000	360.840825620295	0.000000000000	-0.000000000000	0.000000000000	0.000000000000	0.000000000000	0.000000000000	0.000000000000	0.000000000000	0.000000000000	0.000000000000	0.000000000000	0.000000000000
0.040500000000	0.000000000000	0.000000000000	0.000000000000	0.000000000000	0.000000000000	0.000000000000	0.000000000000	0.000000000000	0.000000000000	0.290646918702	0.000000000000	0.000082812346	162.958797842718	0.000000000000	653.250045669976	0.000000000000	0.000000000000	0.000000000000	0.780271201324	0.000000000000	0.000095696114	-47.837974175076	0.000000000000	363.599310562439	0.000000000000	0.000000000000	0.000000000000	0.000000000000	0.000000000000	0.000000000000	0.000000000000	0.000000000000	0.000000000000	0.000000000000	0.000000000000	0.000000000000
0.040800000000	0.000000000000	0.000000000000	0.000000000000	0.000000000000	0.000000000000	0.000000000000	0.000000000000	0.000000000000	0.000000000000	0.290721710098	0.000000000000	0.000083195689	162.567809617533	0.000000000000	651.526033215608	0.000000000000	0.000000000000	0.000000000000	0.780344605727	0.000000000000	0.000096320844	-48.164675560267	0.000000000000	366.293191300583	0.000000000000	-0.000000000000	0.000000000000	0.000000000000	0.000000000000	0.000000000000	0.000000000000	0.000000000000	0.000000000000	0.000000000000	0.000000000000	0.000000000000
0.041100000000	0.000000000000	0.000000000000	0.000000000000	0.000000000000	0.000000000000	0.000000000000	0.000000000000	0.000000000000	0.000000000000	0.290796873947	0.000000000000	0.000083578664	162.168630020345	0.000000000000	649.779246555478	0.000000000000	0.000000000000	0.000000000000	0.780417624064	0.000000000000	0.000096952883	-48.482601660959	0.000000000000	368.923160626895	0.000000000000	-0.000000000000	0.000000000000	0.000000000000	0.000000000000	0.000000000000	0.000000000000	0.000000000000	0.000000000000	0.000000000000	0.000000000000	0.000000000000
0.041400000000	0.000000000000	0.000000000000	0.000000000000	0.000000000000	0.000000000000	0.000000000000	0.000000000000	0.000000000000	0.000000000000	0.290872410954	0.000000000000	0.000083961393	161.761353171397	0.000000000000	648.010283547755	0.000000000000	-0.000000000000	0.000000000000	0.780490254636	0.000000000000	0.000097592477	-48.791933204779	0.000000000000	371.489900699250	0.000000000000	0.000000000000	0.000000000000	0.000000000000	0.000000000000	0.000000000000	0.000000000000	0.000000000000	0.000000000000	0.000000000000	0.000000000000	0.000000000000
0.041700000000	0.000000000000	0.000000000000	0.000000000000	0.000000000000	0.000000000000	0.000000000000	0.000000000000	0.000000000000	0.000000000000	0.290948321793	0.000000000000	0.000084343995	161.346072071162	0.000000000000	646.219730653980	0.000000000000	0.000000000000	0.000000000000	0.780562495780	0.000000000000	0.000098239864	-49.092846740717	0.000000000000	373.994083661463	0.000000000000	-0.000000000000	0.000000000000	0.000000000000	0.000000000000	0.000000000000	0.000000000000	0.000000000000	0.000000000000	0.000000000000	0.000000000000	0.000000000000
0.042000000000	0.000000000000	0.000000000000	0.000000000000	0.000000000000	0.000000000000	0.000000000000	0.000000000000	0.000000000000	0.000000000000	0.291024607105	0.000000000000	0.000084726591	160.922878480532	0.000000000000	644.408163211206	0.000000000000	0.000000000000	0.000000000000	0.780634345871	0.000000000000	0.000098895282	-49.385514716431	0.000000000000	376.436372302684	0.000000000000	0.000000000000	0.000000000000	0.000000000000	0.000000000000	0.000000000000	0.000000000000	0.000000000000	0.000000000000	0.000000000000	0.000000000000	0.000000000000
0.042300000000	0.000000000000	0.000000000000	0.000000000000	0.000000000000	0.000000000000	0.000000000000	0.000000000000	0.000000000000	0.000000000000	0.291101267501	0.000000000000	0.000085109304	160.491862798773	0.000000000000	642.576145708209	0.000000000000	0.000000000000	0.000000000000	0.780705803318	0.000000000000	0.000099558965	-49.670105550696	0.000000000000	378.817420756450	0.000000000000	0.000000000000	0.000000000000	0.000000000000	0.000000000000	0.000000000000	0.000000000000	0.000000000000	0.000000000000	0.000000000000	0.000000000000	0.000000000000
0.042600000000	0.000000000000	0.000000000000	0.000000000000	0.000000000000	0.000000000000	0.000000000000	0.000000000000	0.000000000000	0.000000000000	0.291178303560	0.000000000000	0.000085492256	160.053113940100	0.000000000000	640.724232064415	0.000000000000	-0.000000000000	0.000000000000	0.780776866569	0.000000000000	0.000100231140	-49.946783700759	0.000000000000	381.137875238674	0.000000000000	-0.000000000000	0.000000000000	0.000000000000	0.000000000000	0.000000000000	0.000000000000	0.000000000000	0.000000000000	0.000000000000	0.000000000000	0.000000000000
0.042900000000	0.000000000000	0.000000000000	0.000000000000	0.000000000000	0.000000000000	0.000000000000	0.000000000000	0.000000000000	0.000000000000	0.291255715830	0.000000000000	0.000085875569	159.606719210631	0.000000000000	638.852965908857	0.000000000000	0.000000000000	0.000000000000	0.780847534108	0.000000000000	0.000100912033	-50.215709724486	0.000000000000	383.398374819157	0.000000000000	-0.000000000000	0.000000000000	0.000000000000	0.000000000000	0.000000000000	0.000000000000	0.000000000000	0.000000000000	0.000000000000	0.000000000000	0.000000000000
0.043200000000	0.000000000000	0.000000000000	0.000000000000	0.000000000000	0.000000000000	0.000000000000	0.000000000000	0.000000000000	0.000000000000	0.291333504824	0.000000000000	0.000086259367	159.152764188581	0.000000000000	636.962880855281	0.000000000000	0.000000000000	0.000000000000	0.780917804456	0.000000000000	0.000101601865	-50.477040337165	0.000000000000	385.599552216337	0.000000000000	0.000000000000	0.000000000000	0.000000000000	0.000000000000	0.000000000000	0.000000000000	0.000000000000	0.000000000000	0.000000000000	0.000000000000	0.000000000000
0.043500000000	0.000000000000	0.000000000000	0.000000000000	0.000000000000	0.000000000000	0.000000000000	0.000000000000	0.000000000000	0.000000000000	0.291411671021	0.000000000000	0.000086643774	158.691332612282	0.000000000000	635.054500767075	0.000000000000	0.000000000000	0.000000000000	0.780987676171	0.000000000000	0.000102300853	-50.730928462811	0.000000000000	387.742034596942	0.000000000000	-0.000000000000	0.000000000000	0.000000000000	0.000000000000	0.000000000000	0.000000000000	0.000000000000	0.000000000000	0.000000000000	0.000000000000	0.000000000000
0.043800000000	0.000000000000	0.000000000000	0.000000000000	0.000000000000	0.000000000000	0.000000000000	0.000000000000	0.000000000000	0.000000000000	0.291490214870	0.000000000000	0.000087028914	158.222506282876	0.000000000000	633.128340002903	0.000000000000	0.000000000000	0.000000000000	0.781057147851	0.000000000000	0.000103009210	-50.977523279880	0.000000000000	389.826444350954	0.000000000000	0.000000000000	0.000000000000	0.000000000000	0.000000000000	0.000000000000	0.000000000000	0.000000000000	0.000000000000	0.000000000000	0.000000000000	0.000000000000
0.044100000000	0.000000000000	0.000000000000	0.000000000000	0.000000000000	0.000000000000	0.000000000000	0.000000000000	0.000000000000	0.000000000000	0.291569136779	0.000000000000	0.000087414911	157.746364991762	0.000000000000	631.184903629708	0.000000000000	0.000000000000	0.000000000000	0.781126218130	0.000000000000	0.000103727144	-51.216970261449	0.000000000000	391.853399796766	0.000000000000	-0.000000000000	0.000000000000	0.000000000000	0.000000000000	0.000000000000	0.000000000000	0.000000000000	0.000000000000	0.000000000000	0.000000000000	0.000000000000
0.044400000000	0.000000000000	0.000000000000	0.000000000000	0.000000000000	0.000000000000	0.000000000000	0.000000000000	0.000000000000	0.000000000000	0.291648437124	0.000000000000	0.000087801890	157.262986487079	0.000000000000	629.224687584253	0.000000000000	0.000000000000	0.000000000000	0.781194885683	0.000000000000	0.000104454860	-51.449411210044	0.000000000000	393.823515750126	0.000000000000	0.000000000000	0.000000000000	0.000000000000	0.000000000000	0.000000000000	0.000000000000	0.000000000000	0.000000000000	0.000000000000	0.000000000000	0.000000000000
0.044700000000	0.000000000000	0.000000000000	0.000000000000	0.000000000000	0.000000000000	0.000000000000	0.000000000000	0.000000000000	0.000000000000	0.291728116242	0.000000000000	0.000088189977	156.772446499096	0.000000000000	627.248178757205	0.000000000000	-0.000000000000	0.000000000000	0.781263149222	0.000000000000	0.000105192559	-51.674984287559	0.000000000000	395.737403862476	0.000000000000	-0.000000000000	0.000000000000	0.000000000000	0.000000000000	0.000000000000	0.000000000000	0.000000000000	0.000000000000	0.000000000000	0.000000000000	0.000000000000
0.045000000000	0.000000000000	0.000000000000	0.000000000000	0.000000000000	0.000000000000	0.000000000000	0.000000000000	0.000000000000	0.000000000000	0.291808174434	0.000000000000	0.000088579295	156.274818851307	0.000000000000	625.255854964765	0.000000000000	0.000000000000	0.000000000000	0.781331007502	0.000000000000	0.000105940435	-51.893824041192	0.000000000000	397.595672597764	0.000000000000	0.000000000000	0.000000000000	0.000000000000	0.000000000000	0.000000000000	0.000000000000	0.000000000000	0.000000000000	0.000000000000	0.000000000000	0.000000000000
0.045300000000	0.000000000000	0.000000000000	0.000000000000	0.000000000000	0.000000000000	0.000000000000	0.000000000000	0.000000000000	0.000000000000	0.291888611959	0.000000000000	0.000088969972	155.770175692488	0.000000000000	623.248184761983	0.000000000000	-0.000000000000	0.000000000000	0.781398459319	0.000000000000	0.000106698682	-52.106061426795	0.000000000000	399.398926672246	0.000000000000	0.000000000000	0.000000000000	0.000000000000	0.000000000000	0.000000000000	0.000000000000	0.000000000000	0.000000000000	0.000000000000	0.000000000000	0.000000000000
0.045600000000	0.000000000000	0.000000000000	0.000000000000	0.000000000000	0.000000000000	0.000000000000	0.000000000000	0.000000000000	0.000000000000	0.291969429037	0.000000000000	0.000089362131	155.258587894221	0.000000000000	621.225627040133	0.000000000000	0.000000000000	0.000000000000	0.781465503508	0.000000000000	0.000107467485	-52.311823831959	0.000000000000	401.147765729332	0.000000000000	0.000000000000	0.000000000000	0.000000000000	0.000000000000	0.000000000000	0.000000000000	0.000000000000	0.000000000000	0.000000000000	0.000000000000	0.000000000000
0.045900000000	0.000000000000	0.000000000000	0.000000000000	0.000000000000	0.000000000000	0.000000000000	0.000000000000	0.000000000000	0.000000000000	0.292050625843	0.000000000000	0.000089755899	154.740125667519	0.000000000000	619.188630339235	0.000000000000	-0.000000000000	0.000000000000	0.781532138950	0.000000000000	0.000108247028	-52.511235101913	0.000000000000	402.842781966656	0.000000000000	-0.000000000000	0.000000000000	0.000000000000	0.000000000000	0.000000000000	0.000000000000	0.000000000000	0.000000000000	0.000000000000	0.000000000000	0.000000000000
0.046200000000	0.000000000000	0.000000000000	0.000000000000	0.000000000000	0.000000000000	0.000000000000	0.000000000000	0.000000000000	0.000000000000	0.292132202512	0.000000000000	0.000090151400	154.214859458686	0.000000000000	617.137631799335	0.000000000000	0.000000000000	0.000000000000	0.781598364571	0.000000000000	0.000109037489	-52.704415572706	0.000000000000	404.484556382628	0.000000000000	0.000000000000	0.000000000000	0.000000000000	0.000000000000	0.000000000000	0.000000000000	0.000000000000	0.000000000000	0.000000000000	0.000000000000	0.000000000000
0.046500000000	0.000000000000	0.000000000000	0.000000000000	0.000000000000	0.000000000000	0.000000000000	0.000000000000	0.000000000000	0.000000000000	0.292214159131	0.000000000000	0.000090548760	153.682861184386	0.000000000000	615.073055676421	0.000000000000	0.000000000000	0.000000000000	0.781664179338	0.000000000000	0.000109839042	-52.891482117038	0.000000000000	406.073653284524	0.000000000000	0.000000000000	0.000000000000	0.000000000000	0.000000000000	0.000000000000	0.000000000000	0.000000000000	0.000000000000	0.000000000000	0.000000000000	0.000000000000
0.046800000000	0.000000000000	0.000000000000	0.000000000000	0.000000000000	0.000000000000	0.000000000000	0.000000000000	0.000000000000	0.000000000000	0.292296495740	0.000000000000	0.000090948102	153.144205853076	0.000000000000	612.995311368701	0.000000000000	-0.000000000000	0.000000000000	0.781729582268	0.000000000000	0.000110651856	-53.072548208946	0.000000000000	407.610612723668	0.000000000000	-0.000000000000	0.000000000000	0.000000000000	0.000000000000	0.000000000000	0.000000000000	0.000000000000	0.000000000000	0.000000000000	0.000000000000	0.000000000000
0.047100000000	0.000000000000	0.000000000000	0.000000000000	0.000000000000	0.000000000000	0.000000000000	0.000000000000	0.000000000000	0.000000000000	0.292379212331	0.000000000000	0.000091349550	152.598973586616	0.000000000000	610.904790947528	0.000000000000	0.000000000000	0.000000000000	0.781794572423	0.000000000000	0.000111476095	-53.247724013514	0.000000000000	409.095940632878	0.000000000000	-0.000000000000	0.000000000000	0.000000000000	0.000000000000	0.000000000000	0.000000000000	0.000000000000	0.000000000000	0.000000000000	0.000000000000	0.000000000000
0.047400000000	0.000000000000	0.000000000000	0.000000000000	0.000000000000	0.000000000000	0.000000000000	0.000000000000	0.000000000000	0.000000000000	0.292462308848	0.000000000000	0.000091753227	152.047251994163	0.000000000000	608.801866274940	0.000000000000	-0.000000000000	0.000000000000	0.781859148915	0.000000000000	0.000112311919	-53.417116505905	0.000000000000	410.530096677324	0.000000000000	0.000000000000	0.000000000000	0.000000000000	0.000000000000	0.000000000000	0.000000000000	0.000000000000	0.000000000000	0.000000000000	0.000000000000	0.000000000000
0.047700000000	0.000000000000	0.000000000000	0.000000000000	0.000000000000	0.000000000000	0.000000000000	0.000000000000	0.000000000000	0.000000000000	0.292545785180	0.000000000000	0.000092159256	151.489138756455	0.000000000000	606.686885921034	0.000000000000	-0.000000000000	0.000000000000	0.781923310902	0.000000000000	0.000113159482	-53.580829620001	0.000000000000	411.913480217550	0.000000000000	-0.000000000000	0.000000000000	0.000000000000	0.000000000000	0.000000000000	0.000000000000	0.000000000000	0.000000000000	0.000000000000	0.000000000000	0.000000000000
0.048000000000	0.000000000000	0.000000000000	0.000000000000	0.000000000000	0.000000000000	0.000000000000	0.000000000000	0.000000000000	0.000000000000	0.292629641168	0.000000000000	0.000092567758	150.924744158349	0.000000000000	604.560172260167	0.000000000000	-0.000000000000	0.000000000000	0.781987057592	0.000000000000	0.000114018935	-53.738964419838	0.000000000000	413.246415314758	0.000000000000	0.000000000000	0.000000000000	0.000000000000	0.000000000000	0.000000000000	0.000000000000	0.000000000000	0.000000000000	0.000000000000	0.000000000000	0.000000000000
0.048300000000	0.000000000000	0.000000000000	0.000000000000	0.000000000000	0.000000000000	0.000000000000	0.000000000000	0.000000000000	0.000000000000	0.292713876601	0.000000000000	0.000092978853	150.354193184767	0.000000000000	602.422019290006	0.000000000000	-0.000000000000	0.000000000000	0.782050388244	0.000000000000	0.000114890424	-53.891619277521	0.000000000000	414.529136299218	0.000000000000	0.000000000000	0.000000000000	0.000000000000	0.000000000000	0.000000000000	0.000000000000	0.000000000000	0.000000000000	0.000000000000	0.000000000000	0.000000000000
0.048600000000	0.000000000000	0.000000000000	0.000000000000	0.000000000000	0.000000000000	0.000000000000	0.000000000000	0.000000000000	0.000000000000	0.292798491215	0.000000000000	0.000093392658	149.777626713135	0.000000000000	600.272691820447	0.000000000000	0.000000000000	0.000000000000	0.782113302162	0.000000000000	0.000115774088	-54.038890031318	0.000000000000	415.761775903836	0.000000000000	-0.000000000000	0.000000000000	0.000000000000	0.000000000000	0.000000000000	0.000000000000	0.000000000000	0.000000000000	0.000000000000	0.000000000000	0.000000000000
0.048900000000	0.000000000000	0.000000000000	0.000000000000	0.000000000000	0.000000000000	0.000000000000	0.000000000000	0.000000000000	0.000000000000	0.292883484698	0.000000000000	0.000093809292	149.195201349320	0.000000000000	598.112426642326	0.000000000000	-0.000000000000	0.000000000000	0.782175798700	0.000000000000	0.000116670062	-54.180870090590	0.000000000000	416.944358102416	0.000000000000	0.000000000000	0.000000000000	0.000000000000	0.000000000000	0.000000000000	0.000000000000	0.000000000000	0.000000000000	0.000000000000	0.000000000000	0.000000000000
0.049200000000	0.000000000000	0.000000000000	0.000000000000	0.000000000000	0.000000000000	0.000000000000	0.000000000000	0.000000000000	0.000000000000	0.292968856688	0.000000000000	0.000094228870	148.607087605784	0.000000000000	595.941436051981	0.000000000000	0.000000000000	0.000000000000	0.782237877257	0.000000000000	0.000117578477	-54.317650454509	0.000000000000	418.076797379300	0.000000000000	-0.000000000000	0.000000000000	0.000000000000	0.000000000000	0.000000000000	0.000000000000	0.000000000000	0.000000000000	0.000000000000	0.000000000000	0.000000000000
0.049500000000	0.000000000000	0.000000000000	0.000000000000	0.000000000000	0.000000000000	0.000000000000	0.000000000000	0.000000000000	0.000000000000	0.293054606780	0.000000000000	0.000094651506	148.013466406976	0.000000000000	593.759913686336	0.000000000000	-0.000000000000	0.000000000000	0.782299537276	0.000000000000	0.000118499458	-54.449319621629	0.000000000000	419.158905151074	0.000000000000	-0.000000000000	0.000000000000	0.000000000000	0.000000000000	0.000000000000	0.000000000000	0.000000000000	0.000000000000	0.000000000000	0.000000000000	0.000000000000
0.049800000000	0.000000000000	0.000000000000	0.000000000000	0.000000000000	0.000000000000	0.000000000000	0.000000000000	0.000000000000	0.000000000000	0.293140734523	0.000000000000	0.000095077310	147.414524259860	0.000000000000	591.568042116533	0.000000000000	0.000000000000	0.000000000000	0.782360778242	0.000000000000	0.000119433125	-54.575963386353	0.000000000000	420.190402674386	0.000000000000	0.000000000000	0.000000000000	0.000000000000	0.000000000000	0.000000000000	0.000000000000	0.000000000000	0.000000000000	0.000000000000	0.000000000000	0.000000000000
0.050100000000	0.000000000000	0.000000000000	0.000000000000	0.000000000000	0.000000000000	0.000000000000	0.000000000000	0.000000000000	0.000000000000	0.293227239431	0.000000000000	0.000095506395	146.810447730085	0.000000000000	589.366001226612	0.000000000000	-0.000000000000	0.000000000000	0.782421599679	0.000000000000	0.000120379593	-54.697664540539	0.000000000000	421.170938441834	0.000000000000	-0.000000000000	0.000000000000	0.000000000000	0.000000000000	0.000000000000	0.000000000000	0.000000000000	0.000000000000	0.000000000000	0.000000000000	0.000000000000
0.050400000000	0.000000000000	0.000000000000	0.000000000000	0.000000000000	0.000000000000	0.000000000000	0.000000000000	0.000000000000	0.000000000000	0.293314120982	0.000000000000	0.000095938867	146.201418005511	0.000000000000	587.153976225750	0.000000000000	0.000000000000	0.000000000000	0.782482001149	0.000000000000	0.000121338972	-54.814502515978	0.000000000000	422.100107251362	0.000000000000	-0.000000000000	0.000000000000	0.000000000000	0.000000000000	0.000000000000	0.000000000000	0.000000000000	0.000000000000	0.000000000000	0.000000000000	0.000000000000
0.050700000000	0.000000000000	0.000000000000	0.000000000000	0.000000000000	0.000000000000	0.000000000000	0.000000000000	0.000000000000	0.000000000000	0.293401378623	0.000000000000	0.000096374832	145.587616635641	0.000000000000	584.932149017371	0.000000000000	0.000000000000	0.000000000000	0.782541982248	0.000000000000	0.000122311368	-54.926553771054	0.000000000000	422.977427945728	0.000000000000	-0.000000000000	0.000000000000	0.000000000000	0.000000000000	0.000000000000	0.000000000000	0.000000000000	0.000000000000	0.000000000000	0.000000000000	0.000000000000
0.051000000000	0.000000000000	0.000000000000	0.000000000000	0.000000000000	0.000000000000	0.000000000000	0.000000000000	0.000000000000	0.000000000000	0.293489011775	0.000000000000	0.000096814395	144.969269492212	0.000000000000	582.700634215175	0.000000000000	0.000000000000	0.000000000000	0.782601542602	0.000000000000	0.000123296879	-55.033895026063	0.000000000000	423.802164561931	0.000000000000	-0.000000000000	0.000000000000	0.000000000000	0.000000000000	0.000000000000	0.000000000000	0.000000000000	0.000000000000	0.000000000000	0.000000000000	0.000000000000
0.051300000000	0.000000000000	0.000000000000	0.000000000000	0.000000000000	0.000000000000	0.000000000000	0.000000000000	0.000000000000	0.000000000000	0.293577019840	0.000000000000	0.000097257657	144.346585321429	0.000000000000	580.459571103175	0.000000000000	-0.000000000000	0.000000000000	0.782660681868	0.000000000000	0.000124295601	-55.136598767562	0.000000000000	424.573545401171	0.000000000000	0.000000000000	0.000000000000	0.000000000000	0.000000000000	0.000000000000	0.000000000000	0.000000000000	0.000000000000	0.000000000000	0.000000000000	0.000000000000
0.051600000000	0.000000000000	0.000000000000	0.000000000000	0.000000000000	0.000000000000	0.000000000000	0.000000000000	0.000000000000	0.000000000000	0.293665402202	0.000000000000	0.000097704719	143.719693571197	0.000000000000	578.209213681320	0.000000000000	0.000000000000	0.000000000000	0.782719399725	0.000000000000	0.000125307623	-55.234728136508	0.000000000000	425.291015997395	0.000000000000	-0.000000000000	0.000000000000	0.000000000000	0.000000000000	0.000000000000	0.000000000000	0.000000000000	0.000000000000	0.000000000000	0.000000000000	0.000000000000
0.051900000000	0.000000000000	0.000000000000	0.000000000000	0.000000000000	0.000000000000	0.000000000000	0.000000000000	0.000000000000	0.000000000000	0.293754158238	0.000000000000	0.000098155679	143.088645037415	0.000000000000	575.949926625751	0.000000000000	-0.000000000000	0.000000000000	0.782777695878	0.000000000000	0.000126333031	-55.328336256263	0.000000000000	425.954266796415	0.000000000000	-0.000000000000	0.000000000000	0.000000000000	0.000000000000	0.000000000000	0.000000000000	0.000000000000	0.000000000000	0.000000000000	0.000000000000	0.000000000000
0.052200000000	0.000000000000	0.000000000000	0.000000000000	0.000000000000	0.000000000000	0.000000000000	0.000000000000	0.000000000000	0.000000000000	0.293843287311	0.000000000000	0.000098610635	142.453445564289	0.000000000000	573.682133025024	0.000000000000	0.000000000000	0.000000000000	0.782835570058	0.000000000000	0.000127371905	-55.417468267469	0.000000000000	426.563128057903	0.000000000000	0.000000000000	0.000000000000	0.000000000000	0.000000000000	0.000000000000	0.000000000000	0.000000000000	0.000000000000	0.000000000000	0.000000000000	0.000000000000
0.052500000000	0.000000000000	0.000000000000	0.000000000000	0.000000000000	0.000000000000	0.000000000000	0.000000000000	0.000000000000	0.000000000000	0.293932788772	0.000000000000	0.000099069681	141.814088241984	0.000000000000	571.406265671113	0.000000000000	0.000000000000	0.000000000000	0.782893022022	0.000000000000	0.000128424320	-55.502163502361	0.000000000000	427.117456236246	0.000000000000	0.000000000000	0.000000000000	0.000000000000	0.000000000000	0.000000000000	0.000000000000	0.000000000000	0.000000000000	0.000000000000	0.000000000000	0.000000000000
0.052800000000	0.000000000000	0.000000000000	0.000000000000	0.000000000000	0.000000000000	0.000000000000	0.000000000000	0.000000000000	0.000000000000	0.294022661956	0.000000000000	0.000099532912	141.170571037546	0.000000000000	569.122740931995	0.000000000000	0.000000000000	0.000000000000	0.782950051560	0.000000000000	0.000129490345	-55.582456636814	0.000000000000	427.617064988489	0.000000000000	-0.000000000000	0.000000000000	0.000000000000	0.000000000000	0.000000000000	0.000000000000	0.000000000000	0.000000000000	0.000000000000	0.000000000000	0.000000000000
0.053100000000	0.000000000000	0.000000000000	0.000000000000	0.000000000000	0.000000000000	0.000000000000	0.000000000000	0.000000000000	0.000000000000	0.294112906182	0.000000000000	0.000100000419	140.522903026969	0.000000000000	566.831950004067	0.000000000000	0.000000000000	0.000000000000	0.783006658498	0.000000000000	0.000130570046	-55.658377941006	0.000000000000	428.061694191202	0.000000000000	-0.000000000000	0.000000000000	0.000000000000	0.000000000000	0.000000000000	0.000000000000	0.000000000000	0.000000000000	0.000000000000	0.000000000000	0.000000000000
0.053400000000	0.000000000000	0.000000000000	0.000000000000	0.000000000000	0.000000000000	0.000000000000	0.000000000000	0.000000000000	0.000000000000	0.294203520748	0.000000000000	0.000100472295	139.871104947741	0.000000000000	564.534258732408	0.000000000000	0.000000000000	0.000000000000	0.783062842700	0.000000000000	0.000131663484	-55.729953027022	0.000000000000	428.450998672207	0.000000000000	0.000000000000	0.000000000000	0.000000000000	0.000000000000	0.000000000000	0.000000000000	0.000000000000	0.000000000000	0.000000000000	0.000000000000	0.000000000000
0.053700000000	0.000000000000	0.000000000000	0.000000000000	0.000000000000	0.000000000000	0.000000000000	0.000000000000	0.000000000000	0.000000000000	0.294294504931	0.000000000000	0.000100948629	139.215207662922	0.000000000000	562.230010519713	0.000000000000	-0.000000000000	0.000000000000	0.783118604072	0.000000000000	0.000132770714	-55.797202365470	0.000000000000	428.784544509840	0.000000000000	0.000000000000	0.000000000000	0.000000000000	0.000000000000	0.000000000000	0.000000000000	0.000000000000	0.000000000000	0.000000000000	0.000000000000	0.000000000000
0.054000000000	0.000000000000	0.000000000000	0.000000000000	0.000000000000	0.000000000000	0.000000000000	0.000000000000	0.000000000000	0.000000000000	0.294385857986	0.000000000000	0.000101429510	138.555250177687	0.000000000000	559.919529837971	0.000000000000	0.000000000000	0.000000000000	0.783173942565	0.000000000000	0.000133891784	-55.860140700635	0.000000000000	429.061807095192	0.000000000000	-0.000000000000	0.000000000000	0.000000000000	0.000000000000	0.000000000000	0.000000000000	0.000000000000	0.000000000000	0.000000000000	0.000000000000	0.000000000000
0.054300000000	0.000000000000	0.000000000000	0.000000000000	0.000000000000	0.000000000000	0.000000000000	0.000000000000	0.000000000000	0.000000000000	0.294477579143	0.000000000000	0.000101915025	137.891277814980	0.000000000000	557.603125435763	0.000000000000	0.000000000000	0.000000000000	0.783228858177	0.000000000000	0.000135026742	-55.918776411708	0.000000000000	429.282168623008	0.000000000000	-0.000000000000	0.000000000000	0.000000000000	0.000000000000	0.000000000000	0.000000000000	0.000000000000	0.000000000000	0.000000000000	0.000000000000	0.000000000000
0.054600000000	0.000000000000	0.000000000000	0.000000000000	0.000000000000	0.000000000000	0.000000000000	0.000000000000	0.000000000000	0.000000000000	0.294569667609	0.000000000000	0.000102405260	137.223340712954	0.000000000000	555.281093008845	0.000000000000	0.000000000000	0.000000000000	0.783283350958	0.000000000000	0.000136175624	-55.973110829433	0.000000000000	429.444914197588	0.000000000000	0.000000000000	0.000000000000	0.000000000000	0.000000000000	0.000000000000	0.000000000000	0.000000000000	0.000000000000	0.000000000000	0.000000000000	0.000000000000
0.054900000000	0.000000000000	0.000000000000	0.000000000000	0.000000000000	0.000000000000	0.000000000000	0.000000000000	0.000000000000	0.000000000000	0.294662122565	0.000000000000	0.000102900301	136.551492642676	0.000000000000	552.953717349200	0.000000000000	0.000000000000	0.000000000000	0.783337421009	0.000000000000	0.000137338466	-56.023137501463	0.000000000000	429.549226315746	0.000000000000	0.000000000000	0.000000000000	0.000000000000	0.000000000000	0.000000000000	0.000000000000	0.000000000000	0.000000000000	0.000000000000	0.000000000000	0.000000000000
0.055200000000	0.000000000000	0.000000000000	0.000000000000	0.000000000000	0.000000000000	0.000000000000	0.000000000000	0.000000000000	0.000000000000	0.294754943166	0.000000000000	0.000103400230	135.875790095820	0.000000000000	550.621274059630	0.000000000000	0.000000000000	0.000000000000	0.783391068488	0.000000000000	0.000138515295	-56.068841393301	0.000000000000	429.594177663948	0.000000000000	0.000000000000	0.000000000000	0.000000000000	0.000000000000	0.000000000000	0.000000000000	0.000000000000	0.000000000000	0.000000000000	0.000000000000	0.000000000000
0.055500000000	0.000000000000	0.000000000000	0.000000000000	0.000000000000	0.000000000000	0.000000000000	0.000000000000	0.000000000000	0.000000000000	0.294848128542	0.000000000000	0.000103905129	135.196291582098	0.000000000000	548.284030934844	0.000000000000	0.000000000000	0.000000000000	0.783444293614	0.000000000000	0.000139706133	-56.110198008767	0.000000000000	429.578722188424	0.000000000000	-0.000000000000	0.000000000000	0.000000000000	0.000000000000	0.000000000000	0.000000000000	0.000000000000	0.000000000000	0.000000000000	0.000000000000	0.000000000000
0.055800000000	0.000000000000	0.000000000000	0.000000000000	0.000000000000	0.000000000000	0.000000000000	0.000000000000	0.000000000000	0.000000000000	0.294941677795	0.000000000000	0.000104415080	134.513057075526	0.000000000000	545.942249111102	0.000000000000	0.000000000000	0.000000000000	0.783497096667	0.000000000000	0.000140910997	-56.147172412022	0.000000000000	429.501684363117	0.000000000000	-0.000000000000	0.000000000000	0.000000000000	0.000000000000	0.000000000000	0.000000000000	0.000000000000	0.000000000000	0.000000000000	0.000000000000	0.000000000000
0.056100000000	0.000000000000	0.000000000000	0.000000000000	0.000000000000	0.000000000000	0.000000000000	0.000000000000	0.000000000000	0.000000000000	0.295035590001	0.000000000000	0.000104930161	133.826147622701	0.000000000000	543.596183961037	0.000000000000	0.000000000000	0.000000000000	0.783549477993	0.000000000000	0.000142129896	-56.179718131680	0.000000000000	429.361746514980	0.000000000000	0.000000000000	0.000000000000	0.000000000000	0.000000000000	0.000000000000	0.000000000000	0.000000000000	0.000000000000	0.000000000000	0.000000000000	0.000000000000
0.056400000000	0.000000000000	0.000000000000	0.000000000000	0.000000000000	0.000000000000	0.000000000000	0.000000000000	0.000000000000	0.000000000000	0.295129864207	0.000000000000	0.000105450451	133.135625041650	0.000000000000	541.246085854840	0.000000000000	0.000000000000	0.000000000000	0.783601438010	0.000000000000	0.000143362832	-56.207775925041	0.000000000000	429.157434022369	0.000000000000	0.000000000000	0.000000000000	0.000000000000	0.000000000000	0.000000000000	0.000000000000	0.000000000000	0.000000000000	0.000000000000	0.000000000000	0.000000000000
0.056700000000	0.000000000000	0.000000000000	0.000000000000	0.000000000000	0.000000000000	0.000000000000	0.000000000000	0.000000000000	0.000000000000	0.295224499435	0.000000000000	0.000105976026	132.441551686279	0.000000000000	538.892200831388	0.000000000000	0.000000000000	0.000000000000	0.783652977206	0.000000000000	0.000144609803	-56.231272377973	0.000000000000	428.887098132262	0.000000000000	-0.000000000000	0.000000000000	0.000000000000	0.000000000000	0.000000000000	0.000000000000	0.000000000000	0.000000000000	0.000000000000	0.000000000000	0.000000000000
0.057000000000	0.000000000000	0.000000000000	0.000000000000	0.000000000000	0.000000000000	0.000000000000	0.000000000000	0.000000000000	0.000000000000	0.295319494677	0.000000000000	0.000106506961	131.743990269407	0.000000000000	536.534771192932	0.000000000000	0.000000000000	0.000000000000	0.783704096151	0.000000000000	0.000145870798	-56.250118312441	0.000000000000	428.548896073290	0.000000000000	-0.000000000000	0.000000000000	0.000000000000	0.000000000000	0.000000000000	0.000000000000	0.000000000000	0.000000000000	0.000000000000	0.000000000000	0.000000000000
0.057300000000	0.000000000000	0.000000000000	0.000000000000	0.000000000000	0.000000000000	0.000000000000	0.000000000000	0.000000000000	0.000000000000	0.295414848897	0.000000000000	0.000107043329	131.043003732259	0.000000000000	534.174036046439	0.000000000000	0.000000000000	0.000000000000	0.783754795497	0.000000000000	0.000147145798	-56.264206969743	0.000000000000	428.140768069857	0.000000000000	0.000000000000	0.000000000000	0.000000000000	0.000000000000	0.000000000000	0.000000000000	0.000000000000	0.000000000000	0.000000000000	0.000000000000	0.000000000000
0.057600000000	0.000000000000	0.000000000000	0.000000000000	0.000000000000	0.000000000000	0.000000000000	0.000000000000	0.000000000000	0.000000000000	0.295510561032	0.000000000000	0.000107585202	130.338655151439	0.000000000000	531.810231810098	0.000000000000	0.000000000000	0.000000000000	0.783805075984	0.000000000000	0.000148434778	-56.273411932492	0.000000000000	427.660410783046	0.000000000000	0.000000000000	0.000000000000	0.000000000000	0.000000000000	0.000000000000	0.000000000000	0.000000000000	0.000000000000	0.000000000000	0.000000000000	0.000000000000
0.057900000000	0.000000000000	0.000000000000	0.000000000000	0.000000000000	0.000000000000	0.000000000000	0.000000000000	0.000000000000	0.000000000000	0.295606629987	0.000000000000	0.000108132650	129.631007676695	0.000000000000	529.443592700238	0.000000000000	0.000000000000	0.000000000000	0.783854938449	0.000000000000	0.000149737703	-56.277584742943	0.000000000000	427.105246614008	0.000000000000	0.000000000000	0.000000000000	0.000000000000	0.000000000000	0.000000000000	0.000000000000	0.000000000000	0.000000000000	0.000000000000	0.000000000000	0.000000000000
0.058200000000	0.000000000000	0.000000000000	0.000000000000	0.000000000000	0.000000000000	0.000000000000	0.000000000000	0.000000000000	0.000000000000	0.295703054639	0.000000000000	0.000108685743	128.920124494576	0.000000000000	527.074351211833	0.000000000000	0.000000000000	0.000000000000	0.783904383826	0.000000000000	0.000151054531	-56.276552168741	0.000000000000	426.472388206804	0.000000000000	0.000000000000	0.000000000000	0.000000000000	0.000000000000	0.000000000000	0.000000000000	0.000000000000	0.000000000000	0.000000000000	0.000000000000	0.000000000000
0.058500000000	0.000000000000	0.000000000000	0.000000000000	0.000000000000	0.000000000000	0.000000000000	0.000000000000	0.000000000000	0.000000000000	0.295799833837	0.000000000000	0.000109244546	128.206068814358	0.000000000000	524.702738604297	0.000000000000	-0.000000000000	0.000000000000	0.783953413162	0.000000000000	0.000152385211	-56.270113060418	0.000000000000	425.758597377991	0.000000000000	0.000000000000	0.000000000000	0.000000000000	0.000000000000	0.000000000000	0.000000000000	0.000000000000	0.000000000000	0.000000000000	0.000000000000	0.000000000000
0.058800000000	0.000000000000	0.000000000000	0.000000000000	0.000000000000	0.000000000000	0.000000000000	0.000000000000	0.000000000000	0.000000000000	0.295896966397	0.000000000000	0.000109809124	127.488903873719	0.000000000000	522.328985403535	0.000000000000	0.000000000000	0.000000000000	0.784002027616	0.000000000000	0.000153729682	-56.258034737665	0.000000000000	424.960237584310	0.000000000000	0.000000000000	0.000000000000	0.000000000000	0.000000000000	0.000000000000	0.000000000000	0.000000000000	0.000000000000	0.000000000000	0.000000000000	0.000000000000
0.059100000000	0.000000000000	0.000000000000	0.000000000000	0.000000000000	0.000000000000	0.000000000000	0.000000000000	0.000000000000	0.000000000000	0.295994451104	0.000000000000	0.000110379543	126.768692962491	0.000000000000	519.953321930756	0.000000000000	0.000000000000	0.000000000000	0.784050228477	0.000000000000	0.000155087872	-56.240048834572	0.000000000000	424.073218922528	0.000000000000	-0.000000000000	0.000000000000	0.000000000000	0.000000000000	0.000000000000	0.000000000000	0.000000000000	0.000000000000	0.000000000000	0.000000000000	0.000000000000
0.059400000000	0.000000000000	0.000000000000	0.000000000000	0.000000000000	0.000000000000	0.000000000000	0.000000000000	0.000000000000	0.000000000000	0.296092286712	0.000000000000	0.000110955862	126.045499463563	0.000000000000	517.575978868562	0.000000000000	0.000000000000	0.000000000000	0.784098017165	0.000000000000	0.000156459701	-56.215846528745	0.000000000000	423.092934550066	0.000000000000	0.000000000000	0.000000000000	0.000000000000	0.000000000000	0.000000000000	0.000000000000	0.000000000000	0.000000000000	0.000000000000	0.000000000000	0.000000000000
0.059700000000	0.000000000000	0.000000000000	0.000000000000	0.000000000000	0.000000000000	0.000000000000	0.000000000000	0.000000000000	0.000000000000	0.296190471944	0.000000000000	0.000111538142	125.319386910818	0.000000000000	515.197187874780	0.000000000000	0.000000000000	0.000000000000	0.784145395251	0.000000000000	0.000157845075	-56.185073077314	0.000000000000	422.014187345417	0.000000000000	0.000000000000	0.000000000000	0.000000000000	0.000000000000	0.000000000000	0.000000000000	0.000000000000	0.000000000000	0.000000000000	0.000000000000	0.000000000000
0.060000000000	0.000000000000	0.000000000000	0.000000000000	0.000000000000	0.000000000000	0.000000000000	0.000000000000	0.000000000000	0.000000000000	0.296289005486	0.000000000000	0.000112126441	124.590419064783	0.000000000000	512.817182254568	0.000000000000	0.000000000000	0.000000000000	0.784192364461	0.000000000000	0.000159243890	-56.147321588085	0.000000000000	420.831105634625	0.000000000000	0.000000000000	0.000000000000	0.000000000000	0.000000000000	0.000000000000	0.000000000000	0.000000000000	0.000000000000	0.000000000000	0.000000000000	0.000000000000
0.060300000000	0.000000000000	0.000000000000	0.000000000000	0.000000000000	0.000000000000	0.000000000000	0.000000000000	0.000000000000	0.000000000000	0.296387886065	0.000000000000	0.000112720706	123.866952788140	0.000000000000	510.460739179831	0.000000000000	0.000000000000	0.000000000000	0.784238926712	0.000000000000	0.000160655932	-56.104384800107	0.000000000000	419.544347520722	0.000000000000	-0.000000000000	0.000000000000	0.000000000000	0.000000000000	0.000000000000	0.000000000000	0.000000000000	0.000000000000	0.000000000000	0.000000000000	0.000000000000
0.060600000000	0.000000000000	0.000000000000	0.000000000000	0.000000000000	0.000000000000	0.000000000000	0.000000000000	0.000000000000	0.000000000000	0.296487112185	0.000000000000	0.000113321213	123.157213256002	0.000000000000	508.151750916314	0.000000000000	0.000000000000	0.000000000000	0.784285084233	0.000000000000	0.000162081266	-56.058003040760	0.000000000000	418.156112604364	0.000000000000	0.000000000000	0.000000000000	0.000000000000	0.000000000000	0.000000000000	0.000000000000	0.000000000000	0.000000000000	0.000000000000	0.000000000000	0.000000000000
0.060900000000	0.000000000000	0.000000000000	0.000000000000	0.000000000000	0.000000000000	0.000000000000	0.000000000000	0.000000000000	0.000000000000	0.296586682580	0.000000000000	0.000113927901	122.461088712357	0.000000000000	505.889184440602	0.000000000000	0.000000000000	0.000000000000	0.784330839699	0.000000000000	0.000163519641	-56.007628055573	0.000000000000	416.661887708898	0.000000000000	0.000000000000	0.000000000000	0.000000000000	0.000000000000	0.000000000000	0.000000000000	0.000000000000	0.000000000000	0.000000000000	0.000000000000	0.000000000000
0.061200000000	0.000000000000	0.000000000000	0.000000000000	0.000000000000	0.000000000000	0.000000000000	0.000000000000	0.000000000000	0.000000000000	0.296686595927	0.000000000000	0.000114540817	121.778462335578	0.000000000000	503.672036786280	0.000000000000	0.000000000000	0.000000000000	0.784376196249	0.000000000000	0.000164970887	-55.952652886056	0.000000000000	415.056335259335	0.000000000000	0.000000000000	0.000000000000	0.000000000000	0.000000000000	0.000000000000	0.000000000000	0.000000000000	0.000000000000	0.000000000000	0.000000000000	0.000000000000
0.061500000000	0.000000000000	0.000000000000	0.000000000000	0.000000000000	0.000000000000	0.000000000000	0.000000000000	0.000000000000	0.000000000000	0.296786850922	0.000000000000	0.000115160008	121.109216912571	0.000000000000	501.499340293135	0.000000000000	0.000000000000	0.000000000000	0.784421157494	0.000000000000	0.000166434806	-55.892415179465	0.000000000000	413.333308438670	0.000000000000	0.000000000000	0.000000000000	0.000000000000	0.000000000000	0.000000000000	0.000000000000	0.000000000000	0.000000000000	0.000000000000	0.000000000000	0.000000000000
0.061800000000	0.000000000000	0.000000000000	0.000000000000	0.000000000000	0.000000000000	0.000000000000	0.000000000000	0.000000000000	0.000000000000	0.296887446272	0.000000000000	0.000115785514	120.453235361123	0.000000000000	499.370161890065	0.000000000000	0.000000000000	0.000000000000	0.784465727529	0.000000000000	0.000167911173	-55.826199365775	0.000000000000	411.485864032896	0.000000000000	0.000000000000	0.000000000000	0.000000000000	0.000000000000	0.000000000000	0.000000000000	0.000000000000	0.000000000000	0.000000000000	0.000000000000	0.000000000000
0.062100000000	0.000000000000	0.000000000000	0.000000000000	0.000000000000	0.000000000000	0.000000000000	0.000000000000	0.000000000000	0.000000000000	0.296988380704	0.000000000000	0.000116417373	119.810401339091	0.000000000000	497.283602272260	0.000000000000	0.000000000000	0.000000000000	0.784509910944	0.000000000000	0.000169399729	-55.753243150926	0.000000000000	409.506327817725	0.000000000000	0.000000000000	0.000000000000	0.000000000000	0.000000000000	0.000000000000	0.000000000000	0.000000000000	0.000000000000	0.000000000000	0.000000000000	0.000000000000
0.062400000000	0.000000000000	0.000000000000	0.000000000000	0.000000000000	0.000000000000	0.000000000000	0.000000000000	0.000000000000	0.000000000000	0.297089652954	0.000000000000	0.000117055616	119.180599974500	0.000000000000	495.238794854243	0.000000000000	0.000000000000	0.000000000000	0.784553712840	0.000000000000	0.000170900180	-55.672750724905	0.000000000000	407.386443847030	0.000000000000	-0.000000000000	0.000000000000	0.000000000000	0.000000000000	0.000000000000	0.000000000000	0.000000000000	0.000000000000	0.000000000000	0.000000000000	0.000000000000
0.062700000000	0.000000000000	0.000000000000	0.000000000000	0.000000000000	0.000000000000	0.000000000000	0.000000000000	0.000000000000	0.000000000000	0.297191261773	0.000000000000	0.000117700270	118.563718760447	0.000000000000	493.234904326658	0.000000000000	0.000000000000	0.000000000000	0.784597138846	0.000000000000	0.000172412192	-55.583916036190	0.000000000000	405.117652188835	0.000000000000	-0.000000000000	0.000000000000	0.000000000000	0.000000000000	0.000000000000	0.000000000000	0.000000000000	0.000000000000	0.000000000000	0.000000000000	0.000000000000
0.063000000000	0.000000000000	0.000000000000	0.000000000000	0.000000000000	0.000000000000	0.000000000000	0.000000000000	0.000000000000	0.000000000000	0.297293205921	0.000000000000	0.000118351359	117.959648666985	0.000000000000	491.271124576888	0.000000000000	0.000000000000	0.000000000000	0.784640195137	0.000000000000	0.000173935388	-55.485960589482	0.000000000000	402.691555449114	0.000000000000	0.000000000000	0.000000000000	0.000000000000	0.000000000000	0.000000000000	0.000000000000	0.000000000000	0.000000000000	0.000000000000	0.000000000000	0.000000000000
0.063300000000	0.000000000000	0.000000000000	0.000000000000	0.000000000000	0.000000000000	0.000000000000	0.000000000000	0.000000000000	0.000000000000	0.297395484170	0.000000000000	0.000119008897	117.368285522264	0.000000000000	489.346675658279	0.000000000000	-0.000000000000	0.000000000000	0.784682888452	0.000000000000	0.000175469347	-55.378191253099	0.000000000000	400.100650112488	0.000000000000	-0.000000000000	0.000000000000	0.000000000000	0.000000000000	0.000000000000	0.000000000000	0.000000000000	0.000000000000	0.000000000000	0.000000000000	0.000000000000
0.063600000000	0.000000000000	0.000000000000	0.000000000000	0.000000000000	0.000000000000	0.000000000000	0.000000000000	0.000000000000	0.000000000000	0.297498095299	0.000000000000	0.000119672896	116.789531693395	0.000000000000	487.460799430620	0.000000000000	0.000000000000	0.000000000000	0.784725226109	0.000000000000	0.000177013597	-55.260083959606	0.000000000000	397.339407280881	0.000000000000	-0.000000000000	0.000000000000	0.000000000000	0.000000000000	0.000000000000	0.000000000000	0.000000000000	0.000000000000	0.000000000000	0.000000000000	0.000000000000
0.063900000000	0.000000000000	0.000000000000	0.000000000000	0.000000000000	0.000000000000	0.000000000000	0.000000000000	0.000000000000	0.000000000000	0.297601038097	0.000000000000	0.000120343361	116.223298030333	0.000000000000	485.612753489530	0.000000000000	0.000000000000	0.000000000000	0.784767216020	0.000000000000	0.000178567614	-55.131397869145	0.000000000000	394.405774599680	0.000000000000	-0.000000000000	0.000000000000	0.000000000000	0.000000000000	0.000000000000	0.000000000000	0.000000000000	0.000000000000	0.000000000000	0.000000000000	0.000000000000
0.064200000000	0.000000000000	0.000000000000	0.000000000000	0.000000000000	0.000000000000	0.000000000000	0.000000000000	0.000000000000	0.000000000000	0.297704311360	0.000000000000	0.000121020288	115.669505889604	0.000000000000	483.801803132142	0.000000000000	0.000000000000	0.000000000000	0.784808866690	0.000000000000	0.000180130821	-54.992319835392	0.000000000000	391.303113791316	0.000000000000	0.000000000000	0.000000000000	0.000000000000	0.000000000000	0.000000000000	0.000000000000	0.000000000000	0.000000000000	0.000000000000	0.000000000000	0.000000000000
0.064500000000	0.000000000000	0.000000000000	0.000000000000	0.000000000000	0.000000000000	0.000000000000	0.000000000000	0.000000000000	0.000000000000	0.297807913894	0.000000000000	0.000121703671	115.128088798290	0.000000000000	482.027211473602	0.000000000000	0.000000000000	0.000000000000	0.784850187213	0.000000000000	0.000181702581	-54.843628907842	0.000000000000	388.042458023040	0.000000000000	-0.000000000000	0.000000000000	0.000000000000	0.000000000000	0.000000000000	0.000000000000	0.000000000000	0.000000000000	0.000000000000	0.000000000000	0.000000000000
0.064800000000	0.000000000000	0.000000000000	0.000000000000	0.000000000000	0.000000000000	0.000000000000	0.000000000000	0.000000000000	0.000000000000	0.297911844519	0.000000000000	0.000122393495	114.598992963323	0.000000000000	480.288228509729	0.000000000000	0.000000000000	0.000000000000	0.784891187244	0.000000000000	0.000183282200	-54.686854348728	0.000000000000	384.644755569258	0.000000000000	-0.000000000000	0.000000000000	0.000000000000	0.000000000000	0.000000000000	0.000000000000	0.000000000000	0.000000000000	0.000000000000	0.000000000000	0.000000000000
0.065100000000	0.000000000000	0.000000000000	0.000000000000	0.000000000000	0.000000000000	0.000000000000	0.000000000000	0.000000000000	0.000000000000	0.298016102074	0.000000000000	0.000123089738	114.082175496012	0.000000000000	478.584080849653	0.000000000000	0.000000000000	0.000000000000	0.784931876949	0.000000000000	0.000184868921	-54.524381520809	0.000000000000	381.142498454470	0.000000000000	-0.000000000000	0.000000000000	0.000000000000	0.000000000000	0.000000000000	0.000000000000	0.000000000000	0.000000000000	0.000000000000	0.000000000000	0.000000000000
0.065400000000	0.000000000000	0.000000000000	0.000000000000	0.000000000000	0.000000000000	0.000000000000	0.000000000000	0.000000000000	0.000000000000	0.298120685421	0.000000000000	0.000123792373	113.577599187291	0.000000000000	476.913964659138	0.000000000000	0.000000000000	0.000000000000	0.784972266934	0.000000000000	0.000186461926	-54.359448200744	0.000000000000	377.579948961735	0.000000000000	-0.000000000000	0.000000000000	0.000000000000	0.000000000000	0.000000000000	0.000000000000	0.000000000000	0.000000000000	0.000000000000	0.000000000000	0.000000000000
0.065700000000	0.000000000000	0.000000000000	0.000000000000	0.000000000000	0.000000000000	0.000000000000	0.000000000000	0.000000000000	0.000000000000	0.298225593461	0.000000000000	0.000124501364	113.085223290695	0.000000000000	475.277044414857	0.000000000000	-0.000000000000	0.000000000000	0.785012368137	0.000000000000	0.000188060334	-54.195984729610	0.000000000000	374.011283731770	0.000000000000	0.000000000000	0.000000000000	0.000000000000	0.000000000000	0.000000000000	0.000000000000	0.000000000000	0.000000000000	0.000000000000	0.000000000000	0.000000000000
0.066000000000	0.000000000000	0.000000000000	0.000000000000	0.000000000000	0.000000000000	0.000000000000	0.000000000000	0.000000000000	0.000000000000	0.298330825141	0.000000000000	0.000125216672	112.604991160094	0.000000000000	473.672458814725	0.000000000000	-0.000000000000	0.000000000000	0.785052191701	0.000000000000	0.000189663205	-54.038294271909	0.000000000000	370.496520080703	0.000000000000	-0.000000000000	0.000000000000	0.000000000000	0.000000000000	0.000000000000	0.000000000000	0.000000000000	0.000000000000	0.000000000000	0.000000000000	0.000000000000
0.066300000000	0.000000000000	0.000000000000	0.000000000000	0.000000000000	0.000000000000	0.000000000000	0.000000000000	0.000000000000	0.000000000000	0.298436379470	0.000000000000	0.000125938247	112.136817240046	0.000000000000	472.099332819138	0.000000000000	0.000000000000	0.000000000000	0.785091748841	0.000000000000	0.000191269542	-53.890631991104	0.000000000000	367.095933479030	0.000000000000	0.000000000000	0.000000000000	0.000000000000	0.000000000000	0.000000000000	0.000000000000	0.000000000000	0.000000000000	0.000000000000	0.000000000000	0.000000000000
0.066600000000	0.000000000000	0.000000000000	0.000000000000	0.000000000000	0.000000000000	0.000000000000	0.000000000000	0.000000000000	0.000000000000	0.298542255531	0.000000000000	0.000126666037	111.680576781069	0.000000000000	470.556792520212	0.000000000000	0.000000000000	0.000000000000	0.785131050693	0.000000000000	0.000192878293	-53.756788917934	0.000000000000	363.864355171214	0.000000000000	0.000000000000	0.000000000000	0.000000000000	0.000000000000	0.000000000000	0.000000000000	0.000000000000	0.000000000000	0.000000000000	0.000000000000	0.000000000000
0.066900000000	0.000000000000	0.000000000000	0.000000000000	0.000000000000	0.000000000000	0.000000000000	0.000000000000	0.000000000000	0.000000000000	0.298648452492	0.000000000000	0.000127399982	111.236100984349	0.000000000000	469.043978769306	0.000000000000	-0.000000000000	0.000000000000	0.785170108193	0.000000000000	0.000194488359	-53.639785049146	0.000000000000	360.846791817316	0.000000000000	0.000000000000	0.000000000000	0.000000000000	0.000000000000	0.000000000000	0.000000000000	0.000000000000	0.000000000000	0.000000000000	0.000000000000	0.000000000000
0.067200000000	0.000000000000	0.000000000000	0.000000000000	0.000000000000	0.000000000000	0.000000000000	0.000000000000	0.000000000000	0.000000000000	0.298754969614	0.000000000000	0.000128140016	110.803178367835	0.000000000000	467.560056619053	0.000000000000	0.000000000000	0.000000000000	0.785208931967	0.000000000000	0.000196098601	-53.541727387959	0.000000000000	358.076200751719	0.000000000000	-0.000000000000	0.000000000000	0.000000000000	0.000000000000	0.000000000000	0.000000000000	0.000000000000	0.000000000000	0.000000000000	0.000000000000	0.000000000000
0.067500000000	0.000000000000	0.000000000000	0.000000000000	0.000000000000	0.000000000000	0.000000000000	0.000000000000	0.000000000000	0.000000000000	0.298861806260	0.000000000000	0.000128886067	110.381561146926	0.000000000000	466.104219713154	0.000000000000	0.000000000000	0.000000000000	0.785247532253	0.000000000000	0.000197707841	-53.463825614032	0.000000000000	355.573409734699	0.000000000000	0.000000000000	0.000000000000	0.000000000000	0.000000000000	0.000000000000	0.000000000000	0.000000000000	0.000000000000	0.000000000000	0.000000000000	0.000000000000
0.067800000000	0.000000000000	0.000000000000	0.000000000000	0.000000000000	0.000000000000	0.000000000000	0.000000000000	0.000000000000	0.000000000000	0.298968961896	0.000000000000	0.000129638061	109.970974349747	0.000000000000	464.675690486498	0.000000000000	0.000000000000	0.000000000000	0.785285918849	0.000000000000	0.000199314878	-53.406515917004	0.000000000000	353.348570636911	0.000000000000	0.000000000000	0.000000000000	0.000000000000	0.000000000000	0.000000000000	0.000000000000	0.000000000000	0.000000000000	0.000000000000	0.000000000000	0.000000000000
0.068100000000	0.000000000000	0.000000000000	0.000000000000	0.000000000000	0.000000000000	0.000000000000	0.000000000000	0.000000000000	0.000000000000	0.299076436093	0.000000000000	0.000130395915	109.571124611372	0.000000000000	463.273718885504	0.000000000000	-0.000000000000	0.000000000000	0.785324101093	0.000000000000	0.000200918487	-53.369606046013	0.000000000000	351.402964945597	0.000000000000	-0.000000000000	0.000000000000	0.000000000000	0.000000000000	0.000000000000	0.000000000000	0.000000000000	0.000000000000	0.000000000000	0.000000000000	0.000000000000
0.068400000000	0.000000000000	0.000000000000	0.000000000000	0.000000000000	0.000000000000	0.000000000000	0.000000000000	0.000000000000	0.000000000000	0.299184228526	0.000000000000	0.000131159545	109.181702867943	0.000000000000	461.897588387156	0.000000000000	0.000000000000	0.000000000000	0.785362087855	0.000000000000	0.000202517431	-53.352228250287	0.000000000000	349.728097004271	0.000000000000	0.000000000000	0.000000000000	0.000000000000	0.000000000000	0.000000000000	0.000000000000	0.000000000000	0.000000000000	0.000000000000	0.000000000000	0.000000000000
0.068700000000	0.000000000000	0.000000000000	0.000000000000	0.000000000000	0.000000000000	0.000000000000	0.000000000000	0.000000000000	0.000000000000	0.299292338969	0.000000000000	0.000131928860	108.802400807498	0.000000000000	460.546602771577	0.000000000000	0.000000000000	0.000000000000	0.785399887559	0.000000000000	0.000204110465	-53.353270077275	0.000000000000	348.311744454699	0.000000000000	0.000000000000	0.000000000000	0.000000000000	0.000000000000	0.000000000000	0.000000000000	0.000000000000	0.000000000000	0.000000000000	0.000000000000	0.000000000000
0.069000000000	0.000000000000	0.000000000000	0.000000000000	0.000000000000	0.000000000000	0.000000000000	0.000000000000	0.000000000000	0.000000000000	0.299400767293	0.000000000000	0.000132703767	108.432919688695	0.000000000000	459.220075795606	0.000000000000	-0.000000000000	0.000000000000	0.785437508210	0.000000000000	0.000205696343	-53.371655675349	0.000000000000	347.141989125133	0.000000000000	0.000000000000	0.000000000000	0.000000000000	0.000000000000	0.000000000000	0.000000000000	0.000000000000	0.000000000000	0.000000000000	0.000000000000	0.000000000000
0.069300000000	0.000000000000	0.000000000000	0.000000000000	0.000000000000	0.000000000000	0.000000000000	0.000000000000	0.000000000000	0.000000000000	0.299509513463	0.000000000000	0.000133484170	108.072970211678	0.000000000000	457.917330732786	0.000000000000	-0.000000000000	0.000000000000	0.785474957423	0.000000000000	0.000207273824	-53.406355362277	0.000000000000	346.207366307691	0.000000000000	0.000000000000	0.000000000000	0.000000000000	0.000000000000	0.000000000000	0.000000000000	0.000000000000	0.000000000000	0.000000000000	0.000000000000	0.000000000000
0.069600000000	0.000000000000	0.000000000000	0.000000000000	0.000000000000	0.000000000000	0.000000000000	0.000000000000	0.000000000000	0.000000000000	0.299618577531	0.000000000000	0.000134269966	107.722272185328	0.000000000000	456.637700082764	0.000000000000	0.000000000000	0.000000000000	0.785512242448	0.000000000000	0.000208841674	-53.456389304724	0.000000000000	345.496931611524	0.000000000000	0.000000000000	0.000000000000	0.000000000000	0.000000000000	0.000000000000	0.000000000000	0.000000000000	0.000000000000	0.000000000000	0.000000000000	0.000000000000
0.069900000000	0.000000000000	0.000000000000	0.000000000000	0.000000000000	0.000000000000	0.000000000000	0.000000000000	0.000000000000	0.000000000000	0.299727959637	0.000000000000	0.000135061053	107.380554130542	0.000000000000	455.380525308483	0.000000000000	0.000000000000	0.000000000000	0.785549370199	0.000000000000	0.000210398672	-53.520829398591	0.000000000000	345.000303094812	0.000000000000	0.000000000000	0.000000000000	0.000000000000	0.000000000000	0.000000000000	0.000000000000	0.000000000000	0.000000000000	0.000000000000	0.000000000000	0.000000000000
0.070200000000	0.000000000000	0.000000000000	0.000000000000	0.000000000000	0.000000000000	0.000000000000	0.000000000000	0.000000000000	0.000000000000	0.299837659999	0.000000000000	0.000135857322	107.047552840431	0.000000000000	454.145156598502	0.000000000000	0.000000000000	0.000000000000	0.785586347273	0.000000000000	0.000211943616	-53.598799725660	0.000000000000	344.707683243243	0.000000000000	-0.000000000000	0.000000000000	0.000000000000	0.000000000000	0.000000000000	0.000000000000	0.000000000000	0.000000000000	0.000000000000	0.000000000000	0.000000000000
0.070500000000	0.000000000000	0.000000000000	0.000000000000	0.000000000000	0.000000000000	0.000000000000	0.000000000000	0.000000000000	0.000000000000	0.299947678918	0.000000000000	0.000136658664	106.723012915025	0.000000000000	452.930952651129	0.000000000000	-0.000000000000	0.000000000000	0.785623179977	0.000000000000	0.000213475320	-53.689475918730	0.000000000000	344.609864959359	0.000000000000	0.000000000000	0.000000000000	0.000000000000	0.000000000000	0.000000000000	0.000000000000	0.000000000000	0.000000000000	0.000000000000	0.000000000000	0.000000000000
0.070800000000	0.000000000000	0.000000000000	0.000000000000	0.000000000000	0.000000000000	0.000000000000	0.000000000000	0.000000000000	0.000000000000	0.300058016769	0.000000000000	0.000137464966	106.406686284728	0.000000000000	451.737280477204	0.000000000000	0.000000000000	0.000000000000	0.785659874345	0.000000000000	0.000214992624	-53.792083718911	0.000000000000	344.698225216370	0.000000000000	0.000000000000	0.000000000000	0.000000000000	0.000000000000	0.000000000000	0.000000000000	0.000000000000	0.000000000000	0.000000000000	0.000000000000	0.000000000000
0.071100000000	0.000000000000	0.000000000000	0.000000000000	0.000000000000	0.000000000000	0.000000000000	0.000000000000	0.000000000000	0.000000000000	0.300168673999	0.000000000000	0.000138276113	106.098331733781	0.000000000000	450.563515218416	0.000000000000	0.000000000000	0.000000000000	0.785696436161	0.000000000000	0.000216494392	-53.905896960567	0.000000000000	344.964709484668	0.000000000000	-0.000000000000	0.000000000000	0.000000000000	0.000000000000	0.000000000000	0.000000000000	0.000000000000	0.000000000000	0.000000000000	0.000000000000	0.000000000000
0.071400000000	0.000000000000	0.000000000000	0.000000000000	0.000000000000	0.000000000000	0.000000000000	0.000000000000	0.000000000000	0.000000000000	0.300279651126	0.000000000000	0.000139091986	105.797714432338	0.000000000000	449.409039978503	0.000000000000	0.000000000000	0.000000000000	0.785732870971	0.000000000000	0.000217979515	-54.030235174434	0.000000000000	345.401809509751	0.000000000000	-0.000000000000	0.000000000000	0.000000000000	0.000000000000	0.000000000000	0.000000000000	0.000000000000	0.000000000000	0.000000000000	0.000000000000	0.000000000000
0.071700000000	0.000000000000	0.000000000000	0.000000000000	0.000000000000	0.000000000000	0.000000000000	0.000000000000	0.000000000000	0.000000000000	0.300390948738	0.000000000000	0.000139912466	105.504605483490	0.000000000000	448.273245665083	0.000000000000	0.000000000000	0.000000000000	0.785769184106	0.000000000000	0.000219446914	-54.164460959564	0.000000000000	346.002536533647	0.000000000000	0.000000000000	0.000000000000	0.000000000000	0.000000000000	0.000000000000	0.000000000000	0.000000000000	0.000000000000	0.000000000000	0.000000000000	0.000000000000
0.072000000000	0.000000000000	0.000000000000	0.000000000000	0.000000000000	0.000000000000	0.000000000000	0.000000000000	0.000000000000	0.000000000000	0.300502567484	0.000000000000	0.000140737430	105.218781489738	0.000000000000	447.155530840223	0.000000000000	-0.000000000000	0.000000000000	0.785805380692	0.000000000000	0.000220895539	-54.307977240648	0.000000000000	346.760391622895	0.000000000000	0.000000000000	0.000000000000	0.000000000000	0.000000000000	0.000000000000	0.000000000000	0.000000000000	0.000000000000	0.000000000000	0.000000000000	0.000000000000
0.072300000000	0.000000000000	0.000000000000	0.000000000000	0.000000000000	0.000000000000	0.000000000000	0.000000000000	0.000000000000	0.000000000000	0.300614508080	0.000000000000	0.000141566753	104.940024141866	0.000000000000	446.055301578367	0.000000000000	0.000000000000	0.000000000000	0.785841465664	0.000000000000	0.000222324373	-54.460224498648	0.000000000000	347.669334399024	0.000000000000	0.000000000000	0.000000000000	0.000000000000	0.000000000000	0.000000000000	0.000000000000	0.000000000000	0.000000000000	0.000000000000	0.000000000000	0.000000000000
0.072600000000	0.000000000000	0.000000000000	0.000000000000	0.000000000000	0.000000000000	0.000000000000	0.000000000000	0.000000000000	0.000000000000	0.300726771301	0.000000000000	0.000142400310	104.668119831998	0.000000000000	444.971971330510	0.000000000000	-0.000000000000	0.000000000000	0.785877443780	0.000000000000	0.000223732432	-54.620678039435	0.000000000000	348.723751161149	0.000000000000	-0.000000000000	0.000000000000	0.000000000000	0.000000000000	0.000000000000	0.000000000000	0.000000000000	0.000000000000	0.000000000000	0.000000000000	0.000000000000
0.072900000000	0.000000000000	0.000000000000	0.000000000000	0.000000000000	0.000000000000	0.000000000000	0.000000000000	0.000000000000	0.000000000000	0.300839357982	0.000000000000	0.000143237970	104.402859291742	0.000000000000	443.904960793752	0.000000000000	0.000000000000	0.000000000000	0.785913319634	0.000000000000	0.000225118768	-54.788845346493	0.000000000000	349.918423138580	0.000000000000	-0.000000000000	0.000000000000	0.000000000000	0.000000000000	0.000000000000	0.000000000000	0.000000000000	0.000000000000	0.000000000000	0.000000000000	0.000000000000
0.073200000000	0.000000000000	0.000000000000	0.000000000000	0.000000000000	0.000000000000	0.000000000000	0.000000000000	0.000000000000	0.000000000000	0.300952269013	0.000000000000	0.000144079604	104.144037255516	0.000000000000	442.853697785840	0.000000000000	0.000000000000	0.000000000000	0.785949097659	0.000000000000	0.000226482463	-54.964263549081	0.000000000000	351.248495409332	0.000000000000	-0.000000000000	0.000000000000	0.000000000000	0.000000000000	0.000000000000	0.000000000000	0.000000000000	0.000000000000	0.000000000000	0.000000000000	0.000000000000
0.073500000000	0.000000000000	0.000000000000	0.000000000000	0.000000000000	0.000000000000	0.000000000000	0.000000000000	0.000000000000	0.000000000000	0.301065505343	0.000000000000	0.000144925080	103.891452148797	0.000000000000	441.817617124219	0.000000000000	-0.000000000000	0.000000000000	0.785984782146	0.000000000000	0.000227822638	-55.146497025879	0.000000000000	352.709446860006	0.000000000000	0.000000000000	0.000000000000	0.000000000000	0.000000000000	0.000000000000	0.000000000000	0.000000000000	0.000000000000	0.000000000000	0.000000000000	0.000000000000
0.073800000000	0.000000000000	0.000000000000	0.000000000000	0.000000000000	0.000000000000	0.000000000000	0.000000000000	0.000000000000	0.000000000000	0.301179067970	0.000000000000	0.000145774263	103.644905800520	0.000000000000	440.796160509526	0.000000000000	-0.000000000000	0.000000000000	0.786020377242	0.000000000000	0.000229138448	-55.335135155643	0.000000000000	354.297061436645	0.000000000000	0.000000000000	0.000000000000	0.000000000000	0.000000000000	0.000000000000	0.000000000000	0.000000000000	0.000000000000	0.000000000000	0.000000000000	0.000000000000
0.074100000000	0.000000000000	0.000000000000	0.000000000000	0.000000000000	0.000000000000	0.000000000000	0.000000000000	0.000000000000	0.000000000000	0.301292957949	0.000000000000	0.000146627017	103.404203178718	0.000000000000	439.788776413477	0.000000000000	-0.000000000000	0.000000000000	0.786055886968	0.000000000000	0.000230429083	-55.529790219817	0.000000000000	356.007400839977	0.000000000000	0.000000000000	0.000000000000	0.000000000000	0.000000000000	0.000000000000	0.000000000000	0.000000000000	0.000000000000	0.000000000000	0.000000000000	0.000000000000
0.074400000000	0.000000000000	0.000000000000	0.000000000000	0.000000000000	0.000000000000	0.000000000000	0.000000000000	0.000000000000	0.000000000000	0.301407176381	0.000000000000	0.000147483206	103.169152148292	0.000000000000	438.794919971192	0.000000000000	-0.000000000000	0.000000000000	0.786091315215	0.000000000000	0.000231693770	-55.730095457506	0.000000000000	357.836778744829	0.000000000000	0.000000000000	0.000000000000	0.000000000000	0.000000000000	0.000000000000	0.000000000000	0.000000000000	0.000000000000	0.000000000000	0.000000000000	0.000000000000
0.074700000000	0.000000000000	0.000000000000	0.000000000000	0.000000000000	0.000000000000	0.000000000000	0.000000000000	0.000000000000	0.000000000000	0.301521724419	0.000000000000	0.000148342691	102.939563249700	0.000000000000	437.814052878190	0.000000000000	-0.000000000000	0.000000000000	0.786126665760	0.000000000000	0.000232931771	-55.935703269818	0.000000000000	359.781736568622	0.000000000000	-0.000000000000	0.000000000000	0.000000000000	0.000000000000	0.000000000000	0.000000000000	0.000000000000	0.000000000000	0.000000000000	0.000000000000	0.000000000000
0.075000000000	0.000000000000	0.000000000000	0.000000000000	0.000000000000	0.000000000000	0.000000000000	0.000000000000	0.000000000000	0.000000000000	0.301636603262	0.000000000000	0.000149205332	102.715249497383	0.000000000000	436.845643292205	0.000000000000	0.000000000000	0.000000000000	0.786161942266	0.000000000000	0.000234142384	-56.146283568326	0.000000000000	361.839020774180	0.000000000000	-0.000000000000	0.000000000000	0.000000000000	0.000000000000	0.000000000000	0.000000000000	0.000000000000	0.000000000000	0.000000000000	0.000000000000	0.000000000000
0.075300000000	0.000000000000	0.000000000000	0.000000000000	0.000000000000	0.000000000000	0.000000000000	0.000000000000	0.000000000000	0.000000000000	0.301751814156	0.000000000000	0.000150070986	102.496026196654	0.000000000000	435.889165740222	0.000000000000	0.000000000000	0.000000000000	0.786197148285	0.000000000000	0.000235324943	-56.361522260995	0.000000000000	364.005561662980	0.000000000000	0.000000000000	0.000000000000	0.000000000000	0.000000000000	0.000000000000	0.000000000000	0.000000000000	0.000000000000	0.000000000000	0.000000000000	0.000000000000
0.075600000000	0.000000000000	0.000000000000	0.000000000000	0.000000000000	0.000000000000	0.000000000000	0.000000000000	0.000000000000	0.000000000000	0.301867358391	0.000000000000	0.000150939512	102.281710777932	0.000000000000	434.944101030951	0.000000000000	-0.000000000000	0.000000000000	0.786232287268	0.000000000000	0.000236478818	-56.581119867994	0.000000000000	366.278453595351	0.000000000000	0.000000000000	0.000000000000	0.000000000000	0.000000000000	0.000000000000	0.000000000000	0.000000000000	0.000000000000	0.000000000000	0.000000000000	0.000000000000
0.075900000000	0.000000000000	0.000000000000	0.000000000000	0.000000000000	0.000000000000	0.000000000000	0.000000000000	0.000000000000	0.000000000000	0.301983237303	0.000000000000	0.000151810765	102.072122647139	0.000000000000	434.009936173244	0.000000000000	0.000000000000	0.000000000000	0.786267362567	0.000000000000	0.000237603411	-56.804790259393	0.000000000000	368.654936561249	0.000000000000	-0.000000000000	0.000000000000	0.000000000000	0.000000000000	0.000000000000	0.000000000000	0.000000000000	0.000000000000	0.000000000000	0.000000000000	0.000000000000
0.076200000000	0.000000000000	0.000000000000	0.000000000000	0.000000000000	0.000000000000	0.000000000000	0.000000000000	0.000000000000	0.000000000000	0.302099452266	0.000000000000	0.000152684599	101.867083051236	0.000000000000	433.086164300779	0.000000000000	-0.000000000000	0.000000000000	0.786302377434	0.000000000000	0.000238698161	-57.032259506805	0.000000000000	371.132379016220	0.000000000000	0.000000000000	0.000000000000	0.000000000000	0.000000000000	0.000000000000	0.000000000000	0.000000000000	0.000000000000	0.000000000000	0.000000000000	0.000000000000
0.076500000000	0.000000000000	0.000000000000	0.000000000000	0.000000000000	0.000000000000	0.000000000000	0.000000000000	0.000000000000	0.000000000000	0.302216004700	0.000000000000	0.000153560869	101.666414957900	0.000000000000	432.172284603572	0.000000000000	0.000000000000	0.000000000000	0.786337335033	0.000000000000	0.000239762543	-57.263264841059	0.000000000000	373.708261893229	0.000000000000	0.000000000000	0.000000000000	0.000000000000	0.000000000000	0.000000000000	0.000000000000	0.000000000000	0.000000000000	0.000000000000	0.000000000000	0.000000000000
0.076800000000	0.000000000000	0.000000000000	0.000000000000	0.000000000000	0.000000000000	0.000000000000	0.000000000000	0.000000000000	0.000000000000	0.302332896061	0.000000000000	0.000154439427	101.469942948453	0.000000000000	431.267802266774	0.000000000000	-0.000000000000	0.000000000000	0.786372238434	0.000000000000	0.000240796062	-57.497553708306	0.000000000000	376.380163698553	0.000000000000	0.000000000000	0.000000000000	0.000000000000	0.000000000000	0.000000000000	0.000000000000	0.000000000000	0.000000000000	0.000000000000	0.000000000000	0.000000000000
0.077100000000	0.000000000000	0.000000000000	0.000000000000	0.000000000000	0.000000000000	0.000000000000	0.000000000000	0.000000000000	0.000000000000	0.302450127849	0.000000000000	0.000155320123	101.277493123240	0.000000000000	430.372228417363	0.000000000000	-0.000000000000	0.000000000000	0.786407090620	0.000000000000	0.000241798259	-57.734882917560	0.000000000000	379.145746599018	0.000000000000	-0.000000000000	0.000000000000	0.000000000000	0.000000000000	0.000000000000	0.000000000000	0.000000000000	0.000000000000	0.000000000000	0.000000000000	0.000000000000
0.077400000000	0.000000000000	0.000000000000	0.000000000000	0.000000000000	0.000000000000	0.000000000000	0.000000000000	0.000000000000	0.000000000000	0.302567701596	0.000000000000	0.000156202810	101.088893018721	0.000000000000	429.485080079402	0.000000000000	-0.000000000000	0.000000000000	0.786441894491	0.000000000000	0.000242768708	-57.975017872982	0.000000000000	382.002743408431	0.000000000000	-0.000000000000	0.000000000000	0.000000000000	0.000000000000	0.000000000000	0.000000000000	0.000000000000	0.000000000000	0.000000000000	0.000000000000	0.000000000000
0.077700000000	0.000000000000	0.000000000000	0.000000000000	0.000000000000	0.000000000000	0.000000000000	0.000000000000	0.000000000000	0.000000000000	0.302685618875	0.000000000000	0.000157087335	100.903971535692	0.000000000000	428.605880138511	0.000000000000	-0.000000000000	0.000000000000	0.786476652861	0.000000000000	0.000243707014	-58.217731884920	0.000000000000	384.948945381070	0.000000000000	-0.000000000000	0.000000000000	0.000000000000	0.000000000000	0.000000000000	0.000000000000	0.000000000000	0.000000000000	0.000000000000	0.000000000000	0.000000000000
0.078000000000	0.000000000000	0.000000000000	0.000000000000	0.000000000000	0.000000000000	0.000000000000	0.000000000000	0.000000000000	0.000000000000	0.302803881293	0.000000000000	0.000157973549	100.722558878067	0.000000000000	427.734157316479	0.000000000000	0.000000000000	0.000000000000	0.786511368465	0.000000000000	0.000244612816	-58.462805554172	0.000000000000	387.982190720371	0.000000000000	-0.000000000000	0.000000000000	0.000000000000	0.000000000000	0.000000000000	0.000000000000	0.000000000000	0.000000000000	0.000000000000	0.000000000000	0.000000000000
0.078300000000	0.000000000000	0.000000000000	0.000000000000	0.000000000000	0.000000000000	0.000000000000	0.000000000000	0.000000000000	0.000000000000	0.302922490492	0.000000000000	0.000158861299	100.544486501843	0.000000000000	426.869446156861	0.000000000000	-0.000000000000	0.000000000000	0.786546043957	0.000000000000	0.000245485781	-58.710026224650	0.000000000000	391.100353709836	0.000000000000	0.000000000000	0.000000000000	0.000000000000	0.000000000000	0.000000000000	0.000000000000	0.000000000000	0.000000000000	0.000000000000	0.000000000000	0.000000000000
0.078600000000	0.000000000000	0.000000000000	0.000000000000	0.000000000000	0.000000000000	0.000000000000	0.000000000000	0.000000000000	0.000000000000	0.303041448148	0.000000000000	0.000159750431	100.369587073887	0.000000000000	426.011287022735	0.000000000000	0.000000000000	0.000000000000	0.786580681913	0.000000000000	0.000246325612	-58.959187500051	0.000000000000	394.301334371373	0.000000000000	0.000000000000	0.000000000000	0.000000000000	0.000000000000	0.000000000000	0.000000000000	0.000000000000	0.000000000000	0.000000000000	0.000000000000	0.000000000000
0.078900000000	0.000000000000	0.000000000000	0.000000000000	0.000000000000	0.000000000000	0.000000000000	0.000000000000	0.000000000000	0.000000000000	0.303160755967	0.000000000000	0.000160640794	100.197694440367	0.000000000000	425.159226107809	0.000000000000	0.000000000000	0.000000000000	0.786615284834	0.000000000000	0.000247132036	-59.210088820928	0.000000000000	397.583048551717	0.000000000000	0.000000000000	0.000000000000	0.000000000000	0.000000000000	0.000000000000	0.000000000000	0.000000000000	0.000000000000	0.000000000000	0.000000000000	0.000000000000
0.079200000000	0.000000000000	0.000000000000	0.000000000000	0.000000000000	0.000000000000	0.000000000000	0.000000000000	0.000000000000	0.000000000000	0.303280415691	0.000000000000	0.000161532232	100.028643604734	0.000000000000	424.312815462415	0.000000000000	-0.000000000000	0.000000000000	0.786649855144	0.000000000000	0.000247904814	-59.462535098907	0.000000000000	400.943418331808	0.000000000000	-0.000000000000	0.000000000000	0.000000000000	0.000000000000	0.000000000000	0.000000000000	0.000000000000	0.000000000000	0.000000000000	0.000000000000	0.000000000000
0.079500000000	0.000000000000	0.000000000000	0.000000000000	0.000000000000	0.000000000000	0.000000000000	0.000000000000	0.000000000000	0.000000000000	0.303400429088	0.000000000000	0.000162424591	99.862270715300	0.000000000000	423.471613036117	0.000000000000	0.000000000000	0.000000000000	0.786684395194	0.000000000000	0.000248643735	-59.716336405638	0.000000000000	404.380362643559	0.000000000000	-0.000000000000	0.000000000000	0.000000000000	0.000000000000	0.000000000000	0.000000000000	0.000000000000	0.000000000000	0.000000000000	0.000000000000	0.000000000000
0.079800000000	0.000000000000	0.000000000000	0.000000000000	0.000000000000	0.000000000000	0.000000000000	0.000000000000	0.000000000000	0.000000000000	0.303520797959	0.000000000000	0.000163317717	99.698413062629	0.000000000000	422.635182739007	0.000000000000	-0.000000000000	0.000000000000	0.786718907261	0.000000000000	0.000249348616	-59.971307714538	0.000000000000	407.891787965485	0.000000000000	0.000000000000	0.000000000000	0.000000000000	0.000000000000	0.000000000000	0.000000000000	0.000000000000	0.000000000000	0.000000000000	0.000000000000	0.000000000000
0.080100000000	0.000000000000	0.000000000000	0.000000000000	0.000000000000	0.000000000000	0.000000000000	0.000000000000	0.000000000000	0.000000000000	0.303641524130	0.000000000000	0.000164211453	99.536909087116	0.000000000000	421.803094524205	0.000000000000	0.000000000000	0.000000000000	0.786753393551	0.000000000000	0.000250019301	-60.227268694097	0.000000000000	411.475578949613	0.000000000000	-0.000000000000	0.000000000000	0.000000000000	0.000000000000	0.000000000000	0.000000000000	0.000000000000	0.000000000000	0.000000000000	0.000000000000	0.000000000000
0.080400000000	0.000000000000	0.000000000000	0.000000000000	0.000000000000	0.000000000000	0.000000000000	0.000000000000	0.000000000000	0.000000000000	0.303762609457	0.000000000000	0.000165105644	99.377598397353	0.000000000000	420.974924494552	0.000000000000	0.000000000000	0.000000000000	0.786787856199	0.000000000000	0.000250655662	-60.484043552380	0.000000000000	415.129588806782	0.000000000000	-0.000000000000	0.000000000000	0.000000000000	0.000000000000	0.000000000000	0.000000000000	0.000000000000	0.000000000000	0.000000000000	0.000000000000	0.000000000000
0.080700000000	0.000000000000	0.000000000000	0.000000000000	0.000000000000	0.000000000000	0.000000000000	0.000000000000	0.000000000000	0.000000000000	0.303884055819	0.000000000000	0.000166000134	99.220321800156	0.000000000000	420.150255037089	0.000000000000	0.000000000000	0.000000000000	0.786822297269	0.000000000000	0.000251257598	-60.741460933012	0.000000000000	418.851629244342	0.000000000000	0.000000000000	0.000000000000	0.000000000000	0.000000000000	0.000000000000	0.000000000000	0.000000000000	0.000000000000	0.000000000000	0.000000000000	0.000000000000
0.081000000000	0.000000000000	0.000000000000	0.000000000000	0.000000000000	0.000000000000	0.000000000000	0.000000000000	0.000000000000	0.000000000000	0.304005865125	0.000000000000	0.000166894766	99.064921343434	0.000000000000	419.328674989747	0.000000000000	0.000000000000	0.000000000000	0.786856718756	0.000000000000	0.000251825033	-60.999353864190	0.000000000000	422.639459705279	0.000000000000	-0.000000000000	0.000000000000	0.000000000000	0.000000000000	0.000000000000	0.000000000000	0.000000000000	0.000000000000	0.000000000000	0.000000000000	0.000000000000
0.081300000000	0.000000000000	0.000000000000	0.000000000000	0.000000000000	0.000000000000	0.000000000000	0.000000000000	0.000000000000	0.000000000000	0.304128039302	0.000000000000	0.000167789384	98.911240373454	0.000000000000	418.509779845682	0.000000000000	-0.000000000000	0.000000000000	0.786891122584	0.000000000000	0.000252357917	-61.257559763328	0.000000000000	426.490775599731	0.000000000000	-0.000000000000	0.000000000000	0.000000000000	0.000000000000	0.000000000000	0.000000000000	0.000000000000	0.000000000000	0.000000000000	0.000000000000	0.000000000000
0.081600000000	0.000000000000	0.000000000000	0.000000000000	0.000000000000	0.000000000000	0.000000000000	0.000000000000	0.000000000000	0.000000000000	0.304250580303	0.000000000000	0.000168683832	98.759123608662	0.000000000000	417.693172001792	0.000000000000	-0.000000000000	0.000000000000	0.786925510611	0.000000000000	0.000252856224	-61.515920501731	0.000000000000	430.403195142096	0.000000000000	0.000000000000	0.000000000000	0.000000000000	0.000000000000	0.000000000000	0.000000000000	0.000000000000	0.000000000000	0.000000000000	0.000000000000	0.000000000000
0.081900000000	0.000000000000	0.000000000000	0.000000000000	0.000000000000	0.000000000000	0.000000000000	0.000000000000	0.000000000000	0.000000000000	0.304373490103	0.000000000000	0.000169577952	98.608417232761	0.000000000000	416.878461059700	0.000000000000	0.000000000000	0.000000000000	0.786959884624	0.000000000000	0.000253319953	-61.774282535561	0.000000000000	434.374244305050	0.000000000000	-0.000000000000	0.000000000000	0.000000000000	0.000000000000	0.000000000000	0.000000000000	0.000000000000	0.000000000000	0.000000000000	0.000000000000	0.000000000000
0.082200000000	0.000000000000	0.000000000000	0.000000000000	0.000000000000	0.000000000000	0.000000000000	0.000000000000	0.000000000000	0.000000000000	0.304496770696	0.000000000000	0.000170471589	98.458969010724	0.000000000000	416.065264189329	0.000000000000	0.000000000000	0.000000000000	0.786994246343	0.000000000000	0.000253749125	-62.032497112227	0.000000000000	438.401339265750	0.000000000000	0.000000000000	0.000000000000	0.000000000000	0.000000000000	0.000000000000	0.000000000000	0.000000000000	0.000000000000	0.000000000000	0.000000000000	0.000000000000
0.082500000000	0.000000000000	0.000000000000	0.000000000000	0.000000000000	0.000000000000	0.000000000000	0.000000000000	0.000000000000	0.000000000000	0.304620424094	0.000000000000	0.000171364587	98.310628432454	0.000000000000	415.253206567874	0.000000000000	0.000000000000	0.000000000000	0.787028597420	0.000000000000	0.000254143784	-62.290420564927	0.000000000000	442.481765538473	0.000000000000	-0.000000000000	0.000000000000	0.000000000000	0.000000000000	0.000000000000	0.000000000000	0.000000000000	0.000000000000	0.000000000000	0.000000000000	0.000000000000
0.082800000000	0.000000000000	0.000000000000	0.000000000000	0.000000000000	0.000000000000	0.000000000000	0.000000000000	0.000000000000	0.000000000000	0.304744452327	0.000000000000	0.000172256788	98.163246890372	0.000000000000	414.441921910222	0.000000000000	0.000000000000	0.000000000000	0.787062939436	0.000000000000	0.000254503999	-62.547914712919	0.000000000000	446.612652745947	0.000000000000	-0.000000000000	0.000000000000	0.000000000000	0.000000000000	0.000000000000	0.000000000000	0.000000000000	0.000000000000	0.000000000000	0.000000000000	0.000000000000
0.083100000000	0.000000000000	0.000000000000	0.000000000000	0.000000000000	0.000000000000	0.000000000000	0.000000000000	0.000000000000	0.000000000000	0.304868857443	0.000000000000	0.000173148037	98.016677899168	0.000000000000	413.631053111170	0.000000000000	0.000000000000	0.000000000000	0.787097273903	0.000000000000	0.000254829858	-62.804847391929	0.000000000000	450.790943655732	0.000000000000	-0.000000000000	0.000000000000	0.000000000000	0.000000000000	0.000000000000	0.000000000000	0.000000000000	0.000000000000	0.000000000000	0.000000000000	0.000000000000
0.083400000000	0.000000000000	0.000000000000	0.000000000000	0.000000000000	0.000000000000	0.000000000000	0.000000000000	0.000000000000	0.000000000000	0.304993641502	0.000000000000	0.000174038180	97.870777368589	0.000000000000	412.820253025551	0.000000000000	0.000000000000	0.000000000000	0.787131602261	0.000000000000	0.000255121470	-63.061093148227	0.000000000000	455.013355670859	0.000000000000	-0.000000000000	0.000000000000	0.000000000000	0.000000000000	0.000000000000	0.000000000000	0.000000000000	0.000000000000	0.000000000000	0.000000000000	0.000000000000
0.083700000000	0.000000000000	0.000000000000	0.000000000000	0.000000000000	0.000000000000	0.000000000000	0.000000000000	0.000000000000	0.000000000000	0.305118806576	0.000000000000	0.000174927060	97.725403943727	0.000000000000	412.009185419743	0.000000000000	0.000000000000	0.000000000000	0.787165925877	0.000000000000	0.000255378967	-63.316534142588	0.000000000000	459.276332377185	0.000000000000	-0.000000000000	0.000000000000	0.000000000000	0.000000000000	0.000000000000	0.000000000000	0.000000000000	0.000000000000	0.000000000000	0.000000000000	0.000000000000
0.084000000000	0.000000000000	0.000000000000	0.000000000000	0.000000000000	0.000000000000	0.000000000000	0.000000000000	0.000000000000	0.000000000000	0.305244354750	0.000000000000	0.000175814525	97.580419254735	0.000000000000	411.197526406105	0.000000000000	0.000000000000	0.000000000000	0.787200246042	0.000000000000	0.000255602499	-63.571057547131	0.000000000000	463.575883835711	0.000000000000	0.000000000000	0.000000000000	0.000000000000	0.000000000000	0.000000000000	0.000000000000	0.000000000000	0.000000000000	0.000000000000	0.000000000000	0.000000000000
0.084300000000	0.000000000000	0.000000000000	0.000000000000	0.000000000000	0.000000000000	0.000000000000	0.000000000000	0.000000000000	0.000000000000	0.305370288117	0.000000000000	0.000176700419	97.435686964326	0.000000000000	410.384968501649	0.000000000000	-0.000000000000	0.000000000000	0.787234563967	0.000000000000	0.000255792236	-63.824521927353	0.000000000000	467.906588052764	0.000000000000	0.000000000000	0.000000000000	0.000000000000	0.000000000000	0.000000000000	0.000000000000	0.000000000000	0.000000000000	0.000000000000	0.000000000000	0.000000000000
0.084600000000	0.000000000000	0.000000000000	0.000000000000	0.000000000000	0.000000000000	0.000000000000	0.000000000000	0.000000000000	0.000000000000	0.305496608775	0.000000000000	0.000177584591	97.291074587521	0.000000000000	409.571221861427	0.000000000000	0.000000000000	0.000000000000	0.787268880783	0.000000000000	0.000255948369	-64.076773049860	0.000000000000	472.261825249081	0.000000000000	0.000000000000	0.000000000000	0.000000000000	0.000000000000	0.000000000000	0.000000000000	0.000000000000	0.000000000000	0.000000000000	0.000000000000	0.000000000000
0.084900000000	0.000000000000	0.000000000000	0.000000000000	0.000000000000	0.000000000000	0.000000000000	0.000000000000	0.000000000000	0.000000000000	0.305623318824	0.000000000000	0.000178466888	97.146455572852	0.000000000000	408.756015166461	0.000000000000	-0.000000000000	0.000000000000	0.787303197535	0.000000000000	0.000256071106	-64.327668529511	0.000000000000	476.634207957767	0.000000000000	-0.000000000000	0.000000000000	0.000000000000	0.000000000000	0.000000000000	0.000000000000	0.000000000000	0.000000000000	0.000000000000	0.000000000000	0.000000000000
0.085200000000	0.000000000000	0.000000000000	0.000000000000	0.000000000000	0.000000000000	0.000000000000	0.000000000000	0.000000000000	0.000000000000	0.305750420367	0.000000000000	0.000179347161	97.001710529359	0.000000000000	407.939098452599	0.000000000000	0.000000000000	0.000000000000	0.787337515185	0.000000000000	0.000256160673	-64.577082951216	0.000000000000	481.015451825826	0.000000000000	-0.000000000000	0.000000000000	0.000000000000	0.000000000000	0.000000000000	0.000000000000	0.000000000000	0.000000000000	0.000000000000	0.000000000000	0.000000000000
0.085500000000	0.000000000000	0.000000000000	0.000000000000	0.000000000000	0.000000000000	0.000000000000	0.000000000000	0.000000000000	0.000000000000	0.305877915498	0.000000000000	0.000180225260	96.856728724570	0.000000000000	407.120246741077	0.000000000000	0.000000000000	0.000000000000	0.787371834602	0.000000000000	0.000256217317	-64.824914126355	0.000000000000	485.396206593244	0.000000000000	-0.000000000000	0.000000000000	0.000000000000	0.000000000000	0.000000000000	0.000000000000	0.000000000000	0.000000000000	0.000000000000	0.000000000000	0.000000000000
0.085800000000	0.000000000000	0.000000000000	0.000000000000	0.000000000000	0.000000000000	0.000000000000	0.000000000000	0.000000000000	0.000000000000	0.306005806305	0.000000000000	0.000181101036	96.711409875497	0.000000000000	406.299264785222	0.000000000000	-0.000000000000	0.000000000000	0.787406156555	0.000000000000	0.000256241298	-65.071090862247	0.000000000000	489.765854354080	0.000000000000	0.000000000000	0.000000000000	0.000000000000	0.000000000000	0.000000000000	0.000000000000	0.000000000000	0.000000000000	0.000000000000	0.000000000000	0.000000000000
0.086100000000	0.000000000000	0.000000000000	0.000000000000	0.000000000000	0.000000000000	0.000000000000	0.000000000000	0.000000000000	0.000000000000	0.306134094860	0.000000000000	0.000181974345	96.565666128280	0.000000000000	405.475993487762	0.000000000000	0.000000000000	0.000000000000	0.787440481695	0.000000000000	0.000256232899	-65.315581930825	0.000000000000	494.112295168309	0.000000000000	-0.000000000000	0.000000000000	0.000000000000	0.000000000000	0.000000000000	0.000000000000	0.000000000000	0.000000000000	0.000000000000	0.000000000000	0.000000000000
0.086400000000	0.000000000000	0.000000000000	0.000000000000	0.000000000000	0.000000000000	0.000000000000	0.000000000000	0.000000000000	0.000000000000	0.306262783214	0.000000000000	0.000182845041	96.419423822714	0.000000000000	404.650318946952	0.000000000000	0.000000000000	0.000000000000	0.787474810544	0.000000000000	0.000256192416	-65.558404701839	0.000000000000	498.421792311730	0.000000000000	0.000000000000	0.000000000000	0.000000000000	0.000000000000	0.000000000000	0.000000000000	0.000000000000	0.000000000000	0.000000000000	0.000000000000	0.000000000000
0.086700000000	0.000000000000	0.000000000000	0.000000000000	0.000000000000	0.000000000000	0.000000000000	0.000000000000	0.000000000000	0.000000000000	0.306391873390	0.000000000000	0.000183712985	96.272623959906	0.000000000000	403.822185731392	0.000000000000	0.000000000000	0.000000000000	0.787509143462	0.000000000000	0.000256120166	-65.799628982860	0.000000000000	502.679067721694	0.000000000000	0.000000000000	0.000000000000	0.000000000000	0.000000000000	0.000000000000	0.000000000000	0.000000000000	0.000000000000	0.000000000000	0.000000000000	0.000000000000
0.087000000000	0.000000000000	0.000000000000	0.000000000000	0.000000000000	0.000000000000	0.000000000000	0.000000000000	0.000000000000	0.000000000000	0.306521367372	0.000000000000	0.000184578035	96.125219060118	0.000000000000	402.991616464625	0.000000000000	0.000000000000	0.000000000000	0.787543480624	0.000000000000	0.000256016480	-66.039365998915	0.000000000000	506.868055720649	0.000000000000	-0.000000000000	0.000000000000	0.000000000000	0.000000000000	0.000000000000	0.000000000000	0.000000000000	0.000000000000	0.000000000000	0.000000000000	0.000000000000
0.087300000000	0.000000000000	0.000000000000	0.000000000000	0.000000000000	0.000000000000	0.000000000000	0.000000000000	0.000000000000	0.000000000000	0.306651267101	0.000000000000	0.000185440058	95.977162825615	0.000000000000	402.158737734962	0.000000000000	-0.000000000000	0.000000000000	0.787577821996	0.000000000000	0.000255881710	-66.277726073152	0.000000000000	510.973962796025	0.000000000000	0.000000000000	0.000000000000	0.000000000000	0.000000000000	0.000000000000	0.000000000000	0.000000000000	0.000000000000	0.000000000000	0.000000000000	0.000000000000
0.087600000000	0.000000000000	0.000000000000	0.000000000000	0.000000000000	0.000000000000	0.000000000000	0.000000000000	0.000000000000	0.000000000000	0.306781574465	0.000000000000	0.000186298922	95.828390608648	0.000000000000	401.323801031509	0.000000000000	0.000000000000	0.000000000000	0.787612167320	0.000000000000	0.000255716226	-66.514734593740	0.000000000000	514.987062808263	0.000000000000	-0.000000000000	0.000000000000	0.000000000000	0.000000000000	0.000000000000	0.000000000000	0.000000000000	0.000000000000	0.000000000000	0.000000000000	0.000000000000
0.087900000000	0.000000000000	0.000000000000	0.000000000000	0.000000000000	0.000000000000	0.000000000000	0.000000000000	0.000000000000	0.000000000000	0.306912291297	0.000000000000	0.000187154498	95.678798062406	0.000000000000	400.487162712410	0.000000000000	0.000000000000	0.000000000000	0.787646516154	0.000000000000	0.000255520416	-66.750238859849	0.000000000000	518.907088571416	0.000000000000	-0.000000000000	0.000000000000	0.000000000000	0.000000000000	0.000000000000	0.000000000000	0.000000000000	0.000000000000	0.000000000000	0.000000000000	0.000000000000
0.088200000000	0.000000000000	0.000000000000	0.000000000000	0.000000000000	0.000000000000	0.000000000000	0.000000000000	0.000000000000	0.000000000000	0.307043419379	0.000000000000	0.000188006665	95.528237491245	0.000000000000	399.649179983657	0.000000000000	-0.000000000000	0.000000000000	0.787680867957	0.000000000000	0.000255294689	-66.983898013591	0.000000000000	522.744775679909	0.000000000000	-0.000000000000	0.000000000000	0.000000000000	0.000000000000	0.000000000000	0.000000000000	0.000000000000	0.000000000000	0.000000000000	0.000000000000	0.000000000000
0.088500000000	0.000000000000	0.000000000000	0.000000000000	0.000000000000	0.000000000000	0.000000000000	0.000000000000	0.000000000000	0.000000000000	0.307174960456	0.000000000000	0.000188855303	95.376561944437	0.000000000000	398.809995889414	0.000000000000	-0.000000000000	0.000000000000	0.787715222231	0.000000000000	0.000255039468	-67.215409323583	0.000000000000	526.515064572911	0.000000000000	-0.000000000000	0.000000000000	0.000000000000	0.000000000000	0.000000000000	0.000000000000	0.000000000000	0.000000000000	0.000000000000	0.000000000000	0.000000000000
0.088800000000	0.000000000000	0.000000000000	0.000000000000	0.000000000000	0.000000000000	0.000000000000	0.000000000000	0.000000000000	0.000000000000	0.307306916245	0.000000000000	0.000189700301	95.223691761533	0.000000000000	397.969416473665	0.000000000000	0.000000000000	0.000000000000	0.787749578621	0.000000000000	0.000254755196	-67.444835985408	0.000000000000	530.224433121390	0.000000000000	0.000000000000	0.000000000000	0.000000000000	0.000000000000	0.000000000000	0.000000000000	0.000000000000	0.000000000000	0.000000000000	0.000000000000	0.000000000000
0.089100000000	0.000000000000	0.000000000000	0.000000000000	0.000000000000	0.000000000000	0.000000000000	0.000000000000	0.000000000000	0.000000000000	0.307439288441	0.000000000000	0.000190541548	95.069558531976	0.000000000000	397.127196311060	0.000000000000	0.000000000000	0.000000000000	0.787783936943	0.000000000000	0.000254442325	-67.672299294357	0.000000000000	533.876921482143	0.000000000000	0.000000000000	0.000000000000	0.000000000000	0.000000000000	0.000000000000	0.000000000000	0.000000000000	0.000000000000	0.000000000000	0.000000000000	0.000000000000
0.089400000000	0.000000000000	0.000000000000	0.000000000000	0.000000000000	0.000000000000	0.000000000000	0.000000000000	0.000000000000	0.000000000000	0.307572078715	0.000000000000	0.000191378941	94.914090754602	0.000000000000	396.283093780364	0.000000000000	-0.000000000000	0.000000000000	0.787818297160	0.000000000000	0.000254101320	-67.897902713408	0.000000000000	537.476163124405	0.000000000000	-0.000000000000	0.000000000000	0.000000000000	0.000000000000	0.000000000000	0.000000000000	0.000000000000	0.000000000000	0.000000000000	0.000000000000	0.000000000000
0.089700000000	0.000000000000	0.000000000000	0.000000000000	0.000000000000	0.000000000000	0.000000000000	0.000000000000	0.000000000000	0.000000000000	0.307705288719	0.000000000000	0.000192212377	94.757214212349	0.000000000000	395.436870437351	0.000000000000	-0.000000000000	0.000000000000	0.787852659378	0.000000000000	0.000253732655	-68.121734000484	0.000000000000	541.025428653910	0.000000000000	-0.000000000000	0.000000000000	0.000000000000	0.000000000000	0.000000000000	0.000000000000	0.000000000000	0.000000000000	0.000000000000	0.000000000000	0.000000000000
0.090000000000	0.000000000000	0.000000000000	0.000000000000	0.000000000000	0.000000000000	0.000000000000	0.000000000000	0.000000000000	0.000000000000	0.307838920084	0.000000000000	0.000193041760	94.598852316838	0.000000000000	394.588290511454	0.000000000000	0.000000000000	0.000000000000	0.787887023830	0.000000000000	0.000253336809	-68.343867168189	0.000000000000	544.527662598562	0.000000000000	-0.000000000000	0.000000000000	0.000000000000	0.000000000000	0.000000000000	0.000000000000	0.000000000000	0.000000000000	0.000000000000	0.000000000000	0.000000000000
0.090300000000	0.000000000000	0.000000000000	0.000000000000	0.000000000000	0.000000000000	0.000000000000	0.000000000000	0.000000000000	0.000000000000	0.307972974447	0.000000000000	0.000193866967	94.439698195233	0.000000000000	393.723481767138	0.000000000000	0.000000000000	0.000000000000	0.787921390763	0.000000000000	0.000252914270	-68.555749175957	0.000000000000	547.978864891810	0.000000000000	0.000000000000	0.000000000000	0.000000000000	0.000000000000	0.000000000000	0.000000000000	0.000000000000	0.000000000000	0.000000000000	0.000000000000	0.000000000000
0.090600000000	0.000000000000	0.000000000000	0.000000000000	0.000000000000	0.000000000000	0.000000000000	0.000000000000	0.000000000000	0.000000000000	0.308107453345	0.000000000000	0.000194687969	94.280402178126	0.000000000000	392.829227231662	0.000000000000	0.000000000000	0.000000000000	0.787955760494	0.000000000000	0.000252465527	-68.748847810957	0.000000000000	551.365593354466	0.000000000000	0.000000000000	0.000000000000	0.000000000000	0.000000000000	0.000000000000	0.000000000000	0.000000000000	0.000000000000	0.000000000000	0.000000000000	0.000000000000
0.090900000000	0.000000000000	0.000000000000	0.000000000000	0.000000000000	0.000000000000	0.000000000000	0.000000000000	0.000000000000	0.000000000000	0.308242358379	0.000000000000	0.000195504647	94.120850990559	0.000000000000	391.906256615079	0.000000000000	0.000000000000	0.000000000000	0.787990132685	0.000000000000	0.000251991078	-68.923317902655	0.000000000000	554.678603094218	0.000000000000	0.000000000000	0.000000000000	0.000000000000	0.000000000000	0.000000000000	0.000000000000	0.000000000000	0.000000000000	0.000000000000	0.000000000000	0.000000000000
0.091200000000	0.000000000000	0.000000000000	0.000000000000	0.000000000000	0.000000000000	0.000000000000	0.000000000000	0.000000000000	0.000000000000	0.308377691100	0.000000000000	0.000196316920	93.960940004492	0.000000000000	390.955256904632	0.000000000000	0.000000000000	0.000000000000	0.788024506705	0.000000000000	0.000251491429	-69.079366428947	0.000000000000	557.910949321027	0.000000000000	-0.000000000000	0.000000000000	0.000000000000	0.000000000000	0.000000000000	0.000000000000	0.000000000000	0.000000000000	0.000000000000	0.000000000000	0.000000000000
0.091500000000	0.000000000000	0.000000000000	0.000000000000	0.000000000000	0.000000000000	0.000000000000	0.000000000000	0.000000000000	0.000000000000	0.308513453040	0.000000000000	0.000197124715	93.800574630612	0.000000000000	389.976877495919	0.000000000000	0.000000000000	0.000000000000	0.788058881600	0.000000000000	0.000250967097	-69.217241901238	0.000000000000	561.057602035040	0.000000000000	-0.000000000000	0.000000000000	0.000000000000	0.000000000000	0.000000000000	0.000000000000	0.000000000000	0.000000000000	0.000000000000	0.000000000000	0.000000000000
0.091800000000	0.000000000000	0.000000000000	0.000000000000	0.000000000000	0.000000000000	0.000000000000	0.000000000000	0.000000000000	0.000000000000	0.308649645706	0.000000000000	0.000197927962	93.639668529177	0.000000000000	388.971732793467	0.000000000000	0.000000000000	0.000000000000	0.788093256127	0.000000000000	0.000250418611	-69.337223787077	0.000000000000	564.115081283979	0.000000000000	0.000000000000	0.000000000000	0.000000000000	0.000000000000	0.000000000000	0.000000000000	0.000000000000	0.000000000000	0.000000000000	0.000000000000	0.000000000000
0.092100000000	0.000000000000	0.000000000000	0.000000000000	0.000000000000	0.000000000000	0.000000000000	0.000000000000	0.000000000000	0.000000000000	0.308786270581	0.000000000000	0.000198726601	93.478142100578	0.000000000000	387.940404644737	0.000000000000	0.000000000000	0.000000000000	0.788127628796	0.000000000000	0.000249846513	-69.439613730751	0.000000000000	567.081145480074	0.000000000000	0.000000000000	0.000000000000	0.000000000000	0.000000000000	0.000000000000	0.000000000000	0.000000000000	0.000000000000	0.000000000000	0.000000000000	0.000000000000
0.092400000000	0.000000000000	0.000000000000	0.000000000000	0.000000000000	0.000000000000	0.000000000000	0.000000000000	0.000000000000	0.000000000000	0.308923329126	0.000000000000	0.000199520579	93.315921225942	0.000000000000	386.883444588675	0.000000000000	0.000000000000	0.000000000000	0.788161997897	0.000000000000	0.000249251357	-69.524728403772	0.000000000000	569.954529003071	0.000000000000	0.000000000000	0.000000000000	0.000000000000	0.000000000000	0.000000000000	0.000000000000	0.000000000000	0.000000000000	0.000000000000	0.000000000000	0.000000000000
0.092700000000	0.000000000000	0.000000000000	0.000000000000	0.000000000000	0.000000000000	0.000000000000	0.000000000000	0.000000000000	0.000000000000	0.309060822777	0.000000000000	0.000200309852	93.152936226688	0.000000000000	385.801375917000	0.000000000000	0.000000000000	0.000000000000	0.788196361525	0.000000000000	0.000248633710	-69.592893788740	0.000000000000	572.734724065065	0.000000000000	0.000000000000	0.000000000000	0.000000000000	0.000000000000	0.000000000000	0.000000000000	0.000000000000	0.000000000000	0.000000000000	0.000000000000	0.000000000000
0.093000000000	0.000000000000	0.000000000000	0.000000000000	0.000000000000	0.000000000000	0.000000000000	0.000000000000	0.000000000000	0.000000000000	0.309198752948	0.000000000000	0.000201094383	92.989121012271	0.000000000000	384.694695558020	0.000000000000	0.000000000000	0.000000000000	0.788230717600	0.000000000000	0.000247994152	-69.644440690793	0.000000000000	575.421801331067	0.000000000000	-0.000000000000	0.000000000000	0.000000000000	0.000000000000	0.000000000000	0.000000000000	0.000000000000	0.000000000000	0.000000000000	0.000000000000	0.000000000000
0.093300000000	0.000000000000	0.000000000000	0.000000000000	0.000000000000	0.000000000000	0.000000000000	0.000000000000	0.000000000000	0.000000000000	0.309337121029	0.000000000000	0.000201874145	92.824412387071	0.000000000000	383.563875799404	0.000000000000	0.000000000000	0.000000000000	0.788265063890	0.000000000000	0.000247333276	-69.679701276636	0.000000000000	578.016263819981	0.000000000000	-0.000000000000	0.000000000000	0.000000000000	0.000000000000	0.000000000000	0.000000000000	0.000000000000	0.000000000000	0.000000000000	0.000000000000	0.000000000000
0.093600000000	0.000000000000	0.000000000000	0.000000000000	0.000000000000	0.000000000000	0.000000000000	0.000000000000	0.000000000000	0.000000000000	0.309475928385	0.000000000000	0.000202649120	92.658749490054	0.000000000000	382.409365868400	0.000000000000	0.000000000000	0.000000000000	0.788299398025	0.000000000000	0.000246651689	-69.699006456295	0.000000000000	580.518928950205	0.000000000000	0.000000000000	0.000000000000	0.000000000000	0.000000000000	0.000000000000	0.000000000000	0.000000000000	0.000000000000	0.000000000000	0.000000000000	0.000000000000
0.093900000000	0.000000000000	0.000000000000	0.000000000000	0.000000000000	0.000000000000	0.000000000000	0.000000000000	0.000000000000	0.000000000000	0.309615176361	0.000000000000	0.000203419299	92.492073344023	0.000000000000	381.231593387411	0.000000000000	0.000000000000	0.000000000000	0.788333717509	0.000000000000	0.000245950005	-69.702683944190	0.000000000000	582.930834090818	0.000000000000	-0.000000000000	0.000000000000	0.000000000000	0.000000000000	0.000000000000	0.000000000000	0.000000000000	0.000000000000	0.000000000000	0.000000000000	0.000000000000
0.094200000000	0.000000000000	0.000000000000	0.000000000000	0.000000000000	0.000000000000	0.000000000000	0.000000000000	0.000000000000	0.000000000000	0.309754866277	0.000000000000	0.000204184682	92.324326494555	0.000000000000	380.030965720657	0.000000000000	0.000000000000	0.000000000000	0.788368019739	0.000000000000	0.000245228855	-69.691056859123	0.000000000000	585.253161540827	0.000000000000	-0.000000000000	0.000000000000	0.000000000000	0.000000000000	0.000000000000	0.000000000000	0.000000000000	0.000000000000	0.000000000000	0.000000000000	0.000000000000
0.094500000000	0.000000000000	0.000000000000	0.000000000000	0.000000000000	0.000000000000	0.000000000000	0.000000000000	0.000000000000	0.000000000000	0.309894999433	0.000000000000	0.000204945277	92.155452721854	0.000000000000	378.807871225155	0.000000000000	0.000000000000	0.000000000000	0.788402302007	0.000000000000	0.000244488875	-69.664442745704	0.000000000000	587.487179421861	0.000000000000	0.000000000000	0.000000000000	0.000000000000	0.000000000000	0.000000000000	0.000000000000	0.000000000000	0.000000000000	0.000000000000	0.000000000000	0.000000000000
0.094800000000	0.000000000000	0.000000000000	0.000000000000	0.000000000000	0.000000000000	0.000000000000	0.000000000000	0.000000000000	0.000000000000	0.310035577105	0.000000000000	0.000205701103	91.985396811686	0.000000000000	377.562680416642	0.000000000000	-0.000000000000	0.000000000000	0.788436561519	0.000000000000	0.000243730714	-69.623152921066	0.000000000000	589.634195500964	0.000000000000	0.000000000000	0.000000000000	0.000000000000	0.000000000000	0.000000000000	0.000000000000	0.000000000000	0.000000000000	0.000000000000	0.000000000000	0.000000000000
0.095100000000	0.000000000000	0.000000000000	0.000000000000	0.000000000000	0.000000000000	0.000000000000	0.000000000000	0.000000000000	0.000000000000	0.310176600549	0.000000000000	0.000206452188	91.814104373944	0.000000000000	376.295747059050	0.000000000000	-0.000000000000	0.000000000000	0.788470795398	0.000000000000	0.000242955028	-69.567492069078	0.000000000000	591.695521442534	0.000000000000	0.000000000000	0.000000000000	0.000000000000	0.000000000000	0.000000000000	0.000000000000	0.000000000000	0.000000000000	0.000000000000	0.000000000000	0.000000000000
0.095400000000	0.000000000000	0.000000000000	0.000000000000	0.000000000000	0.000000000000	0.000000000000	0.000000000000	0.000000000000	0.000000000000	0.310318071000	0.000000000000	0.000207198569	91.641521699676	0.000000000000	375.007409184344	0.000000000000	-0.000000000000	0.000000000000	0.788505000698	0.000000000000	0.000242162482	-69.497758020418	0.000000000000	593.672445412651	0.000000000000	0.000000000000	0.000000000000	0.000000000000	0.000000000000	0.000000000000	0.000000000000	0.000000000000	0.000000000000	0.000000000000	0.000000000000	0.000000000000
0.095700000000	0.000000000000	0.000000000000	0.000000000000	0.000000000000	0.000000000000	0.000000000000	0.000000000000	0.000000000000	0.000000000000	0.310459989672	0.000000000000	0.000207940290	91.467595649031	0.000000000000	373.697990048463	0.000000000000	0.000000000000	0.000000000000	0.788539174404	0.000000000000	0.000241353747	-69.414241669889	0.000000000000	595.566211326620	0.000000000000	0.000000000000	0.000000000000	0.000000000000	0.000000000000	0.000000000000	0.000000000000	0.000000000000	0.000000000000	0.000000000000	0.000000000000	0.000000000000
0.096000000000	0.000000000000	0.000000000000	0.000000000000	0.000000000000	0.000000000000	0.000000000000	0.000000000000	0.000000000000	0.000000000000	0.310602357758	0.000000000000	0.000208677407	91.292273564194	0.000000000000	372.367799028007	0.000000000000	0.000000000000	0.000000000000	0.788573313447	0.000000000000	0.000240529500	-69.317226993347	0.000000000000	597.378003341940	0.000000000000	-0.000000000000	0.000000000000	0.000000000000	0.000000000000	0.000000000000	0.000000000000	0.000000000000	0.000000000000	0.000000000000	0.000000000000	0.000000000000
0.096300000000	0.000000000000	0.000000000000	0.000000000000	0.000000000000	0.000000000000	0.000000000000	0.000000000000	0.000000000000	0.000000000000	0.310745176431	0.000000000000	0.000209409982	91.115503202448	0.000000000000	371.017132461920	0.000000000000	-0.000000000000	0.000000000000	0.788607414707	0.000000000000	0.000239690424	-69.206991135099	0.000000000000	599.108934461750	0.000000000000	0.000000000000	0.000000000000	0.000000000000	0.000000000000	0.000000000000	0.000000000000	0.000000000000	0.000000000000	0.000000000000	0.000000000000	0.000000000000
0.096600000000	0.000000000000	0.000000000000	0.000000000000	0.000000000000	0.000000000000	0.000000000000	0.000000000000	0.000000000000	0.000000000000	0.310888446845	0.000000000000	0.000210138087	90.937232685579	0.000000000000	369.646274441819	0.000000000000	0.000000000000	0.000000000000	0.788641475019	0.000000000000	0.000238837206	-69.083804543737	0.000000000000	600.760038331248	0.000000000000	-0.000000000000	0.000000000000	0.000000000000	0.000000000000	0.000000000000	0.000000000000	0.000000000000	0.000000000000	0.000000000000	0.000000000000	0.000000000000
0.096900000000	0.000000000000	0.000000000000	0.000000000000	0.000000000000	0.000000000000	0.000000000000	0.000000000000	0.000000000000	0.000000000000	0.311032170135	0.000000000000	0.000210861803	90.757410462522	0.000000000000	368.255497554477	0.000000000000	0.000000000000	0.000000000000	0.788675491183	0.000000000000	0.000237970536	-68.947931139706	0.000000000000	602.332263489781	0.000000000000	0.000000000000	0.000000000000	0.000000000000	0.000000000000	0.000000000000	0.000000000000	0.000000000000	0.000000000000	0.000000000000	0.000000000000	0.000000000000
0.097200000000	0.000000000000	0.000000000000	0.000000000000	0.000000000000	0.000000000000	0.000000000000	0.000000000000	0.000000000000	0.000000000000	0.311176347414	0.000000000000	0.000211581217	90.575985282863	0.000000000000	366.845063579598	0.000000000000	0.000000000000	0.000000000000	0.788709459964	0.000000000000	0.000237091106	-68.799628502222	0.000000000000	603.826469488824	0.000000000000	0.000000000000	0.000000000000	0.000000000000	0.000000000000	0.000000000000	0.000000000000	0.000000000000	0.000000000000	0.000000000000	0.000000000000	0.000000000000
0.097500000000	0.000000000000	0.000000000000	0.000000000000	0.000000000000	0.000000000000	0.000000000000	0.000000000000	0.000000000000	0.000000000000	0.311320979778	0.000000000000	0.000212296425	90.392906179225	0.000000000000	365.415224146070	0.000000000000	0.000000000000	0.000000000000	0.788743378102	0.000000000000	0.000236199610	-68.639148066396	0.000000000000	605.243424406710	0.000000000000	0.000000000000	0.000000000000	0.000000000000	0.000000000000	0.000000000000	0.000000000000	0.000000000000	0.000000000000	0.000000000000	0.000000000000	0.000000000000
0.097800000000	0.000000000000	0.000000000000	0.000000000000	0.000000000000	0.000000000000	0.000000000000	0.000000000000	0.000000000000	0.000000000000	0.311466068305	0.000000000000	0.000213007531	90.208122457052	0.000000000000	363.966221349529	0.000000000000	-0.000000000000	0.000000000000	0.788777242316	0.000000000000	0.000235296744	-68.466735324088	0.000000000000	606.583803388512	0.000000000000	0.000000000000	0.000000000000	0.000000000000	0.000000000000	0.000000000000	0.000000000000	0.000000000000	0.000000000000	0.000000000000	0.000000000000	0.000000000000
0.098100000000	0.000000000000	0.000000000000	0.000000000000	0.000000000000	0.000000000000	0.000000000000	0.000000000000	0.000000000000	0.000000000000	0.311611614051	0.000000000000	0.000213714646	90.021583690552	0.000000000000	362.498288334088	0.000000000000	-0.000000000000	0.000000000000	0.788811049311	0.000000000000	0.000234383200	-68.282630023881	0.000000000000	607.848187919505	0.000000000000	0.000000000000	0.000000000000	0.000000000000	0.000000000000	0.000000000000	0.000000000000	0.000000000000	0.000000000000	0.000000000000	0.000000000000	0.000000000000
0.098400000000	0.000000000000	0.000000000000	0.000000000000	0.000000000000	0.000000000000	0.000000000000	0.000000000000	0.000000000000	0.000000000000	0.311757618058	0.000000000000	0.000214417888	89.833239723856	0.000000000000	361.011649840952	0.000000000000	-0.000000000000	0.000000000000	0.788844795780	0.000000000000	0.000233459674	-68.087066367031	0.000000000000	609.037065605116	0.000000000000	-0.000000000000	0.000000000000	0.000000000000	0.000000000000	0.000000000000	0.000000000000	0.000000000000	0.000000000000	0.000000000000	0.000000000000	0.000000000000
0.098700000000	0.000000000000	0.000000000000	0.000000000000	0.000000000000	0.000000000000	0.000000000000	0.000000000000	0.000000000000	0.000000000000	0.311904081344	0.000000000000	0.000215117383	89.643040676655	0.000000000000	359.506522726344	0.000000000000	0.000000000000	0.000000000000	0.788878478413	0.000000000000	0.000232526856	-67.880273197564	0.000000000000	610.150830282366	0.000000000000	0.000000000000	0.000000000000	0.000000000000	0.000000000000	0.000000000000	0.000000000000	0.000000000000	0.000000000000	0.000000000000	0.000000000000	0.000000000000
0.099000000000	0.000000000000	0.000000000000	0.000000000000	0.000000000000	0.000000000000	0.000000000000	0.000000000000	0.000000000000	0.000000000000	0.312051004914	0.000000000000	0.000215813263	89.450936953715	0.000000000000	357.983116451321	0.000000000000	0.000000000000	0.000000000000	0.788912093898	0.000000000000	0.000231585435	-67.662474185292	0.000000000000	611.189782331265	0.000000000000	0.000000000000	0.000000000000	0.000000000000	0.000000000000	0.000000000000	0.000000000000	0.000000000000	0.000000000000	0.000000000000	0.000000000000	0.000000000000
0.099300000000	0.000000000000	0.000000000000	0.000000000000	0.000000000000	0.000000000000	0.000000000000	0.000000000000	0.000000000000	0.000000000000	0.312198389751	0.000000000000	0.000216505664	89.256879257815	0.000000000000	356.441633545611	0.000000000000	-0.000000000000	0.000000000000	0.788945638931	0.000000000000	0.000230636097	-67.433888001397	0.000000000000	612.154129089755	0.000000000000	0.000000000000	0.000000000000	0.000000000000	0.000000000000	0.000000000000	0.000000000000	0.000000000000	0.000000000000	0.000000000000	0.000000000000	0.000000000000
0.099600000000	0.000000000000	0.000000000000	0.000000000000	0.000000000000	0.000000000000	0.000000000000	0.000000000000	0.000000000000	0.000000000000	0.312346236821	0.000000000000	0.000217194733	89.060818605766	0.000000000000	354.882270047710	0.000000000000	0.000000000000	0.000000000000	0.788979110217	0.000000000000	0.000229679523	-67.194728486571	0.000000000000	613.043985304998	0.000000000000	-0.000000000000	0.000000000000	0.000000000000	0.000000000000	0.000000000000	0.000000000000	0.000000000000	0.000000000000	0.000000000000	0.000000000000	0.000000000000
0.099900000000	0.000000000000	0.000000000000	0.000000000000	0.000000000000	0.000000000000	0.000000000000	0.000000000000	0.000000000000	0.000000000000	0.312494547073	0.000000000000	0.000217880619	88.862706347236	0.000000000000	353.305215923096	0.000000000000	0.000000000000	0.000000000000	0.789012504478	0.000000000000	0.000228716389	-66.945204812075	0.000000000000	613.859373579812	0.000000000000	-0.000000000000	0.000000000000	0.000000000000	0.000000000000	0.000000000000	0.000000000000	0.000000000000	0.000000000000	0.000000000000	0.000000000000	0.000000000000
0.100200000000	0.000000000000	0.000000000000	0.000000000000	0.000000000000	0.000000000000	0.000000000000	0.000000000000	0.000000000000	0.000000000000	0.312643321437	0.000000000000	0.000218563478	88.662494186161	0.000000000000	351.710655462505	0.000000000000	-0.000000000000	0.000000000000	0.789045818455	0.000000000000	0.000227747368	-66.685521634406	0.000000000000	614.600224794432	0.000000000000	0.000000000000	0.000000000000	0.000000000000	0.000000000000	0.000000000000	0.000000000000	0.000000000000	0.000000000000	0.000000000000	0.000000000000	0.000000000000
0.100500000000	0.000000000000	0.000000000000	0.000000000000	0.000000000000	0.000000000000	0.000000000000	0.000000000000	0.000000000000	0.000000000000	0.312792560824	0.000000000000	0.000219243471	88.460134204605	0.000000000000	350.098767661821	0.000000000000	0.000000000000	0.000000000000	0.789079048916	0.000000000000	0.000226773123	-66.415879244338	0.000000000000	615.266378504555	0.000000000000	-0.000000000000	0.000000000000	0.000000000000	0.000000000000	0.000000000000	0.000000000000	0.000000000000	0.000000000000	0.000000000000	0.000000000000	0.000000000000
0.100800000000	0.000000000000	0.000000000000	0.000000000000	0.000000000000	0.000000000000	0.000000000000	0.000000000000	0.000000000000	0.000000000000	0.312942266129	0.000000000000	0.000219920764	88.255578888928	0.000000000000	348.469726585128	0.000000000000	0.000000000000	0.000000000000	0.789112192659	0.000000000000	0.000225794312	-66.136473711375	0.000000000000	615.857583335284	0.000000000000	-0.000000000000	0.000000000000	0.000000000000	0.000000000000	0.000000000000	0.000000000000	0.000000000000	0.000000000000	0.000000000000	0.000000000000	0.000000000000
0.101100000000	0.000000000000	0.000000000000	0.000000000000	0.000000000000	0.000000000000	0.000000000000	0.000000000000	0.000000000000	0.000000000000	0.313092438226	0.000000000000	0.000220595528	88.048781158196	0.000000000000	346.823701712211	0.000000000000	0.000000000000	0.000000000000	0.789145246520	0.000000000000	0.000224811587	-65.847497024506	0.000000000000	616.373497410180	0.000000000000	-0.000000000000	0.000000000000	0.000000000000	0.000000000000	0.000000000000	0.000000000000	0.000000000000	0.000000000000	0.000000000000	0.000000000000	0.000000000000
0.101400000000	0.000000000000	0.000000000000	0.000000000000	0.000000000000	0.000000000000	0.000000000000	0.000000000000	0.000000000000	0.000000000000	0.313243077973	0.000000000000	0.000221267939	87.839694394714	0.000000000000	345.160858271676	0.000000000000	0.000000000000	0.000000000000	0.789178207375	0.000000000000	0.000223825588	-65.549137230484	0.000000000000	616.813688873656	0.000000000000	-0.000000000000	0.000000000000	0.000000000000	0.000000000000	0.000000000000	0.000000000000	0.000000000000	0.000000000000	0.000000000000	0.000000000000	0.000000000000
0.101700000000	0.000000000000	0.000000000000	0.000000000000	0.000000000000	0.000000000000	0.000000000000	0.000000000000	0.000000000000	0.000000000000	0.313394186209	0.000000000000	0.000221938176	87.628272476662	0.000000000000	343.481357560604	0.000000000000	0.000000000000	0.000000000000	0.789211072147	0.000000000000	0.000222836951	-65.241578570588	0.000000000000	617.177636586434	0.000000000000	0.000000000000	0.000000000000	0.000000000000	0.000000000000	0.000000000000	0.000000000000	0.000000000000	0.000000000000	0.000000000000	0.000000000000	0.000000000000
0.102000000000	0.000000000000	0.000000000000	0.000000000000	0.000000000000	0.000000000000	0.000000000000	0.000000000000	0.000000000000	0.000000000000	0.313545763756	0.000000000000	0.000222606423	87.414469812710	0.000000000000	341.785357251547	0.000000000000	0.000000000000	0.000000000000	0.789243837812	0.000000000000	0.000221846300	-64.925001616971	0.000000000000	617.464731096480	0.000000000000	0.000000000000	0.000000000000	0.000000000000	0.000000000000	0.000000000000	0.000000000000	0.000000000000	0.000000000000	0.000000000000	0.000000000000	0.000000000000
0.102300000000	0.000000000000	0.000000000000	0.000000000000	0.000000000000	0.000000000000	0.000000000000	0.000000000000	0.000000000000	0.000000000000	0.313697811415	0.000000000000	0.000223272868	87.198241378576	0.000000000000	340.073011687352	0.000000000000	0.000000000000	0.000000000000	0.789276501403	0.000000000000	0.000220854249	-64.599583409540	0.000000000000	617.674276013841	0.000000000000	-0.000000000000	0.000000000000	0.000000000000	0.000000000000	0.000000000000	0.000000000000	0.000000000000	0.000000000000	0.000000000000	0.000000000000	0.000000000000
0.102600000000	0.000000000000	0.000000000000	0.000000000000	0.000000000000	0.000000000000	0.000000000000	0.000000000000	0.000000000000	0.000000000000	0.313850329970	0.000000000000	0.000223937700	86.979542755389	0.000000000000	338.344472164156	0.000000000000	0.000000000000	0.000000000000	0.789309060017	0.000000000000	0.000219861405	-64.265497594276	0.000000000000	617.805489946270	0.000000000000	-0.000000000000	0.000000000000	0.000000000000	0.000000000000	0.000000000000	0.000000000000	0.000000000000	0.000000000000	0.000000000000	0.000000000000	0.000000000000
0.102900000000	0.000000000000	0.000000000000	0.000000000000	0.000000000000	0.000000000000	0.000000000000	0.000000000000	0.000000000000	0.000000000000	0.314003320188	0.000000000000	0.000224601115	86.758330169746	0.000000000000	336.599887202597	0.000000000000	-0.000000000000	0.000000000000	0.789341510818	0.000000000000	0.000218868361	-63.922914563694	0.000000000000	617.857509185287	0.000000000000	0.000000000000	0.000000000000	0.000000000000	0.000000000000	0.000000000000	0.000000000000	0.000000000000	0.000000000000	0.000000000000	0.000000000000	0.000000000000
0.103200000000	0.000000000000	0.000000000000	0.000000000000	0.000000000000	0.000000000000	0.000000000000	0.000000000000	0.000000000000	0.000000000000	0.314156782813	0.000000000000	0.000225263309	86.534560535251	0.000000000000	334.839402807030	0.000000000000	0.000000000000	0.000000000000	0.789373851046	0.000000000000	0.000217875701	-63.572001599932	0.000000000000	617.829391368550	0.000000000000	0.000000000000	0.000000000000	0.000000000000	0.000000000000	0.000000000000	0.000000000000	0.000000000000	0.000000000000	0.000000000000	0.000000000000	0.000000000000
0.103500000000	0.000000000000	0.000000000000	0.000000000000	0.000000000000	0.000000000000	0.000000000000	0.000000000000	0.000000000000	0.000000000000	0.314310718574	0.000000000000	0.000225924482	86.308191495310	0.000000000000	333.063162712249	0.000000000000	0.000000000000	0.000000000000	0.789406078023	0.000000000000	0.000216883996	-63.212923020740	0.000000000000	617.720120384075	0.000000000000	0.000000000000	0.000000000000	0.000000000000	0.000000000000	0.000000000000	0.000000000000	0.000000000000	0.000000000000	0.000000000000	0.000000000000	0.000000000000
0.103800000000	0.000000000000	0.000000000000	0.000000000000	0.000000000000	0.000000000000	0.000000000000	0.000000000000	0.000000000000	0.000000000000	0.314465128180	0.000000000000	0.000226584836	86.079181466860	0.000000000000	331.271308616787	0.000000000000	0.000000000000	0.000000000000	0.789438189154	0.000000000000	0.000215893807	-62.845840328229	0.000000000000	617.528612825024	0.000000000000	0.000000000000	0.000000000000	0.000000000000	0.000000000000	0.000000000000	0.000000000000	0.000000000000	0.000000000000	0.000000000000	0.000000000000	0.000000000000
0.104100000000	0.000000000000	0.000000000000	0.000000000000	0.000000000000	0.000000000000	0.000000000000	0.000000000000	0.000000000000	0.000000000000	0.314620012319	0.000000000000	0.000227244576	85.847489684577	0.000000000000	329.463980401691	0.000000000000	0.000000000000	0.000000000000	0.789470181937	0.000000000000	0.000214905680	-62.470912359713	0.000000000000	617.253726349154	0.000000000000	0.000000000000	0.000000000000	0.000000000000	0.000000000000	0.000000000000	0.000000000000	0.000000000000	0.000000000000	0.000000000000	0.000000000000	0.000000000000
0.104400000000	0.000000000000	0.000000000000	0.000000000000	0.000000000000	0.000000000000	0.000000000000	0.000000000000	0.000000000000	0.000000000000	0.314775371661	0.000000000000	0.000227903909	85.613076245030	0.000000000000	327.641316333072	0.000000000000	0.000000000000	0.000000000000	0.789502053969	0.000000000000	0.000213920152	-62.088295439578	0.000000000000	616.894270341145	0.000000000000	-0.000000000000	0.000000000000	0.000000000000	0.000000000000	0.000000000000	0.000000000000	0.000000000000	0.000000000000	0.000000000000	0.000000000000	0.000000000000
0.104700000000	0.000000000000	0.000000000000	0.000000000000	0.000000000000	0.000000000000	0.000000000000	0.000000000000	0.000000000000	0.000000000000	0.314931206855	0.000000000000	0.000228563041	85.375902150047	0.000000000000	325.803453246475	0.000000000000	0.000000000000	0.000000000000	0.789533802951	0.000000000000	0.000212937744	-61.698143530198	0.000000000000	616.449019318166	0.000000000000	0.000000000000	0.000000000000	0.000000000000	0.000000000000	0.000000000000	0.000000000000	0.000000000000	0.000000000000	0.000000000000	0.000000000000	0.000000000000
0.105000000000	0.000000000000	0.000000000000	0.000000000000	0.000000000000	0.000000000000	0.000000000000	0.000000000000	0.000000000000	0.000000000000	0.315087518533	0.000000000000	0.000229222185	85.135929348378	0.000000000000	323.950526710648	0.000000000000	0.000000000000	0.000000000000	0.789565426691	0.000000000000	0.000211958965	-61.300608379228	0.000000000000	615.916729551531	0.000000000000	-0.000000000000	0.000000000000	0.000000000000	0.000000000000	0.000000000000	0.000000000000	0.000000000000	0.000000000000	0.000000000000	0.000000000000	0.000000000000
0.105300000000	0.000000000000	0.000000000000	0.000000000000	0.000000000000	0.000000000000	0.000000000000	0.000000000000	0.000000000000	0.000000000000	0.315244307303	0.000000000000	0.000229881550	84.893120774512	0.000000000000	322.082671167852	0.000000000000	0.000000000000	0.000000000000	0.789596923116	0.000000000000	0.000210984310	-60.895839659574	0.000000000000	615.296159395224	0.000000000000	0.000000000000	0.000000000000	0.000000000000	0.000000000000	0.000000000000	0.000000000000	0.000000000000	0.000000000000	0.000000000000	0.000000000000	0.000000000000
0.105600000000	0.000000000000	0.000000000000	0.000000000000	0.000000000000	0.000000000000	0.000000000000	0.000000000000	0.000000000000	0.000000000000	0.315401573756	0.000000000000	0.000230541349	84.647440383200	0.000000000000	320.200020047609	0.000000000000	0.000000000000	0.000000000000	0.789628290271	0.000000000000	0.000210014260	-60.483985097275	0.000000000000	614.586093805109	0.000000000000	0.000000000000	0.000000000000	0.000000000000	0.000000000000	0.000000000000	0.000000000000	0.000000000000	0.000000000000	0.000000000000	0.000000000000	0.000000000000
0.105900000000	0.000000000000	0.000000000000	0.000000000000	0.000000000000	0.000000000000	0.000000000000	0.000000000000	0.000000000000	0.000000000000	0.315559318461	0.000000000000	0.000231201795	84.398853177925	0.000000000000	318.302705850389	0.000000000000	0.000000000000	0.000000000000	0.789659526329	0.000000000000	0.000209049282	-60.065190581386	0.000000000000	613.785373489524	0.000000000000	0.000000000000	0.000000000000	0.000000000000	0.000000000000	0.000000000000	0.000000000000	0.000000000000	0.000000000000	0.000000000000	0.000000000000	0.000000000000
0.106200000000	0.000000000000	0.000000000000	0.000000000000	0.000000000000	0.000000000000	0.000000000000	0.000000000000	0.000000000000	0.000000000000	0.315717541965	0.000000000000	0.000231863103	84.147325231167	0.000000000000	316.390860197721	0.000000000000	0.000000000000	0.000000000000	0.789690629593	0.000000000000	0.000208089828	-59.639600248842	0.000000000000	612.892929037923	0.000000000000	0.000000000000	0.000000000000	0.000000000000	0.000000000000	0.000000000000	0.000000000000	0.000000000000	0.000000000000	0.000000000000	0.000000000000	0.000000000000
0.106500000000	0.000000000000	0.000000000000	0.000000000000	0.000000000000	0.000000000000	0.000000000000	0.000000000000	0.000000000000	0.000000000000	0.315876244797	0.000000000000	0.000232525488	83.892823693927	0.000000000000	314.464613845189	0.000000000000	0.000000000000	0.000000000000	0.789721598503	0.000000000000	0.000207136335	-59.207356536353	0.000000000000	611.907820213420	0.000000000000	0.000000000000	0.000000000000	0.000000000000	0.000000000000	0.000000000000	0.000000000000	0.000000000000	0.000000000000	0.000000000000	0.000000000000	0.000000000000
0.106800000000	0.000000000000	0.000000000000	0.000000000000	0.000000000000	0.000000000000	0.000000000000	0.000000000000	0.000000000000	0.000000000000	0.316035427463	0.000000000000	0.000233189164	83.635316791460	0.000000000000	312.524096655300	0.000000000000	-0.000000000000	0.000000000000	0.789752431640	0.000000000000	0.000206189227	-58.768600190634	0.000000000000	610.829280350911	0.000000000000	0.000000000000	0.000000000000	0.000000000000	0.000000000000	0.000000000000	0.000000000000	0.000000000000	0.000000000000	0.000000000000	0.000000000000	0.000000000000
0.107100000000	0.000000000000	0.000000000000	0.000000000000	0.000000000000	0.000000000000	0.000000000000	0.000000000000	0.000000000000	0.000000000000	0.316195090449	0.000000000000	0.000233854347	83.374773801830	0.000000000000	310.569437527713	0.000000000000	0.000000000000	0.000000000000	0.789783127725	0.000000000000	0.000205248911	-58.323470228385	0.000000000000	609.656765459461	0.000000000000	-0.000000000000	0.000000000000	0.000000000000	0.000000000000	0.000000000000	0.000000000000	0.000000000000	0.000000000000	0.000000000000	0.000000000000	0.000000000000
0.107400000000	0.000000000000	0.000000000000	0.000000000000	0.000000000000	0.000000000000	0.000000000000	0.000000000000	0.000000000000	0.000000000000	0.316355234219	0.000000000000	0.000234521253	83.111165013383	0.000000000000	308.600764285755	0.000000000000	0.000000000000	0.000000000000	0.789813685629	0.000000000000	0.000204315777	-57.872103838108	0.000000000000	608.390007178368	0.000000000000	-0.000000000000	0.000000000000	0.000000000000	0.000000000000	0.000000000000	0.000000000000	0.000000000000	0.000000000000	0.000000000000	0.000000000000	0.000000000000
0.107700000000	0.000000000000	0.000000000000	0.000000000000	0.000000000000	0.000000000000	0.000000000000	0.000000000000	0.000000000000	0.000000000000	0.316515859215	0.000000000000	0.000235190096	82.844461657081	0.000000000000	306.618203519577	0.000000000000	0.000000000000	0.000000000000	0.789844104369	0.000000000000	0.000203390203	-57.414636217808	0.000000000000	607.029068183046	0.000000000000	-0.000000000000	0.000000000000	0.000000000000	0.000000000000	0.000000000000	0.000000000000	0.000000000000	0.000000000000	0.000000000000	0.000000000000	0.000000000000
0.108000000000	0.000000000000	0.000000000000	0.000000000000	0.000000000000	0.000000000000	0.000000000000	0.000000000000	0.000000000000	0.000000000000	0.316676965860	0.000000000000	0.000235861091	82.574635809439	0.000000000000	304.621880388610	0.000000000000	0.000000000000	0.000000000000	0.789874383108	0.000000000000	0.000202472550	-56.951200346258	0.000000000000	605.574397999335	0.000000000000	-0.000000000000	0.000000000000	0.000000000000	0.000000000000	0.000000000000	0.000000000000	0.000000000000	0.000000000000	0.000000000000	0.000000000000	0.000000000000
0.108300000000	0.000000000000	0.000000000000	0.000000000000	0.000000000000	0.000000000000	0.000000000000	0.000000000000	0.000000000000	0.000000000000	0.316838554554	0.000000000000	0.000236534454	82.301660262118	0.000000000000	302.611918388477	0.000000000000	0.000000000000	0.000000000000	0.789904521160	0.000000000000	0.000201563161	-56.481926690172	0.000000000000	604.026886511207	0.000000000000	0.000000000000	0.000000000000	0.000000000000	0.000000000000	0.000000000000	0.000000000000	0.000000000000	0.000000000000	0.000000000000	0.000000000000	0.000000000000
0.108600000000	0.000000000000	0.000000000000	0.000000000000	0.000000000000	0.000000000000	0.000000000000	0.000000000000	0.000000000000	0.000000000000	0.317000625678	0.000000000000	0.000237210398	82.025508354834	0.000000000000	300.588439090352	0.000000000000	0.000000000000	0.000000000000	0.789934517982	0.000000000000	0.000200662365	-56.006942856715	0.000000000000	602.387911806946	0.000000000000	0.000000000000	0.000000000000	0.000000000000	0.000000000000	0.000000000000	0.000000000000	0.000000000000	0.000000000000	0.000000000000	0.000000000000	0.000000000000
0.108900000000	0.000000000000	0.000000000000	0.000000000000	0.000000000000	0.000000000000	0.000000000000	0.000000000000	0.000000000000	0.000000000000	0.317163179590	0.000000000000	0.000237889138	81.746153769486	0.000000000000	298.551561863530	0.000000000000	-0.000000000000	0.000000000000	0.789964373171	0.000000000000	0.000199770475	-55.526373208302	0.000000000000	600.659378511366	0.000000000000	0.000000000000	0.000000000000	0.000000000000	0.000000000000	0.000000000000	0.000000000000	0.000000000000	0.000000000000	0.000000000000	0.000000000000	0.000000000000
0.109200000000	0.000000000000	0.000000000000	0.000000000000	0.000000000000	0.000000000000	0.000000000000	0.000000000000	0.000000000000	0.000000000000	0.317326216631	0.000000000000	0.000238570884	81.463570285187	0.000000000000	296.501403594452	0.000000000000	0.000000000000	0.000000000000	0.789994086463	0.000000000000	0.000198887789	-55.040338465170	0.000000000000	598.843742517089	0.000000000000	-0.000000000000	0.000000000000	0.000000000000	0.000000000000	0.000000000000	0.000000000000	0.000000000000	0.000000000000	0.000000000000	0.000000000000	0.000000000000
0.109500000000	0.000000000000	0.000000000000	0.000000000000	0.000000000000	0.000000000000	0.000000000000	0.000000000000	0.000000000000	0.000000000000	0.317489737121	0.000000000000	0.000239255851	81.177731496475	0.000000000000	294.438078416772	0.000000000000	0.000000000000	0.000000000000	0.790023657718	0.000000000000	0.000198014586	-54.548955328898	0.000000000000	596.944018186894	0.000000000000	-0.000000000000	0.000000000000	0.000000000000	0.000000000000	0.000000000000	0.000000000000	0.000000000000	0.000000000000	0.000000000000	0.000000000000	0.000000000000
0.109800000000	0.000000000000	0.000000000000	0.000000000000	0.000000000000	0.000000000000	0.000000000000	0.000000000000	0.000000000000	0.000000000000	0.317653741359	0.000000000000	0.000239944247	80.888610499941	0.000000000000	292.361697467586	0.000000000000	0.000000000000	0.000000000000	0.790053086918	0.000000000000	0.000197151132	-54.052336165435	0.000000000000	594.963764754048	0.000000000000	-0.000000000000	0.000000000000	0.000000000000	0.000000000000	0.000000000000	0.000000000000	0.000000000000	0.000000000000	0.000000000000	0.000000000000	0.000000000000
0.110100000000	0.000000000000	0.000000000000	0.000000000000	0.000000000000	0.000000000000	0.000000000000	0.000000000000	0.000000000000	0.000000000000	0.317818229628	0.000000000000	0.000240636283	80.596179557993	0.000000000000	290.272368683405	0.000000000000	0.000000000000	0.000000000000	0.790082374153	0.000000000000	0.000196297677	-53.550588787995	0.000000000000	592.907049840863	0.000000000000	0.000000000000	0.000000000000	0.000000000000	0.000000000000	0.000000000000	0.000000000000	0.000000000000	0.000000000000	0.000000000000	0.000000000000	0.000000000000
0.110400000000	0.000000000000	0.000000000000	0.000000000000	0.000000000000	0.000000000000	0.000000000000	0.000000000000	0.000000000000	0.000000000000	0.317983202194	0.000000000000	0.000241332167	80.300409751797	0.000000000000	288.170196646610	0.000000000000	0.000000000000	0.000000000000	0.790111519609	0.000000000000	0.000195454455	-53.043816376594	0.000000000000	590.778389700336	0.000000000000	0.000000000000	0.000000000000	0.000000000000	0.000000000000	0.000000000000	0.000000000000	0.000000000000	0.000000000000	0.000000000000	0.000000000000	0.000000000000
0.110700000000	0.000000000000	0.000000000000	0.000000000000	0.000000000000	0.000000000000	0.000000000000	0.000000000000	0.000000000000	0.000000000000	0.318148659303	0.000000000000	0.000242032108	80.001270638330	0.000000000000	286.055282488594	0.000000000000	0.000000000000	0.000000000000	0.790140523555	0.000000000000	0.000194621685	-52.532117562060	0.000000000000	588.582667801645	0.000000000000	0.000000000000	0.000000000000	0.000000000000	0.000000000000	0.000000000000	0.000000000000	0.000000000000	0.000000000000	0.000000000000	0.000000000000	0.000000000000
0.111000000000	0.000000000000	0.000000000000	0.000000000000	0.000000000000	0.000000000000	0.000000000000	0.000000000000	0.000000000000	0.000000000000	0.318314601190	0.000000000000	0.000242736310	79.698729928245	0.000000000000	283.927723850559	0.000000000000	0.000000000000	0.000000000000	0.790169386328	0.000000000000	0.000193799572	-52.015586687747	0.000000000000	586.325035471709	0.000000000000	0.000000000000	0.000000000000	0.000000000000	0.000000000000	0.000000000000	0.000000000000	0.000000000000	0.000000000000	0.000000000000	0.000000000000	0.000000000000
0.111300000000	0.000000000000	0.000000000000	0.000000000000	0.000000000000	0.000000000000	0.000000000000	0.000000000000	0.000000000000	0.000000000000	0.318481028071	0.000000000000	0.000243444978	79.392753201594	0.000000000000	281.787614897319	0.000000000000	0.000000000000	0.000000000000	0.790198108319	0.000000000000	0.000192988306	-51.494314244344	0.000000000000	584.010800152525	0.000000000000	-0.000000000000	0.000000000000	0.000000000000	0.000000000000	0.000000000000	0.000000000000	0.000000000000	0.000000000000	0.000000000000	0.000000000000	0.000000000000
0.111600000000	0.000000000000	0.000000000000	0.000000000000	0.000000000000	0.000000000000	0.000000000000	0.000000000000	0.000000000000	0.000000000000	0.318647940150	0.000000000000	0.000244158317	79.083303676989	0.000000000000	279.635046374817	0.000000000000	0.000000000000	0.000000000000	0.790226689956	0.000000000000	0.000192188064	-50.968387454177	0.000000000000	581.645308128537	0.000000000000	-0.000000000000	0.000000000000	0.000000000000	0.000000000000	0.000000000000	0.000000000000	0.000000000000	0.000000000000	0.000000000000	0.000000000000	0.000000000000
0.111900000000	0.000000000000	0.000000000000	0.000000000000	0.000000000000	0.000000000000	0.000000000000	0.000000000000	0.000000000000	0.000000000000	0.318815337618	0.000000000000	0.000244876527	78.770342046586	0.000000000000	277.470105698881	0.000000000000	0.000000000000	0.000000000000	0.790255131690	0.000000000000	0.000191399010	-50.437890964666	0.000000000000	579.233829091062	0.000000000000	-0.000000000000	0.000000000000	0.000000000000	0.000000000000	0.000000000000	0.000000000000	0.000000000000	0.000000000000	0.000000000000	0.000000000000	0.000000000000
0.112200000000	0.000000000000	0.000000000000	0.000000000000	0.000000000000	0.000000000000	0.000000000000	0.000000000000	0.000000000000	0.000000000000	0.318983220655	0.000000000000	0.000245599810	78.453826384741	0.000000000000	275.292877061259	0.000000000000	-0.000000000000	0.000000000000	0.790283433979	0.000000000000	0.000190621295	-49.902907599035	0.000000000000	576.781449549735	0.000000000000	0.000000000000	0.000000000000	0.000000000000	0.000000000000	0.000000000000	0.000000000000	0.000000000000	0.000000000000	0.000000000000	0.000000000000	0.000000000000
0.112500000000	0.000000000000	0.000000000000	0.000000000000	0.000000000000	0.000000000000	0.000000000000	0.000000000000	0.000000000000	0.000000000000	0.319151589427	0.000000000000	0.000246328364	78.133712132765	0.000000000000	273.103441539974	0.000000000000	0.000000000000	0.000000000000	0.790311597277	0.000000000000	0.000189855057	-49.363519107305	0.000000000000	574.292980952710	0.000000000000	0.000000000000	0.000000000000	0.000000000000	0.000000000000	0.000000000000	0.000000000000	0.000000000000	0.000000000000	0.000000000000	0.000000000000	0.000000000000
0.112800000000	0.000000000000	0.000000000000	0.000000000000	0.000000000000	0.000000000000	0.000000000000	0.000000000000	0.000000000000	0.000000000000	0.319320444094	0.000000000000	0.000247062386	77.809952156794	0.000000000000	270.901877203146	0.000000000000	-0.000000000000	0.000000000000	0.790339622016	0.000000000000	0.000189100426	-48.819806863514	0.000000000000	571.772886652392	0.000000000000	0.000000000000	0.000000000000	0.000000000000	0.000000000000	0.000000000000	0.000000000000	0.000000000000	0.000000000000	0.000000000000	0.000000000000	0.000000000000
0.113100000000	0.000000000000	0.000000000000	0.000000000000	0.000000000000	0.000000000000	0.000000000000	0.000000000000	0.000000000000	0.000000000000	0.319489784803	0.000000000000	0.000247802074	77.482496870966	0.000000000000	268.688259199024	0.000000000000	0.000000000000	0.000000000000	0.790367508601	0.000000000000	0.000188357519	-48.271852463711	0.000000000000	569.225229858115	0.000000000000	-0.000000000000	0.000000000000	0.000000000000	0.000000000000	0.000000000000	0.000000000000	0.000000000000	0.000000000000	0.000000000000	0.000000000000	0.000000000000
0.113400000000	0.000000000000	0.000000000000	0.000000000000	0.000000000000	0.000000000000	0.000000000000	0.000000000000	0.000000000000	0.000000000000	0.319659611693	0.000000000000	0.000248547621	77.151294326732	0.000000000000	266.462660003709	0.000000000000	-0.000000000000	0.000000000000	0.790395257393	0.000000000000	0.000187626443	-47.719738762334	0.000000000000	566.653582659477	0.000000000000	-0.000000000000	0.000000000000	0.000000000000	0.000000000000	0.000000000000	0.000000000000	0.000000000000	0.000000000000	0.000000000000	0.000000000000	0.000000000000
0.113700000000	0.000000000000	0.000000000000	0.000000000000	0.000000000000	0.000000000000	0.000000000000	0.000000000000	0.000000000000	0.000000000000	0.319829924897	0.000000000000	0.000249299220	76.816288303814	0.000000000000	264.225154413289	0.000000000000	0.000000000000	0.000000000000	0.790422868708	0.000000000000	0.000186907298	-47.163565861888	0.000000000000	564.059364872913	0.000000000000	0.000000000000	0.000000000000	0.000000000000	0.000000000000	0.000000000000	0.000000000000	0.000000000000	0.000000000000	0.000000000000	0.000000000000	0.000000000000
0.114000000000	0.000000000000	0.000000000000	0.000000000000	0.000000000000	0.000000000000	0.000000000000	0.000000000000	0.000000000000	0.000000000000	0.320000724537	0.000000000000	0.000250057063	76.477419940999	0.000000000000	261.975819778562	0.000000000000	0.000000000000	0.000000000000	0.790450342813	0.000000000000	0.000186200176	-46.603450141039	0.000000000000	561.441995112294	0.000000000000	-0.000000000000	0.000000000000	0.000000000000	0.000000000000	0.000000000000	0.000000000000	0.000000000000	0.000000000000	0.000000000000	0.000000000000	0.000000000000
0.114300000000	0.000000000000	0.000000000000	0.000000000000	0.000000000000	0.000000000000	0.000000000000	0.000000000000	0.000000000000	0.000000000000	0.320172010727	0.000000000000	0.000250821340	76.134631345792	0.000000000000	259.714730203661	0.000000000000	0.000000000000	0.000000000000	0.790477679930	0.000000000000	0.000185505159	-46.039504179796	0.000000000000	558.801023556555	0.000000000000	0.000000000000	0.000000000000	0.000000000000	0.000000000000	0.000000000000	0.000000000000	0.000000000000	0.000000000000	0.000000000000	0.000000000000	0.000000000000
0.114600000000	0.000000000000	0.000000000000	0.000000000000	0.000000000000	0.000000000000	0.000000000000	0.000000000000	0.000000000000	0.000000000000	0.320343783574	0.000000000000	0.000251592240	75.787865590515	0.000000000000	257.441956430661	0.000000000000	-0.000000000000	0.000000000000	0.790504880245	0.000000000000	0.000184822325	-45.471835867010	0.000000000000	556.136219250611	0.000000000000	0.000000000000	0.000000000000	0.000000000000	0.000000000000	0.000000000000	0.000000000000	0.000000000000	0.000000000000	0.000000000000	0.000000000000	0.000000000000
0.114900000000	0.000000000000	0.000000000000	0.000000000000	0.000000000000	0.000000000000	0.000000000000	0.000000000000	0.000000000000	0.000000000000	0.320516043175	0.000000000000	0.000252369947	75.437066542158	0.000000000000	255.157566040340	0.000000000000	0.000000000000	0.000000000000	0.790531943910	0.000000000000	0.000184151744	-44.900548625908	0.000000000000	553.447541168817	0.000000000000	0.000000000000	0.000000000000	0.000000000000	0.000000000000	0.000000000000	0.000000000000	0.000000000000	0.000000000000	0.000000000000	0.000000000000	0.000000000000
0.115200000000	0.000000000000	0.000000000000	0.000000000000	0.000000000000	0.000000000000	0.000000000000	0.000000000000	0.000000000000	0.000000000000	0.320688789617	0.000000000000	0.000253154649	75.082178713767	0.000000000000	252.861623630141	0.000000000000	0.000000000000	0.000000000000	0.790558871047	0.000000000000	0.000183493480	-44.325741629586	0.000000000000	550.735112423562	0.000000000000	0.000000000000	0.000000000000	0.000000000000	0.000000000000	0.000000000000	0.000000000000	0.000000000000	0.000000000000	0.000000000000	0.000000000000	0.000000000000
0.115500000000	0.000000000000	0.000000000000	0.000000000000	0.000000000000	0.000000000000	0.000000000000	0.000000000000	0.000000000000	0.000000000000	0.320862022980	0.000000000000	0.000253946528	74.723147134971	0.000000000000	250.554190972257	0.000000000000	-0.000000000000	0.000000000000	0.790585661752	0.000000000000	0.000182847595	-43.747510005861	0.000000000000	547.999197281128	0.000000000000	0.000000000000	0.000000000000	0.000000000000	0.000000000000	0.000000000000	0.000000000000	0.000000000000	0.000000000000	0.000000000000	0.000000000000	0.000000000000
0.115800000000	0.000000000000	0.000000000000	0.000000000000	0.000000000000	0.000000000000	0.000000000000	0.000000000000	0.000000000000	0.000000000000	0.321035743333	0.000000000000	0.000254745766	74.359917239562	0.000000000000	248.235327154393	0.000000000000	0.000000000000	0.000000000000	0.790612316097	0.000000000000	0.000182214142	-43.165945031165	0.000000000000	545.240180683652	0.000000000000	-0.000000000000	0.000000000000	0.000000000000	0.000000000000	0.000000000000	0.000000000000	0.000000000000	0.000000000000	0.000000000000	0.000000000000	0.000000000000
0.116100000000	0.000000000000	0.000000000000	0.000000000000	0.000000000000	0.000000000000	0.000000000000	0.000000000000	0.000000000000	0.000000000000	0.321209950736	0.000000000000	0.000255552542	73.992434768253	0.000000000000	245.905088705368	0.000000000000	-0.000000000000	0.000000000000	0.790638834131	0.000000000000	0.000181593173	-42.581134313330	0.000000000000	542.458550009896	0.000000000000	-0.000000000000	0.000000000000	0.000000000000	0.000000000000	0.000000000000	0.000000000000	0.000000000000	0.000000000000	0.000000000000	0.000000000000	0.000000000000
0.116400000000	0.000000000000	0.000000000000	0.000000000000	0.000000000000	0.000000000000	0.000000000000	0.000000000000	0.000000000000	0.000000000000	0.321384645240	0.000000000000	0.000256367035	73.620645684917	0.000000000000	243.563529707617	0.000000000000	0.000000000000	0.000000000000	0.790665215879	0.000000000000	0.000180984735	-41.993161963194	0.000000000000	539.654878838131	0.000000000000	0.000000000000	0.000000000000	0.000000000000	0.000000000000	0.000000000000	0.000000000000	0.000000000000	0.000000000000	0.000000000000	0.000000000000	0.000000000000
0.116700000000	0.000000000000	0.000000000000	0.000000000000	0.000000000000	0.000000000000	0.000000000000	0.000000000000	0.000000000000	0.000000000000	0.321559826886	0.000000000000	0.000257189421	73.244496104846	0.000000000000	241.210701898241	0.000000000000	0.000000000000	0.000000000000	0.790691461351	0.000000000000	0.000180388872	-41.402108755134	0.000000000000	536.829812501707	0.000000000000	0.000000000000	0.000000000000	0.000000000000	0.000000000000	0.000000000000	0.000000000000	0.000000000000	0.000000000000	0.000000000000	0.000000000000	0.000000000000
0.117000000000	0.000000000000	0.000000000000	0.000000000000	0.000000000000	0.000000000000	0.000000000000	0.000000000000	0.000000000000	0.000000000000	0.321735495706	0.000000000000	0.000258019873	72.863932233675	0.000000000000	238.846654760147	0.000000000000	-0.000000000000	0.000000000000	0.790717570531	0.000000000000	0.000179805623	-40.808052276543	0.000000000000	533.984055252604	0.000000000000	-0.000000000000	0.000000000000	0.000000000000	0.000000000000	0.000000000000	0.000000000000	0.000000000000	0.000000000000	0.000000000000	0.000000000000	0.000000000000
0.117300000000	0.000000000000	0.000000000000	0.000000000000	0.000000000000	0.000000000000	0.000000000000	0.000000000000	0.000000000000	0.000000000000	0.321911651723	0.000000000000	0.000258858564	72.478900315805	0.000000000000	236.471435604541	0.000000000000	0.000000000000	0.000000000000	0.790743543388	0.000000000000	0.000179235028	-40.211067066505	0.000000000000	531.118358869454	0.000000000000	-0.000000000000	0.000000000000	0.000000000000	0.000000000000	0.000000000000	0.000000000000	0.000000000000	0.000000000000	0.000000000000	0.000000000000	0.000000000000
0.117600000000	0.000000000000	0.000000000000	0.000000000000	0.000000000000	0.000000000000	0.000000000000	0.000000000000	0.000000000000	0.000000000000	0.322088294950	0.000000000000	0.000259705664	72.089346591238	0.000000000000	234.085089646003	0.000000000000	-0.000000000000	0.000000000000	0.790769379871	0.000000000000	0.000178677122	-39.611224743764	0.000000000000	528.233512566087	0.000000000000	0.000000000000	0.000000000000	0.000000000000	0.000000000000	0.000000000000	0.000000000000	0.000000000000	0.000000000000	0.000000000000	0.000000000000	0.000000000000
0.117900000000	0.000000000000	0.000000000000	0.000000000000	0.000000000000	0.000000000000	0.000000000000	0.000000000000	0.000000000000	0.000000000000	0.322265425390	0.000000000000	0.000260561341	71.695217259896	0.000000000000	231.687660070992	0.000000000000	0.000000000000	0.000000000000	0.790795079906	0.000000000000	0.000178131939	-39.008594124245	0.000000000000	525.330334072770	0.000000000000	-0.000000000000	0.000000000000	0.000000000000	0.000000000000	0.000000000000	0.000000000000	0.000000000000	0.000000000000	0.000000000000	0.000000000000	0.000000000000
0.118200000000	0.000000000000	0.000000000000	0.000000000000	0.000000000000	0.000000000000	0.000000000000	0.000000000000	0.000000000000	0.000000000000	0.322443043038	0.000000000000	0.000261425761	71.296458452556	0.000000000000	229.279188100772	0.000000000000	0.000000000000	0.000000000000	0.790820643404	0.000000000000	0.000177599510	-38.403241328286	0.000000000000	522.409661777397	0.000000000000	-0.000000000000	0.000000000000	0.000000000000	0.000000000000	0.000000000000	0.000000000000	0.000000000000	0.000000000000	0.000000000000	0.000000000000	0.000000000000
0.118500000000	0.000000000000	0.000000000000	0.000000000000	0.000000000000	0.000000000000	0.000000000000	0.000000000000	0.000000000000	0.000000000000	0.322621147879	0.000000000000	0.000262299088	70.893016207624	0.000000000000	226.859713049384	0.000000000000	0.000000000000	0.000000000000	0.790846070252	0.000000000000	0.000177079867	-37.795229877823	0.000000000000	519.472347826000	0.000000000000	0.000000000000	0.000000000000	0.000000000000	0.000000000000	0.000000000000	0.000000000000	0.000000000000	0.000000000000	0.000000000000	0.000000000000	0.000000000000
0.118800000000	0.000000000000	0.000000000000	0.000000000000	0.000000000000	0.000000000000	0.000000000000	0.000000000000	0.000000000000	0.000000000000	0.322799739887	0.000000000000	0.000263181482	70.484836453088	0.000000000000	224.429272377315	0.000000000000	-0.000000000000	0.000000000000	0.790871360318	0.000000000000	0.000176573040	-37.184620783689	0.000000000000	516.519252093302	0.000000000000	0.000000000000	0.000000000000	0.000000000000	0.000000000000	0.000000000000	0.000000000000	0.000000000000	0.000000000000	0.000000000000	0.000000000000	0.000000000000
0.119100000000	0.000000000000	0.000000000000	0.000000000000	0.000000000000	0.000000000000	0.000000000000	0.000000000000	0.000000000000	0.000000000000	0.322978819029	0.000000000000	0.000264073103	70.071864992972	0.000000000000	221.987901741426	0.000000000000	0.000000000000	0.000000000000	0.790896513449	0.000000000000	0.000176079056	-36.571472623288	0.000000000000	513.551236943024	0.000000000000	0.000000000000	0.000000000000	0.000000000000	0.000000000000	0.000000000000	0.000000000000	0.000000000000	0.000000000000	0.000000000000	0.000000000000	0.000000000000
0.119400000000	0.000000000000	0.000000000000	0.000000000000	0.000000000000	0.000000000000	0.000000000000	0.000000000000	0.000000000000	0.000000000000	0.323158385263	0.000000000000	0.000264974109	69.654047497775	0.000000000000	219.535635041532	0.000000000000	0.000000000000	0.000000000000	0.790921529470	0.000000000000	0.000175597946	-35.955841608818	0.000000000000	510.569162706174	0.000000000000	-0.000000000000	0.000000000000	0.000000000000	0.000000000000	0.000000000000	0.000000000000	0.000000000000	0.000000000000	0.000000000000	0.000000000000	0.000000000000
0.119700000000	0.000000000000	0.000000000000	0.000000000000	0.000000000000	0.000000000000	0.000000000000	0.000000000000	0.000000000000	0.000000000000	0.323338438535	0.000000000000	0.000265884652	69.231329498337	0.000000000000	217.072504464039	0.000000000000	0.000000000000	0.000000000000	0.790946408184	0.000000000000	0.000175129737	-35.337781646179	0.000000000000	507.573883812458	0.000000000000	-0.000000000000	0.000000000000	0.000000000000	0.000000000000	0.000000000000	0.000000000000	0.000000000000	0.000000000000	0.000000000000	0.000000000000	0.000000000000
0.120000000000	0.000000000000	0.000000000000	0.000000000000	0.000000000000	0.000000000000	0.000000000000	0.000000000000	0.000000000000	0.000000000000	0.323518978784	0.000000000000	0.000266804885	68.803656382704	0.000000000000	214.598540522904	0.000000000000	-0.000000000000	0.000000000000	0.790971149369	0.000000000000	0.000174674457	-34.717344384895	0.000000000000	504.566245515663	0.000000000000	-0.000000000000	0.000000000000	0.000000000000	0.000000000000	0.000000000000	0.000000000000	0.000000000000	0.000000000000	0.000000000000	0.000000000000	0.000000000000
0.120000000000	0.000000000000	0.000000000000	0.000000000000	0.000000000000	0.000000000000	0.000000000000	0.000000000000	0.000000000000	0.000000000000	0.323518979074	0.000000000000	0.000266804723	63.182811980645	0.000000000000	206.474216084797	0.000000000000	0.000000000000	0.000000000000	0.790971149707	0.000000000000	0.000174674482	-140.714170815073	0.000000000000	498.026259792869	0.000000000000	-0.000000000000	0.000000000000	0.970800671724	0.000000000000	0.000000000001	0.000000000000	0.000000000000	303.248774199079	0.000000000000	-0.000000000000	0.000000000000
0.120100000000	0.000000000000	0.000000000000	0.000000000000	0.000000000000	0.000000000000	0.000000000000	0.000000000000	0.000000000000	0.000000000000	0.323579556640	0.000000000000	0.000266809271	62.914154233322	0.000000000000	205.694996250089	0.000000000000	0.000000000000	0.000000000000	0.790971146221	0.000000000000	0.000174682296	-140.405888168703	0.000000000000	496.798601294742	0.000000000000	-0.000000000000	0.000000000000	0.970800666994	0.000000000000	0.000000016491	0.000000000000	0.000000000000	302.472585053794	0.000000000000	-0.000000000000	0.000000000000
0.120200000000	0.000000000000	0.000000000000	0.000000000000	0.000000000000	0.000000000000	0.000000000000	0.000000000000	0.000000000000	0.000000000000	0.323640200911	0.000000000000	0.000266822807	62.645842221675	0.000000000000	204.913422150306	0.000000000000	-0.000000000000	0.000000000000	0.790971135864	0.000000000000	0.000174705496	-140.109228961400	0.000000000000	495.603241141517	0.000000000000	0.000000000000	0.000000000000	0.970800652941	0.000000000000	0.000000065487	0.000000000000	0.000000000000	301.719028557042	0.000000000000	0.000000000000	0.000000000000
0.120300000000	0.000000000000	0.000000000000	0.000000000000	0.000000000000	0.000000000000	0.000000000000	0.000000000000	0.000000000000	0.000000000000	0.323700911499	0.000000000000	0.000266845169	62.377855888327	0.000000000000	204.129499686578	0.000000000000	0.000000000000	0.000000000000	0.790971118788	0.000000000000	0.000174743716	-139.824097707505	0.000000000000	494.439777862250	0.000000000000	0.000000000000	0.000000000000	0.970800629763	0.000000000000	0.000000146284	0.000000000000	0.000000000000	300.987864917198	0.000000000000	0.000000000000	0.000000000000
0.120400000000	0.000000000000	0.000000000000	0.000000000000	0.000000000000	0.000000000000	0.000000000000	0.000000000000	0.000000000000	0.000000000000	0.323761688022	0.000000000000	0.000266876196	62.110175484955	0.000000000000	203.343234549248	0.000000000000	-0.000000000000	0.000000000000	0.790971095142	0.000000000000	0.000174796599	-139.550398675516	0.000000000000	493.307802170253	0.000000000000	-0.000000000000	0.000000000000	0.970800597659	0.000000000000	0.000000258187	0.000000000000	0.000000000000	300.278850512578	0.000000000000	0.000000000000	0.000000000000
0.120500000000	0.000000000000	0.000000000000	0.000000000000	0.000000000000	0.000000000000	0.000000000000	0.000000000000	0.000000000000	0.000000000000	0.323822530107	0.000000000000	0.000266915731	61.842781572353	0.000000000000	202.554632239136	0.000000000000	0.000000000000	0.000000000000	0.790971065072	0.000000000000	0.000174863792	-139.288035850219	0.000000000000	492.206896381404	0.000000000000	0.000000000000	0.000000000000	0.970800556822	0.000000000000	0.000000400511	0.000000000000	0.000000000000	299.591737629406	0.000000000000	-0.000000000000	0.000000000000
0.120600000000	0.000000000000	0.000000000000	0.000000000000	0.000000000000	0.000000000000	0.000000000000	0.000000000000	0.000000000000	0.000000000000	0.323883437384	0.000000000000	0.000266963617	61.575655020828	0.000000000000	201.763698089350	0.000000000000	0.000000000000	0.000000000000	0.790971028721	0.000000000000	0.000174944949	-139.036912895957	0.000000000000	491.136633827696	0.000000000000	-0.000000000000	0.000000000000	0.970800507442	0.000000000000	0.000000572585	0.000000000000	0.000000000000	298.926274198780	0.000000000000	0.000000000000	0.000000000000
0.120700000000	0.000000000000	0.000000000000	0.000000000000	0.000000000000	0.000000000000	0.000000000000	0.000000000000	0.000000000000	0.000000000000	0.323944409490	0.000000000000	0.000267019700	61.308777010891	0.000000000000	200.970437287683	0.000000000000	0.000000000000	0.000000000000	0.790970986230	0.000000000000	0.000175039728	-138.796933122191	0.000000000000	490.096578277119	0.000000000000	-0.000000000000	0.000000000000	0.970800449707	0.000000000000	0.000000773744	0.000000000000	0.000000000000	298.282203538448	0.000000000000	-0.000000000000	0.000000000000
0.120800000000	0.000000000000	0.000000000000	0.000000000000	0.000000000000	0.000000000000	0.000000000000	0.000000000000	0.000000000000	0.000000000000	0.324005446067	0.000000000000	0.000267083827	61.042129034253	0.000000000000	200.174854899687	0.000000000000	0.000000000000	0.000000000000	0.790970937739	0.000000000000	0.000175147793	-138.567999452633	0.000000000000	489.086283371291	0.000000000000	0.000000000000	0.000000000000	0.970800383800	0.000000000000	0.000001003335	0.000000000000	0.000000000000	297.659264105151	0.000000000000	0.000000000000	0.000000000000
0.120900000000	0.000000000000	0.000000000000	0.000000000000	0.000000000000	0.000000000000	0.000000000000	0.000000000000	0.000000000000	0.000000000000	0.324066546763	0.000000000000	0.000267155848	60.775692895123	0.000000000000	199.376955892377	0.000000000000	-0.000000000000	0.000000000000	0.790970883383	0.000000000000	0.000175268814	-138.350014399765	0.000000000000	488.105292099169	0.000000000000	0.000000000000	0.000000000000	0.970800309902	0.000000000000	0.000001260717	0.000000000000	0.000000000000	297.057189266913	0.000000000000	0.000000000000	0.000000000000
0.121000000000	0.000000000000	0.000000000000	0.000000000000	0.000000000000	0.000000000000	0.000000000000	0.000000000000	0.000000000000	0.000000000000	0.324127711231	0.000000000000	0.000267235614	60.509450711768	0.000000000000	198.576745158698	0.000000000000	0.000000000000	0.000000000000	0.790970823297	0.000000000000	0.000175402463	-138.142880046929	0.000000000000	487.153136327687	0.000000000000	-0.000000000000	0.000000000000	0.970800228193	0.000000000000	0.000001545256	0.000000000000	0.000000000000	296.475707105794	0.000000000000	-0.000000000000	0.000000000000
0.121100000000	0.000000000000	0.000000000000	0.000000000000	0.000000000000	0.000000000000	0.000000000000	0.000000000000	0.000000000000	0.000000000000	0.324188939130	0.000000000000	0.000267322978	60.243384918322	0.000000000000	197.774227542722	0.000000000000	0.000000000000	0.000000000000	0.790970757612	0.000000000000	0.000175548422	-137.946498040792	0.000000000000	486.229336418107	0.000000000000	0.000000000000	0.000000000000	0.970800138845	0.000000000000	0.000001856330	0.000000000000	0.000000000000	295.914540265602	0.000000000000	0.000000000000	0.000000000000
0.121200000000	0.000000000000	0.000000000000	0.000000000000	0.000000000000	0.000000000000	0.000000000000	0.000000000000	0.000000000000	0.000000000000	0.324250230124	0.000000000000	0.000267417794	59.977478266797	0.000000000000	196.969407865644	0.000000000000	-0.000000000000	0.000000000000	0.790970686457	0.000000000000	0.000175706374	-137.760769597718	0.000000000000	485.333400964148	0.000000000000	0.000000000000	0.000000000000	0.970800042032	0.000000000000	0.000002193323	0.000000000000	0.000000000000	295.373405862723	0.000000000000	0.000000000000	0.000000000000
0.121300000000	0.000000000000	0.000000000000	0.000000000000	0.000000000000	0.000000000000	0.000000000000	0.000000000000	0.000000000000	0.000000000000	0.324311583882	0.000000000000	0.000267519918	59.711713829239	0.000000000000	196.162290952534	0.000000000000	-0.000000000000	0.000000000000	0.790970609960	0.000000000000	0.000175876010	-137.585595528328	0.000000000000	484.464826696569	0.000000000000	-0.000000000000	0.000000000000	0.970799937922	0.000000000000	0.000002555634	0.000000000000	0.000000000000	294.852015482386	0.000000000000	-0.000000000000	0.000000000000
0.121400000000	0.000000000000	0.000000000000	0.000000000000	0.000000000000	0.000000000000	0.000000000000	0.000000000000	0.000000000000	0.000000000000	0.324373000079	0.000000000000	0.000267629210	59.446074999946	0.000000000000	195.352881659925	0.000000000000	0.000000000000	0.000000000000	0.790970528246	0.000000000000	0.000176057023	-137.420876285617	0.000000000000	483.623098610941	0.000000000000	0.000000000000	0.000000000000	0.970799826683	0.000000000000	0.000002942667	0.000000000000	0.000000000000	294.350075288721	0.000000000000	-0.000000000000	0.000000000000
0.121500000000	0.000000000000	0.000000000000	0.000000000000	0.000000000000	0.000000000000	0.000000000000	0.000000000000	0.000000000000	0.000000000000	0.324434478394	0.000000000000	0.000267745529	59.180545497656	0.000000000000	194.541184904084	0.000000000000	0.000000000000	0.000000000000	0.790970441437	0.000000000000	0.000176249114	-137.266512043087	0.000000000000	482.807690388008	0.000000000000	0.000000000000	0.000000000000	0.970799708477	0.000000000000	0.000003353838	0.000000000000	0.000000000000	293.867286283138	0.000000000000	0.000000000000	0.000000000000
0.121600000000	0.000000000000	0.000000000000	0.000000000000	0.000000000000	0.000000000000	0.000000000000	0.000000000000	0.000000000000	0.000000000000	0.324496018510	0.000000000000	0.000267868736	58.915109367573	0.000000000000	193.727205690000	0.000000000000	0.000000000000	0.000000000000	0.790970349654	0.000000000000	0.000176451987	-137.122402810648	0.000000000000	482.018065190764	0.000000000000	-0.000000000000	0.000000000000	0.970799583465	0.000000000000	0.000003788569	0.000000000000	0.000000000000	293.403344752797	0.000000000000	-0.000000000000	0.000000000000
0.121700000000	0.000000000000	0.000000000000	0.000000000000	0.000000000000	0.000000000000	0.000000000000	0.000000000000	0.000000000000	0.000000000000	0.324557620117	0.000000000000	0.000267998696	58.649750983044	0.000000000000	192.910949140921	0.000000000000	-0.000000000000	0.000000000000	0.790970253015	0.000000000000	0.000176665350	-136.988448597557	0.000000000000	481.253676941021	0.000000000000	-0.000000000000	0.000000000000	0.970799451805	0.000000000000	0.000004246295	0.000000000000	0.000000000000	292.957942960103	0.000000000000	0.000000000000	0.000000000000
0.121800000000	0.000000000000	0.000000000000	0.000000000000	0.000000000000	0.000000000000	0.000000000000	0.000000000000	0.000000000000	0.000000000000	0.324619282908	0.000000000000	0.000268135272	58.384455046697	0.000000000000	192.092420528245	0.000000000000	-0.000000000000	0.000000000000	0.790970151637	0.000000000000	0.000176888918	-136.864549633089	0.000000000000	480.513972195000	0.000000000000	0.000000000000	0.000000000000	0.970799313653	0.000000000000	0.000004726457	0.000000000000	0.000000000000	292.530770132139	0.000000000000	0.000000000000	0.000000000000
0.121900000000	0.000000000000	0.000000000000	0.000000000000	0.000000000000	0.000000000000	0.000000000000	0.000000000000	0.000000000000	0.000000000000	0.324681006582	0.000000000000	0.000268278331	58.119206590780	0.000000000000	191.271625301489	0.000000000000	-0.000000000000	0.000000000000	0.790970045635	0.000000000000	0.000177122408	-136.750606657239	0.000000000000	479.798392758263	0.000000000000	0.000000000000	0.000000000000	0.970799169160	0.000000000000	0.000005228506	0.000000000000	0.000000000000	292.121513819239	0.000000000000	0.000000000000	0.000000000000
0.122000000000	0.000000000000	0.000000000000	0.000000000000	0.000000000000	0.000000000000	0.000000000000	0.000000000000	0.000000000000	0.000000000000	0.324742790841	0.000000000000	0.000268427743	57.853990976340	0.000000000000	190.448569117975	0.000000000000	0.000000000000	0.000000000000	0.790969935120	0.000000000000	0.000177365544	-136.646521295047	0.000000000000	479.106379198792	0.000000000000	-0.000000000000	0.000000000000	0.970799018479	0.000000000000	0.000005751901	0.000000000000	0.000000000000	291.729861700432	0.000000000000	0.000000000000	0.000000000000
0.122100000000	0.000000000000	0.000000000000	0.000000000000	0.000000000000	0.000000000000	0.000000000000	0.000000000000	0.000000000000	0.000000000000	0.324804635391	0.000000000000	0.000268583375	57.588793890910	0.000000000000	189.623257871606	0.000000000000	0.000000000000	0.000000000000	0.790969820203	0.000000000000	0.000177618053	-136.552196529097	0.000000000000	478.437375431679	0.000000000000	-0.000000000000	0.000000000000	0.970798861754	0.000000000000	0.000006296110	0.000000000000	0.000000000000	291.355503920516	0.000000000000	0.000000000000	0.000000000000
0.122200000000	0.000000000000	0.000000000000	0.000000000000	0.000000000000	0.000000000000	0.000000000000	0.000000000000	0.000000000000	0.000000000000	0.324866539945	0.000000000000	0.000268745101	57.323601344210	0.000000000000	188.795697720003	0.000000000000	0.000000000000	0.000000000000	0.790969700993	0.000000000000	0.000177879667	-136.467537284915	0.000000000000	477.790834557827	0.000000000000	-0.000000000000	0.000000000000	0.970798699133	0.000000000000	0.000006860611	0.000000000000	0.000000000000	290.998136047144	0.000000000000	0.000000000000	0.000000000000
0.122300000000	0.000000000000	0.000000000000	0.000000000000	0.000000000000	0.000000000000	0.000000000000	0.000000000000	0.000000000000	0.000000000000	0.324928504218	0.000000000000	0.000268912793	57.058399661341	0.000000000000	187.965895108955	0.000000000000	-0.000000000000	0.000000000000	0.790969577595	0.000000000000	0.000178150123	-136.392451142930	0.000000000000	477.166226136616	0.000000000000	-0.000000000000	0.000000000000	0.970798530758	0.000000000000	0.000007444887	0.000000000000	0.000000000000	290.657462734482	0.000000000000	-0.000000000000	0.000000000000
0.122400000000	0.000000000000	0.000000000000	0.000000000000	0.000000000000	0.000000000000	0.000000000000	0.000000000000	0.000000000000	0.000000000000	0.324990527929	0.000000000000	0.000269086325	56.793175472893	0.000000000000	187.133856792775	0.000000000000	-0.000000000000	0.000000000000	0.790969450116	0.000000000000	0.000178429160	-136.326849187738	0.000000000000	476.563045048469	0.000000000000	0.000000000000	0.000000000000	0.970798356767	0.000000000000	0.000008048432	0.000000000000	0.000000000000	290.333202166962	0.000000000000	0.000000000000	0.000000000000
0.122500000000	0.000000000000	0.000000000000	0.000000000000	0.000000000000	0.000000000000	0.000000000000	0.000000000000	0.000000000000	0.000000000000	0.325052610802	0.000000000000	0.000269265575	56.527915701312	0.000000000000	186.299589848768	0.000000000000	0.000000000000	0.000000000000	0.790969318658	0.000000000000	0.000178716524	-136.270646999897	0.000000000000	475.980822056567	0.000000000000	-0.000000000000	0.000000000000	0.970798177301	0.000000000000	0.000008670746	0.000000000000	0.000000000000	290.025091332520	0.000000000000	0.000000000000	0.000000000000
0.122600000000	0.000000000000	0.000000000000	0.000000000000	0.000000000000	0.000000000000	0.000000000000	0.000000000000	0.000000000000	0.000000000000	0.325114752566	0.000000000000	0.000269450418	56.262607542849	0.000000000000	185.463101683504	0.000000000000	0.000000000000	0.000000000000	0.790969183321	0.000000000000	0.000179011964	-136.223765786620	0.000000000000	475.419136090612	0.000000000000	-0.000000000000	0.000000000000	0.970797992493	0.000000000000	0.000009311339	0.000000000000	0.000000000000	289.732892130680	0.000000000000	-0.000000000000	0.000000000000
0.122700000000	0.000000000000	0.000000000000	0.000000000000	0.000000000000	0.000000000000	0.000000000000	0.000000000000	0.000000000000	0.000000000000	0.325176952951	0.000000000000	0.000269640736	55.997238444463	0.000000000000	184.624400027991	0.000000000000	-0.000000000000	0.000000000000	0.790969044205	0.000000000000	0.000179315233	-136.186133634762	0.000000000000	474.877628146293	0.000000000000	0.000000000000	0.000000000000	0.970797802476	0.000000000000	0.000009969728	0.000000000000	0.000000000000	289.456398255468	0.000000000000	0.000000000000	0.000000000000
0.122800000000	0.000000000000	0.000000000000	0.000000000000	0.000000000000	0.000000000000	0.000000000000	0.000000000000	0.000000000000	0.000000000000	0.325239211693	0.000000000000	0.000269836407	55.731796075071	0.000000000000	183.783492918338	0.000000000000	0.000000000000	0.000000000000	0.790968901408	0.000000000000	0.000179626088	-136.157686852139	0.000000000000	474.356016514048	0.000000000000	0.000000000000	0.000000000000	0.970797607383	0.000000000000	0.000010645438	0.000000000000	0.000000000000	289.195442702961	0.000000000000	-0.000000000000	0.000000000000
0.122900000000	0.000000000000	0.000000000000	0.000000000000	0.000000000000	0.000000000000	0.000000000000	0.000000000000	0.000000000000	0.000000000000	0.325301528531	0.000000000000	0.000270037316	55.466268290752	0.000000000000	182.940388657824	0.000000000000	0.000000000000	0.000000000000	0.790968755025	0.000000000000	0.000179944291	-136.138371341618	0.000000000000	473.854112817984	0.000000000000	0.000000000000	0.000000000000	0.970797407340	0.000000000000	0.000011338001	0.000000000000	0.000000000000	288.949905637182	0.000000000000	-0.000000000000	0.000000000000
0.123000000000	0.000000000000	0.000000000000	0.000000000000	0.000000000000	0.000000000000	0.000000000000	0.000000000000	0.000000000000	0.000000000000	0.325363903209	0.000000000000	0.000270243344	55.200643093749	0.000000000000	182.095095756047	0.000000000000	-0.000000000000	0.000000000000	0.790968605151	0.000000000000	0.000180269606	-136.128143928082	0.000000000000	473.371838077269	0.000000000000	-0.000000000000	0.000000000000	0.970797202475	0.000000000000	0.000012046957	0.000000000000	0.000000000000	288.719722215169	0.000000000000	0.000000000000	0.000000000000
0.123100000000	0.000000000000	0.000000000000	0.000000000000	0.000000000000	0.000000000000	0.000000000000	0.000000000000	0.000000000000	0.000000000000	0.325426335471	0.000000000000	0.000270454378	54.934908585455	0.000000000000	181.247622840724	0.000000000000	-0.000000000000	0.000000000000	0.790968451877	0.000000000000	0.000180601805	-136.126973533824	0.000000000000	472.909237715693	0.000000000000	-0.000000000000	0.000000000000	0.970796992911	0.000000000000	0.000012771854	0.000000000000	0.000000000000	288.504889831241	0.000000000000	-0.000000000000	0.000000000000
0.123200000000	0.000000000000	0.000000000000	0.000000000000	0.000000000000	0.000000000000	0.000000000000	0.000000000000	0.000000000000	0.000000000000	0.325488825069	0.000000000000	0.000270670304	54.669052914086	0.000000000000	180.397978538160	0.000000000000	0.000000000000	0.000000000000	0.790968295295	0.000000000000	0.000180940658	-136.134842077674	0.000000000000	472.466494193312	0.000000000000	0.000000000000	0.000000000000	0.970796778771	0.000000000000	0.000013512246	0.000000000000	0.000000000000	288.305474118427	0.000000000000	0.000000000000	0.000000000000
0.123300000000	0.000000000000	0.000000000000	0.000000000000	0.000000000000	0.000000000000	0.000000000000	0.000000000000	0.000000000000	0.000000000000	0.325551371756	0.000000000000	0.000270891010	54.403064218239	0.000000000000	179.546171319779	0.000000000000	0.000000000000	0.000000000000	0.790968135494	0.000000000000	0.000181285945	-136.151744962841	0.000000000000	472.043935770724	0.000000000000	-0.000000000000	0.000000000000	0.970796560174	0.000000000000	0.000014267697	0.000000000000	0.000000000000	288.121612968639	0.000000000000	0.000000000000	0.000000000000
0.123400000000	0.000000000000	0.000000000000	0.000000000000	0.000000000000	0.000000000000	0.000000000000	0.000000000000	0.000000000000	0.000000000000	0.325613975289	0.000000000000	0.000271116385	54.136930568179	0.000000000000	178.692209314046	0.000000000000	0.000000000000	0.000000000000	0.790967972561	0.000000000000	0.000181637444	-136.177691024015	0.000000000000	471.642039913245	0.000000000000	0.000000000000	0.000000000000	0.970796337238	0.000000000000	0.000015037775	0.000000000000	0.000000000000	287.953517837622	0.000000000000	0.000000000000	0.000000000000
0.123500000000	0.000000000000	0.000000000000	0.000000000000	0.000000000000	0.000000000000	0.000000000000	0.000000000000	0.000000000000	0.000000000000	0.325676635429	0.000000000000	0.000271346321	53.870639907140	0.000000000000	177.836100086375	0.000000000000	0.000000000000	0.000000000000	0.790967806582	0.000000000000	0.000181994942	-136.212701830900	0.000000000000	471.261430058043	0.000000000000	-0.000000000000	0.000000000000	0.970796110079	0.000000000000	0.000015822056	0.000000000000	0.000000000000	287.801471715099	0.000000000000	0.000000000000	0.000000000000
0.123600000000	0.000000000000	0.000000000000	0.000000000000	0.000000000000	0.000000000000	0.000000000000	0.000000000000	0.000000000000	0.000000000000	0.325739351939	0.000000000000	0.000271580709	53.604179995415	0.000000000000	176.977850393158	0.000000000000	-0.000000000000	0.000000000000	0.790967637642	0.000000000000	0.000182358225	-136.256810294324	0.000000000000	470.902864929422	0.000000000000	0.000000000000	0.000000000000	0.970795878811	0.000000000000	0.000016620125	0.000000000000	0.000000000000	287.665823376894	0.000000000000	-0.000000000000	0.000000000000
0.123700000000	0.000000000000	0.000000000000	0.000000000000	0.000000000000	0.000000000000	0.000000000000	0.000000000000	0.000000000000	0.000000000000	0.325802124588	0.000000000000	0.000271819442	53.337538360098	0.000000000000	176.117465920285	0.000000000000	0.000000000000	0.000000000000	0.790967465823	0.000000000000	0.000182727086	-136.310058589432	0.000000000000	470.567220275962	0.000000000000	0.000000000000	0.000000000000	0.970795643545	0.000000000000	0.000017431571	0.000000000000	0.000000000000	287.546977883679	0.000000000000	0.000000000000	0.000000000000
0.123800000000	0.000000000000	0.000000000000	0.000000000000	0.000000000000	0.000000000000	0.000000000000	0.000000000000	0.000000000000	0.000000000000	0.325864953145	0.000000000000	0.000272062417	53.070702253258	0.000000000000	175.254951019895	0.000000000000	0.000000000000	0.000000000000	0.790967291208	0.000000000000	0.000183101320	-136.372495488586	0.000000000000	470.255463727934	0.000000000000	0.000000000000	0.000000000000	0.970795404391	0.000000000000	0.000018255991	0.000000000000	0.000000000000	287.445383703302	0.000000000000	0.000000000000	0.000000000000
0.123900000000	0.000000000000	0.000000000000	0.000000000000	0.000000000000	0.000000000000	0.000000000000	0.000000000000	0.000000000000	0.000000000000	0.325927837385	0.000000000000	0.000272309529	52.803658620847	0.000000000000	174.390308461721	0.000000000000	-0.000000000000	0.000000000000	0.790967113875	0.000000000000	0.000183480726	-136.444173271181	0.000000000000	469.968624300751	0.000000000000	-0.000000000000	0.000000000000	0.970795161457	0.000000000000	0.000019092990	0.000000000000	0.000000000000	287.361517243684	0.000000000000	0.000000000000	0.000000000000
0.124000000000	0.000000000000	0.000000000000	0.000000000000	0.000000000000	0.000000000000	0.000000000000	0.000000000000	0.000000000000	0.000000000000	0.325990777086	0.000000000000	0.000272560676	52.536394083926	0.000000000000	173.523539215728	0.000000000000	0.000000000000	0.000000000000	0.790966933904	0.000000000000	0.000183865106	-136.525144433363	0.000000000000	469.707758734102	0.000000000000	-0.000000000000	0.000000000000	0.970794914850	0.000000000000	0.000019942178	0.000000000000	0.000000000000	287.295865908039	0.000000000000	0.000000000000	0.000000000000
0.124100000000	0.000000000000	0.000000000000	0.000000000000	0.000000000000	0.000000000000	0.000000000000	0.000000000000	0.000000000000	0.000000000000	0.326053772029	0.000000000000	0.000272815756	52.268894932841	0.000000000000	172.654642281187	0.000000000000	-0.000000000000	0.000000000000	0.790966751371	0.000000000000	0.000184254267	-136.615458445660	0.000000000000	469.473917221923	0.000000000000	-0.000000000000	0.000000000000	0.970794664672	0.000000000000	0.000020803171	0.000000000000	0.000000000000	287.248910957003	0.000000000000	0.000000000000	0.000000000000
0.124200000000	0.000000000000	0.000000000000	0.000000000000	0.000000000000	0.000000000000	0.000000000000	0.000000000000	0.000000000000	0.000000000000	0.326116821998	0.000000000000	0.000273074671	52.001147134386	0.000000000000	171.783614546608	0.000000000000	0.000000000000	0.000000000000	0.790966566353	0.000000000000	0.000184648017	-136.715158287947	0.000000000000	469.268105600402	0.000000000000	0.000000000000	0.000000000000	0.970794411026	0.000000000000	0.000021675593	0.000000000000	0.000000000000	287.221108717054	0.000000000000	-0.000000000000	0.000000000000
0.124300000000	0.000000000000	0.000000000000	0.000000000000	0.000000000000	0.000000000000	0.000000000000	0.000000000000	0.000000000000	0.000000000000	0.326179926782	0.000000000000	0.000273337320	51.733136418976	0.000000000000	170.910449052172	0.000000000000	-0.000000000000	0.000000000000	0.790966378923	0.000000000000	0.000185046168	-136.824242931777	0.000000000000	469.090876445315	0.000000000000	-0.000000000000	0.000000000000	0.970794154014	0.000000000000	0.000022559074	0.000000000000	0.000000000000	287.212687232503	0.000000000000	-0.000000000000	0.000000000000
0.124400000000	0.000000000000	0.000000000000	0.000000000000	0.000000000000	0.000000000000	0.000000000000	0.000000000000	0.000000000000	0.000000000000	0.326243086172	0.000000000000	0.000273603608	51.464848547394	0.000000000000	170.035134880152	0.000000000000	0.000000000000	0.000000000000	0.790966189154	0.000000000000	0.000185448537	-136.942647921480	0.000000000000	468.942103452429	0.000000000000	0.000000000000	0.000000000000	0.970793893733	0.000000000000	0.000023453249	0.000000000000	0.000000000000	287.223535469755	0.000000000000	0.000000000000	0.000000000000
0.124500000000	0.000000000000	0.000000000000	0.000000000000	0.000000000000	0.000000000000	0.000000000000	0.000000000000	0.000000000000	0.000000000000	0.326306299963	0.000000000000	0.000273873438	51.196269405327	0.000000000000	169.157660705623	0.000000000000	0.000000000000	0.000000000000	0.790965997119	0.000000000000	0.000185854942	-137.070303499434	0.000000000000	468.821599966079	0.000000000000	0.000000000000	0.000000000000	0.970793630280	0.000000000000	0.000024357761	0.000000000000	0.000000000000	287.253512429532	0.000000000000	0.000000000000	0.000000000000
0.124600000000	0.000000000000	0.000000000000	0.000000000000	0.000000000000	0.000000000000	0.000000000000	0.000000000000	0.000000000000	0.000000000000	0.326369567953	0.000000000000	0.000274146715	50.927385002472	0.000000000000	168.278015123102	0.000000000000	0.000000000000	0.000000000000	0.790965802887	0.000000000000	0.000186265206	-137.207140420944	0.000000000000	468.729181433754	0.000000000000	-0.000000000000	0.000000000000	0.970793363751	0.000000000000	0.000025272257	0.000000000000	0.000000000000	287.302478302955	0.000000000000	-0.000000000000	0.000000000000
0.124700000000	0.000000000000	0.000000000000	0.000000000000	0.000000000000	0.000000000000	0.000000000000	0.000000000000	0.000000000000	0.000000000000	0.326432889944	0.000000000000	0.000274423346	50.658181470868	0.000000000000	167.396186649029	0.000000000000	0.000000000000	0.000000000000	0.790965606527	0.000000000000	0.000186679153	-137.353089945668	0.000000000000	468.664665349517	0.000000000000	0.000000000000	0.000000000000	0.970793094239	0.000000000000	0.000026196392	0.000000000000	0.000000000000	287.370294443588	0.000000000000	0.000000000000	0.000000000000
0.124800000000	0.000000000000	0.000000000000	0.000000000000	0.000000000000	0.000000000000	0.000000000000	0.000000000000	0.000000000000	0.000000000000	0.326496265740	0.000000000000	0.000274703239	50.388645063255	0.000000000000	166.512163724221	0.000000000000	-0.000000000000	0.000000000000	0.790965408108	0.000000000000	0.000187096613	-137.508083828770	0.000000000000	468.627871192827	0.000000000000	0.000000000000	0.000000000000	0.970792821836	0.000000000000	0.000027129825	0.000000000000	0.000000000000	287.456823337302	0.000000000000	0.000000000000	0.000000000000
0.124900000000	0.000000000000	0.000000000000	0.000000000000	0.000000000000	0.000000000000	0.000000000000	0.000000000000	0.000000000000	0.000000000000	0.326559695150	0.000000000000	0.000274986301	50.118762151487	0.000000000000	165.625934716279	0.000000000000	0.000000000000	0.000000000000	0.790965207695	0.000000000000	0.000187517417	-137.672054311787	0.000000000000	468.618620362685	0.000000000000	-0.000000000000	0.000000000000	0.970792546633	0.000000000000	0.000028072223	0.000000000000	0.000000000000	287.561928569867	0.000000000000	0.000000000000	0.000000000000
0.125000000000	0.000000000000	0.000000000000	0.000000000000	0.000000000000	0.000000000000	0.000000000000	0.000000000000	0.000000000000	0.000000000000	0.326623177984	0.000000000000	0.000275272444	49.848519224997	0.000000000000	164.737487921969	0.000000000000	0.000000000000	0.000000000000	0.790965005355	0.000000000000	0.000187941398	-137.844934113291	0.000000000000	468.636736107314	0.000000000000	0.000000000000	0.000000000000	0.970792268717	0.000000000000	0.000029023256	0.000000000000	0.000000000000	287.685474792436	0.000000000000	0.000000000000	0.000000000000
0.125100000000	0.000000000000	0.000000000000	0.000000000000	0.000000000000	0.000000000000	0.000000000000	0.000000000000	0.000000000000	0.000000000000	0.326686714056	0.000000000000	0.000275561578	49.577902889309	0.000000000000	163.846811569571	0.000000000000	0.000000000000	0.000000000000	0.790964801150	0.000000000000	0.000188368395	-138.026656419332	0.000000000000	468.682043449908	0.000000000000	0.000000000000	0.000000000000	0.970791988177	0.000000000000	0.000029982603	0.000000000000	0.000000000000	287.827327685196	0.000000000000	0.000000000000	0.000000000000
0.125200000000	0.000000000000	0.000000000000	0.000000000000	0.000000000000	0.000000000000	0.000000000000	0.000000000000	0.000000000000	0.000000000000	0.326750303184	0.000000000000	0.000275853616	49.306899864590	0.000000000000	162.953893821256	0.000000000000	0.000000000000	0.000000000000	0.790964595145	0.000000000000	0.000188798248	-138.217154873763	0.000000000000	468.754369110454	0.000000000000	0.000000000000	0.000000000000	0.970791705096	0.000000000000	0.000030949945	0.000000000000	0.000000000000	287.987353919216	0.000000000000	0.000000000000	0.000000000000
0.125300000000	0.000000000000	0.000000000000	0.000000000000	0.000000000000	0.000000000000	0.000000000000	0.000000000000	0.000000000000	0.000000000000	0.326813945188	0.000000000000	0.000276148471	49.035496984277	0.000000000000	162.058722775395	0.000000000000	-0.000000000000	0.000000000000	0.790964387400	0.000000000000	0.000189230800	-138.416363568447	0.000000000000	468.853541424177	0.000000000000	0.000000000000	0.000000000000	0.970791419560	0.000000000000	0.000031924971	0.000000000000	0.000000000000	288.165421116720	0.000000000000	-0.000000000000	0.000000000000
0.125400000000	0.000000000000	0.000000000000	0.000000000000	0.000000000000	0.000000000000	0.000000000000	0.000000000000	0.000000000000	0.000000000000	0.326877639892	0.000000000000	0.000276446058	48.763681193727	0.000000000000	161.161286468936	0.000000000000	-0.000000000000	0.000000000000	0.790964177977	0.000000000000	0.000189665897	-138.624217033432	0.000000000000	468.979390257138	0.000000000000	0.000000000000	0.000000000000	0.970791131650	0.000000000000	0.000032907374	0.000000000000	0.000000000000	288.361397810150	0.000000000000	-0.000000000000	0.000000000000
0.125500000000	0.000000000000	0.000000000000	0.000000000000	0.000000000000	0.000000000000	0.000000000000	0.000000000000	0.000000000000	0.000000000000	0.326941387121	0.000000000000	0.000276746292	48.491439548945	0.000000000000	160.261572879764	0.000000000000	0.000000000000	0.000000000000	0.790963966934	0.000000000000	0.000190103387	-138.840650227142	0.000000000000	469.131746919788	0.000000000000	0.000000000000	0.000000000000	0.970790841448	0.000000000000	0.000033896854	0.000000000000	0.000000000000	288.575153400352	0.000000000000	0.000000000000	0.000000000000
0.125600000000	0.000000000000	0.000000000000	0.000000000000	0.000000000000	0.000000000000	0.000000000000	0.000000000000	0.000000000000	0.000000000000	0.327005186705	0.000000000000	0.000277049090	48.218759215343	0.000000000000	159.359569929067	0.000000000000	0.000000000000	0.000000000000	0.790963754331	0.000000000000	0.000190543123	-139.065598526643	0.000000000000	469.310444078335	0.000000000000	0.000000000000	0.000000000000	0.970790549033	0.000000000000	0.000034893114	0.000000000000	0.000000000000	288.806558113854	0.000000000000	0.000000000000	0.000000000000
0.125700000000	0.000000000000	0.000000000000	0.000000000000	0.000000000000	0.000000000000	0.000000000000	0.000000000000	0.000000000000	0.000000000000	0.327069038474	0.000000000000	0.000277354370	47.945627466572	0.000000000000	158.455265483776	0.000000000000	0.000000000000	0.000000000000	0.790963540223	0.000000000000	0.000190984958	-139.298997718053	0.000000000000	469.515315665680	0.000000000000	-0.000000000000	0.000000000000	0.970790254483	0.000000000000	0.000035895864	0.000000000000	0.000000000000	289.055482960107	0.000000000000	-0.000000000000	0.000000000000
0.125800000000	0.000000000000	0.000000000000	0.000000000000	0.000000000000	0.000000000000	0.000000000000	0.000000000000	0.000000000000	0.000000000000	0.327132942265	0.000000000000	0.000277662050	47.672031683387	0.000000000000	157.548647358986	0.000000000000	-0.000000000000	0.000000000000	0.790963324668	0.000000000000	0.000191428750	-139.540783987152	0.000000000000	469.746196791670	0.000000000000	0.000000000000	0.000000000000	0.970789957874	0.000000000000	0.000036904819	0.000000000000	0.000000000000	289.321799688554	0.000000000000	0.000000000000	0.000000000000
0.125900000000	0.000000000000	0.000000000000	0.000000000000	0.000000000000	0.000000000000	0.000000000000	0.000000000000	0.000000000000	0.000000000000	0.327196897915	0.000000000000	0.000277972052	47.397959352579	0.000000000000	156.639703320442	0.000000000000	0.000000000000	0.000000000000	0.790963107721	0.000000000000	0.000191874358	-139.790893910268	0.000000000000	470.002923654109	0.000000000000	-0.000000000000	0.000000000000	0.970789659282	0.000000000000	0.000037919697	0.000000000000	0.000000000000	289.605380746265	0.000000000000	0.000000000000	0.000000000000
0.126000000000	0.000000000000	0.000000000000	0.000000000000	0.000000000000	0.000000000000	0.000000000000	0.000000000000	0.000000000000	0.000000000000	0.327260905263	0.000000000000	0.000278284295	47.123398065950	0.000000000000	155.728421087050	0.000000000000	0.000000000000	0.000000000000	0.790962889436	0.000000000000	0.000192321644	-140.049264445480	0.000000000000	470.285333450775	0.000000000000	-0.000000000000	0.000000000000	0.970789358780	0.000000000000	0.000038940223	0.000000000000	0.000000000000	289.906099236206	0.000000000000	0.000000000000	0.000000000000
0.126100000000	0.000000000000	0.000000000000	0.000000000000	0.000000000000	0.000000000000	0.000000000000	0.000000000000	0.000000000000	0.000000000000	0.327324964153	0.000000000000	0.000278598702	46.848335519340	0.000000000000	154.814788333452	0.000000000000	0.000000000000	0.000000000000	0.790962669865	0.000000000000	0.000192770472	-140.315832924226	0.000000000000	470.593264293601	0.000000000000	0.000000000000	0.000000000000	0.970789056442	0.000000000000	0.000039966127	0.000000000000	0.000000000000	290.223828876761	0.000000000000	0.000000000000	0.000000000000
0.126200000000	0.000000000000	0.000000000000	0.000000000000	0.000000000000	0.000000000000	0.000000000000	0.000000000000	0.000000000000	0.000000000000	0.327389074430	0.000000000000	0.000278915195	46.572759511704	0.000000000000	153.898792692619	0.000000000000	-0.000000000000	0.000000000000	0.790962449060	0.000000000000	0.000193220711	-140.590537043349	0.000000000000	470.926555125579	0.000000000000	0.000000000000	0.000000000000	0.970788752336	0.000000000000	0.000040997143	0.000000000000	0.000000000000	290.558443962768	0.000000000000	0.000000000000	0.000000000000
0.126300000000	0.000000000000	0.000000000000	0.000000000000	0.000000000000	0.000000000000	0.000000000000	0.000000000000	0.000000000000	0.000000000000	0.327453235942	0.000000000000	0.000279233700	46.296657944228	0.000000000000	152.980421758515	0.000000000000	0.000000000000	0.000000000000	0.790962227074	0.000000000000	0.000193672229	-140.873314857639	0.000000000000	471.285045641155	0.000000000000	0.000000000000	0.000000000000	0.970788446535	0.000000000000	0.000042033009	0.000000000000	0.000000000000	290.909819328357	0.000000000000	-0.000000000000	0.000000000000
0.126400000000	0.000000000000	0.000000000000	0.000000000000	0.000000000000	0.000000000000	0.000000000000	0.000000000000	0.000000000000	0.000000000000	0.327517448541	0.000000000000	0.000279554140	46.020018819510	0.000000000000	152.059663088770	0.000000000000	-0.000000000000	0.000000000000	0.790962003955	0.000000000000	0.000194124899	-141.164104772915	0.000000000000	471.668576210804	0.000000000000	-0.000000000000	0.000000000000	0.970788139106	0.000000000000	0.000043073469	0.000000000000	0.000000000000	291.277830312050	0.000000000000	-0.000000000000	0.000000000000
0.126500000000	0.000000000000	0.000000000000	0.000000000000	0.000000000000	0.000000000000	0.000000000000	0.000000000000	0.000000000000	0.000000000000	0.327581712078	0.000000000000	0.000279876441	45.742830240756	0.000000000000	151.136504207433	0.000000000000	-0.000000000000	0.000000000000	0.790961779754	0.000000000000	0.000194578595	-141.462845539683	0.000000000000	472.076987810372	0.000000000000	-0.000000000000	0.000000000000	0.970787830116	0.000000000000	0.000044118271	0.000000000000	0.000000000000	291.662352724255	0.000000000000	-0.000000000000	0.000000000000
0.126600000000	0.000000000000	0.000000000000	0.000000000000	0.000000000000	0.000000000000	0.000000000000	0.000000000000	0.000000000000	0.000000000000	0.327646026411	0.000000000000	0.000280200531	45.465080411042	0.000000000000	150.210932607726	0.000000000000	0.000000000000	0.000000000000	0.790961554517	0.000000000000	0.000195033194	-141.769476247408	0.000000000000	472.510121955934	0.000000000000	0.000000000000	0.000000000000	0.970787519631	0.000000000000	0.000045167168	0.000000000000	0.000000000000	292.063262817621	0.000000000000	-0.000000000000	0.000000000000
0.126700000000	0.000000000000	0.000000000000	0.000000000000	0.000000000000	0.000000000000	0.000000000000	0.000000000000	0.000000000000	0.000000000000	0.327710391396	0.000000000000	0.000280526338	45.186757632595	0.000000000000	149.282935754872	0.000000000000	-0.000000000000	0.000000000000	0.790961328292	0.000000000000	0.000195488576	-142.083936319391	0.000000000000	472.967820644305	0.000000000000	0.000000000000	0.000000000000	0.970787207716	0.000000000000	0.000046219917	0.000000000000	0.000000000000	292.480437260193	0.000000000000	-0.000000000000	0.000000000000
0.126800000000	0.000000000000	0.000000000000	0.000000000000	0.000000000000	0.000000000000	0.000000000000	0.000000000000	0.000000000000	0.000000000000	0.327774806896	0.000000000000	0.000280853790	44.907850306127	0.000000000000	148.352501088891	0.000000000000	0.000000000000	0.000000000000	0.790961101127	0.000000000000	0.000195944621	-142.406165508323	0.000000000000	473.449926300049	0.000000000000	-0.000000000000	0.000000000000	0.970786894435	0.000000000000	0.000047276280	0.000000000000	0.000000000000	292.913753111882	0.000000000000	0.000000000000	0.000000000000
0.126900000000	0.000000000000	0.000000000000	0.000000000000	0.000000000000	0.000000000000	0.000000000000	0.000000000000	0.000000000000	0.000000000000	0.327839272772	0.000000000000	0.000281182817	44.628346930180	0.000000000000	147.419616027488	0.000000000000	0.000000000000	0.000000000000	0.790960873065	0.000000000000	0.000196401214	-142.736103892436	0.000000000000	473.956281728746	0.000000000000	-0.000000000000	0.000000000000	0.970786579849	0.000000000000	0.000048336022	0.000000000000	0.000000000000	293.363087803982	0.000000000000	0.000000000000	0.000000000000
0.127000000000	0.000000000000	0.000000000000	0.000000000000	0.000000000000	0.000000000000	0.000000000000	0.000000000000	0.000000000000	0.000000000000	0.327903788891	0.000000000000	0.000281513349	44.348236100524	0.000000000000	146.484267968904	0.000000000000	0.000000000000	0.000000000000	0.790960644152	0.000000000000	0.000196858240	-143.073691872329	0.000000000000	474.486730077411	0.000000000000	0.000000000000	0.000000000000	0.970786264020	0.000000000000	0.000049398914	0.000000000000	0.000000000000	293.828319122240	0.000000000000	0.000000000000	0.000000000000
0.127100000000	0.000000000000	0.000000000000	0.000000000000	0.000000000000	0.000000000000	0.000000000000	0.000000000000	0.000000000000	0.000000000000	0.327968355120	0.000000000000	0.000281845319	44.067506509562	0.000000000000	145.546444294780	0.000000000000	-0.000000000000	0.000000000000	0.790960414431	0.000000000000	0.000197315588	-143.418870168398	0.000000000000	475.041114801527	0.000000000000	-0.000000000000	0.000000000000	0.970785947008	0.000000000000	0.000050464730	0.000000000000	0.000000000000	294.309325193158	0.000000000000	0.000000000000	0.000000000000
0.127200000000	0.000000000000	0.000000000000	0.000000000000	0.000000000000	0.000000000000	0.000000000000	0.000000000000	0.000000000000	0.000000000000	0.328032971330	0.000000000000	0.000282178659	43.786146945770	0.000000000000	144.606132373037	0.000000000000	0.000000000000	0.000000000000	0.790960183945	0.000000000000	0.000197773148	-143.771579818869	0.000000000000	475.619279639108	0.000000000000	0.000000000000	0.000000000000	0.970785628872	0.000000000000	0.000051533249	0.000000000000	0.000000000000	294.805984473708	0.000000000000	0.000000000000	0.000000000000
0.127300000000	0.000000000000	0.000000000000	0.000000000000	0.000000000000	0.000000000000	0.000000000000	0.000000000000	0.000000000000	0.000000000000	0.328097637391	0.000000000000	0.000282513302	43.504146293152	0.000000000000	143.663319560744	0.000000000000	0.000000000000	0.000000000000	0.790959952735	0.000000000000	0.000198230813	-144.131762178408	0.000000000000	476.221068591632	0.000000000000	-0.000000000000	0.000000000000	0.970785309669	0.000000000000	0.000052604252	0.000000000000	0.000000000000	295.318175744367	0.000000000000	0.000000000000	0.000000000000
0.127400000000	0.000000000000	0.000000000000	0.000000000000	0.000000000000	0.000000000000	0.000000000000	0.000000000000	0.000000000000	0.000000000000	0.328162353180	0.000000000000	0.000282849181	43.221493530718	0.000000000000	142.717993206916	0.000000000000	0.000000000000	0.000000000000	0.790959720845	0.000000000000	0.000198688477	-144.499358917273	0.000000000000	476.846325911656	0.000000000000	0.000000000000	0.000000000000	0.970784989455	0.000000000000	0.000053677528	0.000000000000	0.000000000000	295.845778105358	0.000000000000	-0.000000000000	0.000000000000
0.127500000000	0.000000000000	0.000000000000	0.000000000000	0.000000000000	0.000000000000	0.000000000000	0.000000000000	0.000000000000	0.000000000000	0.328227118572	0.000000000000	0.000283186234	42.938177731967	0.000000000000	141.770140655365	0.000000000000	0.000000000000	0.000000000000	0.790959488312	0.000000000000	0.000199146036	-144.874312020947	0.000000000000	477.494896096671	0.000000000000	0.000000000000	0.000000000000	0.970784668287	0.000000000000	0.000054752867	0.000000000000	0.000000000000	296.388670975819	0.000000000000	0.000000000000	0.000000000000
0.127600000000	0.000000000000	0.000000000000	0.000000000000	0.000000000000	0.000000000000	0.000000000000	0.000000000000	0.000000000000	0.000000000000	0.328291933448	0.000000000000	0.000283524394	42.654188064394	0.000000000000	140.819749247440	0.000000000000	0.000000000000	0.000000000000	0.790959255177	0.000000000000	0.000199603389	-145.256563790238	0.000000000000	478.166623889393	0.000000000000	0.000000000000	0.000000000000	0.970784346219	0.000000000000	0.000055830062	0.000000000000	0.000000000000	296.946734096067	0.000000000000	0.000000000000	0.000000000000
0.127700000000	0.000000000000	0.000000000000	0.000000000000	0.000000000000	0.000000000000	0.000000000000	0.000000000000	0.000000000000	0.000000000000	0.328356797687	0.000000000000	0.000283863600	42.369513788997	0.000000000000	139.866806324750	0.000000000000	0.000000000000	0.000000000000	0.790959021480	0.000000000000	0.000200060438	-145.646056841772	0.000000000000	478.861354283639	0.000000000000	0.000000000000	0.000000000000	0.970784023304	0.000000000000	0.000056908913	0.000000000000	0.000000000000	297.519847532448	0.000000000000	0.000000000000	0.000000000000
0.127800000000	0.000000000000	0.000000000000	0.000000000000	0.000000000000	0.000000000000	0.000000000000	0.000000000000	0.000000000000	0.000000000000	0.328421711173	0.000000000000	0.000284203788	42.084144259796	0.000000000000	138.911299231829	0.000000000000	0.000000000000	0.000000000000	0.790958787256	0.000000000000	0.000200517083	-146.042734108844	0.000000000000	479.578932535456	0.000000000000	0.000000000000	0.000000000000	0.970783699595	0.000000000000	0.000057989222	0.000000000000	0.000000000000	298.107891684578	0.000000000000	0.000000000000	0.000000000000
0.127900000000	0.000000000000	0.000000000000	0.000000000000	0.000000000000	0.000000000000	0.000000000000	0.000000000000	0.000000000000	0.000000000000	0.328486673791	0.000000000000	0.000284544897	41.798068923351	0.000000000000	137.953215318728	0.000000000000	0.000000000000	0.000000000000	0.790958552545	0.000000000000	0.000200973231	-146.446538842560	0.000000000000	480.319204179267	0.000000000000	-0.000000000000	0.000000000000	0.970783375142	0.000000000000	0.000059070795	0.000000000000	0.000000000000	298.710747294957	0.000000000000	0.000000000000	0.000000000000
0.128000000000	0.000000000000	0.000000000000	0.000000000000	0.000000000000	0.000000000000	0.000000000000	0.000000000000	0.000000000000	0.000000000000	0.328551685429	0.000000000000	0.000284886866	41.511277318296	0.000000000000	136.992541943529	0.000000000000	-0.000000000000	0.000000000000	0.790958317381	0.000000000000	0.000201428788	-146.857414613226	0.000000000000	481.082015048162	0.000000000000	-0.000000000000	0.000000000000	0.970783049996	0.000000000000	0.000060153441	0.000000000000	0.000000000000	299.328295460372	0.000000000000	0.000000000000	0.000000000000
0.128100000000	0.000000000000	0.000000000000	0.000000000000	0.000000000000	0.000000000000	0.000000000000	0.000000000000	0.000000000000	0.000000000000	0.328616745976	0.000000000000	0.000285229636	41.223759074849	0.000000000000	136.029266474810	0.000000000000	0.000000000000	0.000000000000	0.790958081802	0.000000000000	0.000201883661	-147.275305311936	0.000000000000	481.867211298355	0.000000000000	0.000000000000	0.000000000000	0.970782724207	0.000000000000	0.000061236974	0.000000000000	0.000000000000	299.960417645226	0.000000000000	-0.000000000000	0.000000000000
0.128200000000	0.000000000000	0.000000000000	0.000000000000	0.000000000000	0.000000000000	0.000000000000	0.000000000000	0.000000000000	0.000000000000	0.328681855324	0.000000000000	0.000285573147	40.935503914346	0.000000000000	135.063376293979	0.000000000000	0.000000000000	0.000000000000	0.790957845841	0.000000000000	0.000202337761	-147.700155152296	0.000000000000	482.674639436469	0.000000000000	-0.000000000000	0.000000000000	0.970782397822	0.000000000000	0.000062321211	0.000000000000	0.000000000000	300.606995696018	0.000000000000	0.000000000000	0.000000000000
0.128300000000	0.000000000000	0.000000000000	0.000000000000	0.000000000000	0.000000000000	0.000000000000	0.000000000000	0.000000000000	0.000000000000	0.328747013365	0.000000000000	0.000285917341	40.646501648765	0.000000000000	134.094858797533	0.000000000000	0.000000000000	0.000000000000	0.790957609534	0.000000000000	0.000202791001	-148.131908672237	0.000000000000	483.504146350017	0.000000000000	0.000000000000	0.000000000000	0.970782070890	0.000000000000	0.000063405971	0.000000000000	0.000000000000	301.267911857232	0.000000000000	0.000000000000	0.000000000000
0.128400000000	0.000000000000	0.000000000000	0.000000000000	0.000000000000	0.000000000000	0.000000000000	0.000000000000	0.000000000000	0.000000000000	0.328812219994	0.000000000000	0.000286262159	40.356742180231	0.000000000000	133.123701399252	0.000000000000	-0.000000000000	0.000000000000	0.790957372913	0.000000000000	0.000203243293	-148.570510735882	0.000000000000	484.355579340027	0.000000000000	-0.000000000000	0.000000000000	0.970781743456	0.000000000000	0.000064491079	0.000000000000	0.000000000000	301.943048788077	0.000000000000	-0.000000000000	0.000000000000
0.128500000000	0.000000000000	0.000000000000	0.000000000000	0.000000000000	0.000000000000	0.000000000000	0.000000000000	0.000000000000	0.000000000000	0.328877475110	0.000000000000	0.000286607546	40.066215500541	0.000000000000	132.149891532221	0.000000000000	0.000000000000	0.000000000000	0.790957136012	0.000000000000	0.000203694553	-149.015906535411	0.000000000000	485.228786155126	0.000000000000	0.000000000000	0.000000000000	0.970781415567	0.000000000000	0.000065576363	0.000000000000	0.000000000000	302.632289579749	0.000000000000	-0.000000000000	0.000000000000
0.128600000000	0.000000000000	0.000000000000	0.000000000000	0.000000000000	0.000000000000	0.000000000000	0.000000000000	0.000000000000	0.000000000000	0.328942778611	0.000000000000	0.000286953445	39.774911690660	0.000000000000	131.173416650839	0.000000000000	0.000000000000	0.000000000000	0.790956898863	0.000000000000	0.000204144699	-149.468041592882	0.000000000000	486.123615027370	0.000000000000	0.000000000000	0.000000000000	0.970781087265	0.000000000000	0.000066661652	0.000000000000	0.000000000000	303.335517773350	0.000000000000	0.000000000000	0.000000000000
0.128700000000	0.000000000000	0.000000000000	0.000000000000	0.000000000000	0.000000000000	0.000000000000	0.000000000000	0.000000000000	0.000000000000	0.329008130398	0.000000000000	0.000287299800	39.482820920230	0.000000000000	130.194264232624	0.000000000000	0.000000000000	0.000000000000	0.790956661496	0.000000000000	0.000204593650	-149.926861761991	0.000000000000	487.039914708572	0.000000000000	-0.000000000000	0.000000000000	0.970780758597	0.000000000000	0.000067746780	0.000000000000	0.000000000000	304.052617377886	0.000000000000	0.000000000000	0.000000000000
0.128800000000	0.000000000000	0.000000000000	0.000000000000	0.000000000000	0.000000000000	0.000000000000	0.000000000000	0.000000000000	0.000000000000	0.329073530374	0.000000000000	0.000287646557	39.189933447055	0.000000000000	129.212421779988	0.000000000000	0.000000000000	0.000000000000	0.790956423944	0.000000000000	0.000205041326	-150.392313229717	0.000000000000	487.977534506963	0.000000000000	-0.000000000000	0.000000000000	0.970780429603	0.000000000000	0.000068831586	0.000000000000	0.000000000000	304.783472888204	0.000000000000	0.000000000000	0.000000000000
0.128900000000	0.000000000000	0.000000000000	0.000000000000	0.000000000000	0.000000000000	0.000000000000	0.000000000000	0.000000000000	0.000000000000	0.329138978444	0.000000000000	0.000287993663	38.896239616592	0.000000000000	128.227876821852	0.000000000000	-0.000000000000	0.000000000000	0.790956186236	0.000000000000	0.000205487650	-150.864342517836	0.000000000000	488.936324324194	0.000000000000	-0.000000000000	0.000000000000	0.970780100327	0.000000000000	0.000069915908	0.000000000000	0.000000000000	305.527969302981	0.000000000000	0.000000000000	0.000000000000
0.129000000000	0.000000000000	0.000000000000	0.000000000000	0.000000000000	0.000000000000	0.000000000000	0.000000000000	0.000000000000	0.000000000000	0.329204474513	0.000000000000	0.000288341063	38.601729861424	0.000000000000	127.240616915190	0.000000000000	0.000000000000	0.000000000000	0.790955948402	0.000000000000	0.000205932546	-151.342896484271	0.000000000000	489.916134691632	0.000000000000	-0.000000000000	0.000000000000	0.970779770809	0.000000000000	0.000070999592	0.000000000000	0.000000000000	306.285992142122	0.000000000000	0.000000000000	0.000000000000
0.129100000000	0.000000000000	0.000000000000	0.000000000000	0.000000000000	0.000000000000	0.000000000000	0.000000000000	0.000000000000	0.000000000000	0.329270018489	0.000000000000	0.000288688706	38.306394700732	0.000000000000	126.250629646412	0.000000000000	0.000000000000	0.000000000000	0.790955710470	0.000000000000	0.000206375939	-151.827922324277	0.000000000000	490.916816806214	0.000000000000	0.000000000000	0.000000000000	0.970779441089	0.000000000000	0.000072082484	0.000000000000	0.000000000000	307.057427463838	0.000000000000	-0.000000000000	0.000000000000
0.129200000000	0.000000000000	0.000000000000	0.000000000000	0.000000000000	0.000000000000	0.000000000000	0.000000000000	0.000000000000	0.000000000000	0.329335610284	0.000000000000	0.000289036539	38.010224739755	0.000000000000	125.257902632699	0.000000000000	-0.000000000000	0.000000000000	0.790955472469	0.000000000000	0.000206817757	-152.319367571418	0.000000000000	491.938222565130	0.000000000000	0.000000000000	0.000000000000	0.970779111207	0.000000000000	0.000073164432	0.000000000000	0.000000000000	307.842161880934	0.000000000000	-0.000000000000	0.000000000000
0.129300000000	0.000000000000	0.000000000000	0.000000000000	0.000000000000	0.000000000000	0.000000000000	0.000000000000	0.000000000000	0.000000000000	0.329401249807	0.000000000000	0.000289384512	37.713210669248	0.000000000000	124.262423523176	0.000000000000	-0.000000000000	0.000000000000	0.790955234427	0.000000000000	0.000207257928	-152.817180098344	0.000000000000	492.980204599677	0.000000000000	0.000000000000	0.000000000000	0.970778781201	0.000000000000	0.000074245291	0.000000000000	0.000000000000	308.640082576619	0.000000000000	0.000000000000	0.000000000000
0.129400000000	0.000000000000	0.000000000000	0.000000000000	0.000000000000	0.000000000000	0.000000000000	0.000000000000	0.000000000000	0.000000000000	0.329466936974	0.000000000000	0.000289732574	37.415343264925	0.000000000000	123.264180000013	0.000000000000	0.000000000000	0.000000000000	0.790954996371	0.000000000000	0.000207696382	-153.321308117352	0.000000000000	494.042616307350	0.000000000000	0.000000000000	0.000000000000	0.970778451110	0.000000000000	0.000075324917	0.000000000000	0.000000000000	309.451077319235	0.000000000000	0.000000000000	0.000000000000
0.129500000000	0.000000000000	0.000000000000	0.000000000000	0.000000000000	0.000000000000	0.000000000000	0.000000000000	0.000000000000	0.000000000000	0.329532671697	0.000000000000	0.000290080675	37.116613386899	0.000000000000	122.263159779399	0.000000000000	-0.000000000000	0.000000000000	0.790954758327	0.000000000000	0.000208133052	-153.831700180714	0.000000000000	495.125311882580	0.000000000000	-0.000000000000	0.000000000000	0.970778120969	0.000000000000	0.000076403167	0.000000000000	0.000000000000	310.275034476234	0.000000000000	0.000000000000	0.000000000000
0.129600000000	0.000000000000	0.000000000000	0.000000000000	0.000000000000	0.000000000000	0.000000000000	0.000000000000	0.000000000000	0.000000000000	0.329598453894	0.000000000000	0.000290428766	36.817011979115	0.000000000000	121.259350612443	0.000000000000	0.000000000000	0.000000000000	0.790954520321	0.000000000000	0.000208567871	-154.348305180799	0.000000000000	496.228146345871	0.000000000000	0.000000000000	0.000000000000	0.970777790817	0.000000000000	0.000077479903	0.000000000000	0.000000000000	311.111843027236	0.000000000000	0.000000000000	0.000000000000
0.129700000000	0.000000000000	0.000000000000	0.000000000000	0.000000000000	0.000000000000	0.000000000000	0.000000000000	0.000000000000	0.000000000000	0.329664283484	0.000000000000	0.000290776799	36.516530068776	0.000000000000	120.252740285946	0.000000000000	-0.000000000000	0.000000000000	0.790954282379	0.000000000000	0.000209000772	-154.871072349946	0.000000000000	497.350975570780	0.000000000000	0.000000000000	0.000000000000	0.970777460686	0.000000000000	0.000078554991	0.000000000000	0.000000000000	311.961392575928	0.000000000000	-0.000000000000	0.000000000000
0.129800000000	0.000000000000	0.000000000000	0.000000000000	0.000000000000	0.000000000000	0.000000000000	0.000000000000	0.000000000000	0.000000000000	0.329730160385	0.000000000000	0.000291124726	36.215158765760	0.000000000000	119.243316623103	0.000000000000	0.000000000000	0.000000000000	0.790954044525	0.000000000000	0.000209431693	-155.399951260128	0.000000000000	498.493656309423	0.000000000000	0.000000000000	0.000000000000	0.970777130614	0.000000000000	0.000079628296	0.000000000000	0.000000000000	312.823573361108	0.000000000000	-0.000000000000	0.000000000000
0.129900000000	0.000000000000	0.000000000000	0.000000000000	0.000000000000	0.000000000000	0.000000000000	0.000000000000	0.000000000000	0.000000000000	0.329796084519	0.000000000000	0.000291472499	35.912889262041	0.000000000000	118.231067484088	0.000000000000	0.000000000000	0.000000000000	0.790953806784	0.000000000000	0.000209860572	-155.934891822383	0.000000000000	499.656046215913	0.000000000000	0.000000000000	0.000000000000	0.970776800632	0.000000000000	0.000080699690	0.000000000000	0.000000000000	313.698276266657	0.000000000000	0.000000000000	0.000000000000
0.130000000000	0.000000000000	0.000000000000	0.000000000000	0.000000000000	0.000000000000	0.000000000000	0.000000000000	0.000000000000	0.000000000000	0.329862055810	0.000000000000	0.000291820073	35.609712831086	0.000000000000	117.215980766588	0.000000000000	0.000000000000	0.000000000000	0.790953569179	0.000000000000	0.000210287346	-156.475844286037	0.000000000000	500.838003867752	0.000000000000	0.000000000000	0.000000000000	0.970776470776	0.000000000000	0.000081769045	0.000000000000	0.000000000000	314.585392830399	0.000000000000	0.000000000000	0.000000000000
0.130100000000	0.000000000000	0.000000000000	0.000000000000	0.000000000000	0.000000000000	0.000000000000	0.000000000000	0.000000000000	0.000000000000	0.329928074236	0.000000000000	0.000292167143	35.305444077496	0.000000000000	116.197257727136	0.000000000000	-0.000000000000	0.000000000000	0.790953331859	0.000000000000	0.000210711922	-157.013646958427	0.000000000000	502.020227313705	0.000000000000	-0.000000000000	0.000000000000	0.970776141206	0.000000000000	0.000082836175	0.000000000000	0.000000000000	315.469462612920	0.000000000000	0.000000000000	0.000000000000
0.130200000000	0.000000000000	0.000000000000	0.000000000000	0.000000000000	0.000000000000	0.000000000000	0.000000000000	0.000000000000	0.000000000000	0.329994139611	0.000000000000	0.000292514185	34.999865067476	0.000000000000	115.174093895741	0.000000000000	-0.000000000000	0.000000000000	0.790953094596	0.000000000000	0.000211134312	-157.539208033009	0.000000000000	503.183640665923	0.000000000000	-0.000000000000	0.000000000000	0.970775811695	0.000000000000	0.000083901083	0.000000000000	0.000000000000	316.335187480741	0.000000000000	0.000000000000	0.000000000000
0.130300000000	0.000000000000	0.000000000000	0.000000000000	0.000000000000	0.000000000000	0.000000000000	0.000000000000	0.000000000000	0.000000000000	0.330060251919	0.000000000000	0.000292860891	34.692999219470	0.000000000000	114.146558317862	0.000000000000	0.000000000000	0.000000000000	0.790952857536	0.000000000000	0.000211554423	-158.052608510482	0.000000000000	504.328378503817	0.000000000000	0.000000000000	0.000000000000	0.970775482404	0.000000000000	0.000084963586	0.000000000000	0.000000000000	317.182719286079	0.000000000000	0.000000000000	0.000000000000
0.130400000000	0.000000000000	0.000000000000	0.000000000000	0.000000000000	0.000000000000	0.000000000000	0.000000000000	0.000000000000	0.000000000000	0.330126411086	0.000000000000	0.000293207218	34.384855120030	0.000000000000	113.114702875420	0.000000000000	-0.000000000000	0.000000000000	0.790952620702	0.000000000000	0.000211972199	-158.553923845922	0.000000000000	505.454584001173	0.000000000000	0.000000000000	0.000000000000	0.970775153363	0.000000000000	0.000086023567	0.000000000000	0.000000000000	318.012204616251	0.000000000000	0.000000000000	0.000000000000
0.130500000000	0.000000000000	0.000000000000	0.000000000000	0.000000000000	0.000000000000	0.000000000000	0.000000000000	0.000000000000	0.000000000000	0.330192617041	0.000000000000	0.000293553122	34.075441336131	0.000000000000	112.078578841085	0.000000000000	-0.000000000000	0.000000000000	0.790952384116	0.000000000000	0.000212387587	-159.043228775853	0.000000000000	506.562397737238	0.000000000000	0.000000000000	0.000000000000	0.970774824602	0.000000000000	0.000087080912	0.000000000000	0.000000000000	318.823788144969	0.000000000000	0.000000000000	0.000000000000
0.130600000000	0.000000000000	0.000000000000	0.000000000000	0.000000000000	0.000000000000	0.000000000000	0.000000000000	0.000000000000	0.000000000000	0.330258869712	0.000000000000	0.000293898559	33.764766413351	0.000000000000	111.038236885891	0.000000000000	0.000000000000	0.000000000000	0.790952147796	0.000000000000	0.000212800532	-159.520597330066	0.000000000000	507.651957739332	0.000000000000	-0.000000000000	0.000000000000	0.970774496151	0.000000000000	0.000088135511	0.000000000000	0.000000000000	319.617612662602	0.000000000000	-0.000000000000	0.000000000000
0.130700000000	0.000000000000	0.000000000000	0.000000000000	0.000000000000	0.000000000000	0.000000000000	0.000000000000	0.000000000000	0.000000000000	0.330325169028	0.000000000000	0.000294243489	33.452838874107	0.000000000000	109.993727086763	0.000000000000	-0.000000000000	0.000000000000	0.790951911765	0.000000000000	0.000213210984	-159.986102843252	0.000000000000	508.723399524392	0.000000000000	0.000000000000	0.000000000000	0.970774168036	0.000000000000	0.000089187252	0.000000000000	0.000000000000	320.393819105660	0.000000000000	0.000000000000	0.000000000000
0.130800000000	0.000000000000	0.000000000000	0.000000000000	0.000000000000	0.000000000000	0.000000000000	0.000000000000	0.000000000000	0.000000000000	0.330391514921	0.000000000000	0.000294587870	33.139667215951	0.000000000000	108.945098933929	0.000000000000	-0.000000000000	0.000000000000	0.790951676041	0.000000000000	0.000213618892	-160.439817966450	0.000000000000	509.776856140860	0.000000000000	-0.000000000000	0.000000000000	0.970773840287	0.000000000000	0.000090236030	0.000000000000	0.000000000000	321.152546586328	0.000000000000	-0.000000000000	0.000000000000
0.130900000000	0.000000000000	0.000000000000	0.000000000000	0.000000000000	0.000000000000	0.000000000000	0.000000000000	0.000000000000	0.000000000000	0.330457907320	0.000000000000	0.000294931660	32.825259909902	0.000000000000	107.892401338310	0.000000000000	0.000000000000	0.000000000000	0.790951440643	0.000000000000	0.000214024206	-160.881814678308	0.000000000000	510.812458209698	0.000000000000	0.000000000000	0.000000000000	0.970773512930	0.000000000000	0.000091281740	0.000000000000	0.000000000000	321.893932421420	0.000000000000	0.000000000000	0.000000000000
0.131000000000	0.000000000000	0.000000000000	0.000000000000	0.000000000000	0.000000000000	0.000000000000	0.000000000000	0.000000000000	0.000000000000	0.330524346159	0.000000000000	0.000295274820	32.509625398845	0.000000000000	106.835682638761	0.000000000000	0.000000000000	0.000000000000	0.790951205590	0.000000000000	0.000214426879	-161.312164296146	0.000000000000	511.830333964880	0.000000000000	0.000000000000	0.000000000000	0.970773185992	0.000000000000	0.000092324280	0.000000000000	0.000000000000	322.618112160871	0.000000000000	0.000000000000	0.000000000000
0.131100000000	0.000000000000	0.000000000000	0.000000000000	0.000000000000	0.000000000000	0.000000000000	0.000000000000	0.000000000000	0.000000000000	0.330590831369	0.000000000000	0.000295617309	32.192772095976	0.000000000000	105.774990609262	0.000000000000	-0.000000000000	0.000000000000	0.790950970901	0.000000000000	0.000214826864	-161.730937486837	0.000000000000	512.830609293519	0.000000000000	-0.000000000000	0.000000000000	0.970772859499	0.000000000000	0.000093363551	0.000000000000	0.000000000000	323.325219615922	0.000000000000	0.000000000000	0.000000000000
0.131200000000	0.000000000000	0.000000000000	0.000000000000	0.000000000000	0.000000000000	0.000000000000	0.000000000000	0.000000000000	0.000000000000	0.330657362884	0.000000000000	0.000295959089	31.874708383289	0.000000000000	104.710372466016	0.000000000000	0.000000000000	0.000000000000	0.790950736593	0.000000000000	0.000215224115	-162.138204277488	0.000000000000	513.813407775388	0.000000000000	-0.000000000000	0.000000000000	0.970772533475	0.000000000000	0.000094399455	0.000000000000	0.000000000000	324.015386886874	0.000000000000	0.000000000000	0.000000000000
0.131300000000	0.000000000000	0.000000000000	0.000000000000	0.000000000000	0.000000000000	0.000000000000	0.000000000000	0.000000000000	0.000000000000	0.330723940639	0.000000000000	0.000296300122	31.555442610119	0.000000000000	103.641874874472	0.000000000000	-0.000000000000	0.000000000000	0.790950502683	0.000000000000	0.000215618588	-162.534034065947	0.000000000000	514.778850721841	0.000000000000	0.000000000000	0.000000000000	0.970772207946	0.000000000000	0.000095431897	0.000000000000	0.000000000000	324.688744390319	0.000000000000	0.000000000000	0.000000000000
0.131400000000	0.000000000000	0.000000000000	0.000000000000	0.000000000000	0.000000000000	0.000000000000	0.000000000000	0.000000000000	0.000000000000	0.330790564568	0.000000000000	0.000296640369	31.234983091722	0.000000000000	102.569543956279	0.000000000000	0.000000000000	0.000000000000	0.790950269190	0.000000000000	0.000216010240	-162.918495631128	0.000000000000	515.727057214388	0.000000000000	-0.000000000000	0.000000000000	0.970771882935	0.000000000000	0.000096460785	0.000000000000	0.000000000000	325.345420886151	0.000000000000	-0.000000000000	0.000000000000
0.131500000000	0.000000000000	0.000000000000	0.000000000000	0.000000000000	0.000000000000	0.000000000000	0.000000000000	0.000000000000	0.000000000000	0.330857234607	0.000000000000	0.000296979794	30.913338107916	0.000000000000	101.493425296119	0.000000000000	-0.000000000000	0.000000000000	0.790950036128	0.000000000000	0.000216399030	-163.291657143136	0.000000000000	516.658144142596	0.000000000000	-0.000000000000	0.000000000000	0.970771558467	0.000000000000	0.000097486028	0.000000000000	0.000000000000	325.985543503998	0.000000000000	0.000000000000	0.000000000000
0.131600000000	0.000000000000	0.000000000000	0.000000000000	0.000000000000	0.000000000000	0.000000000000	0.000000000000	0.000000000000	0.000000000000	0.330923950692	0.000000000000	0.000297318360	30.590515901754	0.000000000000	100.413563948503	0.000000000000	0.000000000000	0.000000000000	0.790949803514	0.000000000000	0.000216784915	-163.653586173249	0.000000000000	517.572226241544	0.000000000000	-0.000000000000	0.000000000000	0.970771234563	0.000000000000	0.000098507537	0.000000000000	0.000000000000	326.609237769375	0.000000000000	-0.000000000000	0.000000000000
0.131700000000	0.000000000000	0.000000000000	0.000000000000	0.000000000000	0.000000000000	0.000000000000	0.000000000000	0.000000000000	0.000000000000	0.330990712761	0.000000000000	0.000297656031	30.266524678235	0.000000000000	99.330004444497	0.000000000000	-0.000000000000	0.000000000000	0.790949571364	0.000000000000	0.000217167858	-164.004349703701	0.000000000000	518.469416129128	0.000000000000	0.000000000000	0.000000000000	0.970770911247	0.000000000000	0.000099525228	0.000000000000	0.000000000000	327.216627629539	0.000000000000	0.000000000000	0.000000000000
0.131800000000	0.000000000000	0.000000000000	0.000000000000	0.000000000000	0.000000000000	0.000000000000	0.000000000000	0.000000000000	0.000000000000	0.331057520751	0.000000000000	0.000297992773	29.941372603076	0.000000000000	98.242790798320	0.000000000000	0.000000000000	0.000000000000	0.790949339693	0.000000000000	0.000217547818	-164.344014137304	0.000000000000	519.349824342596	0.000000000000	0.000000000000	0.000000000000	0.970770588540	0.000000000000	0.000100539015	0.000000000000	0.000000000000	327.807835478855	0.000000000000	-0.000000000000	0.000000000000
0.131900000000	0.000000000000	0.000000000000	0.000000000000	0.000000000000	0.000000000000	0.000000000000	0.000000000000	0.000000000000	0.000000000000	0.331124374602	0.000000000000	0.000298328550	29.615067801517	0.000000000000	97.151966513914	0.000000000000	0.000000000000	0.000000000000	0.790949108517	0.000000000000	0.000217924760	-164.672645306924	0.000000000000	520.213559374890	0.000000000000	-0.000000000000	0.000000000000	0.970770266463	0.000000000000	0.000101548817	0.000000000000	0.000000000000	328.382982183960	0.000000000000	-0.000000000000	0.000000000000
0.132000000000	0.000000000000	0.000000000000	0.000000000000	0.000000000000	0.000000000000	0.000000000000	0.000000000000	0.000000000000	0.000000000000	0.331191274252	0.000000000000	0.000298663329	29.287618357152	0.000000000000	96.057574591440	0.000000000000	0.000000000000	0.000000000000	0.790948877848	0.000000000000	0.000218298646	-164.990308484765	0.000000000000	521.060727710787	0.000000000000	-0.000000000000	0.000000000000	0.970769945038	0.000000000000	0.000102554554	0.000000000000	0.000000000000	328.942187108592	0.000000000000	0.000000000000	0.000000000000
0.132100000000	0.000000000000	0.000000000000	0.000000000000	0.000000000000	0.000000000000	0.000000000000	0.000000000000	0.000000000000	0.000000000000	0.331258219642	0.000000000000	0.000298997076	28.959032310826	0.000000000000	94.959657533663	0.000000000000	-0.000000000000	0.000000000000	0.790948647702	0.000000000000	0.000218669442	-165.297068391522	0.000000000000	521.891433862398	0.000000000000	0.000000000000	0.000000000000	0.970769624284	0.000000000000	0.000103556148	0.000000000000	0.000000000000	329.485568138044	0.000000000000	-0.000000000000	0.000000000000
0.132200000000	0.000000000000	0.000000000000	0.000000000000	0.000000000000	0.000000000000	0.000000000000	0.000000000000	0.000000000000	0.000000000000	0.331325210712	0.000000000000	0.000299329759	28.629317659552	0.000000000000	93.858257352300	0.000000000000	-0.000000000000	0.000000000000	0.790948418092	0.000000000000	0.000219037114	-165.592989205370	0.000000000000	522.705780404900	0.000000000000	0.000000000000	0.000000000000	0.970769304221	0.000000000000	0.000104553524	0.000000000000	0.000000000000	330.013241703543	0.000000000000	0.000000000000	0.000000000000
0.132300000000	0.000000000000	0.000000000000	0.000000000000	0.000000000000	0.000000000000	0.000000000000	0.000000000000	0.000000000000	0.000000000000	0.331392247405	0.000000000000	0.000299661345	28.298482355468	0.000000000000	92.753415574287	0.000000000000	-0.000000000000	0.000000000000	0.790948189032	0.000000000000	0.000219401628	-165.878134570802	0.000000000000	523.503868011608	0.000000000000	0.000000000000	0.000000000000	0.970768984868	0.000000000000	0.000105546609	0.000000000000	0.000000000000	330.525322806182	0.000000000000	0.000000000000	0.000000000000
0.132400000000	0.000000000000	0.000000000000	0.000000000000	0.000000000000	0.000000000000	0.000000000000	0.000000000000	0.000000000000	0.000000000000	0.331459329662	0.000000000000	0.000299991803	27.966534304834	0.000000000000	91.645173247978	0.000000000000	-0.000000000000	0.000000000000	0.790947960535	0.000000000000	0.000219762953	-166.152567607316	0.000000000000	524.285795488937	0.000000000000	0.000000000000	0.000000000000	0.970768666244	0.000000000000	0.000106535330	0.000000000000	0.000000000000	331.021925040629	0.000000000000	0.000000000000	0.000000000000
0.132500000000	0.000000000000	0.000000000000	0.000000000000	0.000000000000	0.000000000000	0.000000000000	0.000000000000	0.000000000000	0.000000000000	0.331526457426	0.000000000000	0.000300321103	27.633481367073	0.000000000000	90.533570949241	0.000000000000	0.000000000000	0.000000000000	0.790947732612	0.000000000000	0.000220121058	-166.416350917969	0.000000000000	525.051659811503	0.000000000000	0.000000000000	0.000000000000	0.970768348368	0.000000000000	0.000107519619	0.000000000000	0.000000000000	331.503160618823	0.000000000000	0.000000000000	0.000000000000
0.132600000000	0.000000000000	0.000000000000	0.000000000000	0.000000000000	0.000000000000	0.000000000000	0.000000000000	0.000000000000	0.000000000000	0.331593630643	0.000000000000	0.000300649214	27.299331353820	0.000000000000	89.418648787555	0.000000000000	0.000000000000	0.000000000000	0.790947505277	0.000000000000	0.000220475914	-166.669546597771	0.000000000000	525.801556156551	0.000000000000	0.000000000000	0.000000000000	0.970768031256	0.000000000000	0.000108499406	0.000000000000	0.000000000000	331.969140393108	0.000000000000	0.000000000000	0.000000000000
0.132700000000	0.000000000000	0.000000000000	0.000000000000	0.000000000000	0.000000000000	0.000000000000	0.000000000000	0.000000000000	0.000000000000	0.331660849254	0.000000000000	0.000300976106	26.964092028036	0.000000000000	88.300446411965	0.000000000000	0.000000000000	0.000000000000	0.790947278542	0.000000000000	0.000220827491	-166.912216241950	0.000000000000	526.535577938517	0.000000000000	0.000000000000	0.000000000000	0.970767714926	0.000000000000	0.000109474627	0.000000000000	0.000000000000	332.419973879373	0.000000000000	-0.000000000000	0.000000000000
0.132800000000	0.000000000000	0.000000000000	0.000000000000	0.000000000000	0.000000000000	0.000000000000	0.000000000000	0.000000000000	0.000000000000	0.331728113207	0.000000000000	0.000301301751	26.627771103143	0.000000000000	87.179003016998	0.000000000000	0.000000000000	0.000000000000	0.790947052417	0.000000000000	0.000221175762	-167.144420954065	0.000000000000	527.253816843483	0.000000000000	0.000000000000	0.000000000000	0.970767399396	0.000000000000	0.000110445218	0.000000000000	0.000000000000	332.855769279952	0.000000000000	-0.000000000000	0.000000000000
0.132900000000	0.000000000000	0.000000000000	0.000000000000	0.000000000000	0.000000000000	0.000000000000	0.000000000000	0.000000000000	0.000000000000	0.331795422447	0.000000000000	0.000301626121	26.290376242177	0.000000000000	86.054357348530	0.000000000000	0.000000000000	0.000000000000	0.790946826914	0.000000000000	0.000221520701	-167.366221353995	0.000000000000	527.956362863476	0.000000000000	0.000000000000	0.000000000000	0.970767084681	0.000000000000	0.000111411116	0.000000000000	0.000000000000	333.276633506334	0.000000000000	-0.000000000000	0.000000000000
0.133000000000	0.000000000000	0.000000000000	0.000000000000	0.000000000000	0.000000000000	0.000000000000	0.000000000000	0.000000000000	0.000000000000	0.331862776920	0.000000000000	0.000301949187	25.951915056995	0.000000000000	84.926547709561	0.000000000000	0.000000000000	0.000000000000	0.790946602044	0.000000000000	0.000221862280	-167.577677585774	0.000000000000	528.643304330415	0.000000000000	0.000000000000	0.000000000000	0.970766770796	0.000000000000	0.000112372261	0.000000000000	0.000000000000	333.682672201540	0.000000000000	0.000000000000	0.000000000000
0.133100000000	0.000000000000	0.000000000000	0.000000000000	0.000000000000	0.000000000000	0.000000000000	0.000000000000	0.000000000000	0.000000000000	0.331930176574	0.000000000000	0.000302270922	25.612395107501	0.000000000000	83.795611965889	0.000000000000	0.000000000000	0.000000000000	0.790946377818	0.000000000000	0.000222200477	-167.778849325306	0.000000000000	529.314727950316	0.000000000000	0.000000000000	0.000000000000	0.970766457759	0.000000000000	0.000113328595	0.000000000000	0.000000000000	334.073989762512	0.000000000000	-0.000000000000	0.000000000000
0.133200000000	0.000000000000	0.000000000000	0.000000000000	0.000000000000	0.000000000000	0.000000000000	0.000000000000	0.000000000000	0.000000000000	0.331997621357	0.000000000000	0.000302591301	25.271823900901	0.000000000000	82.661587551830	0.000000000000	0.000000000000	0.000000000000	0.790946154246	0.000000000000	0.000222535267	-167.969795787929	0.000000000000	529.970718836976	0.000000000000	0.000000000000	0.000000000000	0.970766145583	0.000000000000	0.000114280061	0.000000000000	0.000000000000	334.450689362083	0.000000000000	-0.000000000000	0.000000000000
0.133300000000	0.000000000000	0.000000000000	0.000000000000	0.000000000000	0.000000000000	0.000000000000	0.000000000000	0.000000000000	0.000000000000	0.332065111217	0.000000000000	0.000302910297	24.930208890988	0.000000000000	81.524511475723	0.000000000000	-0.000000000000	0.000000000000	0.790945931338	0.000000000000	0.000222866627	-168.150575735855	0.000000000000	530.611360545811	0.000000000000	0.000000000000	0.000000000000	0.970765834283	0.000000000000	0.000115226605	0.000000000000	0.000000000000	334.812872970912	0.000000000000	0.000000000000	0.000000000000
0.133400000000	0.000000000000	0.000000000000	0.000000000000	0.000000000000	0.000000000000	0.000000000000	0.000000000000	0.000000000000	0.000000000000	0.332132646105	0.000000000000	0.000303227884	24.587557477460	0.000000000000	80.384420325483	0.000000000000	0.000000000000	0.000000000000	0.790945709103	0.000000000000	0.000223194536	-168.321247485471	0.000000000000	531.236735107562	0.000000000000	-0.000000000000	0.000000000000	0.970765523874	0.000000000000	0.000116168172	0.000000000000	0.000000000000	335.160641379212	0.000000000000	0.000000000000	0.000000000000
0.133500000000	0.000000000000	0.000000000000	0.000000000000	0.000000000000	0.000000000000	0.000000000000	0.000000000000	0.000000000000	0.000000000000	0.332200225969	0.000000000000	0.000303544039	24.243877005255	0.000000000000	79.241350274033	0.000000000000	0.000000000000	0.000000000000	0.790945487551	0.000000000000	0.000223518972	-168.481868914506	0.000000000000	531.846923061463	0.000000000000	0.000000000000	0.000000000000	0.970765214369	0.000000000000	0.000117104712	0.000000000000	0.000000000000	335.494094218065	0.000000000000	0.000000000000	0.000000000000
0.133600000000	0.000000000000	0.000000000000	0.000000000000	0.000000000000	0.000000000000	0.000000000000	0.000000000000	0.000000000000	0.000000000000	0.332267850761	0.000000000000	0.000303858737	23.899174763924	0.000000000000	78.095337084688	0.000000000000	0.000000000000	0.000000000000	0.790945266690	0.000000000000	0.000223839916	-168.632497469064	0.000000000000	532.442003488780	0.000000000000	-0.000000000000	0.000000000000	0.970764905781	0.000000000000	0.000118036174	0.000000000000	0.000000000000	335.813329980809	0.000000000000	-0.000000000000	0.000000000000
0.133700000000	0.000000000000	0.000000000000	0.000000000000	0.000000000000	0.000000000000	0.000000000000	0.000000000000	0.000000000000	0.000000000000	0.332335520432	0.000000000000	0.000304171954	23.553457987024	0.000000000000	76.946416116456	0.000000000000	-0.000000000000	0.000000000000	0.790945046531	0.000000000000	0.000224157348	-168.773190170529	0.000000000000	533.022054045844	0.000000000000	0.000000000000	0.000000000000	0.970764598124	0.000000000000	0.000118962512	0.000000000000	0.000000000000	336.118446044052	0.000000000000	-0.000000000000	0.000000000000
0.133800000000	0.000000000000	0.000000000000	0.000000000000	0.000000000000	0.000000000000	0.000000000000	0.000000000000	0.000000000000	0.000000000000	0.332403234934	0.000000000000	0.000304483668	23.206733851531	0.000000000000	75.794622329303	0.000000000000	-0.000000000000	0.000000000000	0.790944827080	0.000000000000	0.000224471250	-168.904003622327	0.000000000000	533.587150997033	0.000000000000	-0.000000000000	0.000000000000	0.970764291409	0.000000000000	0.000119883677	0.000000000000	0.000000000000	336.409538688479	0.000000000000	-0.000000000000	0.000000000000
0.133900000000	0.000000000000	0.000000000000	0.000000000000	0.000000000000	0.000000000000	0.000000000000	0.000000000000	0.000000000000	0.000000000000	0.332470994221	0.000000000000	0.000304793856	22.859009477293	0.000000000000	74.639990289323	0.000000000000	-0.000000000000	0.000000000000	0.790944608347	0.000000000000	0.000224781606	-169.024994016571	0.000000000000	534.137369247448	0.000000000000	-0.000000000000	0.000000000000	0.970763985650	0.000000000000	0.000120799625	0.000000000000	0.000000000000	336.686703119469	0.000000000000	-0.000000000000	0.000000000000
0.134000000000	0.000000000000	0.000000000000	0.000000000000	0.000000000000	0.000000000000	0.000000000000	0.000000000000	0.000000000000	0.000000000000	0.332538798246	0.000000000000	0.000305102497	22.510291926486	0.000000000000	73.482554173866	0.000000000000	0.000000000000	0.000000000000	0.790944390338	0.000000000000	0.000225088398	-169.136217140557	0.000000000000	534.672782375514	0.000000000000	0.000000000000	0.000000000000	0.970763680857	0.000000000000	0.000121710314	0.000000000000	0.000000000000	336.950033487474	0.000000000000	-0.000000000000	0.000000000000
0.134100000000	0.000000000000	0.000000000000	0.000000000000	0.000000000000	0.000000000000	0.000000000000	0.000000000000	0.000000000000	0.000000000000	0.332606646962	0.000000000000	0.000305409570	22.160588203114	0.000000000000	72.322347776578	0.000000000000	0.000000000000	0.000000000000	0.790944173063	0.000000000000	0.000225391611	-169.237728383141	0.000000000000	535.193462665185	0.000000000000	0.000000000000	0.000000000000	0.970763377044	0.000000000000	0.000122615700	0.000000000000	0.000000000000	337.199622908110	0.000000000000	0.000000000000	0.000000000000
0.134200000000	0.000000000000	0.000000000000	0.000000000000	0.000000000000	0.000000000000	0.000000000000	0.000000000000	0.000000000000	0.000000000000	0.332674540326	0.000000000000	0.000305715054	21.809905252516	0.000000000000	71.159404512403	0.000000000000	-0.000000000000	0.000000000000	0.790943956528	0.000000000000	0.000225691231	-169.329582740980	0.000000000000	535.699481138017	0.000000000000	0.000000000000	0.000000000000	0.970763074219	0.000000000000	0.000123515744	0.000000000000	0.000000000000	337.435563482068	0.000000000000	-0.000000000000	0.000000000000
0.134300000000	0.000000000000	0.000000000000	0.000000000000	0.000000000000	0.000000000000	0.000000000000	0.000000000000	0.000000000000	0.000000000000	0.332742478292	0.000000000000	0.000306018928	21.458249960903	0.000000000000	69.993757422502	0.000000000000	0.000000000000	0.000000000000	0.790943740740	0.000000000000	0.000225987243	-169.411834824635	0.000000000000	536.190907585015	0.000000000000	0.000000000000	0.000000000000	0.970762772395	0.000000000000	0.000124410408	0.000000000000	0.000000000000	337.657946314778	0.000000000000	0.000000000000	0.000000000000
0.134400000000	0.000000000000	0.000000000000	0.000000000000	0.000000000000	0.000000000000	0.000000000000	0.000000000000	0.000000000000	0.000000000000	0.332810460816	0.000000000000	0.000306321175	21.105629154914	0.000000000000	68.825439179117	0.000000000000	-0.000000000000	0.000000000000	0.790943525707	0.000000000000	0.000226279634	-169.484538864568	0.000000000000	536.667810598058	0.000000000000	0.000000000000	0.000000000000	0.970762471581	0.000000000000	0.000125299654	0.000000000000	0.000000000000	337.866861535768	0.000000000000	0.000000000000	0.000000000000
0.134500000000	0.000000000000	0.000000000000	0.000000000000	0.000000000000	0.000000000000	0.000000000000	0.000000000000	0.000000000000	0.000000000000	0.332878487856	0.000000000000	0.000306621774	20.752049601191	0.000000000000	67.654482090377	0.000000000000	0.000000000000	0.000000000000	0.790943311434	0.000000000000	0.000226568393	-169.547748716972	0.000000000000	537.130257601110	0.000000000000	0.000000000000	0.000000000000	0.970762171787	0.000000000000	0.000126183446	0.000000000000	0.000000000000	338.062398317779	0.000000000000	-0.000000000000	0.000000000000
0.134600000000	0.000000000000	0.000000000000	0.000000000000	0.000000000000	0.000000000000	0.000000000000	0.000000000000	0.000000000000	0.000000000000	0.332946559369	0.000000000000	0.000306920708	20.397518005983	0.000000000000	66.480918105016	0.000000000000	-0.000000000000	0.000000000000	0.790943097928	0.000000000000	0.000226853507	-169.601517869509	0.000000000000	537.578314881125	0.000000000000	-0.000000000000	0.000000000000	0.970761873024	0.000000000000	0.000127061749	0.000000000000	0.000000000000	338.244644895648	0.000000000000	-0.000000000000	0.000000000000
0.134700000000	0.000000000000	0.000000000000	0.000000000000	0.000000000000	0.000000000000	0.000000000000	0.000000000000	0.000000000000	0.000000000000	0.333014675314	0.000000000000	0.000307217959	20.042041014754	0.000000000000	65.304778817073	0.000000000000	0.000000000000	0.000000000000	0.790942885196	0.000000000000	0.000227134967	-169.645899446891	0.000000000000	538.012047618516	0.000000000000	0.000000000000	0.000000000000	0.970761575300	0.000000000000	0.000127934533	0.000000000000	0.000000000000	338.413688584806	0.000000000000	0.000000000000	0.000000000000
0.134800000000	0.000000000000	0.000000000000	0.000000000000	0.000000000000	0.000000000000	0.000000000000	0.000000000000	0.000000000000	0.000000000000	0.333082835649	0.000000000000	0.000307513509	19.685625211826	0.000000000000	64.126095470490	0.000000000000	-0.000000000000	0.000000000000	0.790942673243	0.000000000000	0.000227412761	-169.680946216358	0.000000000000	538.431519917400	0.000000000000	0.000000000000	0.000000000000	0.970761278625	0.000000000000	0.000128801763	0.000000000000	0.000000000000	338.569615799654	0.000000000000	0.000000000000	0.000000000000
0.134900000000	0.000000000000	0.000000000000	0.000000000000	0.000000000000	0.000000000000	0.000000000000	0.000000000000	0.000000000000	0.000000000000	0.333151040334	0.000000000000	0.000307807343	19.328277120036	0.000000000000	62.944898963667	0.000000000000	0.000000000000	0.000000000000	0.790942462075	0.000000000000	0.000227686883	-169.706710593000	0.000000000000	538.836794835512	0.000000000000	0.000000000000	0.000000000000	0.970760983007	0.000000000000	0.000129663412	0.000000000000	0.000000000000	338.712512071572	0.000000000000	0.000000000000	0.000000000000
0.135000000000	0.000000000000	0.000000000000	0.000000000000	0.000000000000	0.000000000000	0.000000000000	0.000000000000	0.000000000000	0.000000000000	0.333219289328	0.000000000000	0.000308099444	18.970003200406	0.000000000000	61.761219853952	0.000000000000	0.000000000000	0.000000000000	0.790942251697	0.000000000000	0.000227957322	-169.723244645445	0.000000000000	539.227934414034	0.000000000000	0.000000000000	0.000000000000	0.970760688455	0.000000000000	0.000130519449	0.000000000000	0.000000000000	338.842462067228	0.000000000000	0.000000000000	0.000000000000
0.135100000000	0.000000000000	0.000000000000	0.000000000000	0.000000000000	0.000000000000	0.000000000000	0.000000000000	0.000000000000	0.000000000000	0.333287582594	0.000000000000	0.000308389797	18.610809851850	0.000000000000	60.575088362054	0.000000000000	-0.000000000000	0.000000000000	0.790942042115	0.000000000000	0.000228224071	-169.730600104038	0.000000000000	539.604999710829	0.000000000000	0.000000000000	0.000000000000	0.970760394977	0.000000000000	0.000131369849	0.000000000000	0.000000000000	338.959549610705	0.000000000000	-0.000000000000	0.000000000000
0.135200000000	0.000000000000	0.000000000000	0.000000000000	0.000000000000	0.000000000000	0.000000000000	0.000000000000	0.000000000000	0.000000000000	0.333355920092	0.000000000000	0.000308678387	18.250703410865	0.000000000000	59.386534376434	0.000000000000	0.000000000000	0.000000000000	0.790941833333	0.000000000000	0.000228487124	-169.728828363820	0.000000000000	539.968050826501	0.000000000000	0.000000000000	0.000000000000	0.970760102580	0.000000000000	0.000132214583	0.000000000000	0.000000000000	339.063857697657	0.000000000000	0.000000000000	0.000000000000
0.135300000000	0.000000000000	0.000000000000	0.000000000000	0.000000000000	0.000000000000	0.000000000000	0.000000000000	0.000000000000	0.000000000000	0.333424301786	0.000000000000	0.000308965199	17.889690151261	0.000000000000	58.195587457604	0.000000000000	-0.000000000000	0.000000000000	0.790941625357	0.000000000000	0.000228746474	-169.717980487657	0.000000000000	540.317146930341	0.000000000000	-0.000000000000	0.000000000000	0.970759811272	0.000000000000	0.000133053629	0.000000000000	0.000000000000	339.155468509521	0.000000000000	-0.000000000000	0.000000000000
0.135400000000	0.000000000000	0.000000000000	0.000000000000	0.000000000000	0.000000000000	0.000000000000	0.000000000000	0.000000000000	0.000000000000	0.333492727636	0.000000000000	0.000309250220	17.527776283902	0.000000000000	57.002276842383	0.000000000000	0.000000000000	0.000000000000	0.790941418191	0.000000000000	0.000229002116	-169.698107210950	0.000000000000	540.652346288226	0.000000000000	0.000000000000	0.000000000000	0.970759521060	0.000000000000	0.000133886962	0.000000000000	0.000000000000	339.234463430086	0.000000000000	0.000000000000	0.000000000000
0.135500000000	0.000000000000	0.000000000000	0.000000000000	0.000000000000	0.000000000000	0.000000000000	0.000000000000	0.000000000000	0.000000000000	0.333561197608	0.000000000000	0.000309533436	17.164967956461	0.000000000000	55.806631448116	0.000000000000	0.000000000000	0.000000000000	0.790941211839	0.000000000000	0.000229254045	-169.669258946238	0.000000000000	540.973706289751	0.000000000000	0.000000000000	0.000000000000	0.970759231951	0.000000000000	0.000134714560	0.000000000000	0.000000000000	339.300923061584	0.000000000000	0.000000000000	0.000000000000
0.135600000000	0.000000000000	0.000000000000	0.000000000000	0.000000000000	0.000000000000	0.000000000000	0.000000000000	0.000000000000	0.000000000000	0.333629711665	0.000000000000	0.000309814834	16.801271253207	0.000000000000	54.608679876784	0.000000000000	0.000000000000	0.000000000000	0.790941006305	0.000000000000	0.000229502258	-169.631485787670	0.000000000000	541.281283475307	0.000000000000	0.000000000000	0.000000000000	0.970758943952	0.000000000000	0.000135536402	0.000000000000	0.000000000000	339.354927240641	0.000000000000	0.000000000000	0.000000000000
0.135700000000	0.000000000000	0.000000000000	0.000000000000	0.000000000000	0.000000000000	0.000000000000	0.000000000000	0.000000000000	0.000000000000	0.333698269772	0.000000000000	0.000310094404	16.436692194785	0.000000000000	53.408450419114	0.000000000000	0.000000000000	0.000000000000	0.790940801594	0.000000000000	0.000229746751	-169.584837515377	0.000000000000	541.575133562487	0.000000000000	0.000000000000	0.000000000000	0.970758657070	0.000000000000	0.000136352469	0.000000000000	0.000000000000	339.396555053880	0.000000000000	-0.000000000000	0.000000000000
0.135800000000	0.000000000000	0.000000000000	0.000000000000	0.000000000000	0.000000000000	0.000000000000	0.000000000000	0.000000000000	0.000000000000	0.333766871895	0.000000000000	0.000310372131	16.071236738028	0.000000000000	52.205971058600	0.000000000000	0.000000000000	0.000000000000	0.790940597710	0.000000000000	0.000229987521	-169.529363599719	0.000000000000	541.855311471922	0.000000000000	-0.000000000000	0.000000000000	0.970758371309	0.000000000000	0.000137162742	0.000000000000	0.000000000000	339.425884853077	0.000000000000	-0.000000000000	0.000000000000
0.135900000000	0.000000000000	0.000000000000	0.000000000000	0.000000000000	0.000000000000	0.000000000000	0.000000000000	0.000000000000	0.000000000000	0.333835517999	0.000000000000	0.000310648006	15.704910775784	0.000000000000	51.001269475462	0.000000000000	-0.000000000000	0.000000000000	0.790940394655	0.000000000000	0.000230224566	-169.465113205414	0.000000000000	542.121871352929	0.000000000000	-0.000000000000	0.000000000000	0.970758086677	0.000000000000	0.000137967203	0.000000000000	0.000000000000	339.442994270184	0.000000000000	0.000000000000	0.000000000000
0.136000000000	0.000000000000	0.000000000000	0.000000000000	0.000000000000	0.000000000000	0.000000000000	0.000000000000	0.000000000000	0.000000000000	0.333904208052	0.000000000000	0.000310922018	15.337720136746	0.000000000000	49.794373050588	0.000000000000	-0.000000000000	0.000000000000	0.790940192433	0.000000000000	0.000230457885	-169.392135195562	0.000000000000	542.374866608389	0.000000000000	-0.000000000000	0.000000000000	0.970757803178	0.000000000000	0.000138765837	0.000000000000	0.000000000000	339.447960231897	0.000000000000	0.000000000000	0.000000000000
0.136100000000	0.000000000000	0.000000000000	0.000000000000	0.000000000000	0.000000000000	0.000000000000	0.000000000000	0.000000000000	0.000000000000	0.333972942021	0.000000000000	0.000311194156	14.969670585305	0.000000000000	48.585308869385	0.000000000000	0.000000000000	0.000000000000	0.790939991048	0.000000000000	0.000230687477	-169.310478135561	0.000000000000	542.614349919242	0.000000000000	0.000000000000	0.000000000000	0.970757520818	0.000000000000	0.000139558628	0.000000000000	0.000000000000	339.440858973936	0.000000000000	0.000000000000	0.000000000000
0.136200000000	0.000000000000	0.000000000000	0.000000000000	0.000000000000	0.000000000000	0.000000000000	0.000000000000	0.000000000000	0.000000000000	0.334041719873	0.000000000000	0.000311464412	14.600767821417	0.000000000000	47.374103725589	0.000000000000	-0.000000000000	0.000000000000	0.790939790503	0.000000000000	0.000230913343	-169.220190296896	0.000000000000	542.840373268669	0.000000000000	-0.000000000000	0.000000000000	0.970757239602	0.000000000000	0.000140345562	0.000000000000	0.000000000000	339.421766055106	0.000000000000	-0.000000000000	0.000000000000
0.136300000000	0.000000000000	0.000000000000	0.000000000000	0.000000000000	0.000000000000	0.000000000000	0.000000000000	0.000000000000	0.000000000000	0.334110541578	0.000000000000	0.000311732775	14.231017480481	0.000000000000	46.160784125033	0.000000000000	0.000000000000	0.000000000000	0.790939590800	0.000000000000	0.000231135483	-169.121319660849	0.000000000000	543.052987965406	0.000000000000	0.000000000000	0.000000000000	0.970756959535	0.000000000000	0.000141126627	0.000000000000	0.000000000000	339.390756370863	0.000000000000	0.000000000000	0.000000000000
0.136400000000	0.000000000000	0.000000000000	0.000000000000	0.000000000000	0.000000000000	0.000000000000	0.000000000000	0.000000000000	0.000000000000	0.334179407105	0.000000000000	0.000311999237	13.860425133234	0.000000000000	44.945376289345	0.000000000000	0.000000000000	0.000000000000	0.790939391942	0.000000000000	0.000231353897	-169.013913922074	0.000000000000	543.252244666924	0.000000000000	0.000000000000	0.000000000000	0.970756680622	0.000000000000	0.000141901811	0.000000000000	0.000000000000	339.347904166723	0.000000000000	0.000000000000	0.000000000000
0.136500000000	0.000000000000	0.000000000000	0.000000000000	0.000000000000	0.000000000000	0.000000000000	0.000000000000	0.000000000000	0.000000000000	0.334248316424	0.000000000000	0.000312263790	13.488996285653	0.000000000000	43.727906159617	0.000000000000	0.000000000000	0.000000000000	0.790939193933	0.000000000000	0.000231568588	-168.898020492092	0.000000000000	543.438193401850	0.000000000000	-0.000000000000	0.000000000000	0.970756402866	0.000000000000	0.000142671103	0.000000000000	0.000000000000	339.293283051250	0.000000000000	0.000000000000	0.000000000000
0.136600000000	0.000000000000	0.000000000000	0.000000000000	0.000000000000	0.000000000000	0.000000000000	0.000000000000	0.000000000000	0.000000000000	0.334317269504	0.000000000000	0.000312526426	13.116736378877	0.000000000000	42.508399399988	0.000000000000	0.000000000000	0.000000000000	0.790938996773	0.000000000000	0.000231779558	-168.773686502669	0.000000000000	543.610883592013	0.000000000000	-0.000000000000	0.000000000000	0.970756126273	0.000000000000	0.000143434494	0.000000000000	0.000000000000	339.226966008763	0.000000000000	-0.000000000000	0.000000000000
0.136700000000	0.000000000000	0.000000000000	0.000000000000	0.000000000000	0.000000000000	0.000000000000	0.000000000000	0.000000000000	0.000000000000	0.334386266319	0.000000000000	0.000312787138	12.743650789138	0.000000000000	41.286881401233	0.000000000000	0.000000000000	0.000000000000	0.790938800466	0.000000000000	0.000231986810	-168.640958809094	0.000000000000	543.770364074068	0.000000000000	0.000000000000	0.000000000000	0.970755850845	0.000000000000	0.000144191975	0.000000000000	0.000000000000	339.149025411813	0.000000000000	0.000000000000	0.000000000000
0.136800000000	0.000000000000	0.000000000000	0.000000000000	0.000000000000	0.000000000000	0.000000000000	0.000000000000	0.000000000000	0.000000000000	0.334455306839	0.000000000000	0.000313045920	12.369744827707	0.000000000000	40.063377284234	0.000000000000	0.000000000000	0.000000000000	0.790938605013	0.000000000000	0.000232190348	-168.499883993381	0.000000000000	543.916683120248	0.000000000000	0.000000000000	0.000000000000	0.970755576587	0.000000000000	0.000144943538	0.000000000000	0.000000000000	339.059533033119	0.000000000000	-0.000000000000	0.000000000000
0.136900000000	0.000000000000	0.000000000000	0.000000000000	0.000000000000	0.000000000000	0.000000000000	0.000000000000	0.000000000000	0.000000000000	0.334524391036	0.000000000000	0.000313302765	11.995023740845	0.000000000000	38.837911903471	0.000000000000	-0.000000000000	0.000000000000	0.790938410417	0.000000000000	0.000232390175	-168.350508367339	0.000000000000	544.049888459228	0.000000000000	0.000000000000	0.000000000000	0.970755303502	0.000000000000	0.000145689177	0.000000000000	0.000000000000	338.958560057535	0.000000000000	0.000000000000	0.000000000000
0.137000000000	0.000000000000	0.000000000000	0.000000000000	0.000000000000	0.000000000000	0.000000000000	0.000000000000	0.000000000000	0.000000000000	0.334593518884	0.000000000000	0.000313557666	11.619492709782	0.000000000000	37.610509850409	0.000000000000	0.000000000000	0.000000000000	0.790938216679	0.000000000000	0.000232586296	-168.192877975578	0.000000000000	544.170027295845	0.000000000000	0.000000000000	0.000000000000	0.970755031593	0.000000000000	0.000146428886	0.000000000000	0.000000000000	338.846177093371	0.000000000000	0.000000000000	0.000000000000
0.137100000000	0.000000000000	0.000000000000	0.000000000000	0.000000000000	0.000000000000	0.000000000000	0.000000000000	0.000000000000	0.000000000000	0.334662690357	0.000000000000	0.000313810620	11.243156850686	0.000000000000	36.381195456872	0.000000000000	0.000000000000	0.000000000000	0.790938023801	0.000000000000	0.000232778716	-168.027038598406	0.000000000000	544.277146330877	0.000000000000	0.000000000000	0.000000000000	0.970754760864	0.000000000000	0.000147162660	0.000000000000	0.000000000000	338.722454183693	0.000000000000	-0.000000000000	0.000000000000
0.137200000000	0.000000000000	0.000000000000	0.000000000000	0.000000000000	0.000000000000	0.000000000000	0.000000000000	0.000000000000	0.000000000000	0.334731905429	0.000000000000	0.000314061622	10.866021214665	0.000000000000	35.149992798360	0.000000000000	0.000000000000	0.000000000000	0.790937831784	0.000000000000	0.000232967441	-167.853035754644	0.000000000000	544.371291779771	0.000000000000	0.000000000000	0.000000000000	0.970754491317	0.000000000000	0.000147890497	0.000000000000	0.000000000000	338.587460817048	0.000000000000	0.000000000000	0.000000000000
0.137300000000	0.000000000000	0.000000000000	0.000000000000	0.000000000000	0.000000000000	0.000000000000	0.000000000000	0.000000000000	0.000000000000	0.334801164075	0.000000000000	0.000314310666	10.488090787766	0.000000000000	33.916925697315	0.000000000000	0.000000000000	0.000000000000	0.790937640631	0.000000000000	0.000233152478	-167.670914704351	0.000000000000	544.452509391487	0.000000000000	-0.000000000000	0.000000000000	0.970754222956	0.000000000000	0.000148612392	0.000000000000	0.000000000000	338.441265938206	0.000000000000	-0.000000000000	0.000000000000
0.137400000000	0.000000000000	0.000000000000	0.000000000000	0.000000000000	0.000000000000	0.000000000000	0.000000000000	0.000000000000	0.000000000000	0.334870466270	0.000000000000	0.000314557748	10.109370490987	0.000000000000	32.682017726363	0.000000000000	0.000000000000	0.000000000000	0.790937450341	0.000000000000	0.000233333832	-167.480720451454	0.000000000000	544.520844466396	0.000000000000	0.000000000000	0.000000000000	0.970753955781	0.000000000000	0.000149328345	0.000000000000	0.000000000000	338.283937958353	0.000000000000	0.000000000000	0.000000000000
0.137500000000	0.000000000000	0.000000000000	0.000000000000	0.000000000000	0.000000000000	0.000000000000	0.000000000000	0.000000000000	0.000000000000	0.334939811991	0.000000000000	0.000314802867	9.729865180310	0.000000000000	31.445292211484	0.000000000000	-0.000000000000	0.000000000000	0.790937260916	0.000000000000	0.000233511511	-167.282497746309	0.000000000000	544.576341873859	0.000000000000	-0.000000000000	0.000000000000	0.970753689797	0.000000000000	0.000150038354	0.000000000000	0.000000000000	338.115544765109	0.000000000000	0.000000000000	0.000000000000
0.137600000000	0.000000000000	0.000000000000	0.000000000000	0.000000000000	0.000000000000	0.000000000000	0.000000000000	0.000000000000	0.000000000000	0.335009201214	0.000000000000	0.000315046017	9.349579646734	0.000000000000	30.206772235144	0.000000000000	-0.000000000000	0.000000000000	0.790937072358	0.000000000000	0.000233685523	-167.076291088167	0.000000000000	544.619046069393	0.000000000000	-0.000000000000	0.000000000000	0.970753425005	0.000000000000	0.000150742420	0.000000000000	0.000000000000	337.936153732266	0.000000000000	0.000000000000	0.000000000000
0.137700000000	0.000000000000	0.000000000000	0.000000000000	0.000000000000	0.000000000000	0.000000000000	0.000000000000	0.000000000000	0.000000000000	0.335078633917	0.000000000000	0.000315287198	8.968518616319	0.000000000000	28.966480639415	0.000000000000	0.000000000000	0.000000000000	0.790936884667	0.000000000000	0.000233855876	-166.862144727560	0.000000000000	544.649001111247	0.000000000000	-0.000000000000	0.000000000000	0.970753161406	0.000000000000	0.000151440542	0.000000000000	0.000000000000	337.745831729214	0.000000000000	-0.000000000000	0.000000000000
0.137800000000	0.000000000000	0.000000000000	0.000000000000	0.000000000000	0.000000000000	0.000000000000	0.000000000000	0.000000000000	0.000000000000	0.335148110078	0.000000000000	0.000315526406	8.586686750252	0.000000000000	27.724440029004	0.000000000000	0.000000000000	0.000000000000	0.790936697843	0.000000000000	0.000234022578	-166.640102668623	0.000000000000	544.666250676533	0.000000000000	-0.000000000000	0.000000000000	0.970752899003	0.000000000000	0.000152132723	0.000000000000	0.000000000000	337.544645130077	0.000000000000	-0.000000000000	0.000000000000
0.137900000000	0.000000000000	0.000000000000	0.000000000000	0.000000000000	0.000000000000	0.000000000000	0.000000000000	0.000000000000	0.000000000000	0.335217629675	0.000000000000	0.000315763640	8.204088644907	0.000000000000	26.480672774278	0.000000000000	-0.000000000000	0.000000000000	0.790936511888	0.000000000000	0.000234185639	-166.410208671316	0.000000000000	544.670838077025	0.000000000000	0.000000000000	0.000000000000	0.970752637798	0.000000000000	0.000152818965	0.000000000000	0.000000000000	337.332659822657	0.000000000000	0.000000000000	0.000000000000
0.138000000000	0.000000000000	0.000000000000	0.000000000000	0.000000000000	0.000000000000	0.000000000000	0.000000000000	0.000000000000	0.000000000000	0.335287192688	0.000000000000	0.000315998899	7.820728831928	0.000000000000	25.235201014235	0.000000000000	-0.000000000000	0.000000000000	0.790936326801	0.000000000000	0.000234345069	-166.172506253584	0.000000000000	544.662806274404	0.000000000000	0.000000000000	0.000000000000	0.970752377791	0.000000000000	0.000153499271	0.000000000000	0.000000000000	337.109941217067	0.000000000000	0.000000000000	0.000000000000
0.138100000000	0.000000000000	0.000000000000	0.000000000000	0.000000000000	0.000000000000	0.000000000000	0.000000000000	0.000000000000	0.000000000000	0.335356799096	0.000000000000	0.000316232181	7.436611778314	0.000000000000	23.988046659429	0.000000000000	0.000000000000	0.000000000000	0.790936142584	0.000000000000	0.000234500876	-165.927038693454	0.000000000000	544.642197894922	0.000000000000	0.000000000000	0.000000000000	0.970752118984	0.000000000000	0.000154173646	0.000000000000	0.000000000000	336.876554254011	0.000000000000	-0.000000000000	0.000000000000
0.138200000000	0.000000000000	0.000000000000	0.000000000000	0.000000000000	0.000000000000	0.000000000000	0.000000000000	0.000000000000	0.000000000000	0.335426448880	0.000000000000	0.000316463487	7.051741886522	0.000000000000	22.739231394860	0.000000000000	0.000000000000	0.000000000000	0.790935959237	0.000000000000	0.000234653073	-165.673849031035	0.000000000000	544.609055244073	0.000000000000	-0.000000000000	0.000000000000	0.970751861378	0.000000000000	0.000154842095	0.000000000000	0.000000000000	336.632563413046	0.000000000000	-0.000000000000	0.000000000000
0.138300000000	0.000000000000	0.000000000000	0.000000000000	0.000000000000	0.000000000000	0.000000000000	0.000000000000	0.000000000000	0.000000000000	0.335496142021	0.000000000000	0.000316692817	6.666123494564	0.000000000000	21.488776682836	0.000000000000	-0.000000000000	0.000000000000	0.790935776759	0.000000000000	0.000234801669	-165.412980070477	0.000000000000	544.563420320118	0.000000000000	0.000000000000	0.000000000000	0.970751604974	0.000000000000	0.000155504622	0.000000000000	0.000000000000	336.378032720259	0.000000000000	0.000000000000	0.000000000000
0.138400000000	0.000000000000	0.000000000000	0.000000000000	0.000000000000	0.000000000000	0.000000000000	0.000000000000	0.000000000000	0.000000000000	0.335565878501	0.000000000000	0.000316920170	6.279760876137	0.000000000000	20.236703765774	0.000000000000	-0.000000000000	0.000000000000	0.790935595151	0.000000000000	0.000234946676	-165.144474381836	0.000000000000	544.505334827995	0.000000000000	0.000000000000	0.000000000000	0.970751349773	0.000000000000	0.000156161235	0.000000000000	0.000000000000	336.113025756048	0.000000000000	0.000000000000	0.000000000000
0.138500000000	0.000000000000	0.000000000000	0.000000000000	0.000000000000	0.000000000000	0.000000000000	0.000000000000	0.000000000000	0.000000000000	0.335635658302	0.000000000000	0.000317145547	5.892658240737	0.000000000000	18.983033668979	0.000000000000	0.000000000000	0.000000000000	0.790935414413	0.000000000000	0.000235088106	-164.868374302898	0.000000000000	544.434840192123	0.000000000000	0.000000000000	0.000000000000	0.970751095776	0.000000000000	0.000156811940	0.000000000000	0.000000000000	335.837605662367	0.000000000000	-0.000000000000	0.000000000000
0.138600000000	0.000000000000	0.000000000000	0.000000000000	0.000000000000	0.000000000000	0.000000000000	0.000000000000	0.000000000000	0.000000000000	0.335705481406	0.000000000000	0.000317368951	5.504819733802	0.000000000000	17.727787203378	0.000000000000	-0.000000000000	0.000000000000	0.790935234544	0.000000000000	0.000235225971	-164.584721940917	0.000000000000	544.351977569383	0.000000000000	-0.000000000000	0.000000000000	0.970750842983	0.000000000000	0.000157456745	0.000000000000	0.000000000000	335.551835150014	0.000000000000	-0.000000000000	0.000000000000
0.138700000000	0.000000000000	0.000000000000	0.000000000000	0.000000000000	0.000000000000	0.000000000000	0.000000000000	0.000000000000	0.000000000000	0.335775347797	0.000000000000	0.000317590381	5.116249436849	0.000000000000	16.470984968229	0.000000000000	0.000000000000	0.000000000000	0.790935055545	0.000000000000	0.000235360284	-164.293559174307	0.000000000000	544.256787861074	0.000000000000	-0.000000000000	0.000000000000	0.970750591394	0.000000000000	0.000158095660	0.000000000000	0.000000000000	335.255776505343	0.000000000000	0.000000000000	0.000000000000
0.138800000000	0.000000000000	0.000000000000	0.000000000000	0.000000000000	0.000000000000	0.000000000000	0.000000000000	0.000000000000	0.000000000000	0.335845257460	0.000000000000	0.000317809841	4.726951367634	0.000000000000	15.212647353773	0.000000000000	0.000000000000	0.000000000000	0.790934877415	0.000000000000	0.000235491057	-163.994927654268	0.000000000000	544.149311725028	0.000000000000	-0.000000000000	0.000000000000	0.970750341010	0.000000000000	0.000158728693	0.000000000000	0.000000000000	334.949491597085	0.000000000000	0.000000000000	0.000000000000
0.138900000000	0.000000000000	0.000000000000	0.000000000000	0.000000000000	0.000000000000	0.000000000000	0.000000000000	0.000000000000	0.000000000000	0.335915210378	0.000000000000	0.000318027332	4.336929480307	0.000000000000	13.952794543869	0.000000000000	0.000000000000	0.000000000000	0.790934700154	0.000000000000	0.000235618303	-163.688868806344	0.000000000000	544.029589587143	0.000000000000	-0.000000000000	0.000000000000	0.970750091830	0.000000000000	0.000159355854	0.000000000000	0.000000000000	334.633041882793	0.000000000000	0.000000000000	0.000000000000
0.139000000000	0.000000000000	0.000000000000	0.000000000000	0.000000000000	0.000000000000	0.000000000000	0.000000000000	0.000000000000	0.000000000000	0.335985206537	0.000000000000	0.000318242858	3.946187665580	0.000000000000	12.691446518591	0.000000000000	0.000000000000	0.000000000000	0.790934523762	0.000000000000	0.000235742037	-163.375423831947	0.000000000000	543.897661652281	0.000000000000	0.000000000000	0.000000000000	0.970749843856	0.000000000000	0.000159977154	0.000000000000	0.000000000000	334.306488414998	0.000000000000	0.000000000000	0.000000000000
0.139100000000	0.000000000000	0.000000000000	0.000000000000	0.000000000000	0.000000000000	0.000000000000	0.000000000000	0.000000000000	0.000000000000	0.336055245923	0.000000000000	0.000318456422	3.554729750913	0.000000000000	11.428623056774	0.000000000000	0.000000000000	0.000000000000	0.790934348237	0.000000000000	0.000235862273	-163.054633709794	0.000000000000	543.753567915336	0.000000000000	0.000000000000	0.000000000000	0.970749597086	0.000000000000	0.000160592604	0.000000000000	0.000000000000	333.969891847354	0.000000000000	0.000000000000	0.000000000000
0.139200000000	0.000000000000	0.000000000000	0.000000000000	0.000000000000	0.000000000000	0.000000000000	0.000000000000	0.000000000000	0.000000000000	0.336125328521	0.000000000000	0.000318668026	3.162559500694	0.000000000000	10.164343738534	0.000000000000	0.000000000000	0.000000000000	0.790934173579	0.000000000000	0.000235979024	-162.726539197319	0.000000000000	543.597348171349	0.000000000000	0.000000000000	0.000000000000	0.970749351520	0.000000000000	0.000161202216	0.000000000000	0.000000000000	333.623312440356	0.000000000000	0.000000000000	0.000000000000
0.139300000000	0.000000000000	0.000000000000	0.000000000000	0.000000000000	0.000000000000	0.000000000000	0.000000000000	0.000000000000	0.000000000000	0.336195454320	0.000000000000	0.000318877675	2.769680616425	0.000000000000	8.898627947789	0.000000000000	0.000000000000	0.000000000000	0.790933999787	0.000000000000	0.000236092306	-162.391180832014	0.000000000000	543.429042025785	0.000000000000	0.000000000000	0.000000000000	0.970749107158	0.000000000000	0.000161806003	0.000000000000	0.000000000000	333.266810067053	0.000000000000	0.000000000000	0.000000000000
0.139400000000	0.000000000000	0.000000000000	0.000000000000	0.000000000000	0.000000000000	0.000000000000	0.000000000000	0.000000000000	0.000000000000	0.336265623305	0.000000000000	0.000319085374	2.376096736941	0.000000000000	7.631494874670	0.000000000000	0.000000000000	0.000000000000	0.790933826861	0.000000000000	0.000236202133	-162.048598932732	0.000000000000	543.248688904007	0.000000000000	-0.000000000000	0.000000000000	0.970748864000	0.000000000000	0.000162403977	0.000000000000	0.000000000000	332.900444218385	0.000000000000	0.000000000000	0.000000000000
0.139500000000	0.000000000000	0.000000000000	0.000000000000	0.000000000000	0.000000000000	0.000000000000	0.000000000000	0.000000000000	0.000000000000	0.336335835467	0.000000000000	0.000319291126	1.981811438603	0.000000000000	6.362963517981	0.000000000000	0.000000000000	0.000000000000	0.790933654800	0.000000000000	0.000236308522	-161.698833600924	0.000000000000	543.056328060925	0.000000000000	-0.000000000000	0.000000000000	0.970748622044	0.000000000000	0.000162996154	0.000000000000	0.000000000000	332.524274008544	0.000000000000	0.000000000000	0.000000000000
0.139600000000	0.000000000000	0.000000000000	0.000000000000	0.000000000000	0.000000000000	0.000000000000	0.000000000000	0.000000000000	0.000000000000	0.336406090792	0.000000000000	0.000319494937	1.586828235521	0.000000000000	5.093052687569	0.000000000000	-0.000000000000	0.000000000000	0.790933483603	0.000000000000	0.000236411488	-161.341924721848	0.000000000000	542.851998589759	0.000000000000	0.000000000000	0.000000000000	0.970748381291	0.000000000000	0.000163582546	0.000000000000	0.000000000000	332.138358179897	0.000000000000	0.000000000000	0.000000000000
0.139700000000	0.000000000000	0.000000000000	0.000000000000	0.000000000000	0.000000000000	0.000000000000	0.000000000000	0.000000000000	0.000000000000	0.336476389271	0.000000000000	0.000319696812	1.191150579777	0.000000000000	3.821781006691	0.000000000000	0.000000000000	0.000000000000	0.790933313268	0.000000000000	0.000236511047	-160.977911965718	0.000000000000	542.635739430859	0.000000000000	0.000000000000	0.000000000000	0.970748141739	0.000000000000	0.000164163170	0.000000000000	0.000000000000	331.742755107905	0.000000000000	0.000000000000	0.000000000000
0.139800000000	0.000000000000	0.000000000000	0.000000000000	0.000000000000	0.000000000000	0.000000000000	0.000000000000	0.000000000000	0.000000000000	0.336546730893	0.000000000000	0.000319896756	0.794781861656	0.000000000000	2.549166914334	0.000000000000	0.000000000000	0.000000000000	0.790933143795	0.000000000000	0.000236607215	-160.606834788813	0.000000000000	542.407589380114	0.000000000000	-0.000000000000	0.000000000000	0.970747903387	0.000000000000	0.000164738040	0.000000000000	0.000000000000	331.337522805823	0.000000000000	0.000000000000	0.000000000000
0.139900000000	0.000000000000	0.000000000000	0.000000000000	0.000000000000	0.000000000000	0.000000000000	0.000000000000	0.000000000000	0.000000000000	0.336617115649	0.000000000000	0.000320094776	0.397725409878	0.000000000000	1.275228667531	0.000000000000	0.000000000000	0.000000000000	0.790932975182	0.000000000000	0.000236700010	-160.228732434537	0.000000000000	542.167587097039	0.000000000000	0.000000000000	0.000000000000	0.970747666235	0.000000000000	0.000165307172	0.000000000000	0.000000000000	330.922718929218	0.000000000000	0.000000000000	0.000000000000
0.140000000000	0.000000000000	0.000000000000	0.000000000000	0.000000000000	0.000000000000	0.000000000000	0.000000000000	0.000000000000	0.000000000000	0.336687543529	0.000000000000	0.000320290879	-0.000015508146	0.000000000000	-0.000015656403	0.000000000000	-0.000000000000	0.000000000000	0.790932807428	0.000000000000	0.000236789447	-159.843643934449	0.000000000000	541.915771112582	0.000000000000	0.000000000000	0.000000000000	0.970747430280	0.000000000000	0.000165870584	0.000000000000	0.000000000000	330.498400780320	0.000000000000	0.000000000000	0.000000000000
0.140000000000	0.000000000000	0.000000000000	0.000000000000	0.000000000000	0.000000000000	0.000000000000	0.000000000000	0.000000000000	0.000000000000	0.000000000000	0.000000000000	0.000000000000	0.000000000000	0.000000000000	0.000000000000	0.000000000000	0.000000000000	0.000000000000	0.790932807433	0.000000000000	0.000236789446	0.000000000000	0.000000000000	541.852562078126	0.000000000000	0.000000000000	0.000000000000	0.970747430285	0.000000000000	0.000165870577	-159.844005761302	0.000000000000	330.561559125421	0.000000000000	0.000000000000	0.000000000000
0.140313333333	0.000000000000	0.000000000000	0.000000000000	0.000000000000	0.000000000000	0.000000000000	0.000000000000	0.000000000000	0.000000000000	0.000000000000	0.000000000000	0.000000000000	0.000000000000	0.000000000000	0.000000000000	0.000000000000	0.000000000000	0.000000000000	0.790932287348	0.000000000000	0.000237048142	0.000000000000	0.000000000000	540.941927318741	0.000000000000	-0.000000000000	0.000000000000	0.970746698698	0.000000000000	0.000167599086	-158.648084125910	0.000000000000	329.200935097675	0.000000000000	-0.000000000000	0.000000000000
0.140626666667	0.000000000000	0.000000000000	0.000000000000	0.000000000000	0.000000000000	0.000000000000	0.000000000000	0.000000000000	0.000000000000	0.000000000000	0.000000000000	0.000000000000	0.000000000000	0.000000000000	0.000000000000	0.000000000000	0.000000000000	0.000000000000	0.790931775629	0.000000000000	0.000237274601	0.000000000000	0.000000000000	540.039140821058	0.000000000000	0.000000000000	0.000000000000	0.970745978803	0.000000000000	0.000169272163	-157.492475357320	0.000000000000	327.897170271144	0.000000000000	0.000000000000	0.000000000000
0.140940000000	0.000000000000	0.000000000000	0.000000000000	0.000000000000	0.000000000000	0.000000000000	0.000000000000	0.000000000000	0.000000000000	0.000000000000	0.000000000000	0.000000000000	0.000000000000	0.000000000000	0.000000000000	0.000000000000	0.000000000000	0.000000000000	0.790931272231	0.000000000000	0.000237469394	0.000000000000	0.000000000000	539.150130677930	0.000000000000	0.000000000000	0.000000000000	0.970745270550	0.000000000000	0.000170890410	-156.375650320282	0.000000000000	326.650682381187	0.000000000000	0.000000000000	0.000000000000
0.141253333333	0.000000000000	0.000000000000	0.000000000000	0.000000000000	0.000000000000	0.000000000000	0.000000000000	0.000000000000	0.000000000000	0.000000000000	0.000000000000	0.000000000000	0.000000000000	0.000000000000	0.000000000000	0.000000000000	0.000000000000	0.000000000000	0.790930777101	0.000000000000	0.000237633110	0.000000000000	0.000000000000	538.279318738943	0.000000000000	0.000000000000	0.000000000000	0.970744573881	0.000000000000	0.000172454468	-155.296284359036	0.000000000000	325.461544635301	0.000000000000	0.000000000000	0.000000000000
0.141566666667	0.000000000000	0.000000000000	0.000000000000	0.000000000000	0.000000000000	0.000000000000	0.000000000000	0.000000000000	0.000000000000	0.000000000000	0.000000000000	0.000000000000	0.000000000000	0.000000000000	0.000000000000	0.000000000000	0.000000000000	0.000000000000	0.790930290183	0.000000000000	0.000237766353	0.000000000000	0.000000000000	537.429953314072	0.000000000000	-0.000000000000	0.000000000000	0.970743888728	0.000000000000	0.000173965016	-154.253217979541	0.000000000000	324.329568783046	0.000000000000	0.000000000000	0.000000000000
0.141880000000	0.000000000000	0.000000000000	0.000000000000	0.000000000000	0.000000000000	0.000000000000	0.000000000000	0.000000000000	0.000000000000	0.000000000000	0.000000000000	0.000000000000	0.000000000000	0.000000000000	0.000000000000	0.000000000000	0.000000000000	0.000000000000	0.790929811416	0.000000000000	0.000237869743	0.000000000000	0.000000000000	536.604364435928	0.000000000000	-0.000000000000	0.000000000000	0.970743215020	0.000000000000	0.000175422758	-153.245426037050	0.000000000000	323.254368000221	0.000000000000	0.000000000000	0.000000000000
0.142193333333	0.000000000000	0.000000000000	0.000000000000	0.000000000000	0.000000000000	0.000000000000	0.000000000000	0.000000000000	0.000000000000	0.000000000000	0.000000000000	0.000000000000	0.000000000000	0.000000000000	0.000000000000	0.000000000000	0.000000000000	0.000000000000	0.790929340737	0.000000000000	0.000237943907	0.000000000000	0.000000000000	535.804164555095	0.000000000000	0.000000000000	0.000000000000	0.970742552677	0.000000000000	0.000176828429	-152.271992943061	0.000000000000	322.235405628843	0.000000000000	0.000000000000	0.000000000000
0.142506666667	0.000000000000	0.000000000000	0.000000000000	0.000000000000	0.000000000000	0.000000000000	0.000000000000	0.000000000000	0.000000000000	0.000000000000	0.000000000000	0.000000000000	0.000000000000	0.000000000000	0.000000000000	0.000000000000	0.000000000000	0.000000000000	0.790928878076	0.000000000000	0.000237989481	0.000000000000	0.000000000000	535.030405082611	0.000000000000	-0.000000000000	0.000000000000	0.970741901614	0.000000000000	0.000178182786	-151.332092935848	0.000000000000	321.272032719471	0.000000000000	-0.000000000000	0.000000000000
0.142820000000	0.000000000000	0.000000000000	0.000000000000	0.000000000000	0.000000000000	0.000000000000	0.000000000000	0.000000000000	0.000000000000	0.000000000000	0.000000000000	0.000000000000	0.000000000000	0.000000000000	0.000000000000	0.000000000000	0.000000000000	0.000000000000	0.790928423363	0.000000000000	0.000238007110	0.000000000000	0.000000000000	534.283699669189	0.000000000000	-0.000000000000	0.000000000000	0.970741261740	0.000000000000	0.000179486608	-150.424974224581	0.000000000000	320.363517224946	0.000000000000	0.000000000000	0.000000000000
0.143133333333	0.000000000000	0.000000000000	0.000000000000	0.000000000000	0.000000000000	0.000000000000	0.000000000000	0.000000000000	0.000000000000	0.000000000000	0.000000000000	0.000000000000	0.000000000000	0.000000000000	0.000000000000	0.000000000000	0.000000000000	0.000000000000	0.790927976522	0.000000000000	0.000237997442	0.000000000000	0.000000000000	533.564321477333	0.000000000000	0.000000000000	0.000000000000	0.970740632960	0.000000000000	0.000180740690	-149.549946224974	0.000000000000	319.509066749183	0.000000000000	0.000000000000	0.000000000000
0.143446666667	0.000000000000	0.000000000000	0.000000000000	0.000000000000	0.000000000000	0.000000000000	0.000000000000	0.000000000000	0.000000000000	0.000000000000	0.000000000000	0.000000000000	0.000000000000	0.000000000000	0.000000000000	0.000000000000	0.000000000000	0.000000000000	0.790927537475	0.000000000000	0.000237961126	0.000000000000	0.000000000000	532.872280103852	0.000000000000	0.000000000000	0.000000000000	0.970740015174	0.000000000000	0.000181945845	-148.706369257026	0.000000000000	318.707846308337	0.000000000000	-0.000000000000	0.000000000000
0.143760000000	0.000000000000	0.000000000000	0.000000000000	0.000000000000	0.000000000000	0.000000000000	0.000000000000	0.000000000000	0.000000000000	0.000000000000	0.000000000000	0.000000000000	0.000000000000	0.000000000000	0.000000000000	0.000000000000	0.000000000000	0.000000000000	0.790927106144	0.000000000000	0.000237898818	0.000000000000	0.000000000000	532.207382500345	0.000000000000	-0.000000000000	0.000000000000	0.970739408277	0.000000000000	0.000183102898	-147.893646210617	0.000000000000	317.958992209151	0.000000000000	-0.000000000000	0.000000000000
0.144073333333	0.000000000000	0.000000000000	0.000000000000	0.000000000000	0.000000000000	0.000000000000	0.000000000000	0.000000000000	0.000000000000	0.000000000000	0.000000000000	0.000000000000	0.000000000000	0.000000000000	0.000000000000	0.000000000000	0.000000000000	0.000000000000	0.790926682444	0.000000000000	0.000237811169	0.000000000000	0.000000000000	531.569281260385	0.000000000000	-0.000000000000	0.000000000000	0.970738812162	0.000000000000	0.000184212685	-147.111215788618	0.000000000000	317.261622890520	0.000000000000	0.000000000000	0.000000000000
0.144386666667	0.000000000000	0.000000000000	0.000000000000	0.000000000000	0.000000000000	0.000000000000	0.000000000000	0.000000000000	0.000000000000	0.000000000000	0.000000000000	0.000000000000	0.000000000000	0.000000000000	0.000000000000	0.000000000000	0.000000000000	0.000000000000	0.790926266293	0.000000000000	0.000237698833	0.000000000000	0.000000000000	530.957512899233	0.000000000000	0.000000000000	0.000000000000	0.970738226715	0.000000000000	0.000185276051	-146.358547017731	0.000000000000	316.614847380089	0.000000000000	0.000000000000	0.000000000000
0.144700000000	0.000000000000	0.000000000000	0.000000000000	0.000000000000	0.000000000000	0.000000000000	0.000000000000	0.000000000000	0.000000000000	0.000000000000	0.000000000000	0.000000000000	0.000000000000	0.000000000000	0.000000000000	0.000000000000	0.000000000000	0.000000000000	0.790925857602	0.000000000000	0.000237562462	0.000000000000	0.000000000000	530.371528187824	0.000000000000	0.000000000000	0.000000000000	0.970737651823	0.000000000000	0.000186293850	-145.635134780135	0.000000000000	316.017771873045	0.000000000000	0.000000000000	0.000000000000
0.145013333333	0.000000000000	0.000000000000	0.000000000000	0.000000000000	0.000000000000	0.000000000000	0.000000000000	0.000000000000	0.000000000000	0.000000000000	0.000000000000	0.000000000000	0.000000000000	0.000000000000	0.000000000000	0.000000000000	0.000000000000	0.000000000000	0.790925456285	0.000000000000	0.000237402704	0.000000000000	0.000000000000	529.810716165802	0.000000000000	0.000000000000	0.000000000000	0.970737087367	0.000000000000	0.000187266939	-144.940496168475	0.000000000000	315.469504829215	0.000000000000	0.000000000000	0.000000000000
0.145326666667	0.000000000000	0.000000000000	0.000000000000	0.000000000000	0.000000000000	0.000000000000	0.000000000000	0.000000000000	0.000000000000	0.000000000000	0.000000000000	0.000000000000	0.000000000000	0.000000000000	0.000000000000	0.000000000000	0.000000000000	0.000000000000	0.790925062251	0.000000000000	0.000237220204	0.000000000000	0.000000000000	529.274423117940	0.000000000000	-0.000000000000	0.000000000000	0.970736533226	0.000000000000	0.000188196180	-144.274167505918	0.000000000000	314.969160898728	0.000000000000	0.000000000000	0.000000000000
0.145640000000	0.000000000000	0.000000000000	0.000000000000	0.000000000000	0.000000000000	0.000000000000	0.000000000000	0.000000000000	0.000000000000	0.000000000000	0.000000000000	0.000000000000	0.000000000000	0.000000000000	0.000000000000	0.000000000000	0.000000000000	0.000000000000	0.790924675410	0.000000000000	0.000237015603	0.000000000000	0.000000000000	528.761967535505	0.000000000000	-0.000000000000	0.000000000000	0.970735989279	0.000000000000	0.000189082439	-143.635701904017	0.000000000000	314.515863921744	0.000000000000	-0.000000000000	0.000000000000
0.145953333333	0.000000000000	0.000000000000	0.000000000000	0.000000000000	0.000000000000	0.000000000000	0.000000000000	0.000000000000	0.000000000000	0.000000000000	0.000000000000	0.000000000000	0.000000000000	0.000000000000	0.000000000000	0.000000000000	0.000000000000	0.000000000000	0.790924295670	0.000000000000	0.000236789536	0.000000000000	0.000000000000	528.272651873768	0.000000000000	-0.000000000000	0.000000000000	0.970735455400	0.000000000000	0.000189926581	-143.024667255957	0.000000000000	314.108749195427	0.000000000000	-0.000000000000	0.000000000000
0.146266666667	0.000000000000	0.000000000000	0.000000000000	0.000000000000	0.000000000000	0.000000000000	0.000000000000	0.000000000000	0.000000000000	0.000000000000	0.000000000000	0.000000000000	0.000000000000	0.000000000000	0.000000000000	0.000000000000	0.000000000000	0.000000000000	0.790923922937	0.000000000000	0.000236542633	0.000000000000	0.000000000000	527.805771752642	0.000000000000	-0.000000000000	0.000000000000	0.970734931462	0.000000000000	0.000190729473	-142.440644582640	0.000000000000	313.746965161407	0.000000000000	0.000000000000	0.000000000000
0.146580000000	0.000000000000	0.000000000000	0.000000000000	0.000000000000	0.000000000000	0.000000000000	0.000000000000	0.000000000000	0.000000000000	0.000000000000	0.000000000000	0.000000000000	0.000000000000	0.000000000000	0.000000000000	0.000000000000	0.000000000000	0.000000000000	0.790923557118	0.000000000000	0.000236275518	0.000000000000	0.000000000000	527.360623117580	0.000000000000	-0.000000000000	0.000000000000	0.970734417338	0.000000000000	0.000191491979	-141.883226664937	0.000000000000	313.429674635543	0.000000000000	0.000000000000	0.000000000000
0.146893333333	0.000000000000	0.000000000000	0.000000000000	0.000000000000	0.000000000000	0.000000000000	0.000000000000	0.000000000000	0.000000000000	0.000000000000	0.000000000000	0.000000000000	0.000000000000	0.000000000000	0.000000000000	0.000000000000	0.000000000000	0.000000000000	0.790923198118	0.000000000000	0.000235988808	0.000000000000	0.000000000000	526.936507773437	0.000000000000	-0.000000000000	0.000000000000	0.970733912898	0.000000000000	0.000192214961	-141.352016908277	0.000000000000	313.156055676499	0.000000000000	-0.000000000000	0.000000000000
0.147206666667	0.000000000000	0.000000000000	0.000000000000	0.000000000000	0.000000000000	0.000000000000	0.000000000000	0.000000000000	0.000000000000	0.000000000000	0.000000000000	0.000000000000	0.000000000000	0.000000000000	0.000000000000	0.000000000000	0.000000000000	0.000000000000	0.790922845842	0.000000000000	0.000235683110	0.000000000000	0.000000000000	526.532737621260	0.000000000000	-0.000000000000	0.000000000000	0.970733418010	0.000000000000	0.000192899278	-140.846628396049	0.000000000000	312.925302169794	0.000000000000	0.000000000000	0.000000000000
0.147520000000	0.000000000000	0.000000000000	0.000000000000	0.000000000000	0.000000000000	0.000000000000	0.000000000000	0.000000000000	0.000000000000	0.000000000000	0.000000000000	0.000000000000	0.000000000000	0.000000000000	0.000000000000	0.000000000000	0.000000000000	0.000000000000	0.790922500194	0.000000000000	0.000235359028	0.000000000000	0.000000000000	526.148637862528	0.000000000000	0.000000000000	0.000000000000	0.970732932544	0.000000000000	0.000193545785	-140.366683096595	0.000000000000	312.736624188562	0.000000000000	-0.000000000000	0.000000000000
0.147833333333	0.000000000000	0.000000000000	0.000000000000	0.000000000000	0.000000000000	0.000000000000	0.000000000000	0.000000000000	0.000000000000	0.000000000000	0.000000000000	0.000000000000	0.000000000000	0.000000000000	0.000000000000	0.000000000000	0.000000000000	0.000000000000	0.790922161080	0.000000000000	0.000235017153	0.000000000000	0.000000000000	525.783549382106	0.000000000000	-0.000000000000	0.000000000000	0.970732456367	0.000000000000	0.000194155330	-139.911811195321	0.000000000000	312.589248179505	0.000000000000	0.000000000000	0.000000000000
0.148146666667	0.000000000000	0.000000000000	0.000000000000	0.000000000000	0.000000000000	0.000000000000	0.000000000000	0.000000000000	0.000000000000	0.000000000000	0.000000000000	0.000000000000	0.000000000000	0.000000000000	0.000000000000	0.000000000000	0.000000000000	0.000000000000	0.790921828401	0.000000000000	0.000234658069	0.000000000000	0.000000000000	525.436830478986	0.000000000000	-0.000000000000	0.000000000000	0.970731989345	0.000000000000	0.000194728758	-139.481650528836	0.000000000000	312.482417012526	0.000000000000	0.000000000000	0.000000000000
0.148460000000	0.000000000000	0.000000000000	0.000000000000	0.000000000000	0.000000000000	0.000000000000	0.000000000000	0.000000000000	0.000000000000	0.000000000000	0.000000000000	0.000000000000	0.000000000000	0.000000000000	0.000000000000	0.000000000000	0.000000000000	0.000000000000	0.790921502063	0.000000000000	0.000234282352	0.000000000000	0.000000000000	525.107858080939	0.000000000000	-0.000000000000	0.000000000000	0.970731531346	0.000000000000	0.000195266903	-139.075846102397	0.000000000000	312.415389925107	0.000000000000	0.000000000000	0.000000000000
0.148773333333	0.000000000000	0.000000000000	0.000000000000	0.000000000000	0.000000000000	0.000000000000	0.000000000000	0.000000000000	0.000000000000	0.000000000000	0.000000000000	0.000000000000	0.000000000000	0.000000000000	0.000000000000	0.000000000000	0.000000000000	0.000000000000	0.790921181969	0.000000000000	0.000233890569	0.000000000000	0.000000000000	524.796028550390	0.000000000000	0.000000000000	0.000000000000	0.970731082234	0.000000000000	0.000195770597	-138.694049675580	0.000000000000	312.387442385287	0.000000000000	-0.000000000000	0.000000000000
0.149086666667	0.000000000000	0.000000000000	0.000000000000	0.000000000000	0.000000000000	0.000000000000	0.000000000000	0.000000000000	0.000000000000	0.000000000000	0.000000000000	0.000000000000	0.000000000000	0.000000000000	0.000000000000	0.000000000000	0.000000000000	0.000000000000	0.790920868023	0.000000000000	0.000233483274	0.000000000000	0.000000000000	524.500758169081	0.000000000000	-0.000000000000	0.000000000000	0.970730641877	0.000000000000	0.000196240658	-138.335919403818	0.000000000000	312.397865892941	0.000000000000	0.000000000000	0.000000000000
0.149400000000	0.000000000000	0.000000000000	0.000000000000	0.000000000000	0.000000000000	0.000000000000	0.000000000000	0.000000000000	0.000000000000	0.000000000000	0.000000000000	0.000000000000	0.000000000000	0.000000000000	0.000000000000	0.000000000000	0.000000000000	0.000000000000	0.790920560128	0.000000000000	0.000233061014	0.000000000000	0.000000000000	524.221483370290	0.000000000000	-0.000000000000	0.000000000000	0.970730210139	0.000000000000	0.000196677901	-138.001119525911	0.000000000000	312.445967734558	0.000000000000	0.000000000000	0.000000000000
0.149713333333	0.000000000000	0.000000000000	0.000000000000	0.000000000000	0.000000000000	0.000000000000	0.000000000000	0.000000000000	0.000000000000	0.000000000000	0.000000000000	0.000000000000	0.000000000000	0.000000000000	0.000000000000	0.000000000000	0.000000000000	0.000000000000	0.790920258189	0.000000000000	0.000232624327	0.000000000000	0.000000000000	523.957660774269	0.000000000000	-0.000000000000	0.000000000000	0.970729786887	0.000000000000	0.000197083127	-137.689320089353	0.000000000000	312.531070703636	0.000000000000	-0.000000000000	0.000000000000
0.150026666667	0.000000000000	0.000000000000	0.000000000000	0.000000000000	0.000000000000	0.000000000000	0.000000000000	0.000000000000	0.000000000000	0.000000000000	0.000000000000	0.000000000000	0.000000000000	0.000000000000	0.000000000000	0.000000000000	0.000000000000	0.000000000000	0.790919962109	0.000000000000	0.000232173738	0.000000000000	0.000000000000	523.708767070385	0.000000000000	-0.000000000000	0.000000000000	0.970729371987	0.000000000000	0.000197457130	-137.400196706991	0.000000000000	312.652512796043	0.000000000000	-0.000000000000	0.000000000000
0.150340000000	0.000000000000	0.000000000000	0.000000000000	0.000000000000	0.000000000000	0.000000000000	0.000000000000	0.000000000000	0.000000000000	0.000000000000	0.000000000000	0.000000000000	0.000000000000	0.000000000000	0.000000000000	0.000000000000	0.000000000000	0.000000000000	0.790919671794	0.000000000000	0.000231709762	0.000000000000	0.000000000000	523.474298782163	0.000000000000	-0.000000000000	0.000000000000	0.970728965304	0.000000000000	0.000197800695	-137.133430339600	0.000000000000	312.809646888285	0.000000000000	0.000000000000	0.000000000000
0.150653333333	0.000000000000	0.000000000000	0.000000000000	0.000000000000	0.000000000000	0.000000000000	0.000000000000	0.000000000000	0.000000000000	0.000000000000	0.000000000000	0.000000000000	0.000000000000	0.000000000000	0.000000000000	0.000000000000	0.000000000000	0.000000000000	0.790919387148	0.000000000000	0.000231232907	0.000000000000	0.000000000000	523.253771942259	0.000000000000	0.000000000000	0.000000000000	0.970728566706	0.000000000000	0.000198114593	-136.888707100091	0.000000000000	313.001840404129	0.000000000000	0.000000000000	0.000000000000
0.150966666667	0.000000000000	0.000000000000	0.000000000000	0.000000000000	0.000000000000	0.000000000000	0.000000000000	0.000000000000	0.000000000000	0.000000000000	0.000000000000	0.000000000000	0.000000000000	0.000000000000	0.000000000000	0.000000000000	0.000000000000	0.000000000000	0.790919108077	0.000000000000	0.000230743665	0.000000000000	0.000000000000	523.046721700152	0.000000000000	0.000000000000	0.000000000000	0.970728176060	0.000000000000	0.000198399586	-136.665718075803	0.000000000000	313.228474974434	0.000000000000	0.000000000000	0.000000000000
0.151280000000	0.000000000000	0.000000000000	0.000000000000	0.000000000000	0.000000000000	0.000000000000	0.000000000000	0.000000000000	0.000000000000	0.000000000000	0.000000000000	0.000000000000	0.000000000000	0.000000000000	0.000000000000	0.000000000000	0.000000000000	0.000000000000	0.790918834486	0.000000000000	0.000230242523	0.000000000000	0.000000000000	522.852701880176	0.000000000000	-0.000000000000	0.000000000000	0.970727793233	0.000000000000	0.000198656427	-136.464159165978	0.000000000000	313.488946093730	0.000000000000	0.000000000000	0.000000000000
0.151593333333	0.000000000000	0.000000000000	0.000000000000	0.000000000000	0.000000000000	0.000000000000	0.000000000000	0.000000000000	0.000000000000	0.000000000000	0.000000000000	0.000000000000	0.000000000000	0.000000000000	0.000000000000	0.000000000000	0.000000000000	0.000000000000	0.790918566282	0.000000000000	0.000229729953	0.000000000000	0.000000000000	522.671284503612	0.000000000000	-0.000000000000	0.000000000000	0.970727418094	0.000000000000	0.000198885853	-136.283730932105	0.000000000000	313.782662776195	0.000000000000	-0.000000000000	0.000000000000
0.151906666667	0.000000000000	0.000000000000	0.000000000000	0.000000000000	0.000000000000	0.000000000000	0.000000000000	0.000000000000	0.000000000000	0.000000000000	0.000000000000	0.000000000000	0.000000000000	0.000000000000	0.000000000000	0.000000000000	0.000000000000	0.000000000000	0.790918303371	0.000000000000	0.000229206417	0.000000000000	0.000000000000	522.502059286192	0.000000000000	-0.000000000000	0.000000000000	0.970727050510	0.000000000000	0.000199088593	-136.124138459190	0.000000000000	314.109047213341	0.000000000000	0.000000000000	0.000000000000
0.152220000000	0.000000000000	0.000000000000	0.000000000000	0.000000000000	0.000000000000	0.000000000000	0.000000000000	0.000000000000	0.000000000000	0.000000000000	0.000000000000	0.000000000000	0.000000000000	0.000000000000	0.000000000000	0.000000000000	0.000000000000	0.000000000000	0.790918045661	0.000000000000	0.000228672370	0.000000000000	0.000000000000	522.344633119295	0.000000000000	-0.000000000000	0.000000000000	0.970726690353	0.000000000000	0.000199265364	-135.985091226383	0.000000000000	314.467534434761	0.000000000000	0.000000000000	0.000000000000
0.152533333333	0.000000000000	0.000000000000	0.000000000000	0.000000000000	0.000000000000	0.000000000000	0.000000000000	0.000000000000	0.000000000000	0.000000000000	0.000000000000	0.000000000000	0.000000000000	0.000000000000	0.000000000000	0.000000000000	0.000000000000	0.000000000000	0.790917793061	0.000000000000	0.000228128251	0.000000000000	0.000000000000	522.198629541986	0.000000000000	-0.000000000000	0.000000000000	0.970726337491	0.000000000000	0.000199416868	-135.866302985677	0.000000000000	314.857571973336	0.000000000000	-0.000000000000	0.000000000000
0.152846666667	0.000000000000	0.000000000000	0.000000000000	0.000000000000	0.000000000000	0.000000000000	0.000000000000	0.000000000000	0.000000000000	0.000000000000	0.000000000000	0.000000000000	0.000000000000	0.000000000000	0.000000000000	0.000000000000	0.000000000000	0.000000000000	0.790917545477	0.000000000000	0.000227574491	0.000000000000	0.000000000000	522.063688208928	0.000000000000	-0.000000000000	0.000000000000	0.970725991797	0.000000000000	0.000199543798	-135.767491647603	0.000000000000	315.278619535678	0.000000000000	0.000000000000	0.000000000000
0.153160000000	0.000000000000	0.000000000000	0.000000000000	0.000000000000	0.000000000000	0.000000000000	0.000000000000	0.000000000000	0.000000000000	0.000000000000	0.000000000000	0.000000000000	0.000000000000	0.000000000000	0.000000000000	0.000000000000	0.000000000000	0.000000000000	0.790917302821	0.000000000000	0.000227011510	0.000000000000	0.000000000000	521.939464358557	0.000000000000	0.000000000000	0.000000000000	0.970725653142	0.000000000000	0.000199646833	-135.688379173066	0.000000000000	315.730148678557	0.000000000000	-0.000000000000	0.000000000000
0.153473333333	0.000000000000	0.000000000000	0.000000000000	0.000000000000	0.000000000000	0.000000000000	0.000000000000	0.000000000000	0.000000000000	0.000000000000	0.000000000000	0.000000000000	0.000000000000	0.000000000000	0.000000000000	0.000000000000	0.000000000000	0.000000000000	0.790917065001	0.000000000000	0.000226439718	0.000000000000	0.000000000000	521.825628284103	0.000000000000	0.000000000000	0.000000000000	0.970725321399	0.000000000000	0.000199726640	-135.628691470574	0.000000000000	316.211642491440	0.000000000000	-0.000000000000	0.000000000000
0.153786666667	0.000000000000	0.000000000000	0.000000000000	0.000000000000	0.000000000000	0.000000000000	0.000000000000	0.000000000000	0.000000000000	0.000000000000	0.000000000000	0.000000000000	0.000000000000	0.000000000000	0.000000000000	0.000000000000	0.000000000000	0.000000000000	0.790916831928	0.000000000000	0.000225859513	0.000000000000	0.000000000000	521.721864810600	0.000000000000	-0.000000000000	0.000000000000	0.970724996442	0.000000000000	0.000199783872	-135.588158298272	0.000000000000	316.722595285885	0.000000000000	-0.000000000000	0.000000000000
0.154100000000	0.000000000000	0.000000000000	0.000000000000	0.000000000000	0.000000000000	0.000000000000	0.000000000000	0.000000000000	0.000000000000	0.000000000000	0.000000000000	0.000000000000	0.000000000000	0.000000000000	0.000000000000	0.000000000000	0.000000000000	0.000000000000	0.790916603514	0.000000000000	0.000225271283	0.000000000000	0.000000000000	521.627872778994	0.000000000000	0.000000000000	0.000000000000	0.970724678146	0.000000000000	0.000199819173	-135.566513170268	0.000000000000	317.262512291489	0.000000000000	0.000000000000	0.000000000000
0.154413333333	0.000000000000	0.000000000000	0.000000000000	0.000000000000	0.000000000000	0.000000000000	0.000000000000	0.000000000000	0.000000000000	0.000000000000	0.000000000000	0.000000000000	0.000000000000	0.000000000000	0.000000000000	0.000000000000	0.000000000000	0.000000000000	0.790916379670	0.000000000000	0.000224675406	0.000000000000	0.000000000000	521.543364539099	0.000000000000	-0.000000000000	0.000000000000	0.970724366387	0.000000000000	0.000199833171	-135.563493266836	0.000000000000	317.830909358769	0.000000000000	0.000000000000	0.000000000000
0.154726666667	0.000000000000	0.000000000000	0.000000000000	0.000000000000	0.000000000000	0.000000000000	0.000000000000	0.000000000000	0.000000000000	0.000000000000	0.000000000000	0.000000000000	0.000000000000	0.000000000000	0.000000000000	0.000000000000	0.000000000000	0.000000000000	0.790916160309	0.000000000000	0.000224072250	0.000000000000	0.000000000000	521.468065452320	0.000000000000	-0.000000000000	0.000000000000	0.970724061042	0.000000000000	0.000199826482	-135.578839348121	0.000000000000	318.427312668915	0.000000000000	0.000000000000	0.000000000000
0.155040000000	0.000000000000	0.000000000000	0.000000000000	0.000000000000	0.000000000000	0.000000000000	0.000000000000	0.000000000000	0.000000000000	0.000000000000	0.000000000000	0.000000000000	0.000000000000	0.000000000000	0.000000000000	0.000000000000	0.000000000000	0.000000000000	0.790915945344	0.000000000000	0.000223462170	0.000000000000	0.000000000000	521.401713404650	0.000000000000	0.000000000000	0.000000000000	0.970723761988	0.000000000000	0.000199799710	-135.612295671056	0.000000000000	319.051258450273	0.000000000000	0.000000000000	0.000000000000
0.155353333333	0.000000000000	0.000000000000	0.000000000000	0.000000000000	0.000000000000	0.000000000000	0.000000000000	0.000000000000	0.000000000000	0.000000000000	0.000000000000	0.000000000000	0.000000000000	0.000000000000	0.000000000000	0.000000000000	0.000000000000	0.000000000000	0.790915734691	0.000000000000	0.000222845515	0.000000000000	0.000000000000	521.344058330299	0.000000000000	0.000000000000	0.000000000000	0.970723469105	0.000000000000	0.000199753446	-135.663609909250	0.000000000000	319.702292701475	0.000000000000	-0.000000000000	0.000000000000
0.155666666667	0.000000000000	0.000000000000	0.000000000000	0.000000000000	0.000000000000	0.000000000000	0.000000000000	0.000000000000	0.000000000000	0.000000000000	0.000000000000	0.000000000000	0.000000000000	0.000000000000	0.000000000000	0.000000000000	0.000000000000	0.000000000000	0.790915528263	0.000000000000	0.000222222620	0.000000000000	0.000000000000	521.294861746778	0.000000000000	-0.000000000000	0.000000000000	0.970723182273	0.000000000000	0.000199688269	-135.732533075561	0.000000000000	320.379970921314	0.000000000000	0.000000000000	0.000000000000
0.155980000000	0.000000000000	0.000000000000	0.000000000000	0.000000000000	0.000000000000	0.000000000000	0.000000000000	0.000000000000	0.000000000000	0.000000000000	0.000000000000	0.000000000000	0.000000000000	0.000000000000	0.000000000000	0.000000000000	0.000000000000	0.000000000000	0.790915325976	0.000000000000	0.000221593812	0.000000000000	0.000000000000	521.253896301039	0.000000000000	-0.000000000000	0.000000000000	0.970722901373	0.000000000000	0.000199604745	-135.818819447217	0.000000000000	321.083857845028	0.000000000000	0.000000000000	0.000000000000
0.156293333333	0.000000000000	0.000000000000	0.000000000000	0.000000000000	0.000000000000	0.000000000000	0.000000000000	0.000000000000	0.000000000000	0.000000000000	0.000000000000	0.000000000000	0.000000000000	0.000000000000	0.000000000000	0.000000000000	0.000000000000	0.000000000000	0.790915127747	0.000000000000	0.000220959409	0.000000000000	0.000000000000	521.220945326646	0.000000000000	-0.000000000000	0.000000000000	0.970722626287	0.000000000000	0.000199503427	-135.922226493309	0.000000000000	321.813527186761	0.000000000000	-0.000000000000	0.000000000000
0.156606666667	0.000000000000	0.000000000000	0.000000000000	0.000000000000	0.000000000000	0.000000000000	0.000000000000	0.000000000000	0.000000000000	0.000000000000	0.000000000000	0.000000000000	0.000000000000	0.000000000000	0.000000000000	0.000000000000	0.000000000000	0.000000000000	0.790914933492	0.000000000000	0.000220319717	0.000000000000	0.000000000000	521.195802412765	0.000000000000	0.000000000000	0.000000000000	0.970722356900	0.000000000000	0.000199384856	-136.042514804434	0.000000000000	322.568561388466	0.000000000000	-0.000000000000	0.000000000000
0.156920000000	0.000000000000	0.000000000000	0.000000000000	0.000000000000	0.000000000000	0.000000000000	0.000000000000	0.000000000000	0.000000000000	0.000000000000	0.000000000000	0.000000000000	0.000000000000	0.000000000000	0.000000000000	0.000000000000	0.000000000000	0.000000000000	0.790914743130	0.000000000000	0.000219675034	0.000000000000	0.000000000000	521.178270983881	0.000000000000	-0.000000000000	0.000000000000	0.970722093096	0.000000000000	0.000199249560	-136.179448024453	0.000000000000	323.348551374649	0.000000000000	-0.000000000000	0.000000000000
0.157233333333	0.000000000000	0.000000000000	0.000000000000	0.000000000000	0.000000000000	0.000000000000	0.000000000000	0.000000000000	0.000000000000	0.000000000000	0.000000000000	0.000000000000	0.000000000000	0.000000000000	0.000000000000	0.000000000000	0.000000000000	0.000000000000	0.790914556580	0.000000000000	0.000219025649	0.000000000000	0.000000000000	521.168163890759	0.000000000000	0.000000000000	0.000000000000	0.970721834760	0.000000000000	0.000199098056	-136.332792784158	0.000000000000	324.153096313028	0.000000000000	-0.000000000000	0.000000000000
0.157546666667	0.000000000000	0.000000000000	0.000000000000	0.000000000000	0.000000000000	0.000000000000	0.000000000000	0.000000000000	0.000000000000	0.000000000000	0.000000000000	0.000000000000	0.000000000000	0.000000000000	0.000000000000	0.000000000000	0.000000000000	0.000000000000	0.790914373760	0.000000000000	0.000218371840	0.000000000000	0.000000000000	521.165303012221	0.000000000000	0.000000000000	0.000000000000	0.970721581781	0.000000000000	0.000198930848	-136.502318636786	0.000000000000	324.981803380912	0.000000000000	0.000000000000	0.000000000000
0.157860000000	0.000000000000	0.000000000000	0.000000000000	0.000000000000	0.000000000000	0.000000000000	0.000000000000	0.000000000000	0.000000000000	0.000000000000	0.000000000000	0.000000000000	0.000000000000	0.000000000000	0.000000000000	0.000000000000	0.000000000000	0.000000000000	0.790914194591	0.000000000000	0.000217713878	0.000000000000	0.000000000000	521.169518867936	0.000000000000	0.000000000000	0.000000000000	0.970721334045	0.000000000000	0.000198748428	-136.687797995231	0.000000000000	325.834287537253	0.000000000000	0.000000000000	0.000000000000
0.158173333333	0.000000000000	0.000000000000	0.000000000000	0.000000000000	0.000000000000	0.000000000000	0.000000000000	0.000000000000	0.000000000000	0.000000000000	0.000000000000	0.000000000000	0.000000000000	0.000000000000	0.000000000000	0.000000000000	0.000000000000	0.000000000000	0.790914018993	0.000000000000	0.000217052023	0.000000000000	0.000000000000	521.180650241464	0.000000000000	-0.000000000000	0.000000000000	0.970721091442	0.000000000000	0.000198551276	-136.889006070908	0.000000000000	326.710171300002	0.000000000000	-0.000000000000	0.000000000000
0.158486666667	0.000000000000	0.000000000000	0.000000000000	0.000000000000	0.000000000000	0.000000000000	0.000000000000	0.000000000000	0.000000000000	0.000000000000	0.000000000000	0.000000000000	0.000000000000	0.000000000000	0.000000000000	0.000000000000	0.000000000000	0.000000000000	0.790913846889	0.000000000000	0.000216386526	0.000000000000	0.000000000000	521.198543813788	0.000000000000	-0.000000000000	0.000000000000	0.970720853863	0.000000000000	0.000198339860	-137.105720814149	0.000000000000	327.609084528802	0.000000000000	0.000000000000	0.000000000000
0.158800000000	0.000000000000	0.000000000000	0.000000000000	0.000000000000	0.000000000000	0.000000000000	0.000000000000	0.000000000000	0.000000000000	0.000000000000	0.000000000000	0.000000000000	0.000000000000	0.000000000000	0.000000000000	0.000000000000	0.000000000000	0.000000000000	0.790913678200	0.000000000000	0.000215717633	0.000000000000	0.000000000000	521.223053807111	0.000000000000	0.000000000000	0.000000000000	0.970720621199	0.000000000000	0.000198114637	-137.337722856039	0.000000000000	328.530664212872	0.000000000000	-0.000000000000	0.000000000000
0.159113333333	0.000000000000	0.000000000000	0.000000000000	0.000000000000	0.000000000000	0.000000000000	0.000000000000	0.000000000000	0.000000000000	0.000000000000	0.000000000000	0.000000000000	0.000000000000	0.000000000000	0.000000000000	0.000000000000	0.000000000000	0.000000000000	0.790913512850	0.000000000000	0.000215045577	0.000000000000	0.000000000000	521.254041638529	0.000000000000	0.000000000000	0.000000000000	0.970720393343	0.000000000000	0.000197876052	-137.584795451654	0.000000000000	329.474554263886	0.000000000000	0.000000000000	0.000000000000
0.159426666667	0.000000000000	0.000000000000	0.000000000000	0.000000000000	0.000000000000	0.000000000000	0.000000000000	0.000000000000	0.000000000000	0.000000000000	0.000000000000	0.000000000000	0.000000000000	0.000000000000	0.000000000000	0.000000000000	0.000000000000	0.000000000000	0.790913350761	0.000000000000	0.000214370585	0.000000000000	0.000000000000	521.291375583566	0.000000000000	0.000000000000	0.000000000000	0.970720170190	0.000000000000	0.000197624538	-137.846724424573	0.000000000000	330.440405313764	0.000000000000	0.000000000000	0.000000000000
0.159740000000	0.000000000000	0.000000000000	0.000000000000	0.000000000000	0.000000000000	0.000000000000	0.000000000000	0.000000000000	0.000000000000	0.000000000000	0.000000000000	0.000000000000	0.000000000000	0.000000000000	0.000000000000	0.000000000000	0.000000000000	0.000000000000	0.790913191860	0.000000000000	0.000213692876	0.000000000000	0.000000000000	521.334930448972	0.000000000000	-0.000000000000	0.000000000000	0.970719951633	0.000000000000	0.000197360519	-138.123298112658	0.000000000000	331.427874517101	0.000000000000	0.000000000000	0.000000000000
0.160053333333	0.000000000000	0.000000000000	0.000000000000	0.000000000000	0.000000000000	0.000000000000	0.000000000000	0.000000000000	0.000000000000	0.000000000000	0.000000000000	0.000000000000	0.000000000000	0.000000000000	0.000000000000	0.000000000000	0.000000000000	0.000000000000	0.790913036069	0.000000000000	0.000213012660	0.000000000000	0.000000000000	521.384587255232	0.000000000000	-0.000000000000	0.000000000000	0.970719737570	0.000000000000	0.000197084405	-138.414307314972	0.000000000000	332.436625358413	0.000000000000	0.000000000000	0.000000000000
0.160366666667	0.000000000000	0.000000000000	0.000000000000	0.000000000000	0.000000000000	0.000000000000	0.000000000000	0.000000000000	0.000000000000	0.000000000000	0.000000000000	0.000000000000	0.000000000000	0.000000000000	0.000000000000	0.000000000000	0.000000000000	0.000000000000	0.790912883317	0.000000000000	0.000212330139	0.000000000000	0.000000000000	521.440232927826	0.000000000000	0.000000000000	0.000000000000	0.970719527897	0.000000000000	0.000196796597	-138.719545239809	0.000000000000	333.466327463703	0.000000000000	-0.000000000000	0.000000000000
0.160680000000	0.000000000000	0.000000000000	0.000000000000	0.000000000000	0.000000000000	0.000000000000	0.000000000000	0.000000000000	0.000000000000	0.000000000000	0.000000000000	0.000000000000	0.000000000000	0.000000000000	0.000000000000	0.000000000000	0.000000000000	0.000000000000	0.790912733527	0.000000000000	0.000211645509	0.000000000000	0.000000000000	521.501759997572	0.000000000000	0.000000000000	0.000000000000	0.970719322513	0.000000000000	0.000196497485	-139.038807453783	0.000000000000	334.516656416506	0.000000000000	0.000000000000	0.000000000000
0.160993333333	0.000000000000	0.000000000000	0.000000000000	0.000000000000	0.000000000000	0.000000000000	0.000000000000	0.000000000000	0.000000000000	0.000000000000	0.000000000000	0.000000000000	0.000000000000	0.000000000000	0.000000000000	0.000000000000	0.000000000000	0.000000000000	0.790912586629	0.000000000000	0.000210958958	0.000000000000	0.000000000000	521.569066309400	0.000000000000	-0.000000000000	0.000000000000	0.970719121317	0.000000000000	0.000196187447	-139.371891831877	0.000000000000	335.587293578101	0.000000000000	0.000000000000	0.000000000000
0.161306666667	0.000000000000	0.000000000000	0.000000000000	0.000000000000	0.000000000000	0.000000000000	0.000000000000	0.000000000000	0.000000000000	0.000000000000	0.000000000000	0.000000000000	0.000000000000	0.000000000000	0.000000000000	0.000000000000	0.000000000000	0.000000000000	0.790912442550	0.000000000000	0.000210270664	0.000000000000	0.000000000000	521.642054739473	0.000000000000	0.000000000000	0.000000000000	0.970718924211	0.000000000000	0.000195866853	-139.718598508468	0.000000000000	336.677925911801	0.000000000000	-0.000000000000	0.000000000000
0.161620000000	0.000000000000	0.000000000000	0.000000000000	0.000000000000	0.000000000000	0.000000000000	0.000000000000	0.000000000000	0.000000000000	0.000000000000	0.000000000000	0.000000000000	0.000000000000	0.000000000000	0.000000000000	0.000000000000	0.000000000000	0.000000000000	0.790912301217	0.000000000000	0.000209580802	0.000000000000	0.000000000000	521.720632920726	0.000000000000	0.000000000000	0.000000000000	0.970718731095	0.000000000000	0.000195536062	-140.078729829166	0.000000000000	337.788245811370	0.000000000000	0.000000000000	0.000000000000
0.161933333333	0.000000000000	0.000000000000	0.000000000000	0.000000000000	0.000000000000	0.000000000000	0.000000000000	0.000000000000	0.000000000000	0.000000000000	0.000000000000	0.000000000000	0.000000000000	0.000000000000	0.000000000000	0.000000000000	0.000000000000	0.000000000000	0.790912162560	0.000000000000	0.000208889538	0.000000000000	0.000000000000	521.804712975545	0.000000000000	-0.000000000000	0.000000000000	0.970718541872	0.000000000000	0.000195195421	-140.452090303580	0.000000000000	338.917950932965	0.000000000000	0.000000000000	0.000000000000
0.162246666667	0.000000000000	0.000000000000	0.000000000000	0.000000000000	0.000000000000	0.000000000000	0.000000000000	0.000000000000	0.000000000000	0.000000000000	0.000000000000	0.000000000000	0.000000000000	0.000000000000	0.000000000000	0.000000000000	0.000000000000	0.000000000000	0.790912026509	0.000000000000	0.000208197030	0.000000000000	0.000000000000	521.894211256872	0.000000000000	-0.000000000000	0.000000000000	0.970718356446	0.000000000000	0.000194845270	-140.838486558753	0.000000000000	340.066744031154	0.000000000000	0.000000000000	0.000000000000
0.162560000000	0.000000000000	0.000000000000	0.000000000000	0.000000000000	0.000000000000	0.000000000000	0.000000000000	0.000000000000	0.000000000000	0.000000000000	0.000000000000	0.000000000000	0.000000000000	0.000000000000	0.000000000000	0.000000000000	0.000000000000	0.000000000000	0.790911892993	0.000000000000	0.000207503431	0.000000000000	0.000000000000	521.989048095651	0.000000000000	-0.000000000000	0.000000000000	0.970718174722	0.000000000000	0.000194485937	-141.237727293443	0.000000000000	341.234332798089	0.000000000000	-0.000000000000	0.000000000000
0.162873333333	0.000000000000	0.000000000000	0.000000000000	0.000000000000	0.000000000000	0.000000000000	0.000000000000	0.000000000000	0.000000000000	0.000000000000	0.000000000000	0.000000000000	0.000000000000	0.000000000000	0.000000000000	0.000000000000	0.000000000000	0.000000000000	0.790911761944	0.000000000000	0.000206808888	0.000000000000	0.000000000000	522.089147555885	0.000000000000	-0.000000000000	0.000000000000	0.970717996606	0.000000000000	0.000194117742	-141.649623233020	0.000000000000	342.420429706365	0.000000000000	0.000000000000	0.000000000000
0.163186666667	0.000000000000	0.000000000000	0.000000000000	0.000000000000	0.000000000000	0.000000000000	0.000000000000	0.000000000000	0.000000000000	0.000000000000	0.000000000000	0.000000000000	0.000000000000	0.000000000000	0.000000000000	0.000000000000	0.000000000000	0.000000000000	0.790911633292	0.000000000000	0.000206113540	0.000000000000	0.000000000000	522.194437196032	0.000000000000	0.000000000000	0.000000000000	0.970717822004	0.000000000000	0.000193740996	-142.073987085053	0.000000000000	343.624751855006	0.000000000000	-0.000000000000	0.000000000000
0.163500000000	0.000000000000	0.000000000000	0.000000000000	0.000000000000	0.000000000000	0.000000000000	0.000000000000	0.000000000000	0.000000000000	0.000000000000	0.000000000000	0.000000000000	0.000000000000	0.000000000000	0.000000000000	0.000000000000	0.000000000000	0.000000000000	0.790911506970	0.000000000000	0.000205417522	0.000000000000	0.000000000000	522.304847836537	0.000000000000	0.000000000000	0.000000000000	0.970717650824	0.000000000000	0.000193355999	-142.510633495502	0.000000000000	344.847020818452	0.000000000000	0.000000000000	0.000000000000
0.163813333333	0.000000000000	0.000000000000	0.000000000000	0.000000000000	0.000000000000	0.000000000000	0.000000000000	0.000000000000	0.000000000000	0.000000000000	0.000000000000	0.000000000000	0.000000000000	0.000000000000	0.000000000000	0.000000000000	0.000000000000	0.000000000000	0.790911382909	0.000000000000	0.000204720960	0.000000000000	0.000000000000	522.420313333777	0.000000000000	0.000000000000	0.000000000000	0.970717482975	0.000000000000	0.000192963044	-142.959379005462	0.000000000000	346.086962498715	0.000000000000	-0.000000000000	0.000000000000
0.164126666667	0.000000000000	0.000000000000	0.000000000000	0.000000000000	0.000000000000	0.000000000000	0.000000000000	0.000000000000	0.000000000000	0.000000000000	0.000000000000	0.000000000000	0.000000000000	0.000000000000	0.000000000000	0.000000000000	0.000000000000	0.000000000000	0.790911261044	0.000000000000	0.000204023977	0.000000000000	0.000000000000	522.540770359180	0.000000000000	-0.000000000000	0.000000000000	0.970717318367	0.000000000000	0.000192562414	-143.420042008452	0.000000000000	347.344306980052	0.000000000000	-0.000000000000	0.000000000000
0.164440000000	0.000000000000	0.000000000000	0.000000000000	0.000000000000	0.000000000000	0.000000000000	0.000000000000	0.000000000000	0.000000000000	0.000000000000	0.000000000000	0.000000000000	0.000000000000	0.000000000000	0.000000000000	0.000000000000	0.000000000000	0.000000000000	0.790911141307	0.000000000000	0.000203326690	0.000000000000	0.000000000000	522.666158183679	0.000000000000	-0.000000000000	0.000000000000	0.970717156910	0.000000000000	0.000192154385	-143.892442708214	0.000000000000	348.618788386314	0.000000000000	-0.000000000000	0.000000000000
0.164753333333	0.000000000000	0.000000000000	0.000000000000	0.000000000000	0.000000000000	0.000000000000	0.000000000000	0.000000000000	0.000000000000	0.000000000000	0.000000000000	0.000000000000	0.000000000000	0.000000000000	0.000000000000	0.000000000000	0.000000000000	0.000000000000	0.790911023632	0.000000000000	0.000202629209	0.000000000000	0.000000000000	522.796418467265	0.000000000000	-0.000000000000	0.000000000000	0.970716998515	0.000000000000	0.000191739223	-144.376403076921	0.000000000000	349.910144740792	0.000000000000	-0.000000000000	0.000000000000
0.165066666667	0.000000000000	0.000000000000	0.000000000000	0.000000000000	0.000000000000	0.000000000000	0.000000000000	0.000000000000	0.000000000000	0.000000000000	0.000000000000	0.000000000000	0.000000000000	0.000000000000	0.000000000000	0.000000000000	0.000000000000	0.000000000000	0.790910907953	0.000000000000	0.000201931639	0.000000000000	0.000000000000	522.931494937239	0.000000000000	-0.000000000000	0.000000000000	0.970716843096	0.000000000000	0.000191317186	-144.871746827709	0.000000000000	351.218117794255	0.000000000000	-0.000000000000	0.000000000000
0.165380000000	0.000000000000	0.000000000000	0.000000000000	0.000000000000	0.000000000000	0.000000000000	0.000000000000	0.000000000000	0.000000000000	0.000000000000	0.000000000000	0.000000000000	0.000000000000	0.000000000000	0.000000000000	0.000000000000	0.000000000000	0.000000000000	0.790910794207	0.000000000000	0.000201234083	0.000000000000	0.000000000000	523.071331426858	0.000000000000	-0.000000000000	0.000000000000	0.970716690564	0.000000000000	0.000190888524	-145.378299580737	0.000000000000	352.542452365145	0.000000000000	0.000000000000	0.000000000000
0.165693333333	0.000000000000	0.000000000000	0.000000000000	0.000000000000	0.000000000000	0.000000000000	0.000000000000	0.000000000000	0.000000000000	0.000000000000	0.000000000000	0.000000000000	0.000000000000	0.000000000000	0.000000000000	0.000000000000	0.000000000000	0.000000000000	0.790910682327	0.000000000000	0.000200536634	0.000000000000	0.000000000000	523.215872256261	0.000000000000	0.000000000000	0.000000000000	0.970716540836	0.000000000000	0.000190453482	-145.895888739018	0.000000000000	353.882896350456	0.000000000000	0.000000000000	0.000000000000
0.166006666667	0.000000000000	0.000000000000	0.000000000000	0.000000000000	0.000000000000	0.000000000000	0.000000000000	0.000000000000	0.000000000000	0.000000000000	0.000000000000	0.000000000000	0.000000000000	0.000000000000	0.000000000000	0.000000000000	0.000000000000	0.000000000000	0.790910572250	0.000000000000	0.000199839383	0.000000000000	0.000000000000	523.365063660348	0.000000000000	0.000000000000	0.000000000000	0.970716393825	0.000000000000	0.000190012294	-146.424343252008	0.000000000000	355.239201066917	0.000000000000	-0.000000000000	0.000000000000
0.166320000000	0.000000000000	0.000000000000	0.000000000000	0.000000000000	0.000000000000	0.000000000000	0.000000000000	0.000000000000	0.000000000000	0.000000000000	0.000000000000	0.000000000000	0.000000000000	0.000000000000	0.000000000000	0.000000000000	0.000000000000	0.000000000000	0.790910463912	0.000000000000	0.000199142418	0.000000000000	0.000000000000	523.518853602709	0.000000000000	0.000000000000	0.000000000000	0.970716249447	0.000000000000	0.000189565187	-146.963493579190	0.000000000000	356.611121129010	0.000000000000	-0.000000000000	0.000000000000
0.166633333333	0.000000000000	0.000000000000	0.000000000000	0.000000000000	0.000000000000	0.000000000000	0.000000000000	0.000000000000	0.000000000000	0.000000000000	0.000000000000	0.000000000000	0.000000000000	0.000000000000	0.000000000000	0.000000000000	0.000000000000	0.000000000000	0.790910357250	0.000000000000	0.000198445818	0.000000000000	0.000000000000	523.677191550451	0.000000000000	0.000000000000	0.000000000000	0.970716107619	0.000000000000	0.000189112383	-147.513171658234	0.000000000000	357.998414315121	0.000000000000	0.000000000000	0.000000000000
0.166946666667	0.000000000000	0.000000000000	0.000000000000	0.000000000000	0.000000000000	0.000000000000	0.000000000000	0.000000000000	0.000000000000	0.000000000000	0.000000000000	0.000000000000	0.000000000000	0.000000000000	0.000000000000	0.000000000000	0.000000000000	0.000000000000	0.790910252200	0.000000000000	0.000197749661	0.000000000000	0.000000000000	523.840028258103	0.000000000000	-0.000000000000	0.000000000000	0.970715968259	0.000000000000	0.000188654094	-148.073210871861	0.000000000000	359.400841435734	0.000000000000	-0.000000000000	0.000000000000
0.167260000000	0.000000000000	0.000000000000	0.000000000000	0.000000000000	0.000000000000	0.000000000000	0.000000000000	0.000000000000	0.000000000000	0.000000000000	0.000000000000	0.000000000000	0.000000000000	0.000000000000	0.000000000000	0.000000000000	0.000000000000	0.000000000000	0.790910148701	0.000000000000	0.000197054021	0.000000000000	0.000000000000	524.007315558937	0.000000000000	0.000000000000	0.000000000000	0.970715831284	0.000000000000	0.000188190527	-148.643446013640	0.000000000000	360.818166203422	0.000000000000	-0.000000000000	0.000000000000
0.167573333333	0.000000000000	0.000000000000	0.000000000000	0.000000000000	0.000000000000	0.000000000000	0.000000000000	0.000000000000	0.000000000000	0.000000000000	0.000000000000	0.000000000000	0.000000000000	0.000000000000	0.000000000000	0.000000000000	0.000000000000	0.000000000000	0.790910046690	0.000000000000	0.000196358966	0.000000000000	0.000000000000	524.179006161266	0.000000000000	0.000000000000	0.000000000000	0.970715696614	0.000000000000	0.000187721883	-149.223713252975	0.000000000000	362.250155103856	0.000000000000	-0.000000000000	0.000000000000
0.167886666667	0.000000000000	0.000000000000	0.000000000000	0.000000000000	0.000000000000	0.000000000000	0.000000000000	0.000000000000	0.000000000000	0.000000000000	0.000000000000	0.000000000000	0.000000000000	0.000000000000	0.000000000000	0.000000000000	0.000000000000	0.000000000000	0.790909946104	0.000000000000	0.000195664561	0.000000000000	0.000000000000	524.355053448316	0.000000000000	-0.000000000000	0.000000000000	0.970715564168	0.000000000000	0.000187248355	-149.813850099444	0.000000000000	363.696577267493	0.000000000000	-0.000000000000	0.000000000000
0.168200000000	0.000000000000	0.000000000000	0.000000000000	0.000000000000	0.000000000000	0.000000000000	0.000000000000	0.000000000000	0.000000000000	0.000000000000	0.000000000000	0.000000000000	0.000000000000	0.000000000000	0.000000000000	0.000000000000	0.000000000000	0.000000000000	0.790909846884	0.000000000000	0.000194970867	0.000000000000	0.000000000000	524.535411279937	0.000000000000	-0.000000000000	0.000000000000	0.970715433866	0.000000000000	0.000186770129	-150.413695366628	0.000000000000	365.157204341373	0.000000000000	-0.000000000000	0.000000000000
0.168513333333	0.000000000000	0.000000000000	0.000000000000	0.000000000000	0.000000000000	0.000000000000	0.000000000000	0.000000000000	0.000000000000	0.000000000000	0.000000000000	0.000000000000	0.000000000000	0.000000000000	0.000000000000	0.000000000000	0.000000000000	0.000000000000	0.790909748967	0.000000000000	0.000194277941	0.000000000000	0.000000000000	524.720033794909	0.000000000000	-0.000000000000	0.000000000000	0.970715305630	0.000000000000	0.000186287388	-151.023089135528	0.000000000000	366.631810360690	0.000000000000	0.000000000000	0.000000000000
0.168826666667	0.000000000000	0.000000000000	0.000000000000	0.000000000000	0.000000000000	0.000000000000	0.000000000000	0.000000000000	0.000000000000	0.000000000000	0.000000000000	0.000000000000	0.000000000000	0.000000000000	0.000000000000	0.000000000000	0.000000000000	0.000000000000	0.790909652293	0.000000000000	0.000193585839	0.000000000000	0.000000000000	524.908875212032	0.000000000000	0.000000000000	0.000000000000	0.970715179382	0.000000000000	0.000185800305	-151.641872717716	0.000000000000	368.120171619465	0.000000000000	0.000000000000	0.000000000000
0.169140000000	0.000000000000	0.000000000000	0.000000000000	0.000000000000	0.000000000000	0.000000000000	0.000000000000	0.000000000000	0.000000000000	0.000000000000	0.000000000000	0.000000000000	0.000000000000	0.000000000000	0.000000000000	0.000000000000	0.000000000000	0.000000000000	0.790909556802	0.000000000000	0.000192894609	0.000000000000	0.000000000000	525.101889629101	0.000000000000	-0.000000000000	0.000000000000	0.970715055044	0.000000000000	0.000185309051	-152.269888618221	0.000000000000	369.622066540071	0.000000000000	0.000000000000	0.000000000000
0.169453333333	0.000000000000	0.000000000000	0.000000000000	0.000000000000	0.000000000000	0.000000000000	0.000000000000	0.000000000000	0.000000000000	0.000000000000	0.000000000000	0.000000000000	0.000000000000	0.000000000000	0.000000000000	0.000000000000	0.000000000000	0.000000000000	0.790909462432	0.000000000000	0.000192204301	0.000000000000	0.000000000000	525.299030817679	0.000000000000	-0.000000000000	0.000000000000	0.970714932538	0.000000000000	0.000184813789	-152.906980498317	0.000000000000	371.137275540787	0.000000000000	-0.000000000000	0.000000000000
0.169766666667	0.000000000000	0.000000000000	0.000000000000	0.000000000000	0.000000000000	0.000000000000	0.000000000000	0.000000000000	0.000000000000	0.000000000000	0.000000000000	0.000000000000	0.000000000000	0.000000000000	0.000000000000	0.000000000000	0.000000000000	0.000000000000	0.790909369125	0.000000000000	0.000191514958	0.000000000000	0.000000000000	525.500252012945	0.000000000000	-0.000000000000	0.000000000000	0.970714811789	0.000000000000	0.000184314677	-153.552993138190	0.000000000000	372.665580901191	0.000000000000	0.000000000000	0.000000000000
0.170080000000	0.000000000000	0.000000000000	0.000000000000	0.000000000000	0.000000000000	0.000000000000	0.000000000000	0.000000000000	0.000000000000	0.000000000000	0.000000000000	0.000000000000	0.000000000000	0.000000000000	0.000000000000	0.000000000000	0.000000000000	0.000000000000	0.790909276821	0.000000000000	0.000190826622	0.000000000000	0.000000000000	525.705505696182	0.000000000000	-0.000000000000	0.000000000000	0.970714692722	0.000000000000	0.000183811867	-154.207772399635	0.000000000000	374.206766624443	0.000000000000	0.000000000000	0.000000000000
0.170393333333	0.000000000000	0.000000000000	0.000000000000	0.000000000000	0.000000000000	0.000000000000	0.000000000000	0.000000000000	0.000000000000	0.000000000000	0.000000000000	0.000000000000	0.000000000000	0.000000000000	0.000000000000	0.000000000000	0.000000000000	0.000000000000	0.790909185459	0.000000000000	0.000190139331	0.000000000000	0.000000000000	525.914743369130	0.000000000000	0.000000000000	0.000000000000	0.970714575260	0.000000000000	0.000183305509	-154.871165188786	0.000000000000	375.760618296157	0.000000000000	0.000000000000	0.000000000000
0.170706666667	0.000000000000	0.000000000000	0.000000000000	0.000000000000	0.000000000000	0.000000000000	0.000000000000	0.000000000000	0.000000000000	0.000000000000	0.000000000000	0.000000000000	0.000000000000	0.000000000000	0.000000000000	0.000000000000	0.000000000000	0.000000000000	0.790909094982	0.000000000000	0.000189453121	0.000000000000	0.000000000000	526.127915317189	0.000000000000	0.000000000000	0.000000000000	0.970714459329	0.000000000000	0.000182795744	-155.543019419030	0.000000000000	377.326922938739	0.000000000000	-0.000000000000	0.000000000000
0.171020000000	0.000000000000	0.000000000000	0.000000000000	0.000000000000	0.000000000000	0.000000000000	0.000000000000	0.000000000000	0.000000000000	0.000000000000	0.000000000000	0.000000000000	0.000000000000	0.000000000000	0.000000000000	0.000000000000	0.000000000000	0.000000000000	0.790909005331	0.000000000000	0.000188768026	0.000000000000	0.000000000000	526.344970360649	0.000000000000	0.000000000000	0.000000000000	0.970714344856	0.000000000000	0.000182282711	-156.223183974129	0.000000000000	378.905468860853	0.000000000000	0.000000000000	0.000000000000
[truncated: 2,102 more rows]
