# Supplementary material for: A Quick Turn of Foot: Rigid Foot-Ground Contact Models for Human Motion Prediction
Source: Front Neurorobot. 2019 Aug 7;13:62. doi: 10.3389/fnbot.2019.00062 (PMC6693511; doi:10.3389/fnbot.2019.00062)
Supplement: Supplementary file 1 [file Data_Sheet_1.ZIP › SupplementaryMaterial/resultsData/CircleCircleFoot/Tracking/meshupForceColumnNames.txt]

time copXHeelR copYHeelR copZHeelR fXHeelR fYHeelR fZHeelR tXHeelR tYHeelR tZHeelR copXForeR copYForeR copZForeR fXForeR fYForeR fZForeR tXForeR tYForeR tZForeR copXHeelL copYHeelL copZHeelL fXHeelL fYHeelL fZHeelL tXHeelL tYHeelL tZHeelL copXForeL copYForeL copZForeL fXForeL fYForeL fZForeL tXForeL tYForeL tZForeL 
