# Supplementary material for: A Quick Turn of Foot: Rigid Foot-Ground Contact Models for Human Motion Prediction
Source: Front Neurorobot. 2019 Aug 7;13:62. doi: 10.3389/fnbot.2019.00062 (PMC6693511; doi:10.3389/fnbot.2019.00062)
Supplement: Supplementary file 1 [file Data_Sheet_1.ZIP › SupplementaryMaterial/resultsData/CircleCircleFoot/Prediction/meshup.csv]

0.000000000000	0.477793487540	0.925379762786	0.152960175199	0.041783221918	0.336788290171	-0.589584483590	-0.654753076782	0.259873661373	-0.239264648530
0.000177001637	0.477992009436	0.925353667789	0.153008248360	0.041756767805	0.337143266961	-0.589530177523	-0.655342176356	0.261401061138	-0.240070413401
0.000354003274	0.478190943954	0.925327533869	0.153055526400	0.041731183608	0.337498832204	-0.589475589469	-0.655923324812	0.262909274238	-0.240847180343
0.000531004912	0.478390289820	0.925301363056	0.153102008090	0.041706469462	0.337854979963	-0.589420693265	-0.656496547633	0.264398449180	-0.241595376589
0.000708006549	0.478590045669	0.925275157400	0.153147692457	0.041682624930	0.338211704743	-0.589365463073	-0.657061871458	0.265868733493	-0.242315418013
0.000885008186	0.478790210043	0.925248918965	0.153192578773	0.041659649013	0.338569001483	-0.589309873368	-0.657619324098	0.267320273887	-0.243007709748
0.001062009823	0.478990781396	0.925222649831	0.153236666553	0.041637540158	0.338926865545	-0.589253898938	-0.658168934548	0.268753216420	-0.243672646792
0.001239011461	0.479191758091	0.925196352096	0.153279955555	0.041616296272	0.339285292699	-0.589197514877	-0.658710732997	0.270167706652	-0.244310614605
0.001416013098	0.479393138406	0.925170027871	0.153322445771	0.041595914729	0.339644279121	-0.589140696582	-0.659244750845	0.271563889802	-0.244921989698
0.001593014735	0.479594920530	0.925143679279	0.153364137429	0.041576392384	0.340003821376	-0.589083419749	-0.659771020712	0.272941910904	-0.245507140205
0.001770016372	0.479797102566	0.925117308463	0.153405030985	0.041557725577	0.340363916414	-0.589025660364	-0.660289576454	0.274301914965	-0.246066426464
0.001947018010	0.479999682534	0.925090917573	0.153445127125	0.041539910144	0.340724561557	-0.588967394703	-0.660800453176	0.275644047119	-0.246600201580
0.002124019647	0.480202658368	0.925064508776	0.153484426762	0.041522941424	0.341085754495	-0.588908599321	-0.661303687250	0.276968452787	-0.247108811990
0.002301021284	0.480406027918	0.925038084252	0.153522931029	0.041506814264	0.341447493278	-0.588849251051	-0.661799316337	0.278275277842	-0.247592598034
0.002478022921	0.480609788950	0.925011646192	0.153560641285	0.041491523024	0.341809776310	-0.588789326998	-0.662287379403	0.279564668773	-0.248051894518
0.002655024558	0.480813939147	0.924985196804	0.153597559109	0.041477061581	0.342172602341	-0.588728804528	-0.662767916748	0.280836772864	-0.248487031294
0.002832026196	0.481018476106	0.924958738306	0.153633686304	0.041463423329	0.342535970466	-0.588667661264	-0.663240970038	0.282091738378	-0.248898333847
0.003009027833	0.481223397341	0.924932272931	0.153669024895	0.041450601178	0.342899880125	-0.588605875078	-0.663706582339	0.283329714754	-0.249286123901
0.003186029470	0.481428700277	0.924905802928	0.153703577133	0.041438587550	0.343264331096	-0.588543424081	-0.664164798160	0.284550852824	-0.249650720041
0.003363031107	0.481634382251	0.924879330561	0.153737345498	0.041427374372	0.343629323501	-0.588480286613	-0.664615663511	0.285755305043	-0.249992438374
0.003540032745	0.481840440511	0.924852858111	0.153770332705	0.041416953066	0.343994857809	-0.588416441235	-0.665059225956	0.286943225751	-0.250311593225
0.003717034382	0.482046872208	0.924826387880	0.153802541710	0.041407314533	0.344360934842	-0.588351866711	-0.665495534699	0.288114771463	-0.250608497883
0.003894036019	0.482253674396	0.924799922189	0.153833975720	0.041398449130	0.344727555782	-0.588286541998	-0.665924640670	0.289270101195	-0.250883465410
0.004071037656	0.482460844023	0.924773463384	0.153864638206	0.041390346648	0.345094722190	-0.588220446230	-0.666346596638	0.290409376838	-0.251136809525
0.004248039293	0.482668377925	0.924747013841	0.153894532917	0.041382996273	0.345462436022	-0.588153558694	-0.666761457342	0.291532763585	-0.251368845581
0.004425040931	0.482876272821	0.924720575964	0.153923663898	0.041376386545	0.345830699647	-0.588085858815	-0.667169279644	0.292640430415	-0.251579891639
0.004602042568	0.483084525296	0.924694152196	0.153952035515	0.041370505312	0.346199515882	-0.588017326125	-0.667570122714	0.293732550640	-0.251770269655
0.004779044205	0.483293131798	0.924667745024	0.153979652476	0.041365339666	0.346568888016	-0.587947940244	-0.667964048231	0.294809302505	-0.251940306754
0.004956045842	0.483502088620	0.924641356980	0.154006519862	0.041360875888	0.346938819850	-0.587877680844	-0.668351120593	0.295870869828	-0.252090336574
0.005133047480	0.483711391889	0.924614990652	0.154032643150	0.041357099385	0.347309315725	-0.587806527625	-0.668731407140	0.296917442623	-0.252220700583
0.005310049117	0.483921037559	0.924588648690	0.154058028234	0.041353994646	0.347680380548	-0.587734460288	-0.669104978327	0.297949217650	-0.252331749261
0.005487050754	0.484131021403	0.924562333802	0.154082681443	0.041351545207	0.348052019803	-0.587661458517	-0.669471907845	0.298966398806	-0.252423842993
0.005664052391	0.484341339013	0.924536048764	0.154106609532	0.041349733668	0.348424239538	-0.587587501963	-0.669832272637	0.299969197249	-0.252497352486
0.005841054029	0.484551985810	0.924509796412	0.154129819663	0.041348541739	0.348797046329	-0.587512570254	-0.670186152776	0.300957831172	-0.252552658552
0.006018055666	0.484762957061	0.924483579635	0.154152319358	0.041347950358	0.349170447194	-0.587436643012	-0.670533631150	0.301932525092	-0.252590151016
0.006195057303	0.484974247920	0.924457401360	0.154174116415	0.041347939882	0.349544449472	-0.587359699899	-0.670874792916	0.302893508529	-0.252610226520
0.006372058940	0.485185853469	0.924431264536	0.154195218792	0.041348490362	0.349919060640	-0.587281720684	-0.671209724695	0.303841014041	-0.252613285153
0.006549060577	0.485397768790	0.924405172100	0.154215634454	0.041349581899	0.350294288087	-0.587202685341	-0.671538513500	0.304775274548	-0.252599725786
0.006726062215	0.485609989103	0.924379126918	0.154235371046	0.041351195411	0.350670138622	-0.587122574259	-0.671861244437	0.305696517523	-0.252569935766
0.006903063852	0.485822509940	0.924353131714	0.154254435485	0.041353313585	0.351046617876	-0.587041368521	-0.672177997784	0.306604957597	-0.252524277701
0.007080065489	0.486035327181	0.924327189045	0.154272833883	0.041355921039	0.351423730210	-0.586959049955	-0.672488848438	0.307500795132	-0.252463086940
0.007257067126	0.486248436983	0.924301301340	0.154290571715	0.041359003941	0.351801478975	-0.586875601044	-0.672793867019	0.308384219032	-0.252386676667
0.007434068764	0.486461835707	0.924275470918	0.154307653983	0.041362549603	0.352179866780	-0.586791004816	-0.673093121044	0.309255409749	-0.252295343358
0.007611070401	0.486675519871	0.924249700021	0.154324085345	0.041366546193	0.352558895683	-0.586705244770	-0.673386675759	0.310114541403	-0.252189370665
0.007788072038	0.486889486111	0.924223990818	0.154339870184	0.041370982554	0.352938567317	-0.586618304828	-0.673674594675	0.310961783181	-0.252069031987
0.007965073675	0.487103731167	0.924198345419	0.154355012668	0.041375848077	0.353318882973	-0.586530169300	-0.673956939925	0.311797300258	-0.251934592219
0.008142075313	0.487318251859	0.924172765881	0.154369516779	0.041381132619	0.353699843656	-0.586440822863	-0.674233772504	0.312621254447	-0.251786308980
0.008319076950	0.487533045085	0.924147254209	0.154383386344	0.041386826436	0.354081450131	-0.586350250542	-0.674505152448	0.313433804661	-0.251624433513
0.008496078587	0.487748107805	0.924121812363	0.154396625049	0.041392920142	0.354463702951	-0.586258437698	-0.674771138954	0.314235107261	-0.251449211388
0.008673080224	0.487963437041	0.924096442259	0.154409236460	0.041399404675	0.354846602488	-0.586165370018	-0.675031790482	0.315025316326	-0.251260883048
0.008850081861	0.488179029872	0.924071145771	0.154421224025	0.041406271263	0.355230148944	-0.586071033503	-0.675287164826	0.315804583867	-0.251059684264
0.009027083499	0.488394883424	0.924045924731	0.154432591094	0.041413511407	0.355614342378	-0.585975414463	-0.675537319180	0.316573060007	-0.250845846511
0.009204085136	0.488610994874	0.924020780933	0.154443340918	0.041421116858	0.355999182711	-0.585878499511	-0.675782310180	0.317330893121	-0.250619597296
0.009381086773	0.488827361445	0.923995716133	0.154453476659	0.041429079603	0.356384669743	-0.585780275555	-0.676022193949	0.318078229967	-0.250381160437
0.009558088410	0.489043980403	0.923970732048	0.154463001398	0.041437391852	0.356770803161	-0.585680729794	-0.676257026133	0.318815215792	-0.250130756313
0.009735090048	0.489260849053	0.923945830361	0.154471918135	0.041446046022	0.357157582550	-0.585579849711	-0.676486861926	0.319541994424	-0.249868602089
0.009912091685	0.489477964742	0.923921012718	0.154480229794	0.041455034731	0.357545007398	-0.585477623071	-0.676711756098	0.320258708356	-0.249594911911
0.010089093322	0.489695324855	0.923896280730	0.154487939232	0.041464350786	0.357933077107	-0.585374037914	-0.676931763015	0.320965498822	-0.249309897092
0.010266094959	0.489912926813	0.923871635972	0.154495049235	0.041473987174	0.358321790999	-0.585269082554	-0.677146936663	0.321662505860	-0.249013766277
0.010443096597	0.490130768074	0.923847079989	0.154501562526	0.041483937055	0.358711148318	-0.585162745570	-0.677357330659	0.322349868373	-0.248706725593
0.010620098234	0.490348846129	0.923822614290	0.154507481767	0.041494193753	0.359101148240	-0.585055015807	-0.677562998270	0.323027724182	-0.248388978792
0.010797099871	0.490567158502	0.923798240351	0.154512809560	0.041504750753	0.359491789879	-0.584945882370	-0.677763992427	0.323696210080	-0.248060727381
0.010974101508	0.490785702752	0.923773959617	0.154517548451	0.041515601691	0.359883072286	-0.584835334620	-0.677960365736	0.324355461870	-0.247722170741
0.011151103145	0.491004476466	0.923749773499	0.154521700929	0.041526740351	0.360274994458	-0.584723362172	-0.678152170490	0.325005614416	-0.247373506239
0.011328104783	0.491223477266	0.923725683378	0.154525269435	0.041538160655	0.360667555344	-0.584609954891	-0.678339458678	0.325646801671	-0.247014929333
0.011505106420	0.491442702801	0.923701690605	0.154528256356	0.041549856665	0.361060753843	-0.584495102886	-0.678522281996	0.326279156720	-0.246646633672
0.011682108057	0.491662150749	0.923677796497	0.154530664032	0.041561822572	0.361454588813	-0.584378796511	-0.678700691856	0.326902811812	-0.246268811182
0.011859109694	0.491881818820	0.923654002342	0.154532494756	0.041574052694	0.361849059070	-0.584261026359	-0.678874739393	0.327517898387	-0.245881652157
0.012036111332	0.492101704749	0.923630309400	0.154533750776	0.041586541470	0.362244163398	-0.584141783261	-0.679044475472	0.328124547109	-0.245485345334
0.012213112969	0.492321806299	0.923606718898	0.154534434296	0.041599283459	0.362639900545	-0.584021058279	-0.679209950696	0.328722887888	-0.245080077975
0.012390114606	0.492542121259	0.923583232035	0.154534547479	0.041612273332	0.363036269230	-0.583898842708	-0.679371215411	0.329313049910	-0.244666035929
0.012567116243	0.492762647447	0.923559849982	0.154534092446	0.041625505870	0.363433268146	-0.583775128069	-0.679528319716	0.329895161656	-0.244243403705
0.012744117880	0.492983382703	0.923536573880	0.154533071282	0.041638975960	0.363830895960	-0.583649906110	-0.679681313462	0.330469350926	-0.243812364534
0.012921119518	0.493204324895	0.923513404841	0.154531486032	0.041652678590	0.364229151321	-0.583523168797	-0.679830246266	0.331035744860	-0.243373100423
0.013098121155	0.493425471913	0.923490343950	0.154529338706	0.041666608850	0.364628032857	-0.583394908318	-0.679975167509	0.331594469955	-0.242925792214
0.013275122792	0.493646821672	0.923467392265	0.154526631280	0.041680761921	0.365027539181	-0.583265117077	-0.680116126344	0.332145652086	-0.242470619638
0.013452124429	0.493868372112	0.923444550814	0.154523365694	0.041695133078	0.365427668891	-0.583133787690	-0.680253171700	0.332689416522	-0.242007761360
0.013629126067	0.494090121194	0.923421820599	0.154519543860	0.041709717683	0.365828420576	-0.583000912986	-0.680386352289	0.333225887942	-0.241537395025
0.013806127704	0.494312066902	0.923399202596	0.154515167657	0.041724511185	0.366229792814	-0.582866486001	-0.680515716607	0.333755190450	-0.241059697309
0.013983129341	0.494534207242	0.923376697752	0.154510238935	0.041739509111	0.366631784177	-0.582730499977	-0.680641312942	0.334277447591	-0.240574843950
0.014160130978	0.494756540241	0.923354306991	0.154504759516	0.041754707070	0.367034393235	-0.582592948360	-0.680763189373	0.334792782367	-0.240083009796
0.014337132616	0.494979063949	0.923332031207	0.154498731196	0.041770100744	0.367437618553	-0.582453824796	-0.680881393781	0.335301317244	-0.239584368836
0.014514134253	0.495201776434	0.923309871270	0.154492155746	0.041785685887	0.367841458697	-0.582313123132	-0.680995973848	0.335803174173	-0.239079094239
0.014691135890	0.495424675784	0.923287828024	0.154485034912	0.041801458323	0.368245912235	-0.582170837408	-0.681106977064	0.336298474596	-0.238567358385
0.014868137527	0.495647760110	0.923265902289	0.154477370419	0.041817413941	0.368650977739	-0.582026961860	-0.681214450727	0.336787339460	-0.238049332897
0.015045139164	0.495871027539	0.923244094858	0.154469163968	0.041833548692	0.369056653789	-0.581881490918	-0.681318441955	0.337269889232	-0.237525188673
0.015222140802	0.496094476216	0.923222406499	0.154460417244	0.041849858586	0.369462938972	-0.581734419198	-0.681418997682	0.337746243905	-0.236995095912
0.015399142439	0.496318104306	0.923200837956	0.154451131911	0.041866339690	0.369869831885	-0.581585741508	-0.681516164666	0.338216523011	-0.236459224145
0.015576144076	0.496541909992	0.923179389948	0.154441309617	0.041882988123	0.370277331140	-0.581435452838	-0.681609989496	0.338680845634	-0.235917742256
0.015753145713	0.496765891471	0.923158063171	0.154430951996	0.041899800054	0.370685435362	-0.581283548367	-0.681700518590	0.339139330419	-0.235370818516
0.015930147351	0.496990046961	0.923136858295	0.154420060664	0.041916771696	0.371094143192	-0.581130023454	-0.681787798206	0.339592095583	-0.234818620599
0.016107148988	0.497214374691	0.923115775966	0.154408637231	0.041933899306	0.371503453293	-0.580974873640	-0.681871874444	0.340039258925	-0.234261315613
0.016284150625	0.497438872909	0.923094816809	0.154396683292	0.041951179181	0.371913364348	-0.580818094644	-0.681952793248	0.340480937838	-0.233699070118
0.016461152262	0.497663539876	0.923073981423	0.154384200434	0.041968607651	0.372323875063	-0.580659682367	-0.682030600419	0.340917249322	-0.233132050154
0.016638153900	0.497888373869	0.923053270382	0.154371190240	0.041986181078	0.372734984171	-0.580499632885	-0.682105341615	0.341348309990	-0.232560421264
0.016815155537	0.498113373177	0.923032684240	0.154357654286	0.042003895851	0.373146690434	-0.580337942449	-0.682177062356	0.341774236087	-0.231984348512
0.016992157174	0.498338536102	0.923012223527	0.154343594144	0.042021748383	0.373558992644	-0.580174607489	-0.682245808035	0.342195143495	-0.231403996514
0.017169158811	0.498563860960	0.922991888747	0.154329011390	0.042039735106	0.373971889628	-0.580009624608	-0.682311623921	0.342611147751	-0.230819529455
0.017346160448	0.498789346076	0.922971680385	0.154313907598	0.042057852464	0.374385380250	-0.579842990581	-0.682374555169	0.343022364060	-0.230231111119
0.017523162086	0.499014989787	0.922951598900	0.154298284348	0.042076096912	0.374799463414	-0.579674702363	-0.682434646826	0.343428907307	-0.229638904911
0.017700163723	0.499240790441	0.922931644728	0.154282143229	0.042094464907	0.375214138067	-0.579504757077	-0.682491943842	0.343830892076	-0.229043073887
0.017877165360	0.499466746296	0.922911818553	0.154265486209	0.042112951047	0.375629408466	-0.579333162146	-0.682546490525	0.344228431527	-0.228443783640
0.018054166997	0.499692855920	0.922892120232	0.154248314160	0.042131555480	0.376045263201	-0.579159894890	-0.682598332299	0.344621640630	-0.227841188717
0.018231168635	0.499919117617	0.922872550396	0.154230629048	0.042150272898	0.376461706496	-0.578984962932	-0.682647512257	0.345010629050	-0.227235449191
0.018408170272	0.500145529811	0.922853109391	0.154212432488	0.042169099826	0.376878737439	-0.578808364035	-0.682694073253	0.345395505241	-0.226626718579
0.018585171909	0.500372090945	0.922833797538	0.154193726109	0.042188032796	0.377296355158	-0.578630096118	-0.682738057411	0.345776375497	-0.226015146982
0.018762173546	0.500598799485	0.922814615136	0.154174511565	0.042207068329	0.377714558837	-0.578450157257	-0.682779506159	0.346153344036	-0.225400881220
0.018939175183	0.500825653910	0.922795562458	0.154154790541	0.042226202924	0.378133347719	-0.578268545694	-0.682818460271	0.346526513074	-0.224784064961
0.019116176821	0.501052652715	0.922776639754	0.154134564763	0.042245433038	0.378552721124	-0.578085259839	-0.682854959903	0.346895982914	-0.224164838863
0.019293178458	0.501279794404	0.922757847250	0.154113836006	0.042264755067	0.378972678457	-0.577900298280	-0.682889044639	0.347261852035	-0.223543340724
0.019470180095	0.501507077489	0.922739185146	0.154092606112	0.042284165324	0.379393219226	-0.577713659789	-0.682920753538	0.347624217189	-0.222919705636
0.019647181732	0.501734500486	0.922720653613	0.154070876995	0.042303660018	0.379814343057	-0.577525343334	-0.682950125189	0.347983173510	-0.222294066161
0.019824183370	0.501962061909	0.922702252799	0.154048650665	0.042323235222	0.380236049708	-0.577335348090	-0.682977197772	0.348338814627	-0.221666552516
0.020001185007	0.502189760267	0.922683982820	0.154025929238	0.042342886842	0.380658339099	-0.577143673458	-0.683002009122	0.348691232800	-0.221037292786
0.020178186644	0.502417594057	0.922665843759	0.154002714965	0.042362610580	0.381081211331	-0.576950319081	-0.683024596815	0.349040519069	-0.220406413159
0.020355188281	0.502645561756	0.922647835671	0.153979010252	0.042382401888	0.381504666717	-0.576755284869	-0.683044998256	0.349386763423	-0.219774038199
0.020532189919	0.502873661814	0.922629958571	0.153954817694	0.042402255914	0.381928705820	-0.576558571024	-0.683063250790	0.349730055004	-0.219140291161
0.020709191556	0.503101892646	0.922612212435	0.153930140110	0.042422167438	0.382353329497	-0.576360178081	-0.683079391832	0.350070482341	-0.218505294357
0.020886193193	0.503330252617	0.922594597197	0.153904980588	0.042442130794	0.382778538945	-0.576160106946	-0.683093459018	0.350408133620	-0.217869169582
0.021063194830	0.503558740029	0.922577112741	0.153879342536	0.042462139787	0.383204335763	-0.575958358947	-0.683105490375	0.350743096994	-0.217232038594
0.021240196467	0.503787353109	0.922559758897	0.153853229735	0.042482187588	0.383630722020	-0.575754935887	-0.683115524515	0.351075460918	-0.216594023638
0.021417198105	0.504016089994	0.922542535438	0.153826646395	0.042502266652	0.384057700309	-0.575549840097	-0.683123600813	0.351405314462	-0.215955247930
0.021594199742	0.504244948720	0.922525442071	0.153799597186	0.042522368653	0.384485273785	-0.575343074470	-0.683129759520	0.351732747520	-0.215315835973
0.021771201379	0.504473927226	0.922508478444	0.153772087233	0.042542484507	0.384913446154	-0.575134642447	-0.683134041738	0.352057850747	-0.214675913467
0.021948203016	0.504703023377	0.922491644150	0.153744122038	0.042562604510	0.385342221564	-0.574924547939	-0.683136489148	0.352380715093	-0.214035606562
0.022125204654	0.504932234999	0.922474938747	0.153715707316	0.042582718618	0.385771604415	-0.574712795157	-0.683137143490	0.352701430877	-0.213395040419
0.022302206291	0.505161559935	0.922458361775	0.153686848809	0.042602816795	0.386201599109	-0.574499388417	-0.683136045911	0.353020086646	-0.212754337422
0.022479207928	0.505390996081	0.922441912772	0.153657552138	0.042622889258	0.386632209885	-0.574284331991	-0.683133236498	0.353336768375	-0.212113615935
0.022656209565	0.505620541391	0.922425591277	0.153627822776	0.042642926527	0.387063440783	-0.574067630072	-0.683128754191	0.353651559322	-0.211472990085
0.022833211203	0.505850193878	0.922409396832	0.153597666052	0.042662919423	0.387495295647	-0.573849286772	-0.683122636800	0.353964540077	-0.210832569845
0.023010212840	0.506079951614	0.922393328980	0.153567087144	0.042682859062	0.387927778132	-0.573629306125	-0.683114921021	0.354275788611	-0.210192461120
0.023187214477	0.506309812725	0.922377387267	0.153536091092	0.042702736844	0.388360891708	-0.573407692084	-0.683105642458	0.354585380331	-0.209552765840
0.023364216114	0.506539775395	0.922361571240	0.153504682795	0.042722544451	0.388794639670	-0.573184448524	-0.683094835647	0.354893388131	-0.208913582048
0.023541217751	0.506769837861	0.922345880450	0.153472867014	0.042742273837	0.389229025142	-0.572959579238	-0.683082534074	0.355199882451	-0.208275003994
0.023718219389	0.506999998413	0.922330314448	0.153440648378	0.042761917218	0.389664051083	-0.572733087945	-0.683068770201	0.355504931329	-0.207637122230
0.023895221026	0.507230255393	0.922314872789	0.153408031386	0.042781467067	0.390099720295	-0.572504978284	-0.683053575485	0.355808600457	-0.207000023700
0.024072222663	0.507460607192	0.922299555031	0.153375020410	0.042800916103	0.390536035433	-0.572275253824	-0.683036980407	0.356110953241	-0.206363791838
0.024249224300	0.507691052251	0.922284360731	0.153341619701	0.042820257283	0.390972999005	-0.572043918056	-0.683019014492	0.356412050852	-0.205728506656
0.024426225938	0.507921589057	0.922269289450	0.153307833392	0.042839483795	0.391410613386	-0.571810974405	-0.682999706334	0.356711952285	-0.205094244841
0.024603227575	0.508152216146	0.922254340752	0.153273665501	0.042858589044	0.391848880822	-0.571576426225	-0.682979083620	0.357010714416	-0.204461079845
0.024780229212	0.508382932095	0.922239514200	0.153239119936	0.042877566647	0.392287803436	-0.571340276803	-0.682957173154	0.357308392054	-0.203829081976
0.024957230849	0.508613735526	0.922224809362	0.153204200502	0.042896410425	0.392727383238	-0.571102529364	-0.682934000880	0.357605037998	-0.203198318487
0.025134232487	0.508844625101	0.922210225804	0.153168910898	0.042915114390	0.393167622128	-0.570863187070	-0.682909591906	0.357900703089	-0.202568853662
0.025311234124	0.509075599524	0.922195763097	0.153133254729	0.042933672738	0.393608521908	-0.570622253025	-0.682883970530	0.358195436264	-0.201940748905
0.025488235761	0.509306657537	0.922181420810	0.153097235506	0.042952079845	0.394050084283	-0.570379730274	-0.682857160256	0.358489284606	-0.201314062824
0.025665237398	0.509537797919	0.922167198515	0.153060856648	0.042970330249	0.394492310871	-0.570135621809	-0.682829183823	0.358782293398	-0.200688851308
0.025842239035	0.509769019487	0.922153095784	0.153024121493	0.042988418650	0.394935203207	-0.569889930570	-0.682800063225	0.359074506170	-0.200065167615
0.026019240673	0.510000321091	0.922139112190	0.152987033293	0.043006339898	0.395378762751	-0.569642659448	-0.682769819731	0.359365964747	-0.199443062442
0.026196242310	0.510231701615	0.922125247308	0.152949595224	0.043024088988	0.395822990895	-0.569393811283	-0.682738473907	0.359656709297	-0.198822584008
0.026373243947	0.510463159975	0.922111500711	0.152911810390	0.043041661048	0.396267888963	-0.569143388874	-0.682706045637	0.359946778379	-0.198203778122
0.026550245584	0.510694695119	0.922097871975	0.152873681822	0.043059051335	0.396713458224	-0.568891394974	-0.682672554144	0.360236208985	-0.197586688259
0.026727247222	0.510926306025	0.922084360673	0.152835212485	0.043076255226	0.397159699891	-0.568637832297	-0.682638018006	0.360525036586	-0.196971355627
0.026904248859	0.511157991697	0.922070966381	0.152796405280	0.043093268212	0.397606615130	-0.568382703515	-0.682602455179	0.360813295171	-0.196357819236
0.027081250496	0.511389751170	0.922057688673	0.152757263048	0.043110085891	0.398054205065	-0.568126011266	-0.682565883015	0.361101017293	-0.195746115964
0.027258252133	0.511621583504	0.922044527125	0.152717788575	0.043126703961	0.398502470779	-0.567867758152	-0.682528318278	0.361388234105	-0.195136280618
0.027435253770	0.511853487785	0.922031481309	0.152677984590	0.043143118214	0.398951413323	-0.567607946742	-0.682489777160	0.361674975401	-0.194528345998
0.027612255408	0.512085463122	0.922018550801	0.152637853774	0.043159324528	0.399401033717	-0.567346579573	-0.682450275305	0.361961269654	-0.193922342956
0.027789257045	0.512317508649	0.922005735172	0.152597398759	0.043175318866	0.399851332957	-0.567083659152	-0.682409827819	0.362247144051	-0.193318300453
0.027966258682	0.512549623521	0.921993033996	0.152556622131	0.043191097264	0.400302312017	-0.566819187958	-0.682368449288	0.362532624532	-0.192716245615
0.028143260319	0.512781806917	0.921980446844	0.152515526437	0.043206655829	0.400753971855	-0.566553168445	-0.682326153793	0.362817735819	-0.192116203786
0.028320261957	0.513014058033	0.921967973288	0.152474114182	0.043221990735	0.401206313413	-0.566285603040	-0.682282954928	0.363102501454	-0.191518198584
0.028497263594	0.513246376088	0.921955612896	0.152432387834	0.043237098214	0.401659337625	-0.566016494147	-0.682238865813	0.363386943831	-0.190922251947
0.028674265231	0.513478760319	0.921943365237	0.152390349828	0.043251974554	0.402113045416	-0.565745844149	-0.682193899104	0.363671084226	-0.190328384183
0.028851266868	0.513711209979	0.921931229880	0.152348002565	0.043266616092	0.402567437710	-0.565473655406	-0.682148067014	0.363954942827	-0.189736614020
0.029028268506	0.513943724340	0.921919206390	0.152305348419	0.043281019212	0.403022515428	-0.565199930259	-0.682101381323	0.364238538767	-0.189146958647
0.029205270143	0.514176302692	0.921907294332	0.152262389733	0.043295180340	0.403478279497	-0.564924671031	-0.682053853389	0.364521890148	-0.188559433764
0.029382271780	0.514408944338	0.921895493271	0.152219128828	0.043309095937	0.403934730845	-0.564647880028	-0.682005494165	0.364805014072	-0.187974053617
0.029559273417	0.514641648597	0.921883802768	0.152175567998	0.043322762499	0.404391870410	-0.564369559539	-0.681956314205	0.365087926668	-0.187390831046
0.029736275054	0.514874414802	0.921872222384	0.152131709519	0.043336176549	0.404849699142	-0.564089711836	-0.681906323685	0.365370643115	-0.186809777522
0.029913276692	0.515107242302	0.921860751678	0.152087555647	0.043349334639	0.405308218001	-0.563808339180	-0.681855532404	0.365653177671	-0.186230903184
0.030090278329	0.515340130455	0.921849390208	0.152043108618	0.043362233339	0.405767427963	-0.563525443816	-0.681803949803	0.365935543695	-0.185654216881
0.030267279966	0.515573078635	0.921838137530	0.151998370654	0.043374869240	0.406227330023	-0.563241027976	-0.681751584971	0.366217753671	-0.185079726200
0.030444281603	0.515806086225	0.921826993197	0.151953343962	0.043387238947	0.406687925194	-0.562955093882	-0.681698446659	0.366499819233	-0.184507437509
0.030621283241	0.516039152623	0.921815956762	0.151908030739	0.043399339077	0.407149214510	-0.562667643744	-0.681644543287	0.366781751185	-0.183937355986
0.030798284878	0.516272277233	0.921805027776	0.151862433167	0.043411166257	0.407611199028	-0.562378679761	-0.681589882956	0.367063559523	-0.183369485651
0.030975286515	0.516505459472	0.921794205787	0.151816553422	0.043422717120	0.408073879831	-0.562088204122	-0.681534473456	0.367345253456	-0.182803829399
0.031152288152	0.516738698766	0.921783490342	0.151770393670	0.043433988300	0.408537258028	-0.561796219009	-0.681478322275	0.367626841428	-0.182240389031
0.031329289790	0.516971994551	0.921772880986	0.151723956070	0.043444976435	0.409001334755	-0.561502726592	-0.681421436609	0.367908331135	-0.181679165280
0.031506291427	0.517205346270	0.921762377263	0.151677242779	0.043455678160	0.409466111180	-0.561207729036	-0.681363823373	0.368189729545	-0.181120157843
0.031683293064	0.517438753374	0.921751978713	0.151630255945	0.043466090104	0.409931588499	-0.560911228495	-0.681305489201	0.368471042918	-0.180563365404
0.031860294701	0.517672215324	0.921741684875	0.151582997718	0.043476208892	0.410397767941	-0.560613227120	-0.681246440466	0.368752276822	-0.180008785667
0.032037296338	0.517905731586	0.921731495287	0.151535470243	0.043486031139	0.410864650771	-0.560313727050	-0.681186683275	0.369033436150	-0.179456415372
0.032214297976	0.518139301633	0.921721409484	0.151487675666	0.043495553450	0.411332238285	-0.560012730423	-0.681126223489	0.369314525138	-0.178906250329
0.032391299613	0.518372924946	0.921711426999	0.151439616134	0.043504772415	0.411800531815	-0.559710239366	-0.681065066720	0.369595547384	-0.178358285436
0.032568301250	0.518606601011	0.921701547364	0.151391293795	0.043513684613	0.412269532731	-0.559406256003	-0.681003218345	0.369876505857	-0.177812514705
0.032745302887	0.518840329320	0.921691770107	0.151342710798	0.043522286602	0.412739242440	-0.559100782453	-0.680940683509	0.370157402918	-0.177268931282
0.032922304525	0.519074109369	0.921682094756	0.151293869299	0.043530574926	0.413209662387	-0.558793820827	-0.680877467134	0.370438240334	-0.176727527470
0.033099306162	0.519307940660	0.921672520836	0.151244771456	0.043538546105	0.413680794056	-0.558485373233	-0.680813573925	0.370719019290	-0.176188294749
0.033276307799	0.519541822701	0.921663047870	0.151195419433	0.043546196641	0.414152638970	-0.558175441774	-0.680749008375	0.370999740407	-0.175651223800
0.033453309436	0.519775755002	0.921653675380	0.151145815400	0.043553523011	0.414625198695	-0.557864028547	-0.680683774772	0.371280403751	-0.175116304516
0.033630311073	0.520009737077	0.921644402884	0.151095961535	0.043560521667	0.415098474836	-0.557551135645	-0.680617877205	0.371561008850	-0.174583526029
0.033807312711	0.520243768446	0.921635229899	0.151045860021	0.043567189037	0.415572469039	-0.557236765156	-0.680551319571	0.371841554704	-0.174052876726
0.033984314348	0.520477848631	0.921626155942	0.150995513052	0.043573521521	0.416047182994	-0.556920919166	-0.680484105578	0.372122039801	-0.173524344265
0.034161315985	0.520711977155	0.921617180524	0.150944922831	0.043579515491	0.416522618433	-0.556603599753	-0.680416238751	0.372402462125	-0.172997915594
0.034338317622	0.520946153548	0.921608303158	0.150894091569	0.043585167287	0.416998777132	-0.556284808993	-0.680347722440	0.372682819171	-0.172473576964
0.034515319260	0.521180377339	0.921599523352	0.150843021489	0.043590473224	0.417475660908	-0.555964548958	-0.680278559820	0.372963107953	-0.171951313952
0.034692320897	0.521414648061	0.921590840614	0.150791714825	0.043595429579	0.417953271624	-0.555642821713	-0.680208753902	0.373243325021	-0.171431111470
0.034869322534	0.521648965248	0.921582254449	0.150740173821	0.043600032601	0.418431611186	-0.555319629321	-0.680138307533	0.373523466464	-0.170912953782
0.035046324171	0.521883328439	0.921573764361	0.150688400734	0.043604278504	0.418910681546	-0.554994973840	-0.680067223401	0.373803527926	-0.170396824520
0.035223325809	0.522117737170	0.921565369852	0.150636397835	0.043608163466	0.419390484698	-0.554668857325	-0.679995504044	0.374083504616	-0.169882706699
0.035400327446	0.522352190981	0.921557070420	0.150584167406	0.043611683633	0.419871022683	-0.554341281823	-0.679923151848	0.374363391316	-0.169370582725
0.035577329083	0.522586689289	0.921548865744	0.150531712539	0.043614832577	0.420352303969	-0.554012261361	-0.679850170150	0.374643183289	-0.168860437606
0.035754330720	0.522821231888	0.921540754961	0.150479033920	0.043617611516	0.420834317885	-0.553681774151	-0.679776558950	0.374922873025	-0.168352246700
0.035931332357	0.523055818205	0.921532737731	0.150426134570	0.043620014190	0.421317072722	-0.553349834152	-0.679702321520	0.375202455855	-0.167845995132
0.036108333995	0.523290447798	0.921524813534	0.150373016674	0.043622036971	0.421800570337	-0.553016443501	-0.679627460048	0.375481926378	-0.167341665112
0.036285335632	0.523525120235	0.921516981837	0.150319682366	0.043623676345	0.422284812496	-0.552681604369	-0.679551976727	0.375761279368	-0.166839239115
0.036462337269	0.523759835086	0.921509242105	0.150266133735	0.043624928907	0.422769800864	-0.552345318968	-0.679475873761	0.376040509772	-0.166338699881
0.036639338906	0.523994591931	0.921501593793	0.150212372826	0.043625791359	0.423255537014	-0.552007589542	-0.679399153360	0.376319612710	-0.165840030410
0.036816340544	0.524229390353	0.921494036346	0.150158401637	0.043626260514	0.423742022423	-0.551668418375	-0.679321817745	0.376598583474	-0.165343213959
0.036993342181	0.524464229945	0.921486569207	0.150104222121	0.043626333286	0.424229258476	-0.551327807786	-0.679243869148	0.376877417526	-0.164848234037
0.037170343818	0.524699110303	0.921479191807	0.150049836190	0.043626006698	0.424717246465	-0.550985760132	-0.679165309811	0.377156110497	-0.164355074406
0.037347345455	0.524934031030	0.921471903572	0.149995245711	0.043625277873	0.425205987591	-0.550642277803	-0.679086141989	0.377434658189	-0.163863719072
0.037524347093	0.525168991737	0.921464703921	0.149940452508	0.043624144039	0.425695482964	-0.550297363230	-0.679006367947	0.377713056567	-0.163374152285
0.037701348730	0.525403992037	0.921457592263	0.149885458364	0.043622602524	0.426185733606	-0.549951018877	-0.678925989964	0.377991301766	-0.162886358535
0.037878350367	0.525639031551	0.921450568004	0.149830265021	0.043620650757	0.426676740449	-0.549603247243	-0.678845010333	0.378269390086	-0.162400322551
0.038055352004	0.525874109906	0.921443630540	0.149774874178	0.043618286265	0.427168504336	-0.549254050866	-0.678763431359	0.378547317989	-0.161916029294
0.038232353641	0.526109226732	0.921436779261	0.149719287497	0.043615506674	0.427661026023	-0.548903432317	-0.678681255361	0.378825082102	-0.161433463956
0.038409355279	0.526344381668	0.921430013549	0.149663506597	0.043612309708	0.428154306180	-0.548551394204	-0.678598484674	0.379102679214	-0.160952611958
0.038586356916	0.526579574356	0.921423332781	0.149607533059	0.043608693187	0.428648345391	-0.548197939171	-0.678515121647	0.379380106273	-0.160473458946
0.038763358553	0.526814804443	0.921416736325	0.149551368426	0.043604655024	0.429143144153	-0.547843069896	-0.678431168644	0.379657360390	-0.159995990787
0.038940360190	0.527050071582	0.921410223544	0.149495014200	0.043600193231	0.429638702879	-0.547486789094	-0.678346628045	0.379934438832	-0.159520193568
0.039117361828	0.527285375432	0.921403793793	0.149438471849	0.043595305909	0.430135021900	-0.547129099514	-0.678261502246	0.380211339025	-0.159046053594
0.039294363465	0.527520715655	0.921397446421	0.149381742801	0.043589991256	0.430632101460	-0.546770003939	-0.678175793658	0.380488058552	-0.158573557382
0.039471365102	0.527756091919	0.921391180769	0.149324828447	0.043584247557	0.431129941722	-0.546409505191	-0.678089504712	0.380764595151	-0.158102691662
0.039648366739	0.527991503897	0.921384996174	0.149267730143	0.043578073193	0.431628542768	-0.546047606123	-0.678002637851	0.381040946713	-0.157633443371
0.039825368377	0.528226951267	0.921378891964	0.149210449208	0.043571466632	0.432127904596	-0.545684309625	-0.677915195539	0.381317111284	-0.157165799655
0.040002370014	0.528462433711	0.921372867462	0.149152986926	0.043564426433	0.432628027123	-0.545319618621	-0.677827180255	0.381593087063	-0.156699747860
0.040179371651	0.528697950915	0.921366921983	0.149095344544	0.043556951242	0.433128910189	-0.544953536070	-0.677738594497	0.381868872397	-0.156235275537
0.040356373288	0.528933502573	0.921361054837	0.149037523278	0.043549039794	0.433630553550	-0.544586064966	-0.677649440780	0.382144465787	-0.155772370433
0.040533374925	0.529169088379	0.921355265328	0.148979524306	0.043540690911	0.434132956885	-0.544217208336	-0.677559721637	0.382419865879	-0.155311020493
0.040710376563	0.529404708035	0.921349552752	0.148921348774	0.043531903502	0.434636119793	-0.543846969244	-0.677469439619	0.382695071470	-0.154851213855
0.040887378200	0.529640361245	0.921343916400	0.148862997794	0.043522676560	0.435140041795	-0.543475350787	-0.677378597295	0.382970081501	-0.154392938851
0.041064379837	0.529876047719	0.921338355556	0.148804472445	0.043513009165	0.435644722334	-0.543102356095	-0.677287197253	0.383244895060	-0.153936184001
0.041241381474	0.530111767170	0.921332869499	0.148745773773	0.043502900479	0.436150160777	-0.542727988335	-0.677195242098	0.383519511379	-0.153480938012
0.041418383112	0.530347519317	0.921327457501	0.148686902791	0.043492349751	0.436656356412	-0.542352250707	-0.677102734457	0.383793929834	-0.153027189777
0.041595384749	0.530583303882	0.921322118828	0.148627860482	0.043481356309	0.437163308453	-0.541975146444	-0.677009676971	0.384068149943	-0.152574928372
0.041772386386	0.530819120592	0.921316852741	0.148568647795	0.043469919566	0.437671016036	-0.541596678816	-0.676916072302	0.384342171364	-0.152124143054
0.041949388023	0.531054969175	0.921311658494	0.148509265650	0.043458039017	0.438179478223	-0.541216851124	-0.676821923133	0.384615993897	-0.151674823259
0.042126389660	0.531290849368	0.921306535335	0.148449714933	0.043445714236	0.438688694001	-0.540835666704	-0.676727232161	0.384889617479	-0.151226958600
0.042303391298	0.531526760909	0.921301482507	0.148389996502	0.043432944878	0.439198662282	-0.540453128927	-0.676632002106	0.385163042185	-0.150780538865
0.042480392935	0.531762703540	0.921296499246	0.148330111184	0.043419730680	0.439709381904	-0.540069241197	-0.676536235706	0.385436268228	-0.150335554013
0.042657394572	0.531998677007	0.921291584784	0.148270059775	0.043406071455	0.440220851632	-0.539684006952	-0.676439935716	0.385709295955	-0.149891994177
0.042834396209	0.532234681062	0.921286738347	0.148209843043	0.043391967098	0.440733070158	-0.539297429664	-0.676343104912	0.385982125848	-0.149449849657
0.043011397847	0.532470715457	0.921281959154	0.148149461725	0.043377417580	0.441246036100	-0.538909512838	-0.676245746087	0.386254758524	-0.149009110921
0.043188399484	0.532706779952	0.921277246418	0.148088916531	0.043362422950	0.441759748005	-0.538520260014	-0.676147862056	0.386527194728	-0.148569768602
0.043365401121	0.532942874308	0.921272599350	0.148028208139	0.043346983335	0.442274204347	-0.538129674764	-0.676049455650	0.386799435341	-0.148131813496
0.043542402758	0.533178998290	0.921268017151	0.147967337203	0.043331098937	0.442789403531	-0.537737760697	-0.675950529719	0.387071481371	-0.147695236561
0.043719404396	0.533415151668	0.921263499021	0.147906304344	0.043314770035	0.443305343888	-0.537344521451	-0.675851087134	0.387343333955	-0.147260028917
0.043896406033	0.533651334215	0.921259044150	0.147845110159	0.043297996983	0.443822023679	-0.536949960700	-0.675751130782	0.387614994359	-0.146826181838
0.044073407670	0.533887545706	0.921254651727	0.147783755216	0.043280780211	0.444339441098	-0.536554082154	-0.675650663570	0.387886463974	-0.146393686758
0.044250409307	0.534123785922	0.921250320932	0.147722240055	0.043263120222	0.444857594264	-0.536156889552	-0.675549688424	0.388157744319	-0.145962535263
0.044427410944	0.534360054647	0.921246050943	0.147660565190	0.043245017595	0.445376481231	-0.535758386669	-0.675448208287	0.388428837035	-0.145532719095
0.044604412582	0.534596351668	0.921241840931	0.147598731108	0.043226472980	0.445896099981	-0.535358577315	-0.675346226123	0.388699743887	-0.145104230146
0.044781414219	0.534832676776	0.921237690061	0.147536738270	0.043207487101	0.446416448430	-0.534957465330	-0.675243744911	0.388970466762	-0.144677060456
0.044958415856	0.535069029764	0.921233597495	0.147474587108	0.043188060756	0.446937524423	-0.534555054589	-0.675140767650	0.389241007671	-0.144251202215
0.045135417493	0.535305410431	0.921229562389	0.147412278032	0.043168194814	0.447459325739	-0.534151349003	-0.675037297357	0.389511368740	-0.143826647760
0.045312419131	0.535541818577	0.921225583893	0.147349811424	0.043147890214	0.447981850089	-0.533746352513	-0.674933337067	0.389781552218	-0.143403389572
0.045489420768	0.535778254007	0.921221661155	0.147287187641	0.043127147969	0.448505095116	-0.533340069095	-0.674828889832	0.390051560469	-0.142981420275
0.045666422405	0.536014716529	0.921217793314	0.147224407015	0.043105969162	0.449029058398	-0.532932502758	-0.674723958723	0.390321395977	-0.142560732635
0.045843424042	0.536251205953	0.921213979508	0.147161469851	0.043084354946	0.449553737445	-0.532523657546	-0.674618546827	0.390591061339	-0.142141319560
0.046020425680	0.536487722094	0.921210218867	0.147098376432	0.043062306542	0.450079129701	-0.532113537534	-0.674512657249	0.390860559266	-0.141723174095
0.046197427317	0.536724264771	0.921206510518	0.147035127016	0.043039825245	0.450605232546	-0.531702146833	-0.674406293112	0.391129892585	-0.141306289423
0.046374428954	0.536960833803	0.921202853583	0.146971721835	0.043016912416	0.451132043292	-0.531289489587	-0.674299457554	0.391399064234	-0.140890658863
0.046551430591	0.537197429016	0.921199247180	0.146908161098	0.042993569484	0.451659559188	-0.530875569971	-0.674192153732	0.391668077262	-0.140476275867
0.046728432228	0.537434050237	0.921195690421	0.146844444989	0.042969797949	0.452187777418	-0.530460392198	-0.674084384819	0.391936934828	-0.140063134023
0.046905433866	0.537670697297	0.921192182414	0.146780573671	0.042945599378	0.452716695100	-0.530043960510	-0.673976154003	0.392205640202	-0.139651227047
0.047082435503	0.537907370029	0.921188722262	0.146716547280	0.042920975404	0.453246309290	-0.529626279186	-0.673867464491	0.392474196759	-0.139240548789
0.047259437140	0.538144068270	0.921185309065	0.146652365932	0.042895927729	0.453776616981	-0.529207352537	-0.673758319504	0.392742607983	-0.138831093224
0.047436438777	0.538380791862	0.921181941917	0.146588029718	0.042870458121	0.454307615099	-0.528787184907	-0.673648722281	0.393010877464	-0.138422854457
0.047613440415	0.538617540647	0.921178619907	0.146523538705	0.042844568415	0.454839300511	-0.528365780677	-0.673538676073	0.393279008896	-0.138015826719
0.047790442052	0.538854314473	0.921175342122	0.146458892941	0.042818260512	0.455371670018	-0.527943144257	-0.673428184150	0.393547006077	-0.137610004364
0.047967443689	0.539091113188	0.921172107643	0.146394092447	0.042791536379	0.455904720362	-0.527519280094	-0.673317249797	0.393814872907	-0.137205381871
0.048144445326	0.539327936645	0.921168915547	0.146329137226	0.042764398047	0.456438448221	-0.527094192668	-0.673205876312	0.394082613389	-0.136801953840
0.048321446963	0.539564784701	0.921165764907	0.146264027256	0.042736847614	0.456972850210	-0.526667886492	-0.673094067009	0.394350231625	-0.136399714993
0.048498448601	0.539801657214	0.921162654792	0.146198762494	0.042708887242	0.457507922885	-0.526240366115	-0.672981825217	0.394617731818	-0.135998660170
0.048675450238	0.540038554046	0.921159584266	0.146133342875	0.042680519158	0.458043662740	-0.525811636116	-0.672869154280	0.394885118268	-0.135598784330
0.048852451875	0.540275475063	0.921156552389	0.146067768313	0.042651745651	0.458580066208	-0.525381701112	-0.672756057554	0.395152395373	-0.135200082550
0.049029453512	0.540512420132	0.921153558217	0.146002038700	0.042622569076	0.459117129663	-0.524950565752	-0.672642538412	0.395419567628	-0.134802550021
0.049206455150	0.540749389124	0.921150600803	0.145936153906	0.042592991851	0.459654849415	-0.524518234718	-0.672528600236	0.395686639622	-0.134406182049
0.049383456787	0.540986381913	0.921147679196	0.145870113782	0.042563016457	0.460193221719	-0.524084712729	-0.672414246427	0.395953616040	-0.134010974054
0.049560458424	0.541223398378	0.921144792439	0.145803918156	0.042532645439	0.460732242767	-0.523650004535	-0.672299480395	0.396220501658	-0.133616921568
0.049737460061	0.541460438396	0.921141939572	0.145737566837	0.042501881401	0.461271908694	-0.523214114922	-0.672184305566	0.396487301346	-0.133224020231
0.049914461699	0.541697501853	0.921139119633	0.145671059612	0.042470727014	0.461812215573	-0.522777048710	-0.672068725376	0.396754020064	-0.132832265797
0.050091463336	0.541934588632	0.921136331654	0.145604396247	0.042439185008	0.462353159422	-0.522338810753	-0.671952743275	0.397020662864	-0.132441654126
0.050268464973	0.542171698625	0.921133574664	0.145537576490	0.042407258175	0.462894736198	-0.521899405939	-0.671836362725	0.397287234884	-0.132052181186
0.050445466610	0.542408831721	0.921130847688	0.145470600068	0.042374949370	0.463436941802	-0.521458839192	-0.671719587200	0.397553741354	-0.131663843050
0.050622468247	0.542645987817	0.921128149747	0.145403466686	0.042342261507	0.463979772074	-0.521017115469	-0.671602420186	0.397820187587	-0.131276635898
0.050799469885	0.542883166810	0.921125479859	0.145336176032	0.042309197564	0.464523222801	-0.520574239761	-0.671484865179	0.398086578986	-0.130890556013
0.050976471522	0.543120368600	0.921122837039	0.145268727772	0.042275760575	0.465067289709	-0.520130217095	-0.671366925689	0.398352921036	-0.130505599780
0.051153473159	0.543357593092	0.921120220296	0.145201121554	0.042241953639	0.465611968468	-0.519685052532	-0.671248605234	0.398619219309	-0.130121763686
0.051330474796	0.543594840191	0.921117628638	0.145133357006	0.042207779912	0.466157254693	-0.519238751168	-0.671129907343	0.398885479457	-0.129739044320
0.051507476434	0.543832109808	0.921115061069	0.145065433736	0.042173242612	0.466703143942	-0.518791318135	-0.671010835557	0.399151707217	-0.129357438369
0.051684478071	0.544069401854	0.921112516587	0.144997351335	0.042138345015	0.467249631715	-0.518342758597	-0.670891393427	0.399417908405	-0.128976942619
0.051861479708	0.544306716244	0.921109994191	0.144929109371	0.042103090457	0.467796713458	-0.517893077756	-0.670771584513	0.399684088919	-0.128597553953
0.052038481345	0.544544052897	0.921107492872	0.144860707398	0.042067482333	0.468344384562	-0.517442280848	-0.670651412384	0.399950254735	-0.128219269350
0.052215482983	0.544781411734	0.921105011621	0.144792144947	0.042031524096	0.468892640362	-0.516990373143	-0.670530880619	0.400216411908	-0.127842085886
0.052392484620	0.545018792677	0.921102549424	0.144723421533	0.041995219261	0.469441476138	-0.516537359948	-0.670409992806	0.400482566570	-0.127466000729
0.052569486257	0.545256195655	0.921100105264	0.144654536651	0.041958571396	0.469990887115	-0.516083246604	-0.670288752543	0.400748724929	-0.127091011142
0.052746487894	0.545493620597	0.921097678121	0.144585489778	0.041921584131	0.470540868465	-0.515628038490	-0.670167163435	0.401014893270	-0.126717114479
0.052923489531	0.545731067434	0.921095266972	0.144516280373	0.041884261154	0.471091415304	-0.515171741017	-0.670045229095	0.401281077950	-0.126344308186
0.053100491169	0.545968536102	0.921092870790	0.144446907876	0.041846606209	0.471642522696	-0.514714359634	-0.669922953146	0.401547285402	-0.125972589799
0.053277492806	0.546206026705	0.921090488806	0.144377371550	0.041808623947	0.472194188147	-0.514255911512	-0.669800339048	0.401813522832	-0.125601959252
0.053454494443	0.546443538837	0.921088119475	0.144307671177	0.041770316327	0.472746401904	-0.513796378905	-0.669677390942	0.402079795732	-0.125232410286
0.053631496080	0.546681072564	0.921085762031	0.144237806122	0.041731687597	0.473299161915	-0.513335778770	-0.669554112675	0.402346112135	-0.124863944489
0.053808497718	0.546918627767	0.921083415458	0.144167775986	0.041692740876	0.473852464023	-0.512874116499	-0.669430508536	0.402612479936	-0.124496562244
0.053985499355	0.547156204299	0.921081078745	0.144097580439	0.041653479009	0.474406304401	-0.512411397435	-0.669306583060	0.402878907543	-0.124130264967
0.054162500992	0.547393801992	0.921078750887	0.144027219224	0.041613904573	0.474960679550	-0.511947626875	-0.669182341020	0.403145403857	-0.123765055069
0.054339502629	0.547631420658	0.921076430885	0.143956692148	0.041574019883	0.475515586287	-0.511482810068	-0.669057787424	0.403411978254	-0.123400935933
0.054516504267	0.547869060084	0.921074117746	0.143885999085	0.041533826997	0.476071021741	-0.511016952215	-0.668932927498	0.403678640576	-0.123037911877
0.054693505904	0.548106720039	0.921071810484	0.143815139971	0.041493327723	0.476626983349	-0.510550058467	-0.668807766688	0.403945401105	-0.122675988130
0.054870507541	0.548344400271	0.921069508116	0.143744114806	0.041452523624	0.477183468846	-0.510082133925	-0.668682310648	0.404212270556	-0.122315170803
0.055047509178	0.548582100507	0.921067209667	0.143672923648	0.041411416024	0.477740476258	-0.509613183639	-0.668556565232	0.404479260056	-0.121955466859
0.055224510815	0.548819820457	0.921064914168	0.143601566612	0.041370006010	0.478298003902	-0.509143212607	-0.668430536489	0.404746381133	-0.121596884090
0.055401512453	0.549057559810	0.921062620655	0.143530043872	0.041328294443	0.478856050373	-0.508672225776	-0.668304230656	0.405013645701	-0.121239431089
0.055578514090	0.549295318239	0.921060328170	0.143458355655	0.041286281960	0.479414614544	-0.508200228037	-0.668177654150	0.405281066045	-0.120883117224
0.055755515727	0.549533095400	0.921058035762	0.143386502241	0.041243968977	0.479973695555	-0.507727224231	-0.668050813562	0.405548654808	-0.120527952616
0.055932517364	0.549770890929	0.921055742484	0.143314483960	0.041201355698	0.480533292813	-0.507253219142	-0.667923715654	0.405816424980	-0.120173948115
0.056109519002	0.550008704448	0.921053447397	0.143242301196	0.041158442117	0.481093405981	-0.506778217500	-0.667796367345	0.406084389881	-0.119821115273
0.056286520639	0.550246535562	0.921051149566	0.143169954376	0.041115228024	0.481654034977	-0.506302223979	-0.667668775715	0.406352563153	-0.119469466328
0.056463522276	0.550484383862	0.921048848063	0.143097443977	0.041071713010	0.482215179965	-0.505825243198	-0.667540947990	0.406620958745	-0.119119014175
0.056640523913	0.550722248923	0.921046541964	0.143024770521	0.041027896469	0.482776841353	-0.505347279717	-0.667412891543	0.406889590903	-0.118769772352
0.056817525550	0.550960130303	0.921044230353	0.142951934572	0.040983777606	0.483339019787	-0.504868338039	-0.667284613884	0.407158474155	-0.118421755011
0.056994527188	0.551198027550	0.921041912318	0.142878936738	0.040939355440	0.483901716144	-0.504388422611	-0.667156122657	0.407427623307	-0.118074976905
0.057171528825	0.551435940197	0.921039586955	0.142805777668	0.040894628808	0.484464931528	-0.503907537820	-0.667027425635	0.407697053426	-0.117729453366
0.057348530462	0.551673867761	0.921037253364	0.142732458050	0.040849596367	0.485028667268	-0.503425687993	-0.666898530711	0.407966779829	-0.117385200283
0.057525532099	0.551911809751	0.921034910651	0.142658978610	0.040804256604	0.485592924907	-0.502942877399	-0.666769445899	0.408236818078	-0.117042234089
0.057702533737	0.552149765658	0.921032557927	0.142585340113	0.040758607834	0.486157706204	-0.502459110246	-0.666640179325	0.408507183966	-0.116700571737
0.057879535374	0.552387734967	0.921030194310	0.142511543356	0.040712648209	0.486723013125	-0.501974390681	-0.666510739221	0.408777893508	-0.116360230687
0.058056537011	0.552625717146	0.921027818923	0.142437589175	0.040666375717	0.487288847839	-0.501488722791	-0.666381133925	0.409048962932	-0.116021228886
0.058233538648	0.552863711655	0.921025430895	0.142363478436	0.040619788191	0.487855212716	-0.501002110601	-0.666251371872	0.409320408670	-0.115683584751
0.058410540286	0.553101717943	0.921023029359	0.142289212038	0.040572883307	0.488422110319	-0.500514558074	-0.666121461592	0.409592247349	-0.115347317156
0.058587541923	0.553339735446	0.921020613457	0.142214790911	0.040525658596	0.488989543401	-0.500026069109	-0.665991411705	0.409864495779	-0.115012445413
0.058764543560	0.553577763594	0.921018182333	0.142140216016	0.040478111437	0.489557514901	-0.499536647544	-0.665861230918	0.410137170950	-0.114678989258
0.058941545197	0.553815801803	0.921015735139	0.142065488342	0.040430239071	0.490126027942	-0.499046297154	-0.665730928016	0.410410290021	-0.114346968834
0.059118546834	0.554053849483	0.921013271030	0.141990608903	0.040382038598	0.490695085820	-0.498555021649	-0.665600511864	0.410683870309	-0.114016404678
0.059295548472	0.554291906033	0.921010789170	0.141915578743	0.040333506982	0.491264692009	-0.498062824675	-0.665469991401	0.410957929288	-0.113687317707
0.059472550109	0.554529970843	0.921008288724	0.141840398931	0.040284641056	0.491834850148	-0.497569709815	-0.665339375633	0.411232484573	-0.113359729202
0.059649551746	0.554768043298	0.921005768866	0.141765070558	0.040235437524	0.492405564044	-0.497075680584	-0.665208673635	0.411507553918	-0.113033660797
0.059826553383	0.555006122770	0.921003228774	0.141689594741	0.040185892965	0.492976837663	-0.496580740436	-0.665077894540	0.411783155209	-0.112709134464
0.060003555021	0.555244208626	0.921000667632	0.141613972618	0.040136003834	0.493548675130	-0.496084892756	-0.664947047544	0.412059306452	-0.112386172498
0.060180556658	0.555482300227	0.920998084627	0.141538205348	0.040085766470	0.494121080723	-0.495588140866	-0.664816141894	0.412336025770	-0.112064797508
0.060357558295	0.555720396924	0.920995478955	0.141462294112	0.040035177096	0.494694058867	-0.495090488020	-0.664685186890	0.412613331397	-0.111745032403
0.060534559932	0.555958498063	0.920992849815	0.141386240110	0.039984231820	0.495267614136	-0.494591937407	-0.664554191880	0.412891241667	-0.111426900379
0.060711561570	0.556196602982	0.920990196410	0.141310044560	0.039932926643	0.495841751245	-0.494092492147	-0.664423166255	0.413169775010	-0.111110424909
0.060888563207	0.556434711015	0.920987517951	0.141233708698	0.039881257460	0.496416475045	-0.493592155296	-0.664292119450	0.413448949945	-0.110795629728
0.061065564844	0.556672821489	0.920984813653	0.141157233776	0.039829220061	0.496991790526	-0.493090929841	-0.664161060935	0.413728785076	-0.110482538827
0.061242566481	0.556910933724	0.920982082734	0.141080621064	0.039776810138	0.497567702804	-0.492588818703	-0.664030000216	0.414009299083	-0.110171176434
0.061419568118	0.557149047038	0.920979324421	0.141003871846	0.039724023283	0.498144217127	-0.492085824734	-0.663898946833	0.414290510715	-0.109861567012
0.061596569756	0.557387160740	0.920976537943	0.140926987419	0.039670854996	0.498721338865	-0.491581950718	-0.663767910351	0.414572438788	-0.109553735241
0.061773571393	0.557625274136	0.920973722535	0.140849969096	0.039617300684	0.499299073508	-0.491077199374	-0.663636900363	0.414855102177	-0.109247706013
0.061950573030	0.557863386529	0.920970877436	0.140772818199	0.039563355666	0.499877426665	-0.490571573348	-0.663505926484	0.415138519808	-0.108943504416
0.062127574667	0.558101497216	0.920968001892	0.140695536065	0.039509015175	0.500456404056	-0.490065075222	-0.663374998350	0.415422710659	-0.108641155729
0.062304576305	0.558339605490	0.920965095152	0.140618124041	0.039454274359	0.501036011515	-0.489557707507	-0.663244125613	0.415707693747	-0.108340685409
0.062481577942	0.558577710641	0.920962156470	0.140540583485	0.039399128287	0.501616254980	-0.489049472646	-0.663113317940	0.415993488126	-0.108042119083
0.062658579579	0.558815811954	0.920959185105	0.140462915762	0.039343571952	0.502197140496	-0.488540373014	-0.662982585008	0.416280112883	-0.107745482537
0.062835581216	0.559053908713	0.920956180321	0.140385122248	0.039287600268	0.502778674205	-0.488030410916	-0.662851936505	0.416567587131	-0.107450801706
0.063012582853	0.559292000197	0.920953141388	0.140307204326	0.039231208078	0.503360862349	-0.487519588588	-0.662721382124	0.416855930003	-0.107158102666
0.063189584491	0.559530085684	0.920950067577	0.140229163388	0.039174390156	0.503943711265	-0.487007908197	-0.662590931562	0.417145160650	-0.106867411627
0.063366586128	0.559768164447	0.920946958166	0.140151000830	0.039117141207	0.504527227379	-0.486495371842	-0.662460594516	0.417435298233	-0.106578754917
0.063543587765	0.560006235760	0.920943812438	0.140072718055	0.039059455872	0.505111417208	-0.485981981552	-0.662330380683	0.417726361918	-0.106292158980
0.063720589402	0.560244298893	0.920940629680	0.139994316472	0.039001328728	0.505696287351	-0.485467739286	-0.662200299756	0.418018370875	-0.106007650364
0.063897591040	0.560482353113	0.920937409181	0.139915797494	0.038942754293	0.506281844492	-0.484952646935	-0.662070361418	0.418311344267	-0.105725255711
0.064074592677	0.560720397687	0.920934150239	0.139837162536	0.038883727027	0.506868095393	-0.484436706319	-0.661940575348	0.418605301250	-0.105445001750
0.064251594314	0.560958431882	0.920930852153	0.139758413020	0.038824241335	0.507455046892	-0.483919919190	-0.661810951210	0.418900260969	-0.105166915290
0.064428595951	0.561196454961	0.920927514227	0.139679550367	0.038764291569	0.508042705902	-0.483402287229	-0.661681498654	0.419196242546	-0.104891023207
0.064605597589	0.561434466187	0.920924135768	0.139600576002	0.038703872030	0.508631079404	-0.482883812051	-0.661552227316	0.419493265084	-0.104617352439
0.064782599226	0.561672464824	0.920920716091	0.139521491350	0.038642976972	0.509220174450	-0.482364495198	-0.661423146811	0.419791347658	-0.104345929976
0.064959600863	0.561910450132	0.920917254511	0.139442297838	0.038581600600	0.509809998153	-0.481844338144	-0.661294266735	0.420090509310	-0.104076782851
0.065136602500	0.562148421374	0.920913750350	0.139362996892	0.038519737079	0.510400557692	-0.481323342295	-0.661165596658	0.420390769045	-0.103809938132
0.065313604137	0.562386377811	0.920910202931	0.139283589937	0.038457380529	0.510991860303	-0.480801508985	-0.661037146126	0.420692145827	-0.103545422914
0.065490605775	0.562624318706	0.920906611583	0.139204078398	0.038394525034	0.511583913279	-0.480278839482	-0.660908924657	0.420994658575	-0.103283264310
0.065667607412	0.562862243320	0.920902975640	0.139124463698	0.038331164638	0.512176723969	-0.479755334984	-0.660780941738	0.421298326155	-0.103023489444
0.065844609049	0.563100150916	0.920899294437	0.139044747258	0.038267293352	0.512770299770	-0.479230996619	-0.660653206822	0.421603167378	-0.102766125437
0.066021610686	0.563338040757	0.920895567315	0.138964930494	0.038202905153	0.513364648131	-0.478705825446	-0.660525729329	0.421909200996	-0.102511199405
0.066198612324	0.563575912107	0.920891793618	0.138885014823	0.038137993988	0.513959776546	-0.478179822458	-0.660398518640	0.422216445694	-0.102258738448
0.066375613961	0.563813764232	0.920887972692	0.138805001652	0.038072553775	0.514555692552	-0.477652988576	-0.660271584098	0.422524920089	-0.102008769638
0.066552615598	0.564051596399	0.920884103890	0.138724892389	0.038006578407	0.515152403727	-0.477125324656	-0.660144935001	0.422834642722	-0.101761320014
0.066729617235	0.564289407876	0.920880186566	0.138644688433	0.037940061750	0.515749917688	-0.476596831483	-0.660018580606	0.423145632055	-0.101516416573
0.066906618873	0.564527197933	0.920876220077	0.138564391180	0.037872997650	0.516348242090	-0.476067509776	-0.659892530120	0.423457906466	-0.101274086257
0.067083620510	0.564764965842	0.920872203786	0.138484002019	0.037805379931	0.516947384618	-0.475537360185	-0.659766792702	0.423771484241	-0.101034355948
0.067260622147	0.565002710877	0.920868137058	0.138403522330	0.037737202399	0.517547352991	-0.475006383294	-0.659641377461	0.424086383575	-0.100797252456
0.067437623784	0.565240432314	0.920864019260	0.138322953490	0.037668458845	0.518148154956	-0.474474579617	-0.659516293450	0.424402622560	-0.100562802512
0.067614625421	0.565478129432	0.920859849763	0.138242296865	0.037599143045	0.518749798285	-0.473941949603	-0.659391549666	0.424720219185	-0.100331032754
0.067791627059	0.565715801514	0.920855627942	0.138161553813	0.037529248761	0.519352290777	-0.473408493635	-0.659267155047	0.425039191326	-0.100101969719
0.067968628696	0.565953447842	0.920851353175	0.138080725685	0.037458769747	0.519955640251	-0.472874212027	-0.659143118470	0.425359556746	-0.099875639836
0.068145630333	0.566191067706	0.920847024841	0.137999813822	0.037387699748	0.520559854544	-0.472339105028	-0.659019448747	0.425681333084	-0.099652069410
0.068322631970	0.566428660396	0.920842642324	0.137918819554	0.037316032501	0.521164941513	-0.471803172821	-0.658896154625	0.426004537852	-0.099431284614
0.068499633608	0.566666225206	0.920838205010	0.137837744202	0.037243761740	0.521770909028	-0.471266415525	-0.658773244780	0.426329188427	-0.099213311477
0.068676635245	0.566903761435	0.920833712287	0.137756589075	0.037170881196	0.522377764973	-0.470728833191	-0.658650727816	0.426655302049	-0.098998175875
0.068853636882	0.567141268385	0.920829163547	0.137675355472	0.037097384599	0.522985517241	-0.470190425808	-0.658528612265	0.426982895811	-0.098785903513
0.069030638519	0.567378745362	0.920824558183	0.137594044680	0.037023265680	0.523594173734	-0.469651193297	-0.658406906577	0.427311986651	-0.098576519919
0.069207640157	0.567616191675	0.920819895592	0.137512657973	0.036948518174	0.524203742360	-0.469111135519	-0.658285619126	0.427642591350	-0.098370050430
0.069384641794	0.567853606642	0.920815175172	0.137431196612	0.036873135820	0.524814231031	-0.468570252269	-0.658164758199	0.427974726522	-0.098166520174
0.069561643431	0.568090989580	0.920810396324	0.137349661846	0.036797112365	0.525425647661	-0.468028543280	-0.658044331999	0.428308408606	-0.097965954062
0.069738645068	0.568328339815	0.920805558451	0.137268054910	0.036720441562	0.526038000163	-0.467486008222	-0.657924348638	0.428643653863	-0.097768376772
0.069915646705	0.568565656676	0.920800660958	0.137186377022	0.036643117178	0.526651296448	-0.466942646701	-0.657804816134	0.428980478359	-0.097573812730
0.070092648343	0.568802939499	0.920795703252	0.137104629388	0.036565132992	0.527265544422	-0.466398458266	-0.657685742411	0.429318897968	-0.097382286101
0.070269649980	0.569040187624	0.920790684741	0.137022813199	0.036486482794	0.527880751985	-0.465853442400	-0.657567135291	0.429658928353	-0.097193820766
0.070446651617	0.569277400399	0.920785604836	0.136940929629	0.036407160395	0.528496927028	-0.465307598529	-0.657449002494	0.430000584967	-0.097008440311
0.070623653254	0.569514577175	0.920780462949	0.136858979834	0.036327159622	0.529114077431	-0.464760926017	-0.657331351632	0.430343883032	-0.096826168003
0.070800654892	0.569751717311	0.920775258494	0.136776964957	0.036246474322	0.529732211062	-0.464213424171	-0.657214190206	0.430688837541	-0.096647026774
0.070977656529	0.569988820200	0.920769991031	0.136694886073	0.036165098715	0.530351340150	-0.463665106570	-0.657097525549	0.431035463753	-0.096471041022
0.071154658166	0.570225885180	0.920764659679	0.136612744336	0.036083026164	0.530971463672	-0.463115943998	-0.656981364719	0.431383774328	-0.096298227734
0.071331659803	0.570462911706	0.920759263979	0.136530540663	0.036000251379	0.531592593291	-0.462565949870	-0.656865714026	0.431733782086	-0.096128606871
0.071508661440	0.570699899245	0.920753803320	0.136448275925	0.035916769027	0.532214736058	-0.462015123531	-0.656750579206	0.432085497782	-0.095962193653
0.071685663078	0.570936847300	0.920748277077	0.136365950902	0.035832574071	0.532837898721	-0.461463464376	-0.656635965386	0.432438930682	-0.095799000534
0.071862664715	0.571173755411	0.920742684615	0.136283566285	0.035747661767	0.533462087729	-0.460910971858	-0.656521877099	0.432794088596	-0.095639037263
0.072039666352	0.571410623154	0.920737025285	0.136201122682	0.035662027657	0.534087309244	-0.460357645481	-0.656408318297	0.433150977916	-0.095482310936
0.072216667989	0.571647450136	0.920731298429	0.136118620619	0.035575667554	0.534713569141	-0.459803484809	-0.656295292372	0.433509603643	-0.095328826058
0.072393669627	0.571884236002	0.920725503375	0.136036060541	0.035488577544	0.535340873022	-0.459248489465	-0.656182802163	0.433869969419	-0.095178584593
0.072570671264	0.572120980424	0.920719639442	0.135953442820	0.035400753974	0.535969226218	-0.458692659131	-0.656070849976	0.434232077560	-0.095031586016
0.072747672901	0.572357683108	0.920713705933	0.135870767756	0.035312193441	0.536598633799	-0.458135993551	-0.655959437595	0.434595929079	-0.094887827365
0.072924674538	0.572594343789	0.920707702142	0.135788035578	0.035222892793	0.537229100577	-0.457578492531	-0.655848566296	0.434961523723	-0.094747303288
0.073101676176	0.572830962231	0.920701627350	0.135705246450	0.035132849117	0.537860631115	-0.457020155942	-0.655738236858	0.435328859991	-0.094610006094
0.073278677813	0.573067538229	0.920695480825	0.135622400471	0.035042059732	0.538493229733	-0.456460983720	-0.655628449581	0.435697935172	-0.094475925797
0.073455679450	0.573304071600	0.920689261825	0.135539497679	0.034950522183	0.539126900514	-0.455900975870	-0.655519204295	0.436068745361	-0.094345050159
0.073632681087	0.573540562192	0.920682969592	0.135456538055	0.034858234237	0.539761647308	-0.455340132461	-0.655410500371	0.436441285491	-0.094217364741
0.073809682724	0.573777009877	0.920676603359	0.135373521526	0.034765193873	0.540397473742	-0.454778453635	-0.655302336737	0.436815549359	-0.094092852936
0.073986684362	0.574013414552	0.920670162346	0.135290447963	0.034671399277	0.541034383223	-0.454215939603	-0.655194711887	0.437191529646	-0.093971496021
0.074163685999	0.574249776136	0.920663645757	0.135207317188	0.034576848836	0.541672378943	-0.453652590649	-0.655087623895	0.437569217947	-0.093853273189
0.074340687636	0.574486094574	0.920657052789	0.135124128978	0.034481541131	0.542311463888	-0.453088407129	-0.654981070425	0.437948604788	-0.093738161595
0.074517689273	0.574722369830	0.920650382622	0.135040883061	0.034385474933	0.542951640838	-0.452523389472	-0.654875048742	0.438329679657	-0.093626136393
0.074694690911	0.574958601893	0.920643634424	0.134957579126	0.034288649194	0.543592912380	-0.451957538185	-0.654769555725	0.438712431023	-0.093517170778
0.074871692548	0.575194790770	0.920636807353	0.134874216820	0.034191063044	0.544235280906	-0.451390853849	-0.654664587876	0.439096846360	-0.093411236019
0.075048694185	0.575430936487	0.920629900551	0.134790795752	0.034092715784	0.544878748625	-0.450823337123	-0.654560141335	0.439482912171	-0.093308301504
0.075225695822	0.575667039092	0.920622913149	0.134707315498	0.033993606879	0.545523317560	-0.450254988746	-0.654456211885	0.439870614010	-0.093208334775
0.075402697460	0.575903098649	0.920615844264	0.134623775599	0.033893735956	0.546168989561	-0.449685809534	-0.654352794971	0.440259936506	-0.093111301566
0.075579699097	0.576139115240	0.920608693002	0.134540175567	0.033793102793	0.546815766307	-0.449115800384	-0.654249885704	0.440650863386	-0.093017165846
0.075756700734	0.576375088962	0.920601458455	0.134456514886	0.033691707319	0.547463649310	-0.448544962274	-0.654147478876	0.441043377499	-0.092925889857
0.075933702371	0.576611019931	0.920594139702	0.134372793011	0.033589549605	0.548112639919	-0.447973296265	-0.654045568971	0.441437460843	-0.092837434156
0.076110704008	0.576846908276	0.920586735809	0.134289009379	0.033486629858	0.548762739330	-0.447400803498	-0.653944150177	0.441833094585	-0.092751757655
0.076287705646	0.577082754140	0.920579245832	0.134205163402	0.033382948418	0.549413948585	-0.446827485199	-0.653843216396	0.442230259091	-0.092668817668
0.076464707283	0.577318557681	0.920571668810	0.134121254474	0.033278505751	0.550066268581	-0.446253342679	-0.653742761261	0.442628933952	-0.092588569957
0.076641708920	0.577554319066	0.920564003772	0.134037281974	0.033173302443	0.550719700072	-0.445678377331	-0.653642778142	0.443029098013	-0.092510968779
0.076818710557	0.577790038478	0.920556249734	0.133953245266	0.033067339195	0.551374243675	-0.445102590633	-0.653543260167	0.443430729400	-0.092435966940
0.076995712195	0.578025716108	0.920548405700	0.133869143703	0.032960616816	0.552029899876	-0.444525984150	-0.653444200228	0.443833805555	-0.092363515844
0.077172713832	0.578261352158	0.920540470661	0.133784976628	0.032853136221	0.552686669032	-0.443948559530	-0.653345591003	0.444238303266	-0.092293565559
0.077349715469	0.578496946838	0.920532443595	0.133700743379	0.032744898420	0.553344551379	-0.443370318508	-0.653247424964	0.444644198705	-0.092226064873
0.077526717106	0.578732500368	0.920524323470	0.133616443288	0.032635904513	0.554003547034	-0.442791262904	-0.653149694398	0.445051467462	-0.092160961363
0.077703718743	0.578968012974	0.920516109241	0.133532075688	0.032526155687	0.554663656001	-0.442211394622	-0.653052391424	0.445460084589	-0.092098201465
0.077880720381	0.579203484886	0.920507799850	0.133447639912	0.032415653208	0.555324878177	-0.441630715653	-0.652955508007	0.445870024637	-0.092037730551
0.078057722018	0.579438916342	0.920499394230	0.133363135297	0.032304398413	0.555987213356	-0.441049228072	-0.652859035979	0.446281261709	-0.091979493011
0.078234723655	0.579674307583	0.920490891302	0.133278561187	0.032192392705	0.556650661234	-0.440466934037	-0.652762967058	0.446693769497	-0.091923432339
0.078411725292	0.579909658852	0.920482289974	0.133193916935	0.032079637545	0.557315221411	-0.439883835790	-0.652667292869	0.447107521344	-0.091869491225
0.078588726930	0.580144970393	0.920473589147	0.133109201908	0.031966134447	0.557980893403	-0.439299935655	-0.652572004966	0.447522490287	-0.091817611655
0.078765728567	0.580380242452	0.920464787709	0.133024415487	0.031851884971	0.558647676642	-0.438715236038	-0.652477094853	0.447938649123	-0.091767735011
0.078942730204	0.580615475274	0.920455884540	0.132939557073	0.031736890714	0.559315570479	-0.438129739426	-0.652382554007	0.448355970457	-0.091719802182
0.079119731841	0.580850669100	0.920446878508	0.132854626085	0.031621153303	0.559984574195	-0.437543448383	-0.652288373903	0.448774426769	-0.091673753673
0.079296733479	0.581085824170	0.920437768474	0.132769621970	0.031504674390	0.560654687002	-0.436956365552	-0.652194546038	0.449193990477	-0.091629529722
0.079473735116	0.581320940718	0.920428553291	0.132684544201	0.031387455645	0.561325908047	-0.436368493652	-0.652101061954	0.449614633992	-0.091587070420
0.079650736753	0.581556018972	0.920419231802	0.132599392280	0.031269498746	0.561998236421	-0.435779835475	-0.652007913266	0.450036329792	-0.091546315827
0.079827738390	0.581791059154	0.920409802842	0.132514165742	0.031150805374	0.562671671158	-0.435190393887	-0.651915091682	0.450459050478	-0.091507206095
0.080004740027	0.582026061476	0.920400265241	0.132428864160	0.031031377210	0.563346211244	-0.434600171825	-0.651822589031	0.450882768842	-0.091469681585
0.080181741665	0.582261026142	0.920390617820	0.132343487141	0.030911215922	0.564021855617	-0.434009172293	-0.651730397286	0.451307457924	-0.091433682986
0.080358743302	0.582495953345	0.920380859396	0.132258034335	0.030790323165	0.564698603174	-0.433417398365	-0.651638508583	0.451733091075	-0.091399151425
0.080535744939	0.582730843267	0.920370988777	0.132172505435	0.030668700573	0.565376452773	-0.432824853177	-0.651546915246	0.452159642014	-0.091366028576
0.080712746576	0.582965696077	0.920361004768	0.132086900177	0.030546349754	0.566055403237	-0.432231539931	-0.651455609806	0.452587084876	-0.091334256762
0.080889748214	0.583200511929	0.920350906168	0.132001218343	0.030423272287	0.566735453355	-0.431637461889	-0.651364585019	0.453015394267	-0.091303779045
0.081066749851	0.583435290966	0.920340691772	0.131915459765	0.030299469718	0.567416601885	-0.431042622375	-0.651273833878	0.453444545303	-0.091274539316
0.081243751488	0.583670033315	0.920330360371	0.131829624320	0.030174943554	0.568098847558	-0.430447024767	-0.651183349636	0.453874513653	-0.091246482368
0.081420753125	0.583904739087	0.920319910752	0.131743711938	0.030049695265	0.568782189077	-0.429850672504	-0.651093125810	0.454305275570	-0.091219553961
0.081597754763	0.584139408379	0.920309341697	0.131657722598	0.029923726281	0.569466625118	-0.429253569079	-0.651003156195	0.454736807921	-0.091193700880
0.081774756400	0.584374041270	0.920298651986	0.131571656329	0.029797037988	0.570152154332	-0.428655718037	-0.650913434870	0.455169088210	-0.091168870978
0.081951758037	0.584608637823	0.920287840398	0.131485513212	0.029669631728	0.570838775347	-0.428057122978	-0.650823956205	0.455602094592	-0.091145013212
0.082128759674	0.584843198088	0.920276905706	0.131399293378	0.029541508802	0.571526486764	-0.427457787553	-0.650734714865	0.456035805892	-0.091122077672
0.082305761311	0.585077722096	0.920265846682	0.131312997008	0.029412670468	0.572215287160	-0.426857715464	-0.650645705810	0.456470201607	-0.091100015589
0.082482762949	0.585312209861	0.920254662096	0.131226624334	0.029283117940	0.572905175086	-0.426256910462	-0.650556924297	0.456905261909	-0.091078779350
0.082659764586	0.585546661383	0.920243350716	0.131140175635	0.029152852393	0.573596149067	-0.425655376348	-0.650468365877	0.457340967647	-0.091058322494
0.082836766223	0.585781076646	0.920231911307	0.131053651238	0.029021874963	0.574288207601	-0.425053116973	-0.650380026392	0.457777300338	-0.091038599704
0.083013767860	0.586015455617	0.920220342633	0.130967051520	0.028890186747	0.574981349156	-0.424450136233	-0.650291901972	0.458214242159	-0.091019566792
0.083190769498	0.586249798251	0.920208643457	0.130880376900	0.028757788807	0.575675572171	-0.423846438076	-0.650203989029	0.458651775937	-0.091001180681
0.083367771135	0.586484104484	0.920196812539	0.130793627845	0.028624682175	0.576370875055	-0.423242026495	-0.650116284248	0.459089885132	-0.090983399375
0.083544772772	0.586718374242	0.920184848636	0.130706804861	0.028490867850	0.577067256182	-0.422636905530	-0.650028784584	0.459528553824	-0.090966181936
0.083721774409	0.586952607435	0.920172750507	0.130619908501	0.028356346805	0.577764713893	-0.422031079271	-0.649941487252	0.459967766690	-0.090949488446
0.083898776047	0.587186803959	0.920160516907	0.130532939355	0.028221119986	0.578463246492	-0.421424551854	-0.649854389718	0.460407508989	-0.090933279973
0.084075777684	0.587420963698	0.920148146590	0.130445898052	0.028085188321	0.579162852248	-0.420817327462	-0.649767489691	0.460847766538	-0.090917518537
0.084252779321	0.587655086525	0.920135638307	0.130358785260	0.027948552716	0.579863529387	-0.420209410327	-0.649680785116	0.461288525692	-0.090902167063
0.084429780958	0.587889172299	0.920122990811	0.130271601682	0.027811214063	0.580565276097	-0.419600804727	-0.649594274159	0.461729773322	-0.090887189348
0.084606782595	0.588123220869	0.920110202850	0.130184348057	0.027673173237	0.581268090522	-0.418991514990	-0.649507955204	0.462171496790	-0.090872550016
0.084783784233	0.588357232073	0.920097273172	0.130097025155	0.027534431108	0.581971970763	-0.418381545491	-0.649421826843	0.462613683932	-0.090858214479
0.084960785870	0.588591205737	0.920084200523	0.130009633781	0.027394988534	0.582676914877	-0.417770900653	-0.649335887860	0.463056323027	-0.090844148893
0.085137787507	0.588825141681	0.920070983647	0.129922174767	0.027254846370	0.583382920871	-0.417159584949	-0.649250137232	0.463499402784	-0.090830320118
0.085314789144	0.589059039712	0.920057621287	0.129834648978	0.027114005468	0.584089986707	-0.416547602900	-0.649164574111	0.463942912312	-0.090816695679
0.085491790782	0.589292899629	0.920044112184	0.129747057303	0.026972466680	0.584798110296	-0.415934959079	-0.649079197822	0.464386841105	-0.090803243724
0.085668792419	0.589526721223	0.920030455078	0.129659400660	0.026830230862	0.585507289499	-0.415321658105	-0.648994007849	0.464831179014	-0.090789932984
0.085845794056	0.589760504279	0.920016648705	0.129571679992	0.026687298871	0.586217522125	-0.414707704652	-0.648909003830	0.465275916232	-0.090776732739
0.086022795693	0.589994248569	0.920002691802	0.129483896268	0.026543671577	0.586928805931	-0.414093103440	-0.648824185549	0.465721043269	-0.090763612777
0.086199797330	0.590227953865	0.919988583102	0.129396050476	0.026399349854	0.587641138621	-0.413477859244	-0.648739552924	0.466166550937	-0.090750543355
0.086376798968	0.590461619925	0.919974321338	0.129308143632	0.026254334589	0.588354517842	-0.412861976889	-0.648655106005	0.466612430328	-0.090737495173
0.086553800605	0.590695246506	0.919959905238	0.129220176768	0.026108626684	0.589068941189	-0.412245461253	-0.648570844962	0.467058672795	-0.090724439329
0.086730802242	0.590928833357	0.919945333533	0.129132150939	0.025962227054	0.589784406200	-0.411628317265	-0.648486770082	0.467505269934	-0.090711347292
0.086907803879	0.591162380221	0.919930604946	0.129044067220	0.025815136630	0.590500910355	-0.411010549911	-0.648402881757	0.467952213570	-0.090698190870
0.087084805517	0.591395886835	0.919915718203	0.128955926702	0.025667356364	0.591218451077	-0.410392164226	-0.648319180481	0.468399495736	-0.090684942173
0.087261807154	0.591629352934	0.919900672025	0.128867730496	0.025518887227	0.591937025734	-0.409773165302	-0.648235666843	0.468847108658	-0.090671573592
0.087438808791	0.591862778244	0.919885465132	0.128779479729	0.025369730210	0.592656631632	-0.409153558286	-0.648152341520	0.469295044740	-0.090658057758
0.087615810428	0.592096162490	0.919870096241	0.128691175544	0.025219886328	0.593377266022	-0.408533348379	-0.648069205271	0.469743296547	-0.090644367524
0.087792812066	0.592329505391	0.919854564068	0.128602819098	0.025069356622	0.594098926093	-0.407912540839	-0.647986258930	0.470191856790	-0.090630475929
0.087969813703	0.592562806663	0.919838867325	0.128514411567	0.024918142155	0.594821608975	-0.407291140981	-0.647903503403	0.470640718313	-0.090616356175
0.088146815340	0.592796066019	0.919823004724	0.128425954136	0.024766244020	0.595545311742	-0.406669154175	-0.647820939661	0.471089874077	-0.090601981600
0.088323816977	0.593029283166	0.919806974973	0.128337448006	0.024613663337	0.596270031403	-0.406046585851	-0.647738568733	0.471539317147	-0.090587325650
0.088500818614	0.593262457810	0.919790776776	0.128248894392	0.024460401252	0.596995764912	-0.405423441497	-0.647656391702	0.471989040676	-0.090572361852
0.088500818614	0.593262457727	0.919790776842	0.128248894588	0.024460400627	0.596995771424	-0.405423457335	-0.647656393415	0.471989045014	-0.090572369365
0.088500818614	0.593262457727	0.919790776842	0.128248894588	0.024460400627	0.596995771424	-0.405423457335	-0.647656393415	0.471989045014	-0.090572369365
0.088500818614	0.593262457727	0.919790776842	0.128248894588	0.024460400627	0.596995771424	-0.405423457335	-0.647656393415	0.471989045014	-0.090572369365
0.088500818614	0.593262457727	0.919790776842	0.128248894588	0.024460400627	0.596995771424	-0.405423457335	-0.647656393415	0.471989045014	-0.090572369365
0.088500818614	0.593262457727	0.919790776842	0.128248894588	0.024460400627	0.596995771424	-0.405423457335	-0.647656393415	0.471989045014	-0.090572369365
0.088500818614	0.593262457727	0.919790776842	0.128248894588	0.024460400627	0.596995771424	-0.405423457335	-0.647656393415	0.471989045014	-0.090572369365
0.088500818614	0.593262457727	0.919790776842	0.128248894588	0.024460400627	0.596995771424	-0.405423457335	-0.647656393415	0.471989045014	-0.090572369365
0.088500818614	0.593262457727	0.919790776842	0.128248894588	0.024460400627	0.596995771424	-0.405423457335	-0.647656393415	0.471989045014	-0.090572369365
0.088500818614	0.593262457727	0.919790776842	0.128248894588	0.024460400627	0.596995771424	-0.405423457335	-0.647656393415	0.471989045014	-0.090572369365
0.088500818614	0.593262457727	0.919790776842	0.128248894588	0.024460400627	0.596995771424	-0.405423457335	-0.647656393415	0.471989045014	-0.090572369365
0.088500818614	0.593262457727	0.919790776842	0.128248894588	0.024460400627	0.596995771424	-0.405423457335	-0.647656393415	0.471989045014	-0.090572369365
0.088500818614	0.593262457727	0.919790776842	0.128248894588	0.024460400627	0.596995771424	-0.405423457335	-0.647656393415	0.471989045014	-0.090572369365
0.088500818614	0.593262457727	0.919790776842	0.128248894588	0.024460400627	0.596995771424	-0.405423457335	-0.647656393415	0.471989045014	-0.090572369365
0.088500818614	0.593262457727	0.919790776842	0.128248894588	0.024460400627	0.596995771424	-0.405423457335	-0.647656393415	0.471989045014	-0.090572369365
0.088500818614	0.593262457727	0.919790776842	0.128248894588	0.024460400627	0.596995771424	-0.405423457335	-0.647656393415	0.471989045014	-0.090572369365
0.088500818614	0.593262457727	0.919790776842	0.128248894588	0.024460400627	0.596995771424	-0.405423457335	-0.647656393415	0.471989045014	-0.090572369365
0.088500818614	0.593262457727	0.919790776842	0.128248894588	0.024460400627	0.596995771424	-0.405423457335	-0.647656393415	0.471989045014	-0.090572369365
0.088500818614	0.593262457727	0.919790776842	0.128248894588	0.024460400627	0.596995771423	-0.405423457335	-0.647656393415	0.471989045014	-0.090572369365
0.088500818614	0.593262457727	0.919790776842	0.128248894588	0.024460400627	0.596995771423	-0.405423457335	-0.647656393415	0.471989045014	-0.090572369365
0.088500818614	0.593262457727	0.919790776842	0.128248894588	0.024460400627	0.596995771423	-0.405423457335	-0.647656393415	0.471989045014	-0.090572369365
0.088500818614	0.593262457727	0.919790776842	0.128248894588	0.024460400627	0.596995771423	-0.405423457335	-0.647656393415	0.471989045014	-0.090572369365
0.088500818614	0.593262457727	0.919790776842	0.128248894588	0.024460400627	0.596995771423	-0.405423457335	-0.647656393415	0.471989045014	-0.090572369365
0.088500818614	0.593262457727	0.919790776842	0.128248894588	0.024460400627	0.596995771423	-0.405423457335	-0.647656393415	0.471989045014	-0.090572369365
0.088500818614	0.593262457727	0.919790776842	0.128248894588	0.024460400627	0.596995771423	-0.405423457335	-0.647656393415	0.471989045014	-0.090572369365
0.088500818614	0.593262457727	0.919790776842	0.128248894588	0.024460400627	0.596995771423	-0.405423457336	-0.647656393415	0.471989045014	-0.090572369365
0.088500818614	0.593262457727	0.919790776842	0.128248894588	0.024460400627	0.596995771423	-0.405423457336	-0.647656393415	0.471989045014	-0.090572369365
0.088500818614	0.593262457727	0.919790776842	0.128248894588	0.024460400627	0.596995771423	-0.405423457336	-0.647656393415	0.471989045014	-0.090572369365
0.088500818614	0.593262457727	0.919790776842	0.128248894588	0.024460400627	0.596995771423	-0.405423457336	-0.647656393415	0.471989045014	-0.090572369365
0.088500818614	0.593262457727	0.919790776842	0.128248894588	0.024460400627	0.596995771423	-0.405423457336	-0.647656393415	0.471989045014	-0.090572369365
0.088500818614	0.593262457727	0.919790776842	0.128248894588	0.024460400627	0.596995771423	-0.405423457336	-0.647656393415	0.471989045014	-0.090572369365
0.088500818614	0.593262457727	0.919790776842	0.128248894588	0.024460400627	0.596995771423	-0.405423457336	-0.647656393415	0.471989045014	-0.090572369365
0.088500818614	0.593262457727	0.919790776842	0.128248894588	0.024460400627	0.596995771423	-0.405423457336	-0.647656393415	0.471989045014	-0.090572369365
0.088500818614	0.593262457727	0.919790776842	0.128248894588	0.024460400627	0.596995771423	-0.405423457336	-0.647656393415	0.471989045014	-0.090572369365
0.088500818614	0.593262457727	0.919790776842	0.128248894588	0.024460400627	0.596995771423	-0.405423457336	-0.647656393415	0.471989045014	-0.090572369365
0.088500818614	0.593262457727	0.919790776842	0.128248894588	0.024460400627	0.596995771423	-0.405423457336	-0.647656393415	0.471989045014	-0.090572369365
0.088500818614	0.593262457727	0.919790776842	0.128248894588	0.024460400627	0.596995771423	-0.405423457336	-0.647656393415	0.471989045013	-0.090572369365
0.088500818614	0.593262457727	0.919790776842	0.128248894588	0.024460400627	0.596995771423	-0.405423457336	-0.647656393415	0.471989045013	-0.090572369365
0.088500818614	0.593262457727	0.919790776842	0.128248894588	0.024460400627	0.596995771423	-0.405423457336	-0.647656393415	0.471989045013	-0.090572369365
0.088500818614	0.593262457727	0.919790776842	0.128248894588	0.024460400627	0.596995771423	-0.405423457336	-0.647656393415	0.471989045013	-0.090572369365
0.088500818614	0.593262457727	0.919790776842	0.128248894588	0.024460400627	0.596995771423	-0.405423457336	-0.647656393415	0.471989045013	-0.090572369365
0.088500818614	0.593262457727	0.919790776842	0.128248894588	0.024460400627	0.596995771423	-0.405423457336	-0.647656393415	0.471989045013	-0.090572369365
0.088500818614	0.593262457727	0.919790776842	0.128248894588	0.024460400627	0.596995771423	-0.405423457336	-0.647656393415	0.471989045013	-0.090572369365
0.088500818614	0.593262457727	0.919790776842	0.128248894588	0.024460400627	0.596995771423	-0.405423457336	-0.647656393415	0.471989045013	-0.090572369364
0.088500818614	0.593262457727	0.919790776842	0.128248894588	0.024460400627	0.596995771423	-0.405423457336	-0.647656393415	0.471989045013	-0.090572369364
0.088500818614	0.593262457727	0.919790776842	0.128248894588	0.024460400627	0.596995771423	-0.405423457336	-0.647656393415	0.471989045013	-0.090572369364
0.088500818614	0.593262457727	0.919790776842	0.128248894588	0.024460400627	0.596995771423	-0.405423457336	-0.647656393415	0.471989045013	-0.090572369364
0.088500818614	0.593262457727	0.919790776842	0.128248894588	0.024460400627	0.596995771423	-0.405423457336	-0.647656393415	0.471989045013	-0.090572369364
0.088500818614	0.593262457727	0.919790776842	0.128248894588	0.024460400627	0.596995771423	-0.405423457336	-0.647656393415	0.471989045013	-0.090572369364
0.088500818614	0.593262457727	0.919790776842	0.128248894588	0.024460400627	0.596995771423	-0.405423457336	-0.647656393415	0.471989045013	-0.090572369364
0.088500818614	0.593262457727	0.919790776842	0.128248894588	0.024460400627	0.596995771423	-0.405423457336	-0.647656393415	0.471989045013	-0.090572369364
0.088500818614	0.593262457727	0.919790776842	0.128248894588	0.024460400627	0.596995771423	-0.405423457336	-0.647656393415	0.471989045013	-0.090572369364
0.088500818614	0.593262457727	0.919790776842	0.128248894588	0.024460400627	0.596995771423	-0.405423457336	-0.647656393415	0.471989045013	-0.090572369364
0.088500818614	0.593262457727	0.919790776842	0.128248894588	0.024460400627	0.596995771423	-0.405423457336	-0.647656393415	0.471989045013	-0.090572369364
0.088500818614	0.593262457727	0.919790776842	0.128248894588	0.024460400627	0.596995771423	-0.405423457336	-0.647656393415	0.471989045013	-0.090572369364
0.088500818614	0.593262457727	0.919790776842	0.128248894588	0.024460400627	0.596995771423	-0.405423457336	-0.647656393415	0.471989045013	-0.090572369364
0.088500818614	0.593262457727	0.919790776842	0.128248894588	0.024460400627	0.596995771422	-0.405423457336	-0.647656393415	0.471989045013	-0.090572369364
0.088500818614	0.593262457726	0.919790776842	0.128248894588	0.024460400627	0.596995771422	-0.405423457336	-0.647656393415	0.471989045013	-0.090572369364
0.088500818614	0.593262457726	0.919790776842	0.128248894588	0.024460400627	0.596995771422	-0.405423457336	-0.647656393415	0.471989045013	-0.090572369364
0.088500818614	0.593262457726	0.919790776842	0.128248894588	0.024460400627	0.596995771422	-0.405423457336	-0.647656393415	0.471989045013	-0.090572369364
0.088500818614	0.593262457726	0.919790776842	0.128248894588	0.024460400627	0.596995771422	-0.405423457336	-0.647656393415	0.471989045013	-0.090572369364
0.088500818614	0.593262457726	0.919790776842	0.128248894588	0.024460400627	0.596995771422	-0.405423457336	-0.647656393415	0.471989045013	-0.090572369364
0.088500818614	0.593262457726	0.919790776842	0.128248894588	0.024460400627	0.596995771422	-0.405423457336	-0.647656393415	0.471989045013	-0.090572369364
0.088500818614	0.593262457726	0.919790776842	0.128248894588	0.024460400627	0.596995771422	-0.405423457336	-0.647656393415	0.471989045013	-0.090572369364
0.088500818614	0.593262457726	0.919790776842	0.128248894588	0.024460400627	0.596995771422	-0.405423457336	-0.647656393415	0.471989045013	-0.090572369364
0.088500818614	0.593262457726	0.919790776842	0.128248894588	0.024460400627	0.596995771422	-0.405423457336	-0.647656393415	0.471989045013	-0.090572369364
0.088500818614	0.593262457726	0.919790776842	0.128248894588	0.024460400627	0.596995771422	-0.405423457336	-0.647656393415	0.471989045013	-0.090572369364
0.088500818614	0.593262457726	0.919790776842	0.128248894588	0.024460400627	0.596995771422	-0.405423457336	-0.647656393415	0.471989045013	-0.090572369364
0.088500818614	0.593262457726	0.919790776842	0.128248894588	0.024460400627	0.596995771422	-0.405423457337	-0.647656393415	0.471989045013	-0.090572369364
0.088500818614	0.593262457726	0.919790776842	0.128248894588	0.024460400627	0.596995771422	-0.405423457337	-0.647656393415	0.471989045013	-0.090572369364
0.088500818614	0.593262457726	0.919790776842	0.128248894588	0.024460400627	0.596995771422	-0.405423457337	-0.647656393415	0.471989045013	-0.090572369364
0.088500818614	0.593262457726	0.919790776842	0.128248894588	0.024460400627	0.596995771422	-0.405423457337	-0.647656393415	0.471989045013	-0.090572369364
0.088500818614	0.593262457726	0.919790776842	0.128248894588	0.024460400627	0.596995771422	-0.405423457337	-0.647656393415	0.471989045013	-0.090572369364
0.088500818614	0.593262457726	0.919790776842	0.128248894588	0.024460400627	0.596995771422	-0.405423457337	-0.647656393415	0.471989045012	-0.090572369364
0.088500818614	0.593262457726	0.919790776842	0.128248894588	0.024460400627	0.596995771422	-0.405423457337	-0.647656393415	0.471989045012	-0.090572369364
0.088500818614	0.593262457726	0.919790776842	0.128248894588	0.024460400627	0.596995771422	-0.405423457337	-0.647656393415	0.471989045012	-0.090572369364
0.088500818614	0.593262457726	0.919790776842	0.128248894588	0.024460400627	0.596995771422	-0.405423457337	-0.647656393415	0.471989045012	-0.090572369364
0.088500818614	0.593262457726	0.919790776842	0.128248894588	0.024460400627	0.596995771422	-0.405423457337	-0.647656393415	0.471989045012	-0.090572369364
0.088500818614	0.593262457726	0.919790776842	0.128248894588	0.024460400627	0.596995771422	-0.405423457337	-0.647656393415	0.471989045012	-0.090572369364
0.088500818614	0.593262457726	0.919790776842	0.128248894588	0.024460400627	0.596995771422	-0.405423457337	-0.647656393415	0.471989045012	-0.090572369364
0.088500818614	0.593262457726	0.919790776842	0.128248894588	0.024460400627	0.596995771422	-0.405423457337	-0.647656393415	0.471989045012	-0.090572369364
0.088500818614	0.593262457726	0.919790776842	0.128248894588	0.024460400627	0.596995771422	-0.405423457337	-0.647656393415	0.471989045012	-0.090572369364
0.088500818614	0.593262457726	0.919790776842	0.128248894588	0.024460400627	0.596995771422	-0.405423457337	-0.647656393415	0.471989045012	-0.090572369364
0.088500818614	0.593262457726	0.919790776842	0.128248894588	0.024460400627	0.596995771422	-0.405423457337	-0.647656393415	0.471989045012	-0.090572369364
0.088500818614	0.593262457726	0.919790776842	0.128248894588	0.024460400627	0.596995771422	-0.405423457337	-0.647656393415	0.471989045012	-0.090572369364
0.088500818614	0.593262457726	0.919790776842	0.128248894588	0.024460400627	0.596995771422	-0.405423457337	-0.647656393415	0.471989045012	-0.090572369363
0.088500818614	0.593262457726	0.919790776842	0.128248894588	0.024460400627	0.596995771422	-0.405423457337	-0.647656393415	0.471989045012	-0.090572369363
0.088500818614	0.593262457726	0.919790776842	0.128248894588	0.024460400627	0.596995771422	-0.405423457337	-0.647656393415	0.471989045012	-0.090572369363
0.088500818614	0.593262457726	0.919790776842	0.128248894588	0.024460400627	0.596995771422	-0.405423457337	-0.647656393415	0.471989045012	-0.090572369363
0.088500818614	0.593262457726	0.919790776842	0.128248894588	0.024460400627	0.596995771422	-0.405423457337	-0.647656393415	0.471989045012	-0.090572369363
0.088500818614	0.593262457726	0.919790776842	0.128248894588	0.024460400627	0.596995771422	-0.405423457337	-0.647656393415	0.471989045012	-0.090572369363
0.088500818614	0.593262457726	0.919790776842	0.128248894588	0.024460400627	0.596995771422	-0.405423457337	-0.647656393415	0.471989045012	-0.090572369363
0.088500818614	0.593262457726	0.919790776842	0.128248894588	0.024460400627	0.596995771422	-0.405423457337	-0.647656393415	0.471989045012	-0.090572369363
0.088500818614	0.593262457726	0.919790776842	0.128248894588	0.024460400627	0.596995771421	-0.405423457337	-0.647656393415	0.471989045012	-0.090572369363
0.088500818614	0.593262457726	0.919790776842	0.128248894588	0.024460400627	0.596995771421	-0.405423457337	-0.647656393415	0.471989045012	-0.090572369363
0.088500818614	0.593262457726	0.919790776842	0.128248894588	0.024460400627	0.596995771421	-0.405423457337	-0.647656393415	0.471989045012	-0.090572369363
0.088500818614	0.593262457726	0.919790776842	0.128248894588	0.024460400627	0.596995771421	-0.405423457337	-0.647656393415	0.471989045012	-0.090572369363
0.088500818614	0.593262457726	0.919790776842	0.128248894588	0.024460400627	0.596995771421	-0.405423457337	-0.647656393415	0.471989045012	-0.090572369363
0.088500818614	0.593262457726	0.919790776842	0.128248894588	0.024460400627	0.596995771421	-0.405423457337	-0.647656393415	0.471989045012	-0.090572369363
0.088500818614	0.593262457726	0.919790776842	0.128248894588	0.024460400627	0.596995771421	-0.405423457337	-0.647656393415	0.471989045012	-0.090572369363
0.088500818614	0.593262457726	0.919790776842	0.128248894588	0.024460400627	0.596995771421	-0.405423457337	-0.647656393415	0.471989045012	-0.090572369363
0.088500818614	0.593262457726	0.919790776842	0.128248894588	0.024460400627	0.596995771421	-0.405423457337	-0.647656393415	0.471989045012	-0.090572369363
0.088500818614	0.593262457726	0.919790776842	0.128248894588	0.024460400627	0.596995771421	-0.405423457337	-0.647656393415	0.471989045012	-0.090572369363
0.088500818614	0.593262457726	0.919790776842	0.128248894588	0.024460400627	0.596995771421	-0.405423457337	-0.647656393415	0.471989045012	-0.090572369363
0.088500818614	0.593262457726	0.919790776842	0.128248894588	0.024460400627	0.596995771421	-0.405423457337	-0.647656393415	0.471989045012	-0.090572369363
0.088500818614	0.593262457726	0.919790776842	0.128248894588	0.024460400627	0.596995771421	-0.405423457337	-0.647656393415	0.471989045012	-0.090572369363
0.088500818614	0.593262457726	0.919790776842	0.128248894588	0.024460400627	0.596995771421	-0.405423457337	-0.647656393415	0.471989045012	-0.090572369363
0.088500818614	0.593262457726	0.919790776842	0.128248894588	0.024460400627	0.596995771421	-0.405423457337	-0.647656393415	0.471989045012	-0.090572369363
0.088500818614	0.593262457726	0.919790776842	0.128248894588	0.024460400627	0.596995771421	-0.405423457337	-0.647656393415	0.471989045012	-0.090572369363
0.088500818614	0.593262457726	0.919790776842	0.128248894588	0.024460400627	0.596995771421	-0.405423457337	-0.647656393415	0.471989045011	-0.090572369363
0.088500818614	0.593262457726	0.919790776842	0.128248894588	0.024460400627	0.596995771421	-0.405423457337	-0.647656393415	0.471989045011	-0.090572369363
0.088500818614	0.593262457726	0.919790776842	0.128248894588	0.024460400627	0.596995771421	-0.405423457337	-0.647656393415	0.471989045011	-0.090572369363
0.088500818614	0.593262457726	0.919790776842	0.128248894588	0.024460400627	0.596995771421	-0.405423457338	-0.647656393415	0.471989045011	-0.090572369363
0.088500818614	0.593262457726	0.919790776842	0.128248894588	0.024460400627	0.596995771421	-0.405423457338	-0.647656393415	0.471989045011	-0.090572369363
0.088500818614	0.593262457726	0.919790776842	0.128248894588	0.024460400627	0.596995771421	-0.405423457338	-0.647656393415	0.471989045011	-0.090572369363
0.088500818614	0.593262457726	0.919790776842	0.128248894588	0.024460400627	0.596995771421	-0.405423457338	-0.647656393415	0.471989045011	-0.090572369363
0.088500818614	0.593262457726	0.919790776842	0.128248894588	0.024460400627	0.596995771421	-0.405423457338	-0.647656393415	0.471989045011	-0.090572369363
0.088500818614	0.593262457726	0.919790776842	0.128248894588	0.024460400627	0.596995771421	-0.405423457338	-0.647656393415	0.471989045011	-0.090572369363
0.088500818614	0.593262457726	0.919790776842	0.128248894588	0.024460400627	0.596995771421	-0.405423457338	-0.647656393415	0.471989045011	-0.090572369363
0.088500818614	0.593262457726	0.919790776842	0.128248894588	0.024460400627	0.596995771421	-0.405423457338	-0.647656393415	0.471989045011	-0.090572369363
0.088500818614	0.593262457726	0.919790776842	0.128248894588	0.024460400627	0.596995771421	-0.405423457338	-0.647656393415	0.471989045011	-0.090572369363
0.088500818614	0.593262457726	0.919790776842	0.128248894588	0.024460400627	0.596995771421	-0.405423457338	-0.647656393415	0.471989045011	-0.090572369363
0.088500818614	0.593262457726	0.919790776842	0.128248894588	0.024460400627	0.596995771421	-0.405423457338	-0.647656393415	0.471989045011	-0.090572369363
0.088500818614	0.593262457726	0.919790776842	0.128248894588	0.024460400627	0.596995771421	-0.405423457338	-0.647656393415	0.471989045011	-0.090572369363
0.088500818614	0.593262457726	0.919790776842	0.128248894588	0.024460400627	0.596995771421	-0.405423457338	-0.647656393415	0.471989045011	-0.090572369363
0.088500818614	0.593262457726	0.919790776842	0.128248894588	0.024460400627	0.596995771421	-0.405423457338	-0.647656393415	0.471989045011	-0.090572369363
0.088500818614	0.593262457726	0.919790776842	0.128248894588	0.024460400627	0.596995771421	-0.405423457338	-0.647656393415	0.471989045011	-0.090572369363
0.088500818614	0.593262457726	0.919790776842	0.128248894588	0.024460400627	0.596995771421	-0.405423457338	-0.647656393415	0.471989045011	-0.090572369363
0.088500818614	0.593262457726	0.919790776842	0.128248894588	0.024460400627	0.596995771421	-0.405423457338	-0.647656393415	0.471989045011	-0.090572369362
0.088500818614	0.593262457726	0.919790776842	0.128248894588	0.024460400627	0.596995771421	-0.405423457338	-0.647656393415	0.471989045011	-0.090572369362
0.088500818614	0.593262457726	0.919790776842	0.128248894588	0.024460400627	0.596995771421	-0.405423457338	-0.647656393415	0.471989045011	-0.090572369362
0.088500818614	0.593262457726	0.919790776842	0.128248894588	0.024460400627	0.596995771420	-0.405423457338	-0.647656393415	0.471989045011	-0.090572369362
0.088500818614	0.593262457726	0.919790776842	0.128248894588	0.024460400627	0.596995771420	-0.405423457338	-0.647656393415	0.471989045011	-0.090572369362
0.088500818614	0.593262457726	0.919790776842	0.128248894588	0.024460400627	0.596995771420	-0.405423457338	-0.647656393415	0.471989045011	-0.090572369362
0.088500818614	0.593262457726	0.919790776842	0.128248894588	0.024460400627	0.596995771420	-0.405423457338	-0.647656393415	0.471989045011	-0.090572369362
0.088500818614	0.593262457726	0.919790776842	0.128248894588	0.024460400627	0.596995771420	-0.405423457338	-0.647656393415	0.471989045011	-0.090572369362
0.088500818614	0.593262457726	0.919790776842	0.128248894588	0.024460400627	0.596995771420	-0.405423457338	-0.647656393415	0.471989045011	-0.090572369362
0.088500818614	0.593262457726	0.919790776842	0.128248894589	0.024460400627	0.596995771420	-0.405423457338	-0.647656393415	0.471989045011	-0.090572369362
0.088500818614	0.593262457726	0.919790776842	0.128248894589	0.024460400627	0.596995771420	-0.405423457338	-0.647656393415	0.471989045011	-0.090572369362
0.088500818614	0.593262457726	0.919790776842	0.128248894589	0.024460400627	0.596995771420	-0.405423457338	-0.647656393415	0.471989045011	-0.090572369362
0.088500818614	0.593262457726	0.919790776842	0.128248894589	0.024460400627	0.596995771420	-0.405423457338	-0.647656393415	0.471989045011	-0.090572369362
0.088500818614	0.593262457726	0.919790776842	0.128248894589	0.024460400627	0.596995771420	-0.405423457338	-0.647656393415	0.471989045011	-0.090572369362
0.088500818614	0.593262457726	0.919790776842	0.128248894589	0.024460400627	0.596995771420	-0.405423457338	-0.647656393415	0.471989045011	-0.090572369362
0.088500818614	0.593262457726	0.919790776842	0.128248894589	0.024460400628	0.596995771420	-0.405423457338	-0.647656393415	0.471989045011	-0.090572369362
0.088500818614	0.593262457726	0.919790776842	0.128248894589	0.024460400628	0.596995771420	-0.405423457338	-0.647656393415	0.471989045011	-0.090572369362
0.088500818614	0.593262457726	0.919790776842	0.128248894589	0.024460400628	0.596995771420	-0.405423457338	-0.647656393415	0.471989045010	-0.090572369362
0.088500818614	0.593262457726	0.919790776842	0.128248894589	0.024460400628	0.596995771420	-0.405423457338	-0.647656393415	0.471989045010	-0.090572369362
0.088500818614	0.593262457726	0.919790776842	0.128248894589	0.024460400628	0.596995771420	-0.405423457338	-0.647656393415	0.471989045010	-0.090572369362
0.088500818614	0.593262457726	0.919790776842	0.128248894589	0.024460400628	0.596995771420	-0.405423457338	-0.647656393415	0.471989045010	-0.090572369362
0.088500818614	0.593262457726	0.919790776842	0.128248894589	0.024460400628	0.596995771420	-0.405423457338	-0.647656393415	0.471989045010	-0.090572369362
0.088500818614	0.593262457726	0.919790776842	0.128248894589	0.024460400628	0.596995771420	-0.405423457338	-0.647656393415	0.471989045010	-0.090572369362
0.088500818614	0.593262457726	0.919790776842	0.128248894589	0.024460400628	0.596995771420	-0.405423457338	-0.647656393415	0.471989045010	-0.090572369362
0.088500818614	0.593262457726	0.919790776842	0.128248894589	0.024460400628	0.596995771420	-0.405423457338	-0.647656393415	0.471989045010	-0.090572369362
0.088500818614	0.593262457726	0.919790776842	0.128248894589	0.024460400628	0.596995771420	-0.405423457338	-0.647656393415	0.471989045010	-0.090572369362
0.088500818613	0.593262457726	0.919790776842	0.128248894589	0.024460400628	0.596995771420	-0.405423457338	-0.647656393415	0.471989045010	-0.090572369362
0.088500818613	0.593262457726	0.919790776842	0.128248894589	0.024460400628	0.596995771420	-0.405423457338	-0.647656393415	0.471989045010	-0.090572369362
0.088500818613	0.593262457726	0.919790776842	0.128248894589	0.024460400628	0.596995771420	-0.405423457339	-0.647656393415	0.471989045010	-0.090572369362
0.088500818613	0.593262457726	0.919790776842	0.128248894589	0.024460400628	0.596995771420	-0.405423457339	-0.647656393415	0.471989045010	-0.090572369362
0.088500818613	0.593262457726	0.919790776842	0.128248894589	0.024460400628	0.596995771420	-0.405423457339	-0.647656393415	0.471989045010	-0.090572369362
0.088500818613	0.593262457726	0.919790776842	0.128248894589	0.024460400628	0.596995771420	-0.405423457339	-0.647656393415	0.471989045010	-0.090572369362
0.088500818613	0.593262457726	0.919790776842	0.128248894589	0.024460400628	0.596995771420	-0.405423457339	-0.647656393415	0.471989045010	-0.090572369362
0.088500818613	0.593262457726	0.919790776842	0.128248894589	0.024460400628	0.596995771420	-0.405423457339	-0.647656393415	0.471989045010	-0.090572369362
0.088500818613	0.593262457726	0.919790776842	0.128248894589	0.024460400628	0.596995771420	-0.405423457339	-0.647656393415	0.471989045010	-0.090572369362
0.088500818613	0.593262457726	0.919790776842	0.128248894589	0.024460400628	0.596995771420	-0.405423457339	-0.647656393415	0.471989045010	-0.090572369362
0.088500818613	0.593262457726	0.919790776842	0.128248894589	0.024460400628	0.596995771420	-0.405423457339	-0.647656393415	0.471989045010	-0.090572369362
0.088500818613	0.593262457726	0.919790776842	0.128248894589	0.024460400628	0.596995771420	-0.405423457339	-0.647656393415	0.471989045010	-0.090572369362
0.088500818613	0.593262457726	0.919790776842	0.128248894589	0.024460400628	0.596995771420	-0.405423457339	-0.647656393415	0.471989045010	-0.090572369362
0.088500818613	0.593262457726	0.919790776842	0.128248894589	0.024460400628	0.596995771420	-0.405423457339	-0.647656393415	0.471989045010	-0.090572369362
0.088500818613	0.593262457726	0.919790776842	0.128248894589	0.024460400628	0.596995771420	-0.405423457339	-0.647656393415	0.471989045010	-0.090572369362
0.088500818613	0.593262457726	0.919790776842	0.128248894589	0.024460400628	0.596995771419	-0.405423457339	-0.647656393415	0.471989045010	-0.090572369362
0.088500818613	0.593262457726	0.919790776842	0.128248894589	0.024460400628	0.596995771419	-0.405423457339	-0.647656393415	0.471989045010	-0.090572369361
0.088500818613	0.593262457726	0.919790776842	0.128248894589	0.024460400628	0.596995771419	-0.405423457339	-0.647656393415	0.471989045010	-0.090572369361
0.088500818613	0.593262457726	0.919790776842	0.128248894589	0.024460400628	0.596995771419	-0.405423457339	-0.647656393415	0.471989045010	-0.090572369361
0.088500818613	0.593262457726	0.919790776842	0.128248894589	0.024460400628	0.596995771419	-0.405423457339	-0.647656393415	0.471989045010	-0.090572369361
0.088500818613	0.593262457726	0.919790776842	0.128248894589	0.024460400628	0.596995771419	-0.405423457339	-0.647656393415	0.471989045010	-0.090572369361
0.088500818613	0.593262457726	0.919790776842	0.128248894589	0.024460400628	0.596995771419	-0.405423457339	-0.647656393415	0.471989045010	-0.090572369361
0.088500818613	0.593262457726	0.919790776842	0.128248894589	0.024460400628	0.596995771419	-0.405423457339	-0.647656393415	0.471989045010	-0.090572369361
0.088500818613	0.593262457726	0.919790776842	0.128248894589	0.024460400628	0.596995771419	-0.405423457339	-0.647656393415	0.471989045010	-0.090572369361
0.088500818613	0.593262457726	0.919790776842	0.128248894589	0.024460400628	0.596995771419	-0.405423457339	-0.647656393415	0.471989045010	-0.090572369361
0.088500818613	0.593262457726	0.919790776842	0.128248894589	0.024460400628	0.596995771419	-0.405423457339	-0.647656393415	0.471989045010	-0.090572369361
0.088500818613	0.593262457726	0.919790776842	0.128248894589	0.024460400628	0.596995771419	-0.405423457339	-0.647656393415	0.471989045010	-0.090572369361
0.088500818613	0.593262457726	0.919790776842	0.128248894589	0.024460400628	0.596995771419	-0.405423457339	-0.647656393415	0.471989045009	-0.090572369361
0.088500818613	0.593262457726	0.919790776842	0.128248894589	0.024460400628	0.596995771419	-0.405423457339	-0.647656393415	0.471989045009	-0.090572369361
0.088500818613	0.593262457725	0.919790776842	0.128248894589	0.024460400628	0.596995771419	-0.405423457339	-0.647656393415	0.471989045009	-0.090572369361
0.088500818613	0.593262457725	0.919790776842	0.128248894589	0.024460400628	0.596995771419	-0.405423457339	-0.647656393415	0.471989045009	-0.090572369361
0.088500818613	0.593262457725	0.919790776842	0.128248894589	0.024460400628	0.596995771419	-0.405423457339	-0.647656393415	0.471989045009	-0.090572369361
0.088500818613	0.593262457725	0.919790776842	0.128248894589	0.024460400628	0.596995771419	-0.405423457339	-0.647656393415	0.471989045009	-0.090572369361
0.088500818613	0.593262457725	0.919790776842	0.128248894589	0.024460400628	0.596995771419	-0.405423457339	-0.647656393415	0.471989045009	-0.090572369361
0.088500818613	0.593262457725	0.919790776842	0.128248894589	0.024460400628	0.596995771419	-0.405423457339	-0.647656393415	0.471989045009	-0.090572369361
0.088500818613	0.593262457725	0.919790776842	0.128248894589	0.024460400628	0.596995771419	-0.405423457339	-0.647656393415	0.471989045009	-0.090572369361
0.088500818613	0.593262457725	0.919790776842	0.128248894589	0.024460400628	0.596995771419	-0.405423457339	-0.647656393415	0.471989045009	-0.090572369361
0.088500818613	0.593262457725	0.919790776842	0.128248894589	0.024460400628	0.596995771419	-0.405423457339	-0.647656393415	0.471989045009	-0.090572369361
0.088500818613	0.593262457725	0.919790776842	0.128248894589	0.024460400628	0.596995771419	-0.405423457339	-0.647656393415	0.471989045009	-0.090572369361
0.088500818613	0.593262457725	0.919790776842	0.128248894589	0.024460400628	0.596995771419	-0.405423457339	-0.647656393415	0.471989045009	-0.090572369361
0.088500818613	0.593262457725	0.919790776842	0.128248894589	0.024460400628	0.596995771419	-0.405423457339	-0.647656393415	0.471989045009	-0.090572369361
0.088500818613	0.593262457725	0.919790776842	0.128248894589	0.024460400628	0.596995771419	-0.405423457339	-0.647656393415	0.471989045009	-0.090572369361
0.088500818613	0.593262457725	0.919790776842	0.128248894589	0.024460400628	0.596995771419	-0.405423457339	-0.647656393415	0.471989045009	-0.090572369361
0.088500818613	0.593262457725	0.919790776842	0.128248894589	0.024460400628	0.596995771419	-0.405423457339	-0.647656393415	0.471989045009	-0.090572369361
0.088500818613	0.593262457725	0.919790776842	0.128248894589	0.024460400628	0.596995771419	-0.405423457339	-0.647656393415	0.471989045009	-0.090572369361
0.088500818613	0.593262457725	0.919790776842	0.128248894589	0.024460400628	0.596995771419	-0.405423457339	-0.647656393415	0.471989045009	-0.090572369361
0.088500818613	0.593262457725	0.919790776842	0.128248894589	0.024460400628	0.596995771419	-0.405423457340	-0.647656393415	0.471989045009	-0.090572369361
0.088500818613	0.593262457725	0.919790776842	0.128248894589	0.024460400628	0.596995771419	-0.405423457340	-0.647656393415	0.471989045009	-0.090572369361
0.088500818613	0.593262457725	0.919790776842	0.128248894589	0.024460400628	0.596995771419	-0.405423457340	-0.647656393415	0.471989045009	-0.090572369361
0.088500818613	0.593262457725	0.919790776842	0.128248894589	0.024460400628	0.596995771419	-0.405423457340	-0.647656393415	0.471989045009	-0.090572369361
0.088500818613	0.593262457725	0.919790776842	0.128248894589	0.024460400628	0.596995771419	-0.405423457340	-0.647656393415	0.471989045009	-0.090572369361
0.088500818613	0.593262457725	0.919790776842	0.128248894589	0.024460400628	0.596995771419	-0.405423457340	-0.647656393415	0.471989045009	-0.090572369361
0.088500818613	0.593262457725	0.919790776842	0.128248894589	0.024460400628	0.596995771419	-0.405423457340	-0.647656393415	0.471989045009	-0.090572369361
0.088500818613	0.593262457725	0.919790776842	0.128248894589	0.024460400628	0.596995771418	-0.405423457340	-0.647656393415	0.471989045009	-0.090572369361
0.088500818613	0.593262457725	0.919790776842	0.128248894589	0.024460400628	0.596995771418	-0.405423457340	-0.647656393415	0.471989045009	-0.090572369361
0.088500818613	0.593262457725	0.919790776842	0.128248894589	0.024460400628	0.596995771418	-0.405423457340	-0.647656393415	0.471989045009	-0.090572369361
0.088500818613	0.593262457725	0.919790776842	0.128248894589	0.024460400628	0.596995771418	-0.405423457340	-0.647656393415	0.471989045009	-0.090572369361
0.088500818613	0.593262457725	0.919790776842	0.128248894589	0.024460400628	0.596995771418	-0.405423457340	-0.647656393415	0.471989045009	-0.090572369361
0.088500818613	0.593262457725	0.919790776842	0.128248894589	0.024460400628	0.596995771418	-0.405423457340	-0.647656393415	0.471989045009	-0.090572369361
0.088500818613	0.593262457725	0.919790776842	0.128248894589	0.024460400628	0.596995771418	-0.405423457340	-0.647656393415	0.471989045009	-0.090572369360
0.088500818613	0.593262457725	0.919790776842	0.128248894589	0.024460400628	0.596995771418	-0.405423457340	-0.647656393415	0.471989045009	-0.090572369360
0.088500818613	0.593262457725	0.919790776842	0.128248894589	0.024460400628	0.596995771418	-0.405423457340	-0.647656393415	0.471989045009	-0.090572369360
0.088500818613	0.593262457725	0.919790776842	0.128248894589	0.024460400628	0.596995771418	-0.405423457340	-0.647656393415	0.471989045009	-0.090572369360
0.088500818613	0.593262457725	0.919790776842	0.128248894589	0.024460400628	0.596995771418	-0.405423457340	-0.647656393415	0.471989045009	-0.090572369360
0.088500818613	0.593262457725	0.919790776842	0.128248894589	0.024460400628	0.596995771418	-0.405423457340	-0.647656393415	0.471989045008	-0.090572369360
0.088500818613	0.593262457725	0.919790776842	0.128248894589	0.024460400628	0.596995771418	-0.405423457340	-0.647656393415	0.471989045008	-0.090572369360
0.088500818613	0.593262457725	0.919790776842	0.128248894589	0.024460400628	0.596995771418	-0.405423457340	-0.647656393415	0.471989045008	-0.090572369360
0.088500818613	0.593262457725	0.919790776842	0.128248894589	0.024460400628	0.596995771418	-0.405423457340	-0.647656393415	0.471989045008	-0.090572369360
0.088500818613	0.593262457725	0.919790776842	0.128248894589	0.024460400628	0.596995771418	-0.405423457340	-0.647656393415	0.471989045008	-0.090572369360
0.088500818613	0.593262457725	0.919790776842	0.128248894589	0.024460400628	0.596995771418	-0.405423457340	-0.647656393415	0.471989045008	-0.090572369360
0.088500818613	0.593262457725	0.919790776842	0.128248894589	0.024460400628	0.596995771418	-0.405423457340	-0.647656393415	0.471989045008	-0.090572369360
0.088500818613	0.593262457725	0.919790776842	0.128248894589	0.024460400628	0.596995771418	-0.405423457340	-0.647656393415	0.471989045008	-0.090572369360
0.088500818613	0.593262457725	0.919790776842	0.128248894589	0.024460400628	0.596995771418	-0.405423457340	-0.647656393415	0.471989045008	-0.090572369360
0.088500818613	0.593262457725	0.919790776842	0.128248894589	0.024460400628	0.596995771418	-0.405423457340	-0.647656393415	0.471989045008	-0.090572369360
0.088500818613	0.593262457725	0.919790776842	0.128248894589	0.024460400628	0.596995771418	-0.405423457340	-0.647656393415	0.471989045008	-0.090572369360
0.088500818613	0.593262457725	0.919790776842	0.128248894589	0.024460400628	0.596995771418	-0.405423457340	-0.647656393415	0.471989045008	-0.090572369360
0.088500818613	0.593262457725	0.919790776842	0.128248894589	0.024460400628	0.596995771418	-0.405423457340	-0.647656393415	0.471989045008	-0.090572369360
0.088500818613	0.593262457725	0.919790776842	0.128248894589	0.024460400628	0.596995771418	-0.405423457340	-0.647656393415	0.471989045008	-0.090572369360
0.088500818613	0.593262457725	0.919790776842	0.128248894589	0.024460400628	0.596995771418	-0.405423457340	-0.647656393415	0.471989045008	-0.090572369360
0.088500818613	0.593262457725	0.919790776842	0.128248894589	0.024460400628	0.596995771418	-0.405423457340	-0.647656393415	0.471989045008	-0.090572369360
0.088500818613	0.593262457725	0.919790776842	0.128248894589	0.024460400628	0.596995771418	-0.405423457340	-0.647656393415	0.471989045008	-0.090572369360
0.088500818613	0.593262457725	0.919790776842	0.128248894589	0.024460400628	0.596995771418	-0.405423457340	-0.647656393415	0.471989045008	-0.090572369360
0.088500818613	0.593262457725	0.919790776842	0.128248894589	0.024460400628	0.596995771418	-0.405423457340	-0.647656393415	0.471989045008	-0.090572369360
0.088500818613	0.593262457725	0.919790776842	0.128248894589	0.024460400628	0.596995771418	-0.405423457340	-0.647656393415	0.471989045008	-0.090572369360
0.088500818613	0.593262457725	0.919790776842	0.128248894589	0.024460400628	0.596995771418	-0.405423457340	-0.647656393415	0.471989045008	-0.090572369360
0.088500818613	0.593262457725	0.919790776842	0.128248894589	0.024460400628	0.596995771418	-0.405423457340	-0.647656393415	0.471989045008	-0.090572369360
0.088500818613	0.593262457725	0.919790776842	0.128248894589	0.024460400628	0.596995771418	-0.405423457340	-0.647656393415	0.471989045008	-0.090572369360
0.088500818613	0.593262457725	0.919790776842	0.128248894589	0.024460400628	0.596995771418	-0.405423457340	-0.647656393415	0.471989045008	-0.090572369360
0.088500818613	0.593262457725	0.919790776842	0.128248894589	0.024460400628	0.596995771418	-0.405423457340	-0.647656393415	0.471989045008	-0.090572369360
0.088500818613	0.593262457725	0.919790776842	0.128248894589	0.024460400628	0.596995771418	-0.405423457340	-0.647656393415	0.471989045008	-0.090572369360
0.088500818613	0.593262457725	0.919790776842	0.128248894589	0.024460400628	0.596995771418	-0.405423457341	-0.647656393415	0.471989045008	-0.090572369360
0.088500818613	0.593262457725	0.919790776842	0.128248894589	0.024460400628	0.596995771417	-0.405423457341	-0.647656393415	0.471989045008	-0.090572369360
0.088500818613	0.593262457725	0.919790776842	0.128248894589	0.024460400628	0.596995771417	-0.405423457341	-0.647656393415	0.471989045008	-0.090572369360
0.088500818613	0.593262457725	0.919790776842	0.128248894589	0.024460400628	0.596995771417	-0.405423457341	-0.647656393415	0.471989045008	-0.090572369360
0.088500818613	0.593262457725	0.919790776842	0.128248894589	0.024460400628	0.596995771417	-0.405423457341	-0.647656393415	0.471989045008	-0.090572369360
0.088500818613	0.593262457725	0.919790776842	0.128248894589	0.024460400628	0.596995771417	-0.405423457341	-0.647656393415	0.471989045008	-0.090572369360
0.088500818613	0.593262457725	0.919790776842	0.128248894589	0.024460400628	0.596995771417	-0.405423457341	-0.647656393415	0.471989045008	-0.090572369360
0.088500818613	0.593262457725	0.919790776842	0.128248894589	0.024460400628	0.596995771417	-0.405423457341	-0.647656393415	0.471989045008	-0.090572369360
0.088500818613	0.593262457725	0.919790776842	0.128248894589	0.024460400628	0.596995771417	-0.405423457341	-0.647656393415	0.471989045008	-0.090572369360
0.088500818613	0.593262457725	0.919790776842	0.128248894589	0.024460400628	0.596995771417	-0.405423457341	-0.647656393415	0.471989045008	-0.090572369360
0.088500818613	0.593262457725	0.919790776842	0.128248894589	0.024460400628	0.596995771417	-0.405423457341	-0.647656393415	0.471989045007	-0.090572369360
0.088500818613	0.593262457725	0.919790776842	0.128248894589	0.024460400628	0.596995771417	-0.405423457341	-0.647656393415	0.471989045007	-0.090572369359
0.088500818613	0.593262457725	0.919790776842	0.128248894589	0.024460400628	0.596995771417	-0.405423457341	-0.647656393415	0.471989045007	-0.090572369359
0.088500818613	0.593262457725	0.919790776842	0.128248894589	0.024460400628	0.596995771417	-0.405423457341	-0.647656393415	0.471989045007	-0.090572369359
0.088500818613	0.593262457725	0.919790776842	0.128248894589	0.024460400628	0.596995771417	-0.405423457341	-0.647656393415	0.471989045007	-0.090572369359
0.088500818613	0.593262457725	0.919790776842	0.128248894589	0.024460400628	0.596995771417	-0.405423457341	-0.647656393415	0.471989045007	-0.090572369359
0.088500818613	0.593262457725	0.919790776842	0.128248894589	0.024460400628	0.596995771417	-0.405423457341	-0.647656393415	0.471989045007	-0.090572369359
0.088500818613	0.593262457725	0.919790776842	0.128248894589	0.024460400628	0.596995771417	-0.405423457341	-0.647656393415	0.471989045007	-0.090572369359
0.088500818613	0.593262457725	0.919790776842	0.128248894589	0.024460400628	0.596995771417	-0.405423457341	-0.647656393415	0.471989045007	-0.090572369359
0.088500818613	0.593262457725	0.919790776842	0.128248894589	0.024460400628	0.596995771417	-0.405423457341	-0.647656393415	0.471989045007	-0.090572369359
0.088500818613	0.593262457725	0.919790776842	0.128248894589	0.024460400628	0.596995771417	-0.405423457341	-0.647656393415	0.471989045007	-0.090572369359
0.088500818613	0.593262457725	0.919790776842	0.128248894589	0.024460400628	0.596995771417	-0.405423457341	-0.647656393415	0.471989045007	-0.090572369359
0.088500818613	0.593262457725	0.919790776842	0.128248894589	0.024460400628	0.596995771417	-0.405423457341	-0.647656393415	0.471989045007	-0.090572369359
0.088500818613	0.593262457725	0.919790776842	0.128248894589	0.024460400628	0.596995771417	-0.405423457341	-0.647656393415	0.471989045007	-0.090572369359
0.088500818613	0.593262457725	0.919790776842	0.128248894589	0.024460400628	0.596995771417	-0.405423457341	-0.647656393415	0.471989045007	-0.090572369359
0.088500818613	0.593262457725	0.919790776842	0.128248894589	0.024460400628	0.596995771417	-0.405423457341	-0.647656393415	0.471989045007	-0.090572369359
0.088500818613	0.593262457725	0.919790776842	0.128248894589	0.024460400628	0.596995771417	-0.405423457341	-0.647656393415	0.471989045007	-0.090572369359
0.088500818613	0.593262457725	0.919790776842	0.128248894589	0.024460400628	0.596995771417	-0.405423457341	-0.647656393415	0.471989045007	-0.090572369359
0.088500818613	0.593262457725	0.919790776842	0.128248894589	0.024460400628	0.596995771417	-0.405423457341	-0.647656393415	0.471989045007	-0.090572369359
0.088500818613	0.593262457725	0.919790776842	0.128248894589	0.024460400628	0.596995771417	-0.405423457341	-0.647656393415	0.471989045007	-0.090572369359
0.088500818613	0.593262457725	0.919790776842	0.128248894589	0.024460400628	0.596995771417	-0.405423457341	-0.647656393415	0.471989045007	-0.090572369359
0.088500818613	0.593262457725	0.919790776842	0.128248894589	0.024460400628	0.596995771417	-0.405423457341	-0.647656393415	0.471989045007	-0.090572369359
0.088500818613	0.593262457725	0.919790776842	0.128248894589	0.024460400628	0.596995771417	-0.405423457341	-0.647656393415	0.471989045007	-0.090572369359
0.088500818613	0.593262457725	0.919790776842	0.128248894589	0.024460400628	0.596995771417	-0.405423457341	-0.647656393415	0.471989045007	-0.090572369359
0.088500818613	0.593262457725	0.919790776842	0.128248894589	0.024460400628	0.596995771417	-0.405423457341	-0.647656393415	0.471989045007	-0.090572369359
0.088500818613	0.593262457725	0.919790776842	0.128248894589	0.024460400628	0.596995771417	-0.405423457341	-0.647656393415	0.471989045007	-0.090572369359
0.088500818613	0.593262457725	0.919790776842	0.128248894589	0.024460400628	0.596995771417	-0.405423457341	-0.647656393415	0.471989045007	-0.090572369359
0.088500818613	0.593262457725	0.919790776842	0.128248894589	0.024460400628	0.596995771417	-0.405423457341	-0.647656393415	0.471989045007	-0.090572369359
0.088500818613	0.593262457725	0.919790776842	0.128248894589	0.024460400628	0.596995771417	-0.405423457341	-0.647656393415	0.471989045007	-0.090572369359
0.088500818613	0.593262457725	0.919790776842	0.128248894589	0.024460400628	0.596995771416	-0.405423457341	-0.647656393415	0.471989045007	-0.090572369359
0.088500818613	0.593262457725	0.919790776842	0.128248894589	0.024460400628	0.596995771416	-0.405423457341	-0.647656393415	0.471989045007	-0.090572369359
0.088500818613	0.593262457725	0.919790776842	0.128248894589	0.024460400628	0.596995771416	-0.405423457341	-0.647656393415	0.471989045007	-0.090572369359
0.088500818613	0.593262457725	0.919790776842	0.128248894589	0.024460400628	0.596995771416	-0.405423457341	-0.647656393415	0.471989045007	-0.090572369359
0.088500818613	0.593262457725	0.919790776842	0.128248894589	0.024460400628	0.596995771416	-0.405423457342	-0.647656393415	0.471989045007	-0.090572369359
0.088500818613	0.593262457725	0.919790776842	0.128248894589	0.024460400629	0.596995771416	-0.405423457342	-0.647656393415	0.471989045007	-0.090572369359
0.088500818613	0.593262457725	0.919790776842	0.128248894589	0.024460400629	0.596995771416	-0.405423457342	-0.647656393415	0.471989045007	-0.090572369359
0.088500818613	0.593262457725	0.919790776842	0.128248894589	0.024460400629	0.596995771416	-0.405423457342	-0.647656393415	0.471989045006	-0.090572369359
0.088500818613	0.593262457725	0.919790776842	0.128248894589	0.024460400629	0.596995771416	-0.405423457342	-0.647656393415	0.471989045006	-0.090572369359
0.088500818613	0.593262457725	0.919790776842	0.128248894589	0.024460400629	0.596995771416	-0.405423457342	-0.647656393415	0.471989045006	-0.090572369359
0.088500818613	0.593262457725	0.919790776842	0.128248894589	0.024460400629	0.596995771416	-0.405423457342	-0.647656393415	0.471989045006	-0.090572369359
0.088500818613	0.593262457725	0.919790776842	0.128248894589	0.024460400629	0.596995771416	-0.405423457342	-0.647656393415	0.471989045006	-0.090572369359
0.088500818613	0.593262457725	0.919790776842	0.128248894589	0.024460400629	0.596995771416	-0.405423457342	-0.647656393415	0.471989045006	-0.090572369359
0.088500818613	0.593262457725	0.919790776842	0.128248894589	0.024460400629	0.596995771416	-0.405423457342	-0.647656393415	0.471989045006	-0.090572369359
0.088500818613	0.593262457725	0.919790776842	0.128248894589	0.024460400629	0.596995771416	-0.405423457342	-0.647656393415	0.471989045006	-0.090572369358
0.088500818613	0.593262457725	0.919790776842	0.128248894589	0.024460400629	0.596995771416	-0.405423457342	-0.647656393415	0.471989045006	-0.090572369358
0.088500818613	0.593262457725	0.919790776842	0.128248894589	0.024460400629	0.596995771416	-0.405423457342	-0.647656393415	0.471989045006	-0.090572369358
0.088500818613	0.593262457725	0.919790776842	0.128248894589	0.024460400629	0.596995771416	-0.405423457342	-0.647656393415	0.471989045006	-0.090572369358
0.088500818613	0.593262457725	0.919790776842	0.128248894589	0.024460400629	0.596995771416	-0.405423457342	-0.647656393415	0.471989045006	-0.090572369358
0.088500818613	0.593262457725	0.919790776842	0.128248894589	0.024460400629	0.596995771416	-0.405423457342	-0.647656393415	0.471989045006	-0.090572369358
0.088826985085	0.593677690852	0.919766792269	0.128118465349	0.024100677324	0.598378151381	-0.404228082735	-0.647738224991	0.473432882783	-0.091804504077
0.089153151557	0.594092780367	0.919742691723	0.127987318696	0.023739841768	0.599761624090	-0.403029979513	-0.647819043194	0.474876102140	-0.093037384056
0.089479318029	0.594507733892	0.919718495739	0.127855429628	0.023378018629	0.601145993369	-0.401829869838	-0.647898581357	0.476318219807	-0.094270698592
0.089805484501	0.594922558452	0.919694224659	0.127722775031	0.023015326703	0.602531063348	-0.400628411314	-0.647976584021	0.477758770968	-0.095504149445
0.090131650973	0.595337260491	0.919669898626	0.127589333635	0.022651879061	0.603916639121	-0.399426203238	-0.648052806660	0.479197308749	-0.096737450427
0.090457817445	0.595751845889	0.919645537568	0.127455085969	0.022287783197	0.605302527314	-0.398223792198	-0.648127015396	0.480633403721	-0.097970327000
0.090783983917	0.596166319973	0.919621161187	0.127320014326	0.021923141173	0.606688536574	-0.397021677094	-0.648198986727	0.482066643405	-0.099202515885
0.091110150389	0.596580687534	0.919596788952	0.127184102722	0.021558049754	0.608074477988	-0.395820313641	-0.648268507265	0.483496631796	-0.100433764687
0.091436316861	0.596994952841	0.919572440083	0.127047336867	0.021192600545	0.609460165438	-0.394620118417	-0.648335373479	0.484922988896	-0.101663831528
0.091762483333	0.597409119649	0.919548133544	0.126909704132	0.020826880116	0.610845415912	-0.393421472503	-0.648399391451	0.486345350256	-0.102892484691
0.092088649805	0.597823191218	0.919523888033	0.126771193528	0.020460970114	0.612230049764	-0.392224724767	-0.648460376645	0.487763366543	-0.104119502277
0.092414816277	0.598237170316	0.919499721967	0.126631795692	0.020094947371	0.613613890944	-0.391030194824	-0.648518153690	0.489176703111	-0.105344671877
0.092740982749	0.598651059231	0.919475653473	0.126491502874	0.019728883992	0.614996767193	-0.389838175711	-0.648572556184	0.490585039597	-0.106567790250
0.093067149221	0.599064859778	0.919451700376	0.126350308944	0.019362847424	0.616378510223	-0.388648936322	-0.648623426517	0.491988069538	-0.107788663015
0.093393315693	0.599478573296	0.919427880181	0.126208209405	0.018996900504	0.617758955883	-0.387462723607	-0.648670615729	0.493385500002	-0.109007104360
0.093719482165	0.599892200654	0.919404210056	0.126065201429	0.018631101476	0.619137944312	-0.386279764593	-0.648713983394	0.494777051258	-0.110222936758
0.094045648637	0.600305742239	0.919380706811	0.125921283917	0.018265503967	0.620515320110	-0.385100268235	-0.648753397558	0.496162456475	-0.111435990704
0.094371815109	0.600719197948	0.919357386874	0.125776457585	0.017900156911	0.621890932513	-0.383924427132	-0.648788734738	0.497541461456	-0.112646104462
0.094697981581	0.601132567159	0.919334266253	0.125630725103	0.017535104396	0.623264635618	-0.382752419142	-0.648819879998	0.498913824441	-0.113853123834
0.095024148053	0.601545848701	0.919311360494	0.125484091283	0.017170385424	0.624636288644	-0.381584408912	-0.648846727139	0.500279315960	-0.115056901955
0.095350314525	0.601959040797	0.919288684625	0.125336563352	0.016806033538	0.626005756290	-0.380420549379	-0.648869179027	0.501637718790	-0.116257299103
0.095676480997	0.602372140997	0.919266253083	0.125188151310	0.016442076304	0.627372909172	-0.379260983233	-0.648887148083	0.502988827998	-0.117454182550
0.096002647469	0.602785146090	0.919244079630	0.125038868352	0.016078534686	0.628737624326	-0.378105844345	-0.648900556899	0.504332451063	-0.118647426420
0.096328813941	0.603198052029	0.919222177284	0.124888731242	0.015715422526	0.630099785608	-0.376955258953	-0.648909338740	0.505668407930	-0.119836911552
0.096654980413	0.603610853937	0.919200558308	0.124737760303	0.015352746620	0.631459283577	-0.375809346230	-0.648913437389	0.506996530693	-0.121022525257
0.096981146885	0.604023546271	0.919179234345	0.124585978688	0.014990508012	0.632816014424	-0.374668217795	-0.648912805673	0.508316662503	-0.122204160926
0.097307313357	0.604436123099	0.919158216633	0.124433411103	0.014628704148	0.634169878219	-0.373531976548	-0.648907403029	0.509628655957	-0.123381717508
0.097633479829	0.604848578262	0.919137516134	0.124280083085	0.014267330126	0.635520777949	-0.372400716402	-0.648897194074	0.510932372069	-0.124555099139
0.097959646301	0.605260905407	0.919117143554	0.124126020843	0.013906378988	0.636868619318	-0.371274522816	-0.648882148195	0.512227679851	-0.125724214920
0.098285812773	0.605673098017	0.919097109353	0.123971251174	0.013545841909	0.638213310650	-0.370153473373	-0.648862239280	0.513514455974	-0.126888978714
0.098611979245	0.606085149428	0.919077423754	0.123815801372	0.013185708379	0.639554762778	-0.369037638302	-0.648837445441	0.514792584434	-0.128049308950
0.098938145717	0.606497052851	0.919058096754	0.123659699146	0.012825966372	0.640892888937	-0.367927080968	-0.648807748753	0.516061956236	-0.129205128441
0.099264312189	0.606908801397	0.919039138134	0.123502972542	0.012466602517	0.642227604667	-0.366821858312	-0.648773135001	0.517322469084	-0.130356364198
0.099590478661	0.607320388094	0.919020557465	0.123345649861	0.012107602253	0.643558827712	-0.365722021271	-0.648733593440	0.518574027084	-0.131502947263
0.099916645134	0.607731805904	0.919002364120	0.123187759593	0.011748949979	0.644886477925	-0.364627615152	-0.648689116567	0.519816540464	-0.132644812536
0.100242811606	0.608143047747	0.918984567281	0.123029330347	0.011390629191	0.646210477181	-0.363538679993	-0.648639699899	0.521049925297	-0.133781898623
0.100568978078	0.608554106508	0.918967175942	0.122870390790	0.011032622612	0.647530749296	-0.362455250895	-0.648585341769	0.522274103247	-0.134914147677
0.100895144550	0.608964975062	0.918950198921	0.122710969590	0.010674912315	0.648847219942	-0.361377358326	-0.648526043135	0.523489001317	-0.136041505255
0.101221311022	0.609375646281	0.918933644862	0.122551095362	0.010317479830	0.650159816582	-0.360305028412	-0.648461807391	0.524694551612	-0.137163920176
0.101547477494	0.609786113050	0.918917522244	0.122390796621	0.009960306245	0.651468468401	-0.359238283208	-0.648392640203	0.525890691118	-0.138281344387
0.101873643966	0.610196368279	0.918901839380	0.122230101742	0.009603372299	0.652773106243	-0.358177140952	-0.648318549347	0.527077361482	-0.139393732835
0.102199810438	0.610606404912	0.918886604426	0.122069038918	0.009246658468	0.654073662557	-0.357121616297	-0.648239544558	0.528254508812	-0.140501043341
0.102525976910	0.611016215940	0.918871825383	0.121907636128	0.008890145037	0.655370071343	-0.356071720540	-0.648155637395	0.529422083479	-0.141603236484
0.102852143382	0.611425794405	0.918857510100	0.121745921105	0.008533812171	0.656662268110	-0.355027461825	-0.648066841110	0.530580039935	-0.142700275489
0.103178309854	0.611835133411	0.918843666274	0.121583921311	0.008177639973	0.657950189827	-0.353988845342	-0.647973170526	0.531728336535	-0.143792126113
0.103504476326	0.612244226132	0.918830301457	0.121421663912	0.007821608543	0.659233774890	-0.352955873508	-0.647874641930	0.532866935371	-0.144878756548
0.103830642798	0.612653065816	0.918817423054	0.121259175760	0.007465698024	0.660512963081	-0.351928546139	-0.647771272963	0.533995802110	-0.145960137317
0.104156809270	0.613061645790	0.918805038326	0.121096483374	0.007109888646	0.661787695541	-0.350906860611	-0.647663082528	0.535114905843	-0.147036241179
0.104482975742	0.613469959468	0.918793154391	0.120933612924	0.006754160763	0.663057914736	-0.349890812007	-0.647550090698	0.536224218938	-0.148107043040
0.104809142214	0.613878000354	0.918781778224	0.120770590222	0.006398494893	0.664323564430	-0.348880393262	-0.647432318632	0.537323716908	-0.149172519862
0.105135308686	0.614285762042	0.918770916661	0.120607440707	0.006042871739	0.665584589663	-0.347875595292	-0.647309788495	0.538413378268	-0.150232650583
0.105461475158	0.614693238228	0.918760576396	0.120444189438	0.005687272226	0.666840936724	-0.346876407114	-0.647182523388	0.539493184421	-0.151287416030
0.105787641630	0.615100422704	0.918750763983	0.120280861090	0.005331677515	0.668092553133	-0.345882815962	-0.647050547276	0.540563119525	-0.152336798850
0.106113808102	0.615507309365	0.918741485836	0.120117479940	0.004976069030	0.669339387618	-0.344894807396	-0.646913884927	0.541623170390	-0.153380783430
0.106439974574	0.615913892210	0.918732748229	0.119954069872	0.004620428472	0.670581390096	-0.343912365395	-0.646772561851	0.542673326358	-0.154419355825
0.106766141046	0.616320165348	0.918724557300	0.119790654366	0.004264737836	0.671818511657	-0.342935472455	-0.646626604242	0.543713579203	-0.155452503697
0.107092307518	0.616726122990	0.918716919044	0.119627256500	0.003908979426	0.673050704546	-0.341964109670	-0.646476038928	0.544743923028	-0.156480216241
0.107418473990	0.617131759461	0.918709839320	0.119463898945	0.003553135865	0.674277922148	-0.340998256817	-0.646320893318	0.545764354168	-0.157502484126
0.107744640462	0.617537069195	0.918703323847	0.119300603968	0.003197190105	0.675500118973	-0.340037892426	-0.646161195360	0.546774871102	-0.158519299438
0.108070806934	0.617942046735	0.918697378207	0.119137393430	0.002841125435	0.676717250638	-0.339082993850	-0.645996973493	0.547775474356	-0.159530655615
0.108396973406	0.618346686740	0.918692007842	0.118974288783	0.002484925489	0.677929273859	-0.338133537333	-0.645828256606	0.548766166427	-0.160536547398
0.108723139878	0.618750983978	0.918687218057	0.118811311077	0.002128574254	0.679136146430	-0.337189498063	-0.645655074003	0.549746951695	-0.161536970774
0.109049306350	0.619154933332	0.918683014017	0.118648480958	0.001772056071	0.680337827219	-0.336250850233	-0.645477455361	0.550717836348	-0.162531922928
0.109375472822	0.619558529796	0.918679400751	0.118485818669	0.001415355642	0.681534276148	-0.335317567092	-0.645295430700	0.551678828309	-0.163521402189
0.109701639294	0.619961768479	0.918676383151	0.118323344054	0.001058458031	0.682725454183	-0.334389620989	-0.645109030345	0.552629937160	-0.164505407991
0.110027805766	0.620364644602	0.918673965968	0.118161076561	0.000701348668	0.683911323323	-0.333466983425	-0.644918284903	0.553571174077	-0.165483940820
0.110353972238	0.620767153500	0.918672153818	0.117999035240	0.000344013349	0.685091846589	-0.332549625087	-0.644723225225	0.554502551762	-0.166457002175
0.110680138710	0.621169290620	0.918670951181	0.117837238754	-0.000013561761	0.686266988010	-0.331637515891	-0.644523882387	0.555424084383	-0.167424594526
0.111006305182	0.621571051522	0.918670362398	0.117675705374	-0.000371390129	0.687436712616	-0.330730625017	-0.644320287657	0.556335787511	-0.168386721275
0.111332471654	0.621972431878	0.918670391673	0.117514452988	-0.000729484856	0.688600986420	-0.329828920945	-0.644112472476	0.557237678062	-0.169343386717
0.111658638126	0.622373427470	0.918671043077	0.117353499101	-0.001087858672	0.689759776418	-0.328932371481	-0.643900468432	0.558129774243	-0.170294596002
0.111984804599	0.622774034193	0.918672320542	0.117192860841	-0.001446523944	0.690913050568	-0.328040943792	-0.643684307241	0.559012095499	-0.171240355105
0.112310971071	0.623174248053	0.918674227866	0.117032554962	-0.001805492672	0.692060777787	-0.327154604431	-0.643464020721	0.559884662460	-0.172180670788
0.112637137543	0.623574065164	0.918676768711	0.116872597847	-0.002164776492	0.693202927937	-0.326273319362	-0.643239640782	0.560747496896	-0.173115550567
0.112963304015	0.623973481749	0.918679946607	0.116713005513	-0.002524386683	0.694339471818	-0.325397053986	-0.643011199398	0.561600621667	-0.174045002689
0.113289470487	0.624372494142	0.918683764947	0.116553793615	-0.002884334160	0.695470381157	-0.324525773160	-0.642778728597	0.562444060679	-0.174969036093
0.113615636959	0.624771098781	0.918688226991	0.116394977451	-0.003244629485	0.696595628595	-0.323659441223	-0.642542260443	0.563277838843	-0.175887660388
0.113941803431	0.625169292214	0.918693335866	0.116236571962	-0.003605282867	0.697715187686	-0.322798022012	-0.642301827020	0.564101982034	-0.176800885825
0.114267969903	0.625567071093	0.918699094568	0.116078591742	-0.003966304164	0.698829032879	-0.321941478883	-0.642057460418	0.564916517048	-0.177708723269
0.114594136375	0.625964432174	0.918705505958	0.115921051039	-0.004327702888	0.699937139513	-0.321089774727	-0.641809192723	0.565721471570	-0.178611184177
0.114920302847	0.626361372319	0.918712572769	0.115763963759	-0.004689488206	0.701039483809	-0.320242871986	-0.641557056000	0.566516874136	-0.179508280575
0.115246469319	0.626757888492	0.918720297600	0.115607343473	-0.005051668947	0.702136042859	-0.319400732673	-0.641301082285	0.567302754097	-0.180400025030
0.115572635791	0.627153977759	0.918728682923	0.115451203417	-0.005414253605	0.703226794618	-0.318563318381	-0.641041303573	0.568079141590	-0.181286430637
0.115898802263	0.627549637288	0.918737731077	0.115295556501	-0.005777250338	0.704311717893	-0.317730590302	-0.640777751807	0.568846067502	-0.182167510990
0.116224968735	0.627944864345	0.918747444275	0.115140415310	-0.006140666981	0.705390792341	-0.316902509236	-0.640510458873	0.569603563446	-0.183043280169
0.116551135207	0.628339656296	0.918757824600	0.114985792111	-0.006504511041	0.706463998453	-0.316079035609	-0.640239456584	0.570351661727	-0.183913752716
0.116877301679	0.628734010605	0.918768874009	0.114831698855	-0.006868789708	0.707531317551	-0.315260129481	-0.639964776680	0.571090395321	-0.184778943621
0.117203468151	0.629127924833	0.918780594331	0.114678147183	-0.007233509856	0.708592731775	-0.314445750557	-0.639686450815	0.571819797841	-0.185638868303
0.117529634623	0.629521396634	0.918792987269	0.114525148429	-0.007598678047	0.709648224081	-0.313635858203	-0.639404510552	0.572539903520	-0.186493542594
0.117855801095	0.629914423760	0.918806054402	0.114372713625	-0.007964300536	0.710697778228	-0.312830411451	-0.639118987360	0.573250747183	-0.187342982722
0.118181967567	0.630307004054	0.918819797182	0.114220853507	-0.008330383278	0.711741378771	-0.312029369013	-0.638829912602	0.573952364226	-0.188187205299
0.118508134039	0.630699135452	0.918834216941	0.114069578515	-0.008696931928	0.712779011054	-0.311232689288	-0.638537317533	0.574644790596	-0.189026227305
0.118834300511	0.631090815981	0.918849314883	0.113918898804	-0.009063951848	0.713810661204	-0.310440330375	-0.638241233299	0.575328062766	-0.189860066075
0.119160466983	0.631482043758	0.918865092094	0.113768824242	-0.009431448113	0.714836316119	-0.309652250077	-0.637941690926	0.576002217721	-0.190688739283
0.119486633455	0.631872816988	0.918881549536	0.113619364415	-0.009799425511	0.715855963464	-0.308868405915	-0.637638721321	0.576667292936	-0.191512264937
0.119812799927	0.632263133964	0.918898688051	0.113470528635	-0.010167888552	0.716869591661	-0.308088755132	-0.637332355266	0.577323326362	-0.192330661359
0.120138966399	0.632652993066	0.918916508362	0.113322325943	-0.010536841471	0.717877189883	-0.307313254705	-0.637022623417	0.577970356405	-0.193143947180
0.120465132871	0.633042392758	0.918935011072	0.113174765110	-0.010906288233	0.718878748047	-0.306541861349	-0.636709556300	0.578608421912	-0.193952141325
0.120791299343	0.633431331590	0.918954196665	0.113027854643	-0.011276232534	0.719874256806	-0.305774531528	-0.636393184310	0.579237562157	-0.194755263008
0.121117465815	0.633819808192	0.918974065508	0.112881602792	-0.011646677811	0.720863707540	-0.305011221460	-0.636073537707	0.579857816828	-0.195553331717
0.121443632287	0.634207820872	0.918994617837	0.112736019230	-0.012017630097	0.721847091986	-0.304251883893	-0.635750648923	0.580469226259	-0.196346366752
0.121769798759	0.634595369218	0.919015853807	0.112591108379	-0.012389086855	0.722824404514	-0.303496485271	-0.635424543473	0.581071830563	-0.197134389090
0.122095965231	0.634982451677	0.919037773399	0.112446879439	-0.012761054015	0.723795640122	-0.302744987729	-0.635095253585	0.581665670874	-0.197917418531
0.122422131703	0.635369067153	0.919060376478	0.112303339742	-0.013133534774	0.724760796099	-0.301997362710	-0.634762809226	0.582250788622	-0.198695475634
0.122748298175	0.635755214612	0.919083662782	0.112160496414	-0.013506532383	0.725719871510	-0.301253587081	-0.634427240321	0.582827225672	-0.199468581213
0.123074464647	0.636140893076	0.919107631920	0.112018356377	-0.013880050149	0.726672867110	-0.300513642714	-0.634088576753	0.583395024309	-0.200236756325
0.123400631119	0.636526101625	0.919132283376	0.111876926356	-0.014254091434	0.727619785269	-0.299777516090	-0.633746848361	0.583954227230	-0.201000022270
0.123726797591	0.636910839397	0.919157616508	0.111736212880	-0.014628659651	0.728560629900	-0.299045197945	-0.633402084941	0.584504877532	-0.201758400578
0.124052964064	0.637295105584	0.919183630552	0.111596222290	-0.015003758265	0.729495406388	-0.298316682929	-0.633054316242	0.585047018700	-0.202511913004
0.124379130536	0.637678899434	0.919210324621	0.111456960737	-0.015379390798	0.730424121529	-0.297591969305	-0.632703571968	0.585580694598	-0.203260581524
0.124705297008	0.638062220250	0.919237697703	0.111318434194	-0.015755560819	0.731346783470	-0.296871058658	-0.632349881778	0.586105949459	-0.204004428325
0.125031463480	0.638445067386	0.919265748671	0.111180648451	-0.016132271951	0.732263401651	-0.296153955638	-0.631993275285	0.586622827879	-0.204743475805
0.125357629952	0.638827440250	0.919294476274	0.111043609127	-0.016509527870	0.733173986753	-0.295440667710	-0.631633782060	0.587131374806	-0.205477746563
0.125683796424	0.639209338299	0.919323879144	0.110907321667	-0.016887332304	0.734078550651	-0.294731204934	-0.631271431627	0.587631635538	-0.206207263399
0.126009962896	0.639590761045	0.919353955796	0.110771791351	-0.017265689030	0.734977106363	-0.294025579751	-0.630906253471	0.588123655708	-0.206932049305
0.126336129368	0.639971708044	0.919384704627	0.110637023295	-0.017644601882	0.735869668010	-0.293323806796	-0.630538277032	0.588607481284	-0.207652127463
0.126662295840	0.640352178905	0.919416123920	0.110503022454	-0.018024074743	0.736756250772	-0.292625902715	-0.630167531712	0.589083158565	-0.208367521244
0.126988462312	0.640732173281	0.919448211842	0.110369793629	-0.018404111551	0.737636870850	-0.291931886000	-0.629794046877	0.589550734166	-0.209078254197
0.127314628784	0.641111690876	0.919480966447	0.110237341465	-0.018784716294	0.738511545427	-0.291241776838	-0.629417851851	0.590010255025	-0.209784350056
0.127640795256	0.641490731436	0.919514385675	0.110105670460	-0.019165893015	0.739380292637	-0.290555596964	-0.629038975928	0.590461768389	-0.210485832727
0.127966961728	0.641869294754	0.919548467357	0.109974784967	-0.019547645813	0.740243131528	-0.289873369537	-0.628657448368	0.590905321816	-0.211182726290
0.128293128200	0.642247380667	0.919583209208	0.109844689194	-0.019929978836	0.741100082031	-0.289195119009	-0.628273298398	0.591340963167	-0.211875054999
0.128619294672	0.642624989054	0.919618608837	0.109715387210	-0.020312896290	0.741951164933	-0.288520871019	-0.627886555220	0.591768740606	-0.212562843273
0.128945461144	0.643002119838	0.919654663742	0.109586882950	-0.020696402433	0.742796401844	-0.287850652284	-0.627497248008	0.592188702595	-0.213246115698
0.129271627616	0.643378772982	0.919691371312	0.109459180213	-0.021080501579	0.743635815175	-0.287184490503	-0.627105405911	0.592600897893	-0.213924897026
0.129597794088	0.643754948491	0.919728728829	0.109332282672	-0.021465198098	0.744469428109	-0.286522414266	-0.626711058060	0.593005375548	-0.214599212170
0.129923960560	0.644130646408	0.919766733469	0.109206193868	-0.021850496413	0.745297264577	-0.285864452969	-0.626314233565	0.593402184905	-0.215269086204
0.130250127032	0.644505866816	0.919805382299	0.109080917224	-0.022236401005	0.746119349234	-0.285210636737	-0.625914961519	0.593791375594	-0.215934544362
0.130576293504	0.644880609837	0.919844672283	0.108956456037	-0.022622916408	0.746935707438	-0.284560996354	-0.625513271003	0.594172997534	-0.216595612036
0.130902459976	0.645254875629	0.919884600281	0.108832813488	-0.023010047216	0.747746365230	-0.283915563189	-0.625109191088	0.594547100930	-0.217252314775
0.131228626448	0.645628664385	0.919925163048	0.108709992643	-0.023397798076	0.748551349309	-0.283274369139	-0.624702750834	0.594913736273	-0.217904678283
0.131554792920	0.646001976337	0.919966357236	0.108587996453	-0.023786173694	0.749350687016	-0.282637446570	-0.624293979299	0.595272954338	-0.218552728421
0.131880959392	0.646374811750	0.920008179395	0.108466827762	-0.024175178832	0.750144406315	-0.282004828260	-0.623882905537	0.595624806183	-0.219196491204
0.132207125864	0.646747170923	0.920050625973	0.108346489304	-0.024564818307	0.750932535773	-0.281376547349	-0.623469558602	0.595969343152	-0.219835992799
0.132533292336	0.647119054189	0.920093693320	0.108226983709	-0.024955096996	0.751715104544	-0.280752637295	-0.623053967554	0.596306616869	-0.220471259529
0.132859458808	0.647490461913	0.920137377681	0.108108313504	-0.025346019832	0.752492142352	-0.280133131827	-0.622636161455	0.596636679244	-0.221102317871
0.133185625280	0.647861394492	0.920181675207	0.107990481116	-0.025737591805	0.753263679477	-0.279518064905	-0.622216169382	0.596959582470	-0.221729194453
0.133511791752	0.648231852355	0.920226581946	0.107873488873	-0.026129817962	0.754029746733	-0.278907470682	-0.621794020420	0.597275379025	-0.222351916058
0.133837958224	0.648601835961	0.920272093850	0.107757339010	-0.026522703408	0.754790375463	-0.278301383469	-0.621369743672	0.597584121672	-0.222970509622
0.134164124696	0.648971345798	0.920318206773	0.107642033666	-0.026916253305	0.755545597515	-0.277699837700	-0.620943368259	0.597885863460	-0.223585002235
0.134490291168	0.649340382385	0.920364916473	0.107527574889	-0.027310472872	0.756295445235	-0.277102867903	-0.620514923324	0.598180657725	-0.224195421141
0.134816457640	0.649708946266	0.920412218611	0.107413964639	-0.027705367384	0.757039951449	-0.276510508670	-0.620084438036	0.598468558094	-0.224801793740
0.135142624112	0.650077038017	0.920460108753	0.107301204789	-0.028100942175	0.757779149454	-0.275922794629	-0.619651941591	0.598749618483	-0.225404147586
0.135468790584	0.650444658239	0.920508582369	0.107189297123	-0.028497202634	0.758513073000	-0.275339760422	-0.619217463216	0.599023893102	-0.226002510391
0.135794957056	0.650811807560	0.920557634836	0.107078243347	-0.028894154207	0.759241756286	-0.274761440677	-0.618781032176	0.599291436455	-0.226596910024
0.136121123528	0.651178486634	0.920607261435	0.106968045081	-0.029291802397	0.759965233939	-0.274187869990	-0.618342677772	0.599552303344	-0.227187374513
0.136447290001	0.651544696139	0.920657457356	0.106858703867	-0.029690152761	0.760683541010	-0.273619082900	-0.617902429347	0.599806548871	-0.227773932046
0.136773456473	0.651910436782	0.920708217695	0.106750221169	-0.030089210913	0.761396712959	-0.273055113874	-0.617460316289	0.600054228442	-0.228356610971
0.137099622945	0.652275709289	0.920759537453	0.106642598375	-0.030488982521	0.762104785645	-0.272495997285	-0.617016368036	0.600295397766	-0.228935439802
0.137425789417	0.652640514413	0.920811411543	0.106535836796	-0.030889473309	0.762807795317	-0.271941767398	-0.616570614078	0.600530112868	-0.229510447215
0.137751955889	0.653004852931	0.920863834783	0.106429937672	-0.031290689054	0.763505778602	-0.271392458352	-0.616123083961	0.600758430082	-0.230081662056
0.138078122361	0.653368725641	0.920916801900	0.106324902169	-0.031692635585	0.764198772498	-0.270848104146	-0.615673807289	0.600980406061	-0.230649113338
0.138404288833	0.653732133364	0.920970307532	0.106220731383	-0.032095318788	0.764886814362	-0.270308738625	-0.615222813733	0.601196097785	-0.231212830246
0.138730455305	0.654095076942	0.921024346222	0.106117426342	-0.032498744598	0.765569941901	-0.269774395467	-0.614770133030	0.601405562555	-0.231772842140
0.139056621777	0.654457557241	0.921078912425	0.106014988005	-0.032902919001	0.766248193167	-0.269245108171	-0.614315794989	0.601608858012	-0.232329178555
0.139382788249	0.654819575146	0.921134000504	0.105913417264	-0.033307848035	0.766921606543	-0.268720910044	-0.613859829496	0.601806042132	-0.232881869209
0.139708954721	0.655181131562	0.921189604734	0.105812714946	-0.033713537789	0.767590220739	-0.268201834194	-0.613402266515	0.601997173237	-0.233430944001
0.140035121193	0.655542227418	0.921245719295	0.105712881812	-0.034119994398	0.768254074783	-0.267687913515	-0.612943136097	0.602182310002	-0.233976433019
0.140361287665	0.655902863659	0.921302338279	0.105613918560	-0.034527224047	0.768913208011	-0.267179180683	-0.612482468383	0.602361511463	-0.234518366539
0.140687454137	0.656263041252	0.921359455687	0.105515825827	-0.034935232965	0.769567660065	-0.266675668144	-0.612020293608	0.602534837022	-0.235056775037
0.141013620609	0.656622761182	0.921417065428	0.105418604184	-0.035344027430	0.770217470882	-0.266177408109	-0.611556642106	0.602702346458	-0.235591689184
0.141339787081	0.656982024456	0.921475161320	0.105322254145	-0.035753613761	0.770862680688	-0.265684432544	-0.611091544318	0.602864099937	-0.236123139859
0.141665953553	0.657340832097	0.921533737090	0.105226776161	-0.036163998322	0.771503329992	-0.265196773164	-0.610625030794	0.603020158020	-0.236651158151
0.141992120025	0.657699185149	0.921592786371	0.105132170623	-0.036575187516	0.772139459581	-0.264714461432	-0.610157132203	0.603170581676	-0.237175775365
0.142318286497	0.658057084672	0.921652302704	0.105038437862	-0.036987187789	0.772771110514	-0.264237528548	-0.609687879335	0.603315432296	-0.237697023030
0.142644452969	0.658414531748	0.921712279536	0.104945578152	-0.037400005622	0.773398324116	-0.263766005446	-0.609217303112	0.603454771700	-0.238214932904
0.142970619441	0.658771527475	0.921772710218	0.104853591707	-0.037813647532	0.774021141976	-0.263299922795	-0.608745434593	0.603588662159	-0.238729536984
0.143296785913	0.659128072971	0.921833588007	0.104762478679	-0.038228120073	0.774639605940	-0.262839310990	-0.608272304982	0.603717166408	-0.239240867512
0.143622952385	0.659484169372	0.921894906061	0.104672239166	-0.038643429828	0.775253758106	-0.262384200154	-0.607797945637	0.603840347660	-0.239748956988
0.143949118857	0.659839817832	0.921956657441	0.104582873204	-0.039059583411	0.775863640826	-0.261934620136	-0.607322388079	0.603958269631	-0.240253838176
0.144275285329	0.660195019525	0.922018835104	0.104494380771	-0.039476587462	0.776469296700	-0.261490600511	-0.606845664001	0.604070996558	-0.240755544120
0.144601451801	0.660549775643	0.922081431908	0.104406761784	-0.039894448645	0.777070768574	-0.261052170583	-0.606367805278	0.604178593223	-0.241254108151
0.144927618273	0.660904087398	0.922144440604	0.104320016101	-0.040313173648	0.777668099539	-0.260619359383	-0.605888843983	0.604281124978	-0.241749563907
0.145253784745	0.661257956021	0.922207853835	0.104234143518	-0.040732769174	0.778261332930	-0.260192195677	-0.605408812393	0.604378657775	-0.242241945340
0.145579951217	0.661611382764	0.922271664133	0.104149143770	-0.041153241941	0.778850512331	-0.259770707969	-0.604927743009	0.604471258195	-0.242731286744
0.145906117689	0.661964368900	0.922335863918	0.104065016528	-0.041574598677	0.779435681569	-0.259354924509	-0.604445668567	0.604558993487	-0.243217622763
0.146232284161	0.662316915721	0.922400445487	0.103981761399	-0.041996846118	0.780016884721	-0.258944873301	-0.603962622057	0.604641931602	-0.243700988417
0.146558450633	0.662669024544	0.922465401018	0.103899377921	-0.042419991001	0.780594166118	-0.258540582111	-0.603478636744	0.604720141241	-0.244181419126
0.146884617105	0.663020696707	0.922530722559	0.103817865567	-0.042844040057	0.781167570349	-0.258142078487	-0.602993746180	0.604793691898	-0.244658950731
0.147210783577	0.663371933573	0.922596402024	0.103737223737	-0.043269000011	0.781737142266	-0.257749389765	-0.602507984239	0.604862653918	-0.245133619527
0.147536950049	0.663722736530	0.922662431187	0.103657451758	-0.043694877572	0.782302926994	-0.257362543095	-0.602021385130	0.604927098551	-0.245605462293
0.147863116521	0.664073106993	0.922728801674	0.103578548881	-0.044121679428	0.782864969938	-0.256981565453	-0.601533983432	0.604987098020	-0.246074516322
0.148189282993	0.664423046405	0.922795504956	0.103500514275	-0.044549412237	0.783423316797	-0.256606483671	-0.601045814121	0.605042725589	-0.246540819466
0.148515449466	0.664772556239	0.922862532337	0.103423347028	-0.044978082621	0.783978013576	-0.256237324454	-0.600556912602	0.605094055638	-0.247004410169
0.148841615938	0.665121637997	0.922929874952	0.103347046140	-0.045407697162	0.784529106594	-0.255874114407	-0.600067314743	0.605141163746	-0.247465327515
0.149167782410	0.665470293219	0.922997523748	0.103271610518	-0.045838262387	0.785076642506	-0.255516880058	-0.599577056908	0.605184126768	-0.247923611266
0.149493948882	0.665818523476	0.923065469485	0.103197038976	-0.046269784767	0.785620668309	-0.255165647871	-0.599086175993	0.605223022920	-0.248379301910
0.149820115354	0.666166330376	0.923133702720	0.103123330228	-0.046702270706	0.786161231355	-0.254820444258	-0.598594709453	0.605257931841	-0.248832440693
0.150146281826	0.666513715566	0.923202213803	0.103050482888	-0.047135726543	0.786698379354	-0.254481295564	-0.598102695326	0.605288934655	-0.249283069651
0.150472448298	0.666860680728	0.923270992881	0.102978495469	-0.047570158545	0.787232160371	-0.254148228031	-0.597610172243	0.605316113983	-0.249731231619
0.150798614770	0.667207227582	0.923340029893	0.102907366385	-0.048005572915	0.787762622801	-0.253821267716	-0.597117179414	0.605339553919	-0.250176970213
0.151124781242	0.667553357878	0.923409314591	0.102837093958	-0.048441975800	0.788289815333	-0.253500440364	-0.596623756592	0.605359339930	-0.250620329786
0.151450947714	0.667899073396	0.923478836556	0.102767676427	-0.048879373311	0.788813786883	-0.253185771210	-0.596129943998	0.605375558678	-0.251061355325
0.151777114186	0.668244375935	0.923548585240	0.102699111967	-0.049317771550	0.789334586503	-0.252877284719	-0.595635782206	0.605388297748	-0.251500092311
0.152103280658	0.668589267304	0.923618550006	0.102631398708	-0.049757176642	0.789852263263	-0.252575004271	-0.595141312002	0.605397645287	-0.251936586529
0.152429447130	0.668933749310	0.923688720179	0.102564534756	-0.050197594777	0.790366866123	-0.252278951823	-0.594646574206	0.605403689595	-0.252370883847
0.152755613602	0.669277823747	0.923759085109	0.102498518220	-0.050639032246	0.790878443795	-0.251989147561	-0.594151609497	0.605406518688	-0.252803029990
0.153081780074	0.669621492388	0.923829634211	0.102433347235	-0.051081495479	0.791387044622	-0.251705609616	-0.593656458241	0.605406219896	-0.253233070324
0.153407946546	0.669964756971	0.923900357015	0.102369019975	-0.051524991070	0.791892716485	-0.251428353852	-0.593161160366	0.605402879549	-0.253661049690
0.153734113018	0.670307619201	0.923971243175	0.102305534663	-0.051969525787	0.792395506765	-0.251157393830	-0.592665755304	0.605396582848	-0.254087012338
0.154060279490	0.670650080544	0.924042282797	0.102242890214	-0.052415107367	0.792895461561	-0.250892741383	-0.592170282176	0.605387412586	-0.254511001088
0.154386445962	0.670992143051	0.924113465266	0.102181083601	-0.052861741015	0.793392627461	-0.250634400145	-0.591674778567	0.605375453448	-0.254933060288
0.154712612434	0.671333808152	0.924184781204	0.102120113664	-0.053309434024	0.793887046439	-0.250382367787	-0.591179281390	0.605360783961	-0.255353230615
0.155038778906	0.671675077466	0.924256221222	0.102059978543	-0.053758192543	0.794378758651	-0.250136632860	-0.590683826090	0.605343481499	-0.255771552368
0.155364945378	0.672015952596	0.924327776226	0.102000676320	-0.054208022382	0.794867801874	-0.249897176280	-0.590188446877	0.605323621093	-0.256188064678
0.155691111850	0.672356435133	0.924399437407	0.101942205016	-0.054658929018	0.795354211622	-0.249663971882	-0.589693176757	0.605301275501	-0.256602805539
0.156017278322	0.672696526657	0.924471196229	0.101884562597	-0.055110917600	0.795838021257	-0.249436986940	-0.589198047564	0.605276515274	-0.257015811847
0.156343444794	0.673036228734	0.924543044430	0.101827746969	-0.055563992955	0.796319262096	-0.249216182641	-0.588703089996	0.605249408818	-0.257427119424
0.156669611266	0.673375542921	0.924614974005	0.101771755984	-0.056018159596	0.796797963505	-0.249001514540	-0.588208333647	0.605220022455	-0.257836763057
0.156995777738	0.673714470761	0.924686977205	0.101716587438	-0.056473421725	0.797274152999	-0.248792932970	-0.587713807034	0.605188420483	-0.258244776520
0.157321944210	0.674053013789	0.924759046530	0.101662239073	-0.056929783237	0.797747856322	-0.248590383439	-0.587219537630	0.605154665235	-0.258651192610
0.157648110682	0.674391173530	0.924831174718	0.101608708577	-0.057387247731	0.798219097538	-0.248393806988	-0.586725551889	0.605118817134	-0.259056043171
0.157974277154	0.674728951497	0.924903354743	0.101555993585	-0.057845818509	0.798687899104	-0.248203140529	-0.586231875279	0.605080934746	-0.259459359120
0.158300443626	0.675066349195	0.924975579805	0.101504091682	-0.058305498587	0.799154281949	-0.248018317162	-0.585738532306	0.605041074833	-0.259861170478
0.158626610098	0.675403368122	0.925047843328	0.101453000398	-0.058766290695	0.799618265541	-0.247839266471	-0.585245546537	0.604999292401	-0.260261506389
0.158952776570	0.675740009766	0.925120138951	0.101402717217	-0.059228197287	0.800079867957	-0.247665914791	-0.584752940631	0.604955640754	-0.260660395151
0.159278943042	0.676076275605	0.925192460521	0.101353239570	-0.059691220541	0.800539105942	-0.247498185473	-0.584260736359	0.604910171535	-0.261057864233
0.159605109514	0.676412167113	0.925264802092	0.101304564841	-0.060155362371	0.800995994974	-0.247335999118	-0.583768954629	0.604862934774	-0.261453940303
0.159931275986	0.676747685754	0.925337157917	0.101256690366	-0.060620624424	0.801450549319	-0.247179273803	-0.583277615510	0.604813978932	-0.261848649246
0.160257442458	0.677082832986	0.925409522442	0.101209613431	-0.061087008091	0.801902782085	-0.247027925294	-0.582786738251	0.604763350946	-0.262242016188
0.160583608931	0.677417610260	0.925481890303	0.101163331279	-0.061554514508	0.802352705273	-0.246881867242	-0.582296341306	0.604711096263	-0.262634065516
0.160909775403	0.677752019020	0.925554256321	0.101117841104	-0.062023144564	0.802800329831	-0.246741011369	-0.581806442350	0.604657258885	-0.263024820897
0.161235941875	0.678086060706	0.925626615493	0.101073140058	-0.062492898904	0.803245665697	-0.246605267648	-0.581317058306	0.604601881409	-0.263414305295
0.161562108347	0.678419736750	0.925698962995	0.101029225247	-0.062963777931	0.803688721845	-0.246474544475	-0.580828205355	0.604545005056	-0.263802540996
0.161888274819	0.678753048578	0.925771294171	0.100986093732	-0.063435781817	0.804129506331	-0.246348748822	-0.580339898965	0.604486669716	-0.264189549618
0.162214441291	0.679085997614	0.925843604533	0.100943742534	-0.063908910502	0.804568026335	-0.246227786404	-0.579852153900	0.604426913977	-0.264575352135
0.162540607763	0.679418585273	0.925915889754	0.100902168629	-0.064383163698	0.805004288200	-0.246111561822	-0.579364984245	0.604365775160	-0.264959968888
0.162866774235	0.679750812968	0.925988145666	0.100861368955	-0.064858540898	0.805438297477	-0.245999978717	-0.578878403419	0.604303289351	-0.265343419606
0.163192940707	0.680082682105	0.926060368255	0.100821340407	-0.065335041377	0.805870058957	-0.245892939914	-0.578392424191	0.604239491434	-0.265725723418
0.163519107179	0.680414194087	0.926132553656	0.100782079841	-0.065812664194	0.806299576716	-0.245790347566	-0.577907058701	0.604174415121	-0.266106898871
0.163845273651	0.680745350314	0.926204698152	0.100743584075	-0.066291408200	0.806726854150	-0.245692103304	-0.577422318470	0.604108092979	-0.266486963942
0.164171440123	0.681076152178	0.926276798171	0.100705849885	-0.066771272039	0.807151894011	-0.245598108378	-0.576938214419	0.604040556463	-0.266865936055
0.164497606595	0.681406601072	0.926348850278	0.100668874015	-0.067252254153	0.807574698448	-0.245508263810	-0.576454756883	0.603971835941	-0.267243832093
0.164823773067	0.681736698381	0.926420851174	0.100632653169	-0.067734352783	0.807995269042	-0.245422470544	-0.575971955626	0.603901960721	-0.267620668412
0.165149939539	0.682066445489	0.926492797696	0.100597184014	-0.068217565976	0.808413606843	-0.245340629598	-0.575489819852	0.603830959080	-0.267996460853
0.165476106011	0.682395843775	0.926564686809	0.100562463185	-0.068701891585	0.808829712406	-0.245262642226	-0.575008358223	0.603758858286	-0.268371224757
0.165802272483	0.682724894617	0.926636515603	0.100528487280	-0.069187327273	0.809243585829	-0.245188410074	-0.574527578871	0.603685684625	-0.268744974976
0.166128438955	0.683053599388	0.926708281294	0.100495252866	-0.069673870516	0.809655226791	-0.245117835344	-0.574047489411	0.603611463427	-0.269117725884
0.166454605427	0.683381959457	0.926779981218	0.100462756473	-0.070161518605	0.810064634584	-0.245050820962	-0.573568096950	0.603536219085	-0.269489491390
0.166780771899	0.683709976192	0.926851612829	0.100430994604	-0.070650268649	0.810471808155	-0.244987270738	-0.573089408108	0.603459975081	-0.269860284950
0.167106938371	0.684037650959	0.926923173694	0.100399963725	-0.071140117578	0.810876746134	-0.244927089534	-0.572611429021	0.603382754009	-0.270230119576
0.167433104843	0.684364985118	0.926994661494	0.100369660276	-0.071631062143	0.811279446876	-0.244870183425	-0.572134165359	0.603304577594	-0.270599007847
0.167759271315	0.684691980029	0.927066074019	0.100340080665	-0.072123098921	0.811679908488	-0.244816459852	-0.571657622332	0.603225466714	-0.270966961922
0.168085437787	0.685018637049	0.927137409166	0.100311221271	-0.072616224316	0.812078128864	-0.244765827776	-0.571181804708	0.603145441423	-0.271333993546
0.168411604259	0.685344957532	0.927208664935	0.100283078444	-0.073110434559	0.812474105714	-0.244718197816	-0.570706716816	0.603064520965	-0.271700114063
0.168737770731	0.685670942830	0.927279839430	0.100255648506	-0.073605725714	0.812867836594	-0.244673482379	-0.570232362564	0.602982723800	-0.272065334425
0.169063937203	0.685996594294	0.927350930851	0.100228927753	-0.074102093676	0.813259318927	-0.244631595773	-0.569758745442	0.602900067616	-0.272429665200
0.169390103675	0.686321913271	0.927421937500	0.100202912454	-0.074599534176	0.813648550034	-0.244592454312	-0.569285868537	0.602816569352	-0.272793116578
0.169716270147	0.686646901107	0.927492857770	0.100177598850	-0.075098042783	0.814035527146	-0.244555976397	-0.568813734539	0.602732245211	-0.273155698388
0.170042436619	0.686971559147	0.927563690148	0.100152983160	-0.075597614903	0.814420247428	-0.244522082589	-0.568342345752	0.602647110679	-0.273517420098
0.170368603091	0.687295888732	0.927634433211	0.100129061575	-0.076098245784	0.814802707992	-0.244490695653	-0.567871704102	0.602561180542	-0.273878290825
0.170694769563	0.687619891204	0.927705085628	0.100105830265	-0.076599930518	0.815182905909	-0.244461740596	-0.567401811146	0.602474468897	-0.274238319345
0.171020936035	0.687943567901	0.927775646151	0.100083285374	-0.077102664044	0.815560838222	-0.244435144683	-0.566932668079	0.602386989173	-0.274597514098
0.171347102507	0.688266920161	0.927846113618	0.100061423024	-0.077606441148	0.815936501949	-0.244410837436	-0.566464275741	0.602298754140	-0.274955883197
0.171673268979	0.688589949321	0.927916486951	0.100040239314	-0.078111256467	0.816309894090	-0.244388750621	-0.565996634629	0.602209775923	-0.275313434431
0.171999435451	0.688912656715	0.927986765153	0.100019730321	-0.078617104492	0.816681011634	-0.244368818222	-0.565529744899	0.602120066021	-0.275670175277
0.172325601923	0.689235043678	0.928056947306	0.099999892101	-0.079123979569	0.817049851554	-0.244350976398	-0.565063606376	0.602029635314	-0.276026112901
0.172651768396	0.689557111541	0.928127032572	0.099980720690	-0.079631875906	0.817416410809	-0.244335163438	-0.564598218560	0.601938494075	-0.276381254170
0.172977934868	0.689878861638	0.928197020187	0.099962212100	-0.080140787569	0.817780686345	-0.244321319699	-0.564133580633	0.601846651989	-0.276735605651
0.173304101340	0.690200295299	0.928266909463	0.099944362329	-0.080650708492	0.818142675090	-0.244309387542	-0.563669691466	0.601754118156	-0.277089173623
0.173630267812	0.690521413854	0.928336699787	0.099927167350	-0.081161632473	0.818502373949	-0.244299311265	-0.563206549623	0.601660901109	-0.277441964079
0.173956434284	0.690842218632	0.928406390615	0.099910623121	-0.081673553184	0.818859779806	-0.244291037022	-0.562744153371	0.601567008822	-0.277793982733
0.174282600756	0.691162710963	0.928475981476	0.099894725579	-0.082186464167	0.819214889510	-0.244284512750	-0.562282500682	0.601472448720	-0.278145235025
0.174608767228	0.691482892174	0.928545471966	0.099879470645	-0.082700358843	0.819567699879	-0.244279688090	-0.561821589241	0.601377227693	-0.278495726125
0.174934933700	0.691802763593	0.928614861752	0.099864854223	-0.083215230509	0.819918207689	-0.244276514306	-0.561361416453	0.601281352103	-0.278845460940
0.175261100172	0.692122326546	0.928684150563	0.099850872198	-0.083731072349	0.820266409672	-0.244274944207	-0.560901979446	0.601184827795	-0.279194444118
0.175587266644	0.692441582361	0.928753338197	0.099837520442	-0.084247877427	0.820612302512	-0.244274932067	-0.560443275078	0.601087660109	-0.279542680052
0.175913433116	0.692760532364	0.928822424513	0.099824794808	-0.084765638697	0.820955882835	-0.244276433552	-0.559985299943	0.600989853886	-0.279890172889
0.176239599588	0.693079177881	0.928891409434	0.099812691136	-0.085284349006	0.821297147209	-0.244279405632	-0.559528050373	0.600891413480	-0.280236926527
0.176565766060	0.693397520236	0.928960292944	0.099801205250	-0.085804001091	0.821636092138	-0.244283806506	-0.559071522451	0.600792342767	-0.280582944627
0.176891932532	0.693715560756	0.929029075086	0.099790332962	-0.086324587589	0.821972714051	-0.244289595523	-0.558615712005	0.600692645153	-0.280928230612
0.177218099004	0.694033300765	0.929097755962	0.099780070067	-0.086846101036	0.822307009307	-0.244296733108	-0.558160614625	0.600592323586	-0.281272787677
0.177544265476	0.694350741588	0.929166335733	0.099770412349	-0.087368533869	0.822638974185	-0.244305180701	-0.557706225658	0.600491380558	-0.281616618786
0.177870431948	0.694667884549	0.929234814615	0.099761355580	-0.087891878432	0.822968604882	-0.244314900695	-0.557252540220	0.600389818124	-0.281959726684
0.178196598420	0.694984730974	0.929303192880	0.099752895518	-0.088416126976	0.823295897515	-0.244325856379	-0.556799553197	0.600287637901	-0.282302113896
0.178522764892	0.695301282186	0.929371470852	0.099745027910	-0.088941271663	0.823620848113	-0.244338011889	-0.556347259253	0.600184841083	-0.282643782733
0.178848931364	0.695617539508	0.929439648910	0.099737748494	-0.089467304568	0.823943452623	-0.244351332157	-0.555895652831	0.600081428446	-0.282984735296
0.179175097836	0.695933504265	0.929507727484	0.099731052995	-0.089994217681	0.824263706903	-0.244365782872	-0.555444728162	0.599977400358	-0.283324973479
0.179501264308	0.696249177781	0.929575707053	0.099724937128	-0.090522002913	0.824581606726	-0.244381330433	-0.554994479266	0.599872756786	-0.283664498977
0.179827430780	0.696564561379	0.929643588149	0.099719396600	-0.091050652092	0.824897147776	-0.244397941915	-0.554544899959	0.599767497304	-0.284003313284
0.180153597252	0.696879656381	0.929711371349	0.099714427108	-0.091580156973	0.825210325655	-0.244415585034	-0.554095983859	0.599661621105	-0.284341417700
0.180479763724	0.697194464112	0.929779057279	0.099710024340	-0.092110509233	0.825521135874	-0.244434228112	-0.553647724386	0.599555127002	-0.284678813337
0.180805930196	0.697508985893	0.929846646610	0.099706183979	-0.092641700479	0.825829573865	-0.244453840050	-0.553200114770	0.599448013442	-0.285015501117
0.181132096668	0.697823223049	0.929914140059	0.099702901695	-0.093173722248	0.826135634972	-0.244474390296	-0.552753148056	0.599340278509	-0.285351481783
0.181458263140	0.698137176900	0.929981538386	0.099700173157	-0.093706566009	0.826439314459	-0.244495848823	-0.552306817104	0.599231919935	-0.285686755896
0.181784429612	0.698450848770	0.930048842396	0.099697994023	-0.094240223166	0.826740607510	-0.244518186102	-0.551861114599	0.599122935106	-0.286021323843
0.182110596084	0.698764239981	0.930116052934	0.099696359947	-0.094774685058	0.827039509227	-0.244541373079	-0.551416033052	0.599013321069	-0.286355185838
0.182436762556	0.699077351854	0.930183170887	0.099695266577	-0.095309942966	0.827336014639	-0.244565381157	-0.550971564804	0.598903074540	-0.286688341928
0.182762929028	0.699390185710	0.930250197181	0.099694709556	-0.095845988109	0.827630118697	-0.244590182172	-0.550527702033	0.598792191911	-0.287020791994
0.183089095500	0.699702742872	0.930317132783	0.099694684521	-0.096382811651	0.827921816278	-0.244615748379	-0.550084436754	0.598680669258	-0.287352535755
0.183415261972	0.700015024660	0.930383978696	0.099695187108	-0.096920404701	0.828211102192	-0.244642052433	-0.549641760826	0.598568502345	-0.287683572774
0.183741428444	0.700327032395	0.930450735961	0.099696212946	-0.097458758313	0.828497971177	-0.244669067370	-0.549199665956	0.598455686635	-0.288013902458
0.184067594916	0.700638767396	0.930517405656	0.099697757661	-0.097997863493	0.828782417905	-0.244696766597	-0.548758143701	0.598342217292	-0.288343524063
0.184393761388	0.700950230985	0.930583988892	0.099699816879	-0.098537711195	0.829064436985	-0.244725123876	-0.548317185474	0.598228089194	-0.288672436696
0.184719927860	0.701261424480	0.930650486816	0.099702386221	-0.099078292328	0.829344022964	-0.244754113307	-0.547876782546	0.598113296933	-0.289000639320
0.185046094333	0.701572349202	0.930716900609	0.099705461305	-0.099619597753	0.829621170328	-0.244783709322	-0.547436926051	0.597997834825	-0.289328130757
0.185372260805	0.701883006468	0.930783231482	0.099709037752	-0.100161618289	0.829895873510	-0.244813886670	-0.546997606990	0.597881696917	-0.289654909687
0.185698427277	0.702193397597	0.930849480679	0.099713111176	-0.100704344715	0.830168126885	-0.244844620405	-0.546558816235	0.597764876992	-0.289980974659
0.186024593749	0.702503523908	0.930915649477	0.099717677195	-0.101247767765	0.830437924778	-0.244875885876	-0.546120544528	0.597647368576	-0.290306324087
0.186350760221	0.702813386717	0.930981739178	0.099722731424	-0.101791878138	0.830705261465	-0.244907658720	-0.545682782494	0.597529164941	-0.290630956255
0.186676926693	0.703122987416	0.931047751285	0.099728269346	-0.102336665829	0.830970131213	-0.244939916229	-0.545245520705	0.597410259732	-0.290954869726
0.187003093165	0.703432327163	0.931113686772	0.099734286883	-0.102882122937	0.831232528724	-0.244972633866	-0.544808749699	0.597290644996	-0.291278061961
0.187329259637	0.703741407327	0.931179547067	0.099740779618	-0.103428239721	0.831492449508	-0.245005794015	-0.544372460389	0.597170314791	-0.291600531696
0.187655426109	0.704050229184	0.931245333372	0.099747743334	-0.103975007305	0.831749889884	-0.245039380838	-0.543936643961	0.597049263078	-0.291922277506
0.187981592581	0.704358793999	0.931311046833	0.099755173879	-0.104522417002	0.832004846932	-0.245073381228	-0.543501291885	0.596927484221	-0.292243298145
0.188307759053	0.704667103018	0.931376688543	0.099763067164	-0.105070460307	0.832257318435	-0.245107784551	-0.543066395910	0.596804972971	-0.292563592543
0.188633925525	0.704975157475	0.931442259540	0.099771419162	-0.105619128901	0.832507302843	-0.245142582409	-0.542631948052	0.596681724461	-0.292883159804
0.188960091997	0.705282958589	0.931507760812	0.099780225907	-0.106168414642	0.832754799228	-0.245177768422	-0.542197940593	0.596557734195	-0.293201999196
0.189286258469	0.705590507565	0.931573193296	0.099789483493	-0.106718309568	0.832999807251	-0.245213338035	-0.541764366071	0.596432998036	-0.293520110150
0.189612424941	0.705897805595	0.931638557881	0.099799188072	-0.107268805891	0.833242327125	-0.245249288342	-0.541331217276	0.596307512197	-0.293837492258
0.189938591413	0.706204853855	0.931703855407	0.099809335854	-0.107819895994	0.833482359584	-0.245285617920	-0.540898487241	0.596181273234	-0.294154145262
0.190264757885	0.706511653511	0.931769086668	0.099819923107	-0.108371572432	0.833719905857	-0.245322326690	-0.540466169242	0.596054278035	-0.294470069055
0.190590924357	0.706818205714	0.931834252414	0.099830946152	-0.108923827926	0.833954967638	-0.245359415774	-0.540034256784	0.595926523813	-0.294785263677
0.190917090829	0.707124511602	0.931899353347	0.099842401367	-0.109476655361	0.834187547063	-0.245396887385	-0.539602743606	0.595798008097	-0.295099729309
0.191243257301	0.707430572301	0.931964390130	0.099854285181	-0.110030047784	0.834417646685	-0.245434744707	-0.539171623666	0.595668728724	-0.295413466269
0.191569423773	0.707736388924	0.932029363382	0.099866594078	-0.110583998401	0.834645269456	-0.245472991804	-0.538740891142	0.595538683832	-0.295726475013
0.191895590245	0.708041962572	0.932094273679	0.099879324594	-0.111138500577	0.834870418704	-0.245511633520	-0.538310540426	0.595407871853	-0.296038756125
0.192221756717	0.708347294334	0.932159121561	0.099892473312	-0.111693547829	0.835093098116	-0.245550675404	-0.537880566116	0.595276291502	-0.296350310319
0.192547923189	0.708652385286	0.932223907525	0.099906036871	-0.112249133827	0.835313311721	-0.245590123629	-0.537450963015	0.595143941776	-0.296661138433
0.192874089661	0.708957236495	0.932288632032	0.099920011954	-0.112805252390	0.835531063873	-0.245629984929	-0.537021726128	0.595010821942	-0.296971241425
0.193200256133	0.709261849012	0.932353295505	0.099934395295	-0.113361897483	0.835746359238	-0.245670266528	-0.536592850650	0.594876931533	-0.297280620375
0.193526422605	0.709566223880	0.932417898330	0.099949183674	-0.113919063218	0.835959202775	-0.245710976094	-0.536164331970	0.594742270339	-0.297589276475
0.193852589077	0.709870362130	0.932482440858	0.099964373920	-0.114476743846	0.836169599730	-0.245752121678	-0.535736165662	0.594606838405	-0.297897211032
0.194178755549	0.710174264781	0.932546923405	0.099979962905	-0.115034933759	0.836377555620	-0.245793711671	-0.535308347483	0.594470636020	-0.298204425459
0.194504922021	0.710477932841	0.932611346255	0.099995947549	-0.115593627488	0.836583076218	-0.245835754761	-0.534880873367	0.594333663715	-0.298510921280
0.194831088493	0.710781367309	0.932675709655	0.100012324814	-0.116152819696	0.836786167548	-0.245878259895	-0.534453739423	0.594195922253	-0.298816700121
0.195157254965	0.711084569171	0.932740013824	0.100029091707	-0.116712505181	0.836986835873	-0.245921236238	-0.534026941931	0.594057412628	-0.299121763710
0.195483421437	0.711387539404	0.932804258947	0.100046245277	-0.117272678870	0.837185087683	-0.245964693147	-0.533600477337	0.593918136056	-0.299426113874
0.195809587909	0.711690278974	0.932868445178	0.100063782616	-0.117833335821	0.837380929688	-0.246008640140	-0.533174342250	0.593778093969	-0.299729752537
0.196135754381	0.711992788836	0.932932572643	0.100081700858	-0.118394471214	0.837574368807	-0.246053086865	-0.532748533439	0.593637288015	-0.300032681715
0.196461920853	0.712295069937	0.932996641436	0.100099997177	-0.118956080355	0.837765412165	-0.246098043079	-0.532323047830	0.593495720045	-0.300334903518
0.196788087325	0.712597123211	0.933060651626	0.100118668787	-0.119518158673	0.837954067077	-0.246143518627	-0.531897882498	0.593353392116	-0.300636420145
0.197114253798	0.712898949585	0.933124603250	0.100137712941	-0.120080701714	0.838140341050	-0.246189523417	-0.531473034672	0.593210306478	-0.300937233881
0.197440420270	0.713200549975	0.933188496322	0.100157126932	-0.120643705143	0.838324241768	-0.246236067408	-0.531048501724	0.593066465577	-0.301237347097
0.197766586742	0.713501925287	0.933252330826	0.100176908091	-0.121207164740	0.838505777090	-0.246283160585	-0.530624281169	0.592921872044	-0.301536762246
0.198092753214	0.713803076419	0.933316106721	0.100197053786	-0.121771076399	0.838684955041	-0.246330812952	-0.530200370662	0.592776528694	-0.301835481863
0.198418919686	0.714104004258	0.933379823943	0.100217561422	-0.122335436123	0.838861783808	-0.246379034512	-0.529776767996	0.592630438521	-0.302133508559
0.198745086158	0.714404709682	0.933443482400	0.100238428440	-0.122900240029	0.839036271733	-0.246427835257	-0.529353471095	0.592483604692	-0.302430845024
0.199071252630	0.714705193561	0.933507081978	0.100259652318	-0.123465484336	0.839208427306	-0.246477225158	-0.528930478016	0.592336030544	-0.302727494022
0.199397419102	0.715005456756	0.933570622540	0.100281230567	-0.124031165372	0.839378259163	-0.246527214149	-0.528507786943	0.592187719580	-0.303023458389
0.199723585574	0.715305500118	0.933634103924	0.100303160734	-0.124597279568	0.839545776080	-0.246577812125	-0.528085396183	0.592038675465	-0.303318741033
0.200049752046	0.715605324490	0.933697525948	0.100325440399	-0.125163823457	0.839710986965	-0.246629028927	-0.527663304168	0.591888902020	-0.303613344930
0.200375918518	0.715904930706	0.933760888406	0.100348067177	-0.125730793670	0.839873900855	-0.246680874339	-0.527241509448	0.591738403221	-0.303907273124
0.200702084990	0.716204319592	0.933824191073	0.100371038713	-0.126298186938	0.840034526914	-0.246733358077	-0.526820010691	0.591587183193	-0.304200528725
0.201028251462	0.716503491965	0.933887433703	0.100394352686	-0.126866000088	0.840192874427	-0.246786489786	-0.526398806677	0.591435246206	-0.304493114905
0.201354417934	0.716802448635	0.933950616029	0.100418006808	-0.127434230040	0.840348952791	-0.246840279032	-0.525977896299	0.591282596674	-0.304785034899
0.201680584406	0.717101190403	0.934013737763	0.100441998818	-0.128002873809	0.840502771521	-0.246894735299	-0.525557278561	0.591129239149	-0.305076292004
0.202006750878	0.717399718061	0.934076798602	0.100466326490	-0.128571928500	0.840654340236	-0.246949867981	-0.525136952570	0.590975178319	-0.305366889574
0.202332917350	0.717698032394	0.934139798221	0.100490987625	-0.129141391306	0.840803668661	-0.247005686381	-0.524716917539	0.590820419003	-0.305656831022
0.202659083822	0.717996134180	0.934202736278	0.100515980056	-0.129711259510	0.840950766623	-0.247062199706	-0.524297172785	0.590664966148	-0.305946119815
0.202985250294	0.718294024188	0.934265612413	0.100541301642	-0.130281530481	0.841095644044	-0.247119417065	-0.523877717720	0.590508824826	-0.306234759477
0.203311416766	0.718591703180	0.934328426250	0.100566950273	-0.130852201669	0.841238310941	-0.247177347463	-0.523458551859	0.590352000233	-0.306522753582
0.203637583238	0.718889171910	0.934391177394	0.100592923866	-0.131423270611	0.841378777422	-0.247235999802	-0.523039674807	0.590194497683	-0.306810105758
0.203963749710	0.719186431125	0.934453865435	0.100619220366	-0.131994734923	0.841517053681	-0.247295382877	-0.522621086266	0.590036322603	-0.307096819683
0.204289916182	0.719483481566	0.934516489948	0.100645837745	-0.132566592302	0.841653149999	-0.247355505372	-0.522202786027	0.589877480538	-0.307382899082
0.204616082654	0.719780323964	0.934579050492	0.100672774001	-0.133138840521	0.841787076736	-0.247416375862	-0.521784773968	0.589717977138	-0.307668347729
0.204942249126	0.720076959045	0.934641546609	0.100700027158	-0.133711477433	0.841918844329	-0.247478002811	-0.521367050058	0.589557818162	-0.307953169445
0.205268415598	0.720373387527	0.934703977830	0.100727595268	-0.134284500963	0.842048463294	-0.247540394566	-0.520949614348	0.589397009474	-0.308237368094
0.205594582070	0.720669610122	0.934766343668	0.100755476404	-0.134857909111	0.842175944218	-0.247603559363	-0.520532466971	0.589235557038	-0.308520947585
0.205920748542	0.720965627534	0.934828643625	0.100783668668	-0.135431699951	0.842301297756	-0.247667505320	-0.520115608143	0.589073466918	-0.308803911870
0.206246915014	0.721261440462	0.934890877189	0.100812170183	-0.136005871624	0.842424534633	-0.247732240440	-0.519699038159	0.588910745272	-0.309086264941
0.206573081486	0.721557049597	0.934953043833	0.100840979099	-0.136580422346	0.842545665638	-0.247797772609	-0.519282757388	0.588747398355	-0.309368010831
0.206899247958	0.721852455624	0.935015143020	0.100870093586	-0.137155350395	0.842664701623	-0.247864109596	-0.518866766277	0.588583432510	-0.309649153613
0.207225414430	0.722147659221	0.935077174200	0.100899511839	-0.137730654121	0.842781653498	-0.247931259051	-0.518451065347	0.588418854169	-0.309929697397
0.207551580902	0.722442661061	0.935139136808	0.100929232077	-0.138306331937	0.842896532232	-0.247999228509	-0.518035655188	0.588253669853	-0.310209646331
0.207877747374	0.722737461810	0.935201030272	0.100959252537	-0.138882382320	0.843009348850	-0.248068025385	-0.517620536463	0.588087886163	-0.310489004596
0.208203913846	0.723032062127	0.935262854005	0.100989571482	-0.139458803810	0.843120114429	-0.248137656976	-0.517205709901	0.587921509784	-0.310767776413
0.208530080318	0.723326462666	0.935324607412	0.101020187194	-0.140035595010	0.843228840096	-0.248208130464	-0.516791176300	0.587754547480	-0.311045966032
0.208856246790	0.723620664075	0.935386289885	0.101051097977	-0.140612754583	0.843335537030	-0.248279452911	-0.516376936520	0.587587006092	-0.311323577739
0.209182413263	0.723914666997	0.935447900806	0.101082302154	-0.141190281249	0.843440216454	-0.248351631264	-0.515962991487	0.587418892535	-0.311600615851
0.209508579735	0.724208472067	0.935509439547	0.101113798071	-0.141768173788	0.843542889636	-0.248424672351	-0.515549342188	0.587250213799	-0.311877084715
0.209834746207	0.724502079915	0.935570905473	0.101145584092	-0.142346431036	0.843643567887	-0.248498582887	-0.515135989672	0.587080976942	-0.312152988711
0.210160912679	0.724795491168	0.935632297935	0.101177658600	-0.142925051886	0.843742262561	-0.248573369467	-0.514722935043	0.586911189094	-0.312428332246
0.210487079151	0.725088706443	0.935693616278	0.101210019998	-0.143504035283	0.843838985048	-0.248649038574	-0.514310179468	0.586740857449	-0.312703119755
0.210813245623	0.725381726356	0.935754859837	0.101242666708	-0.144083380227	0.843933746777	-0.248725596576	-0.513897724165	0.586569989268	-0.312977355703
0.211139412095	0.725674551515	0.935816027939	0.101275597169	-0.144663085769	0.844026559212	-0.248803049727	-0.513485570409	0.586398591874	-0.313251044580
0.211465578567	0.725967182523	0.935877119902	0.101308809839	-0.145243151012	0.844117433851	-0.248881404166	-0.513073719528	0.586226672651	-0.313524190901
0.211791745039	0.726259619979	0.935938135037	0.101342303195	-0.145823575109	0.844206382223	-0.248960665922	-0.512662172902	0.586054239043	-0.313796799209
0.212117911511	0.726551864475	0.935999072646	0.101376075727	-0.146404357261	0.844293415889	-0.249040840911	-0.512250931961	0.585881298552	-0.314068874069
0.212444077983	0.726843916599	0.936059932024	0.101410125948	-0.146985496716	0.844378546439	-0.249121934939	-0.511839998185	0.585707858736	-0.314340420071
0.212770244455	0.727135776935	0.936120712458	0.101444452382	-0.147566992772	0.844461785487	-0.249203953700	-0.511429373101	0.585533927205	-0.314611441826
0.213096410927	0.727427446061	0.936181413230	0.101479053572	-0.148148844771	0.844543144677	-0.249286902782	-0.511019058284	0.585359511625	-0.314881943969
0.213422577399	0.727718924551	0.936242033614	0.101513928078	-0.148731052098	0.844622635674	-0.249370787661	-0.510609055353	0.585184619710	-0.315151931156
0.213748743871	0.728010212972	0.936302572876	0.101549074474	-0.149313614184	0.844700270169	-0.249455613708	-0.510199365973	0.585009259226	-0.315421408064
0.214074910343	0.728301311890	0.936363030278	0.101584491349	-0.149896530502	0.844776059871	-0.249541386188	-0.509789991849	0.584833437985	-0.315690379390
0.214401076815	0.728592221864	0.936423405075	0.101620177309	-0.150479800568	0.844850016510	-0.249628110259	-0.509380934733	0.584657163846	-0.315958849848
0.214727243287	0.728882943448	0.936483696516	0.101656130973	-0.151063423937	0.844922151837	-0.249715790976	-0.508972196413	0.584480444713	-0.316226824176
0.215053409759	0.729173477194	0.936543903844	0.101692350974	-0.151647400205	0.844992477617	-0.249804433287	-0.508563778718	0.584303288532	-0.316494307124
0.215379576231	0.729463823648	0.936604026297	0.101728835962	-0.152231729008	0.845061005633	-0.249894042043	-0.508155683518	0.584125703295	-0.316761303465
0.215705742703	0.729753983351	0.936664063108	0.101765584597	-0.152816410018	0.845127747682	-0.249984621989	-0.507747912717	0.583947697030	-0.317027817986
0.216031909175	0.730043956842	0.936724013504	0.101802595557	-0.153401442945	0.845192715575	-0.250076177771	-0.507340468258	0.583769277807	-0.317293855491
0.216358075647	0.730333744654	0.936783876708	0.101839867528	-0.153986827537	0.845255921135	-0.250168713935	-0.506933352118	0.583590453733	-0.317559420799
0.216684242119	0.730623347318	0.936843651939	0.101877399214	-0.154572563577	0.845317376196	-0.250262234931	-0.506526566309	0.583411232952	-0.317824518746
0.217010408591	0.730912765358	0.936903338410	0.101915189328	-0.155158650880	0.845377092603	-0.250356745107	-0.506120112877	0.583231623644	-0.318089154181
0.217336575063	0.731201999296	0.936962935330	0.101953236599	-0.155745089298	0.845435082209	-0.250452248719	-0.505713993900	0.583051634022	-0.318353331968
0.217662741535	0.731491049650	0.937022441905	0.101991539764	-0.156331878716	0.845491356875	-0.250548749926	-0.505308211486	0.582871272334	-0.318617056985
0.217988908007	0.731779916935	0.937081857336	0.102030097574	-0.156919019049	0.845545928470	-0.250646252792	-0.504902767775	0.582690546856	-0.318880334122
0.218315074479	0.732068601660	0.937141180820	0.102068908794	-0.157506510245	0.845598808866	-0.250744761288	-0.504497664938	0.582509465899	-0.319143168282
0.218641240951	0.732357104332	0.937200411552	0.102107972196	-0.158094352283	0.845650009942	-0.250844279294	-0.504092905173	0.582328037801	-0.319405564381
0.218967407423	0.732645425455	0.937259548722	0.102147286566	-0.158682545172	0.845699543581	-0.250944810597	-0.503688490704	0.582146270928	-0.319667527346
0.219293573895	0.732933565471	0.937318591727	0.102186850554	-0.159271088338	0.845747421058	-0.251046358873	-0.503284424483	0.581964175439	-0.319929063041
0.219619740367	0.733221524991	0.937377539353	0.102226663253	-0.159859983027	0.845793655210	-0.251148926823	-0.502880707366	0.581781756186	-0.320190174543
0.219945906839	0.733509304464	0.937436391029	0.102266723303	-0.160449228589	0.845838256683	-0.251252515861	-0.502477342095	0.581599022936	-0.320450867529
0.220272073311	0.733796904395	0.937495146005	0.102307029493	-0.161038824937	0.845881236319	-0.251357125976	-0.502074330665	0.581415983603	-0.320711146701
0.220598239783	0.734084325292	0.937553803556	0.102347580604	-0.161628771934	0.845922604585	-0.251462755904	-0.501671674968	0.581232645908	-0.320971016673
0.220924406255	0.734371567667	0.937612362978	0.102388375413	-0.162219069387	0.845962371591	-0.251569403251	-0.501269376797	0.581049017389	-0.321230481967
0.221250572727	0.734658632034	0.937670823594	0.102429412692	-0.162809717052	0.846000547107	-0.251677064588	-0.500867437845	0.580865105400	-0.321489547018
0.221576739200	0.734945518910	0.937729184745	0.102470691208	-0.163400714634	0.846037140585	-0.251785735557	-0.500465859710	0.580680917119	-0.321748216174
0.221902905672	0.735232228812	0.937787445797	0.102512209726	-0.163992061786	0.846072161175	-0.251895410950	-0.500064643895	0.580496459551	-0.322006493700
0.222229072144	0.735518762264	0.937845606139	0.102553967006	-0.164583758114	0.846105617736	-0.252006084796	-0.499663791816	0.580311739531	-0.322264383778
0.222555238616	0.735805119788	0.937903665179	0.102595961805	-0.165175803173	0.846137518856	-0.252117750431	-0.499263304796	0.580126763728	-0.322521890511
0.222881405088	0.736091301911	0.937961622345	0.102638192877	-0.165768196469	0.846167872862	-0.252230400571	-0.498863184074	0.579941538648	-0.322779017921
0.223207571560	0.736377309161	0.938019477088	0.102680658973	-0.166360937464	0.846196687834	-0.252344027369	-0.498463430803	0.579756070640	-0.323035769955
0.223533738032	0.736663142068	0.938077228876	0.102723358843	-0.166954025572	0.846223971615	-0.252458622475	-0.498064046056	0.579570365895	-0.323292150482
0.223859904504	0.736948801166	0.938134877199	0.102766291233	-0.167547460160	0.846249731823	-0.252574177091	-0.497665030822	0.579384430453	-0.323548163298
0.224186070976	0.737234286989	0.938192421564	0.102809454887	-0.168141240552	0.846273975862	-0.252690682012	-0.497266386013	0.579198270202	-0.323803812127
0.224512237448	0.737519600072	0.938249861497	0.102852848550	-0.168735366028	0.846296710927	-0.252808127678	-0.496868112465	0.579011890887	-0.324059100621
0.224838403920	0.737804740955	0.938307196544	0.102896470961	-0.169329835824	0.846317944017	-0.252926504208	-0.496470210936	0.578825298106	-0.324314032360
0.225164570392	0.738089710178	0.938364426267	0.102940320861	-0.169924649134	0.846337681941	-0.253045801441	-0.496072682113	0.578638497318	-0.324568610858
0.225490736864	0.738374508282	0.938421550245	0.102984396989	-0.170519805109	0.846355931325	-0.253166008967	-0.495675526610	0.578451493842	-0.324822839560
0.225816903336	0.738659135811	0.938478568075	0.103028698084	-0.171115302861	0.846372698622	-0.253287116158	-0.495278744970	0.578264292862	-0.325076721845
0.226143069808	0.738943593310	0.938535479372	0.103073222883	-0.171711141459	0.846387990112	-0.253409112198	-0.494882337668	0.578076899429	-0.325330261026
0.226469236280	0.739227881326	0.938592283766	0.103117970122	-0.172307319935	0.846401811914	-0.253531986105	-0.494486305112	0.577889318463	-0.325583460354
0.226795402752	0.739512000407	0.938648980903	0.103162938538	-0.172903837280	0.846414169989	-0.253655726759	-0.494090647642	0.577701554754	-0.325836323016
0.227121569224	0.739795951104	0.938705570445	0.103208126868	-0.173500692446	0.846425070143	-0.253780322917	-0.493695365534	0.577513612966	-0.326088852136
0.227447735696	0.740079733967	0.938762052071	0.103253533848	-0.174097884348	0.846434518036	-0.253905763239	-0.493300459002	0.577325497642	-0.326341050779
0.227773902168	0.740363349550	0.938818425473	0.103299158215	-0.174695411863	0.846442519182	-0.254032036300	-0.492905928197	0.577137213198	-0.326592921949
0.228100068640	0.740646798407	0.938874690360	0.103344998705	-0.175293273831	0.846449078956	-0.254159130608	-0.492511773208	0.576948763933	-0.326844468592
0.228426235112	0.740930081094	0.938930846455	0.103391054055	-0.175891469057	0.846454202596	-0.254287034622	-0.492117994067	0.576760154029	-0.327095693595
0.228752401584	0.741213198167	0.938986893493	0.103437323004	-0.176489996307	0.846457895207	-0.254415736758	-0.491724590744	0.576571387550	-0.327346599791
0.229078568056	0.741496150185	0.939042831227	0.103483804290	-0.177088854315	0.846460161764	-0.254545225409	-0.491331563156	0.576382468448	-0.327597189954
0.229404734528	0.741778937707	0.939098659422	0.103530496652	-0.177688041778	0.846461007119	-0.254675488950	-0.490938911161	0.576193400560	-0.327847466804
0.229730901000	0.742061561294	0.939154377856	0.103577398831	-0.178287557360	0.846460435996	-0.254806515753	-0.490546634562	0.576004187617	-0.328097433008
0.230057067472	0.742344021509	0.939209986321	0.103624509569	-0.178887399690	0.846458453003	-0.254938294192	-0.490154733109	0.575814833239	-0.328347091177
0.230383233944	0.742626318914	0.939265484623	0.103671827607	-0.179487567365	0.846455062629	-0.255070812658	-0.489763206500	0.575625340940	-0.328596443872
0.230709400416	0.742908454074	0.939320872579	0.103719351692	-0.180088058950	0.846450269250	-0.255204059560	-0.489372054381	0.575435714129	-0.328845493601
0.231035566888	0.743190427554	0.939376150019	0.103767080567	-0.180688872978	0.846444077131	-0.255338023338	-0.488981276346	0.575245956113	-0.329094242823
0.231361733360	0.743472239920	0.939431316787	0.103815012982	-0.181290007952	0.846436490429	-0.255472692466	-0.488590871941	0.575056070098	-0.329342693944
0.231687899832	0.743753891740	0.939486372738	0.103863147686	-0.181891462342	0.846427513195	-0.255608055463	-0.488200840662	0.574866059188	-0.329590849323
0.232014066304	0.744035383582	0.939541317738	0.103911483431	-0.182493234591	0.846417149379	-0.255744100894	-0.487811181961	0.574675926391	-0.329838711271
0.232340232776	0.744316716015	0.939596151666	0.103960018969	-0.183095323112	0.846405402827	-0.255880817374	-0.487421895239	0.574485674620	-0.330086282049
0.232666399248	0.744597889610	0.939650874412	0.104008753058	-0.183697726291	0.846392277290	-0.256018193579	-0.487032979855	0.574295306690	-0.330333563872
0.232992565720	0.744878904937	0.939705485877	0.104057684456	-0.184300442485	0.846377776423	-0.256156218242	-0.486644435122	0.574104825324	-0.330580558909
0.233318732192	0.745159762569	0.939759985973	0.104106811924	-0.184903470023	0.846361903784	-0.256294880165	-0.486256260310	0.573914233155	-0.330827269284
0.233644898665	0.745440463077	0.939814374624	0.104156134226	-0.185506807210	0.846344662844	-0.256434168215	-0.485868454645	0.573723532723	-0.331073697075
0.233971065137	0.745721007036	0.939868651762	0.104205650128	-0.186110452323	0.846326056981	-0.256574071329	-0.485481017313	0.573532726481	-0.331319844315
0.234297231609	0.746001395019	0.939922817332	0.104255358399	-0.186714403615	0.846306089488	-0.256714578521	-0.485093947459	0.573341816794	-0.331565712995
0.234623398081	0.746281627600	0.939976871288	0.104305257814	-0.187318659315	0.846284763569	-0.256855678877	-0.484707244186	0.573150805942	-0.331811305064
0.234949564553	0.746561705356	0.940030813594	0.104355347146	-0.187923217626	0.846262082347	-0.256997361565	-0.484320906562	0.572959696120	-0.332056622425
0.235275731025	0.746841628862	0.940084644224	0.104405625176	-0.188528076729	0.846238048862	-0.257139615830	-0.483934933611	0.572768489438	-0.332301666944
0.235601897497	0.747121398694	0.940138363161	0.104456090686	-0.189133234782	0.846212666075	-0.257282431000	-0.483549324326	0.572577187927	-0.332546440441
0.235928063969	0.747401015429	0.940191970399	0.104506742461	-0.189738689922	0.846185936867	-0.257425796485	-0.483164077658	0.572385793536	-0.332790944701
0.236254230441	0.747680479645	0.940245465939	0.104557579293	-0.190344440262	0.846157864044	-0.257569701780	-0.482779192526	0.572194308136	-0.333035181465
0.236580396913	0.747959791920	0.940298849794	0.104608599973	-0.190950483897	0.846128450336	-0.257714136466	-0.482394667812	0.572002733518	-0.333279152436
0.236906563385	0.748238952832	0.940352121982	0.104659803299	-0.191556818898	0.846097698400	-0.257859090212	-0.482010502364	0.571811071398	-0.333522859280
0.237232729857	0.748517962960	0.940405282534	0.104711188073	-0.192163443321	0.846065610821	-0.258004552770	-0.481626694998	0.571619323417	-0.333766303622
0.237558896329	0.748796822882	0.940458331485	0.104762753100	-0.192770355199	0.846032190117	-0.258150513985	-0.481243244496	0.571427491141	-0.334009487052
0.237885062801	0.749075533179	0.940511268882	0.104814497190	-0.193377552548	0.845997438733	-0.258296963789	-0.480860149610	0.571235576063	-0.334252411122
0.238211229273	0.749354094429	0.940564094779	0.104866419156	-0.193985033366	0.845961359052	-0.258443892203	-0.480477409058	0.571043579604	-0.334495077348
0.238537395745	0.749632507213	0.940616809238	0.104918517818	-0.194592795634	0.845923953389	-0.258591289340	-0.480095021531	0.570851503115	-0.334737487210
0.238863562217	0.749910772110	0.940669412328	0.104970791996	-0.195200837316	0.845885223998	-0.258739145401	-0.479712985689	0.570659347879	-0.334979642153
0.239189728689	0.750188889702	0.940721904127	0.105023240521	-0.195809156360	0.845845173067	-0.258887450678	-0.479331300161	0.570467115108	-0.335221543586
0.239515895161	0.750466860568	0.940774284719	0.105075862222	-0.196417750698	0.845803802729	-0.259036195556	-0.478949963552	0.570274805949	-0.335463192886
0.239842061633	0.750744685289	0.940826554198	0.105128655938	-0.197026618249	0.845761115055	-0.259185370510	-0.478568974437	0.570082421483	-0.335704591394
0.240168228105	0.751022364446	0.940878712661	0.105181620510	-0.197635756915	0.845717112058	-0.259334966104	-0.478188331364	0.569889962724	-0.335945740420
0.240494394577	0.751299898618	0.940930760217	0.105234754786	-0.198245164586	0.845671795697	-0.259484972995	-0.477808032857	0.569697430625	-0.336186641239
0.240820561049	0.751577288388	0.940982696979	0.105288057617	-0.198854839138	0.845625167877	-0.259635381933	-0.477428077412	0.569504826074	-0.336427295095
0.241146727521	0.751854534335	0.941034523066	0.105341527861	-0.199464778436	0.845577230448	-0.259786183754	-0.477048463503	0.569312149900	-0.336667703201
0.241472893993	0.752131637040	0.941086238607	0.105395164381	-0.200074980331	0.845527985210	-0.259937369390	-0.476669189578	0.569119402868	-0.336907866737
0.241799060465	0.752408597083	0.941137843733	0.105448966043	-0.200685442663	0.845477433912	-0.260088929861	-0.476290254062	0.568926585686	-0.337147786853
0.242125226937	0.752685415046	0.941189338585	0.105502931723	-0.201296163262	0.845425578255	-0.260240856278	-0.475911655358	0.568733699003	-0.337387464670
0.242451393409	0.752962091507	0.941240723309	0.105557060298	-0.201907139948	0.845372419893	-0.260393139840	-0.475533391846	0.568540743410	-0.337626901276
0.242777559881	0.753238627047	0.941291998056	0.105611350654	-0.202518370529	0.845317960433	-0.260545771841	-0.475155461885	0.568347719441	-0.337866097733
0.243103726353	0.753515022247	0.941343162985	0.105665801680	-0.203129852805	0.845262201437	-0.260698743658	-0.474777863813	0.568154627576	-0.338105055072
0.243429892825	0.753791277685	0.941394218260	0.105720412274	-0.203741584568	0.845205144425	-0.260852046763	-0.474400595948	0.567961468238	-0.338343774296
0.243756059297	0.754067393940	0.941445164048	0.105775181337	-0.204353563601	0.845146790874	-0.261005672712	-0.474023656587	0.567768241799	-0.338582256380
0.244082225769	0.754343371593	0.941496000526	0.105830107777	-0.204965787679	0.845087142220	-0.261159613152	-0.473647044009	0.567574948576	-0.338820502272
0.244408392241	0.754619211221	0.941546727874	0.105885190508	-0.205578254571	0.845026199860	-0.261313859817	-0.473270756475	0.567381588835	-0.339058512891
0.244734558713	0.754894913403	0.941597346276	0.105940428451	-0.206190962037	0.844963965152	-0.261468404527	-0.472894792226	0.567188162793	-0.339296289130
0.245060725185	0.755170478717	0.941647855924	0.105995820531	-0.206803907834	0.844900439417	-0.261623239190	-0.472519149488	0.566994670613	-0.339533831858
0.245386891657	0.755445907740	0.941698257013	0.106051365682	-0.207417089711	0.844835623940	-0.261778355799	-0.472143826468	0.566801112413	-0.339771141914
0.245713058130	0.755721201050	0.941748549744	0.106107062843	-0.208030505411	0.844769519970	-0.261933746434	-0.471768821358	0.566607488260	-0.340008220114
0.246039224602	0.755996359223	0.941798734323	0.106162910958	-0.208644152675	0.844702128723	-0.262089403258	-0.471394132334	0.566413798175	-0.340245067249
0.246365391074	0.756271382836	0.941848810958	0.106218908980	-0.209258029237	0.844633451383	-0.262245318519	-0.471019757556	0.566220042131	-0.340481684083
0.246691557546	0.756546272463	0.941898779866	0.106275055866	-0.209872132829	0.844563489101	-0.262401484550	-0.470645695170	0.566026220058	-0.340718071358
0.247017724018	0.756821028681	0.941948641264	0.106331350582	-0.210486461178	0.844492242999	-0.262557893764	-0.470271943307	0.565832331838	-0.340954229790
0.247343890490	0.757095652064	0.941998395377	0.106387792099	-0.211101012009	0.844419714166	-0.262714538659	-0.469898500084	0.565638377311	-0.341190160075
0.247670056962	0.757370143185	0.942048042431	0.106444379395	-0.211715783044	0.844345903667	-0.262871411812	-0.469525363606	0.565444356274	-0.341425862880
0.247996223434	0.757644502619	0.942097582659	0.106501111455	-0.212330772003	0.844270812536	-0.263028505884	-0.469152531964	0.565250268479	-0.341661338855
0.248322389906	0.757918730938	0.942147016296	0.106557987270	-0.212945976603	0.844194441782	-0.263185813613	-0.468780003237	0.565056113641	-0.341896588623
0.248648556378	0.758192828714	0.942196343581	0.106615005840	-0.213561394561	0.844116792388	-0.263343327819	-0.468407775493	0.564861891429	-0.342131612788
0.248974722850	0.758466796519	0.942245564759	0.106672166168	-0.214177023593	0.844037865311	-0.263501041400	-0.468035846786	0.564667601475	-0.342366411930
0.249300889322	0.758740634924	0.942294680076	0.106729467268	-0.214792861414	0.843957661486	-0.263658947330	-0.467664215162	0.564473243371	-0.342600986609
0.249627055794	0.759014344498	0.942343689783	0.106786908158	-0.215408905739	0.843876181823	-0.263817038663	-0.467292878654	0.564278816670	-0.342835337363
0.249953222266	0.759287925811	0.942392594135	0.106844487865	-0.216025154281	0.843793427213	-0.263975308528	-0.466921835288	0.564084320888	-0.343069464711
0.250279388738	0.759561379431	0.942441393387	0.106902205422	-0.216641604756	0.843709398523	-0.264133750131	-0.466551083076	0.563889755503	-0.343303369149
0.250605555210	0.759834705927	0.942490087803	0.106960059869	-0.217258254881	0.843624096599	-0.264292356752	-0.466180620024	0.563695119957	-0.343537051155
0.250931721682	0.760107905866	0.942538677645	0.107018050254	-0.217875102371	0.843537522271	-0.264451121746	-0.465810444128	0.563500413656	-0.343770511185
0.251257888154	0.760380979813	0.942587163181	0.107076175631	-0.218492144946	0.843449676347	-0.264610038540	-0.465440553375	0.563305635972	-0.344003749680
0.251584054626	0.760653928335	0.942635544681	0.107134435062	-0.219109380326	0.843360559618	-0.264769100636	-0.465070945746	0.563110786241	-0.344236767056
0.251910221098	0.760926751901	0.942683822753	0.107192827733	-0.219726806172	0.843270171763	-0.264928300900	-0.464701621062	0.562915867146	-0.344469565369
0.252236387570	0.761199451262	0.942731996999	0.107251352486	-0.220344420332	0.843178515771	-0.265087634633	-0.464332573673	0.562720871369	-0.344702141778
0.252562554042	0.761472026892	0.942780068013	0.107310008502	-0.220962220430	0.843085591406	-0.265247095431	-0.463963803376	0.562525801558	-0.344934498324
0.252888720514	0.761744479356	0.942828036045	0.107368794849	-0.221580204147	0.842991399577	-0.265406678026	-0.463595308217	0.562330657174	-0.345166635488
0.253214886986	0.762016809221	0.942875901338	0.107427710596	-0.222198369152	0.842895941246	-0.265566377541	-0.463227086277	0.562135437745	-0.345398553787
0.253541053458	0.762289017053	0.942923664125	0.107486754807	-0.222816713097	0.842799217420	-0.265726189461	-0.462859135664	0.561940142867	-0.345630253771
0.253867219930	0.762561103418	0.942971324633	0.107545926548	-0.223435233623	0.842701229149	-0.265886109610	-0.462491454518	0.561744772195	-0.345861736025
0.254193386402	0.762833068885	0.943018883079	0.107605224882	-0.224053928355	0.842601977522	-0.266046134121	-0.462124041005	0.561549325449	-0.346093001164
0.254519552874	0.763104914019	0.943066339670	0.107664648872	-0.224672794906	0.842501463663	-0.266206259414	-0.461756893322	0.561353802412	-0.346324049835
0.254845719346	0.763376639390	0.943113694608	0.107724197580	-0.225291830878	0.842399688732	-0.266366482175	-0.461390009693	0.561158202921	-0.346554882717
0.255171885818	0.763648245564	0.943160948087	0.107783870066	-0.225911033860	0.842296653916	-0.266526799339	-0.461023388368	0.560962526876	-0.346785500517
0.255498052290	0.763919733111	0.943208100290	0.107843665391	-0.226530401432	0.842192360433	-0.266687208063	-0.460657027625	0.560766774232	-0.347015903973
0.255824218762	0.764191102599	0.943255151397	0.107903582614	-0.227149931159	0.842086809524	-0.266847705718	-0.460290925769	0.560570944998	-0.347246093850
0.256150385234	0.764462354595	0.943302101577	0.107963620793	-0.227769620602	0.841980002456	-0.267008289868	-0.459925081129	0.560375039240	-0.347476070943
0.256476551706	0.764733489670	0.943348950993	0.108023778988	-0.228389467307	0.841871940516	-0.267168958259	-0.459559492060	0.560179057076	-0.347705836072
0.256802718178	0.765004508392	0.943395699803	0.108084056255	-0.229009468815	0.841762625013	-0.267329708799	-0.459194156942	0.559982998674	-0.347935390085
0.257128884650	0.765275411329	0.943442348155	0.108144451654	-0.229629622654	0.841652057274	-0.267490539554	-0.458829074180	0.559786864256	-0.348164733856
0.257455051122	0.765546199051	0.943488896191	0.108204964241	-0.230249926349	0.841540238641	-0.267651448728	-0.458464242202	0.559590654091	-0.348393868284
0.257781217594	0.765816872125	0.943535344047	0.108265593074	-0.230870377412	0.841427170476	-0.267812434660	-0.458099659460	0.559394368498	-0.348622794292
0.258107384067	0.766087431123	0.943581691853	0.108326337210	-0.231490973351	0.841312854150	-0.267973495808	-0.457735324430	0.559198007843	-0.348851512830
0.258433550539	0.766357876611	0.943627939731	0.108387195706	-0.232111711666	0.841197291052	-0.268134630743	-0.457371235608	0.559001572538	-0.349080024868
0.258759717011	0.766628209159	0.943674087798	0.108448167620	-0.232732589851	0.841080482582	-0.268295838137	-0.457007391515	0.558805063041	-0.349308331402
0.259085883483	0.766898429335	0.943720136165	0.108509252009	-0.233353605391	0.840962430151	-0.268457116762	-0.456643790693	0.558608479855	-0.349536433449
0.259412049955	0.767168537709	0.943766084936	0.108570447931	-0.233974755769	0.840843135181	-0.268618465475	-0.456280431707	0.558411823523	-0.349764332049
0.259738216427	0.767438534847	0.943811934209	0.108631754443	-0.234596038459	0.840722599103	-0.268779883215	-0.455917313139	0.558215094635	-0.349992028263
0.260064382899	0.767708421319	0.943857684078	0.108693170605	-0.235217450933	0.840600823359	-0.268941368996	-0.455554433598	0.558018293820	-0.350219523173
0.260390549371	0.767978197692	0.943903334629	0.108754695476	-0.235838990656	0.840477809399	-0.269102921904	-0.455191791708	0.557821421749	-0.350446817883
0.260716715843	0.768247864534	0.943948885945	0.108816328114	-0.236460655088	0.840353558679	-0.269264541085	-0.454829386115	0.557624479130	-0.350673913514
0.261042882315	0.768517422413	0.943994338101	0.108878067579	-0.237082441688	0.840228072665	-0.269426225746	-0.454467215487	0.557427466713	-0.350900811210
0.261369048787	0.768786871896	0.944039691168	0.108939912933	-0.237704347907	0.840101352828	-0.269587975149	-0.454105278509	0.557230385284	-0.351127512132
0.261695215259	0.769056213549	0.944084945212	0.109001863236	-0.238326371194	0.839973400648	-0.269749788606	-0.453743573886	0.557033235668	-0.351354017461
0.262021381731	0.769325447939	0.944130100294	0.109063917550	-0.238948508997	0.839844217608	-0.269911665474	-0.453382100340	0.556836018724	-0.351580328395
0.262347548203	0.769594575633	0.944175156470	0.109126074939	-0.239570758757	0.839713805200	-0.270073605153	-0.453020856615	0.556638735348	-0.351806446150
0.262673714675	0.769863597196	0.944220113789	0.109188334466	-0.240193117916	0.839582164919	-0.270235607083	-0.452659841471	0.556441386471	-0.352032371961
0.262999881147	0.770132513194	0.944264972297	0.109250695195	-0.240815583910	0.839449298266	-0.270397670738	-0.452299053685	0.556243973056	-0.352258107077
0.263326047619	0.770401324191	0.944309732037	0.109313156193	-0.241438154175	0.839315206748	-0.270559795628	-0.451938492054	0.556046496102	-0.352483652768
0.263652214091	0.770670030754	0.944354393044	0.109375716526	-0.242060826145	0.839179891874	-0.270721981291	-0.451578155391	0.555848956638	-0.352709010315
0.263978380563	0.770938633445	0.944398955351	0.109438375261	-0.242683597251	0.839043355162	-0.270884227295	-0.451218042525	0.555651355726	-0.352934181019
0.264304547035	0.771207132828	0.944443418985	0.109501131468	-0.243306464925	0.838905598130	-0.271046533230	-0.450858152305	0.555453694459	-0.353159166195
0.264630713507	0.771475529468	0.944487783969	0.109563984217	-0.243929426594	0.838766622302	-0.271208898714	-0.450498483592	0.555255973960	-0.353383967171
0.264956879979	0.771743823927	0.944532050323	0.109626932579	-0.244552479687	0.838626429206	-0.271371323383	-0.450139035267	0.555058195381	-0.353608585293
0.265283046451	0.772012016766	0.944576218062	0.109689975627	-0.245175621632	0.838485020375	-0.271533806895	-0.449779806225	0.554860359904	-0.353833021918
0.265609212923	0.772280108549	0.944620287195	0.109753112435	-0.245798849854	0.838342397344	-0.271696348925	-0.449420795377	0.554662468738	-0.354057278420
0.265935379395	0.772548099836	0.944664257732	0.109816342078	-0.246422161781	0.838198561653	-0.271858949164	-0.449062001650	0.554464523120	-0.354281356186
0.266261545867	0.772815991188	0.944708129673	0.109879663632	-0.247045554838	0.838053514845	-0.272021607319	-0.448703423984	0.554266524316	-0.354505256613
0.266587712339	0.773083783165	0.944751903019	0.109943076177	-0.247669026453	0.837907258466	-0.272184323110	-0.448345061337	0.554068473614	-0.354728981115
0.266913878811	0.773351476327	0.944795577765	0.110006578791	-0.248292574051	0.837759794068	-0.272347096270	-0.447986912679	0.553870372332	-0.354952531116
0.267240045283	0.773619071233	0.944839153902	0.110070170556	-0.248916195059	0.837611123204	-0.272509926543	-0.447628976996	0.553672221810	-0.355175908053
0.267566211755	0.773886568441	0.944882631420	0.110133850555	-0.249539886905	0.837461247432	-0.272672813682	-0.447271253288	0.553474023415	-0.355399113376
0.267892378227	0.774153968509	0.944926010302	0.110197617873	-0.250163647017	0.837310168312	-0.272835757452	-0.446913740567	0.553275778535	-0.355622148545
0.268218544699	0.774421271994	0.944969290530	0.110261471595	-0.250787472825	0.837157887410	-0.272998757624	-0.446556437861	0.553077488583	-0.355845015031
0.268544711171	0.774688479452	0.945012472083	0.110325410809	-0.251411361760	0.837004406292	-0.273161813978	-0.446199344210	0.552879154996	-0.356067714318
0.268870877643	0.774955591440	0.945055554934	0.110389434606	-0.252035311252	0.836849726529	-0.273324926300	-0.445842458669	0.552680779229	-0.356290247899
0.269197044115	0.775222608513	0.945098539055	0.110453542075	-0.252659318736	0.836693849698	-0.273488094382	-0.445485780303	0.552482362764	-0.356512617278
0.269523210587	0.775489531225	0.945141424415	0.110517732311	-0.253283381647	0.836536777374	-0.273651318021	-0.445129308193	0.552283907099	-0.356734823969
0.269849377059	0.775756360130	0.945184210980	0.110582004408	-0.253907497420	0.836378511141	-0.273814597021	-0.444773041429	0.552085413756	-0.356956869495
0.270175543532	0.776023095781	0.945226898710	0.110646357464	-0.254531663496	0.836219052582	-0.273977931187	-0.444416979117	0.551886884276	-0.357178755391
0.270501710004	0.776289738731	0.945269487567	0.110710790576	-0.255155877314	0.836058403286	-0.274141320331	-0.444061120373	0.551688320218	-0.357400483198
0.270827876476	0.776556289531	0.945311977506	0.110775302846	-0.255780136319	0.835896564845	-0.274304764265	-0.443705464324	0.551489723162	-0.357622054468
0.271154042948	0.776822748733	0.945354368481	0.110839893376	-0.256404437955	0.835733538854	-0.274468262808	-0.443350010112	0.551291094706	-0.357843470761
0.271480209420	0.777089116886	0.945396660444	0.110904561270	-0.257028779671	0.835569326912	-0.274631815777	-0.442994756887	0.551092436465	-0.358064733647
0.271806375892	0.777355394540	0.945438853342	0.110969305636	-0.257653158916	0.835403930622	-0.274795422993	-0.442639703812	0.550893750072	-0.358285844701
0.272132542364	0.777621582243	0.945480947122	0.111034125581	-0.258277573146	0.835237351588	-0.274959084281	-0.442284850061	0.550695037177	-0.358506805510
0.272458708836	0.777887680545	0.945522941726	0.111099020217	-0.258902019815	0.835069591421	-0.275122799463	-0.441930194819	0.550496299447	-0.358727617665
0.272784875308	0.778153689991	0.945564837096	0.111163988655	-0.259526496384	0.834900651734	-0.275286568366	-0.441575737280	0.550297538565	-0.358948282766
0.273111041780	0.778419611129	0.945606633170	0.111229030012	-0.260151000315	0.834730534143	-0.275450390815	-0.441221476652	0.550098756230	-0.359168802422
0.273437208252	0.778685444505	0.945648329884	0.111294143404	-0.260775529073	0.834559240269	-0.275614266637	-0.440867412150	0.549899954153	-0.359389178246
0.273763374724	0.778951190662	0.945689927172	0.111359327949	-0.261400080129	0.834386771735	-0.275778195661	-0.440513543000	0.549701134065	-0.359609411859
0.274089541196	0.779216850145	0.945731424964	0.111424582770	-0.262024650954	0.834213130170	-0.275942177714	-0.440159868439	0.549502297708	-0.359829504888
0.274415707668	0.779482423497	0.945772823191	0.111489906990	-0.262649239025	0.834038317205	-0.276106212622	-0.439806387713	0.549303446837	-0.360049458969
0.274741874140	0.779747911262	0.945814121780	0.111555299733	-0.263273841822	0.833862334476	-0.276270300215	-0.439453100077	0.549104583224	-0.360269275741
0.275068040612	0.780013313980	0.945855320655	0.111620760130	-0.263898456829	0.833685183621	-0.276434440319	-0.439100004798	0.548905708651	-0.360488956849
0.275394207084	0.780278632192	0.945896419740	0.111686287308	-0.264523081533	0.833506866284	-0.276598632762	-0.438747101148	0.548706824914	-0.360708503945
0.275720373556	0.780543866438	0.945937418955	0.111751880402	-0.265147713427	0.833327384112	-0.276762877369	-0.438394388412	0.548507933821	-0.360927918686
0.276046540028	0.780809017258	0.945978318220	0.111817538545	-0.265772350006	0.833146738754	-0.276927173967	-0.438041865882	0.548309037192	-0.361147202735
0.276372706500	0.781074085190	0.946019117452	0.111883260874	-0.266396988769	0.832964931867	-0.277091522381	-0.437689532860	0.548110136859	-0.361366357759
0.276698872972	0.781339070771	0.946059816566	0.111949046530	-0.267021627222	0.832781965109	-0.277255922435	-0.437337388654	0.547911234664	-0.361585385429
0.277025039444	0.781603974538	0.946100415476	0.112014894652	-0.267646262873	0.832597840141	-0.277420373952	-0.436985432583	0.547712332460	-0.361804287424
0.277351205916	0.781868797027	0.946140914094	0.112080804387	-0.268270893235	0.832412558632	-0.277584876755	-0.436633663973	0.547513432111	-0.362023065423
0.277677372388	0.782133538773	0.946181312330	0.112146774879	-0.268895515825	0.832226122252	-0.277749430665	-0.436282082159	0.547314535490	-0.362241721113
0.278003538860	0.782398200309	0.946221610092	0.112212805278	-0.269520128166	0.832038532675	-0.277914035504	-0.435930686484	0.547115644482	-0.362460256183
0.278329705332	0.782662782170	0.946261807288	0.112278894734	-0.270144727785	0.831849791580	-0.278078691089	-0.435579476297	0.546916760979	-0.362678672327
0.278655871804	0.782927284887	0.946301903822	0.112345042402	-0.270769312213	0.831659900651	-0.278243397238	-0.435228450958	0.546717886883	-0.362896971242
0.278982038276	0.783191708992	0.946341899599	0.112411247437	-0.271393878987	0.831468861575	-0.278408153770	-0.434877609830	0.546519024104	-0.363115154629
0.279308204748	0.783456055016	0.946381794522	0.112477508998	-0.272018425648	0.831276676042	-0.278572960499	-0.434526952288	0.546320174561	-0.363333224193
0.279634371220	0.783720323488	0.946421588490	0.112543826245	-0.272642949742	0.831083345749	-0.278737817240	-0.434176477710	0.546121340181	-0.363551181640
0.279960537692	0.783984514937	0.946461281404	0.112610198342	-0.273267448821	0.830888872395	-0.278902723806	-0.433826185486	0.545922522898	-0.363769028682
0.280286704164	0.784248629891	0.946500873162	0.112676624454	-0.273891920442	0.830693257684	-0.279067680008	-0.433476075007	0.545723724654	-0.363986767032
0.280612870636	0.784512668878	0.946540363661	0.112743103750	-0.274516362165	0.830496503324	-0.279232685658	-0.433126145677	0.545524947398	-0.364204398406
0.280939037108	0.784776632423	0.946579752796	0.112809635400	-0.275140771558	0.830298611028	-0.279397740563	-0.432776396901	0.545326193086	-0.364421924522
0.281265203580	0.785040521052	0.946619040463	0.112876218577	-0.275765146193	0.830099582512	-0.279562844533	-0.432426828094	0.545127463680	-0.364639347103
0.281591370052	0.785304335290	0.946658226554	0.112942852458	-0.276389483647	0.829899419498	-0.279727997373	-0.432077438677	0.544928761148	-0.364856667871
0.281917536524	0.785568075659	0.946697310961	0.113009536220	-0.277013781504	0.829698123710	-0.279893198888	-0.431728228077	0.544730087464	-0.365073888553
0.282243702997	0.785831742683	0.946736293575	0.113076269044	-0.277638037351	0.829495696878	-0.280058448883	-0.431379195726	0.544531444609	-0.365291010875
0.282569869469	0.786095336884	0.946775174287	0.113143050113	-0.278262248782	0.829292140737	-0.280223747160	-0.431030341064	0.544332834567	-0.365508036566
0.282896035941	0.786358858781	0.946813952986	0.113209878613	-0.278886413397	0.829087457025	-0.280389093520	-0.430681663536	0.544134259329	-0.365724967359
0.283222202413	0.786622308896	0.946852629558	0.113276753732	-0.279510528800	0.828881647484	-0.280554487763	-0.430333162592	0.543935720890	-0.365941804986
0.283548368885	0.786885687748	0.946891203891	0.113343674661	-0.280134592603	0.828674713861	-0.280719929687	-0.429984837688	0.543737221249	-0.366158551180
0.283874535357	0.787148995854	0.946929675871	0.113410640593	-0.280758602421	0.828466657909	-0.280885419090	-0.429636688287	0.543538762410	-0.366375207677
0.284200701829	0.787412233732	0.946968045383	0.113477650725	-0.281382555877	0.828257481382	-0.281050955769	-0.429288713855	0.543340346381	-0.366591776213
0.284526868301	0.787675401823	0.947006312767	0.113544704241	-0.282006450621	0.828047185717	-0.281216539107	-0.428940916704	0.543141980899	-0.366808261390
0.284853034773	0.787938500790	0.947044477000	0.113611800371	-0.282630284246	0.827835773334	-0.281382169866	-0.428593290689	0.542943656630	-0.367024659268
0.285179201245	0.788201531078	0.947082538418	0.113678938309	-0.283254054391	0.827623245650	-0.281547847809	-0.428245838058	0.542745381169	-0.367240974379
0.285505367717	0.788464493199	0.947120496907	0.113746117269	-0.283877758684	0.827409604413	-0.281713573328	-0.427898558292	0.542547156506	-0.367457208444
0.285831534189	0.788727387668	0.947158352353	0.113813336471	-0.284501394751	0.827194851360	-0.281879347022	-0.427551450871	0.542348984616	-0.367673363180
0.286157700661	0.788990214997	0.947196104644	0.113880595142	-0.285124960220	0.826978988221	-0.282045169683	-0.427204515277	0.542150867468	-0.367889440298
0.286483867133	0.789252975698	0.947233753667	0.113947892513	-0.285748452717	0.826762016712	-0.282211042280	-0.426857750993	0.541952807015	-0.368105441502
0.286810033605	0.789515670284	0.947271299313	0.114015227822	-0.286371869872	0.826543938537	-0.282376965939	-0.426511157505	0.541754805204	-0.368321368490
0.287136200077	0.789778299265	0.947308741470	0.114082600313	-0.286995209315	0.826324755389	-0.282542941939	-0.426164734299	0.541556863967	-0.368537222952
0.287462366549	0.790040863150	0.947346080029	0.114150009237	-0.287618468679	0.826104468945	-0.282708971691	-0.425818480864	0.541358985228	-0.368753006574
0.287788533021	0.790303362449	0.947383314881	0.114217453848	-0.288241645598	0.825883080867	-0.282875056732	-0.425472396688	0.541161170898	-0.368968721032
0.288114699493	0.790565797669	0.947420445919	0.114284933409	-0.288864737710	0.825660592805	-0.283041198712	-0.425126481263	0.540963422877	-0.369184367999
0.288440865965	0.790828169319	0.947457473037	0.114352447189	-0.289487742657	0.825437006390	-0.283207399385	-0.424780734082	0.540765743055	-0.369399949139
0.288767032437	0.791090477905	0.947494396127	0.114419994461	-0.290110658083	0.825212323239	-0.283373660598	-0.424435154640	0.540568133311	-0.369615466110
0.289093198909	0.791352723933	0.947531215085	0.114487574505	-0.290733481637	0.824986544951	-0.283539984286	-0.424089742434	0.540370595511	-0.369830920562
0.289419365381	0.791614907906	0.947567929806	0.114555186609	-0.291356210973	0.824759673111	-0.283706372461	-0.423744496961	0.540173131512	-0.370046314141
0.289745531853	0.791877030329	0.947604540186	0.114622830064	-0.291978843749	0.824531709286	-0.283872827206	-0.423399417722	0.539975743160	-0.370261648484
0.290071698325	0.792139091705	0.947641046124	0.114690504170	-0.292601377630	0.824302655026	-0.284039350665	-0.423054504219	0.539778432287	-0.370476925222
0.290397864797	0.792401092535	0.947677447516	0.114758208231	-0.293223810284	0.824072511865	-0.284205945043	-0.422709755957	0.539581200719	-0.370692145979
0.290724031269	0.792663033320	0.947713744263	0.114825941559	-0.293846139387	0.823841281321	-0.284372612595	-0.422365172441	0.539384050266	-0.370907312372
0.291050197741	0.792924914561	0.947749936263	0.114893703472	-0.294468362619	0.823608964892	-0.284539355622	-0.422020753179	0.539186982731	-0.371122426012
0.291376364213	0.793186736755	0.947786023416	0.114961493291	-0.295090477670	0.823375564064	-0.284706176466	-0.421676497682	0.538989999904	-0.371337488503
0.291702530685	0.793448500401	0.947822005626	0.115029310349	-0.295712482233	0.823141080303	-0.284873077505	-0.421332405462	0.538793103565	-0.371552501443
0.292028697157	0.793710205995	0.947857882792	0.115097153979	-0.296334374011	0.822905515060	-0.285040061148	-0.420988476034	0.538596295483	-0.371767466420
0.292354863629	0.793971854034	0.947893654819	0.115165023525	-0.296956150712	0.822668869771	-0.285207129833	-0.420644708914	0.538399577415	-0.371982385019
0.292681030101	0.794233445012	0.947929321610	0.115232918335	-0.297577810053	0.822431145855	-0.285374286022	-0.420301103622	0.538202951110	-0.372197258817
0.293007196573	0.794494979422	0.947964883069	0.115300837764	-0.298199349760	0.822192344715	-0.285541532197	-0.419957659679	0.538006418304	-0.372412089383
0.293333363045	0.794756457756	0.948000339101	0.115368781172	-0.298820767564	0.821952467740	-0.285708870858	-0.419614376609	0.537809980723	-0.372626878282
0.293659529517	0.795017880508	0.948035689613	0.115436747926	-0.299442061207	0.821711516302	-0.285876304516	-0.419271253937	0.537613640083	-0.372841627070
0.293985695989	0.795279248166	0.948070934511	0.115504737401	-0.300063228438	0.821469491761	-0.286043835698	-0.418928291193	0.537417398090	-0.373056337296
0.294311862462	0.795540561220	0.948106073702	0.115572748974	-0.300684267017	0.821226395459	-0.286211466936	-0.418585487907	0.537221256439	-0.373271010505
0.294638028934	0.795801820157	0.948141107095	0.115640782033	-0.301305174710	0.820982228728	-0.286379200772	-0.418242843613	0.537025216812	-0.373485648232
0.294964195406	0.796063025466	0.948176034599	0.115708835968	-0.301925949294	0.820736992882	-0.286547039747	-0.417900357846	0.536829280886	-0.373700252008
0.295290361878	0.796324177632	0.948210856122	0.115776910178	-0.302546588556	0.820490689226	-0.286714986410	-0.417558030146	0.536633450323	-0.373914823357
0.295616528350	0.796585277139	0.948245571577	0.115845004067	-0.303167090291	0.820243319048	-0.286883043306	-0.417215860053	0.536437726778	-0.374129363794
0.295942694822	0.796846324471	0.948280180873	0.115913117045	-0.303787452304	0.819994883626	-0.287051212979	-0.416873847111	0.536242111893	-0.374343874831
0.296268861294	0.797107320110	0.948314683922	0.115981248529	-0.304407672412	0.819745384225	-0.287219497972	-0.416531990866	0.536046607302	-0.374558357970
0.296595027766	0.797368264538	0.948349080637	0.116049397942	-0.305027748440	0.819494822097	-0.287387900820	-0.416190290867	0.535851214629	-0.374772814710
0.296921194238	0.797629158235	0.948383370931	0.116117564713	-0.305647678222	0.819243198485	-0.287556424054	-0.415848746665	0.535655935487	-0.374987246540
0.297247360710	0.797890001679	0.948417554718	0.116185748275	-0.306267459607	0.818990514617	-0.287725070198	-0.415507357816	0.535460771479	-0.375201654945
0.297573527182	0.798150795349	0.948451631912	0.116253948071	-0.306887090451	0.818736771714	-0.287893841764	-0.415166123875	0.535265724200	-0.375416041403
0.297899693654	0.798411539720	0.948485602429	0.116322163547	-0.307506568621	0.818481970985	-0.288062741259	-0.414825044403	0.535070795232	-0.375630407384
0.298225860126	0.798672235269	0.948519466183	0.116390394157	-0.308125891996	0.818226113629	-0.288231771174	-0.414484118962	0.534875986150	-0.375844754354
0.298552026598	0.798932882469	0.948553223093	0.116458639359	-0.308745058465	0.817969200835	-0.288400933993	-0.414143347117	0.534681298519	-0.376059083771
0.298878193070	0.799193481794	0.948586873074	0.116526898620	-0.309364065929	0.817711233785	-0.288570232183	-0.413802728437	0.534486733893	-0.376273397086
0.299204359542	0.799454033714	0.948620416044	0.116595171409	-0.309982912300	0.817452213649	-0.288739668201	-0.413462262491	0.534292293817	-0.376487695746
0.299530526014	0.799714538702	0.948653851923	0.116663457205	-0.310601595501	0.817192141592	-0.288909244488	-0.413121948854	0.534097979828	-0.376701981190
0.299856692486	0.799974997225	0.948687180628	0.116731755491	-0.311220113467	0.816931018768	-0.289078963470	-0.412781787102	0.533903793451	-0.376916254852
0.300182858958	0.800235409753	0.948720402080	0.116800065755	-0.311838464144	0.816668846324	-0.289248827559	-0.412441776814	0.533709736203	-0.377130518157
0.300509025430	0.800495776753	0.948753516198	0.116868387493	-0.312456645490	0.816405625402	-0.289418839150	-0.412101917573	0.533515809593	-0.377344772526
0.300835191902	0.800756098689	0.948786522905	0.116936720206	-0.313074655475	0.816141357135	-0.289589000620	-0.411762208963	0.533322015117	-0.377559019374
0.301161358374	0.801016376028	0.948819422120	0.117005063401	-0.313692492079	0.815876042649	-0.289759314331	-0.411422650572	0.533128354266	-0.377773260109
0.301487524846	0.801276609231	0.948852213766	0.117073416590	-0.314310153298	0.815609683066	-0.289929782626	-0.411083241991	0.532934828519	-0.377987496134
0.301813691318	0.801536798762	0.948884897766	0.117141779292	-0.314927637136	0.815342279500	-0.290100407832	-0.410743982812	0.532741439347	-0.378201728842
0.302139857790	0.801796945081	0.948917474042	0.117210151032	-0.315544941611	0.815073833061	-0.290271192256	-0.410404872634	0.532548188212	-0.378415959626
0.302466024262	0.802057048649	0.948949942519	0.117278531339	-0.316162064753	0.814804344854	-0.290442138187	-0.410065911053	0.532355076566	-0.378630189868
0.302792190734	0.802317109923	0.948982303121	0.117346919749	-0.316779004604	0.814533815978	-0.290613247894	-0.409727097674	0.532162105853	-0.378844420945
0.303118357206	0.802577129361	0.949014555772	0.117415315805	-0.317395759218	0.814262247529	-0.290784523629	-0.409388432100	0.531969277508	-0.379058654230
0.303444523678	0.802837107420	0.949046700399	0.117483719053	-0.318012326663	0.813989640598	-0.290955967622	-0.409049913940	0.531776592958	-0.379272891088
0.303770690150	0.803097044554	0.949078736926	0.117552129046	-0.318628705017	0.813715996273	-0.291127582086	-0.408711542804	0.531584053618	-0.379487132879
0.304096856622	0.803356941217	0.949110665281	0.117620545344	-0.319244892373	0.813441315638	-0.291299369212	-0.408373318305	0.531391660898	-0.379701380955
0.304423023094	0.803616797862	0.949142485391	0.117688967511	-0.319860886834	0.813165599774	-0.291471331173	-0.408035240061	0.531199416197	-0.379915636666
0.304749189566	0.803876614940	0.949174197182	0.117757395116	-0.320476686518	0.812888849761	-0.291643470120	-0.407697307690	0.531007320908	-0.380129901353
0.305075356038	0.804136392902	0.949205800584	0.117825827735	-0.321092289554	0.812611066674	-0.291815788184	-0.407359520814	0.530815376411	-0.380344176351
0.305401522510	0.804396132195	0.949237295525	0.117894264950	-0.321707694084	0.812332251587	-0.291988287477	-0.407021879059	0.530623584081	-0.380558462992
0.305727688982	0.804655833269	0.949268681933	0.117962706346	-0.322322898264	0.812052405573	-0.292160970090	-0.406684382052	0.530431945284	-0.380772762599
0.306053855454	0.804915496569	0.949299959740	0.118031151516	-0.322937900261	0.811771529702	-0.292333838093	-0.406347029423	0.530240461377	-0.380987076490
0.306380021926	0.805175122542	0.949331128873	0.118099600057	-0.323552698256	0.811489625043	-0.292506893535	-0.406009820806	0.530049133708	-0.381201405980
0.306706188399	0.805434711631	0.949362189265	0.118168051572	-0.324167290442	0.811206692666	-0.292680138445	-0.405672755838	0.529857963618	-0.381415752374
0.307032354871	0.805694264280	0.949393140846	0.118236505670	-0.324781675025	0.810922733639	-0.292853574831	-0.405335834157	0.529666952439	-0.381630116974
0.307358521343	0.805953780930	0.949423983548	0.118304961964	-0.325395850224	0.810637749028	-0.293027204682	-0.404999055405	0.529476101494	-0.381844501075
0.307684687815	0.806213262022	0.949454717303	0.118373420074	-0.326009814272	0.810351739901	-0.293201029963	-0.404662419226	0.529285412099	-0.382058905969
0.308010854287	0.806472707996	0.949485342044	0.118441879623	-0.326623565412	0.810064707326	-0.293375052622	-0.404325925269	0.529094885562	-0.382273332938
0.308337020759	0.806732119290	0.949515857703	0.118510340241	-0.327237101904	0.809776652372	-0.293549274583	-0.403989573182	0.528904523181	-0.382487783263
0.308663187231	0.806991496342	0.949546264214	0.118578801564	-0.327850422018	0.809487576106	-0.293723697751	-0.403653362619	0.528714326247	-0.382702258215
0.308989353703	0.807250839587	0.949576561510	0.118647263230	-0.328463524038	0.809197479598	-0.293898324011	-0.403317293236	0.528524296045	-0.382916759063
0.309315520175	0.807510149461	0.949606749527	0.118715724886	-0.329076406259	0.808906363920	-0.294073155226	-0.402981364690	0.528334433849	-0.383131287069
0.309641686647	0.807769426397	0.949636828199	0.118784186182	-0.329689066993	0.808614230143	-0.294248193239	-0.402645576642	0.528144740926	-0.383345843490
0.309967853119	0.808028670827	0.949666797461	0.118852646773	-0.330301504561	0.808321079341	-0.294423439872	-0.402309928756	0.527955218536	-0.383560429577
0.310294019591	0.808287883185	0.949696657249	0.118921106320	-0.330913717299	0.808026912590	-0.294598896927	-0.401974420699	0.527765867929	-0.383775046575
0.310620186063	0.808547063898	0.949726407498	0.118989564488	-0.331525703556	0.807731730968	-0.294774566186	-0.401639052138	0.527576690350	-0.383989695724
0.310946352535	0.808806213398	0.949756048147	0.119058020948	-0.332137461693	0.807435535554	-0.294950449409	-0.401303822746	0.527387687035	-0.384204378261
0.311272519007	0.809065332112	0.949785579131	0.119126475376	-0.332748990084	0.807138327432	-0.295126548338	-0.400968732197	0.527198859210	-0.384419095414
0.311598685479	0.809324420467	0.949815000388	0.119194927451	-0.333360287119	0.806840107686	-0.295302864693	-0.400633780167	0.527010208098	-0.384633848408
0.311924851951	0.809583478889	0.949844311856	0.119263376861	-0.333971351195	0.806540877405	-0.295479400176	-0.400298966336	0.526821734910	-0.384848638461
0.312251018423	0.809842507803	0.949873513473	0.119331823294	-0.334582180728	0.806240637680	-0.295656156465	-0.399964290384	0.526633440852	-0.385063466787
0.312577184895	0.810101507632	0.949902605177	0.119400266446	-0.335192774143	0.805939389606	-0.295833135222	-0.399629751998	0.526445327120	-0.385278334595
0.312903351367	0.810360478800	0.949931586908	0.119468706018	-0.335803129880	0.805637134280	-0.296010338088	-0.399295350862	0.526257394906	-0.385493243088
0.313229517839	0.810619421726	0.949960458605	0.119537141713	-0.336413246390	0.805333872806	-0.296187766684	-0.398961086668	0.526069645391	-0.385708193463
0.313555684311	0.810878336833	0.949989220208	0.119605573242	-0.337023122139	0.805029606287	-0.296365422610	-0.398626959105	0.525882079751	-0.385923186914
0.313881850783	0.811137224538	0.950017871657	0.119674000318	-0.337632755605	0.804724335834	-0.296543307449	-0.398292967869	0.525694699152	-0.386138224628
0.314208017255	0.811396085261	0.950046412893	0.119742422661	-0.338242145278	0.804418062561	-0.296721422763	-0.397959112656	0.525507504755	-0.386353307787
0.314534183727	0.811654919418	0.950074843857	0.119810839994	-0.338851289662	0.804110787586	-0.296899770095	-0.397625393165	0.525320497713	-0.386568437569
0.314860350199	0.811913727426	0.950103164489	0.119879252045	-0.339460187273	0.803802512031	-0.297078350968	-0.397291809098	0.525133679172	-0.386783615147
0.315186516671	0.812172509700	0.950131374732	0.119947658548	-0.340068836640	0.803493237024	-0.297257166887	-0.396958360157	0.524947050269	-0.386998841687
0.315512683143	0.812431266653	0.950159474529	0.120016059238	-0.340677236305	0.803182963698	-0.297436219338	-0.396625046049	0.524760612135	-0.387214118351
0.315838849615	0.812689998699	0.950187463820	0.120084453858	-0.341285384823	0.802871693189	-0.297615509788	-0.396291866483	0.524574365894	-0.387429446297
0.316165016087	0.812948706249	0.950215342550	0.120152842155	-0.341893280761	0.802559426639	-0.297795039683	-0.395958821168	0.524388312662	-0.387644826677
0.316491182559	0.813207389714	0.950243110661	0.120221223879	-0.342500922698	0.802246165197	-0.297974810454	-0.395625909818	0.524202453549	-0.387860260638
0.316817349031	0.813466049504	0.950270768097	0.120289598784	-0.343108309228	0.801931910015	-0.298154823511	-0.395293132147	0.524016789657	-0.388075749322
0.317143515503	0.813724685994	0.950298315374	0.120357966434	-0.343715438418	0.801616661362	-0.298335080138	-0.394960491645	0.523831330244	-0.388291298044
0.317469681975	0.813983299672	0.950325751303	0.120426326954	-0.344322309690	0.801300421157	-0.298515579835	-0.394627980470	0.523646060135	-0.388506899630
0.317795848447	0.814241890940	0.950353076405	0.120494679851	-0.344928920532	0.800983187355	-0.298696319211	-0.394295601911	0.523460988355	-0.388722559306
0.318122014919	0.814500460255	0.950380290644	0.120563024788	-0.345535268555	0.800664957211	-0.298877291923	-0.393963355451	0.523276115824	-0.388938278173
0.318448181391	0.814759008086	0.950407393989	0.120631361392	-0.346141350985	0.800345726530	-0.299058488988	-0.393631240484	0.523091443403	-0.389154057323
0.318774347864	0.815017534925	0.950434386417	0.120699689254	-0.346747164679	0.800025489725	-0.299239899011	-0.393299256329	0.522906971900	-0.389369897838
0.319100514336	0.815276041273	0.950461267908	0.120768007935	-0.347352706131	0.799704239880	-0.299421508412	-0.392967402226	0.522722702071	-0.389585800793
0.319426680808	0.815534527653	0.950488038449	0.120836316964	-0.347957971483	0.799381968802	-0.299603301617	-0.392635677347	0.522538634630	-0.389801767260
0.319752847280	0.815792994597	0.950514698030	0.120904615844	-0.348562956535	0.799058667072	-0.299785261256	-0.392304080800	0.522354770247	-0.390017798305
0.320079013752	0.816051442653	0.950541246645	0.120972904050	-0.349167656756	0.798734324100	-0.299967368329	-0.391972611629	0.522171109556	-0.390233894991
0.320405180224	0.816309872383	0.950567684292	0.121041181031	-0.349772067293	0.798408928170	-0.300149602369	-0.391641268826	0.521987653160	-0.390450058380
0.320731346696	0.816568284360	0.950594010972	0.121109446218	-0.350376182983	0.798082466485	-0.300331941590	-0.391310051328	0.521804401630	-0.390666289535
0.321057513168	0.816826679169	0.950620226687	0.121177699017	-0.350979998359	0.797754925214	-0.300514363028	-0.390978958028	0.521621355513	-0.390882589516
0.321383679640	0.817085057407	0.950646331442	0.121245938815	-0.351583507662	0.797426289531	-0.300696842662	-0.390647987773	0.521438515331	-0.391098959389
0.321709846112	0.817343419680	0.950672325246	0.121314164985	-0.352186704850	0.797096543659	-0.300879355536	-0.390317139371	0.521255881588	-0.391315400218
0.322036012584	0.817601766605	0.950698208105	0.121382376880	-0.352789583608	0.796765670904	-0.301061875868	-0.389986411594	0.521073454771	-0.391531913073
0.322362179056	0.817860098808	0.950723980031	0.121450573841	-0.353392137357	0.796433653696	-0.301244377151	-0.389655803184	0.520891235353	-0.391748499026
0.322688345528	0.818118416924	0.950749641032	0.121518755195	-0.353994359262	0.796100473625	-0.301426832241	-0.389325312853	0.520709223796	-0.391965159155
0.323014512000	0.818376721596	0.950775191120	0.121586920260	-0.354596242243	0.795766111472	-0.301609213450	-0.388994939286	0.520527420550	-0.392181894542
0.323340678472	0.818635013474	0.950800630306	0.121655068343	-0.355197778985	0.795430547248	-0.301791492622	-0.388664681150	0.520345826064	-0.392398706275
0.323666844944	0.818893293215	0.950825958600	0.121723198743	-0.355798961943	0.795093760220	-0.301973641208	-0.388334537091	0.520164440779	-0.392615595448
0.323993011416	0.819151561483	0.950851176013	0.121791310752	-0.356399783355	0.794755728948	-0.302155630330	-0.388004505741	0.519983265134	-0.392832563162
0.324319177888	0.819409818949	0.950876282554	0.121859403657	-0.357000235246	0.794416431310	-0.302337430849	-0.387674585719	0.519802299569	-0.393049610525
0.324645344360	0.819668066286	0.950901278233	0.121927476742	-0.357600309442	0.794075844535	-0.302519013420	-0.387344775634	0.519621544527	-0.393266738653
0.324971510832	0.819926304175	0.950926163056	0.121995529287	-0.358199997577	0.793733945229	-0.302700348543	-0.387015074090	0.519441000453	-0.393483948668
0.325297677304	0.820184533300	0.950950937032	0.122063560571	-0.358799291098	0.793390709405	-0.302881406617	-0.386685479687	0.519260667799	-0.393701241701
0.325623843776	0.820442754349	0.950975600164	0.122131569875	-0.359398181278	0.793046112506	-0.303062157981	-0.386355991024	0.519080547024	-0.393918618894
0.325950010248	0.820700968013	0.951000152455	0.122199556478	-0.359996659221	0.792700129435	-0.303242572958	-0.386026606700	0.518900638596	-0.394136081394
0.326276176720	0.820959174987	0.951024593908	0.122267519665	-0.360594715871	0.792352734576	-0.303422621893	-0.385697325321	0.518720942995	-0.394353630359
0.326602343192	0.821217375967	0.951048924520	0.122335458722	-0.361192342022	0.792003901821	-0.303602275185	-0.385368145499	0.518541460712	-0.394571266956
0.326928509664	0.821475571651	0.951073144290	0.122403372941	-0.361789528322	0.791653604596	-0.303781503325	-0.385039065853	0.518362192253	-0.394788992361
0.327254676136	0.821733762741	0.951097253210	0.122471261620	-0.362386265286	0.791301815879	-0.303960276919	-0.384710085016	0.518183138137	-0.395006807762
0.327580842608	0.821991949935	0.951121251274	0.122539124064	-0.362982543299	0.790948508227	-0.304138566722	-0.384381201633	0.518004298902	-0.395224714354
0.327907009080	0.822250133937	0.951145138469	0.122606959587	-0.363578352625	0.790593653795	-0.304316343656	-0.384052414368	0.517825675103	-0.395442713342
0.328233175552	0.822508315448	0.951168914782	0.122674767509	-0.364173683417	0.790237224360	-0.304493578838	-0.383723721898	0.517647267313	-0.395660805945
0.328559342024	0.822766495169	0.951192580196	0.122742547165	-0.364768525719	0.789879191343	-0.304670243597	-0.383395122925	0.517469076128	-0.395878993389
0.328885508496	0.823024673802	0.951216134690	0.122810297897	-0.365362869481	0.789519525826	-0.304846309495	-0.383066616171	0.517291102163	-0.396097276910
0.329211674968	0.823282852046	0.951239578242	0.122878019061	-0.365956704558	0.789158198574	-0.305021748345	-0.382738200382	0.517113346057	-0.396315657758
0.329537841440	0.823541030600	0.951262910823	0.122945710027	-0.366550020723	0.788795180055	-0.305196532221	-0.382409874331	0.516935808472	-0.396534137190
0.329864007912	0.823799210160	0.951286132404	0.123013370176	-0.367142807672	0.788430440460	-0.305370633478	-0.382081636818	0.516758490096	-0.396752716477
0.330190174384	0.824057391421	0.951309242949	0.123080998907	-0.367735055029	0.788063949718	-0.305544024764	-0.381753486672	0.516581391642	-0.396971396899
0.330516340856	0.824315575075	0.951332242421	0.123148595632	-0.368326752356	0.787695677521	-0.305716679026	-0.381425422756	0.516404513849	-0.397190179747
0.330842507329	0.824573761812	0.951355130778	0.123216159781	-0.368917889158	0.787325593334	-0.305888569526	-0.381097443964	0.516227857485	-0.397409066325
0.331168673801	0.824831952316	0.951377907974	0.123283690801	-0.369508454888	0.786953666419	-0.306059669848	-0.380769549224	0.516051423345	-0.397628057946
0.331494840273	0.825090147271	0.951400573959	0.123351188156	-0.370098438958	0.786579865851	-0.306229953903	-0.380441737502	0.515875212257	-0.397847155935
0.331821006745	0.825348347355	0.951423128678	0.123418651331	-0.370687830739	0.786204160532	-0.306399395941	-0.380114007800	0.515699225074	-0.398066361629
0.332147173217	0.825606553243	0.951445572072	0.123486079827	-0.371276619573	0.785826519208	-0.306567970554	-0.379786359161	0.515523462685	-0.398285676375
0.332473339689	0.825864765604	0.951467904080	0.123553473167	-0.371864794774	0.785446910491	-0.306735652680	-0.379458790667	0.515347926008	-0.398505101533
0.332799506161	0.826122985104	0.951490124633	0.123620830897	-0.372452345639	0.785065302865	-0.306902417611	-0.379131301441	0.515172615993	-0.398724638473
0.333125672633	0.826381212404	0.951512233660	0.123688152579	-0.373039261449	0.784681664710	-0.307068240993	-0.378803890653	0.514997533627	-0.398944288577
0.333451839105	0.826639448157	0.951534231084	0.123755437801	-0.373625531479	0.784295964314	-0.307233098832	-0.378476557513	0.514822679926	-0.399164053239
0.333778005577	0.826897693013	0.951556116824	0.123822686173	-0.374211145000	0.783908169885	-0.307396967494	-0.378149301279	0.514648055945	-0.399383933863
0.334104172049	0.827155947617	0.951577890795	0.123889897326	-0.374796091286	0.783518249571	-0.307559823708	-0.377822121254	0.514473662771	-0.399603931868
0.334430338521	0.827414212605	0.951599552907	0.123957070917	-0.375380359621	0.783126171469	-0.307721644565	-0.377495016792	0.514299501528	-0.399824048679
0.334756504993	0.827672488609	0.951621103063	0.124024206626	-0.375963939301	0.782731903642	-0.307882407524	-0.377167987291	0.514125573378	-0.400044285738
0.335082671465	0.827930776253	0.951642541164	0.124091304157	-0.376546819640	0.782335414132	-0.308042090404	-0.376841032203	0.513951879517	-0.400264644496
0.335408837937	0.828189076155	0.951663867105	0.124158363239	-0.377128989979	0.781936670972	-0.308200671391	-0.376514151030	0.513778421180	-0.400485126415
0.335735004409	0.828447388926	0.951685080777	0.124225383629	-0.377710439684	0.781535642199	-0.308358129033	-0.376187343323	0.513605199639	-0.400705732971
0.336061170881	0.828705715170	0.951706182064	0.124292365105	-0.378291158156	0.781132295870	-0.308514442240	-0.375860608688	0.513432216206	-0.400926465649
0.336387337353	0.828964055482	0.951727170846	0.124359307475	-0.378871134835	0.780726600068	-0.308669590283	-0.375533946784	0.513259472230	-0.401147325947
0.336713503825	0.829222410453	0.951748046999	0.124426210573	-0.379450359201	0.780318522921	-0.308823552792	-0.375207357325	0.513086969100	-0.401368315374
0.337039670297	0.829480780663	0.951768810393	0.124493074258	-0.380028820783	0.779908032608	-0.308976309751	-0.374880840076	0.512914708244	-0.401589435452
0.337365836769	0.829739166685	0.951789460893	0.124559898418	-0.380606509162	0.779495097372	-0.309127841500	-0.374554394862	0.512742691131	-0.401810687713
0.337692003241	0.829997569084	0.951809998359	0.124626682968	-0.381183413971	0.779079685535	-0.309278128729	-0.374228021562	0.512570919269	-0.402032073702
0.338018169713	0.830255988417	0.951830422645	0.124693427850	-0.381759524906	0.778661765503	-0.309427152476	-0.373901720112	0.512399394207	-0.402253594973
0.338344336185	0.830514425232	0.951850733602	0.124760133035	-0.382334831725	0.778241305781	-0.309574894123	-0.373575490504	0.512228117536	-0.402475253093
0.338670502657	0.830772880070	0.951870931074	0.124826798521	-0.382909324254	0.777818274980	-0.309721335392	-0.373249332790	0.512057090886	-0.402697049643
0.338996669129	0.831031353461	0.951891014900	0.124893424335	-0.383482992389	0.777392641829	-0.309866458343	-0.372923247079	0.511886315929	-0.402918986212
0.339322835601	0.831289845929	0.951910984915	0.124960010533	-0.384055826102	0.776964375185	-0.310010245370	-0.372597233539	0.511715794379	-0.403141064400
0.339649002073	0.831548357985	0.951930840947	0.125026557199	-0.384627815442	0.776533444042	-0.310152679192	-0.372271292397	0.511545527993	-0.403363285823
0.339975168545	0.831806890136	0.951950582822	0.125093064447	-0.385198950540	0.776099817539	-0.310293742856	-0.371945423938	0.511375518567	-0.403585652104
0.340301335017	0.832065442877	0.951970210356	0.125159532418	-0.385769221613	0.775663464969	-0.310433419726	-0.371619628510	0.511205767941	-0.403808164878
0.340627501489	0.832324016693	0.951989723365	0.125225961284	-0.386338618964	0.775224355792	-0.310571693482	-0.371293906517	0.511036277998	-0.404030825793
0.340953667961	0.832582612062	0.952009121656	0.125292351245	-0.386907132988	0.774782459637	-0.310708548114	-0.370968258426	0.510867050660	-0.404253636508
0.341279834433	0.832841229451	0.952028405034	0.125358702531	-0.387474754176	0.774337746313	-0.310843967915	-0.370642684764	0.510698087896	-0.404476598692
0.341606000905	0.833099869318	0.952047573295	0.125425015401	-0.388041473112	0.773890185820	-0.310977937482	-0.370317186117	0.510529391713	-0.404699714025
0.341932167377	0.833358532112	0.952066626234	0.125491290143	-0.388607280484	0.773439748350	-0.311110441702	-0.369991763134	0.510360964163	-0.404922984201
0.342258333849	0.833617218271	0.952085563638	0.125557527074	-0.389172167078	0.772986404301	-0.311241465755	-0.369666416523	0.510192807341	-0.405146410921
0.342584500321	0.833875928226	0.952104385291	0.125623726542	-0.389736123788	0.772530124280	-0.311370995100	-0.369341147054	0.510024923383	-0.405369995901
0.342910666793	0.834134662395	0.952123090970	0.125689888924	-0.390299141615	0.772070879111	-0.311499015480	-0.369015955556	0.509857314469	-0.405593740864
0.343236833266	0.834393421188	0.952141680447	0.125756014623	-0.390861211668	0.771608639841	-0.311625512906	-0.368690842923	0.509689982819	-0.405817647548
0.343562999738	0.834652205006	0.952160153492	0.125822104076	-0.391422325169	0.771143377750	-0.311750473657	-0.368365810105	0.509522930699	-0.406041717699
0.343889166210	0.834911014238	0.952178509867	0.125888157747	-0.391982473453	0.770675064352	-0.311873884273	-0.368040858115	0.509356160414	-0.406265953075
0.344215332682	0.835169849265	0.952196749330	0.125954176128	-0.392541647974	0.770203671405	-0.311995731551	-0.367715988028	0.509189674315	-0.406490355444
0.344541499154	0.835428710458	0.952214871634	0.126020159742	-0.393099840300	0.769729170913	-0.312116002534	-0.367391200977	0.509023474791	-0.406714926585
0.344867665626	0.835687598176	0.952232876527	0.126086109139	-0.393657042121	0.769251535135	-0.312234684510	-0.367066498157	0.508857564277	-0.406939668288
0.345193832098	0.835946512772	0.952250763752	0.126152024900	-0.394213245248	0.768770736589	-0.312351765006	-0.366741880824	0.508691945248	-0.407164582353
0.345519998570	0.836205454585	0.952268533049	0.126217907633	-0.394768441617	0.768286748058	-0.312467231776	-0.366417350291	0.508526620220	-0.407389670592
0.345846165042	0.836464423947	0.952286184150	0.126283757975	-0.395322623286	0.767799542592	-0.312581072802	-0.366092907934	0.508361591753	-0.407614934824
0.346172331514	0.836723421179	0.952303716786	0.126349576592	-0.395875782442	0.767309093516	-0.312693276286	-0.365768555187	0.508196862447	-0.407840376881
0.346498497986	0.836982446591	0.952321130680	0.126415364176	-0.396427911397	0.766815374431	-0.312803830640	-0.365444293544	0.508032434944	-0.408065998606
0.346824664458	0.837241500486	0.952338425552	0.126481121450	-0.396979002596	0.766318359223	-0.312912724484	-0.365120124556	0.507868311926	-0.408291801849
0.347150830930	0.837500583155	0.952355601118	0.126546849162	-0.397529048610	0.765818022062	-0.313019946641	-0.364796049836	0.507704496117	-0.408517788472
0.347476997402	0.837759694879	0.952372657088	0.126612548090	-0.398078042144	0.765314337410	-0.313125486124	-0.364472071052	0.507540990280	-0.408743960348
0.347803163874	0.838018835931	0.952389593167	0.126678219038	-0.398625976035	0.764807280022	-0.313229332137	-0.364148189932	0.507377797221	-0.408970319357
0.348129330346	0.838278006572	0.952406409059	0.126743862837	-0.399172843255	0.764296824949	-0.313331474065	-0.363824408260	0.507214919784	-0.409196867392
0.348455496818	0.838537207055	0.952423104460	0.126809480346	-0.399718636907	0.763782947545	-0.313431901470	-0.363500727878	0.507052360854	-0.409423606353
0.348781663290	0.838796437622	0.952439679064	0.126875072450	-0.400263350234	0.763265623465	-0.313530604082	-0.363177150684	0.506890123354	-0.409650538150
0.349107829762	0.839055698508	0.952456132558	0.126940640060	-0.400806976611	0.762744828674	-0.313627571796	-0.362853678633	0.506728210248	-0.409877664705
0.349433996234	0.839314989936	0.952472464628	0.127006184114	-0.401349509552	0.762220539442	-0.313722794663	-0.362530313735	0.506566624537	-0.410104987946
0.349760162706	0.839574312271	0.952488675785	0.127071704846	-0.401890938176	0.761692721675	-0.313816259023	-0.362207061724	0.506405378812	-0.410332514975
0.350086329178	0.839833665415	0.952504764054	0.127137204696	-0.402431265358	0.761161373867	-0.313907963755	-0.361883917404	0.506244457115	-0.410560237448
0.350412495650	0.840093049708	0.952520729937	0.127202683961	-0.402970480771	0.760626463708	-0.313997897536	-0.361560886550	0.506083871931	-0.410788162382
0.350738662122	0.840352465331	0.952536573115	0.127268143685	-0.403508578832	0.760087970351	-0.314086054234	-0.361237971348	0.505923626296	-0.411016291673
0.351064828594	0.840611912450	0.952552293270	0.127333584938	-0.404045554229	0.759545873858	-0.314172428958	-0.360915174019	0.505763723239	-0.411244627198
0.351390995066	0.840871391223	0.952567890085	0.127399008814	-0.404581401914	0.759000155179	-0.314257017952	-0.360592496811	0.505604165770	-0.411473170813
0.351717161538	0.841130901793	0.952583363245	0.127464416432	-0.405116117100	0.758450796117	-0.314339818500	-0.360269942005	0.505444956886	-0.411701924353
0.352043328010	0.841390444298	0.952598712439	0.127529808932	-0.405649695252	0.757897779311	-0.314420828835	-0.359947511906	0.505286099566	-0.411930889632
0.352369494482	0.841650018861	0.952613937355	0.127595187476	-0.406182132085	0.757341088203	-0.314500048056	-0.359625208843	0.505127596770	-0.412160068443
0.352695660954	0.841909625599	0.952629037685	0.127660553245	-0.406713423560	0.756780707022	-0.314577476051	-0.359303035168	0.504969451437	-0.412389462554
0.353021827426	0.842169264618	0.952644013123	0.127725907442	-0.407243565872	0.756216620756	-0.314653113425	-0.358980993255	0.504811666487	-0.412619073714
0.353347993898	0.842428936013	0.952658863366	0.127791251287	-0.407772555454	0.755648815130	-0.314726961431	-0.358659085494	0.504654244816	-0.412848903648
0.353674160370	0.842688639874	0.952673588113	0.127856586019	-0.408300388967	0.755077276589	-0.314799021913	-0.358337314295	0.504497189295	-0.413078954059
0.354000326842	0.842948376281	0.952688187066	0.127921912894	-0.408827063293	0.754501992276	-0.314869297243	-0.358015682080	0.504340502773	-0.413309226626
0.354326493314	0.843208145304	0.952702659930	0.127987233182	-0.409352575535	0.753922950013	-0.314937790274	-0.357694191286	0.504184188071	-0.413539723007
0.354652659786	0.843467947007	0.952717006413	0.128052548171	-0.409876923012	0.753340138281	-0.315004504285	-0.357372844361	0.504028247985	-0.413770444834
0.354978826258	0.843727781448	0.952731226226	0.128117859161	-0.410400103248	0.752753546205	-0.315069442939	-0.357051643765	0.503872685284	-0.414001393719
0.355304992731	0.843987648674	0.952745319083	0.128183167466	-0.410922113975	0.752163163534	-0.315132610241	-0.356730591964	0.503717502707	-0.414232571248
0.355631159203	0.844247548729	0.952759284702	0.128248474414	-0.411442953123	0.751568980627	-0.315194010496	-0.356409691433	0.503562702966	-0.414463978986
0.355957325675	0.844507481648	0.952773122803	0.128313781345	-0.411962618819	0.750970988436	-0.315253648277	-0.356088944651	0.503408288742	-0.414695618474
0.356283492147	0.844767447459	0.952786833110	0.128379089608	-0.412481109380	0.750369178490	-0.315311528387	-0.355768354104	0.503254262687	-0.414927491230
0.356609658619	0.845027446187	0.952800415351	0.128444400563	-0.412998423309	0.749763542882	-0.315367655833	-0.355447922278	0.503100627423	-0.415159598747
0.356935825091	0.845287477848	0.952813869258	0.128509715582	-0.413514559292	0.749154074253	-0.315422035794	-0.355127651661	0.502947385537	-0.415391942497
0.357261991563	0.845547542454	0.952827194566	0.128575036044	-0.414029516193	0.748540765780	-0.315474673597	-0.354807544744	0.502794539589	-0.415624523928
0.357588158035	0.845807640012	0.952840391011	0.128640363336	-0.414543293049	0.747923611159	-0.315525574692	-0.354487604013	0.502642092104	-0.415857344465
0.357914324507	0.846067770524	0.952853458338	0.128705698852	-0.415055889066	0.747302604597	-0.315574744627	-0.354167831954	0.502490045574	-0.416090405510
0.358240490979	0.846327933986	0.952866396291	0.128771043996	-0.415567303615	0.746677740799	-0.315622189034	-0.353848231051	0.502338402460	-0.416323708443
0.358566657451	0.846588130391	0.952879204620	0.128836400175	-0.416077536230	0.746049014949	-0.315667913604	-0.353528803780	0.502187165188	-0.416557254620
0.358892823923	0.846848359727	0.952891883079	0.128901768802	-0.416586586602	0.745416422708	-0.315711924074	-0.353209552615	0.502036336150	-0.416791045375
0.359218990395	0.847108621978	0.952904431426	0.128967151296	-0.417094454572	0.744779960198	-0.315754226206	-0.352890480021	0.501885917705	-0.417025082018
0.359545156867	0.847368917124	0.952916849420	0.129032549080	-0.417601140136	0.744139623988	-0.315794825778	-0.352571588456	0.501735912177	-0.417259365840
0.359871323339	0.847629245143	0.952929136828	0.129097963581	-0.418106643431	0.743495411090	-0.315833728568	-0.352252880369	0.501586321856	-0.417493898105
0.360197489811	0.847889606007	0.952941293418	0.129163396227	-0.418610964739	0.742847318943	-0.315870940343	-0.351934358202	0.501437148996	-0.417728680058
0.360523656283	0.848149999688	0.952953318963	0.129228848450	-0.419114104480	0.742195345407	-0.315906466845	-0.351616024382	0.501288395816	-0.417963712922
0.360849822755	0.848410426152	0.952965213241	0.129294321686	-0.419616063207	0.741539488751	-0.315940313784	-0.351297881327	0.501140064500	-0.418198997897
0.361175989227	0.848670885364	0.952976976031	0.129359817369	-0.420116841607	0.740879747644	-0.315972486828	-0.350979931443	0.500992157198	-0.418434536161
0.361502155699	0.848931377287	0.952988607120	0.129425336936	-0.420616440494	0.740216121145	-0.316002991593	-0.350662177123	0.500844676022	-0.418670328872
0.361828322171	0.849191901880	0.953000106296	0.129490881822	-0.421114860805	0.739548608697	-0.316031833640	-0.350344620744	0.500697623050	-0.418906377165
0.362154488643	0.849452459102	0.953011473351	0.129556453465	-0.421612103602	0.738877210114	-0.316059018460	-0.350027264670	0.500551000323	-0.419142682155
0.362480655115	0.849713048909	0.953022708083	0.129622053301	-0.422108170061	0.738201925576	-0.316084551477	-0.349710111249	0.500404809846	-0.419379244935
0.362806821587	0.849973671255	0.953033810293	0.129687682764	-0.422603061476	0.737522755621	-0.316108438037	-0.349393162812	0.500259053589	-0.419616066577
0.363132988059	0.850234326092	0.953044779786	0.129753343287	-0.423096779250	0.736839701132	-0.316130683403	-0.349076421675	0.500113733484	-0.419853148133
0.363459154531	0.850495013373	0.953055616370	0.129819036302	-0.423589324899	0.736152763336	-0.316151292753	-0.348759890133	0.499968851430	-0.420090490635
0.363785321003	0.850755733047	0.953066319859	0.129884763237	-0.424080700040	0.735461943791	-0.316170271175	-0.348443570466	0.499824409286	-0.420328095093
0.364111487475	0.851016485063	0.953076890070	0.129950525518	-0.424570906395	0.734767244384	-0.316187623663	-0.348127464933	0.499680408877	-0.420565962498
0.364437653947	0.851277269371	0.953087326824	0.130016324567	-0.425059945787	0.734068667317	-0.316203355114	-0.347811575775	0.499536851991	-0.420804093819
0.364763820419	0.851538085917	0.953097629946	0.130082161803	-0.425547820134	0.733366215105	-0.316217470328	-0.347495905210	0.499393740380	-0.421042490009
0.365089986891	0.851798934650	0.953107799264	0.130148038640	-0.426034531450	0.732659890567	-0.316229974000	-0.347180455437	0.499251075759	-0.421281151998
0.365416153363	0.852059815515	0.953117834613	0.130213956489	-0.426520081840	0.731949696823	-0.316240870724	-0.346865228635	0.499108859807	-0.421520080697
0.365742319835	0.852320728459	0.953127735829	0.130279916754	-0.427004473498	0.731235637279	-0.316250164988	-0.346550226959	0.498967094168	-0.421759276999
0.366068486307	0.852581673429	0.953137502753	0.130345920836	-0.427487708705	0.730517715632	-0.316257861174	-0.346235452543	0.498825780448	-0.421998741778
0.366394652779	0.852842650372	0.953147135230	0.130411970129	-0.427969789826	0.729795935853	-0.316263963557	-0.345920907496	0.498684920217	-0.422238475886
0.366720819251	0.853103659233	0.953156633109	0.130478066021	-0.428450719306	0.729070302188	-0.316268476301	-0.345606593906	0.498544515010	-0.422478480161
0.367046985723	0.853364699960	0.953165996243	0.130544209895	-0.428930499671	0.728340819150	-0.316271403463	-0.345292513837	0.498404566325	-0.422718755418
0.367373152196	0.853625772501	0.953175224489	0.130610403125	-0.429409133523	0.727607491513	-0.316272748991	-0.344978669327	0.498265075623	-0.422959302457
0.367699318668	0.853886876802	0.953184317708	0.130676647082	-0.429886623538	0.726870324306	-0.316272516721	-0.344665062391	0.498126044332	-0.423200122058
0.368025485140	0.854148012814	0.953193275763	0.130742943126	-0.430362972465	0.726129322806	-0.316270710381	-0.344351695019	0.497987473841	-0.423441214983
0.368351651612	0.854409180486	0.953202098524	0.130809292612	-0.430838183121	0.725384492538	-0.316267333582	-0.344038569174	0.497849365505	-0.423682581977
0.368677818084	0.854670379767	0.953210785863	0.130875696885	-0.431312258393	0.724635839262	-0.316262389814	-0.343725686795	0.497711720642	-0.423924223767
0.369003984556	0.854931610610	0.953219337655	0.130942157285	-0.431785201233	0.723883368967	-0.316255882440	-0.343413049793	0.497574540535	-0.424166141062
0.369330151028	0.855192872967	0.953227753781	0.131008675142	-0.432257014657	0.723127087874	-0.316247814689	-0.343100660055	0.497437826432	-0.424408334554
0.369656317500	0.855454166791	0.953236034125	0.131075251777	-0.432727701742	0.722367002417	-0.316238189650	-0.342788519439	0.497301579544	-0.424650804917
0.369982483972	0.855715492038	0.953244178573	0.131141888504	-0.433197265626	0.721603119250	-0.316227010272	-0.342476629777	0.497165801047	-0.424893552810
0.370308650444	0.855976848665	0.953252187018	0.131208586627	-0.433665709505	0.720835445233	-0.316214279353	-0.342164992872	0.497030492082	-0.425136578871
0.370634816916	0.856238236628	0.953260059355	0.131275347441	-0.434133036631	0.720063987431	-0.316199999545	-0.341853610503	0.496895653752	-0.425379883726
0.370960983388	0.856499655889	0.953267795482	0.131342172233	-0.434599250311	0.719288753110	-0.316184173342	-0.341542484416	0.496761287129	-0.425623467981
0.371287149860	0.856761106408	0.953275395301	0.131409062277	-0.435064353903	0.718509749727	-0.316166803087	-0.341231616333	0.496627393247	-0.425867332226
0.371613316332	0.857022588148	0.953282858719	0.131476018842	-0.435528350819	0.717726984931	-0.316147890964	-0.340921007946	0.496493973104	-0.426111477035
0.371939482804	0.857284101073	0.953290185647	0.131543043183	-0.435991244517	0.716940466556	-0.316127438997	-0.340610660918	0.496361027667	-0.426355902967
0.372265649276	0.857545645152	0.953297375996	0.131610136548	-0.436453038505	0.716150202616	-0.316105449053	-0.340300576884	0.496228557865	-0.426600610563
0.372591815748	0.857807220351	0.953304429685	0.131677300173	-0.436913736338	0.715356201303	-0.316081922839	-0.339990757450	0.496096564593	-0.426845600350
0.372917982220	0.858068826643	0.953311346633	0.131744535284	-0.437373341611	0.714558470982	-0.316056861903	-0.339681204192	0.495965048712	-0.427090872838
0.373244148692	0.858330464000	0.953318126766	0.131811843097	-0.437831857968	0.713757020187	-0.316030267636	-0.339371918659	0.495834011049	-0.427336428521
0.373570315164	0.858592132397	0.953324770010	0.131879224816	-0.438289289090	0.712951857615	-0.316002141269	-0.339062902367	0.495703452396	-0.427582267880
0.373896481636	0.858853831812	0.953331276298	0.131946681635	-0.438745638701	0.712142992128	-0.315972483880	-0.338754156805	0.495573373514	-0.427828391379
0.374222648108	0.859115562224	0.953337645563	0.132014214738	-0.439200910561	0.711330432744	-0.315941296394	-0.338445683432	0.495443775126	-0.428074799467
0.374548814580	0.859377323615	0.953343877743	0.132081825296	-0.439655108468	0.710514188637	-0.315908579583	-0.338137483676	0.495314657925	-0.428321492579
0.374874981052	0.859639115970	0.953349972780	0.132149514470	-0.440108236258	0.709694269133	-0.315874334072	-0.337829558938	0.495186022570	-0.428568471136
0.375201147524	0.859900939277	0.953355930619	0.132217283408	-0.440560297799	0.708870683706	-0.315838560341	-0.337521910585	0.495057869686	-0.428815735543
0.375527313996	0.860162793524	0.953361751208	0.132285133250	-0.441011296993	0.708043441976	-0.315801258730	-0.337214539958	0.494930199866	-0.429063286192
0.375853480468	0.860424678704	0.953367434498	0.132353065119	-0.441461237773	0.707212553705	-0.315762429438	-0.336907448364	0.494803013671	-0.429311123461
0.376179646940	0.860686594813	0.953372980443	0.132421080132	-0.441910124104	0.706378028796	-0.315722072534	-0.336600637083	0.494676311630	-0.429559247712
0.376505813412	0.860948541847	0.953378389001	0.132489179389	-0.442357959980	0.705539877291	-0.315680187957	-0.336294107363	0.494550094238	-0.429807659297
0.376831979884	0.861210519807	0.953383660134	0.132557363982	-0.442804749423	0.704698109363	-0.315636775518	-0.335987860423	0.494424361959	-0.430056358553
0.377158146356	0.861472528697	0.953388793804	0.132625634990	-0.443250496480	0.703852735320	-0.315591834914	-0.335681897451	0.494299115228	-0.430305345801
0.377484312828	0.861734568524	0.953393789980	0.132693993477	-0.443695205228	0.703003765599	-0.315545365721	-0.335376219604	0.494174354446	-0.430554621354
0.377810479300	0.861996639295	0.953398648632	0.132762440500	-0.444138879765	0.702151210765	-0.315497367409	-0.335070828009	0.494050079984	-0.430804185508
0.378136645772	0.862258741023	0.953403369732	0.132830977098	-0.444581524214	0.701295081509	-0.315447839342	-0.334765723765	0.493926292181	-0.431054038547
0.378462812244	0.862520873724	0.953407953256	0.132899604301	-0.445023142719	0.700435388643	-0.315396780784	-0.334460907937	0.493802991348	-0.431304180745
0.378788978716	0.862783037415	0.953412399184	0.132968323127	-0.445463739448	0.699572143102	-0.315344190906	-0.334156381563	0.493680177764	-0.431554612362
0.379115145188	0.863045232118	0.953416707498	0.133037134579	-0.445903318588	0.698705355938	-0.315290068788	-0.333852145648	0.493557851678	-0.431805333644
0.379441311661	0.863307457858	0.953420878182	0.133106039650	-0.446341884345	0.697835038322	-0.315234413429	-0.333548201168	0.493436013312	-0.432056344828
0.379767478133	0.863569714661	0.953424911224	0.133175039318	-0.446779440943	0.696961201537	-0.315177223749	-0.333244549069	0.493314662854	-0.432307646138
0.380093644605	0.863832002560	0.953428806614	0.133244134550	-0.447215992625	0.696083856981	-0.315118498594	-0.332941190266	0.493193800468	-0.432559237786
0.380419811077	0.864094321587	0.953432564346	0.133313326299	-0.447651543648	0.695203016162	-0.315058236744	-0.332638125645	0.493073426285	-0.432811119973
0.380745977549	0.864356671780	0.953436184415	0.133382615506	-0.448086098287	0.694318690698	-0.314996436917	-0.332335356060	0.492953540410	-0.433063292890
0.381072144021	0.864619053181	0.953439666819	0.133452003099	-0.448519660830	0.693430892313	-0.314933097773	-0.332032882337	0.492834142919	-0.433315756714
0.381398310493	0.864881465832	0.953443011560	0.133521489992	-0.448952235579	0.692539632836	-0.314868217921	-0.331730705270	0.492715233859	-0.433568511615
0.381724476965	0.865143909781	0.953446218640	0.133591077088	-0.449383826850	0.691644924202	-0.314801795922	-0.331428825624	0.492596813251	-0.433821557748
0.382050643437	0.865406385079	0.953449288068	0.133660765276	-0.449814438969	0.690746778445	-0.314733830295	-0.331127244135	0.492478881087	-0.434074895261
0.382376809909	0.865668891711	0.953452220792	0.133730555105	-0.450244075442	0.689845205792	-0.314664319077	-0.330825966938	0.492361449317	-0.434328530515
0.382702976381	0.865931429859	0.953455014945	0.133800448121	-0.450672742531	0.688940222775	-0.314593261013	-0.330524983950	0.492244494029	-0.434582451230
0.383029142853	0.866193999484	0.953457671464	0.133870444932	-0.451100444325	0.688031840928	-0.314520652649	-0.330224301371	0.492128027123	-0.434836663715
0.383355309325	0.866456600598	0.953460190347	0.133940546509	-0.451527186148	0.687120074556	-0.314446490024	-0.329923920095	0.492012048660	-0.435091168104
0.383681475797	0.866719233194	0.953462571592	0.134010753860	-0.451952973690	0.686204938772	-0.314370768299	-0.329623841095	0.491896558739	-0.435345964534
0.384007642269	0.866981897255	0.953464815190	0.134081068028	-0.452377812991	0.685286449473	-0.314293481803	-0.329324065407	0.491781557492	-0.435601053142
0.384333808741	0.867244592745	0.953466921133	0.134151490086	-0.452801710431	0.684364623317	-0.314214624084	-0.329024594136	0.491667045084	-0.435856434064
0.384659975213	0.867507319617	0.953468889407	0.134222021138	-0.453224672714	0.683439477700	-0.314134187947	-0.328725428441	0.491553021707	-0.436112107434
0.384986141685	0.867770077810	0.953470719998	0.134292662313	-0.453646706853	0.682511030736	-0.314052165502	-0.328426569537	0.491439487580	-0.436368073385
0.385312308157	0.868032867253	0.953472412889	0.134363414767	-0.454067820159	0.681579301230	-0.313968548197	-0.328128018690	0.491326442943	-0.436624332050
0.385638474629	0.868295687861	0.953473968061	0.134434279678	-0.454488020231	0.680644308661	-0.313883326859	-0.327829777210	0.491213888058	-0.436880883556
0.385964641101	0.868558539542	0.953475385493	0.134505258244	-0.454907314938	0.679706073156	-0.313796491728	-0.327531846448	0.491101823205	-0.437137728031
0.386290807573	0.868821422193	0.953476665165	0.134576351682	-0.455325712411	0.678764615474	-0.313708032487	-0.327234227794	0.490990248677	-0.437394865595
0.386616974045	0.869084335700	0.953477807052	0.134647561227	-0.455743221030	0.677819956980	-0.313617938299	-0.326936922670	0.490879164783	-0.437652296369
0.386943140517	0.869347279945	0.953478811132	0.134718888127	-0.456159849413	0.676872119629	-0.313526197834	-0.326639932529	0.490768571839	-0.437910020466
0.387269306989	0.869610254799	0.953479677379	0.134790333645	-0.456575606405	0.675921125942	-0.313432799297	-0.326343258850	0.490658470172	-0.438168037996
0.387595473461	0.869873260128	0.953480405770	0.134861899055	-0.456990501068	0.674966998992	-0.313337730458	-0.326046903133	0.490548860114	-0.438426349065
0.387921639933	0.870136295790	0.953480996279	0.134933585641	-0.457404542668	0.674009762378	-0.313240978676	-0.325750866900	0.490439742001	-0.438684953771
0.388247806405	0.870399361639	0.953481448881	0.135005394696	-0.457817740669	0.673049440211	-0.313142530925	-0.325455151687	0.490331116171	-0.438943852209
0.388573972877	0.870662457524	0.953481763552	0.135077327517	-0.458230104720	0.672086057093	-0.313042373815	-0.325159759044	0.490222982962	-0.439203044465
0.388900139349	0.870925583287	0.953481940265	0.135149385411	-0.458641644646	0.671119638103	-0.312940493621	-0.324864690530	0.490115342711	-0.439462530622
0.389226305821	0.871188738769	0.953481978999	0.135221569685	-0.459052370440	0.670150208772	-0.312836876298	-0.324569947712	0.490008195751	-0.439722310753
0.389552472293	0.871451923806	0.953481879728	0.135293881650	-0.459462292252	0.669177795075	-0.312731507507	-0.324275532161	0.489901542408	-0.439982384926
0.389878638765	0.871715138231	0.953481642431	0.135366322618	-0.459871420383	0.668202423407	-0.312624372632	-0.323981445449	0.489795383002	-0.440242753201
0.390204805237	0.871978381875	0.953481267086	0.135438893902	-0.460279765273	0.667224120568	-0.312515456802	-0.323687689148	0.489689717846	-0.440503415630
0.390530971709	0.872241654566	0.953480753671	0.135511596812	-0.460687337496	0.666242913751	-0.312404744907	-0.323394264825	0.489584547241	-0.440764372258
0.390857138181	0.872504956131	0.953480102169	0.135584432657	-0.461094147751	0.665258830520	-0.312292221617	-0.323101174041	0.489479871477	-0.441025623122
0.391183304653	0.872768286396	0.953479312561	0.135657402741	-0.461500206853	0.664271898800	-0.312177871402	-0.322808418351	0.489375690830	-0.441287168249
0.391509471125	0.873031645186	0.953478384830	0.135730508365	-0.461905525727	0.663282146861	-0.312061678544	-0.322515999298	0.489272005562	-0.441549007660
0.391835637598	0.873295032326	0.953477318963	0.135803750825	-0.462310115399	0.662289603299	-0.311943627156	-0.322223918411	0.489168815921	-0.441811141364
0.392161804070	0.873558447641	0.953476114945	0.135877131406	-0.462713986991	0.661294297029	-0.311823701197	-0.321932177208	0.489066122136	-0.442073569364
0.392487970542	0.873821890956	0.953474772766	0.135950651391	-0.463117151713	0.660296257265	-0.311701884486	-0.321640777187	0.488963924418	-0.442336291652
0.392814137014	0.874085362096	0.953473292416	0.136024312052	-0.463519620858	0.659295513510	-0.311578160716	-0.321349719829	0.488862222960	-0.442599308212
0.393140303486	0.874348860889	0.953471673889	0.136098114650	-0.463921405791	0.658292095540	-0.311452513473	-0.321059006596	0.488761017934	-0.442862619018
0.393466469958	0.874612387163	0.953469917179	0.136172060438	-0.464322517947	0.657286033396	-0.311324926240	-0.320768638925	0.488660309491	-0.443126224033
0.393792636430	0.874875940749	0.953468022283	0.136246150658	-0.464722968826	0.656277357366	-0.311195382421	-0.320478618234	0.488560097759	-0.443390123213
0.394118802902	0.875139521479	0.953465989201	0.136320386540	-0.465122769982	0.655266097976	-0.311063865344	-0.320188945911	0.488460382843	-0.443654316502
0.394444969374	0.875403129187	0.953463817935	0.136394769300	-0.465521933021	0.654252285977	-0.310930358278	-0.319899623321	0.488361164825	-0.443918803833
0.394771135846	0.875666763710	0.953461508489	0.136469300143	-0.465920469596	0.653235952333	-0.310794844446	-0.319610651800	0.488262443761	-0.444183585133
0.395097302318	0.875930424889	0.953459060870	0.136543980258	-0.466318391398	0.652217128214	-0.310657307031	-0.319322032655	0.488164219682	-0.444448660315
0.395423468790	0.876194112567	0.953456475087	0.136618810822	-0.466715710157	0.651195844977	-0.310517729193	-0.319033767162	0.488066492592	-0.444714029282
0.395749635262	0.876457826590	0.953453751151	0.136693792996	-0.467112437629	0.650172134162	-0.310376094075	-0.318745856565	0.487969262468	-0.444979691929
0.396075801734	0.876721566810	0.953450889079	0.136768927924	-0.467508585599	0.649146027481	-0.310232384816	-0.318458302076	0.487872529260	-0.445245648139
0.396401968206	0.876985333079	0.953447888887	0.136844216736	-0.467904165870	0.648117556805	-0.310086584559	-0.318171104873	0.487776292890	-0.445511897783
0.396728134678	0.877249125256	0.953444750595	0.136919660544	-0.468299190264	0.647086754154	-0.309938676463	-0.317884266098	0.487680553249	-0.445778440725
0.397054301150	0.877512943204	0.953441474226	0.136995260443	-0.468693670613	0.646053651691	-0.309788643709	-0.317597786858	0.487585310201	-0.446045276816
0.397380467622	0.877776786789	0.953438059806	0.137071017510	-0.469087618757	0.645018281711	-0.309636469511	-0.317311668224	0.487490563578	-0.446312405895
0.397706634094	0.878040655883	0.953434507363	0.137146932806	-0.469481046541	0.643980676631	-0.309482137125	-0.317025911227	0.487396313184	-0.446579827794
0.398032800566	0.878304550363	0.953430816929	0.137223007372	-0.469873965809	0.642940868982	-0.309325629856	-0.316740516861	0.487302558791	-0.446847542333
0.398358967038	0.878568470108	0.953426988538	0.137299242230	-0.470266388401	0.641898891399	-0.309166931066	-0.316455486081	0.487209300139	-0.447115549318
0.398685133510	0.878832415007	0.953423022228	0.137375638383	-0.470658326149	0.640854776617	-0.309006024185	-0.316170819801	0.487116536938	-0.447383848550
0.399011299982	0.879096384950	0.953418918039	0.137452196815	-0.471049790874	0.639808557456	-0.308842892712	-0.315886518895	0.487024268865	-0.447652439815
0.399337466454	0.879360379835	0.953414676014	0.137528918491	-0.471440794383	0.638760266820	-0.308677520227	-0.315602584197	0.486932495566	-0.447921322890
0.399663632926	0.879624399564	0.953410296200	0.137605804354	-0.471831348465	0.637709937685	-0.308509890399	-0.315319016497	0.486841216653	-0.448190497541
0.399989799398	0.879888444045	0.953405778645	0.137682855328	-0.472221464888	0.636657603093	-0.308339986988	-0.315035816544	0.486750431708	-0.448459963523
0.400315965870	0.880152513194	0.953401123401	0.137760072316	-0.472611155396	0.635603296145	-0.308167793854	-0.314752985043	0.486660140278	-0.448729720581
0.400642132342	0.880416606929	0.953396330525	0.137837456201	-0.473000431705	0.634547049993	-0.307993294965	-0.314470522659	0.486570341877	-0.448999768450
0.400968298814	0.880680725177	0.953391400074	0.137915007843	-0.473389305503	0.633488897834	-0.307816474399	-0.314188430009	0.486481035988	-0.449270106853
0.401294465286	0.880944867870	0.953386332110	0.137992728084	-0.473777788444	0.632428872903	-0.307637316351	-0.313906707669	0.486392222057	-0.449540735503
0.401620631758	0.881209034946	0.953381126696	0.138070617741	-0.474165892149	0.631367008466	-0.307455805142	-0.313625356171	0.486303899502	-0.449811654102
0.401946798230	0.881473226350	0.953375783899	0.138148677612	-0.474553628199	0.630303337816	-0.307271925218	-0.313344376001	0.486216067702	-0.450082862344
0.402272964702	0.881737442033	0.953370303791	0.138226908473	-0.474941008136	0.629237894264	-0.307085661160	-0.313063767601	0.486128726007	-0.450354359910
0.402599131174	0.882001681951	0.953364686443	0.138305311078	-0.475328043460	0.628170711133	-0.306896997686	-0.312783531366	0.486041873730	-0.450626146473
0.402925297646	0.882265946070	0.953358931932	0.138383886157	-0.475714745627	0.627101821757	-0.306705919657	-0.312503667649	0.485955510153	-0.450898221692
0.403251464118	0.882530234359	0.953353040337	0.138462634422	-0.476101126044	0.626031259468	-0.306512412081	-0.312224176757	0.485869634524	-0.451170585220
0.403577630590	0.882794546796	0.953347011739	0.138541556561	-0.476487196072	0.624959057597	-0.306316460116	-0.311945058949	0.485784246055	-0.451443236698
0.403903797063	0.883058883363	0.953340846224	0.138620653239	-0.476872967020	0.623885249465	-0.306118049076	-0.311666314440	0.485699343929	-0.451716175758
0.404229963535	0.883323244052	0.953334543879	0.138699925100	-0.477258450145	0.622809868380	-0.305917164433	-0.311387943401	0.485614927291	-0.451989402021
0.404556130007	0.883587628859	0.953328104794	0.138779372765	-0.477643656648	0.621732947630	-0.305713791821	-0.311109945956	0.485530995257	-0.452262915098
0.404882296479	0.883852037789	0.953321529063	0.138858996835	-0.478028597677	0.620654520480	-0.305507917040	-0.310832322181	0.485447546907	-0.452536714591
0.405208462951	0.884116470852	0.953314816781	0.138938797885	-0.478413284320	0.619574620165	-0.305299526058	-0.310555072111	0.485364581289	-0.452810800094
0.405534629423	0.884380928065	0.953307968049	0.139018776471	-0.478797727605	0.618493279889	-0.305088605016	-0.310278195731	0.485282097417	-0.453085171187
0.405860795895	0.884645409453	0.953300982966	0.139098933126	-0.479181938502	0.617410532816	-0.304875140228	-0.310001692984	0.485200094274	-0.453359827446
0.406186962367	0.884909915047	0.953293861638	0.139179268360	-0.479565927918	0.616326412072	-0.304659118185	-0.309725563765	0.485118570809	-0.453634768434
0.406513128839	0.885174444885	0.953286604171	0.139259782661	-0.479949706694	0.615240950733	-0.304440525561	-0.309449807925	0.485037525939	-0.453909993706
0.406839295311	0.885438999012	0.953279210675	0.139340476496	-0.480333285608	0.614154181826	-0.304219349207	-0.309174425269	0.484956958549	-0.454185502807
0.407165461783	0.885703577480	0.953271681263	0.139421350309	-0.480716675373	0.613066138326	-0.303995576161	-0.308899415557	0.484876867492	-0.454461295275
0.407491628255	0.885968180347	0.953264016049	0.139502404522	-0.481099886633	0.611976853148	-0.303769193649	-0.308624778504	0.484797251588	-0.454737370637
0.407817794727	0.886232807680	0.953256215149	0.139583639535	-0.481482929965	0.610886359146	-0.303540189080	-0.308350513782	0.484718109627	-0.455013728412
0.408143961199	0.886497459551	0.953248278686	0.139665055728	-0.481865815874	0.609794689109	-0.303308550058	-0.308076621015	0.484639440367	-0.455290368111
0.408470127671	0.886762136039	0.953240206779	0.139746653456	-0.482248554797	0.608701875758	-0.303074264374	-0.307803099786	0.484561242535	-0.455567289236
0.408796294143	0.887026837231	0.953231999555	0.139828433055	-0.482631157099	0.607607951740	-0.302837320015	-0.307529949633	0.484483514827	-0.455844491280
0.409122460615	0.887291563220	0.953223657141	0.139910394838	-0.483013633074	0.606512949628	-0.302597705160	-0.307257170048	0.484406255908	-0.456121973729
0.409448627087	0.887556314105	0.953215179665	0.139992539098	-0.483395992939	0.605416901918	-0.302355408185	-0.306984760483	0.484329464413	-0.456399736059
0.409774793559	0.887821089994	0.953206567260	0.140074866105	-0.483778246841	0.604319841022	-0.302110417661	-0.306712720344	0.484253138948	-0.456677777740
0.410100960031	0.888085891000	0.953197820060	0.140157376109	-0.484160404851	0.603221799268	-0.301862722356	-0.306441048994	0.484177278088	-0.456956098233
0.410427126503	0.888350717244	0.953188938200	0.140240069338	-0.484542476965	0.602122808898	-0.301612311238	-0.306169745756	0.484101880379	-0.457234696992
0.410753292975	0.888615568852	0.953179921820	0.140322946000	-0.484924473102	0.601022902062	-0.301359173472	-0.305898809907	0.484026944338	-0.457513573462
0.411079459447	0.888880445960	0.953170771061	0.140406006282	-0.485306403104	0.599922110818	-0.301103298422	-0.305628240686	0.483952468453	-0.457792727081
0.411405625919	0.889145348706	0.953161486063	0.140489250351	-0.485688276739	0.598820467127	-0.300844675653	-0.305358037286	0.483878451184	-0.458072157281
0.411731792391	0.889410277239	0.953152066974	0.140572678351	-0.486070103694	0.597718002854	-0.300583294929	-0.305088198862	0.483804890963	-0.458351863484
0.412057958863	0.889675231712	0.953142513938	0.140656290409	-0.486451893578	0.596614749761	-0.300319146217	-0.304818724526	0.483731786194	-0.458631845108
0.412384125335	0.889940212286	0.953132827106	0.140740086629	-0.486833655924	0.595510739510	-0.300052219680	-0.304549613350	0.483659135252	-0.458912101562
0.412710291807	0.890205219128	0.953123006627	0.140824067097	-0.487215400183	0.594406003654	-0.299782505686	-0.304280864367	0.483586936487	-0.459192632249
0.413036458279	0.890470252411	0.953113052654	0.140908231879	-0.487597135729	0.593300573640	-0.299509994802	-0.304012476569	0.483515188223	-0.459473436565
0.413362624751	0.890735312315	0.953102965341	0.140992581020	-0.487978871853	0.592194480807	-0.299234677794	-0.303744448907	0.483443888755	-0.459754513899
0.413688791223	0.891000399026	0.953092744845	0.141077114547	-0.488360617771	0.591087756380	-0.298956545630	-0.303476780297	0.483373036353	-0.460035863635
0.414014957695	0.891265512738	0.953082391323	0.141161832466	-0.488742382613	0.589980431470	-0.298675589478	-0.303209469612	0.483302629263	-0.460317485148
0.414341124167	0.891530653648	0.953071904935	0.141246734766	-0.489124175432	0.588872537073	-0.298391800705	-0.302942515690	0.483232665703	-0.460599377811
0.414667290639	0.891795821964	0.953061285842	0.141331821417	-0.489506005200	0.587764104068	-0.298105170877	-0.302675917330	0.483163143868	-0.460881540987
0.414993457111	0.892061017711	0.953050535257	0.141417092508	-0.489887881331	0.586655163300	-0.297815691902	-0.302409679007	0.483094073415	-0.461163979931
0.415319623583	0.892326241500	0.953039651262	0.141502547620	-0.490269811331	0.585545745316	-0.297523358584	-0.302143787903	0.483025429478	-0.461446682211
0.415645790055	0.892591493431	0.953028635079	0.141588186629	-0.490651803782	0.584435880804	-0.297228170383	-0.301878248032	0.482957221378	-0.461729652990
0.415971956528	0.892856773834	0.953017486905	0.141674009136	-0.491033866241	0.583325600303	-0.296930131507	-0.301613057469	0.482889446857	-0.462012891539
0.416298123000	0.893122083082	0.953006206952	0.141760014614	-0.491416005765	0.582214934228	-0.296629250556	-0.301348214030	0.482822103493	-0.462296397093
0.416624289472	0.893387421589	0.952994795441	0.141846202412	-0.491798228928	0.581103912839	-0.296325540233	-0.301083715281	0.482755188702	-0.462580168849
0.416950455944	0.893652789814	0.952983252609	0.141932571755	-0.492180541825	0.579992566205	-0.296019017061	-0.300819558541	0.482688699740	-0.462864205970
0.417276622416	0.893918188252	0.952971578706	0.142019121750	-0.492562950091	0.578880924186	-0.295709701121	-0.300555740889	0.482622633702	-0.463148507579
0.417602788888	0.894183617441	0.952959773992	0.142105851389	-0.492945458905	0.577769016402	-0.295397615802	-0.300292259170	0.482556987531	-0.463433072765
0.417928955360	0.894449077954	0.952947838742	0.142192759553	-0.493328073003	0.576656872210	-0.295082787570	-0.300029110002	0.482491758012	-0.463717900578
0.418255121832	0.894714570402	0.952935773240	0.142279845013	-0.493710796691	0.575544520688	-0.294765245742	-0.299766289779	0.482426941781	-0.464002990031
0.418581288304	0.894980095432	0.952923577785	0.142367106436	-0.494093633853	0.574431990611	-0.294445022279	-0.299503794677	0.482362535325	-0.464288340100
0.418907454776	0.895245653724	0.952911252685	0.142454542387	-0.494476587960	0.573319310440	-0.294122151589	-0.299241620663	0.482298534984	-0.464573949724
0.419233621248	0.895511245995	0.952898798261	0.142542151330	-0.494859662086	0.572206508300	-0.293796670340	-0.298979763498	0.482234936955	-0.464859817803
0.419559787720	0.895776872992	0.952886214843	0.142629931634	-0.495242858909	0.571093611970	-0.293468617286	-0.298718218741	0.482171737294	-0.465145943204
0.419885954192	0.896042535494	0.952873502775	0.142717881577	-0.495626180730	0.569980648872	-0.293138033101	-0.298456981757	0.482108931917	-0.465432324754
0.420212120664	0.896308234312	0.952860662408	0.142805999343	-0.496009629475	0.568867646058	-0.292804960223	-0.298196047721	0.482046516609	-0.465718961248
0.420538287136	0.896573970286	0.952847694104	0.142894283032	-0.496393206712	0.567754630201	-0.292469442712	-0.297935411626	0.481984487018	-0.466005851440
0.420864453608	0.896839744284	0.952834598238	0.142982730655	-0.496776913653	0.566641627586	-0.292131526105	-0.297675068283	0.481922838665	-0.466292994054
0.421190620080	0.897105557205	0.952821375190	0.143071340146	-0.497160751167	0.565528664106	-0.291791257293	-0.297415012331	0.481861566944	-0.466580387776
0.421516786552	0.897371409972	0.952808025353	0.143160109356	-0.497544719789	0.564415765252	-0.291448684396	-0.297155238240	0.481800667126	-0.466868031260
0.421842953024	0.897637303536	0.952794549128	0.143249036060	-0.497928819728	0.563302956111	-0.291103856649	-0.296895740315	0.481740134360	-0.467155923123
0.422169119496	0.897903238872	0.952780946922	0.143338117959	-0.498313050876	0.562190261359	-0.290756824299	-0.296636512703	0.481679963678	-0.467444061952
0.422495285968	0.898169216982	0.952767219156	0.143427352683	-0.498697412817	0.561077705261	-0.290407638497	-0.296377549397	0.481620149998	-0.467732446302
0.422821452440	0.898435238890	0.952753366254	0.143516737789	-0.499081904834	0.559965311666	-0.290056351208	-0.296118844240	0.481560688126	-0.468021074693
0.423147618912	0.898701305643	0.952739388650	0.143606270771	-0.499466525919	0.558853104007	-0.289703015124	-0.295860390931	0.481501572757	-0.468309945615
0.423473785384	0.898967418311	0.952725286787	0.143695949055	-0.499851274778	0.557741105300	-0.289347683577	-0.295602183028	0.481442798485	-0.468599057530
0.423799951856	0.899233577986	0.952711061113	0.143785770006	-0.500236149842	0.556629338140	-0.288990410463	-0.295344213955	0.481384359797	-0.468888408868
0.424126118328	0.899499785781	0.952696712083	0.143875730928	-0.500621149276	0.555517824709	-0.288631250170	-0.295086477003	0.481326251084	-0.469177998028
0.424452284800	0.899766042827	0.952682240161	0.143965829066	-0.501006270979	0.554406586768	-0.288270257511	-0.294828965336	0.481268466636	-0.469467823385
0.424778451272	0.900032350276	0.952667645816	0.144056061609	-0.501391512602	0.553295645665	-0.287907487657	-0.294571671998	0.481211000653	-0.469757883284
0.425104617744	0.900298709299	0.952652929522	0.144146425692	-0.501776871546	0.552185022333	-0.287542996080	-0.294314589913	0.481153847242	-0.470048176041
0.425430784216	0.900565121085	0.952638091760	0.144236918397	-0.502162344975	0.551074737294	-0.287176838499	-0.294057711890	0.481097000424	-0.470338699951
0.425756950688	0.900831586840	0.952623133018	0.144327536756	-0.502547929820	0.549964810662	-0.286809070826	-0.293801030630	0.481040454133	-0.470629453279
0.426083117160	0.901098107787	0.952608053787	0.144418277751	-0.502933622787	0.548855262143	-0.286439749117	-0.293544538725	0.480984202220	-0.470920434267
0.426409283632	0.901364685165	0.952592854565	0.144509138320	-0.503319420362	0.547746111043	-0.286068929531	-0.293288228667	0.480928238461	-0.471211641134
0.426735450104	0.901631320230	0.952577535852	0.144600115354	-0.503705318822	0.546637376269	-0.285696668287	-0.293032092849	0.480872556550	-0.471503072076
0.427061616576	0.901898014252	0.952562098155	0.144691205700	-0.504091314236	0.545529076330	-0.285323021623	-0.292776123568	0.480817150111	-0.471794725264
0.427387783048	0.902164768514	0.952546541984	0.144782406165	-0.504477402473	0.544421229349	-0.284948045763	-0.292520313031	0.480762012695	-0.472086598851
0.427713949520	0.902431584315	0.952530867854	0.144873713517	-0.504863579210	0.543313853059	-0.284571796881	-0.292264653358	0.480707137786	-0.472378690967
0.428040115992	0.902698462968	0.952515076283	0.144965124482	-0.505249839935	0.542206964812	-0.284194331075	-0.292009136583	0.480652518802	-0.472670999723
0.428366282465	0.902965405796	0.952499167793	0.145056635753	-0.505636179957	0.541100581585	-0.283815704334	-0.291753754661	0.480598149096	-0.472963523210
0.428692448937	0.903232414137	0.952483142907	0.145148243986	-0.506022594407	0.539994719980	-0.283435972511	-0.291498499470	0.480544021964	-0.473256259503
0.429018615409	0.903499489340	0.952467002154	0.145239945804	-0.506409078245	0.538889396235	-0.283055191306	-0.291243362811	0.480490130641	-0.473549206656
0.429344781881	0.903766632765	0.952450746063	0.145331737796	-0.506795626269	0.537784626224	-0.282673416233	-0.290988336419	0.480436468308	-0.473842362708
0.429670948353	0.904033845783	0.952434375168	0.145423616522	-0.507182233114	0.536680425465	-0.282290702611	-0.290733411957	0.480383028094	-0.474135725682
0.429997114825	0.904301129776	0.952417890004	0.145515578512	-0.507568893263	0.535576809125	-0.281907105536	-0.290478581026	0.480329803076	-0.474429293585
0.430323281297	0.904568486134	0.952401291108	0.145607620268	-0.507955601049	0.534473792026	-0.281522679868	-0.290223835165	0.480276786283	-0.474723064409
0.430649447769	0.904835916260	0.952384579018	0.145699738264	-0.508342350659	0.533371388649	-0.281137480217	-0.289969165853	0.480223970700	-0.475017036134
0.430975614241	0.905103421564	0.952367754274	0.145791928950	-0.508729136144	0.532269613142	-0.280751560924	-0.289714564516	0.480171349268	-0.475311206725
0.431301780713	0.905371003463	0.952350817418	0.145884188751	-0.509115951417	0.531168479320	-0.280364976051	-0.289460022526	0.480118914886	-0.475605574135
0.431627947185	0.905638663386	0.952333768993	0.145976514069	-0.509502790263	0.530068000680	-0.279977779372	-0.289205531202	0.480066660415	-0.475900136305
0.431954113657	0.905906402767	0.952316609543	0.146068901282	-0.509889646338	0.528968190398	-0.279590024356	-0.288951081819	0.480014578680	-0.476194891167
0.432280280129	0.906174223049	0.952299339611	0.146161346752	-0.510276513181	0.527869061339	-0.279201764164	-0.288696665607	0.479962662470	-0.476489836639
0.432606446601	0.906442125681	0.952281959742	0.146253846816	-0.510663384210	0.526770626060	-0.278813051637	-0.288442273751	0.479910904545	-0.476784970634
0.432932613073	0.906710112120	0.952264470481	0.146346397795	-0.511050252733	0.525672896821	-0.278423939288	-0.288187897399	0.479859297631	-0.477080291051
0.433258779545	0.906978183828	0.952246872374	0.146438995993	-0.511437111948	0.524575885583	-0.278034479298	-0.287933527661	0.479807834428	-0.477375795785
0.433584946017	0.907246342274	0.952229165965	0.146531637696	-0.511823954948	0.523479604020	-0.277644723510	-0.287679155609	0.479756507610	-0.477671482722
0.433911112489	0.907514588933	0.952211351799	0.146624319175	-0.512210774726	0.522384063521	-0.277254723421	-0.287424772287	0.479705309826	-0.477967349739
0.434237278961	0.907782925284	0.952193430420	0.146717036686	-0.512597564175	0.521289275196	-0.276864530183	-0.287170368704	0.479654233703	-0.478263394710
0.434563445433	0.908051352813	0.952175402372	0.146809786472	-0.512984316099	0.520195249885	-0.276474194594	-0.286915935845	0.479603271849	-0.478559615501
0.434889611905	0.908319873009	0.952157268196	0.146902564762	-0.513371023207	0.519101998157	-0.276083767098	-0.286661464667	0.479552416853	-0.478856009974
0.435215778377	0.908588487366	0.952139028436	0.146995367776	-0.513757678126	0.518009530321	-0.275693297783	-0.286406946101	0.479501661285	-0.479152575986
0.435541944849	0.908857197382	0.952120683632	0.147088191719	-0.514144273397	0.516917856430	-0.275302836378	-0.286152371058	0.479450997703	-0.479449311390
0.435868111321	0.909126004560	0.952102234322	0.147181032789	-0.514530801483	0.515826986284	-0.274912432253	-0.285897730431	0.479400418652	-0.479746214036
0.436194277793	0.909394910404	0.952083681044	0.147273887174	-0.514917254769	0.514736929438	-0.274522134415	-0.285643015091	0.479349916664	-0.480043281773
0.436520444265	0.909663916425	0.952065024335	0.147366751051	-0.515303625568	0.513647695206	-0.274131991514	-0.285388215895	0.479299484261	-0.480340512444
0.436846610737	0.909933024133	0.952046264728	0.147459620593	-0.515689906122	0.512559292666	-0.273742051835	-0.285133323685	0.479249113959	-0.480637903894
0.437172777209	0.910202235045	0.952027402757	0.147552491964	-0.516076088605	0.511471730665	-0.273352363306	-0.284878329291	0.479198798265	-0.480935453965
0.437498943681	0.910471550676	0.952008438951	0.147645361321	-0.516462165129	0.510385017825	-0.272962973492	-0.284623223532	0.479148529684	-0.481233160499
0.437825110153	0.910740972548	0.951989373837	0.147738224817	-0.516848127741	0.509299162546	-0.272573929604	-0.284367997218	0.479098300714	-0.481531021339
0.438151276625	0.911010502181	0.951970207943	0.147831078598	-0.517233968431	0.508214173013	-0.272185278491	-0.284112641152	0.479048103853	-0.481829034326
0.438477443097	0.911280141098	0.951950941791	0.147923918808	-0.517619679134	0.507130057199	-0.271797066651	-0.283857146128	0.478997931599	-0.482127197305
0.438803609569	0.911549890826	0.951931575901	0.148016741586	-0.518005251728	0.506046822872	-0.271409340224	-0.283601502941	0.478947776449	-0.482425508121
0.439129776041	0.911819752891	0.951912110792	0.148109543068	-0.518390678044	0.504964477596	-0.271022145002	-0.283345702378	0.478897630904	-0.482723964621
0.439455942513	0.912089728819	0.951892546977	0.148202319388	-0.518775949861	0.503883028739	-0.270635526427	-0.283089735229	0.478847487468	-0.483022564655
0.439782108985	0.912359820141	0.951872884970	0.148295066679	-0.519161058913	0.502802483474	-0.270249529595	-0.282833592280	0.478797338648	-0.483321306075
0.440108275457	0.912630028385	0.951853125278	0.148387781071	-0.519545996891	0.501722848788	-0.269864199258	-0.282577264322	0.478747176961	-0.483620186737
0.440434441930	0.912900355081	0.951833268408	0.148480458693	-0.519930755443	0.500644131483	-0.269479579827	-0.282320742148	0.478696994928	-0.483919204501
0.440760608402	0.913170801761	0.951813314861	0.148573095677	-0.520315326179	0.499566338178	-0.269095715376	-0.282064016552	0.478646785079	-0.484218357232
0.441086774874	0.913441369954	0.951793265137	0.148665688152	-0.520699700669	0.498489475321	-0.268712649643	-0.281807078339	0.478596539956	-0.484517642797
0.441412941346	0.913712061191	0.951773119730	0.148758232248	-0.521083870451	0.497413549185	-0.268330426038	-0.281549918315	0.478546252109	-0.484817059070
0.441739107818	0.913982877003	0.951752879132	0.148850724099	-0.521467827028	0.496338565874	-0.267949087642	-0.281292527298	0.478495914102	-0.485116603931
0.442065274290	0.914253818920	0.951732543831	0.148943159839	-0.521851561871	0.495264531331	-0.267568677209	-0.281034896113	0.478445518512	-0.485416275266
0.442391440762	0.914524888473	0.951712114311	0.149035535603	-0.522235066423	0.494191451338	-0.267189237177	-0.280777015595	0.478395057928	-0.485716070964
0.442717607234	0.914796087190	0.951691591052	0.149127847530	-0.522618332099	0.493119331518	-0.266810809665	-0.280518876591	0.478344524957	-0.486015988925
0.443043773706	0.915067416599	0.951670974530	0.149220091764	-0.523001350289	0.492048177345	-0.266433436479	-0.280260469960	0.478293912221	-0.486316027053
0.443369940178	0.915338878229	0.951650265217	0.149312264448	-0.523384112356	0.490977994142	-0.266057159117	-0.280001786575	0.478243212358	-0.486616183260
0.443696106650	0.915610473607	0.951629463581	0.149404361733	-0.523766609645	0.489908787086	-0.265682018770	-0.279742817321	0.478192418026	-0.486916455466
0.444022273122	0.915882204256	0.951608570086	0.149496379771	-0.524148833476	0.488840561212	-0.265308056330	-0.279483553101	0.478141521900	-0.487216841599
0.444348439594	0.916154071703	0.951587585189	0.149588314722	-0.524530775153	0.487773321417	-0.264935312389	-0.279223984832	0.478090516677	-0.487517339596
0.444674606066	0.916426077469	0.951566509348	0.149680162748	-0.524912425960	0.486707072463	-0.264563827249	-0.278964103450	0.478039395073	-0.487817947401
0.445000772538	0.916698223075	0.951545343010	0.149771920018	-0.525293777166	0.485641818979	-0.264193640920	-0.278703899906	0.477988149827	-0.488118662968
0.445326939010	0.916970510041	0.951524086623	0.149863582706	-0.525674820026	0.484577565463	-0.263824793128	-0.278443365174	0.477936773698	-0.488419484259
0.445653105482	0.917242939886	0.951502740627	0.149955146991	-0.526055545780	0.483514316291	-0.263457323319	-0.278182490243	0.477885259471	-0.488720409248
0.445979271954	0.917515514123	0.951481305458	0.150046609061	-0.526435945656	0.482452075712	-0.263091270662	-0.277921266126	0.477833599952	-0.489021435916
0.446305438426	0.917788234268	0.951459781549	0.150137965107	-0.526816010874	0.481390847859	-0.262726674050	-0.277659683855	0.477781787974	-0.489322562255
0.446631604898	0.918061101833	0.951438169325	0.150229211330	-0.527195732641	0.480330636745	-0.262363572112	-0.277397734483	0.477729816393	-0.489623786270
0.446957771370	0.918334118325	0.951416469209	0.150320343936	-0.527575102157	0.479271446270	-0.262002003209	-0.277135409089	0.477677678095	-0.489925105972
0.447283937842	0.918607285254	0.951394681618	0.150411359140	-0.527954110616	0.478213280221	-0.261642005444	-0.276872698772	0.477625365988	-0.490226519385
0.447610104314	0.918880603835	0.951372808028	0.150502254162	-0.528332752040	0.477156144132	-0.261283615481	-0.276609601679	0.477572884767	-0.490528030308
0.447936270786	0.919154076099	0.951350846699	0.150593023376	-0.528711012447	0.476100038422	-0.260926872308	-0.276346095294	0.477520204273	-0.490829625412
0.448262437258	0.919427703156	0.951328799018	0.150683664303	-0.529088886887	0.475044969589	-0.260571809894	-0.276082178530	0.477467329932	-0.491131308762
0.448588603730	0.919701486326	0.951306665270	0.150774173698	-0.529466368359	0.473990943047	-0.260218461650	-0.275817843898	0.477414256056	-0.491433078913
0.448914770202	0.919975426859	0.951284445690	0.150864548515	-0.529843450549	0.472937964892	-0.259866859393	-0.275553084439	0.477360977480	-0.491734934613
0.449240936674	0.920249525937	0.951262140467	0.150954785902	-0.530220127818	0.471886041889	-0.259517033415	-0.275287893700	0.477307489546	-0.492036874804
0.449567103146	0.920523784674	0.951239749745	0.151044883200	-0.530596395173	0.470835181448	-0.259169012555	-0.275022265729	0.477253788086	-0.492338898613
0.449893269618	0.920798204121	0.951217273623	0.151134837934	-0.530972248256	0.469785391613	-0.258822824258	-0.274756195058	0.477199869416	-0.492641005347
0.450219436090	0.921072785266	0.951194712156	0.151224647807	-0.531347683324	0.468736681040	-0.258478494640	-0.274489676688	0.477145730317	-0.492943194492
0.450545602562	0.921347529036	0.951172065359	0.151314310700	-0.531722697224	0.467689058979	-0.258136048537	-0.274222706077	0.477091368025	-0.493245465703
0.450871769034	0.921622436297	0.951149333206	0.151403824660	-0.532097287386	0.466642535258	-0.257795509569	-0.273955279130	0.477036780219	-0.493547818804
0.451197935506	0.921897507859	0.951126515630	0.151493187902	-0.532471451797	0.465597120266	-0.257456900182	-0.273687392184	0.476981965008	-0.493850253780
0.451524101978	0.922172744475	0.951103612527	0.151582398799	-0.532845188989	0.464552824936	-0.257120241704	-0.273419041995	0.476926920918	-0.494152770776
0.451850268450	0.922448146844	0.951080623757	0.151671455881	-0.533218498019	0.463509660725	-0.256785554386	-0.273150225730	0.476871646885	-0.494455370091
0.452176434922	0.922723715611	0.951057549139	0.151760357829	-0.533591378457	0.462467639602	-0.256452857451	-0.272880940950	0.476816142239	-0.494758052171
0.452502601395	0.922999451370	0.951034388463	0.151849103470	-0.533963830366	0.461426774028	-0.256122169130	-0.272611185605	0.476760406692	-0.495060817610
0.452828767867	0.923275354664	0.951011141481	0.151937691775	-0.534335854289	0.460387076941	-0.255793506707	-0.272340958017	0.476704440333	-0.495363667144
0.453154934339	0.923551425988	0.950987807912	0.152026121852	-0.534707451236	0.459348561738	-0.255466886553	-0.272070256875	0.476648243614	-0.495666601644
0.453481100811	0.923827665790	0.950964387444	0.152114392945	-0.535078622663	0.458311242262	-0.255142324164	-0.271799081219	0.476591817338	-0.495969622118
0.453807267283	0.924104074471	0.950940879734	0.152202504428	-0.535449370465	0.457275132787	-0.254819834197	-0.271527430432	0.476535162652	-0.496272729700
0.454133433755	0.924380652388	0.950917284409	0.152290455800	-0.535819696957	0.456240247998	-0.254499430497	-0.271255304232	0.476478281035	-0.496575925655
0.454459600227	0.924657399855	0.950893601065	0.152378246686	-0.536189604862	0.455206602979	-0.254181126134	-0.270982702661	0.476421174290	-0.496879211367
0.454785766699	0.924934317142	0.950869829272	0.152465876826	-0.536559097298	0.454174213202	-0.253864933431	-0.270709626071	0.476363844533	-0.497182588339
0.455111933171	0.925211404480	0.950845968570	0.152553346081	-0.536928177767	0.453143094503	-0.253550863990	-0.270436075124	0.476306294185	-0.497486058194
0.455438099643	0.925488662059	0.950822018474	0.152640654420	-0.537296850138	0.452113263077	-0.253238928723	-0.270162050773	0.476248525964	-0.497789622662
0.455764266115	0.925766090031	0.950797978475	0.152727801923	-0.537665118638	0.451084735460	-0.252929137873	-0.269887554260	0.476190542872	-0.498093283585
0.456090432587	0.926043688512	0.950773848034	0.152814788773	-0.538032987838	0.450057528515	-0.252621501045	-0.269612587105	0.476132348192	-0.498397042910
0.456416599059	0.926321457578	0.950749626594	0.152901615260	-0.538400462643	0.449031659421	-0.252316027224	-0.269337151097	0.476073945475	-0.498700902688
0.456742765531	0.926599397272	0.950725313569	0.152988281768	-0.538767548280	0.448007145655	-0.252012724801	-0.269061248286	0.476015338537	-0.499004865069
0.457068932003	0.926877507604	0.950700908355	0.153074788781	-0.539134250288	0.446984004986	-0.251711601593	-0.268784880977	0.475956531444	-0.499308932297
0.457395098475	0.927155788549	0.950676410324	0.153161136875	-0.539500574503	0.445962255457	-0.251412664863	-0.268508051720	0.475897528511	-0.499613106714
0.457721264947	0.927434240051	0.950651818826	0.153247326714	-0.539866527053	0.444941915375	-0.251115921344	-0.268230763302	0.475838334291	-0.499917390751
0.458047431419	0.927712862020	0.950627133194	0.153333359053	-0.540232114344	0.443923003300	-0.250821377253	-0.267953018742	0.475778953568	-0.500221786928
0.458373597891	0.927991654339	0.950602352737	0.153419234730	-0.540597343052	0.442905538031	-0.250529038312	-0.267674821281	0.475719391351	-0.500526297848
0.458699764363	0.928270616861	0.950577476749	0.153504954665	-0.540962220110	0.441889538594	-0.250238909765	-0.267396174378	0.475659652866	-0.500830926201
0.459025930835	0.928549749410	0.950552504502	0.153590519857	-0.541326752705	0.440875024236	-0.249950996396	-0.267117081700	0.475599743549	-0.501135674753
0.459352097307	0.928829051782	0.950527435254	0.153675931383	-0.541690948260	0.439862014408	-0.249665302542	-0.266837547118	0.475539669041	-0.501440546353
0.459678263779	0.929108523746	0.950502268243	0.153761190393	-0.542054814432	0.438850528757	-0.249381832112	-0.266557574698	0.475479435178	-0.501745543920
0.460004430251	0.929388165048	0.950477002692	0.153846298111	-0.542418359101	0.437840587117	-0.249100588599	-0.266277168698	0.475419047989	-0.502050670449
0.460330596723	0.929667975405	0.950451637808	0.153931255828	-0.542781590360	0.436832209498	-0.248821575098	-0.265996333557	0.475358513689	-0.502355929007
0.460656763195	0.929947954512	0.950426172782	0.154016064905	-0.543144516508	0.435825416072	-0.248544794316	-0.265715073894	0.475297838669	-0.502661322726
0.460982929667	0.930228102041	0.950400606792	0.154100726764	-0.543507146044	0.434820227173	-0.248270248588	-0.265433394499	0.475237029496	-0.502966854808
0.461309096139	0.930508417640	0.950374938999	0.154185242896	-0.543869487653	0.433816663276	-0.247997939886	-0.265151300327	0.475176092903	-0.503272528517
0.461635262611	0.930788900935	0.950349168554	0.154269614846	-0.544231550205	0.432814744998	-0.247727869839	-0.264868796498	0.475115035785	-0.503578347179
0.461961429083	0.931069551532	0.950323294591	0.154353844224	-0.544593342745	0.431814493083	-0.247460039735	-0.264585888281	0.475053865195	-0.503884314183
0.462287595555	0.931350369015	0.950297316234	0.154437932692	-0.544954874483	0.430815928396	-0.247194450541	-0.264302581100	0.474992588336	-0.504190432973
0.462613762027	0.931631352949	0.950271232594	0.154521881969	-0.545316154791	0.429819071913	-0.246931102909	-0.264018880521	0.474931212559	-0.504496707051
0.462939928499	0.931912502879	0.950245042771	0.154605693826	-0.545677193196	0.428823944717	-0.246669997187	-0.263734792252	0.474869745356	-0.504803139974
0.463266094971	0.932193818332	0.950218745854	0.154689370085	-0.546037999368	0.427830567982	-0.246411133434	-0.263450322133	0.474808194354	-0.505109735349
0.463592261443	0.932475298817	0.950192340919	0.154772912619	-0.546398583120	0.426838962975	-0.246154511421	-0.263165476139	0.474746567314	-0.505416496838
0.463918427915	0.932756943825	0.950165827035	0.154856323346	-0.546758954399	0.425849151041	-0.245900130652	-0.262880260365	0.474684872125	-0.505723428149
0.464244594387	0.933038752830	0.950139203258	0.154939604231	-0.547119123278	0.424861153600	-0.245647990363	-0.262594681031	0.474623116797	-0.506030533039
0.464570760859	0.933320725293	0.950112468638	0.155022757282	-0.547479099954	0.423874992137	-0.245398089535	-0.262308744474	0.474561309460	-0.506337815311
0.464896927332	0.933602860654	0.950085622212	0.155105784551	-0.547838894738	0.422890688200	-0.245150426906	-0.262022457142	0.474499458360	-0.506645278812
0.465223093804	0.933885158342	0.950058663011	0.155188688130	-0.548198518052	0.421908263387	-0.244905000975	-0.261735825591	0.474437571851	-0.506952927433
0.465549260276	0.934167617770	0.950031590058	0.155271470151	-0.548557980424	0.420927739344	-0.244661810008	-0.261448856484	0.474375658396	-0.507260765105
0.465875426748	0.934450238338	0.950004402367	0.155354132782	-0.548917292479	0.419949137758	-0.244420852055	-0.261161556583	0.474313726559	-0.507568795800
0.466201593220	0.934733019430	0.949977098944	0.155436678230	-0.549276464938	0.418972480349	-0.244182124947	-0.260873932747	0.474251785004	-0.507877023529
0.466527759692	0.935015960419	0.949949678789	0.155519108734	-0.549635508612	0.417997788867	-0.243945626311	-0.260585991928	0.474189842492	-0.508185452340
0.466853926164	0.935299060666	0.949922140894	0.155601426570	-0.549994434394	0.417025085085	-0.243711353572	-0.260297741169	0.474127907873	-0.508494086316
0.467180092636	0.935582319518	0.949894484246	0.155683634044	-0.550353253258	0.416054390795	-0.243479303965	-0.260009187598	0.474065990089	-0.508802929576
0.467506259108	0.935865736310	0.949866707824	0.155765733493	-0.550711976253	0.415085727797	-0.243249474536	-0.259720338425	0.474004098164	-0.509111986273
0.467832425580	0.936149310369	0.949838810602	0.155847727284	-0.551070614498	0.414119117904	-0.243021862155	-0.259431200941	0.473942241207	-0.509421260591
0.468158592052	0.936433041009	0.949810791548	0.155929617814	-0.551429179178	0.413154582927	-0.242796463515	-0.259141782513	0.473880428404	-0.509730756746
0.468484758524	0.936716927532	0.949782649627	0.156011407505	-0.551787681541	0.412192144676	-0.242573275145	-0.258852090581	0.473818669019	-0.510040478985
0.468810924996	0.937000969233	0.949754383794	0.156093098807	-0.552146132892	0.411231824955	-0.242352293410	-0.258562132654	0.473756972388	-0.510350431581
0.469137091468	0.937285165396	0.949725993005	0.156174694193	-0.552504544590	0.410273645555	-0.242133514523	-0.258271916312	0.473695347917	-0.510660618838
0.469463257940	0.937569515297	0.949697476206	0.156256196161	-0.552862928042	0.409317628252	-0.241916934543	-0.257981449195	0.473633805079	-0.510971045085
0.469789424412	0.937854018200	0.949668832343	0.156337607233	-0.553221294706	0.408363794802	-0.241702549390	-0.257690739007	0.473572353413	-0.511281714679
0.470115590884	0.938138673365	0.949640060355	0.156418929952	-0.553579656078	0.407412166938	-0.241490354839	-0.257399793512	0.473511002521	-0.511592632001
0.470441757356	0.938423480040	0.949611159180	0.156500166880	-0.553938023696	0.406462766364	-0.241280346536	-0.257108620528	0.473449762063	-0.511903801455
0.470767923828	0.938708437468	0.949582127750	0.156581320601	-0.554296409131	0.405515614754	-0.241072519995	-0.256817227929	0.473388641757	-0.512215227469
0.471094090300	0.938993544882	0.949552964995	0.156662393717	-0.554654823991	0.404570733746	-0.240866870608	-0.256525623639	0.473327651377	-0.512526914494
0.471420256772	0.939278801510	0.949523669841	0.156743388849	-0.555013279907	0.403628144941	-0.240663393646	-0.256233815633	0.473266800747	-0.512838867002
0.471746423244	0.939564206572	0.949494241211	0.156824308633	-0.555371788542	0.402687869898	-0.240462084266	-0.255941811930	0.473206099743	-0.513151089485
0.472072589716	0.939849759283	0.949464678027	0.156905155722	-0.555730361579	0.401749930130	-0.240262937514	-0.255649620598	0.473145558292	-0.513463586455
0.472398756188	0.940135458849	0.949434979207	0.156985932787	-0.556089010723	0.400814347104	-0.240065948332	-0.255357249743	0.473085186363	-0.513776362445
0.472724922660	0.940421304472	0.949405143666	0.157066642508	-0.556447747694	0.399881142238	-0.239871111557	-0.255064707514	0.473024993971	-0.514089422004
0.473051089132	0.940707295349	0.949375170318	0.157147287585	-0.556806584230	0.398950336893	-0.239678421930	-0.254772002097	0.472964991174	-0.514402769700
0.473377255604	0.940993430670	0.949345058075	0.157227870726	-0.557165532078	0.398021952377	-0.239487874100	-0.254479141716	0.472905188070	-0.514716410117
0.473703422076	0.941279709621	0.949314805846	0.157308394653	-0.557524602998	0.397096009938	-0.239299462623	-0.254186134628	0.472845594795	-0.515030347858
0.474029588548	0.941566131381	0.949284412540	0.157388862100	-0.557883808755	0.396172530765	-0.239113181970	-0.253892989124	0.472786221524	-0.515344587537
0.474355755020	0.941852695128	0.949253877063	0.157469275811	-0.558243161119	0.395251535983	-0.238929026531	-0.253599713525	0.472727078464	-0.515659133788
0.474681921492	0.942139400032	0.949223198321	0.157549638541	-0.558602671864	0.394333046651	-0.238746990615	-0.253306316180	0.472668175858	-0.515973991257
0.475008087964	0.942426245262	0.949192375217	0.157629953053	-0.558962352763	0.393417083763	-0.238567068458	-0.253012805469	0.472609523981	-0.516289164604
0.475334254436	0.942713229979	0.949161406654	0.157710222120	-0.559322215589	0.392503668240	-0.238389254222	-0.252719189794	0.472551133138	-0.516604658502
0.475660420908	0.943000353345	0.949130291533	0.157790448523	-0.559682272109	0.391592820937	-0.238213542001	-0.252425477584	0.472493013663	-0.516920477640
0.475986587380	0.943287614514	0.949099028756	0.157870635049	-0.560042534086	0.390684562632	-0.238039925824	-0.252131677289	0.472435175917	-0.517236626714
0.476312753852	0.943575012641	0.949067617223	0.157950784494	-0.560403013275	0.389778914030	-0.237868399657	-0.251837797383	0.472377630289	-0.517553110438
0.476638920324	0.943862546874	0.949036055834	0.158030899660	-0.560763721423	0.388875895761	-0.237698957407	-0.251543846356	0.472320387192	-0.517869933532
0.476965086797	0.944150216360	0.949004343486	0.158110983353	-0.561124670264	0.387975528377	-0.237531592925	-0.251249832721	0.472263457062	-0.518187100731
0.477291253269	0.944438020244	0.948972479079	0.158191038387	-0.561485871519	0.387077832349	-0.237366300007	-0.250955765005	0.472206850359	-0.518504616777
0.477617419741	0.944725957666	0.948940461512	0.158271067579	-0.561847336897	0.386182828072	-0.237203072400	-0.250661651753	0.472150577563	-0.518822486426
0.477943586213	0.945014027765	0.948908289681	0.158351073751	-0.562209078090	0.385290535856	-0.237041903803	-0.250367501523	0.472094649176	-0.519140714441
0.478269752685	0.945302229679	0.948875962485	0.158431059729	-0.562571106771	0.384400975930	-0.236882787869	-0.250073322888	0.472039075718	-0.519459305595
0.478595919157	0.945590562541	0.948843478821	0.158511028341	-0.562933434597	0.383514168442	-0.236725718208	-0.249779124434	0.471983867726	-0.519778264670
0.478922085629	0.945879025484	0.948810837587	0.158590982420	-0.563296073202	0.382630133451	-0.236570688391	-0.249484914757	0.471929035758	-0.520097596457
[truncated: 1,204 more rows]
