# Supplementary material for: A Quick Turn of Foot: Rigid Foot-Ground Contact Models for Human Motion Prediction
Source: Front Neurorobot. 2019 Aug 7;13:62. doi: 10.3389/fnbot.2019.00062 (PMC6693511; doi:10.3389/fnbot.2019.00062)
Supplement: Supplementary file 1 [file Data_Sheet_1.ZIP › SupplementaryMaterial/resultsData/CircleCircleFoot/Prediction/data.txt]

0.000000000000	0.477793487540	0.925379762786	0.152960175199	0.041783221918	0.336788290171	-0.589584483590	-0.654753076782	0.259873661373	-0.239264648530	1.120414402392	-0.147314247252	0.273840692143	-0.151913165509	2.003825939493	0.306064254403	-3.350722342006	8.683777749826	-4.635037431374	0.006144070124	0.457883768010	0.026793442078	0.162352407128	0.969957946171	0.000000014369	0.043365021522	0.043856111375	0.002278044840	0.379364463685	0.087999495360	0.002713716646	0.000000000000	-0.000000000000	0.000000000000	0.000220960225	0.000000000000	0.033331403846	0.505722270272	-0.000000000000	1.000000000000	-0.000000000000	0.779149108628	-0.000000000000	-0.000000000000	0.779827855046	0.000000000000	0.000000000000	0.000000000000	-54.331962815154	-4.135195423456
0.000177001637	0.477992009436	0.925353667789	0.153008248360	0.041756767805	0.337143266961	-0.589530177523	-0.655342176356	0.261401061138	-0.240070413401	1.122749001043	-0.147539854259	0.269352457726	-0.146999918729	2.007168121709	0.307582879845	-3.305731364821	8.574957921593	-4.469979683924	0.006110699218	0.455398011983	0.026647916162	0.161653888000	0.967442547682	0.000000014291	0.048555136234	0.043617911268	0.006476364194	0.377303983333	0.087521534854	0.006940204586	0.000198521896	0.000235200640	0.000000000000	0.000218750623	0.000000000000	0.034157556294	0.507948555212	-0.000000000000	0.997883489357	-0.000000000000	0.771357617541	-0.000000000000	-0.000000000000	0.781913743792	0.000000000000	0.000000000000	0.000000000000	-54.160416440395	-4.169765143840
0.000354003274	0.478190943954	0.925327533869	0.153055526400	0.041731183608	0.337498832204	-0.589475589469	-0.655923324812	0.262909274238	-0.240847180343	1.125076666887	-0.147754036549	0.264856580054	-0.142084258300	2.010475487824	0.309250221485	-3.260881110251	8.466980194011	-4.307368942174	0.006077509563	0.452925745091	0.026503180656	0.160963649974	0.964952903174	0.000000014213	0.053705565737	0.043381004921	0.010609562085	0.375254694274	0.087046170342	0.011155066075	0.000397456414	0.000468919233	0.000000000000	0.000216541021	0.000000000000	0.034983708742	0.510174840152	-0.000000000000	0.995766978713	-0.000000000000	0.763566126455	-0.000000000000	-0.000000000000	0.783999632539	0.000000000000	0.000000000000	0.000000000000	-53.989665664740	-4.203757580251
0.000531004912	0.478390289820	0.925301363056	0.153102008090	0.041706469462	0.337854979963	-0.589420693265	-0.656496547633	0.264398449180	-0.241595376589	1.127396875402	-0.147956694718	0.260354487895	-0.137169457808	2.013750573536	0.311064453413	-3.216178079635	8.359838562369	-4.147139252468	0.006044500174	0.450466894070	0.026359231266	0.160281648072	0.962488872768	0.000000014136	0.058816525578	0.043145385308	0.014677992213	0.373216535726	0.086573387726	0.015358364261	0.000596802280	0.000701195694	0.000000000000	0.000214331418	0.000000000000	0.035809861190	0.512401125092	-0.000000000000	0.993650468070	-0.000000000000	0.755774635369	-0.000000000000	-0.000000000000	0.786085521285	0.000000000000	0.000000000000	0.000000000000	-53.819619990003	-4.237190847849
0.000708006549	0.478590045669	0.925275157400	0.153147692457	0.041682624930	0.338211704743	-0.589365463073	-0.657061871458	0.265868733493	-0.242315418013	1.129709108638	-0.148147733117	0.255847589301	-0.132258728047	2.016995852982	0.313023775962	-3.171628851011	8.253527956684	-3.989228192765	0.006011670073	0.448021386053	0.026216063723	0.159607837561	0.960050317343	0.000000014059	0.063888230131	0.042911045439	0.018682006360	0.371189447232	0.086103172981	0.019550161947	0.000796558129	0.000932069186	0.000000000000	0.000212121816	0.000000000000	0.036636013638	0.514627410032	-0.000000000000	0.991533957427	-0.000000000000	0.747983144283	-0.000000000000	-0.000000000000	0.788171410031	0.000000000000	0.000000000000	0.000000000000	-53.650191637505	-4.270082584664
0.000885008186	0.478790210043	0.925248918965	0.153192578773	0.041659649013	0.338569001483	-0.589309873368	-0.657619324098	0.267320273887	-0.243007709748	1.132012855200	-0.148327059742	0.251337271721	-0.127355217870	2.020213739751	0.315126415490	-3.127240075402	8.148044223071	-3.833576802967	0.005979018285	0.445589148567	0.026073673781	0.158942173949	0.957637098534	0.000000013983	0.068920892608	0.042677978363	0.022621954393	0.369173368669	0.085635512161	0.023730521599	0.000996722503	0.001161578139	0.000000000000	0.000209912214	0.000000000000	0.037462166085	0.516853694972	-0.000000000000	0.989417446783	-0.000000000000	0.740191653196	-0.000000000000	-0.000000000000	0.790257298777	0.000000000000	0.000000000000	0.000000000000	-53.481295517560	-4.302449963120
0.001062009823	0.478990781396	0.925222649831	0.153236666553	0.041637540158	0.338926865545	-0.589253898938	-0.658168934548	0.268753216420	-0.243672646792	1.134307610122	-0.148494586052	0.246824902363	-0.122462015610	2.023406588239	0.317370624377	-3.083018474640	8.043384108433	-3.680129521134	0.005946543842	0.443170109537	0.025932057215	0.158284612988	0.955249078729	0.000000013907	0.073914725063	0.042446177169	0.026498184281	0.367168240235	0.085170391394	0.027899505340	0.001197293856	0.001389760259	0.000000000000	0.000207702612	0.000000000000	0.038288318533	0.519079979912	-0.000000000000	0.987300936140	-0.000000000000	0.732400162110	-0.000000000000	-0.000000000000	0.792343187523	0.000000000000	0.000000000000	0.000000000000	-53.312849184907	-4.334309703348
0.001239011461	0.479191758091	0.925196352096	0.153279955555	0.041616296272	0.339285292699	-0.589197514877	-0.658710732997	0.270167706652	-0.244310614605	1.136592874638	-0.148650226753	0.242311828819	-0.117582151100	2.026576695378	0.319754681244	-3.038970840883	7.939545248872	-3.528834126352	0.005914245780	0.440764197275	0.025791209825	0.157635110668	0.952886121061	0.000000013831	0.078869938396	0.042215634979	0.030311042103	0.365174002457	0.084707796884	0.032057174958	0.001398270551	0.001616652541	0.000000000000	0.000205493009	0.000000000000	0.039114470981	0.521306264852	-0.000000000000	0.985184425497	-0.000000000000	0.724608671024	-0.000000000000	-0.000000000000	0.794429076269	0.000000000000	0.000000000000	0.000000000000	-53.144772779191	-4.365678088384
0.001416013098	0.479393138406	0.925170027871	0.153322445771	0.041595914729	0.339644279121	-0.589140696582	-0.659244750845	0.271563889802	-0.244921989698	1.138868155829	-0.148793899516	0.237799379963	-0.112718598330	2.029726302750	0.322276891418	-2.995104037962	7.836526162321	-3.379641689160	0.005882123142	0.438371340485	0.025651127434	0.156993623221	0.950548089408	0.000000013756	0.083786742364	0.041986344957	0.034060872058	0.363190596183	0.084247714911	0.036203591904	0.001599650866	0.001842291280	0.000000000000	0.000203283407	0.000000000000	0.039940623429	0.523532549791	-0.000000000000	0.983067914853	-0.000000000000	0.716817179937	-0.000000000000	-0.000000000000	0.796514965015	0.000000000000	0.000000000000	0.000000000000	-52.976988949319	-4.396570981357
0.001593014735	0.479594920530	0.925143679279	0.153364137429	0.041576392384	0.340003821376	-0.589083419749	-0.659771020712	0.272941910904	-0.245507140205	1.141132966132	-0.148925524633	0.233288867163	-0.107874278802	2.032857599127	0.324935587642	-2.951425004795	7.734326245952	-3.232506530621	0.005850174976	0.435991468258	0.025511805887	0.156360107114	0.948234848387	0.000000013681	0.088665345584	0.041758300300	0.037748016476	0.361217962583	0.083790131826	0.040338817296	0.001801432990	0.002066712087	0.000000000000	0.000201073805	0.000000000000	0.040766775876	0.525758834731	-0.000000000000	0.980951404210	-0.000000000000	0.709025688851	-0.000000000000	-0.000000000000	0.798600853761	0.000000000000	0.000000000000	0.000000000000	-52.809422760106	-4.427003844875
0.001770016372	0.479797102566	0.925117308463	0.153405030985	0.041557725577	0.340363916414	-0.589025660364	-0.660289576454	0.274301914965	-0.246066426464	1.143386822714	-0.149045024611	0.228781585820	-0.103052065657	2.035972723472	0.327729131084	-2.907940761109	7.632945779077	-3.087386191330	0.005818400332	0.433624510068	0.025373241051	0.155734519051	0.945946263349	0.000000013607	0.093505955538	0.041531494245	0.041372815827	0.359256043147	0.083335034059	0.044462911920	0.002003615026	0.002289949895	0.000000000000	0.000198864203	0.000000000000	0.041592928324	0.527985119671	-0.000000000000	0.978834893566	-0.000000000000	0.701234197765	-0.000000000000	-0.000000000000	0.800686742507	0.000000000000	0.000000000000	0.000000000000	-52.642001579172	-4.456991762796
0.001947018010	0.479999682534	0.925090917573	0.153445127125	0.041539910144	0.340724561557	-0.588967394703	-0.660800453176	0.275644047119	-0.246600201580	1.145629246674	-0.149152323686	0.224278817292	-0.098254788665	2.039073768460	0.330655912635	-2.864658415776	7.532385932397	-2.944241411958	0.005786798269	0.431270395776	0.025235428816	0.155116815972	0.943682200378	0.000000013533	0.098308778583	0.041305920065	0.044935608731	0.357304779680	0.082882408110	0.048575936232	0.002206194994	0.002512038976	0.000000000000	0.000196654600	0.000000000000	0.042419080772	0.530211404611	-0.000000000000	0.976718382923	-0.000000000000	0.693442706679	-0.000000000000	-0.000000000000	0.802772631253	0.000000000000	0.000000000000	0.000000000000	-52.474654941416	-4.486549464711
0.002124019647	0.480202658368	0.925064508776	0.153484426762	0.041522941424	0.341085754495	-0.588908599321	-0.661303687250	0.276968452787	-0.247108811990	1.147859762064	-0.149247347248	0.219781831240	-0.093485240192	2.042162784576	0.333714354578	-2.821585178181	7.432648784650	-2.803036127255	0.005755367850	0.428929055619	0.025098365094	0.154506955052	0.941442526286	0.000000013460	0.103074019956	0.041081571069	0.048436731972	0.355364114307	0.082432240554	0.052677950358	0.002409170828	0.002733012948	0.000000000000	0.000194444998	0.000000000000	0.043245233220	0.532437689551	-0.000000000000	0.974601872280	-0.000000000000	0.685651215592	-0.000000000000	-0.000000000000	0.804858519999	0.000000000000	0.000000000000	0.000000000000	-52.307314387664	-4.515691353486
0.002301021284	0.480406027918	0.925038084252	0.153522931029	0.041506814264	0.341447493278	-0.588849251051	-0.661799316337	0.278275277842	-0.247592598034	1.150077894689	-0.149330021174	0.215291888472	-0.088746182301	2.045241784897	0.336902912649	-2.778728373083	7.333737347941	-2.663737475878	0.005724108142	0.426600420218	0.024962045820	0.153904893695	0.939227108605	0.000000013387	0.107801883777	0.040858440601	0.051876520501	0.353433989465	0.081984518038	0.056769014100	0.002612540378	0.002952904788	0.000000000000	0.000192235396	0.000000000000	0.044071385667	0.534663974491	-0.000000000000	0.972485361636	-0.000000000000	0.677859724506	-0.000000000000	-0.000000000000	0.806944408745	0.000000000000	0.000000000000	0.000000000000	-52.139913273161	-4.544431536376
0.002478022921	0.480609788950	0.925011646192	0.153560641285	0.041491523024	0.341809776310	-0.588789326998	-0.662287379403	0.279564668773	-0.248051894518	1.152283170667	-0.149400271036	0.210810244358	-0.084040355159	2.048312750647	0.340220078555	-2.736095459601	7.235655603372	-2.526315828972	0.005693018218	0.424284420567	0.024826466951	0.153310589539	0.937035815591	0.000000013314	0.112492573059	0.040636522045	0.055255307452	0.351514347904	0.081539227283	0.060849186933	0.002816301410	0.003171746846	0.000000000000	0.000190025794	0.000000000000	0.044897538115	0.536890259431	-0.000000000000	0.970368850993	-0.000000000000	0.670068233420	-0.000000000000	-0.000000000000	0.809030297492	0.000000000000	0.000000000000	0.000000000000	-51.972386540379	-4.572783860278
0.002655024558	0.480813939147	0.924985196804	0.153597559109	0.041477061581	0.342172602341	-0.588728804528	-0.662767916748	0.280836772864	-0.248487031294	1.154475114680	-0.149458021183	0.206338152924	-0.079370486996	2.051377637670	0.343664383047	-2.693694055051	7.138408548916	-2.390744841081	0.005662097156	0.421980988037	0.024691624465	0.152724000452	0.934868516212	0.000000013242	0.117146289711	0.040415808817	0.058573424149	0.349605132686	0.081096355080	0.064918528011	0.003020451607	0.003389570851	0.000000000000	0.000187816191	0.000000000000	0.045723690563	0.539116544371	-0.000000000000	0.968252340350	-0.000000000000	0.662276742334	-0.000000000000	-0.000000000000	0.811116186238	0.000000000000	0.000000000000	0.000000000000	-51.804670449293	-4.600761951922
0.002832026196	0.481018476106	0.924958738306	0.153633686304	0.041463423329	0.342535970466	-0.588667661264	-0.663240970038	0.282091738378	-0.248898333847	1.156653247892	-0.149503193648	0.201876871739	-0.074739305900	2.054438384000	0.347234399619	-2.651531964586	7.042002261979	-2.257001527820	0.005631344038	0.419690054370	0.024557514363	0.152145084530	0.932725080150	0.000000013170	0.121763234548	0.040196294371	0.061831200116	0.347706287180	0.080655888293	0.068977096164	0.003224988566	0.003606407924	0.000000000000	0.000185606589	0.000000000000	0.046549843011	0.541342829311	-0.000000000000	0.966135829706	-0.000000000000	0.654485251247	-0.000000000000	-0.000000000000	0.813202074984	0.000000000000	0.000000000000	0.000000000000	-51.636702256599	-4.628379263922
0.003009027833	0.481223397341	0.924932272931	0.153669024895	0.041450601178	0.342899880125	-0.588605875078	-0.663706582339	0.283329714754	-0.249286123901	1.158817085437	-0.149535706877	0.197427667765	-0.070149553799	2.057496918727	0.350928748968	-2.609617217772	6.946443979618	-2.125066375715	0.005600757953	0.417411551680	0.024424132666	0.151573800097	0.930605377792	0.000000013098	0.126343607290	0.039977972196	0.065028963088	0.345817755064	0.080217813858	0.073024949906	0.003429909801	0.003822288591	0.000000000000	0.000183396987	0.000000000000	0.047375995458	0.543569114251	-0.000000000000	0.964019319063	-0.000000000000	0.646693760161	-0.000000000000	-0.000000000000	0.815287963730	0.000000000000	0.000000000000	0.000000000000	-51.468419833543	-4.655649127875
0.003186029470	0.481428700277	0.924905802928	0.153703577133	0.041438587550	0.343264331096	-0.588543424081	-0.664164798160	0.284550852824	-0.249650720041	1.160966133414	-0.149555474213	0.192991824351	-0.065604003069	2.060555172428	0.354746104361	-2.567958113489	6.851742200019	-1.994923490783	0.005570337993	0.415145412450	0.024291475419	0.151010105704	0.928509280232	0.000000013027	0.130887606577	0.039760835817	0.068167039019	0.343939480323	0.079782118781	0.077062147430	0.003635212737	0.004037242789	0.000000000000	0.000181187385	0.000000000000	0.048202147906	0.545795399191	-0.000000000000	0.961902808420	-0.000000000000	0.638902269075	-0.000000000000	-0.000000000000	0.817373852476	0.000000000000	0.000000000000	0.000000000000	-51.299761210155	-4.682584815920
0.003363031107	0.481634382251	0.924879330561	0.153737345498	0.041427374372	0.343629323501	-0.588480286613	-0.664615663511	0.285755305043	-0.249992438374	1.163099885282	-0.149562402113	0.188570649587	-0.061105476289	2.063615089461	0.358685198071	-2.526563274816	6.757906809543	-1.866560793664	0.005540083257	0.412891569528	0.024159538686	0.150453960125	0.926436659263	0.000000012956	0.135395429967	0.039544878792	0.071245752095	0.342071407244	0.079348790138	0.081088746614	0.003840894711	0.004251299882	0.000000000000	0.000178977782	0.000000000000	0.049028300354	0.548021684131	-0.000000000000	0.959786297776	-0.000000000000	0.631110777988	-0.000000000000	-0.000000000000	0.819459741222	0.000000000000	0.000000000000	0.000000000000	-51.130664032030	-4.709199612468
0.003540032745	0.481840440511	0.924852858111	0.153770332705	0.041416953066	0.343994857809	-0.588416441235	-0.665059225956	0.286943225751	-0.250311593225	1.165217817546	-0.149556388034	0.184165486288	-0.056656869716	2.066678642476	0.362744829089	-2.485441715791	6.664949240237	-1.739970270294	0.005509992845	0.410649956128	0.024028318554	0.149905322361	0.924387387373	0.000000012886	0.139867273945	0.039330094716	0.074265424737	0.340213480418	0.078917815076	0.085104805023	0.004046952971	0.004464488666	0.000000000000	0.000176768180	0.000000000000	0.049854452802	0.550247969071	-0.000000000000	0.957669787133	-0.000000000000	0.623319286902	-0.000000000000	-0.000000000000	0.821545629968	0.000000000000	0.000000000000	0.000000000000	-50.961064915004	-4.735506897996
0.003717034382	0.482046872208	0.924826387880	0.153802541710	0.041407314533	0.344360934842	-0.588351866711	-0.665495534699	0.288114771463	-0.250608497883	1.167319384619	-0.149537317931	0.179777723873	-0.052261181113	2.069747849514	0.366923872318	-2.444602922057	6.572882663111	-1.615148287775	0.005480065867	0.408420505828	0.023897811132	0.149364151633	0.922361337746	0.000000012816	0.144303333930	0.039116477218	0.077226377619	0.338365644737	0.078489180813	0.089110379907	0.004253384669	0.004676837382	0.000000000000	0.000174558578	0.000000000000	0.050680605249	0.552474254010	-0.000000000000	0.955553276490	-0.000000000000	0.615527795816	-0.000000000000	-0.000000000000	0.823631518714	0.000000000000	0.000000000000	0.000000000000	-50.790898684169	-4.761520246918
0.003894036019	0.482253674396	0.924799922189	0.153833975720	0.041398449130	0.344727555782	-0.588286541998	-0.665924640670	0.289270101195	-0.250883465410	1.169404012744	-0.149505063331	0.175408812369	-0.047921542472	2.072824793992	0.371221289442	-2.404056947266	6.481722222054	-1.492095984484	0.005450301435	0.406203152564	0.023768012548	0.148830407385	0.920358384250	0.000000012746	0.148703804279	0.038904019963	0.080128929671	0.336527845392	0.078062874634	0.093105528206	0.004460186856	0.004888373724	0.000000000000	0.000172348976	0.000000000000	0.051506757697	0.554700538950	-0.000000000000	0.953436765846	-0.000000000000	0.607736304730	-0.000000000000	-0.000000000000	0.825717407460	0.000000000000	0.000000000000	0.000000000000	-50.620097488538	-4.787253541258
0.004071037656	0.482460844023	0.924773463384	0.153864638206	0.041390346648	0.345094722190	-0.588220446230	-0.666346596638	0.290409376838	-0.251136809525	1.171471092929	-0.149459477942	0.171060278686	-0.043641257918	2.075911647744	0.375636141586	-2.363814526259	6.391485311229	-1.370819739878	0.005420698665	0.403997830633	0.023638918952	0.148304049281	0.918378401442	0.000000012677	0.153068878295	0.038692716648	0.082973398092	0.334700027871	0.077638883895	0.097090306553	0.004667356483	0.005099124853	0.000000000000	0.000170139373	0.000000000000	0.052332910145	0.556926823890	-0.000000000000	0.951320255203	-0.000000000000	0.599944813643	-0.000000000000	-0.000000000000	0.827803296206	0.000000000000	0.000000000000	0.000000000000	-50.448589794330	-4.812721100777
0.004248039293	0.482668377925	0.924747013841	0.153894532917	0.041382996273	0.345462436022	-0.588153558694	-0.666761457342	0.291532763585	-0.251368845581	1.173519972969	-0.149400393833	0.166733744948	-0.039423846323	2.079010696767	0.380167603650	-2.323887203956	6.302191893559	-1.251331720188	0.005391256679	0.401804474686	0.023510526515	0.147785037203	0.916421264560	0.000000012608	0.157398748228	0.038482561006	0.085760098356	0.332882137959	0.077217196019	0.101064771269	0.004874890385	0.005309117402	0.000000000000	0.000167929771	0.000000000000	0.053159062593	0.559153108830	-0.000000000000	0.949203744559	-0.000000000000	0.592153322557	-0.000000000000	-0.000000000000	0.829889184952	0.000000000000	0.000000000000	0.000000000000	-50.276299283119	-4.837937827676
0.004425040931	0.482876272821	0.924720575964	0.153923663898	0.041376386545	0.345830699647	-0.588085858815	-0.667169279644	0.292640430415	-0.251579891639	1.175549948894	-0.149327617336	0.162430948100	-0.035273086758	2.082124368462	0.384814979794	-2.284287474546	6.213864846878	-1.133650476563	0.005361974604	0.399623019734	0.023382831428	0.147273331252	0.914486849517	0.000000012540	0.161693605286	0.038273546803	0.088489344226	0.331074121736	0.076797798499	0.105028978373	0.005082785281	0.005518377487	0.000000000000	0.000165720169	-0.000000000000	0.053985215041	0.561379393770	-0.000000000000	0.947087233916	-0.000000000000	0.584361831471	-0.000000000000	-0.000000000000	0.831975073698	0.000000000000	0.000000000000	0.000000000000	-50.103143722742	-4.862919358817
0.004602042568	0.483084525296	0.924694152196	0.153952035515	0.041370505312	0.346199515882	-0.588017326125	-0.667570122714	0.293732550640	-0.251770269655	1.177560256672	-0.149240925033	0.158153758839	-0.031193062243	2.085255257480	0.389577718733	-2.245028917655	6.126530304333	-1.017801536484	0.005332851573	0.397453401136	0.023255829905	0.146768891746	0.912575032902	0.000000012472	0.165953639638	0.038065667840	0.091161447760	0.329275925573	0.076380678894	0.108982983577	0.005291037756	0.005726930718	0.000000000000	0.000163510567	-0.000000000000	0.054811367488	0.563605678710	-0.000000000000	0.944970723273	-0.000000000000	0.576570340384	-0.000000000000	-0.000000000000	0.834060962445	0.000000000000	0.000000000000	0.000000000000	-49.929033946655	-4.887682209136
0.004779044205	0.483293131798	0.924667745024	0.153979652476	0.041365339666	0.346568888016	-0.587947940244	-0.667964048231	0.294809302505	-0.251940306754	1.179550065750	-0.149140060528	0.153904196199	-0.027188193207	2.088406144726	0.394455426293	-2.206126305775	6.040217924100	-0.903817872722	0.005303886720	0.395295554604	0.023129518178	0.146271679219	0.910685691974	0.000000012404	0.170179040420	0.037858917951	0.093776719320	0.327487496133	0.075965824834	0.112926842293	0.005499644258	0.005934802208	0.000000000000	0.000161300964	-0.000000000000	0.055637519936	0.565831963650	-0.000000000000	0.942854212629	-0.000000000000	0.568778849298	-0.000000000000	-0.000000000000	0.836146851191	0.000000000000	0.000000000000	0.000000000000	-49.753873174876	-4.912243875648
0.004956045842	0.483502088620	0.924641356980	0.154006519862	0.041360875888	0.346938819850	-0.587877680844	-0.668351120593	0.295870869828	-0.252090336574	1.181518476950	-0.149024733116	0.149684431907	-0.023263246959	2.091580000906	0.399447871132	-2.167595641623	5.954960983484	-0.791740062013	0.005275079187	0.393149416199	0.023003892500	0.145781654416	0.908818704658	0.000000012337	0.174369995741	0.037653291004	0.096335467584	0.325708780370	0.075553224012	0.116860609629	0.005708601080	0.006142016581	0.000000000000	0.000159091362	-0.000000000000	0.056463672384	0.568058248590	-0.000000000000	0.940737701986	-0.000000000000	0.560987358212	-0.000000000000	-0.000000000000	0.838232739937	0.000000000000	0.000000000000	0.000000000000	-49.577557021973	-4.936622853791
0.005133047480	0.483711391889	0.924614990652	0.154032643150	0.041357099385	0.347309315725	-0.587806527625	-0.668731407140	0.296917442623	-0.252220700583	1.183464527992	-0.148894619811	0.145496776925	-0.019423305506	2.094779963566	0.404554978282	-2.129454071410	5.870796159758	-0.681615885947	0.005246428119	0.391014922331	0.022878949146	0.145298778299	0.906973949544	0.000000012270	0.178526692688	0.037448780899	0.098837999553	0.323939725525	0.075142864190	0.120784340397	0.005917904349	0.006348597981	0.000000000000	0.000156881760	-0.000000000000	0.057289824832	0.570284533530	-0.000000000000	0.938621191343	-0.000000000000	0.553195867126	-0.000000000000	-0.000000000000	0.840318628683	0.000000000000	0.000000000000	0.000000000000	-49.399974610955	-4.960838504489
0.005310049117	0.483921037559	0.924588648690	0.154058028234	0.041353994646	0.347680380548	-0.587734460288	-0.669104978327	0.297949217650	-0.252331749261	1.185387209756	-0.148749372090	0.141343643001	-0.015673675062	2.098009277322	0.409776805435	-2.091719622195	5.787762864442	-0.573499132603	0.005217932666	0.388892009753	0.022754684409	0.144823012041	0.905151305879	0.000000012203	0.182649317332	0.037245381570	0.101284620559	0.322180279125	0.074734733197	0.124698089109	0.006127550019	0.006554570081	0.000000000000	0.000154672158	-0.000000000000	0.058115977279	0.572510818470	-0.000000000000	0.936504680699	-0.000000000000	0.545404376039	-0.000000000000	-0.000000000000	0.842404517429	0.000000000000	0.000000000000	0.000000000000	-49.221011155247	-4.984910715186
0.005487050754	0.484131021403	0.924562333802	0.154082681443	0.041351545207	0.348052019803	-0.587661458517	-0.669471907845	0.298966398806	-0.252423842993	1.187285494928	-0.148588628129	0.137227475457	-0.012019728634	2.101271192204	0.415113499110	-2.054410734498	5.705902055192	-0.467447458555	0.005189591984	0.386780615562	0.022631094604	0.144354317024	0.903350653567	0.000000012137	0.186738054733	0.037043086985	0.103675634277	0.320430388983	0.074328818927	0.128601909981	0.006337533863	0.006759956095	0.000000000000	0.000152462555	-0.000000000000	0.058942129727	0.574737103410	-0.000000000000	0.934388170056	-0.000000000000	0.537612884953	-0.000000000000	-0.000000000000	0.844490406175	0.000000000000	0.000000000000	0.000000000000	-49.040552146489	-5.008859327692
0.005664052391	0.484341339013	0.924536048764	0.154106609532	0.041349733668	0.348424239538	-0.587587501963	-0.669832272637	0.299969197249	-0.252497352486	1.189158379286	-0.148412030653	0.133150656717	-0.008466680707	2.104568819951	0.420565230073	-2.017545584090	5.625254506598	-0.363519272347	0.005161405231	0.384680677197	0.022508176065	0.143892654843	0.901571873164	0.000000012071	0.190793088947	0.036841891142	0.106011342734	0.318690003196	0.073925109340	0.132495856936	0.006547851473	0.006964778782	0.000000000000	0.000150252953	-0.000000000000	0.059768282175	0.576963388350	-0.000000000000	0.932271659413	-0.000000000000	0.529821393867	-0.000000000000	-0.000000000000	0.846576294921	0.000000000000	0.000000000000	0.000000000000	-48.858489081247	-5.032703333549
0.005841054029	0.484551985810	0.924509796412	0.154129819663	0.041348541739	0.348797046329	-0.587512570254	-0.670186152776	0.300957831172	-0.252552658552	1.191004937085	-0.148219251062	0.129115377321	-0.005019286563	2.107904943916	0.426132105463	-1.981141167404	5.545858472086	-0.261769512883	0.005133371572	0.382592132438	0.022385925145	0.143437987299	0.899814845875	0.000000012005	0.194814603028	0.036641788075	0.108292046313	0.316959070141	0.073523592461	0.136379983602	0.006758498270	0.007169060457	0.000000000000	0.000148043351	-0.000000000000	0.060594434623	0.579189673290	-0.000000000000	0.930155148769	-0.000000000000	0.522029902781	-0.000000000000	-0.000000000000	0.848662183667	0.000000000000	0.000000000000	0.000000000000	-48.674726810928	-5.056459814106
0.006018055666	0.484762957061	0.924483579635	0.154152319358	0.041347950358	0.349170447194	-0.587436643012	-0.670533631150	0.301932525092	-0.252590151016	1.192824394111	-0.148010021446	0.125123466128	-0.001681447096	2.111281770875	0.431814051642	-1.945212089850	5.467746579765	-0.162244035788	0.005105490175	0.380514919400	0.022264338219	0.142990276401	0.898079453550	0.000000011940	0.198802779039	0.036442771847	0.110518043769	0.315237538476	0.073124256381	0.140254343318	0.006969469521	0.007372823000	0.000000000000	0.000145833749	-0.000000000000	0.061420587070	0.581415958229	-0.000000000000	0.928038638126	-0.000000000000	0.514238411694	-0.000000000000	-0.000000000000	0.850748072413	0.000000000000	0.000000000000	0.000000000000	-48.489192879684	-5.080142561370
0.006195057303	0.484974247920	0.924457401360	0.154174116415	0.041347939882	0.349544449472	-0.587359699899	-0.670874792916	0.302893508529	-0.252610226520	1.194616214826	-0.147784172987	0.121176188295	0.001544260650	2.114700638274	0.437610672956	-1.909769113690	5.390942102118	-0.064972851734	0.005077760213	0.378448976537	0.022143411681	0.142549484366	0.896365578682	0.000000011875	0.202757798051	0.036244836556	0.112689632232	0.313525357140	0.072727089256	0.144118989131	0.007180760380	0.007576087863	0.000000000000	0.000143624146	-0.000000000000	0.062246739518	0.583642243169	-0.000000000000	0.925922127483	-0.000000000000	0.506446920608	-0.000000000000	-0.000000000000	0.852833961159	0.000000000000	0.000000000000	0.000000000000	-48.301848030209	-5.103760457369
0.006372058940	0.485185853469	0.924431264536	0.154195218792	0.041348490362	0.349919060640	-0.587281720684	-0.671209724695	0.303841014041	-0.252613285153	1.196380177865	-0.147541669570	0.117274071077	0.004656986841	2.118161766367	0.443521126537	-1.874817887357	5.315455669268	0.030035869499	0.005050180863	0.376394242636	0.022023141943	0.142115573613	0.894673104399	0.000000011811	0.206679840154	0.036047976332	0.114807107220	0.311822475346	0.072332079304	0.147973973803	0.007392365929	0.007778876079	0.000000000000	0.000141414544	-0.000000000000	0.063072891966	0.585868528109	-0.000000000000	0.923805616839	-0.000000000000	0.498655429522	-0.000000000000	-0.000000000000	0.854919849905	0.000000000000	0.000000000000	0.000000000000	-48.112689068649	-5.127316113473
0.006549060577	0.485397768790	0.924405172100	0.154215634454	0.041349581899	0.350294288087	-0.587202685341	-0.671538513500	0.304775274548	-0.252599725786	1.198116554140	-0.147282685857	0.113416490390	0.007658571686	2.121663653810	0.449543837002	-1.840355978569	5.241277657060	0.122809585072	0.005022751308	0.374350656817	0.021903525438	0.141688506768	0.893001914467	0.000000011746	0.210569084458	0.035852185334	0.116870762644	0.310128842585	0.071939214810	0.151819349806	0.007604281250	0.007981208270	0.000000000000	0.000139204942	-0.000000000000	0.063899044414	0.588094813049	-0.000000000000	0.921689106196	-0.000000000000	0.490863938435	-0.000000000000	-0.000000000000	0.857005738651	0.000000000000	0.000000000000	0.000000000000	-47.921771604379	-5.150802526030
0.006726062215	0.485609989103	0.924379126918	0.154235371046	0.041351195411	0.350670138622	-0.587122574259	-0.671861244437	0.305696517523	-0.252569935766	1.199826693474	-0.147007863294	0.109600306129	0.010556728591	2.125201066890	0.455675566875	-1.806363152016	5.168353349030	0.213456171125	0.004995470734	0.372318158529	0.021784558618	0.141268246659	0.891351893283	0.000000011683	0.214425709102	0.035657457755	0.118880890820	0.308444408622	0.071548484120	0.155655169329	0.007816501563	0.008183104654	0.000000000000	0.000136995340	-0.000000000000	0.064725196861	0.590321097989	-0.000000000000	0.919572595553	-0.000000000000	0.483072447349	-0.000000000000	-0.000000000000	0.859091627398	0.000000000000	0.000000000000	0.000000000000	-47.729289755242	-5.174191904352
0.006903063852	0.485822509940	0.924353131714	0.154254435485	0.041353313585	0.351046617876	-0.587041368521	-0.672177997784	0.306604957597	-0.252524277701	1.201512615930	-0.146718138969	0.105820825634	0.013362773182	2.128766535098	0.461912009856	-1.772808002914	5.096599629618	0.302134225645	0.004968338332	0.370296687553	0.021666237954	0.140854756316	0.889722925870	0.000000011619	0.218249891255	0.035463787820	0.120837782475	0.306769123495	0.071159875644	0.159481484277	0.008029022400	0.008384585056	0.000000000000	0.000134785737	-0.000000000000	0.065551349309	0.592547382929	-0.000000000000	0.917456084909	-0.000000000000	0.475280956263	-0.000000000000	-0.000000000000	0.861177516144	0.000000000000	0.000000000000	0.000000000000	-47.535520498986	-5.197444102888
0.007080065489	0.486035327181	0.924327189045	0.154272833883	0.041355921039	0.351423730210	-0.586959049955	-0.672488848438	0.307500795132	-0.252463086940	1.203176118024	-0.146414362635	0.102073894308	0.016086726550	2.132353498814	0.468249154277	-1.739662663075	5.025942344228	0.388986040199	0.004941353296	0.368286183994	0.021548559938	0.140447998970	0.888114897876	0.000000011556	0.222041807126	0.035271169783	0.122741726760	0.305102937513	0.070773377857	0.163298346273	0.008241839641	0.008585668911	0.000000000000	0.000132576135	-0.000000000000	0.066377501757	0.594773667869	-0.000000000000	0.915339574266	-0.000000000000	0.467489465177	-0.000000000000	-0.000000000000	0.863263404890	0.000000000000	0.000000000000	0.000000000000	-47.340708388268	-5.220524202666
0.007257067126	0.486248436983	0.924301301340	0.154290571715	0.041359003941	0.351801478975	-0.586875601044	-0.672793867019	0.308384219032	-0.252386676667	1.204818545339	-0.146097197597	0.098356423821	0.018736085478	2.135957082277	0.474683642715	-1.706906590579	4.956326001861	0.474120085156	0.004914514827	0.366286588283	0.021431521078	0.140047938050	0.886527695572	0.000000011493	0.225801631967	0.035079597933	0.124593011251	0.303445801253	0.070388979295	0.167105806660	0.008454949443	0.008786375277	0.000000000000	0.000130366533	-0.000000000000	0.067203654205	0.596999952809	-0.000000000000	0.913223063622	-0.000000000000	0.459697974090	-0.000000000000	-0.000000000000	0.865349293636	0.000000000000	0.000000000000	0.000000000000	-47.145037559012	-5.243406783243
0.007434068764	0.486461835707	0.924275470918	0.154307653983	0.041362549603	0.352179866780	-0.586791004816	-0.673093121044	0.309255409749	-0.252295343358	1.206440894202	-0.145767162515	0.094666151080	0.021316393723	2.139573710189	0.481212629853	-1.674524932998	4.887709670118	0.557618308079	0.004887822129	0.364297841177	0.021315117903	0.139654537186	0.884961205844	0.000000011431	0.229529540075	0.034889066586	0.126391921966	0.301797665565	0.070006668555	0.170903916502	0.008668348167	0.008986722837	0.000000000000	0.000128156931	-0.000000000000	0.068029806652	0.599226237749	-0.000000000000	0.911106552979	-0.000000000000	0.451906483004	-0.000000000000	-0.000000000000	0.867435182382	0.000000000000	0.000000000000	0.000000000000	-46.948645804499	-5.266073745050
0.007611070401	0.486675519871	0.924249700021	0.154324085345	0.041366546193	0.352558895683	-0.586705244770	-0.673386675759	0.310114541403	-0.252189370665	1.208043930845	-0.145424681094	0.091001357313	0.023831904511	2.143200670658	0.487833610420	-1.642506586022	4.820062069259	0.639544910720	0.004861274409	0.362319883752	0.021199346960	0.139267760205	0.883415316195	0.000000011369	0.233225704805	0.034699570091	0.128138743368	0.300158481561	0.069626434297	0.174692726585	0.008882032331	0.009186729912	0.000000000000	0.000125947328	-0.000000000000	0.068855959100	0.601452522689	-0.000000000000	0.908990042336	-0.000000000000	0.444114991918	-0.000000000000	-0.000000000000	0.869521071128	0.000000000000	0.000000000000	0.000000000000	-46.751640460511	-5.288511847004
0.007788072038	0.486889486111	0.924223990818	0.154339870184	0.041370982554	0.352938567317	-0.586618304828	-0.673674594675	0.310961783181	-0.252069031987	1.209628271321	-0.145070115362	0.087360679740	0.026286024595	2.146835822364	0.494544303998	-1.610842888668	4.753358268675	0.719952271913	0.004834870880	0.360352657404	0.021084204815	0.138887571130	0.881889914737	0.000000011307	0.236890298566	0.034511102827	0.129833758373	0.298528200623	0.069248265245	0.178472287421	0.009095998571	0.009386414464	0.000000000000	0.000123737726	-0.000000000000	0.069682111548	0.603678807629	-0.000000000000	0.906873531692	-0.000000000000	0.436323500831	-0.000000000000	-0.000000000000	0.871606959874	0.000000000000	0.000000000000	0.000000000000	-46.554108980540	-5.310711058380
0.007965073675	0.487103731167	0.924198345419	0.154355012668	0.041375848077	0.353318882973	-0.586530169300	-0.673956939925	0.311797300258	-0.251934592219	1.211194430616	-0.144703786030	0.083742995786	0.028681587426	2.150477413980	0.501342584698	-1.579526820851	4.687577652142	0.798884603626	0.004808610760	0.358396103850	0.020969688054	0.138513934178	0.880384890190	0.000000011246	0.240523492834	0.034323659204	0.131477248365	0.296906774393	0.068872150179	0.182242649245	0.009310243627	0.009585794107	0.000000000000	0.000121528124	-0.000000000000	0.070508263996	0.605905092569	-0.000000000000	0.904757021049	-0.000000000000	0.428532009745	-0.000000000000	-0.000000000000	0.873692848620	0.000000000000	0.000000000000	0.000000000000	-46.356125409791	-5.332663542330
0.008142075313	0.487318251859	0.924172765881	0.154369516779	0.041381132619	0.353699843656	-0.586440822863	-0.674233772504	0.312621254447	-0.251786308980	1.212742852978	-0.144325985008	0.080147351482	0.031021022219	2.154123972018	0.508226438061	-1.548552507407	4.622702657767	0.876380221594	0.004782493269	0.356450165120	0.020855793279	0.138146813764	0.878900131880	0.000000011185	0.244125458151	0.034137233663	0.133069493195	0.295294154778	0.068498077946	0.186003862021	0.009524764320	0.009784886110	0.000000000000	0.000119318522	-0.000000000000	0.071334416443	0.608131377509	-0.000000000000	0.902640510406	-0.000000000000	0.420740518659	-0.000000000000	-0.000000000000	0.875778737366	0.000000000000	0.000000000000	0.000000000000	-46.157754370305	-5.354363024070
0.008319076950	0.487533045085	0.924147254209	0.154383386344	0.041386826436	0.354081450131	-0.586350250542	-0.674505152448	0.313433804661	-0.251624433513	1.214273931232	-0.143936983323	0.076572915846	0.033306461793	2.157774228976	0.515193933867	-1.517914902277	4.558717973549	0.952473000656	0.004756517633	0.354514783562	0.020742517112	0.137786174492	0.877435529732	0.000000011124	0.247696364135	0.033951820674	0.134610771197	0.293690293947	0.068126037448	0.189755975441	0.009739557545	0.009983707406	0.000000000000	0.000117108919	-0.000000000000	0.072160568891	0.610357662448	-0.000000000000	0.900523999762	-0.000000000000	0.412949027573	-0.000000000000	-0.000000000000	0.877864626112	0.000000000000	0.000000000000	0.000000000000	-45.959053585313	-5.375804385666
0.008496078587	0.487748107805	0.924121812363	0.154396625049	0.041392920142	0.354463702951	-0.586258437698	-0.674771138954	0.314235107261	-0.251449211388	1.215788019501	-0.143537036298	0.073018950792	0.035539813827	2.161427075628	0.522243208360	-1.487609580244	4.495610004959	1.027193343141	0.004730683080	0.352589901834	0.020629856193	0.137431981161	0.875990974270	0.000000011063	0.251236379482	0.033767414737	0.136101359192	0.292095144326	0.067756017652	0.193499038928	0.009954620265	0.010182274602	0.000000000000	0.000114899317	-0.000000000000	0.072986721339	0.612583947388	-0.000000000000	0.898407489119	-0.000000000000	0.405157536486	-0.000000000000	-0.000000000000	0.879950514858	0.000000000000	0.000000000000	0.000000000000	-45.760075532343	-5.396983396553
0.008673080224	0.487963437041	0.924096442259	0.154409236460	0.041399404675	0.354846602488	-0.586165370018	-0.675031790482	0.315025316326	-0.251260883048	1.217285441884	-0.143126387064	0.069484790566	0.037722809597	2.165081528203	0.529372452231	-1.457632594777	4.433366509775	1.100568847623	0.004704988845	0.350675462910	0.020517807181	0.137084198761	0.874566356613	0.000000011003	0.254745671969	0.033584010382	0.137541532498	0.290508658602	0.067388007581	0.197233101634	0.010169949502	0.010380603981	0.000000000000	0.000112689715	-0.000000000000	0.073812873787	0.614810232328	-0.000000000000	0.896290978476	-0.000000000000	0.397366045400	-0.000000000000	-0.000000000000	0.882036403605	0.000000000000	0.000000000000	0.000000000000	-45.560868561170	-5.417896527861
0.008850081861	0.488179029872	0.924071145771	0.154421224025	0.041406271263	0.355230148944	-0.586071033503	-0.675287164826	0.315804583867	-0.251059684264	1.218766498566	-0.142705269005	0.065969827270	0.039857038387	2.168736705075	0.536579902215	-1.427980377880	4.371976339188	1.172624787183	0.004679434167	0.348771410068	0.020406366752	0.136742792471	0.873161568470	0.000000010944	0.258224408467	0.033401602170	0.138931564937	0.288930789717	0.067021996320	0.200958212448	0.010385542332	0.010578711511	0.000000000000	0.000110480113	-0.000000000000	0.074639026235	0.617036517268	-0.000000000000	0.894174467832	-0.000000000000	0.389574554314	-0.000000000000	-0.000000000000	0.884122292351	0.000000000000	0.000000000000	0.000000000000	-45.361477672436	-5.438540820242
0.009027083499	0.488394883424	0.924045924731	0.154432591094	0.041413511407	0.355614342378	-0.585975414463	-0.675537319180	0.316573060007	-0.250845846511	1.220231470236	-0.142273907521	0.062473500356	0.041943972491	2.172391809700	0.543863835053	-1.398649667456	4.311429248592	1.243384462607	0.004654018285	0.346877686899	0.020295531601	0.136407727661	0.871776502139	0.000000010884	0.261672754937	0.033220184690	0.140271728843	0.287361490870	0.066657973013	0.204674419991	0.010601395884	0.010776612851	0.000000000000	0.000108270510	-0.000000000000	0.075465178682	0.619262802208	-0.000000000000	0.892057957189	-0.000000000000	0.381783063228	-0.000000000000	-0.000000000000	0.886208181097	0.000000000000	0.000000000000	0.000000000000	-45.161945074477	-5.458913786945
0.009204085136	0.488610994874	0.924020780933	0.154443340918	0.041421116858	0.355999182711	-0.585878499511	-0.675782310180	0.317330893121	-0.250619597296	1.221680621369	-0.141832521316	0.058995288818	0.043984985851	2.176046117805	0.551222563030	-1.369637453276	4.251715755483	1.312869470939	0.004628740448	0.344994237298	0.020185298440	0.136078969886	0.870411050504	0.000000010825	0.265090876438	0.033039752561	0.141562295074	0.285800715514	0.066295926863	0.208381772618	0.010817507334	0.010974323359	0.000000000000	0.000106060908	-0.000000000000	0.076291331130	0.621489087148	-0.000000000000	0.889941446546	-0.000000000000	0.373991572141	-0.000000000000	-0.000000000000	0.888294069843	0.000000000000	0.000000000000	0.000000000000	-44.962310591125	-5.479013340848
0.009381086773	0.488827361445	0.923995716133	0.154453476659	0.041429079603	0.356384669743	-0.585780275555	-0.676022193949	0.318078229967	-0.250381160437	1.223114202722	-0.141381323373	0.055534705253	0.045981368281	2.179698967530	0.558654430596	-1.340940935838	4.192827030061	1.381099915135	0.004603599904	0.343121005465	0.020075663999	0.135756484892	0.869065107028	0.000000010766	0.268478937136	0.032860300431	0.142803533014	0.284248417353	0.065935847130	0.212080318427	0.011033873906	0.011171858097	0.000000000000	0.000103851306	-0.000000000000	0.077117483578	0.623715372088	-0.000000000000	0.887824935902	-0.000000000000	0.366200081055	-0.000000000000	-0.000000000000	0.890379958589	0.000000000000	0.000000000000	0.000000000000	-44.762611966844	-5.498837738190
0.009558088410	0.489043980403	0.923970732048	0.154463001398	0.041437391852	0.356770803161	-0.585680729794	-0.676257026133	0.318815215792	-0.250130756313	1.224532453266	-0.140920521697	0.052091291249	0.047934336532	2.183349751690	0.566157811750	-1.312557494412	4.134754809141	1.448094571644	0.004578595909	0.341257935903	0.019966625027	0.135440238607	0.867738565756	0.000000010708	0.271837100301	0.032681822978	0.143995710585	0.282704550346	0.065577723134	0.215770105248	0.011250492863	0.011369231838	0.000000000000	0.000101641704	-0.000000000000	0.077943636026	0.625941657028	-0.000000000000	0.885708425259	-0.000000000000	0.358408589969	-0.000000000000	-0.000000000000	0.892465847335	0.000000000000	0.000000000000	0.000000000000	-44.562885099599	-5.518385534272
0.009735090048	0.489260849053	0.923945830361	0.154471918135	0.041446046022	0.357157582550	-0.585579849711	-0.676486861926	0.319541994424	-0.249868602089	1.225935601701	-0.140450319898	0.048664613751	0.049845043063	2.186997911575	0.573731107979	-1.284484661756	4.077491327056	1.513871027219	0.004553727721	0.339404973417	0.019858178289	0.135130197148	0.866431321306	0.000000010650	0.275165528321	0.032504314907	0.145139094253	0.281169068699	0.065221544253	0.219451180657	0.011467361513	0.011566459073	0.000000000000	0.000099432101	-0.000000000000	0.078769788473	0.628167941968	-0.000000000000	0.883591914616	-0.000000000000	0.350617098882	-0.000000000000	-0.000000000000	0.894551736081	0.000000000000	0.000000000000	0.000000000000	-44.363164221835	-5.537655547922
0.009912091685	0.489477964742	0.923921012718	0.154480229794	0.041455034731	0.357545007398	-0.585477623071	-0.676711756098	0.320258708356	-0.249594911911	1.227323867682	-0.139970917648	0.045254262138	0.051714583107	2.190642931918	0.581372746596	-1.256720103799	4.021029259221	1.578445792719	0.004528994602	0.337562063111	0.019750320568	0.134826326813	0.865143268870	0.000000010592	0.278464382698	0.032327770953	0.146233949037	0.279641926868	0.064867299923	0.223123591968	0.011684477202	0.011763554015	0.000000000000	0.000097222499	-0.000000000000	0.079595940921	0.630394226908	-0.000000000000	0.881475403972	-0.000000000000	0.342825607796	-0.000000000000	-0.000000000000	0.896637624827	0.000000000000	0.000000000000	0.000000000000	-44.163482043587	-5.556646832495
0.010089093322	0.489695324855	0.923896280730	0.154487939232	0.041464350786	0.357933077107	-0.585374037914	-0.676931763015	0.320965498822	-0.249309897092	1.228697462805	-0.139482511056	0.041859845854	0.053544000443	2.194284336721	0.589081179387	-1.229261603077	3.965361675303	1.641834399339	0.004504395818	0.335729150387	0.019643048667	0.134528594084	0.863874304207	0.000000010534	0.281733824058	0.032152185881	0.147280538518	0.278123079555	0.064514979635	0.226787386240	0.011901837315	0.011960530607	0.000000000000	0.000095012897	-0.000000000000	0.080422093369	0.632620511848	-0.000000000000	0.879358893329	-0.000000000000	0.335034116710	-0.000000000000	-0.000000000000	0.898723513573	0.000000000000	0.000000000000	0.000000000000	-43.963869867513	-5.575358651882
0.010266094959	0.489912926813	0.923871635972	0.154495049235	0.041473987174	0.358321790999	-0.585269082554	-0.677146936663	0.321662505860	-0.249013766277	1.230056591419	-0.138985292959	0.038480992453	0.055334292167	2.197921685779	0.596854881478	-1.202107045068	3.910481999833	1.704051481184	0.004479930640	0.333906180946	0.019536359401	0.134236965626	0.862624323645	0.000000010477	0.284974012155	0.031977554481	0.148279124843	0.276612481711	0.064164572940	0.230442610274	0.012119439274	0.012157402528	0.000000000000	0.000092803295	-0.000000000000	0.081248245817	0.634846796788	-0.000000000000	0.877242382685	-0.000000000000	0.327242625624	-0.000000000000	-0.000000000000	0.900809402319	0.000000000000	0.000000000000	0.000000000000	-43.764357682872	-5.593790460374
0.010443096597	0.490130768074	0.923847079989	0.154501562526	0.041483937055	0.358711148318	-0.585162745570	-0.677357330659	0.322349868373	-0.248706725593	1.231401451303	-0.138479453178	0.035117345979	0.057086412690	2.201554571723	0.604692350388	-1.175254406786	3.856383978656	1.765110847020	0.004455598343	0.332093100781	0.019430249608	0.133951408284	0.861393224073	0.000000010420	0.288185105876	0.031803871574	0.149229968737	0.275110088529	0.063816069444	0.234089310620	0.012337280534	0.012354183198	0.000000000000	0.000090593692	-0.000000000000	0.082074398264	0.637073081728	-0.000000000000	0.875125872042	-0.000000000000	0.319451134537	-0.000000000000	-0.000000000000	0.902895291065	0.000000000000	0.000000000000	0.000000000000	-43.564974243497	-5.611941885584
0.010620098234	0.490348846129	0.923822614290	0.154507481767	0.041494193753	0.359101148240	-0.585055015807	-0.677562998270	0.323027724182	-0.248388978792	1.232732234227	-0.137965178713	0.031768565603	0.058801277104	2.205182617498	0.612592105210	-1.148701747178	3.803061650061	1.825025543329	0.004431398203	0.330289856178	0.019324716140	0.133671889082	0.860180902942	0.000000010363	0.291367263244	0.031631132009	0.150133329507	0.273615855446	0.063469458810	0.237727533573	0.012555358589	0.012550885785	0.000000000000	0.000088384090	-0.000000000000	0.082900550712	0.639299366668	-0.000000000000	0.873009361399	-0.000000000000	0.311659643451	-0.000000000000	-0.000000000000	0.904981179811	0.000000000000	0.000000000000	0.000000000000	-43.365747133489	-5.629812713799
0.010797099871	0.490567158502	0.923798240351	0.154512809560	0.041504750753	0.359491789879	-0.584945882370	-0.677763992427	0.323696210080	-0.248060727381	1.234049126434	-0.137442653921	0.028434324471	0.060479764061	2.208805474182	0.620552685912	-1.122447198965	3.750509319680	1.883807910244	0.004407329505	0.328496393719	0.019219755867	0.133398375227	0.858987258257	0.000000010307	0.294520641424	0.031459330662	0.150989465055	0.272129738141	0.063124730757	0.241357325178	0.012773670962	0.012747523210	0.000000000000	0.000086174488	-0.000000000000	0.083726703160	0.641525651607	-0.000000000000	0.870892850755	-0.000000000000	0.303868152365	-0.000000000000	-0.000000000000	0.907067068558	0.000000000000	0.000000000000	0.000000000000	-43.166702823417	-5.647402877321
0.010974101508	0.490785702752	0.923773959617	0.154517548451	0.041515601691	0.359883072286	-0.584835334620	-0.677960365736	0.324355461870	-0.247722170741	1.235352309040	-0.136912060657	0.025114308724	0.062122718237	2.212422819083	0.628572652711	-1.096488961667	3.698721538495	1.941469631596	0.004383391533	0.326712660271	0.019115365674	0.133130834099	0.857812188580	0.000000010251	0.297645396727	0.031288462436	0.151798631879	0.270651692534	0.062781875060	0.244978731227	0.012992215212	0.012944108151	0.000000000000	0.000083964886	-0.000000000000	0.084552855608	0.643751936547	-0.000000000000	0.868776340112	-0.000000000000	0.296076661279	-0.000000000000	-0.000000000000	0.909152957304	0.000000000000	0.000000000000	0.000000000000	-42.967866719084	-5.664712443408
0.011151103145	0.491004476466	0.923749773499	0.154521700929	0.041526740351	0.360274994458	-0.584723362172	-0.678152170490	0.325005614416	-0.247373506239	1.236641958389	-0.136373578397	0.021808216661	0.063730952469	2.216034354077	0.636650585525	-1.070825295591	3.647693083420	1.998021780013	0.004359583578	0.324938602993	0.019011542467	0.132869233259	0.856655593022	0.000000010196	0.300741684615	0.031118522264	0.152561085085	0.269181674786	0.062440881550	0.248591797267	0.013210988926	0.013140653053	0.000000000000	0.000081755283	-0.000000000000	0.085379008055	0.645978221487	-0.000000000000	0.866659829469	-0.000000000000	0.288285170192	-0.000000000000	-0.000000000000	0.911238846050	0.000000000000	0.000000000000	0.000000000000	-42.769263204453	-5.681741604584
0.011328104783	0.491223477266	0.923725683378	0.154525269435	0.041538160655	0.360667555344	-0.584609954891	-0.678339458678	0.325646801671	-0.247014929333	1.237918246345	-0.135827384345	0.018515758011	0.065305249605	2.219639804134	0.644785083478	-1.045454516631	3.597418940046	2.053474857824	0.004335904933	0.323174169329	0.018908283165	0.132613540444	0.855517371244	0.000000010140	0.303809659706	0.030949505106	0.153277078393	0.267719641292	0.062101740113	0.252196568596	0.013429989726	0.013337170129	0.000000000000	0.000079545681	-0.000000000000	0.086205160503	0.648204506427	-0.000000000000	0.864543318825	-0.000000000000	0.280493679106	-0.000000000000	-0.000000000000	0.913324734796	0.000000000000	0.000000000000	0.000000000000	-42.570915679924	-5.698490670054
0.011505106420	0.491442702801	0.923701690605	0.154528256356	0.041549856665	0.361060753843	-0.584495102886	-0.678522281996	0.326279156720	-0.246646633672	1.239181340553	-0.135273653522	0.015236653315	0.066846364128	2.223238916009	0.652974764447	-1.020374991750	3.547894287223	2.107838834342	0.004312354897	0.321419307010	0.018805584705	0.132363723563	0.854397423448	0.000000010085	0.306849475778	0.030781405947	0.153946864146	0.266265548688	0.061764440688	0.255793090264	0.013649215261	0.013533671368	0.000000000000	0.000077336079	-0.000000000000	0.087031312951	0.650430791367	-0.000000000000	0.862426808182	-0.000000000000	0.272702188020	-0.000000000000	-0.000000000000	0.915410623542	0.000000000000	0.000000000000	0.000000000000	-42.372846596886	-5.714960058099
0.011682108057	0.491662150749	0.923677796497	0.154530664032	0.041561822572	0.361454588813	-0.584378796511	-0.678700691856	0.326902811812	-0.246268811182	1.240431404666	-0.134712558847	0.011970633386	0.068355023578	2.226831457084	0.661218264644	-0.995585135034	3.499114483214	2.161123180024	0.004288932770	0.319673964050	0.018703444043	0.132119750702	0.853295650383	0.000000010030	0.309861285775	0.030614219802	0.154570693315	0.264819353843	0.061428973272	0.259381407080	0.013868663209	0.013730168541	0.000000000000	0.000075126477	-0.000000000000	0.087857465399	0.652657076307	-0.000000000000	0.860310297539	-0.000000000000	0.264910696933	-0.000000000000	-0.000000000000	0.917496512288	0.000000000000	0.000000000000	0.000000000000	-42.175077489266	-5.731150289270
0.011859109694	0.491881818820	0.923654002342	0.154532494756	0.041574052694	0.361849059070	-0.584261026359	-0.678874739393	0.327517898387	-0.245881652157	1.241668598532	-0.134144271205	0.008717438834	0.069831929803	2.230417214314	0.669514238234	-0.971083404233	3.451075053209	2.213336897879	0.004265637858	0.317938088745	0.018601858147	0.131881590121	0.852211953334	0.000000009976	0.312845241809	0.030447941712	0.155148815510	0.263381013862	0.061095327913	0.262961563608	0.014088331280	0.013926673203	0.000000000000	0.000072916874	-0.000000000000	0.088683617846	0.654883361247	-0.000000000000	0.858193786895	-0.000000000000	0.257119205847	-0.000000000000	-0.000000000000	0.919582401034	0.000000000000	0.000000000000	0.000000000000	-41.977629002617	-5.747061980299
0.012036111332	0.492101704749	0.923630309400	0.154533750776	0.041586541470	0.362244163398	-0.584141783261	-0.679044475472	0.328124547109	-0.245485345334	1.242893078374	-0.133568959512	0.005476819666	0.071277760069	2.233995993298	0.677861356968	-0.946868297742	3.403771678027	2.264488552453	0.004242469471	0.316211629673	0.018500824004	0.131649210250	0.851146234124	0.000000009922	0.315801495165	0.030282566745	0.155681478982	0.261950486082	0.060763494716	0.266533604169	0.014308217209	0.014123196700	0.000000000000	0.000070707272	-0.000000000000	0.089509770294	0.657109646187	-0.000000000000	0.856077276252	-0.000000000000	0.249327714761	-0.000000000000	-0.000000000000	0.921668289780	0.000000000000	0.000000000000	0.000000000000	-41.780520921163	-5.762695838626
0.012213112969	0.492321806299	0.923606718898	0.154534434296	0.041599283459	0.362639900545	-0.584021058279	-0.679209950696	0.328722887888	-0.245080077975	1.244104996927	-0.132986790768	0.002248534933	0.072693168035	2.237567617421	0.686258309836	-0.922938351932	3.357200183857	2.314586296650	0.004219426920	0.314494535691	0.018400338619	0.131422579692	0.850098395106	0.000000009868	0.318730196307	0.030118089996	0.156168930637	0.260527728070	0.060433463838	0.270097572844	0.014528318759	0.014319750176	0.000000000000	0.000068497670	-0.000000000000	0.090335922742	0.659335931127	-0.000000000000	0.853960765609	-0.000000000000	0.241536223675	-0.000000000000	-0.000000000000	0.923754178526	0.000000000000	0.000000000000	0.000000000000	-41.583772193150	-5.778052657461
0.012390114606	0.492542121259	0.923583232035	0.154534547479	0.041612273332	0.363036269230	-0.583898842708	-0.679371215411	0.329313049910	-0.244666035929	1.245304503576	-0.132397930107	-0.000967647581	0.074078784626	2.241131927098	0.694703802736	-0.899292138814	3.311356532929	2.363637896603	0.004196509522	0.312786755932	0.018300399010	0.131201667220	0.849068339167	0.000000009814	0.321631494884	0.029954506586	0.156611416037	0.259112697628	0.060105225490	0.273653513475	0.014748633719	0.014516344577	0.000000000000	0.000066288068	-0.000000000000	0.091162075190	0.661562216067	-0.000000000000	0.851844254965	-0.000000000000	0.233744732588	-0.000000000000	-0.000000000000	0.925840067272	0.000000000000	0.000000000000	0.000000000000	-41.387400954736	-5.793133311327
0.012567116243	0.492762647447	0.923559849982	0.154534092446	0.041625505870	0.363433268146	-0.583775128069	-0.679528319716	0.329895161656	-0.244243403705	1.246491744465	-0.131802540845	-0.004171951614	0.075435218797	2.244688779079	0.703196558153	-0.875928263988	3.266236815000	2.411650754798	0.004173716598	0.311088239808	0.018201002213	0.130986441777	0.848055969719	0.000000009761	0.324505539729	0.029791811662	0.157009179414	0.257705352782	0.059778769936	0.277201469665	0.014969159907	0.014712990652	0.000000000000	0.000064078465	-0.000000000000	0.091988227637	0.663788501007	-0.000000000000	0.849727744322	-0.000000000000	0.225953241502	-0.000000000000	-0.000000000000	0.927925956018	0.000000000000	0.000000000000	0.000000000000	-41.191424552632	-5.807938752036
0.012744117880	0.492983382703	0.923536573880	0.154533071282	0.041638975960	0.363830895960	-0.583649906110	-0.679681313462	0.330469350926	-0.243812364534	1.247666862593	-0.131200784519	-0.007364592660	0.076763058220	2.248238045820	0.711735314842	-0.852845364840	3.221837239584	2.458631931589	0.004151047471	0.309398937005	0.018102145279	0.130776872475	0.847061190701	0.000000009708	0.327352478869	0.029630000401	0.157362463669	0.256305651790	0.059454087493	0.280741484781	0.015189895163	0.014909698964	0.000000000000	0.000061868863	-0.000000000000	0.092814380085	0.666014785947	-0.000000000000	0.847611233678	-0.000000000000	0.218161750416	-0.000000000000	-0.000000000000	0.930011844764	0.000000000000	0.000000000000	0.000000000000	-40.995859565629	-5.822470005040
0.012921119518	0.493204324895	0.923513404841	0.154531486032	0.041652678590	0.364229151321	-0.583523168797	-0.679830246266	0.331035744860	-0.243373100423	1.248829997903	-0.130592820929	-0.010545778150	0.078062869879	2.251779614917	0.720318827521	-0.830042108962	3.178154128856	2.504588165251	0.004128501470	0.307718797480	0.018003825278	0.130572928592	0.846083906571	0.000000009655	0.330172459524	0.029469068000	0.157671510387	0.254913553135	0.059131168530	0.284273601955	0.015410837355	0.015106479892	0.000000000000	0.000059659261	-0.000000000000	0.093640532533	0.668241070887	-0.000000000000	0.845494723035	-0.000000000000	0.210370259329	-0.000000000000	-0.000000000000	0.932097733511	0.000000000000	0.000000000000	0.000000000000	-40.800721825130	-5.836728166138
0.013098121155	0.493425471913	0.923490343950	0.154529338706	0.041666608850	0.364628032857	-0.583394908318	-0.679975167509	0.331594469955	-0.242925792214	1.249981287352	-0.129978808172	-0.013715707622	0.079335200606	2.255313388594	0.728945866558	-0.807517192787	3.135183911154	2.549525890676	0.004106077925	0.306047771465	0.017906039291	0.130374579575	0.845124022308	0.000000009603	0.332965628118	0.029309009689	0.157936559840	0.253529015525	0.058810003469	0.287797864083	0.015631984373	0.015303343634	0.000000000000	0.000057449659	-0.000000000000	0.094466684981	0.670467355826	-0.000000000000	0.843378212392	-0.000000000000	0.202578768243	-0.000000000000	-0.000000000000	0.934183622257	0.000000000000	0.000000000000	0.000000000000	-40.606026434771	-5.850714398499
0.013275122792	0.493646821672	0.923467392265	0.154526631280	0.041680761921	0.365027539181	-0.583265117077	-0.680116126344	0.332145652086	-0.242470619638	1.251120864972	-0.129358902683	-0.016874572842	0.080580577543	2.258839283237	0.737615217668	-0.785269340398	3.092923115052	2.593451256823	0.004083776171	0.304385809460	0.017808784420	0.130181795036	0.844181443406	0.000000009551	0.335732130278	0.029149820718	0.158157850994	0.252151997893	0.058490582785	0.291314313829	0.015853334132	0.015500300216	0.000000000000	0.000055240056	-0.000000000000	0.095292837429	0.672693640766	-0.000000000000	0.841261701748	-0.000000000000	0.194787277157	-0.000000000000	-0.000000000000	0.936269511003	0.000000000000	0.000000000000	0.000000000000	-40.411787789185	-5.864429929984
0.013452124429	0.493868372112	0.923444550814	0.154523365694	0.041695133078	0.365427668891	-0.583133787690	-0.680253171700	0.332689416522	-0.242007761360	1.252248861929	-0.128733259265	-0.020022557914	0.081799508542	2.262357228981	0.746325681601	-0.763297302511	3.051368363938	2.636370142990	0.004061595547	0.302732862235	0.017712057779	0.129994544752	0.843256075872	0.000000009499	0.338472110839	0.028991496366	0.158335621518	0.250782459396	0.058172897002	0.294822993625	0.016074884572	0.015697359492	0.000000000000	0.000053030454	-0.000000000000	0.096118989876	0.674919925706	-0.000000000000	0.839145191105	-0.000000000000	0.186995786071	-0.000000000000	-0.000000000000	0.938355399749	0.000000000000	0.000000000000	0.000000000000	-40.218019591951	-5.877876050736
0.013629126067	0.494090121194	0.923421820599	0.154519543860	0.041709717683	0.365828420576	-0.583000912986	-0.680386352289	0.333225887942	-0.241537395025	1.253365406558	-0.128102031121	-0.023159839354	0.082992482515	2.265867169336	0.755076073821	-0.741599855616	3.010516371073	2.678288173998	0.004039535395	0.301088880828	0.017615856498	0.129812798664	0.842347826226	0.000000009447	0.341185713851	0.028834031937	0.158470107790	0.249420359411	0.057856936698	0.298323945673	0.016296633654	0.015894531151	0.000000000000	0.000050820852	-0.000000000000	0.096945142324	0.677146210646	-0.000000000000	0.837028680462	-0.000000000000	0.179204294984	-0.000000000000	-0.000000000000	0.940441288495	0.000000000000	0.000000000000	0.000000000000	-40.024734872749	-5.891054111037
0.013806127704	0.494312066902	0.923399202596	0.154515167657	0.041724511185	0.366229792814	-0.582866486001	-0.680515716607	0.333755190450	-0.241059697309	1.254470624403	-0.127465369895	-0.026286586141	0.084159969719	2.269369060856	0.763865224192	-0.720175801263	2.970363935104	2.719210734340	0.004017595060	0.299453816540	0.017520177726	0.129636526876	0.841456601493	0.000000009396	0.343873082581	0.028677422760	0.158561544905	0.248065657536	0.057542692500	0.301817211945	0.016518579362	0.016091824723	0.000000000000	0.000048611250	-0.000000000000	0.097771294772	0.679372495586	-0.000000000000	0.834912169818	-0.000000000000	0.171412803898	-0.000000000000	-0.000000000000	0.942527177241	0.000000000000	0.000000000000	0.000000000000	-39.831946003742	-5.903965519404
0.013983129341	0.494534207242	0.923376697752	0.154510238935	0.041739509111	0.366631784177	-0.582730499977	-0.680641312942	0.334277447591	-0.240574843950	1.255564638243	-0.126823425697	-0.029402959746	0.085302422000	2.272862872853	0.772691976642	-0.699023965493	2.930907935990	2.759142981351	0.003995773892	0.297827620941	0.017425018623	0.129465699657	0.840582309203	0.000000009345	0.346534359519	0.028521664191	0.158610166679	0.246718313590	0.057230155089	0.305302834186	0.016740719702	0.016289249580	0.000000000000	0.000046401647	-0.000000000000	0.098597447220	0.681598780526	-0.000000000000	0.832795659175	-0.000000000000	0.163621312812	-0.000000000000	-0.000000000000	0.944613065987	0.000000000000	0.000000000000	0.000000000000	-39.639664715171	-5.916611740922
0.014160130978	0.494756540241	0.923354306991	0.154504759516	0.041754707070	0.367034393235	-0.582592948360	-0.680763189373	0.334792782367	-0.240083009796	1.256647568107	-0.126176347143	-0.032509114134	0.086420272972	2.276348587142	0.781555188825	-0.678143198388	2.892145331335	2.798089857451	0.003974071243	0.296210245860	0.017330376368	0.129300287433	0.839724857390	0.000000009294	0.349169686378	0.028366751608	0.158616205660	0.245378287609	0.056919315194	0.308780853914	0.016963052701	0.016486814942	0.000000000000	0.000044192045	-0.000000000000	0.099423599667	0.683825065466	-0.000000000000	0.830679148532	-0.000000000000	0.155829821726	-0.000000000000	-0.000000000000	0.946698954733	0.000000000000	0.000000000000	0.000000000000	-39.447902110164	-5.928994295812
0.014337132616	0.494979063949	0.923332031207	0.154498731196	0.041770100744	0.367437618553	-0.582453824796	-0.680881393781	0.335301317244	-0.239584368836	1.257719531291	-0.125524281388	-0.035605195743	0.087513938159	2.279826197835	0.790453731763	-0.657532373766	2.854073153100	2.836056101487	0.003952486471	0.294601643389	0.017236248152	0.129140260793	0.838884154587	0.000000009243	0.351779204104	0.028212680418	0.158579893132	0.244045539845	0.056610163595	0.312251312421	0.017185576409	0.016684529881	0.000000000000	0.000041982443	-0.000000000000	0.100249752115	0.686051350406	-0.000000000000	0.828562637888	-0.000000000000	0.148038330639	-0.000000000000	-0.000000000000	0.948784843479	0.000000000000	0.000000000000	0.000000000000	-39.256668678737	-5.941114758213
0.014514134253	0.495201776434	0.923309871270	0.154492155746	0.041785685887	0.367841458697	-0.582313123132	-0.680995973848	0.335803174173	-0.239079094239	1.258780642356	-0.124867374162	-0.038691343435	0.088583815080	2.283295711163	0.799386489480	-0.637190388992	2.816688504685	2.873046259225	0.003931018934	0.293001765882	0.017142631185	0.128985590488	0.838060109822	0.000000009193	0.354363052878	0.028059446051	0.158501459123	0.242720030769	0.056302691122	0.315714250775	0.017408288894	0.016882403326	0.000000000000	0.000039772841	-0.000000000000	0.101075904563	0.688277635346	-0.000000000000	0.826446127245	-0.000000000000	0.140246839553	-0.000000000000	-0.000000000000	0.950870732225	0.000000000000	0.000000000000	0.000000000000	-39.065974310960	-5.952974755197
0.014691135890	0.495424675784	0.923287828024	0.154485034912	0.041801458323	0.368245912235	-0.582170837408	-0.681106977064	0.336298474596	-0.238567358385	1.259831013124	-0.124205769805	-0.041767688425	0.089630283276	2.286757145350	0.808352358612	-0.617116164917	2.779988558377	2.909064693001	0.003909667995	0.291410565949	0.017049522688	0.128836247424	0.837252632620	0.000000009143	0.356921372117	0.027907043960	0.158381132412	0.241401721063	0.055996888655	0.319169709822	0.017631188245	0.017080444067	0.000000000000	0.000037563238	-0.000000000000	0.101902057011	0.690503920286	-0.000000000000	0.824329616602	-0.000000000000	0.132455348467	-0.000000000000	-0.000000000000	0.952956620971	0.000000000000	0.000000000000	0.000000000000	-38.875828309245	-5.964575966004
0.014868137527	0.495647760110	0.923265902289	0.154477370419	0.041817413941	0.368650977739	-0.582026961860	-0.681214450727	0.336787339460	-0.238049332897	1.260870752668	-0.123539611311	-0.044834354179	0.090653704295	2.290210530513	0.817350248002	-0.597308645938	2.743970553144	2.944115590561	0.003888433022	0.289827996459	0.016956919902	0.128692202666	0.836461632995	0.000000009094	0.359454300482	0.027755469627	0.158219140534	0.240090571625	0.055692747124	0.322617730183	0.017854272570	0.017278660759	0.000000000000	0.000035353636	-0.000000000000	0.102728209458	0.692730205226	-0.000000000000	0.822213105958	-0.000000000000	0.124663857380	-0.000000000000	-0.000000000000	0.955042509717	0.000000000000	0.000000000000	0.000000000000	-38.686239399731	-5.975920121508
0.015045139164	0.495871027539	0.923244094858	0.154469163968	0.041833548692	0.369056653789	-0.581881490918	-0.681318441955	0.337269889232	-0.237525188673	1.261899967290	-0.122869040368	-0.047891456282	0.091654421614	2.293655908615	0.826379078269	-0.577766800199	2.708631792785	2.978202973105	0.003867313385	0.288254010537	0.016864820078	0.128553427439	0.835687021452	0.000000009044	0.361961975882	0.027604718554	0.158015709790	0.238786543565	0.055390257507	0.326058352262	0.018077539999	0.017477061922	0.000000000000	0.000033144034	-0.000000000000	0.103554361906	0.694956490166	-0.000000000000	0.820096595315	-0.000000000000	0.116872366294	-0.000000000000	-0.000000000000	0.957128398464	0.000000000000	0.000000000000	0.000000000000	-38.497215742695	-5.987009003914
0.015222140802	0.496094476216	0.923222406499	0.154460417244	0.041849858586	0.369462938972	-0.581734419198	-0.681418997682	0.337746243905	-0.236995095912	1.262918760489	-0.122194197402	-0.050939102283	0.092632760506	2.297093333457	0.835437781348	-0.558489619909	2.673969644430	3.011330702532	0.003846308457	0.286688561561	0.016773220485	0.128419893119	0.834928708979	0.000000008995	0.364444535475	0.027454786271	0.157771065252	0.237489598203	0.055089410833	0.329491616241	0.018300988676	0.017675655954	0.000000000000	0.000030934432	-0.000000000000	0.104380514354	0.697182775106	-0.000000000000	0.817980084672	-0.000000000000	0.109080875208	-0.000000000000	-0.000000000000	0.959214287210	0.000000000000	0.000000000000	0.000000000000	-38.308764941929	-5.997844446705
0.015399142439	0.496318104306	0.923200837956	0.154451131911	0.041866339690	0.369869831885	-0.581585741508	-0.681516164666	0.338216523011	-0.236459224145	1.263927232924	-0.121515221621	-0.053977391491	0.093589027839	2.300522870715	0.844525300004	-0.539476121809	2.639981537402	3.043502487907	0.003825417615	0.285131603164	0.016682118406	0.128291571244	0.834186607050	0.000000008946	0.366902115675	0.027305668330	0.157485430766	0.236199697071	0.054790198177	0.332917562086	0.018524616766	0.017874451126	0.000000000000	0.000028724829	-0.000000000000	0.105206666802	0.699409060045	-0.000000000000	0.815863574028	-0.000000000000	0.101289384122	-0.000000000000	-0.000000000000	0.961300175956	0.000000000000	0.000000000000	0.000000000000	-38.120894053025	-6.008428334846
0.015576144076	0.496541909992	0.923179389948	0.154441309617	0.041882988123	0.370277331140	-0.581435452838	-0.681609989496	0.338680845634	-0.235917742256	1.264925482366	-0.120832251073	-0.057006414749	0.094523511809	2.303944598031	0.853640587310	-0.520725347785	2.606664962435	3.074721891124	0.003804640240	0.283583089231	0.016591511139	0.128168433500	0.833460627619	0.000000008898	0.369334852156	0.027157360308	0.157159028968	0.234916801909	0.054492610665	0.336336229544	0.018748422452	0.018073455590	0.000000000000	0.000026515227	-0.000000000000	0.106032819249	0.701635344985	-0.000000000000	0.813747063385	-0.000000000000	0.093497893035	-0.000000000000	-0.000000000000	0.963386064702	0.000000000000	0.000000000000	0.000000000000	-37.933609590457	-6.018762605263
0.015753145713	0.496765891471	0.923158063171	0.154430951996	0.041899800054	0.370685435362	-0.581283548367	-0.681700518590	0.339139330419	-0.235370818516	1.265913603635	-0.120145422696	-0.060026254158	0.095436481603	2.307358605154	0.862782606082	-0.502236365635	2.574017471281	3.104992331769	0.003783975715	0.282042973896	0.016501395997	0.128050451732	0.832750683118	0.000000008849	0.371742879854	0.027009857807	0.156792081279	0.233640874665	0.054196639470	0.339747658148	0.018972403931	0.018272677383	0.000000000000	0.000024305625	-0.000000000000	0.106858971697	0.703861629925	-0.000000000000	0.811630552741	-0.000000000000	0.085706401949	-0.000000000000	-0.000000000000	0.965471953448	0.000000000000	0.000000000000	0.000000000000	-37.746917533380	-6.028849247618
0.015930147351	0.496990046961	0.923136858295	0.154420060664	0.041916771696	0.371094143192	-0.581130023454	-0.681787798206	0.339592095583	-0.234818620599	1.266891688529	-0.119454872379	-0.063036982755	0.096328186971	2.310764994139	0.871950328278	-0.484008270015	2.542036676702	3.134317091165	0.003763423427	0.280511211543	0.016411770306	0.127937597935	0.832056686455	0.000000008801	0.374126332972	0.026863156450	0.156384807921	0.232371877492	0.053902275813	0.343151887213	0.019196559421	0.018472124429	0.000000000000	0.000022096023	-0.000000000000	0.107685124145	0.706087914865	-0.000000000000	0.809514042098	-0.000000000000	0.077914910863	-0.000000000000	-0.000000000000	0.967557842194	0.000000000000	0.000000000000	0.000000000000	-37.560823330014	-6.038690305408
0.016107148988	0.497214374691	0.923115775966	0.154408637231	0.041933899306	0.371503453293	-0.580974873640	-0.681871874444	0.340039258925	-0.234261315613	1.267859825737	-0.118760735028	-0.066038664145	0.097198857712	2.314163879615	0.881142734334	-0.466040183561	2.510720252896	3.162699315549	0.003742982767	0.278987756804	0.016322631407	0.127829844257	0.831378551012	0.000000008754	0.376485344984	0.026717251888	0.155937427919	0.231109772752	0.053609510963	0.346548955844	0.019420887151	0.018671804545	0.000000000000	0.000019886420	-0.000000000000	0.108511276593	0.708314199805	-0.000000000000	0.807397531455	-0.000000000000	0.070123419776	-0.000000000000	-0.000000000000	0.969643730940	0.000000000000	0.000000000000	0.000000000000	-37.375331900477	-6.048287877419
0.016284150625	0.497438872909	0.923094816809	0.154396683292	0.041951179181	0.371913364348	-0.580818094644	-0.681952793248	0.340480937838	-0.233699070118	1.268818100741	-0.118063144637	-0.069031352066	0.098048703059	2.317555389121	0.890358812451	-0.448331258233	2.480065936360	3.190142018377	0.003722653129	0.277472564556	0.016233976658	0.127727162997	0.830716190639	0.000000008706	0.378820048640	0.026572139792	0.155450159108	0.229854523007	0.053318336236	0.349938902931	0.019645385369	0.018871725441	0.000000000000	0.000017676818	-0.000000000000	0.109337429040	0.710540484745	-0.000000000000	0.805281020811	-0.000000000000	0.062331928690	-0.000000000000	-0.000000000000	0.971729619686	0.000000000000	0.000000000000	0.000000000000	-37.190447637911	-6.057644119573
0.016461152262	0.497663539876	0.923073981423	0.154384200434	0.041968607651	0.372323875063	-0.580659682367	-0.682030600419	0.340917249322	-0.233132050154	1.269766595693	-0.117362234364	-0.072015089899	0.098877910942	2.320939663525	0.899597557812	-0.430880676880	2.450071527244	3.216648081673	0.003702433908	0.275965589923	0.016145803429	0.127629526605	0.830069519656	0.000000008659	0.381130575969	0.026427815857	0.154923218140	0.228606091027	0.053028742996	0.353321767156	0.019870052336	0.019071894728	0.000000000000	0.000015467216	-0.000000000000	0.110163581488	0.712766769685	-0.000000000000	0.803164510168	-0.000000000000	0.054540437604	-0.000000000000	-0.000000000000	0.973815508432	0.000000000000	0.000000000000	0.000000000000	-37.006174407696	-6.066761247209
0.016638153900	0.497888373869	0.923053270382	0.154371190240	0.041986181078	0.372734984171	-0.580499632885	-0.682105341615	0.341348309990	-0.232560421264	1.270705389281	-0.116658136621	-0.074989910093	0.099686647123	2.324316857531	0.908857971718	-0.413687655069	2.420734891236	3.242220256385	0.003682324507	0.274466788272	0.016058109103	0.127536907680	0.829438452847	0.000000008612	0.383417058281	0.026284275804	0.154356820491	0.227364439781	0.052740722653	0.356697586987	0.020094886329	0.019272319917	0.000000000000	0.000013257614	-0.000000000000	0.110989733936	0.714993054625	-0.000000000000	0.801047999525	-0.000000000000	0.046748946518	-0.000000000000	-0.000000000000	0.975901397178	0.000000000000	0.000000000000	0.000000000000	-36.822515544526	-6.075641537866
0.016815155537	0.498113373177	0.923032684240	0.154357654286	0.042003895851	0.373146690434	-0.580337942449	-0.682177062356	0.341774236087	-0.231984348512	1.271634556566	-0.115950983168	-0.077955833511	0.100475054184	2.327687140294	0.918139060641	-0.396751443211	2.392053962040	3.266861161658	0.003662324328	0.272976115212	0.015970891081	0.127449278970	0.828822905460	0.000000008565	0.385679626174	0.026141515374	0.153751180466	0.226129532440	0.052454266664	0.360066400686	0.020319885637	0.019473008427	0.000000000000	0.000011048011	-0.000000000000	0.111815886384	0.717219339565	-0.000000000000	0.798931488881	-0.000000000000	0.038957455431	-0.000000000000	-0.000000000000	0.977987285924	0.000000000000	0.000000000000	0.000000000000	-36.639473847084	-6.084287334616
0.016992157174	0.498338536102	0.923012223527	0.154343594144	0.042021748383	0.373558992644	-0.580174607489	-0.682245808035	0.342195143495	-0.231403996514	1.272554168800	-0.115240905221	-0.080912868669	0.101243250338	2.331050696148	0.927439835171	-0.380071329025	2.364026744500	3.290573282918	0.003642432777	0.271493526593	0.015884146775	0.127366613372	0.828222793202	0.000000008518	0.387918409538	0.025999530334	0.153106511205	0.224901332376	0.052169366531	0.363428246306	0.020545048562	0.019673967583	0.000000000000	0.000008838409	-0.000000000000	0.112642038831	0.719445624505	-0.000000000000	0.796814978238	-0.000000000000	0.031165964345	-0.000000000000	-0.000000000000	0.980073174670	0.000000000000	0.000000000000	0.000000000000	-36.457051569981	-6.092701050047
0.017169158811	0.498563860960	0.922991888747	0.154329011390	0.042039735106	0.373971889628	-0.580009624608	-0.682311623921	0.342611147751	-0.230819529455	1.273464293204	-0.114528033568	-0.083861010866	0.101991328036	2.334407725477	0.936759308844	-0.363646640387	2.336651318469	3.313358968666	0.003622649266	0.270018978505	0.015797873611	0.127288883929	0.827638032240	0.000000008472	0.390133537556	0.025858316471	0.152423024692	0.223679803158	0.051886013806	0.366783161692	0.020770373420	0.019875204627	0.000000000000	0.000006628807	-0.000000000000	0.113468191279	0.721671909445	-0.000000000000	0.794698467595	-0.000000000000	0.023374473259	-0.000000000000	-0.000000000000	0.982159063417	0.000000000000	0.000000000000	0.000000000000	-36.275250412573	-6.100885170971
0.017346160448	0.498789346076	0.922971680385	0.154313907598	0.042057852464	0.374385380250	-0.579842990581	-0.682374555169	0.343022364060	-0.230231111119	1.274364992726	-0.113812498704	-0.086800241175	0.102719352355	2.337758445737	0.946096496829	-0.347476748630	2.309925843518	3.335220425812	0.003602973207	0.268552427277	0.015712069032	0.127216063831	0.827068539194	0.000000008426	0.392325138709	0.025717869597	0.151700931760	0.222464908555	0.051604200082	0.370131184487	0.020995858536	0.020076726711	0.000000000000	0.000004419205	-0.000000000000	0.114294343727	0.723898194385	-0.000000000000	0.792581956951	-0.000000000000	0.015582982173	-0.000000000000	-0.000000000000	0.984244952163	0.000000000000	0.000000000000	0.000000000000	-36.094071504198	-6.108842263994
0.017523162086	0.499014989787	0.922951598900	0.154298284348	0.042076096912	0.374799463414	-0.579674702363	-0.682434646826	0.343428907307	-0.229638904911	1.275256325743	-0.113094430984	-0.089730525283	0.103427359102	2.341103092666	0.955450414454	-0.331561072367	2.283848564600	3.356159713380	0.003583404016	0.267093829475	0.015626730492	0.127148126412	0.826514231138	0.000000008380	0.394493340782	0.025578185546	0.150940442094	0.221256612530	0.051323917002	0.373472352126	0.021221502247	0.020278540910	0.000000000000	0.000002209602	-0.000000000000	0.115120496175	0.726124479325	-0.000000000000	0.790465446308	-0.000000000000	0.007791491086	-0.000000000000	-0.000000000000	0.986330840909	0.000000000000	0.000000000000	0.000000000000	-35.913515385254	-6.116574982065
0.017700163723	0.499240790441	0.922931644728	0.154282143229	0.042094464907	0.375214138067	-0.579504757077	-0.682491943842	0.343830892076	-0.229043073887	1.276138345728	-0.112373960787	-0.092651812137	0.104115352602	2.344441921712	0.964820075539	-0.315899081924	2.258417818840	3.376178734344	0.003563941114	0.265643141901	0.015541855459	0.127085045154	0.825975025597	0.000000008335	0.396638270863	0.025439260175	0.150141764244	0.220054879246	0.051045156252	0.376806701843	0.021447302901	0.020480654221	0.000000000000	0.000000000000	-0.000000000000	0.115946648623	0.728350764264	-0.000000000000	0.788348935665	-0.000000000000	0.000000000000	-0.000000000000	-0.000000000000	0.988416729655	0.000000000000	0.000000000000	0.000000000000	-35.733581983444	-6.124086072198
0.017877165360	0.499466746296	0.922911818553	0.154265486209	0.042112951047	0.375629408466	-0.579333162146	-0.682546490525	0.344228431527	-0.228443783640	1.277011101366	-0.111651191874	-0.095563982934	0.104783082535	2.347775695447	0.974203914701	-0.300489621189	2.233629899643	3.395282561604	0.003544583909	0.264204795782	0.015457441357	0.127025039391	0.825449247427	0.000000008290	0.398749864022	0.025301089326	0.149332213223	0.218859673034	0.050767909701	0.380115911038	0.021673258746	0.020683071658	0.000000000000	0.001643804108	-0.000000000000	0.116127390662	0.729990624436	-0.000000000000	0.782482823402	-0.000000000000	0.002181060399	-0.000000000000	-0.000000000000	0.983749087903	0.000000000000	0.000000000000	0.000000000000	-35.554861866278	-6.131467856581
0.018054166997	0.499692855920	0.922892120232	0.154248314160	0.042131555480	0.376045263201	-0.579159894890	-0.682598332299	0.344621640630	-0.227841188717	1.277874762003	-0.110926306904	-0.098467159168	0.105431260723	2.351103508851	0.983602321926	-0.285328779209	2.209473926366	3.413488773108	0.003525331854	0.262783190002	0.015373485802	0.126966341182	0.824935230821	0.000000008245	0.400818126362	0.025163668976	0.148538904855	0.217670958488	0.050492168849	0.383381797179	0.021899368369	0.020885797761	0.000000000000	0.003287608217	-0.000000000000	0.116308132702	0.731630484608	-0.000000000000	0.776616711140	-0.000000000000	0.004362120799	-0.000000000000	-0.000000000000	0.979081446150	0.000000000000	0.000000000000	0.000000000000	-35.377957243875	-6.138802920458
0.018231168635	0.499919117617	0.922872550396	0.154230629048	0.042150272898	0.376461706496	-0.578984962932	-0.682647512257	0.345010629050	-0.227235449191	1.278729449492	-0.110199409147	-0.101361244349	0.106059761715	2.354426062491	0.993013795716	-0.270412169982	2.185936910605	3.430817793419	0.003506184365	0.261378233690	0.015289986243	0.126908943470	0.824432912784	0.000000008200	0.402843293935	0.025026995010	0.147761751475	0.216488700327	0.050217925656	0.386604593151	0.022125630066	0.021088832828	0.000000000000	0.004931412325	-0.000000000000	0.116488874741	0.733270344779	-0.000000000000	0.770750598878	-0.000000000000	0.006543181198	-0.000000000000	-0.000000000000	0.974413804398	0.000000000000	0.000000000000	0.000000000000	-35.202859707098	-6.146095220202
0.018408170272	0.500145529811	0.922853109391	0.154212432488	0.042169099826	0.376878737439	-0.578808364035	-0.682694073253	0.345395505241	-0.226626718579	1.279575291708	-0.109470629126	-0.104246170783	0.106668659573	2.357743570052	1.002437470476	-0.255735574071	2.163006452710	3.447289263685	0.003487140873	0.259989836418	0.015206940203	0.126852839189	0.823942229774	0.000000008155	0.404825600806	0.024891063376	0.147000665339	0.215312863483	0.049945171988	0.389784532996	0.022352042260	0.021292177932	0.000000000000	0.006575216433	-0.000000000000	0.116669616781	0.734910204951	-0.000000000000	0.764884486616	-0.000000000000	0.008724241597	-0.000000000000	-0.000000000000	0.969746162646	0.000000000000	0.000000000000	0.000000000000	-35.029563989319	-6.153346093955
0.018585171909	0.500372090945	0.922833797538	0.154193726109	0.042188032796	0.377296355158	-0.578630096118	-0.682738057411	0.345776375497	-0.226015146982	1.280412403460	-0.108740098546	-0.107121829537	0.107257948782	2.361056298577	1.011872460498	-0.241294966851	2.140670581567	3.462922105520	0.003468200814	0.258617908245	0.015124345220	0.126798021316	0.823463118597	0.000000008111	0.406765279770	0.024755870041	0.146255559179	0.214143413080	0.049673899754	0.392921849482	0.022578603394	0.021495833887	0.000000000000	0.008219020542	-0.000000000000	0.116850358821	0.736550065122	-0.000000000000	0.759018374354	-0.000000000000	0.010905301997	-0.000000000000	-0.000000000000	0.965078520893	0.000000000000	0.000000000000	0.000000000000	-34.858063438026	-6.160557163287
0.018762173546	0.500598799485	0.922814615136	0.154174511565	0.042207068329	0.377714558837	-0.578450157257	-0.682779506159	0.346153344036	-0.225400881220	1.281240885591	-0.108007950775	-0.109988066713	0.107827538219	2.364364572312	1.021317855513	-0.227086529671	2.118917771291	3.477734498436	0.003449363626	0.257262359723	0.015042198843	0.126744482864	0.822995516403	0.000000008067	0.408662562355	0.024621410995	0.145526346202	0.212980314431	0.049404100908	0.396016774114	0.022805311934	0.021699801256	0.000000000000	0.009862824650	-0.000000000000	0.117031100860	0.738189925294	-0.000000000000	0.753152262092	-0.000000000000	0.013086362396	-0.000000000000	-0.000000000000	0.960410879141	0.000000000000	0.000000000000	0.000000000000	-34.688349947570	-6.167730353529
0.018939175183	0.500825653910	0.922795562458	0.154154790541	0.042226202924	0.378133347719	-0.578268545694	-0.682818460271	0.346526513074	-0.224784064961	1.282060823851	-0.107274321409	-0.112844678871	0.108377243655	2.367668777560	1.030772715384	-0.213106663774	2.097736962740	3.491743849697	0.003430628751	0.255923101886	0.014960498637	0.126692216882	0.822539360680	0.000000008023	0.410517678833	0.024487682250	0.144812940085	0.211823533036	0.049135767447	0.399069537138	0.023032166359	0.021904080355	0.000000000000	0.011506628758	-0.000000000000	0.117211842900	0.739829785465	-0.000000000000	0.747286149830	-0.000000000000	0.015267422796	-0.000000000000	-0.000000000000	0.955743237389	0.000000000000	0.000000000000	0.000000000000	-34.520413868964	-6.174867919451
0.019116176821	0.501052652715	0.922776639754	0.154134564763	0.042245433038	0.378552721124	-0.578085259839	-0.682854959903	0.346895982914	-0.224164838863	1.282872287504	-0.106539348950	-0.115691407403	0.108906778416	2.370969368771	1.040236063732	-0.199352007692	2.077117591027	3.504966754787	0.003411995632	0.254600046253	0.014879242176	0.126641216461	0.822094589260	0.000000007979	0.412330858225	0.024354679840	0.144115254975	0.210673034585	0.048868891414	0.402080367552	0.023259165164	0.022108671260	0.000000000000	0.013150432867	-0.000000000000	0.117392584940	0.741469645637	-0.000000000000	0.741420037568	-0.000000000000	0.017448483195	-0.000000000000	-0.000000000000	0.951075595636	0.000000000000	0.000000000000	0.000000000000	-34.354243891529	-6.181972477591
0.019293178458	0.501279794404	0.922757847250	0.154113836006	0.042264755067	0.378972678457	-0.577900298280	-0.682889044639	0.347261852035	-0.223543340724	1.283675327587	-0.105803175617	-0.118527931585	0.109415741758	2.374266876190	1.049706880215	-0.185819458951	2.057049620516	3.517418946195	0.003393463717	0.253293104824	0.014798427052	0.126591474725	0.821661140309	0.000000007936	0.414102328308	0.024222399819	0.143433205486	0.209528784951	0.048603464890	0.405049493108	0.023486306853	0.022313573814	0.000000000000	0.014794236975	-0.000000000000	0.117573326979	0.743109505808	-0.000000000000	0.735553925305	-0.000000000000	0.019629543594	-0.000000000000	-0.000000000000	0.946407953884	0.000000000000	0.000000000000	0.000000000000	-34.189826889720	-6.189047046869
0.019470180095	0.501507077489	0.922739185146	0.154092606112	0.042284165324	0.379393219226	-0.577713659789	-0.682920753538	0.347624217189	-0.222919705636	1.284469974744	-0.105065948323	-0.121353859967	0.109903604362	2.377561915458	1.059184091120	-0.172506201226	2.037523589221	3.529115227537	0.003375032456	0.252002190076	0.014718050868	0.126542984839	0.821238952330	0.000000007893	0.415832315623	0.024090838263	0.142766706692	0.208390750196	0.048339480005	0.407977140321	0.023713589938	0.022518787635	0.000000000000	0.016438041083	-0.000000000000	0.117754069019	0.744749365980	-0.000000000000	0.729687813043	-0.000000000000	0.021810603994	-0.000000000000	-0.000000000000	0.941740312132	0.000000000000	0.000000000000	0.000000000000	-34.027147726506	-6.196095099635
0.019647181732	0.501734500486	0.922720653613	0.154070876995	0.042303660018	0.379814343057	-0.577525343334	-0.682950125189	0.347983173510	-0.222294066161	1.285256236514	-0.104327819874	-0.124168719668	0.110369690192	2.380855199682	1.068666557803	-0.159409738366	2.018530665103	3.540069389190	0.003356701303	0.250727214962	0.014638111238	0.126495740004	0.820827964160	0.000000007850	0.417521045478	0.023959991271	0.142115674134	0.207258896563	0.048076928927	0.410863534479	0.023941012935	0.022724312118	0.000000000000	0.018081845192	-0.000000000000	0.117934811058	0.746389226151	-0.000000000000	0.723821700781	-0.000000000000	0.023991664393	-0.000000000000	-0.000000000000	0.937072670379	0.000000000000	0.000000000000	0.000000000000	-33.866189002237	-6.203120625879
0.019824183370	0.501962061909	0.922702252799	0.154048650665	0.042323235222	0.380236049708	-0.577335348090	-0.682977197772	0.348338814627	-0.221666552516	1.286034093933	-0.103588950441	-0.126971943021	0.110813153742	2.384147554627	1.078153062421	-0.146527937126	2.000062717373	3.550294100581	0.003338469714	0.249468092906	0.014558605793	0.126449733457	0.820428114970	0.000000007807	0.419168741959	0.023829854962	0.141480023806	0.206133190480	0.047815803870	0.413708899641	0.024168574358	0.022930146442	0.000000000000	0.019725649300	-0.000000000000	0.118115553098	0.748029086323	-0.000000000000	0.717955588519	-0.000000000000	0.026172724792	-0.000000000000	-0.000000000000	0.932405028627	0.000000000000	0.000000000000	0.000000000000	-33.706930734924	-6.210128214071
0.020001185007	0.502189760267	0.922683982820	0.154025929238	0.042342886842	0.380658339099	-0.577143673458	-0.683002009122	0.348691232800	-0.221037292786	1.286803497271	-0.102849509376	-0.129762850872	0.111232951510	2.387439937832	1.087642290233	-0.133859080844	1.982112406714	3.559800773117	0.003320337148	0.248224737806	0.014479532174	0.126404958472	0.820039344257	0.000000007765	0.420775627936	0.023700425475	0.140859672163	0.205013598558	0.047556097087	0.416513458654	0.024396272717	0.023136289581	0.000000000000	0.021369453408	-0.000000000000	0.118296295138	0.749668946494	-0.000000000000	0.712089476257	-0.000000000000	0.028353785192	-0.000000000000	-0.000000000000	0.927737386875	0.000000000000	0.000000000000	0.000000000000	-33.549349954503	-6.217123152952
0.020178186644	0.502417594057	0.922665843759	0.154002714965	0.042362610580	0.381081211331	-0.576950319081	-0.683024596815	0.349040519069	-0.220406413159	1.287564360699	-0.102109677458	-0.132540631730	0.111627806245	2.390733462619	1.097132807655	-0.121401936752	1.964673299009	3.568599386635	0.003302303067	0.246997064023	0.014400888035	0.126361408360	0.819661591852	0.000000007723	0.422341925066	0.023571698971	0.140254536111	0.203900087589	0.047297800875	0.419277433151	0.024624106506	0.023342740301	0.000000000000	0.023013257517	-0.000000000000	0.118477037177	0.751308806666	-0.000000000000	0.706223363995	-0.000000000000	0.030534845591	-0.000000000000	-0.000000000000	0.923069745122	0.000000000000	0.000000000000	0.000000000000	-33.393420190516	-6.224111559360
0.020355188281	0.502645561756	0.922647835671	0.153979010252	0.042382401888	0.381504666717	-0.576755284869	-0.683044998256	0.349386763423	-0.219774038199	1.288316555643	-0.101369649663	-0.135304315878	0.111996162498	2.394029428002	1.106623035146	-0.109155839762	1.947740007442	3.576698271850	0.003284366936	0.245784986387	0.014322671044	0.126319076469	0.819294797909	0.000000007681	0.423867853803	0.023443671632	0.139664533007	0.202792624543	0.047040907574	0.422001043564	0.024852074205	0.023549497173	0.000000000000	0.024657061625	-0.000000000000	0.118657779217	0.752948666837	-0.000000000000	0.700357251733	-0.000000000000	0.032715905990	-0.000000000000	-0.000000000000	0.918402103370	0.000000000000	0.000000000000	0.000000000000	-33.239110831519	-6.231100537480
0.020532189919	0.502873661814	0.922629958571	0.153954817694	0.042402255914	0.381928705820	-0.576558571024	-0.683063250790	0.349730055004	-0.219140291161	1.289059902677	-0.100629638527	-0.138052743778	0.112336132280	2.397329355267	1.116111214250	-0.097120794918	1.931308366684	3.584103843090	0.003266528224	0.244588420188	0.014244878880	0.126277956182	0.818938902908	0.000000007639	0.425353633405	0.023316339662	0.139089580659	0.201691176573	0.046785409563	0.424684509126	0.025080174263	0.023756558576	0.000000000000	0.026300865733	-0.000000000000	0.118838521257	0.754588527009	-0.000000000000	0.694491139471	-0.000000000000	0.034896966390	-0.000000000000	-0.000000000000	0.913734461618	0.000000000000	0.000000000000	0.000000000000	-33.086386339853	-6.238098373646
0.020709191556	0.503101892646	0.922612212435	0.153930140110	0.042422167438	0.382353329497	-0.576360178081	-0.683079391832	0.350070482341	-0.218505294357	1.289794161958	-0.099889878087	-0.140784528868	0.112645431093	2.400635031026	1.125595368902	-0.085297598010	1.915375638064	3.590820283132	0.003248786401	0.243407281179	0.014167509238	0.126238040917	0.818593847652	0.000000007598	0.426799481938	0.023189699282	0.138529597321	0.200595711008	0.046531299265	0.427328047880	0.025308405095	0.023963922702	0.000000000000	0.027944669842	-0.000000000000	0.119019263296	0.756228387180	-0.000000000000	0.688625027208	-0.000000000000	0.037078026789	-0.000000000000	-0.000000000000	0.909066819866	0.000000000000	0.000000000000	0.000000000000	-32.935205327360	-6.245114765454
0.020886193193	0.503330252617	0.922594597197	0.153904980588	0.042442130794	0.382778538945	-0.576160106946	-0.683093459018	0.350408133620	-0.217869169582	1.290519022861	-0.099150628174	-0.143498017143	0.112921308582	2.403948553720	1.135073263464	-0.073687966207	1.899940731202	3.596849202882	0.003231140941	0.242241485567	0.014090559820	0.126199324132	0.818259573268	0.000000007556	0.428205616283	0.023063746737	0.137984501689	0.199506195355	0.046278569141	0.429931876684	0.025536765066	0.024171587563	0.000000000000	0.029588473950	-0.000000000000	0.119200005336	0.757868247352	-0.000000000000	0.682758914946	-0.000000000000	0.039259087189	-0.000000000000	-0.000000000000	0.904399178113	0.000000000000	0.000000000000	0.000000000000	-32.785519558330	-6.252161069125
0.021063194830	0.503558740029	0.922577112741	0.153879342536	0.042462139787	0.383204335763	-0.575958358947	-0.683105490375	0.350743096994	-0.217232038594	1.291234094815	-0.098412178239	-0.146191251265	0.113160487495	2.407272374044	1.144542365440	-0.062294652601	1.885004396017	3.602189347862	0.003213591320	0.241090950016	0.014014028346	0.126161799314	0.817936021199	0.000000007515	0.429572252143	0.022938478290	0.137454212902	0.198422597298	0.046027211695	0.432496211219	0.025765252478	0.024379550993	0.000000000000	0.031232278058	-0.000000000000	0.119380747375	0.759508107523	-0.000000000000	0.676892802684	-0.000000000000	0.041440147588	-0.000000000000	-0.000000000000	0.899731536361	0.000000000000	0.000000000000	0.000000000000	-32.637273088362	-6.259250514037
0.021240196467	0.503787353109	0.922559758897	0.153853229735	0.042482187588	0.383630722020	-0.575754935887	-0.683115524515	0.351075460918	-0.216594023638	1.291938904277	-0.097674848803	-0.148861957992	0.113359144111	2.410609306290	1.153999832167	-0.051121481591	1.870569274240	3.606836524534	0.003196137018	0.239955591643	0.013937912545	0.126125459992	0.817623133208	0.000000007475	0.430899604052	0.022813890227	0.136938650538	0.197344884696	0.045777219473	0.435021265994	0.025993865558	0.024587810659	0.000000000000	0.032876082167	-0.000000000000	0.119561489415	0.761147967695	-0.000000000000	0.671026690422	-0.000000000000	0.043621207987	-0.000000000000	-0.000000000000	0.895063894609	0.000000000000	0.000000000000	0.000000000000	-32.490402039363	-6.266398261553
0.021417198105	0.504016089994	0.922542535438	0.153826646395	0.042502266652	0.384057700309	-0.575549840097	-0.683123600813	0.351405314462	-0.215955247930	1.292632907598	-0.096938986687	-0.151507596327	0.113512995932	2.413962465024	1.163442559795	-0.040173179936	1.856639590851	3.610784088832	0.003178777518	0.238835328015	0.013862210159	0.126090299725	0.817320851375	0.000000007434	0.432187885376	0.022689978851	0.136437734613	0.196273025583	0.045528585058	0.437507254353	0.026222602443	0.024796364060	0.000000000000	0.034519886275	-0.000000000000	0.119742231455	0.762787827866	-0.000000000000	0.665160578160	-0.000000000000	0.045802268387	-0.000000000000	-0.000000000000	0.890396252856	0.000000000000	0.000000000000	0.000000000000	-32.344835997675	-6.273621064792
0.021594199742	0.504244948720	0.922525442071	0.153799597186	0.042522368653	0.384485273785	-0.575343074470	-0.683129759520	0.351732747520	-0.215315835973	1.293315534641	-0.096204948152	-0.154125523336	0.113617596659	2.417335058079	1.172867352872	-0.029454813512	1.843220153260	3.614024514581	0.003161512304	0.237730077146	0.013786918944	0.126056312111	0.817029118092	0.000000007394	0.433437308322	0.022566740488	0.135951385576	0.195206988166	0.045281301077	0.439954388481	0.026451461169	0.025005208538	0.000000000000	0.036163690383	-0.000000000000	0.119922973494	0.764427688038	-0.000000000000	0.659294465898	-0.000000000000	0.047983328786	-0.000000000000	-0.000000000000	0.885728611104	0.000000000000	0.000000000000	0.000000000000	-32.200502522443	-6.280936161099
0.021771201379	0.504473927226	0.922508478444	0.153772087233	0.042542484507	0.384913446154	-0.575134642447	-0.683134041738	0.352057850747	-0.214675913467	1.293986275224	-0.095473065178	-0.156713324101	0.113668919448	2.420729980510	1.182271262028	-0.018970676385	1.830314392550	3.616552454561	0.003144340864	0.236639757496	0.013712036665	0.126023490779	0.816747876068	0.000000007353	0.434648083946	0.022444171481	0.135479524308	0.194146740825	0.045035360194	0.442362879413	0.026680439675	0.025214341278	0.000000000000	0.037807494492	-0.000000000000	0.120103715534	0.766067548209	-0.000000000000	0.653428353636	-0.000000000000	0.050164389185	-0.000000000000	-0.000000000000	0.881060969352	0.000000000000	0.000000000000	0.000000000000	-32.057335939091	-6.288359102672
0.021948203016	0.504703023377	0.922491644150	0.153744122038	0.042562604510	0.385342221564	-0.574924547939	-0.683136489148	0.352380715093	-0.214035606562	1.294644796573	-0.094743599361	-0.159269261252	0.113664148263	2.424149266627	1.191652043994	-0.008722785923	1.817921723458	3.618368858903	0.003127262690	0.235564287967	0.013637561101	0.125991829395	0.816477068319	0.000000007314	0.435820422158	0.022322268196	0.135022072119	0.193092252112	0.044790755114	0.444732937033	0.026909535826	0.025423759315	0.000000000000	0.039451298600	-0.000000000000	0.120284457574	0.767707408381	-0.000000000000	0.647562241374	-0.000000000000	0.052345449585	-0.000000000000	-0.000000000000	0.876393327599	0.000000000000	0.000000000000	0.000000000000	-31.915289144832	-6.295900831945
0.022125204654	0.504932234999	0.922474938747	0.153715707316	0.042582718618	0.385771604415	-0.574712795157	-0.683137143490	0.352701430877	-0.213395040419	1.295291040707	-0.094016703348	-0.161792649223	0.113602332287	2.427593640984	1.201008544574	0.001290358721	1.806035384167	3.619484334728	0.003110277273	0.234503587902	0.013563490045	0.125961321659	0.816216638173	0.000000007274	0.436954531726	0.022201027017	0.134578950750	0.192043490750	0.044547478583	0.447064770089	0.027138747448	0.025633459541	0.000000000000	0.041095102708	-0.000000000000	0.120465199613	0.769347268552	-0.000000000000	0.641696129112	-0.000000000000	0.054526509984	-0.000000000000	-0.000000000000	0.871725685847	0.000000000000	0.000000000000	0.000000000000	-31.774343197379	-6.303565288875
0.022302206291	0.505161559935	0.922458361775	0.153686848809	0.042602816795	0.386201599109	-0.574499388417	-0.683136045911	0.353020086646	-0.212754337422	1.295925227595	-0.093292418822	-0.164283869736	0.113484403517	2.431062515157	1.210340714891	0.011073804334	1.794642425305	3.619919139970	0.003093384112	0.233457577082	0.013489821297	0.125931961306	0.815966529264	0.000000007234	0.438050620286	0.022080444347	0.134150082363	0.191000425631	0.044305523384	0.449358586194	0.027368072384	0.025843438706	0.000000000000	0.042738906817	-0.000000000000	0.120645941653	0.770987128724	-0.000000000000	0.635830016849	-0.000000000000	0.056707570383	-0.000000000000	-0.000000000000	0.867058044095	0.000000000000	0.000000000000	0.000000000000	-31.634507227235	-6.311349401021
0.022479207928	0.505390996081	0.922441912772	0.153657552138	0.042622889258	0.386632209885	-0.574284331991	-0.683133236498	0.353336768375	-0.212113615935	1.296547690456	-0.092570740067	-0.166743746014	0.113312062234	2.434554771488	1.219648972556	0.020634017934	1.783727486929	3.619697258107	0.003076582704	0.232426175725	0.013416552675	0.125903742103	0.815726685535	0.000000007195	0.439108894344	0.021960516609	0.133735389544	0.189963025816	0.044064882340	0.451614591833	0.027597508530	0.026053693426	0.000000000000	0.044382710925	-0.000000000000	0.120826683692	0.772626988895	-0.000000000000	0.629963904587	-0.000000000000	0.058888630783	-0.000000000000	-0.000000000000	0.862390402342	0.000000000000	0.000000000000	0.000000000000	-31.495801387261	-6.319247273708
0.022656209565	0.505620541391	0.922425591277	0.153627822776	0.042642926527	0.387063440783	-0.574067630072	-0.683128754191	0.353651559322	-0.211472990085	1.297158763796	-0.091851657478	-0.169173116164	0.113087020648	2.438069291836	1.228933765788	0.029977446300	1.773275344328	3.618842413106	0.003059872551	0.231409304480	0.013343682003	0.125876657852	0.815497051230	0.000000007156	0.440129559287	0.021841240248	0.133334795301	0.188931260535	0.043825548314	0.453832992369	0.027827053840	0.026264220184	0.000000000000	0.046026515034	-0.000000000000	0.121007425732	0.774266849067	-0.000000000000	0.624097792325	-0.000000000000	0.061069691182	-0.000000000000	-0.000000000000	0.857722760590	0.000000000000	0.000000000000	0.000000000000	-31.358245423711	-6.327253014363
0.022833211203	0.505850193878	0.922409396832	0.153597666052	0.042662919423	0.387495295647	-0.573849286772	-0.683122636800	0.353964540077	-0.210832569845	1.297758776576	-0.091135160306	-0.171572806913	0.112810956814	2.441604989460	1.238195546153	0.039110428463	1.763271060409	3.617377833180	0.003043253157	0.230406884429	0.013271207122	0.125850702388	0.815277570899	0.000000007117	0.441112819384	0.021722611724	0.132948223058	0.187905099185	0.043587514208	0.456013992052	0.028056706327	0.026475015340	0.000000000000	0.047670319142	-0.000000000000	0.121188167772	0.775906709238	-0.000000000000	0.618231680063	-0.000000000000	0.063250751582	-0.000000000000	-0.000000000000	0.853055118838	0.000000000000	0.000000000000	0.000000000000	-31.221858028174	-6.335360902567
0.023010212840	0.506079951614	0.922393328980	0.153567087144	0.042682859062	0.387927778132	-0.573629306125	-0.683114921021	0.354275788611	-0.210192461120	1.298348051760	-0.090421236928	-0.173943631669	0.112485511616	2.445160810818	1.247434766125	0.048039190263	1.753699993105	3.615326241447	0.003026724030	0.229418837081	0.013199125880	0.125825869582	0.815068189391	0.000000007078	0.442058877797	0.021604627519	0.132575596657	0.186884511328	0.043350772959	0.458157794021	0.028286464063	0.026686075130	0.000000000000	0.049314123250	-0.000000000000	0.121368909811	0.777546569410	-0.000000000000	0.612365567801	-0.000000000000	0.065431811981	-0.000000000000	-0.000000000000	0.848387477085	0.000000000000	0.000000000000	0.000000000000	-31.086656838855	-6.343565399426
0.023187214477	0.506309812725	0.922377387267	0.153536091092	0.042702736844	0.388360891708	-0.573407692084	-0.683105642458	0.354585380331	-0.209552765840	1.298926905880	-0.089709875097	-0.176286388695	0.112112285975	2.448735737210	1.256651876798	0.056769839348	1.744547801961	3.612709847849	0.003010284680	0.228445084373	0.013127436141	0.125802153335	0.814868851855	0.000000007040	0.442967936582	0.021487284133	0.132216840351	0.185869466693	0.043115317548	0.460264600310	0.028516325174	0.026897395675	0.000000000000	0.050957927359	-0.000000000000	0.121549651851	0.779186429582	-0.000000000000	0.606499455539	-0.000000000000	0.067612872380	-0.000000000000	-0.000000000000	0.843719835333	0.000000000000	0.000000000000	0.000000000000	-30.952658442523	-6.351861156106
0.023364216114	0.506539775395	0.922361571240	0.153504682795	0.042722544451	0.388794639670	-0.573184448524	-0.683094835647	0.354893388131	-0.208913582048	1.299495648662	-0.089001062179	-0.178601859430	0.111692838305	2.452328786240	1.265847325762	0.065308360703	1.735800453749	3.609550342549	0.002993934618	0.227485548664	0.013056135777	0.125779547583	0.814679503738	0.000000007002	0.443840196699	0.021370578086	0.131871878807	0.184859935171	0.042881140989	0.462334611858	0.028746287844	0.027108972980	0.000000000000	0.052601731467	-0.000000000000	0.121730393891	0.780826289753	-0.000000000000	0.600633343277	-0.000000000000	0.069793932780	-0.000000000000	-0.000000000000	0.839052193581	0.000000000000	0.000000000000	0.000000000000	-30.819878377829	-6.360243021374
0.023541217751	0.506769837861	0.922345880450	0.153472867014	0.042742273837	0.389229025142	-0.572959579238	-0.683082534074	0.355199882451	-0.208275003994	1.300054582677	-0.088294785365	-0.180890806979	0.111228682283	2.455939013059	1.275021555167	0.073660612793	1.727444226982	3.605868891010	0.002977673360	0.226540152736	0.012985222674	0.125758046294	0.814500090785	0.000000006964	0.444675858017	0.021254505917	0.131540637101	0.183855886819	0.042648236337	0.464368028512	0.028976350310	0.027320802945	0.000000000000	0.054245535575	-0.000000000000	0.121911135930	0.782466149925	-0.000000000000	0.594767231015	-0.000000000000	0.071974993179	-0.000000000000	-0.000000000000	0.834384551829	0.000000000000	0.000000000000	0.000000000000	-30.688331140684	-6.368706047986
0.023718219389	0.506999998413	0.922330314448	0.153440648378	0.042761917218	0.389664051083	-0.572733087945	-0.683068770201	0.355504931329	-0.207637122230	1.300604003053	-0.087591031871	-0.183153974801	0.110721284951	2.459565511374	1.284175000011	0.081832324365	1.719465715238	3.601686130918	0.002961500423	0.225608819791	0.012914694729	0.125737643470	0.814330559032	0.000000006926	0.445475119318	0.021139064182	0.131223040713	0.182857291857	0.042416596683	0.466365049035	0.029206510862	0.027532881365	0.000000000000	0.055889339684	0.000000000000	0.122091877970	0.784106010096	-0.000000000000	0.588901118752	-0.000000000000	0.074156053578	-0.000000000000	-0.000000000000	0.829716910076	0.000000000000	0.000000000000	0.000000000000	-30.558030192205	-6.377245497802
0.023895221026	0.507230255393	0.922314872789	0.153408031386	0.042781467067	0.390099720295	-0.572504978284	-0.683053575485	0.355808600457	-0.207000023700	1.301144197235	-0.086889789106	-0.185392085590	0.110172065172	2.463207414205	1.293308086633	0.089829091964	1.711851829222	3.597022171014	0.002945415328	0.224691473447	0.012844549849	0.125718333144	0.814170854812	0.000000006888	0.446238178306	0.021024249458	0.130919015531	0.181864120663	0.042186215157	0.468325871107	0.029436767842	0.027745203933	0.000000000000	0.057533143792	0.000000000000	0.122272620010	0.785745870268	-0.000000000000	0.583035006490	-0.000000000000	0.076337113978	-0.000000000000	-0.000000000000	0.825049268324	0.000000000000	0.000000000000	0.000000000000	-30.428987969596	-6.385856845575
0.024072222663	0.507460607192	0.922299555031	0.153375020410	0.042800916103	0.390536035433	-0.572275253824	-0.683036980407	0.356110953241	-0.206363791838	1.301675444807	-0.086191044820	-0.187605840371	0.109582392460	2.466863894392	1.302421231450	0.097656378161	1.704589797573	3.591896591855	0.002929417598	0.223788037736	0.012774785954	0.125700109383	0.814020924746	0.000000006851	0.446965231610	0.020910058338	0.130628487844	0.180876343780	0.041957084925	0.470250691337	0.029667119641	0.027957766249	0.000000000000	0.059176947900	0.000000000000	0.122453362049	0.787385730439	-0.000000000000	0.577168894228	-0.000000000000	0.078518174377	-0.000000000000	-0.000000000000	0.820381626572	0.000000000000	0.000000000000	0.000000000000	-30.301215900110	-6.394535781379
0.024249224300	0.507691052251	0.922284360731	0.153341619701	0.042820257283	0.390972999005	-0.572043918056	-0.683019014492	0.356412050852	-0.205728506656	1.302198017353	-0.085494787236	-0.189795917798	0.108953586154	2.470534164856	1.311514839903	0.105319510467	1.697667166461	3.586328448429	0.002913506758	0.222898437105	0.012705400974	0.125682966284	0.813880715749	0.000000006814	0.447656474790	0.020796487436	0.130351384342	0.179893931909	0.041729199191	0.472139705265	0.029897564700	0.028170563820	0.000000000000	0.060820752009	0.000000000000	0.122634104089	0.789025590611	-0.000000000000	0.571302781966	-0.000000000000	0.080699234776	-0.000000000000	-0.000000000000	0.815713984819	0.000000000000	0.000000000000	0.000000000000	-30.174724418021	-6.403278211742
0.024426225938	0.507921589057	0.922269289450	0.153307833392	0.042839483795	0.391410613386	-0.571810974405	-0.682999706334	0.356711952285	-0.205094244841	1.302712178382	-0.084801005147	-0.191962973638	0.108286914933	2.474217478625	1.320589305618	0.112823680909	1.691071798043	3.580336274489	0.002897682335	0.222022596410	0.012636392853	0.125666897979	0.813750175020	0.000000006777	0.448312102347	0.020683533382	0.130087632113	0.178916855910	0.041502551196	0.473993107371	0.030128101507	0.028383592064	0.000000000000	0.062464556117	0.000000000000	0.122814846128	0.790665450782	-0.000000000000	0.565436669704	-0.000000000000	0.082880295176	-0.000000000000	-0.000000000000	0.811046343067	0.000000000000	0.000000000000	0.000000000000	-30.049522984407	-6.412080259545
0.024603227575	0.508152216146	0.922254340752	0.153273665501	0.042858589044	0.391848880822	-0.571576426225	-0.682979083620	0.357010714416	-0.204461079845	1.303218183290	-0.084109688009	-0.194107640443	0.107583596635	2.477913128662	1.329645009756	0.120173946197	1.684791867897	3.573938088447	0.002881943862	0.221160440916	0.012567759542	0.125651898630	0.813629250047	0.000000006740	0.448932307722	0.020571192828	0.129837158640	0.177945086803	0.041277134217	0.475811091075	0.030358728595	0.028596846316	0.000000000000	0.064108360225	0.000000000000	0.122995588168	0.792305310954	-0.000000000000	0.559570557442	-0.000000000000	0.085061355575	-0.000000000000	-0.000000000000	0.806378701315	0.000000000000	0.000000000000	0.000000000000	-29.925620109410	-6.420938262815
0.024780229212	0.508382932095	0.922239514200	0.153239119936	0.042877566647	0.392287803436	-0.571340276803	-0.682957173154	0.357308392054	-0.203829081976	1.303716279366	-0.083420826003	-0.196230527371	0.106844798350	2.481620447492	1.338682320545	0.127375228417	1.678815861547	3.567151400623	0.002866290871	0.220311896291	0.012499499006	0.125637962431	0.813517888604	0.000000006703	0.449517283308	0.020459462440	0.129599891802	0.176978595762	0.041052941568	0.477593848749	0.030589444544	0.028810321833	0.000000000000	0.065752164334	0.000000000000	0.123176330208	0.793945171125	-0.000000000000	0.553704445180	-0.000000000000	0.087242415975	-0.000000000000	-0.000000000000	0.801711059562	0.000000000000	0.000000000000	0.000000000000	-29.803023376577	-6.429848772535
0.024957230849	0.508613735526	0.922224809362	0.153204200502	0.042896410425	0.392727383238	-0.571102529364	-0.682934000880	0.357605037998	-0.203198318487	1.304206705835	-0.082734410089	-0.198332220152	0.106071636754	2.485338806686	1.347701592953	0.134432316192	1.673132570220	3.559993221654	0.002850722897	0.219476888611	0.012431609220	0.125625083607	0.813416038747	0.000000006667	0.450067220453	0.020348338905	0.129375759868	0.176017354122	0.040829966599	0.479341571721	0.030820247975	0.029024013792	0.000000000000	0.067395968442	0.000000000000	0.123357072247	0.795585031297	-0.000000000000	0.547838332918	-0.000000000000	0.089423476374	-0.000000000000	-0.000000000000	0.797043417810	0.000000000000	0.000000000000	0.000000000000	-29.681739468866	-6.438808549609
0.025134232487	0.508844625101	0.922210225804	0.153168910898	0.042915114390	0.393167622128	-0.570863187070	-0.682909591906	0.357900703089	-0.202568853662	1.304689693927	-0.082050432043	-0.200413281174	0.105265178641	2.489067616197	1.356703168507	0.141349866223	1.667731085948	3.552480071854	0.002835239479	0.218655344351	0.012364088171	0.125613256415	0.813323648814	0.000000006631	0.450582309463	0.020237818926	0.129164691496	0.175061333370	0.040608202697	0.481054450277	0.031051137550	0.029237917302	0.000000000000	0.069039772550	0.000000000000	0.123537814287	0.797224891468	-0.000000000000	0.541972220655	-0.000000000000	0.091604536773	-0.000000000000	-0.000000000000	0.792375776058	0.000000000000	0.000000000000	0.000000000000	-29.561774195914	-6.447814561127
0.025311234124	0.509075599524	0.922195763097	0.153133254729	0.042933672738	0.393608521908	-0.570622253025	-0.682883970530	0.358195436264	-0.201940748905	1.305165466975	-0.081368884481	-0.202474249666	0.104426441625	2.492806323594	1.365687375215	0.148132405168	1.662600796139	3.544627991355	0.002819840158	0.217847190385	0.012296933856	0.125602475145	0.813240667426	0.000000006595	0.451062739613	0.020127899225	0.128966615735	0.174110505149	0.040387643283	0.482732673672	0.031282111973	0.029452027398	0.000000000000	0.070683576659	0.000000000000	0.123718556327	0.798864751640	-0.000000000000	0.536106108393	-0.000000000000	0.093785597173	-0.000000000000	-0.000000000000	0.787708134305	0.000000000000	0.000000000000	0.000000000000	-29.443132522172	-6.456863976033
0.025488235761	0.509306657537	0.922181420810	0.153097235506	0.042952079845	0.394050084283	-0.570379730274	-0.682857160256	0.358489284606	-0.201314062824	1.305634240537	-0.080689760880	-0.204515641970	0.103556394988	2.496554413202	1.374654527591	0.154784331777	1.657731377729	3.536452550840	0.002804524476	0.217052353985	0.012230144283	0.125592734114	0.813167043480	0.000000006559	0.451508699149	0.020018576543	0.128781462014	0.173164841258	0.040168281815	0.484376430131	0.031513169986	0.029666339054	0.000000000000	0.072327380767	0.000000000000	0.123899298366	0.800504611811	-0.000000000000	0.530239996131	-0.000000000000	0.095966657572	-0.000000000000	-0.000000000000	0.783040492553	0.000000000000	0.000000000000	0.000000000000	-29.325818595595	-6.465954160346
0.025665237398	0.509537797919	0.922167198515	0.153060856648	0.042970330249	0.394492310871	-0.570135621809	-0.682829183823	0.358782293398	-0.200688851308	1.306096222524	-0.080013055577	-0.206537951882	0.102655960630	2.500311405175	1.383604926753	0.161309919245	1.653112791003	3.527968862737	0.002789291981	0.216270762819	0.012163717471	0.125584027673	0.813102726153	0.000000006523	0.451920375295	0.019909847635	0.128609160150	0.172224313646	0.039950111788	0.485985906859	0.031744310368	0.029880847181	0.000000000000	0.073971184875	0.000000000000	0.124080040406	0.802144471983	-0.000000000000	0.524373883869	-0.000000000000	0.098147717971	-0.000000000000	-0.000000000000	0.778372850801	0.000000000000	0.000000000000	0.000000000000	-29.209835776580	-6.475082671998
0.025842239035	0.509769019487	0.922153095784	0.153024121493	0.042988418650	0.394935203207	-0.569889930570	-0.682800063225	0.359074506170	-0.200065167615	1.306551613358	-0.079338763775	-0.208541651047	0.101726014118	2.504076854510	1.392538860598	0.167713317740	1.648735273171	3.519191592735	0.002774142219	0.215502344946	0.012097651449	0.125576350202	0.813047664896	0.000000006488	0.452297954258	0.019801709278	0.128449640340	0.171288894416	0.039733126729	0.487561290042	0.031975531936	0.030095546631	-0.000000000000	0.075614988984	0.000000000000	0.124260782445	0.803784332154	-0.000000000000	0.518507771607	-0.000000000000	0.100328778371	-0.000000000000	-0.000000000000	0.773705209048	0.000000000000	0.000000000000	0.000000000000	-29.095186666921	-6.484247255410
0.026019240673	0.510000321091	0.922139112190	0.152987033293	0.043006339898	0.395378762751	-0.569642659448	-0.682769819731	0.359365964747	-0.199443062442	1.307000606127	-0.078666881535	-0.210527189403	0.100767385800	2.507850350032	1.401456604020	0.173998557045	1.644589331766	3.510134971515	0.002759074741	0.214747028816	0.012031944258	0.125569696113	0.813001809437	0.000000006452	0.452641621233	0.019694158264	0.128302833157	0.170358555822	0.039517320203	0.489102764856	0.032206833540	0.030310432203	-0.000000000000	0.077258793092	0.000000000000	0.124441524485	0.805424192326	-0.000000000000	0.512641659345	-0.000000000000	0.102509838770	-0.000000000000	-0.000000000000	0.769037567296	0.000000000000	0.000000000000	0.000000000000	-28.981873138584	-6.493445835858
0.026196242310	0.510231701615	0.922125247308	0.152949595224	0.043024088988	0.395822990895	-0.569393811283	-0.682738473907	0.359656709297	-0.198822584008	1.307443386752	-0.077997405763	-0.212494995660	0.099780861971	2.511631513334	1.410358419175	0.180169549309	1.640665737934	3.500812806598	0.002744089101	0.214004743270	0.011966593950	0.125564059848	0.812965109774	0.000000006417	0.452951560409	0.019587191402	0.128168669557	0.169433270270	0.039302685809	0.490610515471	0.032438214064	0.030525498644	-0.000000000000	0.078902597200	0.000000000000	0.124622266525	0.807064052497	-0.000000000000	0.506775547083	-0.000000000000	0.104690899170	-0.000000000000	-0.000000000000	0.764369925544	0.000000000000	0.000000000000	0.000000000000	-28.869896362147	-6.502676513708
0.026373243947	0.510463159975	0.922111500711	0.152911810390	0.043041661048	0.396267888963	-0.569143388874	-0.682706045637	0.359946778379	-0.198203778122	1.307880134166	-0.077330334197	-0.214445477797	0.098767186071	2.515419997722	1.419244555791	0.186230091857	1.636955519657	3.491238494238	0.002729184854	0.213275417532	0.011901598585	0.125559435878	0.812937516180	0.000000006383	0.453227954976	0.019480805520	0.128047080864	0.168513010315	0.039089217180	0.492084725057	0.032669672424	0.030740740651	-0.000000000000	0.080546401309	0.000000000000	0.124803008564	0.808703912669	-0.000000000000	0.500909434821	-0.000000000000	0.106871959569	-0.000000000000	-0.000000000000	0.759702283792	0.000000000000	0.000000000000	0.000000000000	-28.759256834781	-6.511937558564
0.026550245584	0.510694695119	0.922097871975	0.152873681822	0.043059051335	0.396713458224	-0.568891394974	-0.682672554144	0.360236208985	-0.197586688259	1.308311020486	-0.076665665387	-0.216379023597	0.097727059923	2.519215487127	1.428115251489	0.192183870046	1.633449954951	3.481425031292	0.002714361558	0.212558981213	0.011836956236	0.125555818705	0.812918979194	0.000000006348	0.453470987129	0.019374997462	0.127937998782	0.167597748660	0.038876907985	0.493525575787	0.032901207569	0.030956152880	-0.000000000000	0.082190205417	0.000000000000	0.124983750604	0.810343772840	-0.000000000000	0.495043322558	-0.000000000000	0.109053019968	-0.000000000000	-0.000000000000	0.755034642039	0.000000000000	0.000000000000	0.000000000000	-28.649954407688	-6.521227403384
0.026727247222	0.510926306025	0.922084360673	0.152835212485	0.043076255226	0.397159699891	-0.568637832297	-0.682638018006	0.360525036586	-0.196971355627	1.308736211201	-0.076003398677	-0.218296001178	0.096661144968	2.523017695038	1.436970732140	0.198034460140	1.630140565086	3.471385027011	0.002699618773	0.211855364306	0.011772664986	0.125553202861	0.812909449628	0.000000006313	0.453680838071	0.019269764091	0.127841355381	0.166687458157	0.038665751926	0.494933248849	0.033132818474	0.031171729942	-0.000000000000	0.083834009525	0.000000000000	0.125164492644	0.811983633012	-0.000000000000	0.489177210296	-0.000000000000	0.111234080368	-0.000000000000	-0.000000000000	0.750367000287	0.000000000000	0.000000000000	0.000000000000	-28.541988312916	-6.530544638591
0.026904248859	0.511157991697	0.922070966381	0.152796405280	0.043093268212	0.397606615130	-0.568382703515	-0.682602455179	0.360813295171	-0.196357819236	1.309155865348	-0.075343534176	-0.220196759546	0.095570063518	2.526826363420	1.445811212229	0.203785332194	1.627019107841	3.461130714707	0.002684956062	0.211164497182	0.011708722927	0.125551582907	0.812908878558	0.000000006279	0.453857688023	0.019165102284	0.127757083101	0.165782111807	0.038455742740	0.496307924442	0.033364504146	0.031387466413	-0.000000000000	0.085477813634	0.000000000000	0.125345234683	0.813623493183	-0.000000000000	0.483311098034	-0.000000000000	0.113415140767	-0.000000000000	-0.000000000000	0.745699358535	0.000000000000	0.000000000000	0.000000000000	-28.435357189513	-6.539888006213
0.027081250496	0.511389751170	0.922057688673	0.152757263048	0.043110085891	0.398054205065	-0.568126011266	-0.682565883015	0.361101017293	-0.195746115964	1.309570135697	-0.074686072737	-0.222081629148	0.094454400007	2.530641261651	1.454636895238	0.209439852928	1.624077570831	3.450673963270	0.002670372990	0.210486310592	0.011645128163	0.125550953434	0.812917217328	0.000000006245	0.454001716228	0.019061008937	0.127685114750	0.164881682756	0.038246874198	0.497649781790	0.033596263619	0.031603356831	-0.000000000000	0.087121617742	0.000000000000	0.125525976723	0.815263353355	-0.000000000000	0.477444985772	-0.000000000000	0.115596201166	-0.000000000000	-0.000000000000	0.741031716782	0.000000000000	0.000000000000	0.000000000000	-28.330059108986	-6.549256394081
0.027258252133	0.511621583504	0.922044527125	0.152717788575	0.043126703961	0.398502470779	-0.567867758152	-0.682528318278	0.361388234105	-0.195136280618	1.309979168933	-0.074031015931	-0.223950922427	0.093314702228	2.534462185472	1.463447974027	0.215001288583	1.621308164920	3.440026288488	0.002655869125	0.209820735664	0.011581878807	0.125551309062	0.812934417543	0.000000006211	0.454113100952	0.018957480963	0.127625383501	0.163986144295	0.038039140105	0.498958999141	0.033828095953	0.031819395703	-0.000000000000	0.088765421850	0.000000000000	0.125706718762	0.816903213526	-0.000000000000	0.471578873510	-0.000000000000	0.117777261566	-0.000000000000	-0.000000000000	0.736364075030	0.000000000000	0.000000000000	0.000000000000	-28.226091600048	-6.558648830106
0.027435253770	0.511853487785	0.922031481309	0.152677984590	0.043143118214	0.398951413323	-0.567607946742	-0.682489777160	0.361674975401	-0.194528345998	1.310383105837	-0.073378366017	-0.225804934377	0.092151482571	2.538288955945	1.472244631234	0.220472807746	1.618703317732	3.429198864165	0.002641444036	0.209167703899	0.011518972984	0.125552644441	0.812960431075	0.000000006177	0.454192019495	0.018854515290	0.127577822889	0.163095469863	0.037832534299	0.500235753776	0.034060000234	0.032035577507	-0.000000000000	0.090409225959	0.000000000000	0.125887460802	0.818543073698	-0.000000000000	0.465712761248	-0.000000000000	0.119958321965	-0.000000000000	-0.000000000000	0.731696433278	0.000000000000	0.000000000000	0.000000000000	-28.123451672635	-6.568064476640
0.027612255408	0.512085463122	0.922018550801	0.152637853774	0.043159324528	0.399401033717	-0.567346579573	-0.682450275305	0.361961269654	-0.193922342956	1.310782081463	-0.072728125918	-0.227643943096	0.090965219233	2.542121418437	1.481027039661	0.225857484140	1.616255667288	3.418202533004	0.002627097296	0.208527147169	0.011456408828	0.125554954249	0.812995210054	0.000000006144	0.454238648195	0.018752108866	0.127542366810	0.162209633040	0.037627050652	0.501480222014	0.034291975571	0.032251896694	-0.000000000000	0.092053030067	0.000000000000	0.126068202842	0.820182933869	-0.000000000000	0.459846648986	-0.000000000000	0.122139382364	-0.000000000000	-0.000000000000	0.727028791525	0.000000000000	0.000000000000	0.000000000000	-28.022135841216	-6.577502624948
0.027789257045	0.512317508649	0.922005735172	0.152597398759	0.043175318866	0.399851332957	-0.567083659152	-0.682409827819	0.362247144051	-0.193318300453	1.311176225315	-0.072080299188	-0.229468210331	0.089756357418	2.545959441619	1.489795362670	0.231158299367	1.613958055752	3.407047817249	0.002612828478	0.207898997718	0.011394184483	0.125558233195	0.813038706872	0.000000006110	0.454253162431	0.018650258652	0.127518949521	0.161328607551	0.037422683068	0.502692579214	0.034524021098	0.032468347693	-0.000000000000	0.093696834175	0.000000000000	0.126248944881	0.821822794041	-0.000000000000	0.453980536724	-0.000000000000	0.124320442764	-0.000000000000	-0.000000000000	0.722361149773	0.000000000000	0.000000000000	0.000000000000	-27.922140147373	-6.586962689801
0.027966258682	0.512549623521	0.921993033996	0.152556622131	0.043191097264	0.400302312017	-0.566819187958	-0.682368449288	0.362532624532	-0.192716245615	1.311565661522	-0.071434889989	-0.231277982017	0.088525310512	2.549802916495	1.498549754579	0.236378145609	1.611803523331	3.395744929075	0.002598637160	0.207283188157	0.011332298104	0.125562476013	0.813090874179	0.000000006077	0.454235736629	0.018548961627	0.127507505632	0.160452367265	0.037219425487	0.503872999785	0.034756135970	0.032684924912	-0.000000000000	0.095340638284	0.000000000000	0.126429686921	0.823462654213	-0.000000000000	0.448114424462	-0.000000000000	0.126501503163	-0.000000000000	-0.000000000000	0.717693508021	0.000000000000	0.000000000000	0.000000000000	-27.823460181690	-6.596444204185
0.028143260319	0.512781806917	0.921980446844	0.152515526437	0.043206655829	0.400753971855	-0.566553168445	-0.682326153793	0.362817735819	-0.192116203786	1.311950509005	-0.070791903057	-0.233073488809	0.087272461238	2.553651755441	1.507290361041	0.241519828269	1.609785302295	3.384303780710	0.002584522921	0.206679651462	0.011270747853	0.125567677470	0.813151664882	0.000000006044	0.454186544268	0.018448214786	0.127507970112	0.159580886191	0.037017271880	0.505021657186	0.034988319366	0.032901622740	-0.000000000000	0.096984442392	0.000000000000	0.126610428961	0.825102514384	-0.000000000000	0.442248312199	-0.000000000000	0.128682563563	-0.000000000000	-0.000000000000	0.713025866268	0.000000000000	0.000000000000	0.000000000000	-27.726091104954	-6.605946814145
0.028320261957	0.513014058033	0.921967973288	0.152474114182	0.043221990735	0.401206313413	-0.566285603040	-0.682282954928	0.363102501454	-0.191518198584	1.312330881647	-0.070151343679	-0.234854946602	0.085998162780	2.557505891281	1.516017319437	0.246586068561	1.607896811155	3.372733994293	0.002570485341	0.206088320976	0.011209531908	0.125573832358	0.813221032143	0.000000006011	0.454105757885	0.018348015143	0.127520278282	0.158714138480	0.036816216249	0.506138723938	0.035220570482	0.033118435554	-0.000000000000	0.098628246500	0.000000000000	0.126791171000	0.826742374556	-0.000000000000	0.436382199937	-0.000000000000	0.130863623962	0.000000000000	-0.000000000000	0.708358224516	0.000000000000	0.000000000000	0.000000000000	-27.630027668683	-6.615470273768
0.028497263594	0.513246376088	0.921955612896	0.152432387834	0.043237098214	0.401659337625	-0.566016494147	-0.682238865813	0.363386943831	-0.190922251947	1.312706888455	-0.069513217662	-0.236622557043	0.084702739888	2.561365276382	1.524730759242	0.251579506043	1.606131648981	3.361044911463	0.002556524006	0.205509130401	0.011148648450	0.125580935498	0.813298929381	0.000000005979	0.453993549080	0.018248359723	0.127544365815	0.157852098423	0.036616252633	0.507224371620	0.035452888537	0.033335357715	-0.000000000000	0.100272050609	0.000000000000	0.126971913040	0.828382234727	-0.000000000000	0.430516087675	-0.000000000000	0.133044684361	0.000000000000	-0.000000000000	0.703690582764	0.000000000000	0.000000000000	0.000000000000	-27.535264235019	-6.625014440300
0.028674265231	0.513478760319	0.921943365237	0.152390349828	0.043251974554	0.402113045416	-0.565745844149	-0.682193899104	0.363671084226	-0.190328384183	1.313078633718	-0.068877531303	-0.238376508034	0.083386489949	2.565229881774	1.533430802406	0.256502701085	1.604483589871	3.349245602667	0.002542638500	0.204942013800	0.011088095675	0.125588981741	0.813385310264	0.000000005946	0.453850088520	0.018149245573	0.127580168731	0.156994740450	0.036417375098	0.508278770884	0.035685272768	0.033552383578	-0.000000000000	0.101915854717	0.000000000000	0.127152655079	0.830022094899	-0.000000000000	0.424649975413	-0.000000000000	0.135225744761	0.000000000000	-0.000000000000	0.699022941011	0.000000000000	0.000000000000	0.000000000000	-27.441794795988	-6.634579269409
0.028851266868	0.513711209979	0.921931229880	0.152348002565	0.043266616092	0.402567437710	-0.565473655406	-0.682148067014	0.363954942827	-0.189736614020	1.313446217164	-0.068244291369	-0.240116974216	0.082049684038	2.569099696296	1.542117563706	0.261358137280	1.602946577573	3.337344876206	0.002528828412	0.204386905595	0.011027871786	0.125597965964	0.813480128716	0.000000005914	0.453675545947	0.018050669750	0.127627623399	0.156142039132	0.036219577747	0.509302091450	0.035917722428	0.033769507490	-0.000000000000	0.103559658825	0.000000000000	0.127333397119	0.831661955070	-0.000000000000	0.418783863151	-0.000000000000	0.137406805160	0.000000000000	-0.000000000000	0.694355299259	0.000000000000	0.000000000000	0.000000000000	-27.349612992168	-6.644164810586
0.029028268506	0.513943724340	0.921919206390	0.152305348419	0.043281019212	0.403022515428	-0.565199930259	-0.682101381323	0.364238538767	-0.189146958647	1.313809734114	-0.067613505060	-0.241844117452	0.080692567931	2.572974725773	1.550791151108	0.266148223789	1.601514720252	3.325351287001	0.002515093332	0.203843740564	0.010967974997	0.125607883073	0.813583338909	0.000000005882	0.453470090180	0.017952629333	0.127686666535	0.155293969177	0.036022854713	0.510294502121	0.036150236790	0.033986723793	-0.000000000000	0.105203462934	0.000000000000	0.127514139159	0.833301815242	-0.000000000000	0.412917750889	-0.000000000000	0.139587865559	0.000000000000	-0.000000000000	0.689687657507	0.000000000000	0.000000000000	0.000000000000	-27.258712130782	-6.653771202691
0.029205270143	0.514176302692	0.921907294332	0.152262389733	0.043295180340	0.403478279497	-0.564924671031	-0.682053853389	0.364521890148	-0.188559433764	1.314169275624	-0.066985179994	-0.243558087286	0.079315363100	2.576854992207	1.559451666108	0.270875297633	1.600182285408	3.313273145095	0.002501432853	0.203312453838	0.010908403532	0.125618728000	0.813694895263	0.000000005850	0.453233889119	0.017855121412	0.127757235196	0.154450505429	0.035827200161	0.511256170780	0.036382815141	0.034204026827	-0.000000000000	0.106847267042	0.000000000000	0.127694881198	0.834941675413	-0.000000000000	0.407051638627	-0.000000000000	0.141768925959	0.000000000000	-0.000000000000	0.685020015755	0.000000000000	0.000000000000	0.000000000000	-27.169085203238	-6.663398669643
0.029382271780	0.514408944338	0.921895493271	0.152219128828	0.043309095937	0.403934730845	-0.564647880028	-0.682005494165	0.364805014072	-0.187974053617	1.314524928634	-0.066359324171	-0.245259021402	0.077918267670	2.580740533008	1.568099204072	0.275541625908	1.598943694948	3.301118523882	0.002487846569	0.202792980902	0.010849155623	0.125630495706	0.813814752447	0.000000005818	0.452967109756	0.017758143096	0.127839266784	0.153611622871	0.035632608287	0.512187264399	0.036615456787	0.034421410934	-0.000000000000	0.108491071150	0.000000000000	0.127875623238	0.836581535585	-0.000000000000	0.401185526365	-0.000000000000	0.143949986358	0.000000000000	-0.000000000000	0.680352374002	0.000000000000	0.000000000000	0.000000000000	-27.080724902146	-6.673047516251
0.029559273417	0.514641648597	0.921883802768	0.152175567998	0.043322762499	0.404391870410	-0.564369559539	-0.681956314205	0.365087926668	-0.187390831046	1.314876776106	-0.065735945955	-0.246947046061	0.076501457352	2.584631400237	1.576733854560	0.280149407950	1.597793520400	3.288895268084	0.002474334078	0.202285257590	0.010790229513	0.125643181180	0.813942865376	0.000000005787	0.452669918174	0.017661691508	0.127932699038	0.152777296619	0.035439073319	0.513087949044	0.036848161046	0.034638870457	-0.000000000000	0.110134875259	0.000000000000	0.128056365278	0.838221395756	-0.000000000000	0.395319414102	-0.000000000000	0.146131046757	0.000000000000	-0.000000000000	0.675684732250	0.000000000000	0.000000000000	0.000000000000	-26.993623637835	-6.682718124178
0.029736275054	0.514874414802	0.921872222384	0.152131709519	0.043336176549	0.404849699142	-0.564089711836	-0.681906323685	0.365370643115	-0.186809777522	1.315224897157	-0.065115054046	-0.248622276528	0.075065086351	2.588527659886	1.585355701648	0.284700777433	1.596726478271	3.276611001460	0.002460894978	0.201789220085	0.010731623455	0.125656779436	0.814079189210	0.000000005755	0.452342479552	0.017565763787	0.128037470036	0.151947501928	0.035246589517	0.513958389878	0.037080927251	0.034856399748	-0.000000000000	0.111778679367	0.000000000000	0.128237107317	0.839861255928	-0.000000000000	0.389453301840	-0.000000000000	0.148312107157	0.000000000000	-0.000000000000	0.671017090498	0.000000000000	0.000000000000	0.000000000000	-26.907773554391	-6.692410948057
0.029913276692	0.515107242302	0.921860751678	0.152087555647	0.043349334639	0.405308218001	-0.563808339180	-0.681855532404	0.365653177671	-0.186230903184	1.315569367194	-0.064496657458	-0.250284817492	0.073609288235	2.592429391172	1.593964824233	0.289197804407	1.595737425550	3.264273134266	0.002447528872	0.201304804917	0.010673335709	0.125671285517	0.814223679352	0.000000005724	0.451984958175	0.017470357089	0.128153518194	0.151122214184	0.035055151172	0.514798751168	0.037313754751	0.035073993164	-0.000000000000	0.113422483475	0.000000000000	0.128417849357	0.841501116099	-0.000000000000	0.383587189578	-0.000000000000	0.150493167556	0.000000000000	-0.000000000000	0.666349448745	0.000000000000	0.000000000000	0.000000000000	-26.823166545235	-6.702126511730
0.030090278329	0.515340130455	0.921849390208	0.152043108618	0.043362233339	0.405767427963	-0.563525443816	-0.681803949803	0.365935543695	-0.185654216881	1.315910258042	-0.063880765495	-0.251934763466	0.072134176789	2.596336685866	1.602561296336	0.293642497275	1.594821355356	3.251888870468	0.002434235362	0.200831948960	0.010615364548	0.125686694492	0.814376291448	0.000000005693	0.451597517435	0.017375468582	0.128280782260	0.150301408909	0.034864752605	0.515609196286	0.037546642904	0.035291645072	-0.000000000000	0.115066287584	0.000000000000	0.128598591397	0.843140976271	-0.000000000000	0.377721077316	-0.000000000000	0.152674227956	0.000000000000	-0.000000000000	0.661681806993	0.000000000000	0.000000000000	0.000000000000	-26.739794268279	-6.711865404628
0.030267279966	0.515573078635	0.921838137530	0.151998370654	0.043374869240	0.406227330023	-0.563241027976	-0.681751584971	0.366217753671	-0.185079726200	1.316247638064	-0.063267387729	-0.253572199180	0.070639846833	2.600249647634	1.611145187391	0.298036804711	1.593973392711	3.239465214712	0.002421014055	0.200370589432	0.010557708251	0.125703001457	0.814536981384	0.000000005662	0.451180319836	0.017281095452	0.128419201317	0.149485061755	0.034675388168	0.516389887721	0.037779591084	0.035509349852	-0.000000000000	0.116710091692	0.000000000000	0.128779333436	0.844780836442	-0.000000000000	0.371854965054	-0.000000000000	0.154855288355	0.000000000000	-0.000000000000	0.657014165241	0.000000000000	0.000000000000	0.000000000000	-26.657648160656	-6.721628278279
0.030444281603	0.515806086225	0.921826993197	0.151953343962	0.043387238947	0.406687925194	-0.562955093882	-0.681698446659	0.366499819233	-0.184507437509	1.316581572286	-0.062656533977	-0.255197199959	0.069126375015	2.604168391414	1.619716562525	0.302382617520	1.593188790461	3.227008979058	0.002407864558	0.199920663891	0.010500365109	0.125720201535	0.814705705286	0.000000005631	0.450733526998	0.017187234901	0.128568714777	0.148673148510	0.034487052246	0.517140987076	0.038012598674	0.035727101901	-0.000000000000	0.118353895800	0.000000000000	0.128960075476	0.846420696614	-0.000000000000	0.365988852792	-0.000000000000	0.157036348754	0.000000000000	-0.000000000000	0.652346523488	0.000000000000	0.000000000000	0.000000000000	-26.576719453059	-6.731415842947
0.030621283241	0.516039152623	0.921815956762	0.151908030739	0.043399339077	0.407149214510	-0.562667643744	-0.681644543287	0.366781751185	-0.183937355986	1.316912122508	-0.062048214284	-0.256809832093	0.067593820581	2.608093042806	1.628275482828	0.306681770439	1.592462925319	3.214526789478	0.002394786481	0.199482110234	0.010443333420	0.125738289875	0.814882419518	0.000000005601	0.450257299666	0.017093884144	0.128729262382	0.147865645091	0.034299739252	0.517862655077	0.038245665072	0.035944895628	-0.000000000000	0.119997699909	0.000000000000	0.129140817515	0.848060556785	-0.000000000000	0.360122740530	-0.000000000000	0.159217409154	0.000000000000	-0.000000000000	0.647678881736	0.000000000000	0.000000000000	0.000000000000	-26.496999183710	-6.741228864396
0.030798284878	0.516272277233	0.921805027776	0.151862433167	0.043411166257	0.407611199028	-0.562378679761	-0.681589882956	0.367063559523	-0.183369485651	1.317239347421	-0.061442438899	-0.258410153189	0.066042226112	2.612023737491	1.636822005620	0.310936043886	1.591791294040	3.202025092142	0.002381779437	0.199054866696	0.010386611494	0.125757261652	0.815067080681	0.000000005570	0.449751797710	0.017001040413	0.128900784202	0.147062527547	0.034113443630	0.518555051579	0.038478789682	0.036162725466	-0.000000000000	0.121641504017	0.000000000000	0.129321559555	0.849700416957	-0.000000000000	0.354256628268	-0.000000000000	0.161398469553	0.000000000000	-0.000000000000	0.643011239984	0.000000000000	0.000000000000	0.000000000000	-26.418478211960	-6.751068160771
0.030975286515	0.516505459472	0.921794205787	0.151816553422	0.043422717120	0.408073879831	-0.562088204122	-0.681534473456	0.367345253456	-0.182803829399	1.317563302715	-0.060839218256	-0.259998212520	0.064471618242	2.615960620667	1.645356184699	0.315147165652	1.591169509721	3.189510159470	0.002368843039	0.198638871848	0.010330197646	0.125777112068	0.815259645614	0.000000005540	0.449217180133	0.016908700953	0.129083220630	0.146263772055	0.033928159854	0.519218335566	0.038711971921	0.036380585866	-0.000000000000	0.123285308125	0.000000000000	0.129502301595	0.851340277128	-0.000000000000	0.348390516005	-0.000000000000	0.163579529952	0.000000000000	-0.000000000000	0.638343598231	0.000000000000	0.000000000000	0.000000000000	-26.341147231544	-6.760934599610
0.031152288152	0.516738698766	0.921783490342	0.151770393670	0.043433988300	0.408537258028	-0.561796219009	-0.681478322275	0.367626841428	-0.182240389031	1.317884041183	-0.060238562955	-0.261574051355	0.062882008351	2.619903846510	1.653878070590	0.319316812535	1.590593298219	3.176988095987	0.002355976903	0.198234064592	0.010274090205	0.125797836351	0.815460071386	0.000000005510	0.448653605072	0.016816863025	0.129276512386	0.145469354925	0.033743882428	0.519852665160	0.038945211215	0.036598471302	-0.000000000000	0.124929112234	0.000000000000	0.129683043634	0.852980137300	-0.000000000000	0.342524403743	-0.000000000000	0.165760590352	0.000000000000	-0.000000000000	0.633675956479	0.000000000000	0.000000000000	0.000000000000	-26.264996783510	-6.770829094961
0.031329289790	0.516971994551	0.921772880986	0.151723956070	0.043444976435	0.409001334755	-0.561502726592	-0.681421436609	0.367908331135	-0.181679165280	1.318201612825	-0.059640483747	-0.263137703280	0.061273393226	2.623853577653	1.662387710777	0.323446611931	1.590058494692	3.164464843962	0.002343180649	0.197840384166	0.010218287506	0.125819429755	0.815668315303	0.000000005480	0.448061229808	0.016725523906	0.129480600509	0.144679252592	0.033560605887	0.520458197624	0.039178507000	0.036816376275	-0.000000000000	0.126572916342	0.000000000000	0.129863785674	0.854619997471	-0.000000000000	0.336658291481	-0.000000000000	0.167941650751	0.000000000000	-0.000000000000	0.629008314727	0.000000000000	0.000000000000	0.000000000000	-26.190017268812	-6.780752604615
0.031506291427	0.517205346270	0.921762377263	0.151677242779	0.043455678160	0.409466111180	-0.561207729036	-0.681363823373	0.368189729545	-0.181120157843	1.318516064944	-0.059044991512	-0.264689194517	0.059645755711	2.627809984692	1.670885149932	0.327538143369	1.589561040252	3.151946188849	0.002330453896	0.197457770134	0.010162787894	0.125841887559	0.815884334902	0.000000005450	0.447440210766	0.016634680887	0.129695426361	0.143893441622	0.033378324794	0.521035089366	0.039411858719	0.037034295311	-0.000000000000	0.128216720451	0.000000000000	0.130044527714	0.856259857643	-0.000000000000	0.330792179219	-0.000000000000	0.170122711150	0.000000000000	-0.000000000000	0.624340672974	0.000000000000	0.000000000000	0.000000000000	-26.116198960606	-6.790706127458
0.031683293064	0.517438753374	0.921751978713	0.151630255945	0.043466090104	0.409931588499	-0.560911228495	-0.681305489201	0.368471042918	-0.180563365404	1.318827442245	-0.058452097245	-0.266228544215	0.057999065323	2.631773245699	1.679370430135	0.331592939995	1.589096978731	3.139437764539	0.002317796268	0.197086162391	0.010107589722	0.125865205067	0.816108087949	0.000000005421	0.446790703521	0.016544331272	0.129920931620	0.143111898705	0.033197033743	0.521583495947	0.039645265823	0.037252222968	-0.000000000000	0.129860524559	0.000000000000	0.130225269753	0.857899717814	-0.000000000000	0.324926066957	-0.000000000000	0.172303771550	0.000000000000	-0.000000000000	0.619673031222	0.000000000000	0.000000000000	0.000000000000	-26.043532016230	-6.800690700917
0.031860294701	0.517672215324	0.921741684875	0.151582997718	0.043476208892	0.410397767941	-0.560613227120	-0.681246440466	0.368752276822	-0.180008785667	1.319135786926	-0.057861812038	-0.267755764750	0.056333278850	2.635743545768	1.687843591082	0.335612490011	1.588662453550	3.126945058421	0.002305207388	0.196725501157	0.010052691354	0.125889377612	0.816339532441	0.000000005391	0.446112862806	0.016454472382	0.130157058282	0.142334600662	0.033016727356	0.522103572080	0.039878727773	0.037470153831	-0.000000000000	0.131504328667	0.000000000000	0.130406011793	0.859539577986	-0.000000000000	0.319059954695	-0.000000000000	0.174484831949	0.000000000000	-0.000000000000	0.615005389470	0.000000000000	0.000000000000	0.000000000000	-25.972006488887	-6.810707398521
0.032037296338	0.517905731586	0.921731495287	0.151535470243	0.043486031139	0.410864650771	-0.560313727050	-0.681186683275	0.369033436150	-0.179456415372	1.319441138765	-0.057274147067	-0.269270862002	0.054648340927	2.639721076570	1.696304670293	0.339598238067	1.588253704704	3.114473416260	0.002292686883	0.196375726976	0.009998091161	0.125914400548	0.816578626603	0.000000005362	0.445406842509	0.016365101552	0.130403748659	0.141561524435	0.032837400285	0.522595471639	0.040112244035	0.037688082522	-0.000000000000	0.133148132776	0.000000000000	0.130586753832	0.861179438157	-0.000000000000	0.313193842433	-0.000000000000	0.176665892349	0.000000000000	-0.000000000000	0.610337747718	0.000000000000	0.000000000000	0.000000000000	-25.901612339036	-6.820757327554
0.032214297976	0.518139301633	0.921721409484	0.151487675666	0.043495553450	0.411332238285	-0.560012730423	-0.681126223489	0.369314525138	-0.178906250329	1.319743535210	-0.056689113573	-0.270773835627	0.052944184595	2.643706035933	1.704753703299	0.343551586610	1.587867065834	3.102028046900	0.002280234382	0.196036780719	0.009943787523	0.125940269257	0.816825328886	0.000000005333	0.444672795686	0.016276216131	0.130660945374	0.140792647095	0.032659047211	0.523059347663	0.040345814082	0.037906003695	-0.000000000000	0.134791936884	0.000000000000	0.130767495872	0.862819298329	-0.000000000000	0.307327730171	-0.000000000000	0.178846952748	0.000000000000	-0.000000000000	0.605670105965	0.000000000000	0.000000000000	0.000000000000	-25.832339445483	-6.830841626813
0.032391299613	0.518372924946	0.921711426999	0.151439616134	0.043504772415	0.411800531815	-0.559710239366	-0.681065066720	0.369595547384	-0.178358285436	1.320043011460	-0.056106722854	-0.272264679319	0.051220731828	2.647698627432	1.713190723839	0.347473897181	1.587498961412	3.089614026804	0.002267849516	0.195708603572	0.009889778830	0.125966979145	0.817079597967	0.000000005304	0.443910874561	0.016187813481	0.130928591363	0.140027945835	0.032481662845	0.523495352358	0.040579437395	0.038123912040	-0.000000000000	0.136435740992	0.000000000000	0.130948237912	0.864459158500	-0.000000000000	0.301461617908	-0.000000000000	0.181028013147	0.000000000000	-0.000000000000	0.601002464213	0.000000000000	0.000000000000	0.000000000000	-25.764177616190	-6.840961464458
0.032568301250	0.518606601011	0.921701547364	0.151391293795	0.043513684613	0.412269532731	-0.559406256003	-0.681003218345	0.369876505857	-0.177812514705	1.320339600545	-0.055526986242	-0.273743381067	0.049477894055	2.651699060003	1.721615764034	0.351366491677	1.587145904012	3.077236304417	0.002255531917	0.195391137046	0.009836063480	0.125994525643	0.817341392749	0.000000005275	0.443121230529	0.016099890983	0.131206629872	0.139267397975	0.032305241924	0.523903637105	0.040813113460	0.038341802289	-0.000000000000	0.138079545101	0.000000000000	0.131128979951	0.866099018672	-0.000000000000	0.295595505646	-0.000000000000	0.183209073547	0.000000000000	-0.000000000000	0.596334822461	0.000000000000	0.000000000000	0.000000000000	-25.697116598778	-6.851118035953
0.032745302887	0.518840329320	0.921691770107	0.151342710798	0.043522286602	0.412739242440	-0.559100782453	-0.680940683509	0.370157402918	-0.177268931282	1.320633333406	-0.054949915099	-0.275209923392	0.047715572649	2.655707547571	1.730028854563	0.355230653572	1.586804491675	3.064899704380	0.002243281220	0.195084322966	0.009782639880	0.126022904208	0.817610672355	0.000000005246	0.442304014164	0.016012446026	0.131495004456	0.138510980955	0.032129779215	0.524284352462	0.041046841769	0.038559669209	-0.000000000000	0.139723349209	0.000000000000	0.131309721991	0.867738878844	-0.000000000000	0.289729393384	-0.000000000000	0.185390133946	0.000000000000	-0.000000000000	0.591667180708	0.000000000000	0.000000000000	0.000000000000	-25.631146090743	-6.861312562097
0.032922304525	0.519074109369	0.921682094756	0.151293869299	0.043530574926	0.413209662387	-0.558793820827	-0.680877467134	0.370438240334	-0.176727527470	1.320924238968	-0.054375520799	-0.276664283592	0.045933659408	2.659724308693	1.738430024832	0.359067629091	1.586471405366	3.052608931586	0.002231097061	0.194788103474	0.009729506444	0.126052110319	0.817887396134	0.000000005218	0.441459375224	0.015925476018	0.131793658974	0.137758672338	0.031955269515	0.524637648170	0.041280621818	0.038777507613	-0.000000000000	0.141367153317	0.000000000000	0.131490464031	0.869378739015	-0.000000000000	0.283863281122	-0.000000000000	0.187571194345	0.000000000000	-0.000000000000	0.586999538956	0.000000000000	0.000000000000	0.000000000000	-25.566255749364	-6.871546287144
0.033099306162	0.519307940660	0.921672520836	0.151244771456	0.043538546105	0.413680794056	-0.558485373233	-0.680813573925	0.370719019290	-0.176188294749	1.321212344215	-0.053803814716	-0.278106433962	0.044132037011	2.663749566215	1.746819303128	0.362878628351	1.586143406515	3.040368575091	0.002218979079	0.194502421028	0.009676661598	0.126082139483	0.818171523653	0.000000005189	0.440587462650	0.015838978379	0.132102537592	0.137010449811	0.031781707647	0.524963673155	0.041514453109	0.038995312355	-0.000000000000	0.143010957426	0.000000000000	0.131671206070	0.871018599187	-0.000000000000	0.277997168860	-0.000000000000	0.189752254745	0.000000000000	-0.000000000000	0.582331897204	0.000000000000	0.000000000000	0.000000000000	-25.502435201305	-6.881820476999
0.033276307799	0.519541822701	0.921663047870	0.151195419433	0.043546196641	0.414152638970	-0.558175441774	-0.680749008375	0.370999740407	-0.175651223800	1.321497674257	-0.053234808217	-0.279536342019	0.042310579459	2.667783546952	1.755196716778	0.366664826465	1.585817334641	3.028183111879	0.002206926915	0.194227218396	0.009624103773	0.126112987229	0.818463014698	0.000000005161	0.439688424578	0.015752950543	0.132421584780	0.136266291180	0.031609088463	0.525262575537	0.041748335150	0.039213078334	-0.000000000000	0.144654761534	0.000000000000	0.131851948110	0.872658459358	-0.000000000000	0.272131056598	-0.000000000000	0.191933315144	0.000000000000	-0.000000000000	0.577664255451	0.000000000000	0.000000000000	0.000000000000	-25.439674051907	-6.892136417500
0.033453309436	0.519775755002	0.921653675380	0.151145815400	0.043553523011	0.414625198695	-0.557864028547	-0.680683774772	0.371280403751	-0.175116304516	1.321780252400	-0.052668512645	-0.280953970710	0.040469152499	2.671826481371	1.763562292295	0.370427364605	1.585490105063	3.016056910487	0.002194940211	0.193962438658	0.009571831410	0.126144649111	0.818761829277	0.000000005133	0.438762408336	0.015667389959	0.132750745307	0.135526174372	0.031437406843	0.525534502627	0.041982267451	0.039430800497	-0.000000000000	0.146298565642	0.000000000000	0.132032690149	0.874298319530	-0.000000000000	0.266264944336	-0.000000000000	0.194114375543	0.000000000000	-0.000000000000	0.572996613699	0.000000000000	0.000000000000	0.000000000000	-25.377961894149	-6.902495412781
0.033630311073	0.520009737077	0.921644402884	0.151095961535	0.043560521667	0.415098474836	-0.557551135645	-0.680617877205	0.371561008850	-0.174583526029	1.322060100210	-0.052104939310	-0.282359278620	0.038607614031	2.675878603295	1.771916055518	0.374167351032	1.585158706677	3.003994234505	0.002183018612	0.193708025204	0.009519842960	0.126177120707	0.819067927611	0.000000005105	0.437809560455	0.015582294089	0.133089964244	0.134790077436	0.031266657695	0.525779600941	0.042216249527	0.039648473839	-0.000000000000	0.147942369751	0.000000000000	0.132213432189	0.875938179701	-0.000000000000	0.260398832074	-0.000000000000	0.196295435943	0.000000000000	-0.000000000000	0.568328971947	0.000000000000	0.000000000000	0.000000000000	-25.317288317281	-6.912898783697
0.033807312711	0.520243768446	0.921635229899	0.151045860021	0.043567189037	0.415572469039	-0.557236765156	-0.680551319571	0.371841554704	-0.174052876726	1.322337237578	-0.051544099482	-0.283752220164	0.036725814502	2.679940149622	1.780258031748	0.377885862095	1.584820199821	2.991999245935	0.002171161763	0.193463921730	0.009468136880	0.126210397620	0.819381270140	0.000000005078	0.436830026666	0.015497660408	0.133439186959	0.134057978537	0.031096835953	0.525998016196	0.042450280896	0.039866093402	-0.000000000000	0.149586173859	0.000000000000	0.132394174229	0.877578039873	-0.000000000000	0.254532719812	-0.000000000000	0.198476496342	0.000000000000	-0.000000000000	0.563661330194	0.000000000000	0.000000000000	0.000000000000	-25.257642915114	-6.923347866337
0.033984314348	0.520477848631	0.921626155942	0.150995513052	0.043573521521	0.416047182994	-0.556920919166	-0.680484105578	0.372122039801	-0.173524344265	1.322611682777	-0.050986004380	-0.285132745785	0.034823597278	2.684011360051	1.788588245881	0.381583943191	1.584471714206	2.980076008438	0.002159369314	0.193230072238	0.009416711636	0.126244475474	0.819701817517	0.000000005050	0.435823951912	0.015413486407	0.133798359119	0.133329855960	0.030927936582	0.526189893318	0.042684361080	0.040083654283	-0.000000000000	0.151229977967	0.000000000000	0.132574916268	0.879217900044	-0.000000000000	0.248666607549	-0.000000000000	0.200657556742	0.000000000000	-0.000000000000	0.558993688442	0.000000000000	0.000000000000	0.000000000000	-25.199015293951	-6.933844010593
0.034161315985	0.520711977155	0.921617180524	0.150944922831	0.043579515491	0.416522618433	-0.556603599753	-0.680416238751	0.372402462125	-0.172997915594	1.322883452527	-0.050430665159	-0.286500802128	0.032900799009	2.688092476825	1.796906722529	0.385262609700	1.584110446916	2.968228490453	0.002147640914	0.193006421034	0.009365565703	0.126279349920	0.820029530611	0.000000005023	0.434791480349	0.015329769589	0.134167426684	0.132605688108	0.030759954570	0.526355376446	0.042918489604	0.040301151630	-0.000000000000	0.152873782076	0.000000000000	0.132755658308	0.880857760216	-0.000000000000	0.242800495287	-0.000000000000	0.202838617141	0.000000000000	-0.000000000000	0.554326046690	0.000000000000	0.000000000000	0.000000000000	-25.141395080156	-6.944388578805
0.034338317622	0.520946153548	0.921608303158	0.150894091569	0.043585167287	0.416998777132	-0.556284808993	-0.680347722440	0.372682819171	-0.172473576964	1.323152562044	-0.049878092907	-0.287856332225	0.030957249974	2.692183744482	1.805213486138	0.388922847881	1.583733660484	2.956460568204	0.002135976216	0.192792912729	0.009314697565	0.126315016632	0.820364370501	0.000000004995	0.433732755346	0.015246507470	0.134546335908	0.131885453502	0.030592884936	0.526494608938	0.043152665997	0.040518580644	-0.000000000000	0.154517586184	0.000000000000	0.132936400348	0.882497620387	-0.000000000000	0.236934383025	-0.000000000000	0.205019677540	0.000000000000	-0.000000000000	0.549658404937	0.000000000000	0.000000000000	0.000000000000	-25.084771927340	-6.954982944465
0.034515319260	0.521180377339	0.921599523352	0.150843021489	0.043590473224	0.417475660908	-0.555964548958	-0.680278559820	0.372963107953	-0.171951313952	1.323419025102	-0.049328298633	-0.289199275659	0.028992774416	2.696285409624	1.813508561108	0.392565615750	1.583338681023	2.944776028597	0.002124374874	0.192589492231	0.009264105711	0.126351471306	0.820706298479	0.000000004968	0.432647919498	0.015163697581	0.134935033336	0.131169130779	0.030426722725	0.526607733370	0.043386889788	0.040735936584	-0.000000000000	0.156161390292	0.000000000000	0.133117142387	0.884137480559	-0.000000000000	0.231068270763	-0.000000000000	0.207200737940	0.000000000000	-0.000000000000	0.544990763185	0.000000000000	0.000000000000	0.000000000000	-25.029135523162	-6.965628490986
0.034692320897	0.521414648061	0.921590840614	0.150791714825	0.043595429579	0.417953271624	-0.555642821713	-0.680208753902	0.373243325021	-0.171431111470	1.323682854080	-0.048781293261	-0.290529568733	0.027007190863	2.700397720692	1.821791971898	0.396191843915	1.582922896428	2.933178572003	0.002112836543	0.192396104750	0.009213788643	0.126388709662	0.821055276047	0.000000004941	0.431537114622	0.015081337466	0.135333465806	0.130456698691	0.030261463006	0.526694891546	0.043621160510	0.040953214764	-0.000000000000	0.157805194401	0.000000000000	0.133297884427	0.885777340730	-0.000000000000	0.225202158501	-0.000000000000	0.209381798339	0.000000000000	-0.000000000000	0.540323121433	0.000000000000	0.000000000000	0.000000000000	-24.974475595723	-6.976326610523
0.034869322534	0.521648965248	0.921582254449	0.150740173821	0.043600032601	0.418431611186	-0.555319629321	-0.680138307533	0.373523466464	-0.170912953782	1.323944060020	-0.048237087619	-0.291847144626	0.025000312434	2.704520927750	1.830063743131	0.399802436396	1.582483754635	2.921671814948	0.002101360882	0.192212695792	0.009163744866	0.126426727444	0.821411264915	0.000000004914	0.430400481767	0.014999424682	0.135741580442	0.129748136108	0.030097100880	0.526756224500	0.043855477698	0.041170410556	-0.000000000000	0.159448998509	0.000000000000	0.133478626466	0.887417200902	-0.000000000000	0.219336046239	-0.000000000000	0.211562858738	0.000000000000	-0.000000000000	0.535655479681	0.000000000000	0.000000000000	0.000000000000	-24.920781919549	-6.987078702863
0.035046324171	0.521883328439	0.921573764361	0.150688400734	0.043604278504	0.418910681546	-0.554994973840	-0.680067223401	0.373803527926	-0.170396824520	1.324202652668	-0.047695692438	-0.293151933546	0.022971947133	2.708655282285	1.838323899694	0.403398271410	1.582018761944	2.910259292697	0.002089947549	0.192039211160	0.009113972897	0.126465520419	0.821774227002	0.000000004888	0.429238161215	0.014917956798	0.136159324656	0.129043422011	0.029933631470	0.526791872497	0.044089840888	0.041387519394	-0.000000000000	0.161092802617	0.000000000000	0.133659368506	0.889057061073	-0.000000000000	0.213469933977	-0.000000000000	0.213743919138	0.000000000000	-0.000000000000	0.530987837928	0.000000000000	0.000000000000	0.000000000000	-24.868044321149	-6.997886174356
0.035223325809	0.522117737170	0.921565369852	0.150636397835	0.043608163466	0.419390484698	-0.554668857325	-0.679995504044	0.374083504616	-0.169882706699	1.324458640528	-0.047157118339	-0.294443862879	0.020921898140	2.712801037012	1.846572466836	0.406980202135	1.581525481391	2.898944461741	0.002078596207	0.191875596951	0.009064471260	0.126505084376	0.822144124434	0.000000004861	0.428050292487	0.014836931400	0.136586646147	0.128342535500	0.029771049928	0.526801975044	0.044324249619	0.041604536771	-0.000000000000	0.162736606726	0.000000000000	0.133840110546	0.890696921245	-0.000000000000	0.207603821715	-0.000000000000	0.215924979537	0.000000000000	-0.000000000000	0.526320196176	0.000000000000	0.000000000000	0.000000000000	-24.816252684139	-7.008750436904
0.035400327446	0.522352190981	0.921557070420	0.150584167406	0.043611683633	0.419871022683	-0.554341281823	-0.679923151848	0.374363391316	-0.169370582725	1.324712030905	-0.046621375831	-0.295722857328	0.018849964074	2.716958445690	1.854809470256	0.410549057445	1.581001531184	2.887730702194	0.002067306518	0.191721799555	0.009015238486	0.126545415128	0.822520919543	0.000000004835	0.426837014344	0.014756346083	0.137023492897	0.127645455783	0.029609351431	0.526786670888	0.044558703430	0.041821458241	-0.000000000000	0.164380410834	0.000000000000	0.134020852585	0.892336781416	-0.000000000000	0.201737709452	-0.000000000000	0.218106039936	0.000000000000	-0.000000000000	0.521652554424	0.000000000000	0.000000000000	0.000000000000	-24.765396953924	-7.019672907000
0.035577329083	0.522586689289	0.921548865744	0.150531712539	0.043614832577	0.420352303969	-0.554012261361	-0.679850170150	0.374643183289	-0.168860437606	1.324962831217	-0.046088457372	-0.296988864957	0.016755978276	2.721127946958	1.863034259128	0.414105538143	1.580444957785	2.876620702442	0.002056078141	0.191574490694	0.008966273080	0.126582374091	0.822875862922	0.000000004808	0.425627256840	0.014676198435	0.137458773987	0.126952162180	0.029448531266	0.526757605945	0.044793201663	0.042038274303	-0.000000000000	0.164819470973	0.000000000000	0.132680644060	0.883413413602	-0.000000000000	0.206463658381	-0.000000000000	0.216226090762	0.000000000000	-0.000000000000	0.521218498181	0.000000000000	0.000000000000	0.000000000000	-24.715043833195	-7.030851431228
0.035754330720	0.522821231888	0.921540754961	0.150479033920	0.043617611516	0.420834317885	-0.553681774151	-0.679776558950	0.374922873025	-0.168352246700	1.325211084899	-0.045558448144	-0.298242169484	0.014640656019	2.725308453276	1.871247988178	0.417649688842	1.579856559917	2.865613320133	0.002044910757	0.191430366904	0.008917573660	0.126611853329	0.823180411419	0.000000004782	0.424449737464	0.014596486123	0.137881480821	0.126262634138	0.029288584497	0.526726340996	0.045027744262	0.042254984275	-0.000000000000	0.165258531111	0.000000000000	0.131340435534	0.874490045788	-0.000000000000	0.211189607310	-0.000000000000	0.214346141588	0.000000000000	-0.000000000000	0.520784441939	0.000000000000	0.000000000000	0.000000000000	-24.664778028170	-7.042473956404
0.035931332357	0.523055818205	0.921532737731	0.150426134570	0.043620014190	0.421317072722	-0.553349834152	-0.679702321520	0.375202455855	-0.167845995132	1.325456826329	-0.045031368191	-0.299483008578	0.012504530287	2.729499746735	1.879449756853	0.421181504764	1.579237154522	2.854707216437	0.002033804028	0.191289410619	0.008869138746	0.126633893245	0.823434839405	0.000000004756	0.423304282188	0.014517206761	0.138291681008	0.125576851199	0.029129506464	0.526692888325	0.045262330578	0.042471573987	-0.000000000000	0.165697591250	0.000000000000	0.130000227008	0.865566677974	-0.000000000000	0.215915556239	-0.000000000000	0.212466192413	0.000000000000	-0.000000000000	0.520350385697	0.000000000000	0.000000000000	0.000000000000	-24.614607590064	-7.054536684972
0.036108333995	0.523290447798	0.921524813534	0.150373016674	0.043622036971	0.421800570337	-0.553016443501	-0.679627460048	0.375481926378	-0.167341665112	1.325700093895	-0.044507260710	-0.300711649992	0.010348233184	2.733701275035	1.887639355606	0.424700945958	1.578587730773	2.843900869882	0.002022757623	0.191151604635	0.008820966901	0.126648534244	0.823639419107	0.000000004731	0.422190716861	0.014438357996	0.138689442476	0.124894793022	0.028971292447	0.526657259817	0.045496960172	0.042688033447	-0.000000000000	0.166136651389	0.000000000000	0.128660018482	0.856643310160	-0.000000000000	0.220641505167	-0.000000000000	0.210586243239	0.000000000000	-0.000000000000	0.519916329454	0.000000000000	0.000000000000	0.000000000000	-24.564542230471	-7.067034062233
0.036285335632	0.523525120235	0.921516981837	0.150319682366	0.043623676345	0.422284812496	-0.552681604369	-0.679551976727	0.375761279368	-0.166839239115	1.325940925244	-0.043986168598	-0.301928357579	0.008172389115	2.737912491776	1.895816575593	0.428207968082	1.577909272192	2.833192779814	0.002011771216	0.191016931843	0.008773056696	0.126655816512	0.823794421270	0.000000004705	0.421108868274	0.014359937491	0.139074832786	0.124216439376	0.028813937753	0.526619467287	0.045731632609	0.042904352660	-0.000000000000	0.166575711527	0.000000000000	0.127319809956	0.847719942345	-0.000000000000	0.225367454096	-0.000000000000	0.208706294065	0.000000000000	-0.000000000000	0.519482273212	0.000000000000	0.000000000000	0.000000000000	-24.514591657308	-7.079960578792
0.036462337269	0.523759835086	0.921509242105	0.150266133735	0.043624928907	0.422769800864	-0.552345318968	-0.679475873761	0.376040509772	-0.166338699881	1.326179357294	-0.043468134449	-0.303133391352	0.005977614904	2.742132856400	1.903981208650	0.431702522560	1.577202756624	2.822581465925	0.002000844481	0.190885375223	0.008725406711	0.126655780018	0.823900115169	0.000000004679	0.420058564162	0.014281942919	0.139447919130	0.123541770140	0.028657437716	0.526579522491	0.045966347460	0.043120521636	-0.000000000000	0.167014771666	0.000000000000	0.125979601430	0.838796574531	-0.000000000000	0.230093403025	-0.000000000000	0.206826344890	0.000000000000	-0.000000000000	0.519048216970	0.000000000000	0.000000000000	0.000000000000	-24.464765563785	-7.093310770530
0.036639338906	0.523994591931	0.921501593793	0.150212372826	0.043625791359	0.423255537014	-0.552007589542	-0.679399153360	0.376319612710	-0.165840030410	1.326415426252	-0.042953200557	-0.304327007556	0.003764519901	2.746361834124	1.912133047291	0.435184556737	1.576469156208	2.812065467804	0.001989977093	0.190756917852	0.008678015533	0.126648464513	0.823956768618	0.000000004654	0.419039633194	0.014204371966	0.139808768335	0.122870765303	0.028501787694	0.526537437117	0.046201104304	0.043336530392	-0.000000000000	0.167453831805	0.000000000000	0.124639392904	0.829873206717	-0.000000000000	0.234819351954	-0.000000000000	0.204946395716	0.000000000000	-0.000000000000	0.518614160727	0.000000000000	0.000000000000	0.000000000000	-24.415073617032	-7.107079218538
0.036816340544	0.524229390353	0.921494036346	0.150158401637	0.043626260514	0.423742022423	-0.551668418375	-0.679321817745	0.376598583474	-0.165343213959	1.326649167632	-0.042441408914	-0.305509458721	0.001533706097	2.750598895878	1.920271884691	0.438654014035	1.575709437353	2.801643344498	0.001979168731	0.190631542896	0.008630881754	0.126633909532	0.823964647974	0.000000004629	0.418051904970	0.014127222333	0.140157446867	0.122203404962	0.028346983069	0.526493222793	0.046435902727	0.043552368954	-0.000000000000	0.167892891943	0.000000000000	0.123299184379	0.820949838903	-0.000000000000	0.239545300883	-0.000000000000	0.203066446542	0.000000000000	-0.000000000000	0.518180104485	0.000000000000	0.000000000000	0.000000000000	-24.365525446489	-7.121260549028
0.036993342181	0.524464229945	0.921486569207	0.150104222121	0.043626333286	0.424229258476	-0.551327807786	-0.679243869148	0.376877417526	-0.164848234037	1.326880616262	-0.041932801213	-0.306680993733	-0.000714231757	2.754843518230	1.928397514677	0.442110834099	1.574924560713	2.791313674091	0.001968419073	0.190509233613	0.008584003979	0.126612154396	0.823924018150	0.000000004603	0.417095210014	0.014050491730	0.140494020829	0.121539669323	0.028193019249	0.526446891081	0.046670742319	0.043768027367	-0.000000000000	0.168331952082	0.000000000000	0.121958975853	0.812026471089	-0.000000000000	0.244271249811	-0.000000000000	0.201186497367	0.000000000000	-0.000000000000	0.517746048243	0.000000000000	0.000000000000	0.000000000000	-24.316130618576	-7.135849433210
0.037170343818	0.524699110303	0.921479191807	0.150049836190	0.043626006698	0.424717246465	-0.550985760132	-0.679165309811	0.377156110497	-0.164355074406	1.327109806319	-0.041427418844	-0.307841857923	-0.002978705928	2.759095183184	1.936509731725	0.445554953001	1.574115481134	2.781075053366	0.001957727800	0.190389973352	0.008537380815	0.126583238211	0.823835142617	0.000000004578	0.416169379774	0.013974177881	0.140818555966	0.120879538697	0.028039891669	0.526398453482	0.046905622677	0.043983495691	-0.000000000000	0.168771012220	0.000000000000	0.120618767327	0.803103103275	-0.000000000000	0.248997198740	-0.000000000000	0.199306548193	0.000000000000	-0.000000000000	0.517311992000	0.000000000000	0.000000000000	0.000000000000	-24.266897717075	-7.150840586432
0.037347345455	0.524934031030	0.921471903572	0.149995245711	0.043625277873	0.425205987591	-0.550642277803	-0.679086141989	0.377434658189	-0.163863719072	1.327336771375	-0.040925302894	-0.308992293273	-0.005259135078	2.763353377477	1.944608330972	0.448986303591	1.573283147498	2.770926097738	0.001947094596	0.190273745553	0.008491010880	0.126547199872	0.823698283419	0.000000004554	0.415274246611	0.013898278524	0.141131117666	0.120222993505	0.027887595787	0.526347921434	0.047140543404	0.044198764009	-0.000000000000	0.169210072359	0.000000000000	0.119278558801	0.794179735460	-0.000000000000	0.253723147669	-0.000000000000	0.197426599019	0.000000000000	-0.000000000000	0.516877935758	0.000000000000	0.000000000000	0.000000000000	-24.217833764275	-7.166228764751
0.037524347093	0.525168991737	0.921464703921	0.149940452508	0.043624144039	0.425695482964	-0.550297363230	-0.679006367947	0.377713056567	-0.163374152285	1.327561544438	-0.040426494147	-0.310132538547	-0.007554943897	2.767617592204	1.952693108218	0.452404815751	1.572428502642	2.760865441017	0.001936519146	0.190160533745	0.008444892799	0.126504078063	0.823513701173	0.000000004529	0.414409643795	0.013822791406	0.141431770961	0.119570014274	0.027736127084	0.526295306312	0.047375504111	0.044413822432	-0.000000000000	0.169649132498	0.000000000000	0.117938350275	0.785256367646	-0.000000000000	0.258449096598	-0.000000000000	0.195546649844	0.000000000000	-0.000000000000	0.516443879516	0.000000000000	0.000000000000	0.000000000000	-24.168945573657	-7.182008763129
0.037701348730	0.525403992037	0.921457592263	0.149885458364	0.043622602524	0.426185733606	-0.549951018877	-0.678925989964	0.377991301766	-0.162886358535	1.327784157964	-0.039931033082	-0.311262829350	-0.009865562983	2.771887322730	1.960763859911	0.455810416531	1.571552483345	2.750891735026	0.001926001135	0.190050321548	0.008399025204	0.126453911256	0.823281655082	0.000000004504	0.413575405505	0.013747714290	0.141720580531	0.118920581634	0.027585481068	0.526240619430	0.047610504411	0.044628661097	-0.000000000000	0.170088192636	0.000000000000	0.116598141749	0.776332999832	-0.000000000000	0.263175045526	-0.000000000000	0.193666700670	0.000000000000	-0.000000000000	0.516009823273	0.000000000000	0.000000000000	0.000000000000	-24.120239881073	-7.198175415219
0.037878350367	0.525639031551	0.921450568004	0.149830265021	0.043620650757	0.426676740449	-0.549603247243	-0.678845010333	0.378269390086	-0.162400322551	1.328004643874	-0.039438959873	-0.312383398193	-0.012190428729	2.776162068620	1.968820383134	0.459203030280	1.570656020314	2.741003649226	0.001915540251	0.189943092668	0.008353406734	0.126396737716	0.823002402942	0.000000004480	0.412771366820	0.013673044947	0.141997610703	0.118274676323	0.027435653272	0.526183872042	0.047845543925	0.044843270178	-0.000000000000	0.170527252775	0.000000000000	0.115257933223	0.767409632018	-0.000000000000	0.267900994455	-0.000000000000	0.191786751496	0.000000000000	-0.000000000000	0.515575767031	0.000000000000	0.000000000000	0.000000000000	-24.071723338489	-7.214723593190
0.038055352004	0.525874109906	0.921443630540	0.149774874178	0.043618286265	0.427168504336	-0.549254050866	-0.678763431359	0.378547317989	-0.161916029294	1.328223033564	-0.038950314393	-0.313494474545	-0.014528983210	2.780441333564	1.976862475591	0.462582578782	1.569740038168	2.731199870351	0.001905136185	0.189838830903	0.008308036036	0.126332595499	0.822676201147	0.000000004455	0.411997363711	0.013598781163	0.142262925457	0.117632279182	0.027286639250	0.526125075338	0.048080622279	0.045057639884	-0.000000000000	0.170966312914	0.000000000000	0.113917724698	0.758486264204	-0.000000000000	0.272626943384	-0.000000000000	0.189906802321	0.000000000000	-0.000000000000	0.515141710789	0.000000000000	0.000000000000	0.000000000000	-24.023402506882	-7.231648207524
0.038232353641	0.526109226732	0.921436779261	0.149719287497	0.043615506674	0.427661026023	-0.548903432317	-0.678681255361	0.378825082102	-0.161433463956	1.328439357924	-0.038465136213	-0.314596284897	-0.016880674069	2.784724625301	1.984889935591	0.465948981383	1.568805455426	2.721479102055	0.001894788627	0.189737520136	0.008262911764	0.126261522454	0.822303304700	0.000000004431	0.411253233046	0.013524920736	0.142516588423	0.116993371157	0.027138434583	0.526064240449	0.048315739106	0.045271760461	-0.000000000000	0.171405373052	0.000000000000	0.112577516172	0.749562896390	-0.000000000000	0.277352892313	-0.000000000000	0.188026853147	0.000000000000	-0.000000000000	0.514707654546	0.000000000000	0.000000000000	0.000000000000	-23.975283848764	-7.248944206807
0.038409355279	0.526344381668	0.921430013549	0.149663506597	0.043612309708	0.428154306180	-0.548551394204	-0.678598484674	0.379102679214	-0.160952611958	1.328653647348	-0.037983464600	-0.315689052814	-0.019244954402	2.789011455541	1.992902562035	0.469302155118	1.567853184492	2.711840064577	0.001884497271	0.189639144341	0.008218032581	0.126183556227	0.821883967218	0.000000004407	0.410538812573	0.013451461474	0.142758662886	0.116357933298	0.026991034874	0.526001378446	0.048550894042	0.045485622203	-0.000000000000	0.171844433191	0.000000000000	0.111237307646	0.740639528576	-0.000000000000	0.282078841241	-0.000000000000	0.186146903972	0.000000000000	-0.000000000000	0.514273598304	0.000000000000	0.000000000000	0.000000000000	-23.927373720806	-7.266606577488
0.038586356916	0.526579574356	0.921423332781	0.149607533059	0.043608693187	0.428648345391	-0.548197939171	-0.678515121647	0.379380106273	-0.160473458946	1.328865931749	-0.037505338520	-0.316772998997	-0.021621282646	2.793301339880	2.000900154402	0.472642014835	1.566884131644	2.702281494412	0.001874261812	0.189543687575	0.008173397154	0.126098734256	0.821418440941	0.000000004383	0.409853940926	0.013378401199	0.142989211790	0.115725946756	0.026844435753	0.525936500338	0.048786086730	0.045699215448	-0.000000000000	0.172283493330	0.000000000000	0.109897099120	0.731716160761	-0.000000000000	0.286804790170	-0.000000000000	0.184266954798	0.000000000000	-0.000000000000	0.513839542062	0.000000000000	0.000000000000	0.000000000000	-23.879678367107	-7.284630343636
0.038763358553	0.526814804443	0.921416736325	0.149551368426	0.043604655024	0.429143144153	-0.547843069896	-0.678431168644	0.379657360390	-0.159995990787	1.329076240574	-0.037030796638	-0.317848341338	-0.024009122460	2.797593797723	2.008882512737	0.475968473320	1.565899197013	2.692802143997	0.001864081945	0.189451133985	0.008129004161	0.126007093778	0.820906976740	0.000000004359	0.409198457613	0.013305737744	0.143208297733	0.115097392787	0.026698632870	0.525869617076	0.049021316817	0.045912530582	-0.000000000000	0.172722553468	0.000000000000	0.108556890594	0.722792792947	-0.000000000000	0.291530739099	-0.000000000000	0.182387005624	0.000000000000	-0.000000000000	0.513405485819	0.000000000000	0.000000000000	0.000000000000	-23.832203913545	-7.303010566662
0.038940360190	0.527050071582	0.921410223544	0.149495014200	0.043600193231	0.429638702879	-0.547486789094	-0.678346628045	0.379934438832	-0.159520193568	1.329284602814	-0.036559877321	-0.318915294975	-0.026407942612	2.801888352201	2.016849437634	0.479281441420	1.564899274575	2.683400781404	0.001853957369	0.189361467802	0.008084852283	0.125908671827	0.820349824120	0.000000004336	0.408572203014	0.013233468952	0.143415982975	0.114472252746	0.026553621901	0.525800739550	0.049256583956	0.046125558046	-0.000000000000	0.173161613607	0.000000000000	0.107216682068	0.713869425133	-0.000000000000	0.296256688028	-0.000000000000	0.180507056449	0.000000000000	-0.000000000000	0.512971429577	0.000000000000	0.000000000000	0.000000000000	-23.784956363614	-7.321742345048
0.039117361828	0.527285375432	0.921403793793	0.149438471849	0.043595305909	0.430135021900	-0.547129099514	-0.678261502246	0.380211339025	-0.159046053594	1.329491047022	-0.036092618633	-0.319974072353	-0.028817216862	2.806184530081	2.024800730223	0.482580828156	1.563885252135	2.674076190047	0.001843887784	0.189274673343	0.008040940212	0.125803505235	0.819747231235	0.000000004312	0.407975018375	0.013161592682	0.143612329439	0.113850508090	0.026409398545	0.525729878592	0.049491887806	0.046338288336	-0.000000000000	0.173600673746	0.000000000000	0.105876473542	0.704946057319	-0.000000000000	0.300982636956	-0.000000000000	0.178627107275	0.000000000000	-0.000000000000	0.512537373335	0.000000000000	0.000000000000	0.000000000000	-23.737941595981	-7.340820814052
0.039294363465	0.527520715655	0.921397446421	0.149381742801	0.043589991256	0.430632101460	-0.546770003939	-0.678175793658	0.380488058552	-0.158573557382	1.329695601324	-0.035629058341	-0.321024883272	-0.031236423853	2.810481861693	2.032736192159	0.485866540847	1.562858011312	2.664827168394	0.001833872891	0.189190735011	0.007997266645	0.125691630636	0.819099444888	0.000000004289	0.407406745808	0.013090106800	0.143797398710	0.113232140379	0.026265958523	0.525657044975	0.049727228028	0.046550712007	-0.000000000000	0.174039733884	0.000000000000	0.104536265017	0.696022689505	-0.000000000000	0.305708585885	-0.000000000000	0.176747158101	0.000000000000	-0.000000000000	0.512103317092	0.000000000000	0.000000000000	0.000000000000	-23.691165363882	-7.360241145418
0.039471365102	0.527756091919	0.921391180769	0.149324828447	0.043584247557	0.431129941722	-0.546409505191	-0.678089504712	0.380764595151	-0.158102691662	1.329898293431	-0.035169233912	-0.322067934947	-0.033665046996	2.814779880838	2.040655625603	0.489138485218	1.561818427528	2.655652529696	0.001823912393	0.189109637294	0.007953830287	0.125573084464	0.818406710544	0.000000004265	0.406867228278	0.013019009187	0.143971252038	0.112617131271	0.026123297582	0.525582249414	0.049962604293	0.046762819676	-0.000000000000	0.174478794023	0.000000000000	0.103196056491	0.687099321691	-0.000000000000	0.310434534814	-0.000000000000	0.174867208926	0.000000000000	-0.000000000000	0.511669260850	0.000000000000	0.000000000000	0.000000000000	-23.644633296308	-7.379998547081
0.039648366739	0.527991503897	0.921384996174	0.149267730143	0.043578073193	0.431628542768	-0.546047606123	-0.678002637851	0.381040946713	-0.157633443371	1.330099150655	-0.034713182517	-0.323103432060	-0.036102574358	2.819078124715	2.048558833212	0.492396565512	1.560767369994	2.646551101712	0.001814005994	0.189031364762	0.007910629849	0.125447902953	0.817669272332	0.000000004242	0.406356309605	0.012948297734	0.144133950342	0.112005462524	0.025981411489	0.525505502563	0.050198016271	0.046974602024	-0.000000000000	0.174917854162	0.000000000000	0.101855847965	0.678175953876	-0.000000000000	0.315160483743	-0.000000000000	0.172987259752	0.000000000000	-0.000000000000	0.511235204608	0.000000000000	0.000000000000	0.000000000000	-23.598350900843	-7.400088262874
0.039825368377	0.528226951267	0.921378891964	0.149210449208	0.043571466632	0.432127904596	-0.545684309625	-0.677915195539	0.381317111284	-0.157165799655	1.330298199915	-0.034260941028	-0.324131576808	-0.038548498562	2.823376133840	2.056445618125	0.495640684602	1.559705701699	2.637521726450	0.001804153401	0.188955902070	0.007867664049	0.125316122145	0.816887373058	0.000000004219	0.405873834457	0.012877970342	0.144285554210	0.111397115994	0.025840296037	0.525426815023	0.050433463641	0.047186049798	-0.000000000000	0.175356914300	0.000000000000	0.100515639439	0.669252586062	-0.000000000000	0.319886432671	-0.000000000000	0.171107310578	0.000000000000	-0.000000000000	0.510801148365	0.000000000000	0.000000000000	0.000000000000	-23.552323567888	-7.420505572249
0.040002370014	0.528462433711	0.921372867462	0.149152986926	0.043564426433	0.432628027123	-0.545319618621	-0.677827180255	0.381593087063	-0.156699747860	1.330495467758	-0.033812546023	-0.325152568958	-0.041002316677	2.827673451972	2.064315783944	0.498870744090	1.558634279400	2.628563259918	0.001794354321	0.188883233959	0.007824931615	0.125177777881	0.816061254208	0.000000004196	0.405419648348	0.012808024927	0.144426123899	0.110792073638	0.025699947039	0.525346197332	0.050668946084	0.047397153818	-0.000000000000	0.175795974439	0.000000000000	0.099175430913	0.660329218248	-0.000000000000	0.324612381600	-0.000000000000	0.169227361403	0.000000000000	-0.000000000000	0.510367092123	0.000000000000	0.000000000000	0.000000000000	-23.506556575978	-7.441245789997
0.040179371651	0.528697950915	0.921366921983	0.149095344544	0.043556951242	0.433128910189	-0.544953536070	-0.677738594497	0.381868872397	-0.156235275537	1.330690980362	-0.033368033783	-0.326166605895	-0.043463530123	2.831969626043	2.072169134725	0.502086644412	1.557553953611	2.619674571868	0.001784608464	0.188813345249	0.007782431277	0.125032905812	0.815191155955	0.000000004174	0.404993597626	0.012738459414	0.144555719341	0.110190317510	0.025560360333	0.525263659976	0.050904463289	0.047607904976	-0.000000000000	0.176235034578	0.000000000000	0.097835222387	0.651405850434	-0.000000000000	0.329338330529	-0.000000000000	0.167347412229	0.000000000000	-0.000000000000	0.509933035881	0.000000000000	0.000000000000	0.000000000000	-23.461055097863	-7.462304266004
0.040356373288	0.528933502573	0.921361054837	0.149037523278	0.043549039794	0.433630553550	-0.544586064966	-0.677649440780	0.382144465787	-0.155772370433	1.330884763552	-0.032927440294	-0.327173882669	-0.045931644568	2.836264206086	2.080005474961	0.505288284936	1.556465568596	2.610854545564	0.001774915541	0.188746220843	0.007740161775	0.124881541391	0.814277317169	0.000000004151	0.404595529478	0.012669271739	0.144674400142	0.109591829760	0.025421531778	0.525179213379	0.051140014947	0.047818294238	-0.000000000000	0.176674094716	0.000000000000	0.096495013861	0.642482482620	-0.000000000000	0.334064279458	-0.000000000000	0.165467463055	0.000000000000	-0.000000000000	0.509498979639	0.000000000000	0.000000000000	0.000000000000	-23.415824207047	-7.483676385291
0.040533374925	0.529169088379	0.921355265328	0.148979524306	0.043540690911	0.434132956885	-0.544217208336	-0.677559721637	0.382419865879	-0.155311020493	1.331076842811	-0.032490801249	-0.328174592043	-0.048406169843	2.840556745174	2.087824609566	0.508475564058	1.555369962360	2.602102077540	0.001765275264	0.188681845729	0.007698121856	0.124723719882	0.813319975424	0.000000004128	0.404225291919	0.012600459849	0.144782225582	0.108996592637	0.025283457257	0.525092867912	0.051375600753	0.048028312650	-0.000000000000	0.177113154855	0.000000000000	0.095154805336	0.633559114806	-0.000000000000	0.338790228387	-0.000000000000	0.163587513880	0.000000000000	-0.000000000000	0.509064923396	0.000000000000	0.000000000000	0.000000000000	-23.370868884500	-7.505357567703
0.040710376563	0.529404708035	0.921349552752	0.148921348774	0.043531903502	0.434636119793	-0.543846969244	-0.677469439619	0.382695071470	-0.154851213855	1.331267243287	-0.032058152047	-0.329168924536	-0.050886619845	2.844846799359	2.095626343864	0.511648379291	1.554267966640	2.593416077375	0.001755687347	0.188620204973	0.007656310273	0.124559476355	0.812319367000	0.000000004106	0.403882733790	0.012532021705	0.144879254623	0.108404588485	0.025146132673	0.525004633889	0.051611220409	0.048237951338	-0.000000000000	0.177552214993	0.000000000000	0.093814596810	0.624635746991	-0.000000000000	0.343516177315	-0.000000000000	0.161707564706	0.000000000000	-0.000000000000	0.508630867154	0.000000000000	0.000000000000	0.000000000000	-23.326194025305	-7.527343267435
0.040887378200	0.529640361245	0.921343916400	0.148862997794	0.043522676560	0.435140041795	-0.543475350787	-0.677378597295	0.382970081501	-0.154392938851	1.331455989807	-0.031629527796	-0.330157068469	-0.053372512456	2.849133927611	2.103410483570	0.514806627358	1.553160406904	2.584795467471	0.001746151505	0.188561283724	0.007614725786	0.124388845691	0.811275726896	0.000000004084	0.403567704753	0.012463955275	0.144965545903	0.107815799744	0.025009553955	0.524914521567	0.051846873619	0.048447201512	-0.000000000000	0.177991275132	0.000000000000	0.092474388284	0.615712379177	-0.000000000000	0.348242126244	-0.000000000000	0.159827615531	0.000000000000	-0.000000000000	0.508196810912	0.000000000000	0.000000000000	0.000000000000	-23.281804445068	-7.549628972813
0.041064379837	0.529876047719	0.921338355556	0.148804472445	0.043513009165	0.435644722334	-0.543102356095	-0.677287197253	0.383244895060	-0.153936184001	1.331643106884	-0.031204963312	-0.331139210006	-0.055863369458	2.853417691770	2.111176834777	0.517950204276	1.552048102343	2.576239182833	0.001736667457	0.188505067212	0.007573367160	0.124211862582	0.810189288835	0.000000004061	0.403280055286	0.012396258542	0.145041157743	0.107230208951	0.024873717050	0.524822541148	0.052082560093	0.048656054466	-0.000000000000	0.178430335271	0.000000000000	0.091134179758	0.606789011363	-0.000000000000	0.352968075173	-0.000000000000	0.157947666357	0.000000000000	-0.000000000000	0.507762754669	0.000000000000	0.000000000000	0.000000000000	-23.237704885944	-7.572210206096
0.041241381474	0.530111767170	0.921332869499	0.148745773773	0.043502900479	0.436150160777	-0.542727988335	-0.677195242098	0.383519511379	-0.153480938012	1.331828618728	-0.030784493122	-0.332115533194	-0.058358716455	2.857697656488	2.118925203943	0.521079005438	1.550931865868	2.567746170855	0.001727234921	0.188451540746	0.007532233169	0.124028561529	0.809060285269	0.000000004039	0.403019636681	0.012328929497	0.145106148148	0.106647798737	0.024738617930	0.524728702778	0.052318279544	0.048864501584	-0.000000000000	0.178869395409	0.000000000000	0.089793971232	0.597865643549	-0.000000000000	0.357694024102	-0.000000000000	0.156067717183	0.000000000000	-0.000000000000	0.507328698427	0.000000000000	0.000000000000	0.000000000000	-23.193900022215	-7.595082523291
0.041418383112	0.530347519317	0.921327457501	0.148686902791	0.043492349751	0.436656356412	-0.542352250707	-0.677102734457	0.383793929834	-0.153027189777	1.332012549255	-0.030368151460	-0.333086220008	-0.060858082795	2.861973389186	2.126655397872	0.524192925698	1.549812504105	2.559315391121	0.001717853616	0.188400689714	0.007491322594	0.123838976849	0.807888947389	0.000000004017	0.402786301035	0.012261966142	0.145160574807	0.106068551825	0.024604252587	0.524633016548	0.052554031691	0.049072534339	-0.000000000000	0.179308455548	0.000000000000	0.088453762706	0.588942275735	-0.000000000000	0.362419973030	-0.000000000000	0.154187768008	0.000000000000	-0.000000000000	0.506894642185	0.000000000000	0.000000000000	0.000000000000	-23.150394465356	-7.618241513975
0.041595384749	0.530583303882	0.921322118828	0.148627860482	0.043481356309	0.437163308453	-0.541975146444	-0.677009676971	0.384068149943	-0.152574928372	1.332194922092	-0.029955972277	-0.334051450382	-0.063361001499	2.866244460007	2.134367223700	0.527291859443	1.548690817394	2.550945815197	0.001708523265	0.188352499587	0.007450634220	0.123643142669	0.806675505130	0.000000003996	0.402579901250	0.012195366493	0.145204495097	0.105492451036	0.024470617036	0.524535492496	0.052789816256	0.049280144297	-0.000000000000	0.179747515687	0.000000000000	0.087113554180	0.580018907921	-0.000000000000	0.367145921959	-0.000000000000	0.152307818834	0.000000000000	-0.000000000000	0.506460585942	0.000000000000	0.000000000000	0.000000000000	-23.107192768592	-7.641682801129
0.041772386386	0.530819120592	0.921316852741	0.148568647795	0.043469919566	0.437671016036	-0.541596678816	-0.676916072302	0.384342171364	-0.152124143054	1.332375760593	-0.029547989232	-0.335011402256	-0.065867009187	2.870510441773	2.142060488884	0.530375700675	1.547567599787	2.542636426439	0.001699243591	0.188306955911	0.007410166842	0.123441092934	0.805420187177	0.000000003974	0.402400291026	0.012129128573	0.145237966081	0.104919479280	0.024337707314	0.524436140602	0.053025632965	0.049487323121	-0.000000000000	0.180186575825	0.000000000000	0.085773345655	0.571095540106	-0.000000000000	0.371871870888	-0.000000000000	0.150427869660	0.000000000000	-0.000000000000	0.506026529700	0.000000000000	0.000000000000	0.000000000000	-23.064299430946	-7.665402040976
0.041949388023	0.531054969175	0.921311658494	0.148509265650	0.043458039017	0.438179478223	-0.541216851124	-0.676821923133	0.384615993897	-0.151674823259	1.332555087840	-0.029144235701	-0.335966251605	-0.068375646011	2.874770909943	2.149735001180	0.533444343078	1.546443639047	2.534386219801	0.001690014318	0.188264044312	0.007369919258	0.123232861403	0.804123220974	0.000000003952	0.402247324859	0.012063250417	0.145261044513	0.104349619564	0.024205519477	0.524334970795	0.053261481549	0.049694062569	-0.000000000000	0.180625635964	0.000000000000	0.084433137129	0.562172172292	-0.000000000000	0.376597819817	-0.000000000000	0.148547920485	0.000000000000	-0.000000000000	0.505592473458	0.000000000000	0.000000000000	0.000000000000	-23.021718900804	-7.689394922833
0.042126389660	0.531290849368	0.921306535335	0.148449714933	0.043445714236	0.438688694001	-0.540835666704	-0.676727232161	0.384889617479	-0.151226958600	1.332732926654	-0.028744744773	-0.336916172480	-0.070886455590	2.879025442575	2.157390568634	0.536497680094	1.545319716648	2.526194201652	0.001680835173	0.188223750495	0.007329890274	0.123018481651	0.802784832729	0.000000003931	0.402120858034	0.011997730072	0.145273786840	0.103782854984	0.024074049606	0.524231992948	0.053497361742	0.049900354498	-0.000000000000	0.181064696103	0.000000000000	0.083092928603	0.553248804478	-0.000000000000	0.381323768745	-0.000000000000	0.146667971311	0.000000000000	-0.000000000000	0.505158417215	0.000000000000	0.000000000000	0.000000000000	-22.979455579047	-7.713657168961
0.042303391298	0.531526760909	0.921301482507	0.148389996502	0.043432944878	0.439198662282	-0.540453128927	-0.676632002106	0.385163042185	-0.150780538865	1.332909299603	-0.028349549253	-0.337861337040	-0.073398984940	2.883273620290	2.165026999564	0.539535604987	1.544196607770	2.518059389596	0.001671705884	0.188186060241	0.007290078704	0.122797987073	0.801405247422	0.000000003910	0.402020746622	0.011932565595	0.145276249202	0.103219168729	0.023943293800	0.524127216882	0.053733273283	0.050106190870	-0.000000000000	0.181503756241	0.000000000000	0.081752720077	0.544325436664	-0.000000000000	0.386049717674	-0.000000000000	0.144788022137	0.000000000000	-0.000000000000	0.504724360973	0.000000000000	0.000000000000	0.000000000000	-22.937513821772	-7.738184534425
0.042480392935	0.531762703540	0.921296499246	0.148330111184	0.043419730680	0.439709381904	-0.540069241197	-0.676536235706	0.385436268228	-0.150335554013	1.333084229009	-0.027958681663	-0.338801915590	-0.075912784419	2.887515026232	2.172644102545	0.542558010915	1.543075081307	2.509980812294	0.001662626180	0.188150959409	0.007250483367	0.122571410879	0.799984688810	0.000000003888	0.401946847477	0.011867755052	0.145268487433	0.102658544081	0.023813248181	0.524020652363	0.053969215914	0.050311563746	-0.000000000000	0.181942816380	0.000000000000	0.080412511551	0.535402068850	-0.000000000000	0.390775666603	-0.000000000000	0.142908072962	0.000000000000	-0.000000000000	0.504290304731	0.000000000000	0.000000000000	0.000000000000	-22.895897942673	-7.762972806955
0.042657394572	0.531998677007	0.921291584784	0.148270059775	0.043406071455	0.440220851632	-0.539684006952	-0.676439935716	0.385709295955	-0.149891994177	1.333257736954	-0.027572174244	-0.339738076609	-0.078427407658	2.891749246039	2.180241686396	0.545564790992	1.541955899864	2.501957509298	0.001653595791	0.188118433936	0.007211103087	0.122338786102	0.798523379436	0.000000003867	0.401899018230	0.011803296520	0.145250557064	0.102100964409	0.023683908892	0.523912309106	0.054205189381	0.050516465295	-0.000000000000	0.182381876519	0.000000000000	0.079072303025	0.526478701036	-0.000000000000	0.395501615532	-0.000000000000	0.141028123788	0.000000000000	-0.000000000000	0.503856248488	0.000000000000	0.000000000000	0.000000000000	-22.854612215098	-7.788017806814
0.042834396209	0.532234681062	0.921286738347	0.148209843043	0.043391967098	0.440733070158	-0.539297429664	-0.676343104912	0.385982125848	-0.149449849657	1.333429845289	-0.027190058954	-0.340669986790	-0.080942411509	2.895975867808	2.187819560162	0.548555838349	1.540839819758	2.493988530884	0.001644614450	0.188088469833	0.007171936698	0.122100145595	0.797021540635	0.000000003846	0.401877117284	0.011739188089	0.145222513325	0.101546413176	0.023555272096	0.523802196771	0.054441193436	0.050720887795	-0.000000000000	0.182820936657	0.000000000000	0.077732094500	0.517555333221	-0.000000000000	0.400227564460	-0.000000000000	0.139148174614	0.000000000000	-0.000000000000	0.503422192246	0.000000000000	0.000000000000	0.000000000000	-22.813660873850	-7.813315386666
0.043011397847	0.532470715457	0.921281959154	0.148149461725	0.043377417580	0.441246036100	-0.538909512838	-0.676245746087	0.386254758524	-0.149009110921	1.333600575640	-0.026812367474	-0.341597811065	-0.083457355981	2.900194482060	2.195377533102	0.551531046199	1.539727591022	2.486072937893	0.001635681891	0.188061053189	0.007132983037	0.121855522030	0.795479392536	0.000000003825	0.401881003812	0.011675427857	0.145184411145	0.100994873933	0.023427333979	0.523690324966	0.054677227831	0.050924823630	-0.000000000000	0.183259996796	0.000000000000	0.076391885974	0.508631965407	-0.000000000000	0.404953513389	-0.000000000000	0.137268225439	0.000000000000	-0.000000000000	0.502988136004	0.000000000000	0.000000000000	0.000000000000	-22.773048116750	-7.838861431448
0.043188399484	0.532706779952	0.921277246418	0.148088916531	0.043362422950	0.441759748005	-0.538520260014	-0.676147862056	0.386527194728	-0.148569768602	1.333769949416	-0.026439131205	-0.342521712641	-0.085971804188	2.904404681715	2.202915414672	0.554490307895	1.538619957407	2.478209801573	0.001626797847	0.188036170166	0.007094240950	0.121604947904	0.793897154077	0.000000003805	0.401910537753	0.011612013932	0.145136305157	0.100446330320	0.023300090744	0.523576703249	0.054913292326	0.051128265299	-0.000000000000	0.183699056935	0.000000000000	0.075051677448	0.499708597593	-0.000000000000	0.409679462318	-0.000000000000	0.135388276265	0.000000000000	-0.000000000000	0.502554079761	0.000000000000	0.000000000000	0.000000000000	-22.732778106012	-7.864651858240
0.043365401121	0.532942874308	0.921272599350	0.148028208139	0.043346983335	0.442274204347	-0.538129674764	-0.676049455650	0.386799435341	-0.148131813496	1.333937987812	-0.026070381268	-0.343441853031	-0.088485322290	2.908606062056	2.210433014511	0.557433516986	1.537517656383	2.470398203431	0.001617962056	0.188013807005	0.007055709285	0.121348455537	0.792275043004	0.000000003784	0.401965579804	0.011548944433	0.145078249695	0.099900766067	0.023173538619	0.523461341124	0.055149386682	0.051331205412	-0.000000000000	0.184138117073	0.000000000000	0.073711468922	0.490785229779	-0.000000000000	0.414405411247	-0.000000000000	0.133508327090	0.000000000000	-0.000000000000	0.502120023519	0.000000000000	0.000000000000	0.000000000000	-22.692854969455	-7.890682616144
0.043542402758	0.533178998290	0.921268017151	0.147967337203	0.043331098937	0.442789403531	-0.537737760697	-0.675950529719	0.387071481371	-0.147695236561	1.334104711819	-0.025706148513	-0.344358392080	-0.090997479444	2.912798220706	2.217930142429	0.560360567277	1.536421419145	2.462637235083	0.001609174256	0.187993950019	0.007017386902	0.121086077074	0.790613275881	0.000000003763	0.402045991422	0.011486217490	0.145010298799	0.099358164993	0.023047673849	0.523344248044	0.055385510664	0.051533636695	-0.000000000000	0.184577177212	0.000000000000	0.072371260396	0.481861861965	-0.000000000000	0.419131360176	-0.000000000000	0.131628377916	0.000000000000	-0.000000000000	0.501685967277	0.000000000000	0.000000000000	0.000000000000	-22.653282801579	-7.916949686157
0.043719404396	0.533415151668	0.921263499021	0.147906304344	0.043314770035	0.443305343888	-0.537344521451	-0.675851087134	0.387343333955	-0.147260028917	1.334270142229	-0.025346463510	-0.345271488001	-0.093507847745	2.916980757597	2.225406608386	0.563271352876	1.535331970619	2.454925998113	0.001600434186	0.187976585595	0.006979272663	0.120817844484	0.788912068096	0.000000003743	0.402151634813	0.011423831242	0.144932506214	0.098818511002	0.022922492701	0.523225433409	0.055621664042	0.051735551990	-0.000000000000	0.185016237350	0.000000000000	0.071031051870	0.472938494151	-0.000000000000	0.423857309104	-0.000000000000	0.129748428742	0.000000000000	-0.000000000000	0.501251911034	0.000000000000	0.000000000000	0.000000000000	-22.614065664528	-7.943449081050
0.043896406033	0.533651334215	0.921259044150	0.147845110159	0.043297996983	0.443822023679	-0.536949960700	-0.675751130782	0.387614994359	-0.146826181838	1.334434299642	-0.024991356557	-0.346181297396	-0.096016002178	2.921153274940	2.232862222483	0.566165768257	1.534250029459	2.447263603933	0.001591741587	0.187961700196	0.006941365438	0.120543789564	0.787171633868	0.000000003723	0.402282372935	0.011361783839	0.144844925395	0.098281788088	0.022797991461	0.523104906571	0.055857846588	0.051936944259	-0.000000000000	0.185455297489	0.000000000000	0.069690843344	0.464015126336	-0.000000000000	0.428583258033	-0.000000000000	0.127868479567	0.000000000000	-0.000000000000	0.500817854792	0.000000000000	0.000000000000	0.000000000000	-22.575207588964	-7.970176845242
0.044073407670	0.533887545706	0.921254651727	0.147783755216	0.043280780211	0.444339441098	-0.536554082154	-0.675650663570	0.387886463974	-0.146393686758	1.334597204468	-0.024640857681	-0.347087975294	-0.098521520570	2.925315377206	2.240296794945	0.569043708303	1.533176308061	2.439649173651	0.001583096201	0.187949280357	0.006903664102	0.120263943936	0.785392186250	0.000000003702	0.402438069487	0.011300073440	0.144747609505	0.097747980331	0.022674166438	0.522982676830	0.056094058080	0.052137806583	-0.000000000000	0.185894357628	0.000000000000	0.068350634819	0.455091758522	-0.000000000000	0.433309206962	-0.000000000000	0.125988530393	0.000000000000	-0.000000000000	0.500383798550	0.000000000000	0.000000000000	0.000000000000	-22.536712574867	-7.997129054684
0.044250409307	0.534123785922	0.921250320932	0.147722240055	0.043263120222	0.444857594264	-0.536156889552	-0.675549688424	0.388157744319	-0.145962535263	1.334758876938	-0.024294996633	-0.347991675172	-0.101023983533	2.929466671090	2.247710136109	0.571905068360	1.532111512562	2.432081837937	0.001574497772	0.187939312687	0.006866167537	0.119978339052	0.783573937140	0.000000003682	0.402618588910	0.011238698215	0.144640611420	0.097217071898	0.022551013958	0.522858753433	0.056330298296	0.052338132165	-0.000000000000	0.186333417766	0.000000000000	0.067010426293	0.446168390708	-0.000000000000	0.438035155891	-0.000000000000	0.124108581219	0.000000000000	-0.000000000000	0.499949742307	0.000000000000	0.000000000000	0.000000000000	-22.498584592270	-8.024301816734
0.044427410944	0.534360054647	0.921246050943	0.147660565190	0.043245017595	0.445376481231	-0.535758386669	-0.675448208287	0.388428837035	-0.145532719095	1.334919337108	-0.023953802898	-0.348892548983	-0.103522974422	2.933606765497	2.255102056403	0.574749744282	1.531056342850	2.424560736896	0.001565946044	0.187931783866	0.006828874631	0.119687006194	0.781717097284	0.000000003662	0.402823796381	0.011177656343	0.144523983728	0.096689047041	0.022428530369	0.522733145581	0.056566567021	0.052537914333	-0.000000000000	0.186772477905	0.000000000000	0.065670217767	0.437245022894	-0.000000000000	0.442761104819	-0.000000000000	0.122228632044	0.000000000000	-0.000000000000	0.499515686065	0.000000000000	0.000000000000	0.000000000000	-22.460827581954	-8.051691270039
0.044604412582	0.534596351668	0.921241840931	0.147598731108	0.043226472980	0.445896099981	-0.535358577315	-0.675346226123	0.388699743887	-0.145104230146	1.335078604860	-0.023617305689	-0.349790747188	-0.106018079286	2.937735271507	2.262472366341	0.577577632485	1.530011492567	2.417085019945	0.001557440763	0.187926680649	0.006791784278	0.119389976472	0.779821876285	0.000000003642	0.403053557810	0.011116946015	0.144397778730	0.096163890099	0.022306712037	0.522605862423	0.056802864042	0.052737146538	-0.000000000000	0.187211538044	0.000000000000	0.064330009241	0.428321655080	-0.000000000000	0.447487053748	-0.000000000000	0.120348682870	0.000000000000	-0.000000000000	0.499081629823	0.000000000000	0.000000000000	0.000000000000	-22.423445456097	-8.079293584413
0.044781414219	0.534832676776	0.921237690061	0.147536738270	0.043207487101	0.446416448430	-0.534957465330	-0.675243744911	0.388970466762	-0.144677060456	1.335236699916	-0.023285533953	-0.350686418778	-0.108508886819	2.941851802359	2.269820876500	0.580388629983	1.528977649120	2.409653845693	0.001548981679	0.187923989862	0.006754895377	0.119087280828	0.777888482605	0.000000003623	0.403307739835	0.011056565428	0.144262048445	0.095641585495	0.022185555349	0.522476913056	0.057039189150	0.052935822359	-0.000000000000	0.187650598182	0.000000000000	0.062989800715	0.419398287266	-0.000000000000	0.452213002677	-0.000000000000	0.118468733696	0.000000000000	-0.000000000000	0.498647573580	0.000000000000	0.000000000000	0.000000000000	-22.386442098896	-8.107104960719
0.044958415856	0.535069029764	0.921233597495	0.147474587108	0.043188060756	0.446937524423	-0.534555054589	-0.675140767650	0.389241007671	-0.144251202215	1.335393641835	-0.022958516369	-0.351579711299	-0.110994988317	2.945955973424	2.277147397511	0.583182634441	1.527955493686	2.402266381823	0.001540568539	0.187923698400	0.006718206834	0.118778950036	0.775917123576	0.000000003603	0.403586209816	0.010996512793	0.144116844609	0.095122117736	0.022065056712	0.522346306533	0.057275542138	0.053133935503	-0.000000000000	0.188089658321	0.000000000000	0.061649592189	0.410474919451	-0.000000000000	0.456938951606	-0.000000000000	0.116588784521	0.000000000000	-0.000000000000	0.498213517338	0.000000000000	0.000000000000	0.000000000000	-22.349821367170	-8.135121630752
0.045135417493	0.535305410431	0.921229562389	0.147412278032	0.043168194814	0.447459325739	-0.534151349003	-0.675037297357	0.389511368740	-0.143826647760	1.335549450023	-0.022636281351	-0.352470770883	-0.113475977632	2.950047402182	2.284451740042	0.585959544211	1.526945701221	2.394921804978	0.001532201094	0.187925793233	0.006681717562	0.118465014703	0.773908005402	0.000000003583	0.403888835837	0.010936786327	0.143962218676	0.094605471414	0.021945212551	0.522214051852	0.057511922805	0.053331479807	-0.000000000000	0.188528718460	0.000000000000	0.060309383663	0.401551551637	-0.000000000000	0.461664900534	-0.000000000000	0.114708835347	0.000000000000	-0.000000000000	0.497779461096	0.000000000000	0.000000000000	0.000000000000	-22.313587090936	-8.163339857116
0.045312419131	0.535541818577	0.921225583893	0.147349811424	0.043147890214	0.447981850089	-0.533746352513	-0.674933337067	0.389781552218	-0.143403389572	1.335704143737	-0.022318857048	-0.353359742268	-0.115951451128	2.954125708202	2.291733714786	0.588719258378	1.525948940469	2.387619300649	0.001523879096	0.187930261399	0.006645426478	0.118145505269	0.771861333170	0.000000003564	0.404215486696	0.010877384260	0.143798221821	0.094091631206	0.021826019312	0.522080157966	0.057748330951	0.053528449237	-0.000000000000	0.188967778598	0.000000000000	0.058969175138	0.392628183823	-0.000000000000	0.466390849463	-0.000000000000	0.112828886173	0.000000000000	-0.000000000000	0.497345404853	0.000000000000	0.000000000000	0.000000000000	-22.277743073982	-8.191755933110
0.045489420768	0.535778254007	0.921221661155	0.147287187641	0.043127147969	0.448505095116	-0.533340069095	-0.674828889832	0.390051560469	-0.142981420275	1.335857742087	-0.022006271349	-0.354246768825	-0.118421007638	2.958190513118	2.298993132446	0.591461676799	1.524965873969	2.380358063067	0.001515602298	0.187937090009	0.006609332505	0.117820452009	0.769777310849	0.000000003544	0.404566031906	0.010818304829	0.143624904942	0.093580581869	0.021707473459	0.521944633778	0.057984766381	0.053724837894	-0.000000000000	0.189406838737	0.000000000000	0.057628966612	0.383704816009	-0.000000000000	0.471116798392	-0.000000000000	0.110948936998	0.000000000000	-0.000000000000	0.496911348611	0.000000000000	0.000000000000	0.000000000000	-22.242293094424	-8.220366182610
0.045666422405	0.536014716529	0.921217793314	0.147224407015	0.043105969162	0.449029058398	-0.532932502758	-0.674723958723	0.390321395977	-0.142560732635	1.336010264047	-0.021698551877	-0.355131992581	-0.120884248423	2.962241440611	2.306229803718	0.594186700141	1.523997158069	2.373137295099	0.001507370455	0.187946266241	0.006573434573	0.117489885034	0.767656141304	0.000000003525	0.404940341685	0.010759546283	0.143442318660	0.093072308246	0.021589571476	0.521807488142	0.058221228902	0.053920640011	-0.000000000000	0.189845898876	0.000000000000	0.056288758086	0.374781448195	-0.000000000000	0.475842747321	-0.000000000000	0.109068987824	0.000000000000	-0.000000000000	0.496477292369	0.000000000000	0.000000000000	0.000000000000	-22.207240905255	-8.249166959948
0.045843424042	0.536251205953	0.921213979508	0.147161469851	0.043084354946	0.449553737445	-0.532523657546	-0.674618546827	0.390591061339	-0.142141319560	1.336161728453	-0.021395725999	-0.356015554246	-0.123340777130	2.966278116386	2.313443539281	0.596894229920	1.523043442934	2.365956208144	0.001499183323	0.187957777344	0.006537731617	0.117153834292	0.765498026295	0.000000003506	0.405338286960	0.010701106877	0.143250513319	0.092566795261	0.021472309866	0.521668729867	0.058457718327	0.054115849957	-0.000000000000	0.190284959014	0.000000000000	0.054948549560	0.365858080381	-0.000000000000	0.480568696249	-0.000000000000	0.107189038650	0.000000000000	-0.000000000000	0.496043236126	0.000000000000	0.000000000000	0.000000000000	-22.172590234896	-8.278154649801
0.046020425680	0.536487722094	0.921210218867	0.147098376432	0.043062306542	0.450079129701	-0.532113537534	-0.674512657249	0.390860559266	-0.141723174095	1.336312154010	-0.021097820820	-0.356897593229	-0.125790199750	2.970300168151	2.320634149782	0.599584168538	1.522105372556	2.358814022031	0.001491040658	0.187971610638	0.006502222578	0.116812329567	0.763303166489	0.000000003487	0.405759739356	0.010642984880	0.143049538994	0.092064027919	0.021355685150	0.521528367710	0.058694234468	0.054310462236	-0.000000000000	0.190724019153	0.000000000000	0.053608341034	0.356934712567	-0.000000000000	0.485294645178	-0.000000000000	0.105309089475	0.000000000000	-0.000000000000	0.495609179884	0.000000000000	0.000000000000	0.000000000000	-22.138344787738	-8.307325667071
0.046197427317	0.536724264771	0.921206510518	0.147035127016	0.043039825245	0.450605232546	-0.531702146833	-0.674406293112	0.391129892585	-0.141306289423	1.336461559300	-0.020804863188	-0.357778247671	-0.128232124580	2.974307225603	2.327801445820	0.602256419316	1.521183584768	2.351709964924	0.001482942218	0.187987753509	0.006466906402	0.116465400481	0.761071761460	0.000000003468	0.406204571196	0.010585178566	0.142839445483	0.091563991309	0.021239693870	0.521386410382	0.058930777145	0.054504471492	-0.000000000000	0.191163079292	0.000000000000	0.052268132508	0.348011344752	-0.000000000000	0.490020594107	-0.000000000000	0.103429140301	0.000000000000	-0.000000000000	0.495175123642	0.000000000000	0.000000000000	0.000000000000	-22.104508244685	-8.336676456771
0.046374428954	0.536960833803	0.921202853583	0.146971721835	0.043016912416	0.451132043292	-0.531289489587	-0.674299457554	0.391399064234	-0.140890658863	1.336609962779	-0.020516879695	-0.358657654459	-0.130666162185	2.978298920402	2.334945237934	0.604910886530	1.520278711255	2.344643273225	0.001474887765	0.188006193414	0.006431782043	0.116113076497	0.758804009701	0.000000003449	0.406672655499	0.010527686221	0.142620282318	0.091066670597	0.021124332586	0.521242866549	0.059167346177	0.054697872505	-0.000000000000	0.191602139430	0.000000000000	0.050927923982	0.339087976938	-0.000000000000	0.494746543036	-0.000000000000	0.101549191126	0.000000000000	-0.000000000000	0.494741067400	0.000000000000	0.000000000000	0.000000000000	-22.071084263698	-8.366203493909
0.046551430591	0.537197429016	0.921199247180	0.146908161098	0.042993569484	0.451659559188	-0.530875569971	-0.674192153732	0.391668077262	-0.140476275867	1.336757382789	-0.020233896677	-0.359535949250	-0.133091925356	2.982274886158	2.342065336588	0.607547475444	1.519391377567	2.337613191478	0.001466877059	0.188026917875	0.006396848459	0.115755386916	0.756500108626	0.000000003431	0.407163865970	0.010470506141	0.142392098758	0.090572051033	0.021009597874	0.521097744826	0.059403941390	0.054890660197	-0.000000000000	0.192041199569	0.000000000000	0.049587715457	0.330164609124	-0.000000000000	0.499472491964	-0.000000000000	0.099669241952	0.000000000000	-0.000000000000	0.494307011157	0.000000000000	0.000000000000	0.000000000000	-22.038076480337	-8.395903283377
0.046728432228	0.537434050237	0.921195690421	0.146844444989	0.042969797949	0.452187777418	-0.530460392198	-0.674084384819	0.391936934828	-0.140063134023	1.336903837556	-0.019955940219	-0.360413266498	-0.135509029079	2.986234758411	2.349161552159	0.610166092338	1.518522203131	2.330618972282	0.001458909862	0.188049914485	0.006362104613	0.115392360881	0.754160254575	0.000000003412	0.407678077001	0.010413636628	0.142154943798	0.090080117946	0.020895486333	0.520951053784	0.059640562611	0.055082829631	-0.000000000000	0.192480259708	0.000000000000	0.048247506931	0.321241241310	-0.000000000000	0.504198440893	-0.000000000000	0.097789292778	0.000000000000	-0.000000000000	0.493872954915	0.000000000000	0.000000000000	0.000000000000	-22.005488508303	-8.425772359832
0.046905433866	0.537670697297	0.921192182414	0.146780573671	0.042945599378	0.452716695100	-0.530043960510	-0.673976154003	0.392205640202	-0.139651227047	1.337049345197	-0.019683036151	-0.361289739468	-0.137917090490	2.990178174615	2.356233694919	0.612766644547	1.517671801268	2.323659876198	0.001450985938	0.188075170902	0.006327549474	0.115024027377	0.751784642824	0.000000003393	0.408215163668	0.010357075996	0.141908866165	0.089590856745	0.020781994577	0.520802801947	0.059877209670	0.055274376011	-0.000000000000	0.192919319846	0.000000000000	0.046907298405	0.312317873496	-0.000000000000	0.508924389822	-0.000000000000	0.095909343603	0.000000000000	-0.000000000000	0.493438898673	0.000000000000	0.000000000000	0.000000000000	-21.973323939989	-8.455807287585
0.047082435503	0.537907370029	0.921188722262	0.146716547280	0.042920975404	0.453246309290	-0.529626279186	-0.673867464491	0.392474196759	-0.139240548789	1.337193923724	-0.019415210051	-0.362165500260	-0.140315728848	2.994104774116	2.363281575025	0.615349040481	1.516840779204	2.316735171663	0.001443105053	0.188102674853	0.006293182019	0.114650415230	0.749373467588	0.000000003375	0.408775001724	0.010300822568	0.141653914320	0.089104252917	0.020669119241	0.520652997791	0.060113882402	0.055465294685	-0.000000000000	0.193358379985	0.000000000000	0.045567089879	0.303394505682	-0.000000000000	0.513650338751	-0.000000000000	0.094029394429	0.000000000000	-0.000000000000	0.493004842430	0.000000000000	0.000000000000	0.000000000000	-21.941586347020	-8.486004660493
0.047259437140	0.538144068270	0.921185309065	0.146652365932	0.042895927729	0.453776616981	-0.529207352537	-0.673758319504	0.392742607983	-0.138831093224	1.337337591045	-0.019152487251	-0.363040679831	-0.142704565494	2.998014198144	2.370305002506	0.617913189660	1.516029738090	2.309844134906	0.001435266971	0.188132414131	0.006259001227	0.114271553111	0.746926922025	0.000000003357	0.409357467596	0.010244874675	0.141390136465	0.088620292030	0.020556856975	0.520501649749	0.060350580644	0.055655581146	-0.000000000000	0.193797440123	0.000000000000	0.044226881353	0.294471137867	-0.000000000000	0.518376287680	-0.000000000000	0.092149445255	0.000000000000	-0.000000000000	0.492570786188	0.000000000000	0.000000000000	0.000000000000	-21.910279280809	-8.516361101840
0.047436438777	0.538380791862	0.921181941917	0.146588029718	0.042870458121	0.454307615099	-0.528787184907	-0.673648722281	0.393010877464	-0.138422854457	1.337480364973	-0.018894892831	-0.363915408012	-0.145083223819	3.001906089790	2.377303787245	0.620459002737	1.515239273013	2.302986049859	0.001427471461	0.188164376594	0.006225006084	0.113887469535	0.744445198246	0.000000003338	0.409962438385	0.010189230657	0.141117580535	0.088138959728	0.020445204451	0.520348766205	0.060587304236	0.055845231032	-0.000000000000	0.194236500262	0.000000000000	0.042886672827	0.285547770053	-0.000000000000	0.523102236608	-0.000000000000	0.090269496080	0.000000000000	-0.000000000000	0.492136729946	0.000000000000	0.000000000000	0.000000000000	-21.879406273101	-8.546873264231
0.047613440415	0.538617540647	0.921178619907	0.146523538705	0.042844568415	0.454839300511	-0.528365780677	-0.673538676073	0.393279008896	-0.138015826719	1.337622263225	-0.018642451627	-0.364789813531	-0.147451329228	3.005780093993	2.384277738969	0.622986391529	1.514469973014	2.296160208079	0.001419718292	0.188198550168	0.006191195583	0.113498192861	0.741928487318	0.000000003320	0.410589791856	0.010133888864	0.140836294209	0.087660241735	0.020334158357	0.520194355499	0.060824053021	0.056034240127	-0.000000000000	0.194675560401	0.000000000000	0.041546464301	0.276624402239	-0.000000000000	0.527828185537	-0.000000000000	0.088389546906	0.000000000000	-0.000000000000	0.491702673703	0.000000000000	0.000000000000	0.000000000000	-21.848970836532	-8.577537829482
0.047790442052	0.538854314473	0.921175342122	0.146458892941	0.042818260512	0.455371670018	-0.527943144257	-0.673428184150	0.393547006077	-0.137610004364	1.337763303424	-0.018395188227	-0.365664024029	-0.149808509113	3.009635857527	2.391226667233	0.625495269038	1.513722421108	2.289365908667	0.001412007233	0.188234922843	0.006157568720	0.113103751296	0.739376979271	0.000000003302	0.411239406441	0.010078847655	0.140546324905	0.087184123851	0.020223715398	0.520038425926	0.061060826847	0.056222604363	-0.000000000000	0.195114620539	0.000000000000	0.040206255776	0.267701034425	-0.000000000000	0.532554134466	-0.000000000000	0.086509597732	0.000000000000	-0.000000000000	0.491268617461	0.000000000000	0.000000000000	0.000000000000	-21.818976465179	-8.608351508507
0.047967443689	0.539091113188	0.921172107643	0.146394092447	0.042791536379	0.455904720362	-0.527519280094	-0.673317249797	0.393814872907	-0.137205381871	1.337903503110	-0.018153126977	-0.366538166081	-0.152154392813	3.013473028982	2.398150381407	0.627985549476	1.512997194297	2.282602458186	0.001404338056	0.188273482675	0.006124124497	0.112704172891	0.736790863101	0.000000003284	0.411911161231	0.010024105396	0.140247719784	0.086710591953	0.020113872299	0.519880985737	0.061297625562	0.056410319820	-0.000000000000	0.195553680678	0.000000000000	0.038866047250	0.258777666611	-0.000000000000	0.537280083395	-0.000000000000	0.084629648557	-0.000000000000	-0.000000000000	0.490834561219	0.000000000000	0.000000000000	0.000000000000	-21.789426635118	-8.639311041214
0.048144445326	0.539327936645	0.921168915547	0.146329137226	0.042764398047	0.456438448221	-0.527094192668	-0.673205876312	0.394082613389	-0.136801953840	1.338042879735	-0.017916291979	-0.367412365215	-0.154488611587	3.017291258754	2.405048690665	0.630457148291	1.512294863592	2.275869170586	0.001396710534	0.188314217784	0.006090861924	0.112299485547	0.734170326779	0.000000003266	0.412604935973	0.009969660465	0.139940525749	0.086239631997	0.020004625803	0.519722043134	0.061534449019	0.056597382727	-0.000000000000	0.195992740817	0.000000000000	0.037525838724	0.249854298797	-0.000000000000	0.542006032323	-0.000000000000	0.082749699383	-0.000000000000	-0.000000000000	0.490400504976	0.000000000000	0.000000000000	0.000000000000	-21.760324804981	-8.670413196393
0.048321446963	0.539564784701	0.921165764907	0.146264027256	0.042736847614	0.456972850210	-0.526667886492	-0.673094067009	0.394350231625	-0.136399714993	1.338181450671	-0.017684707095	-0.368286745930	-0.156810798585	3.021090199029	2.411921403968	0.632909982184	1.511615994031	2.269165367125	0.001389124440	0.188357116356	0.006057780014	0.111889717013	0.731515557255	0.000000003249	0.413320611068	0.009915511245	0.139624789451	0.085771230014	0.019895972667	0.519561606279	0.061771297075	0.056783789465	-0.000000000000	0.196431800955	0.000000000000	0.036185630198	0.240930930982	-0.000000000000	0.546731981252	-0.000000000000	0.080869750209	-0.000000000000	-0.000000000000	0.489966448734	0.000000000000	0.000000000000	0.000000000000	-21.731674416516	-8.701654771613
0.048498448601	0.539801657214	0.921162654792	0.146198762494	0.042708887242	0.457507922885	-0.526240366115	-0.672981825217	0.394617731818	-0.135998660170	1.338319233213	-0.017458395945	-0.369161431711	-0.159120588813	3.024869503771	2.418768330051	0.635343969137	1.510961144695	2.262490376298	0.001381579548	0.188402166641	0.006024877784	0.111474894887	0.728826740462	0.000000003231	0.414058067566	0.009861656132	0.139300557287	0.085305372109	0.019787909671	0.519399683288	0.062008169588	0.056969536562	-0.000000000000	0.196870861094	0.000000000000	0.034845421672	0.232007563168	-0.000000000000	0.551457930181	-0.000000000000	0.078989801034	-0.000000000000	-0.000000000000	0.489532392492	0.000000000000	0.000000000000	0.000000000000	-21.703478895147	-8.733032593115
0.048675450238	0.540038554046	0.921159584266	0.146133342875	0.042680519158	0.458043662740	-0.525811636116	-0.672869154280	0.394885118268	-0.135598784330	1.338456244579	-0.017237381912	-0.370036545051	-0.161417619105	3.028628828709	2.425589277411	0.637759028426	1.510330868737	2.255843533755	0.001374075637	0.188449356950	0.005992154260	0.111055046616	0.726104061326	0.000000003213	0.414817187164	0.009808093528	0.138967875400	0.084842044465	0.019680433607	0.519236282232	0.062245066420	0.057154620703	-0.000000000000	0.197309921233	0.000000000000	0.033505213146	0.223084195354	-0.000000000000	0.556183879110	-0.000000000000	0.077109851860	-0.000000000000	-0.000000000000	0.489098336249	0.000000000000	0.000000000000	0.000000000000	-21.675741650536	-8.764543515705
0.048852451875	0.540275475063	0.921156552389	0.146067768313	0.042651745651	0.458580066208	-0.525381701112	-0.672756057554	0.395152395373	-0.135200082550	1.338592501917	-0.017021688143	-0.370912207466	-0.163701528097	3.032367831324	2.432384054293	0.640155080646	1.509725713391	2.249224182236	0.001366612481	0.188498675662	0.005959608470	0.110630199501	0.723347703766	0.000000003196	0.415597852202	0.009754821843	0.138626789685	0.084381233339	0.019573541290	0.519071411140	0.062481987437	0.057339038721	-0.000000000000	0.197748981371	0.000000000000	0.032165004620	0.214160827540	-0.000000000000	0.560909828038	-0.000000000000	0.075229902685	-0.000000000000	-0.000000000000	0.488664280007	0.000000000000	0.000000000000	0.000000000000	-21.648466077144	-8.796184422653
0.049029453512	0.540512420132	0.921153558217	0.146002038700	0.042622569076	0.459117129663	-0.524950565752	-0.672642538412	0.395419567628	-0.134802550021	1.338728022302	-0.016811337548	-0.371788539512	-0.165971956198	3.036086170837	2.439152468675	0.642532047727	1.509146220003	2.242631671497	0.001359189862	0.188550111215	0.005927239449	0.110200380691	0.720557850703	0.000000003179	0.416399945656	0.009701839499	0.138277345786	0.083922925062	0.019467229547	0.518905077995	0.062718932506	0.057522787605	-0.000000000000	0.198188041510	0.000000000000	0.030824796095	0.205237459726	-0.000000000000	0.565635776967	-0.000000000000	0.073349953511	-0.000000000000	-0.000000000000	0.488230223765	0.000000000000	0.000000000000	0.000000000000	-21.621655554792	-8.827952225587
0.049206455150	0.540749389124	0.921150600803	0.145936153906	0.042592991851	0.459654849415	-0.524518234718	-0.672528600236	0.395686639622	-0.134406182049	1.338862822748	-0.016606352803	-0.372665660802	-0.168228545558	3.039783508199	2.445894328259	0.644889852950	1.508592924049	2.236065358236	0.001351807557	0.188603652113	0.005895046237	0.109765617189	0.717734684065	0.000000003161	0.417223351141	0.009649144923	0.137919589100	0.083467106042	0.019361495226	0.518737290738	0.062955901498	0.057705864497	-0.000000000000	0.198627101649	0.000000000000	0.029484587569	0.196314091912	-0.000000000000	0.570361725896	-0.000000000000	0.071470004337	-0.000000000000	-0.000000000000	0.487796167522	0.000000000000	0.000000000000	0.000000000000	-21.595313449231	-8.859843864392
0.049383456787	0.540986381913	0.921147679196	0.145870113782	0.042563016457	0.460193221719	-0.524084712729	-0.672414246427	0.395953616040	-0.134010974054	1.338996920200	-0.016406756353	-0.373543690020	-0.170470940046	3.043459506079	2.452609440451	0.647228420968	1.508066355158	2.229524606027	0.001344465349	0.188659286921	0.005863027880	0.109325935854	0.714878384791	0.000000003144	0.418067952903	0.009596736552	0.137553564777	0.083013762757	0.019256335190	0.518568057268	0.063192894287	0.057888266695	-0.000000000000	0.199066161787	0.000000000000	0.028144379043	0.187390724097	-0.000000000000	0.575087674825	-0.000000000000	0.069590055162	-0.000000000000	-0.000000000000	0.487362111280	0.000000000000	0.000000000000	0.000000000000	-21.569443112698	-8.891856307112
0.049560458424	0.541223398378	0.921144792439	0.145803918156	0.042532645439	0.460732242767	-0.523650004535	-0.672299480395	0.396220501658	-0.133616921568	1.339130331545	-0.016212570410	-0.374422744942	-0.172698785223	3.047113828851	2.459297612353	0.649547677815	1.507567037134	2.223008785248	0.001337163019	0.188717004264	0.005831183427	0.108881363394	0.711989132837	0.000000003127	0.418933635815	0.009544612832	0.137179317722	0.082562881762	0.019151746321	0.518397385440	0.063429910751	0.058069991651	-0.000000000000	0.199505221926	0.000000000000	0.026804170517	0.178467356283	-0.000000000000	0.579813623753	-0.000000000000	0.067710105988	-0.000000000000	-0.000000000000	0.486928055038	0.000000000000	0.000000000000	0.000000000000	-21.544047884482	-8.923986549842
0.049737460061	0.541460438396	0.921141939572	0.145737566837	0.042501881401	0.461271908694	-0.523214114922	-0.672184305566	0.396487301346	-0.133224020231	1.339263073611	-0.016023816957	-0.375302942446	-0.174911728314	3.050746142590	2.465958650750	0.651847550928	1.507095487982	2.216517273016	0.001329900351	0.188776792834	0.005799511935	0.108431926376	0.709067107184	0.000000003110	0.419820285379	0.009492772216	0.136796892595	0.082114449681	0.019047725516	0.518225283065	0.063666950770	0.058251036974	-0.000000000000	0.199944282065	0.000000000000	0.025463961991	0.169543988469	-0.000000000000	0.584539572682	-0.000000000000	0.065830156814	-0.000000000000	-0.000000000000	0.486493998795	0.000000000000	0.000000000000	0.000000000000	-21.519131091490	-8.956231616637
0.049914461699	0.541697501853	0.921139119633	0.145671059612	0.042470727014	0.461812215573	-0.522777048710	-0.672068725376	0.396754020064	-0.132832265797	1.339395163168	-0.015840517751	-0.376184398531	-0.177109418187	3.054356115054	2.472592362091	0.654127969155	1.506652219932	2.210049453118	0.001322677130	0.188838641379	0.005768012462	0.107977651221	0.706112485837	0.000000003093	0.420727787715	0.009441213168	0.136406333815	0.081668453215	0.018944269689	0.518051757914	0.063904014226	0.058431400431	-0.000000000000	0.200383342203	0.000000000000	0.024123753465	0.160620620655	-0.000000000000	0.589265521611	-0.000000000000	0.063950207639	-0.000000000000	-0.000000000000	0.486059942553	0.000000000000	0.000000000000	0.000000000000	-21.494696048808	-8.988588559408
0.050091463336	0.541934588632	0.921136331654	0.145604396247	0.042439185008	0.462353159422	-0.522338810753	-0.671952743275	0.397020662864	-0.132441654126	1.339526616935	-0.015662694319	-0.377067228330	-0.179291505323	3.057943415682	2.479198552482	0.656388862773	1.506237739462	2.203604715944	0.001315493140	0.188902538711	0.005736684076	0.107518564207	0.703125445838	0.000000003076	0.421656029564	0.009389934158	0.136007685560	0.081224879134	0.018841375772	0.517876817714	0.064141101006	0.058611079944	-0.000000000000	0.200822402342	0.000000000000	0.022783544940	0.151697252841	-0.000000000000	0.593991470540	-0.000000000000	0.062070258465	-0.000000000000	-0.000000000000	0.485625886311	0.000000000000	0.000000000000	0.000000000000	-21.470746060260	-9.021054457828
0.050268464973	0.542171698625	0.921133574664	0.145537576490	0.042407258175	0.462894736198	-0.521899405939	-0.671836362725	0.397287234884	-0.132052181186	1.339657451576	-0.015490367967	-0.377951546126	-0.181457641796	3.061507715579	2.485777027669	0.658630163494	1.505852547325	2.197182458423	0.001308348170	0.188968473703	0.005705525847	0.107054691470	0.700106163264	0.000000003060	0.422604898282	0.009338933664	0.135600991766	0.080783714282	0.018739040714	0.517700470151	0.064378210998	0.058790073595	-0.000000000000	0.201261462481	0.000000000000	0.021443336414	0.142773885027	-0.000000000000	0.598717419468	-0.000000000000	0.060190309291	-0.000000000000	-0.000000000000	0.485191830068	0.000000000000	0.000000000000	0.000000000000	-21.447284418975	-9.053626419234
0.050445466610	0.542408831721	0.921130847688	0.145470600068	0.042374949370	0.463436941802	-0.521458839192	-0.671719587200	0.397553741354	-0.131663843050	1.339787683710	-0.015323559774	-0.378837465365	-0.183607481250	3.065048687511	2.492327593029	0.660851804485	1.505497138573	2.190782083955	0.001301242007	0.189036435287	0.005674536851	0.106586059001	0.697054813239	0.000000003043	0.423574281835	0.009288210175	0.135186296132	0.080344945572	0.018637261478	0.517522722869	0.064615344095	0.058968379624	-0.000000000000	0.201700522619	0.000000000000	0.020103127888	0.133850517212	-0.000000000000	0.603443368397	-0.000000000000	0.058310360116	-0.000000000000	-0.000000000000	0.484757773826	0.000000000000	0.000000000000	0.000000000000	-21.424314407947	-9.086301578531
0.050622468247	0.542645987817	0.921128149747	0.145403466686	0.042342261507	0.463979772074	-0.521017115469	-0.671602420186	0.397820187587	-0.131276635898	1.339917329904	-0.015162290600	-0.379725098671	-0.185740678874	3.068566005894	2.498850053551	0.663053720371	1.505172002590	2.184403002351	0.001294174441	0.189106412455	0.005643716169	0.106112692654	0.693971569933	0.000000003027	0.424564068799	0.009237762185	0.134763642119	0.079908559992	0.018536035046	0.517343583471	0.064852500191	0.059145996431	-0.000000000000	0.202139582758	0.000000000000	0.018762919362	0.124927149398	-0.000000000000	0.608169317326	-0.000000000000	0.056430410942	-0.000000000000	-0.000000000000	0.484323717584	0.000000000000	0.000000000000	0.000000000000	-21.401839300589	-9.119077098100
0.050799469885	0.542883166810	0.921125479859	0.145336176032	0.042309197564	0.464523222801	-0.520574239761	-0.671484865179	0.398086578986	-0.130890556013	1.340046406685	-0.015006581082	-0.380614557861	-0.187856891381	3.072059346791	2.505344213827	0.665235847248	1.504877623110	2.178044629765	0.001287145261	0.189178394262	0.005613062886	0.105634618140	0.690856606572	0.000000003010	0.425574148355	0.009187588199	0.134333072952	0.079474544596	0.018435358415	0.517163059517	0.065089679184	0.059322922575	-0.000000000000	0.202578642896	0.000000000000	0.017422710836	0.116003781584	-0.000000000000	0.612895266255	-0.000000000000	0.054550461768	-0.000000000000	-0.000000000000	0.483889661341	0.000000000000	0.000000000000	0.000000000000	-21.379862361300	-9.151950167702
0.050976471522	0.543120368600	0.921122837039	0.145268727772	0.042275760575	0.465067289709	-0.520130217095	-0.671366925689	0.398352921036	-0.130505599780	1.340174930533	-0.014856451641	-0.381505953955	-0.189955776985	3.075528387895	2.511809878038	0.667398122692	1.504614478250	2.171706388634	0.001280154259	0.189252369817	0.005582576093	0.105151861031	0.687710095439	0.000000002994	0.426604410286	0.009137686727	0.133894631622	0.079042886511	0.018335228600	0.516981158527	0.065326880974	0.059499156774	-0.000000000000	0.203017703035	0.000000000000	0.016082502310	0.107080413770	-0.000000000000	0.617621215184	-0.000000000000	0.052670512593	-0.000000000000	-0.000000000000	0.483455605099	0.000000000000	0.000000000000	0.000000000000	-21.358386846014	-9.184918004390
0.051153473159	0.543357593092	0.921120220296	0.145201121554	0.042241953639	0.465611968468	-0.519685052532	-0.671248605234	0.398619219309	-0.130121763686	1.340302917888	-0.014711922480	-0.382399397192	-0.192036995385	3.078972808533	2.518246849943	0.669540485769	1.504383040540	2.165387707613	0.001273201229	0.189328328294	0.005552254886	0.104664446760	0.684532207885	0.000000002978	0.427654744974	0.009088056291	0.133448360886	0.078613572935	0.018235642629	0.516797887982	0.065564105466	0.059674697909	-0.000000000000	0.203456763174	0.000000000000	0.014742293784	0.098157045956	-0.000000000000	0.622347164112	-0.000000000000	0.050790563419	-0.000000000000	-0.000000000000	0.483021548857	0.000000000000	0.000000000000	0.000000000000	-21.337416002762	-9.217977852411
0.051330474796	0.543594840191	0.921117628638	0.145133357006	0.042207779912	0.466157254693	-0.519238751168	-0.671129907343	0.398885479457	-0.129739044320	1.340430385151	-0.014573013584	-0.383294997042	-0.194100207736	3.082392289651	2.524654932860	0.671662877039	1.504183776945	2.159088021513	0.001266285963	0.189406258921	0.005522098366	0.104172400621	0.681323114325	0.000000002961	0.428725043395	0.009038695417	0.132994303267	0.078186591133	0.018136597550	0.516613255319	0.065801352565	0.059849545022	-0.000000000000	0.203895823312	0.000000000000	0.013402085259	0.089233678142	-0.000000000000	0.627073113041	-0.000000000000	0.048910614244	-0.000000000000	-0.000000000000	0.482587492614	0.000000000000	0.000000000000	0.000000000000	-21.316953072222	-9.251126983121
0.051507476434	0.543832109808	0.921115061069	0.145065433736	0.042173242612	0.466703143942	-0.518791318135	-0.671010835557	0.399151707217	-0.129357438369	1.340557348686	-0.014439744728	-0.384192862220	-0.196145076636	3.085786513808	2.531033929661	0.673765238567	1.504017148901	2.152806771241	0.001259408257	0.189486150986	0.005492105638	0.103675747773	0.678082984253	0.000000002945	0.429815197117	0.008989602642	0.132532501061	0.077761928439	0.018038090424	0.516427267936	0.066038622182	0.060023697315	-0.000000000000	0.204334883451	0.000000000000	0.012061876733	0.080310310327	-0.000000000000	0.631799061970	-0.000000000000	0.047030665070	-0.000000000000	-0.000000000000	0.482153436372	0.000000000000	0.000000000000	0.000000000000	-21.297001288271	-9.284362694895
0.051684478071	0.544069401854	0.921112516587	0.144997351335	0.042138345015	0.467249631715	-0.518342758597	-0.670891393427	0.399417908405	-0.128976942619	1.340683824821	-0.014312135473	-0.385093100696	-0.198171266105	3.089155165174	2.537383642752	0.675847513923	1.503883612342	2.146543403738	0.001252567906	0.189567993838	0.005462275812	0.103174513236	0.674811986241	0.000000002929	0.430925098300	0.008940776509	0.132062996330	0.077339572259	0.017940118330	0.516239933192	0.066275914228	0.060197154154	-0.000000000000	0.204773943590	0.000000000000	0.010721668207	0.071386942513	-0.000000000000	0.636525010899	-0.000000000000	0.045150715896	-0.000000000000	-0.000000000000	0.481719380130	0.000000000000	0.000000000000	0.000000000000	-21.277563878538	-9.317682313035
0.051861479708	0.544306716244	0.921109994191	0.144929109371	0.042103090457	0.467796713458	-0.517893077756	-0.670771584513	0.399684088919	-0.128597553953	1.340809829849	-0.014190205168	-0.385995819708	-0.200178441561	3.092497929522	2.543703874065	0.677909648197	1.503783617730	2.140297371918	0.001245764708	0.189651776880	0.005432608005	0.102668721896	0.671510287945	0.000000002913	0.432054639687	0.008892215571	0.131585830911	0.076919510065	0.017842678362	0.516051258405	0.066513228618	0.060369915066	-0.000000000000	0.205213003728	0.000000000000	0.009381459681	0.062463574699	-0.000000000000	0.641250959827	-0.000000000000	0.043270766721	-0.000000000000	-0.000000000000	0.481285323887	0.000000000000	0.000000000000	0.000000000000	-21.258644064948	-9.351083189688
0.052038481345	0.544544052897	0.921107492872	0.144860707398	0.042067482333	0.468344384562	-0.517442280848	-0.670651412384	0.399950254735	-0.128219269350	1.340935380030	-0.014073972956	-0.386901125776	-0.202166269811	3.095814494219	2.549994425044	0.679951587995	1.503717610085	2.134068134605	0.001238998461	0.189737489574	0.005403101334	0.102158398501	0.668178056109	0.000000002898	0.433203714603	0.008843918386	0.131101046411	0.076501729397	0.017745767629	0.515861250853	0.066750565271	0.060541979741	-0.000000000000	0.205652063867	0.000000000000	0.008041251155	0.053540206885	-0.000000000000	0.645976908756	-0.000000000000	0.041390817547	-0.000000000000	-0.000000000000	0.480851267645	0.000000000000	0.000000000000	0.000000000000	-21.240245064272	-9.384562703756
0.052215482983	0.544781411734	0.921105011621	0.144792144947	0.042031524096	0.468892640362	-0.516990373143	-0.670530880619	0.400216411908	-0.127842085886	1.341060491596	-0.013963457769	-0.387809124710	-0.204134419023	3.099104548227	2.556255096630	0.681973281447	1.503686029017	2.127855156480	0.001232268964	0.189825121439	0.005373754927	0.101643567668	0.664815456575	0.000000002882	0.434372216955	0.008795883523	0.130608684213	0.076086217862	0.017649383257	0.515669917775	0.066987924107	0.060713348032	-0.000000000000	0.206091124006	0.000000000000	0.006701042629	0.044616839071	-0.000000000000	0.650702857685	-0.000000000000	0.039510868373	-0.000000000000	-0.000000000000	0.480417211403	0.000000000000	0.000000000000	0.000000000000	-21.222370088668	-9.418118260810
0.052392484620	0.545018792677	0.921102549424	0.144723421533	0.041995219261	0.469441476138	-0.516537359948	-0.670409992806	0.400482566570	-0.127466000729	1.341185180745	-0.013858678336	-0.388719921624	-0.206082558716	3.102367782091	2.562485689250	0.683974678211	1.503689308761	2.121657908014	0.001225576018	0.189914662052	0.005344567912	0.101124253878	0.661422654280	0.000000002866	0.435560041224	0.008748109557	0.130108785474	0.075672963138	0.017553522387	0.515477266370	0.067225305051	0.060884019959	-0.000000000000	0.206530184144	0.000000000000	0.005360834103	0.035693471257	-0.000000000000	0.655428806614	-0.000000000000	0.037630919198	-0.000000000000	-0.000000000000	0.479983155161	0.000000000000	0.000000000000	0.000000000000	-21.205022346224	-9.451747293010
0.052569486257	0.545256195655	0.921100105264	0.144654536651	0.041958571396	0.469990887115	-0.516083246604	-0.670288752543	0.400748724929	-0.127091011142	1.341309463652	-0.013759653181	-0.389633620944	-0.208010359738	3.105603887941	2.568686002806	0.685955729474	1.503727878201	2.115475865411	0.001218919423	0.190006101046	0.005315539423	0.100600481480	0.657999813270	0.000000002851	0.436767082465	0.008700595070	0.129601391129	0.075261952965	0.017458182176	0.515283303798	0.067462708029	0.061053995700	-0.000000000000	0.206969244283	0.000000000000	0.004020625578	0.026770103442	-0.000000000000	0.660154755542	-0.000000000000	0.035750970024	-0.000000000000	-0.000000000000	0.479549098918	0.000000000000	0.000000000000	0.000000000000	-21.188205041495	-9.485447259015
0.052746487894	0.545493620597	0.921097678121	0.144585489778	0.041921584131	0.470540868465	-0.515628038490	-0.670167163435	0.401014893270	-0.126717114479	1.341433356461	-0.013666400627	-0.390550326424	-0.209917494252	3.108812559481	2.574855836658	0.687916387957	1.503802160912	2.109308510553	0.001212298984	0.190099428109	0.005286668599	0.100072274690	0.654547096695	0.000000002835	0.437993236304	0.008653338653	0.129086541888	0.074853175153	0.017363359796	0.515088037182	0.067700132970	0.061223275602	-0.000000000000	0.207408304422	0.000000000000	0.002680417052	0.017846735628	-0.000000000000	0.664880704471	-0.000000000000	0.033871020850	-0.000000000000	-0.000000000000	0.479115042676	0.000000000000	0.000000000000	0.000000000000	-21.171921376040	-9.519215643907
0.052923489531	0.545731067434	0.921095266972	0.144516280373	0.041884261154	0.471091415304	-0.515171741017	-0.670045229095	0.401281077950	-0.126344308186	1.341556875292	-0.013578938793	-0.391470141152	-0.211803635719	3.111993491990	2.580994989616	0.689856607913	1.503912575186	2.103155330933	0.001205714503	0.190194632987	0.005257954584	0.099539657594	0.651064666821	0.000000002820	0.439238398931	0.008606338905	0.128564278243	0.074446617577	0.017269052434	0.514891473604	0.067937579808	0.061391860175	-0.000000000000	0.207847364560	0.000000000000	0.001340208526	0.008923367814	-0.000000000000	0.669606653400	-0.000000000000	0.031991071675	-0.000000000000	-0.000000000000	0.478680986434	0.000000000000	0.000000000000	0.000000000000	-21.156174548958	-9.553049959105
0.053100491169	0.545968536102	0.921092870790	0.144446907876	0.041846606209	0.471642522696	-0.514714359634	-0.669922953146	0.401547285402	-0.125972589799	1.341680036240	-0.013497285602	-0.392393167562	-0.213668458884	3.115146382317	2.587103259924	0.691776345132	1.504059534067	2.097015819606	0.001199165784	0.190291705481	0.005229396527	0.099002654145	0.647552685035	0.000000002804	0.440502467103	0.008559594431	0.128034640464	0.074042268178	0.017175257294	0.514693620108	0.068175048476	0.061559750092	-0.000000000000	0.208286424699	0.000000000000	0.000000000000	0.000000000000	-0.000000000000	0.674332602329	-0.000000000000	0.030111122501	-0.000000000000	-0.000000000000	0.478246930191	0.000000000000	0.000000000000	0.000000000000	-21.140967757416	-9.586947742286
0.053277492806	0.546206026705	0.921090488806	0.144377371550	0.041808623947	0.472194188147	-0.514255911512	-0.669800339048	0.401813522832	-0.125601959252	1.341802836526	-0.013421429367	-0.393319430864	-0.215511882043	3.118271493538	2.593179602066	0.693675285558	1.504243987470	2.090888490601	0.001192652628	0.190395256274	0.005200993551	0.098483089568	0.644035568732	0.000001203191	0.441767397384	0.008513103819	0.127501960136	0.073640114837	0.017081971611	0.514509096938	0.068412539002	0.061726945155	-0.000000000000	0.210425233097	0.000000000000	0.006680296629	0.000000000000	0.000441622249	0.672458941737	-0.000000000000	0.029810011276	-0.000000000000	-0.000000000000	0.483188346992	0.000000000000	0.000000000000	0.000000000000	-21.126854703247	-9.619926378106
0.053454494443	0.546443538837	0.921088119475	0.144307671177	0.041770316327	0.472746401904	-0.513796378905	-0.669677390942	0.402079795732	-0.125232410286	1.341925146713	-0.013351387296	-0.394248564186	-0.217335380502	3.121370025341	2.599226087011	0.695552212263	1.504468449949	2.084768050531	0.001186174854	0.190509860736	0.005172744872	0.098002629980	0.640537553597	0.000004795686	0.443015282643	0.008466865742	0.126970537562	0.073240145878	0.016989192581	0.514352412987	0.068650051133	0.061893463885	-0.000000000000	0.212564041496	0.000000000000	0.013360593258	0.000000000000	0.000883244499	0.670585281145	-0.000000000000	0.029508900051	-0.000000000000	-0.000000000000	0.488129763792	0.000000000000	0.000000000000	0.000000000000	-21.114360196118	-9.651016292167
0.053631496080	0.546681072564	0.921085762031	0.144237806122	0.041731687597	0.473299161915	-0.513335778770	-0.669554112675	0.402346112135	-0.124863944489	1.342046836581	-0.013287105352	-0.395180159607	-0.219140471919	3.124444117965	2.605241989089	0.697405629933	1.504736041807	2.078648410687	0.001179732263	0.190635459460	0.005144649623	0.097561063327	0.637058537583	0.000010767296	0.444246213536	0.008420878803	0.126440365902	0.072842349310	0.016896917472	0.514223418864	0.068887584861	0.062059317104	-0.000000000000	0.214702849894	0.000000000000	0.020040889887	0.000000000000	0.001324866748	0.668711620553	-0.000000000000	0.029207788826	-0.000000000000	-0.000000000000	0.493071180593	0.000000000000	0.000000000000	0.000000000000	-21.103451962222	-9.680239530368
0.053808497718	0.546918627767	0.921083415458	0.144167775986	0.041692740876	0.473852464023	-0.512874116499	-0.669430508536	0.402612479936	-0.124496562244	1.342167772435	-0.013228550327	-0.396113808816	-0.220928722096	3.127495665684	2.611227567264	0.699234117441	1.505049701688	2.072523660374	0.001173324665	0.190771992732	0.005116706970	0.097158178365	0.633598417499	0.000019105098	0.445460282150	0.008375141637	0.125911438360	0.072446713334	0.016805143545	0.514121964173	0.069125140063	0.062224518728	-0.000000000000	0.216841658293	0.000000000000	0.026721186516	0.000000000000	0.001766488998	0.666837959961	-0.000000000000	0.028906677601	-0.000000000000	-0.000000000000	0.498012597394	0.000000000000	0.000000000000	0.000000000000	-21.094097051333	-9.707616792453
0.053985499355	0.547156204299	0.921081078745	0.144097580439	0.041653479009	0.474406304401	-0.512411397435	-0.669306583060	0.402878907543	-0.124130264967	1.342287824270	-0.013175688976	-0.397049115070	-0.222701662273	3.130526524197	2.617183085172	0.701036300468	1.505412269214	2.066388069264	0.001166951869	0.190919401162	0.005088916085	0.096793765000	0.630157090712	0.000029796243	0.446657580069	0.008329652888	0.125383748180	0.072053226217	0.016713868079	0.514047899338	0.069362716595	0.062389082513	-0.000000000000	0.218980466691	0.000000000000	0.033401483145	0.000000000000	0.002208111247	0.664964299369	-0.000000000000	0.028605566376	-0.000000000000	-0.000000000000	0.502954014194	0.000000000000	0.000000000000	0.000000000000	-21.086263137606	-9.733168450194
0.054162500992	0.547393801992	0.921078750887	0.144027219224	0.041613904573	0.474960679550	-0.511947626875	-0.669182341020	0.403145403857	-0.123765055069	1.342406865694	-0.013128488028	-0.397985692930	-0.224460789854	3.133538511375	2.623108811024	0.702810850295	1.505826487707	2.060236082387	0.001160613686	0.191077625684	0.005061276143	0.096467614277	0.626734455150	0.000042827946	0.447838198383	0.008284411207	0.124857288641	0.071661876285	0.016623088367	0.514001075592	0.069600314289	0.062553022059	-0.000000000000	0.221119275090	0.000000000000	0.040081779774	0.000000000000	0.002649733497	0.663090638777	-0.000000000000	0.028304455151	-0.000000000000	-0.000000000000	0.507895430995	0.000000000000	0.000000000000	0.000000000000	-21.079918500871	-9.756914558678
0.054339502629	0.547631420658	0.921076430885	0.143956692148	0.041574019883	0.475515586287	-0.511482810068	-0.669057787424	0.403411978254	-0.123400935933	1.342524773839	-0.013086914194	-0.398923168005	-0.226207569111	3.136533407989	2.629005017519	0.704556482643	1.506295006822	2.054062315258	0.001154309928	0.191246607549	0.005033786325	0.096179518376	0.623330409293	0.000058187497	0.449002227684	0.008239415252	0.124332053059	0.071272651931	0.016532801716	0.513981344978	0.069837932954	0.062716350815	-0.000000000000	0.223258083488	0.000000000000	0.046762076403	0.000000000000	0.003091355746	0.661216978184	-0.000000000000	0.028003343926	-0.000000000000	-0.000000000000	0.512836847796	0.000000000000	0.000000000000	0.000000000000	-21.075032008617	-9.778874867182
0.054516504267	0.547869060084	0.921074117746	0.143885999085	0.041533826997	0.476071021741	-0.511016952215	-0.668932927498	0.403678640576	-0.123037911877	1.342641429281	-0.013050934175	-0.399861176697	-0.227943431868	3.139512958416	2.634871981750	0.706271956537	1.506820385117	2.047861549149	0.001148040408	0.191426288332	0.005006445816	0.095929270605	0.619944852172	0.000075862251	0.450149758075	0.008194663687	0.123808034786	0.070885541611	0.016443005448	0.513988560343	0.070075572381	0.062879082081	-0.000000000000	0.225396891887	0.000000000000	0.053442373032	0.000000000000	0.003532977996	0.659343317592	-0.000000000000	0.027702232701	-0.000000000000	-0.000000000000	0.517778264596	0.000000000000	0.000000000000	0.000000000000	-21.071573098626	-9.799068829677
0.054693505904	0.548106720039	0.921071810484	0.143815139971	0.041493327723	0.476626983349	-0.510550058467	-0.668807766688	0.403945401105	-0.122675988130	1.342756715965	-0.013020514674	-0.400799365959	-0.229669778170	3.142478871328	2.640709985118	0.707956073200	1.507405092545	2.041628726500	0.001141804941	0.191616609921	0.004979253803	0.095716665397	0.616577683367	0.000095839633	0.451280879168	0.008150155187	0.123285227211	0.070500533842	0.016353696899	0.514022575333	0.070313232336	0.063041229015	-0.000000000000	0.227535700285	0.000000000000	0.060122669661	0.000000000000	0.003974600245	0.657469657000	-0.000000000000	0.027401121476	-0.000000000000	-0.000000000000	0.522719681397	0.000000000000	0.000000000000	0.000000000000	-21.069511762246	-9.817515614937
0.054870507541	0.548344400271	0.921069508116	0.143744114806	0.041452523624	0.477183468846	-0.510082133925	-0.668682310648	0.404212270556	-0.122315170803	1.342870521122	-0.012995622401	-0.401737393053	-0.231387976927	3.145432820351	2.646519313237	0.709607674977	1.508051512876	2.035358946454	0.001135603341	0.191817514522	0.004952209481	0.095541498300	0.613228803005	0.000118107138	0.452395680088	0.008105888429	0.122763623757	0.070117617205	0.016264873421	0.514083244387	0.070550912568	0.063202804632	-0.000000000000	0.229674508684	0.000000000000	0.066802966290	0.000000000000	0.004416222495	0.655595996408	-0.000000000000	0.027100010251	-0.000000000000	-0.000000000000	0.527661098197	0.000000000000	0.000000000000	0.000000000000	-21.068818528279	-9.834234116297
0.055047509178	0.548582100507	0.921067209667	0.143672923648	0.041411416024	0.477740476258	-0.509613183639	-0.668556565232	0.404479260056	-0.121955466859	1.342982735203	-0.012976224087	-0.402674925324	-0.233099366549	3.148376444720	2.652300255849	0.711225644293	1.508761946057	2.029047460537	0.001129435424	0.192028944656	0.004925312048	0.095403565973	0.609898111754	0.000142652326	0.453494249476	0.008061862103	0.122243217885	0.069736780341	0.016176532379	0.514170422737	0.070788612804	0.063363821815	-0.000000000000	0.231813317082	0.000000000000	0.073483262919	0.000000000000	0.004857844744	0.653722335816	-0.000000000000	0.026798899026	-0.000000000000	-0.000000000000	0.532602514998	0.000000000000	0.000000000000	0.000000000000	-21.069464447473	-9.849242961054
0.055224510815	0.548819820457	0.921064914168	0.143601566612	0.041370006010	0.478298003902	-0.509143212607	-0.668430536489	0.404746381133	-0.121596884090	1.343093251800	-0.012962286487	-0.403611639966	-0.234805255551	3.151311349901	2.658053106729	0.712808902631	1.509538610496	2.022689668449	0.001123301008	0.192250843152	0.004898560706	0.095302666177	0.606585510821	0.000169462827	0.454576675493	0.008018074900	0.121724003090	0.069358011955	0.016088671152	0.514283966401	0.071026332753	0.063524293313	-0.000000000000	0.233952125481	0.000000000000	0.080163559548	0.000000000000	0.005299466994	0.651848675224	-0.000000000000	0.026497787801	-0.000000000000	-0.000000000000	0.537543931799	0.000000000000	0.000000000000	0.000000000000	-21.071421077587	-9.862560519528
0.055401512453	0.549057559810	0.921062620655	0.143530043872	0.041328294443	0.478856050373	-0.508672225776	-0.668304230656	0.405013645701	-0.121239431089	1.343201967577	-0.012953776390	-0.404547223805	-0.236506923153	3.154239108205	2.663778163603	0.714356409544	1.510383645286	2.016281113989	0.001117199910	0.192483153154	0.004871954660	0.095238597776	0.603290901951	0.000198526337	0.455643045819	0.007974525524	0.121205972903	0.068981300811	0.016001287135	0.514423732177	0.071264072107	0.063684231748	-0.000000000000	0.236090933879	0.000000000000	0.086843856177	0.000000000000	0.005741089243	0.649975014632	-0.000000000000	0.026196676576	-0.000000000000	-0.000000000000	0.542485348599	0.000000000000	0.000000000000	0.000000000000	-21.074660469018	-9.874204913800
0.055578514090	0.549295318239	0.921060328170	0.143458355655	0.041286281960	0.479414614544	-0.508200228037	-0.668177654150	0.405281066045	-0.120883117224	1.343308782205	-0.012950660627	-0.405481373087	-0.238205619857	3.157161259376	2.669475728055	0.715867161692	1.511299112365	2.009817481100	0.001111131950	0.192725818113	0.004845493123	0.095211160723	0.600014187421	0.000229830618	0.456693447660	0.007931212682	0.120689120890	0.068606635737	0.015914377735	0.514589577643	0.071501830536	0.063843649616	-0.000000000000	0.238229742278	0.000000000000	0.093524152806	0.000000000000	0.006182711493	0.648101354040	-0.000000000000	0.025895565351	-0.000000000000	-0.000000000000	0.547426765400	0.000000000000	0.000000000000	0.000000000000	-21.079155150975	-9.884194026122
0.055755515727	0.549533095400	0.921058035762	0.143386502241	0.041243968977	0.479973695555	-0.507727224231	-0.668050813562	0.405548654808	-0.120527952616	1.343413598291	-0.012952906080	-0.406413793264	-0.239902568007	3.160079311172	2.675146105439	0.717340191907	1.512286998613	2.003294590026	0.001105096948	0.192978781786	0.004819175309	0.095220156057	0.596755270040	0.000263363501	0.457727967747	0.007888135089	0.120173440651	0.068234005618	0.015827940376	0.514781361150	0.071739607696	0.064002559295	-0.000000000000	0.240368550676	0.000000000000	0.100204449435	0.000000000000	0.006624333742	0.646227693448	-0.000000000000	0.025594454126	-0.000000000000	-0.000000000000	0.552368182201	0.000000000000	0.000000000000	0.000000000000	-21.084878118174	-9.892545507029
0.055932517364	0.549770890929	0.921055742484	0.143314483960	0.041201355698	0.480533292813	-0.507253219142	-0.667923715654	0.405816424980	-0.120173948115	1.343516321316	-0.012960479688	-0.407344198792	-0.241598962337	3.162994739920	2.680789604796	0.718774568286	1.513349217884	1.996708393591	0.001099094723	0.193241988237	0.004793000438	0.095265385902	0.593514053144	0.000299112880	0.458746692340	0.007845291468	0.119658925823	0.067863399404	0.015741972492	0.514998941818	0.071977403225	0.064160973043	-0.000000000000	0.242507359075	0.000000000000	0.106884746063	0.000000000000	0.007065955991	0.644354032856	-0.000000000000	0.025293342901	-0.000000000000	-0.000000000000	0.557309599001	0.000000000000	0.000000000000	0.000000000000	-21.091802818050	-9.899276783148
0.056109519002	0.550008704448	0.921053447397	0.143242301196	0.041158442117	0.481093405981	-0.506778217500	-0.667796367345	0.406084389881	-0.119821115273	1.343616859569	-0.012973348452	-0.408272312934	-0.243295970502	3.165908991062	2.686406538760	0.720169393300	1.514487612984	1.990054973584	0.001093125100	0.193515381834	0.004766967733	0.095346653451	0.590290440596	0.000337066718	0.459749707230	0.007802680547	0.119145570075	0.067494806099	0.015656471534	0.515242179532	0.072215216744	0.064318903007	-0.000000000000	0.244646167473	0.000000000000	0.113565042692	0.000000000000	0.007507578241	0.642480372264	-0.000000000000	0.024992231676	-0.000000000000	-0.000000000000	0.562251015802	0.000000000000	0.000000000000	0.000000000000	-21.099903138452	-9.904405064719
0.056286520639	0.550246535562	0.921051149566	0.143169954376	0.041115228024	0.481654034977	-0.506302223979	-0.667668775715	0.406352563153	-0.119469466328	1.343715124090	-0.012991479447	-0.409197867567	-0.244994733593	3.168823479679	2.691997223478	0.721523802945	1.515703957586	1.983330537256	0.001087187900	0.193798907245	0.004741076422	0.095463762971	0.587084336779	0.000377213040	0.460737097743	0.007760301064	0.118633367112	0.067128214773	0.015571434966	0.515510934939	0.072453047859	0.064476361225	-0.000000000000	0.246784975872	0.000000000000	0.120245339321	0.000000000000	0.007949200490	0.640606711672	-0.000000000000	0.024691120451	-0.000000000000	-0.000000000000	0.567192432602	0.000000000000	0.000000000000	0.000000000000	-21.109153395827	-9.907947352845
0.056463522276	0.550484383862	0.921048848063	0.143097443977	0.041071713010	0.482215179965	-0.505825243198	-0.667540947990	0.406620958745	-0.119119014175	1.343811028609	-0.013014839827	-0.410120602992	-0.246696366636	3.171739591008	2.697561978522	0.722836965897	1.516999958093	1.976531413921	0.001081282947	0.194092509442	0.004715325737	0.095616519789	0.583895646596	0.000419539939	0.461708948742	0.007718151761	0.118122310672	0.066763614551	0.015486860266	0.515805069441	0.072690896159	0.064633359625	-0.000000000000	0.248923784270	0.000000000000	0.126925635950	0.000000000000	0.008390822740	0.638733051080	-0.000000000000	0.024390009226	-0.000000000000	-0.000000000000	0.572133849403	0.000000000000	0.000000000000	0.000000000000	-21.119528323855	-9.909920446457
0.056640523913	0.550722248923	0.921046541964	0.143024770521	0.041027896469	0.482776841353	-0.505347279717	-0.667412891543	0.406889590903	-0.118769772352	1.343904489486	-0.013043396828	-0.411040267754	-0.248401959087	3.174658680938	2.703101126801	0.724108082712	1.518377255441	1.969654051669	0.001075410066	0.194396133692	0.004689714914	0.095804730290	0.580724275466	0.000464035571	0.462665344628	0.007676231387	0.117612394530	0.066400994619	0.015402744924	0.516124445194	0.072928761219	0.064789910036	-0.000000000000	0.251062592669	0.000000000000	0.133605932579	0.000000000000	0.008832444989	0.636859390488	-0.000000000000	0.024088898001	-0.000000000000	-0.000000000000	0.577075266204	0.000000000000	0.000000000000	0.000000000000	-21.131003062542	-9.910340949033
0.056817525550	0.550960130303	0.921044230353	0.142951934572	0.040983777606	0.483339019787	-0.504868338039	-0.667284613884	0.407158474155	-0.118421755011	1.343995425657	-0.013077117780	-0.411956618461	-0.250112575295	3.177582076496	2.708614994478	0.725336385031	1.519837426850	1.962695014162	0.001069569083	0.194709725563	0.004664243194	0.096028201911	0.577570129323	0.000510688157	0.463606369343	0.007634538700	0.117103612490	0.066040344221	0.015319086447	0.516468925104	0.073166642600	0.064946024185	-0.000000000000	0.253201401067	0.000000000000	0.140286229208	0.000000000000	0.009274067239	0.634985729896	-0.000000000000	0.023787786776	-0.000000000000	-0.000000000000	0.582016683004	0.000000000000	0.000000000000	0.000000000000	-21.143553147740	-9.909225275054
0.056994527188	0.551198027550	0.921041912318	0.142878936738	0.040939355440	0.483901716144	-0.504388422611	-0.667156122657	0.407427623307	-0.118074976905	1.344083758579	-0.013115970112	-0.412869419616	-0.251829254973	3.180511076317	2.714103910889	0.726521134821	1.521381987518	1.955650977551	0.001063759825	0.195033230915	0.004638909821	0.096286743135	0.574433114612	0.000559485981	0.464532106375	0.007593072462	0.116595958394	0.065681652660	0.015235882353	0.516838372819	0.073404539847	0.065101713704	-0.000000000000	0.255340209466	0.000000000000	0.146966525837	0.000000000000	0.009715689488	0.633112069304	-0.000000000000	0.023486675551	-0.000000000000	-0.000000000000	0.586958099805	0.000000000000	0.000000000000	0.000000000000	-21.157154501084	-9.906589656219
0.057171528825	0.551435940197	0.921039586955	0.142805777668	0.040894628808	0.484464931528	-0.503907537820	-0.667027425635	0.407697053426	-0.117729453366	1.344169412177	-0.013159921355	-0.413778443441	-0.253553013636	3.183446951102	2.719568208451	0.727661623631	1.523012392273	1.948518727471	0.001057982119	0.195366595906	0.004613714043	0.096580163484	0.571313138283	0.000610417392	0.465442638757	0.007551831444	0.116089426115	0.065324909296	0.015153130173	0.517232652730	0.073642452493	0.065256990132	-0.000000000000	0.257479017864	0.000000000000	0.153646822466	0.000000000000	0.010157311738	0.631238408712	-0.000000000000	0.023185564326	-0.000000000000	-0.000000000000	0.591899516605	0.000000000000	0.000000000000	0.000000000000	-21.171783420343	-9.902450147420
0.057348530462	0.551673867761	0.921037253364	0.142732458050	0.040849596367	0.485028667268	-0.503425687993	-0.666898530711	0.407966779829	-0.117385200283	1.344252312792	-0.013208939151	-0.414683469721	-0.255284843044	3.186390944065	2.725008222588	0.728757171873	1.524730037158	1.941295156139	0.001052235795	0.195709766983	0.004588655114	0.096908273517	0.568210107796	0.000663470802	0.466338049072	0.007510814423	0.115584009560	0.064970103549	0.015070827454	0.517651629962	0.073880380058	0.065411864918	-0.000000000000	0.259617826263	0.000000000000	0.160327119095	0.000000000000	0.010598933987	0.629364748120	-0.000000000000	0.022884453101	-0.000000000000	-0.000000000000	0.596840933406	0.000000000000	0.000000000000	0.000000000000	-21.187416570158	-9.896822632490
0.057525532099	0.551911809751	0.921034910651	0.142658978610	0.040804256604	0.485592924907	-0.502942877399	-0.666769445899	0.408236818078	-0.117042234089	1.344332389131	-0.013262991259	-0.415584285640	-0.257025711621	3.189344271363	2.730424291639	0.729807128123	1.526536260988	1.933977259542	0.001046520681	0.196062690885	0.004563732291	0.097270884820	0.565123931110	0.000718634684	0.467218419454	0.007470020181	0.115079702669	0.064617224893	0.014988971754	0.518095170376	0.074118322047	0.065566349424	-0.000000000000	0.261756634661	0.000000000000	0.167007415724	0.000000000000	0.011040556237	0.627491087528	-0.000000000000	0.022583341876	-0.000000000000	-0.000000000000	0.601782350207	0.000000000000	0.000000000000	0.000000000000	-21.204030973157	-9.889722829725
0.057702533737	0.552149765658	0.921032557927	0.142585340113	0.040758607834	0.486157706204	-0.502459110246	-0.666640179325	0.408507183966	-0.116700571737	1.344409572219	-0.013322045559	-0.416480685623	-0.258776564865	3.192308122521	2.735816756782	0.730810868442	1.528432346836	1.926562134710	0.001040836608	0.196425314642	0.004538944833	0.097667810002	0.562054516686	0.000775897577	0.468083831591	0.007429447510	0.114576499415	0.064266262863	0.014907560644	0.518563140557	0.074356277955	0.065720454929	-0.000000000000	0.263895443060	0.000000000000	0.173687712353	0.000000000000	0.011482178486	0.625617426936	-0.000000000000	0.022282230651	-0.000000000000	-0.000000000000	0.606723767007	0.000000000000	0.000000000000	0.000000000000	-21.221604001444	-9.881166297190
0.057879535374	0.552387734967	0.921030194310	0.142511543356	0.040712648209	0.486723013125	-0.501974390681	-0.666510739221	0.408777893508	-0.116360230687	1.344483795351	-0.013386070061	-0.417372471193	-0.260538325750	3.195283660842	2.741185961951	0.731767795725	1.530419523490	1.919046977083	0.001035183407	0.196797585568	0.004514292005	0.098098862691	0.559001773481	0.000835248079	0.468934366726	0.007389095205	0.114074393804	0.063917207049	0.014826591711	0.519055407819	0.074594247263	0.065874192634	-0.000000000000	0.266034251458	0.000000000000	0.180368008982	0.000000000000	0.011923800736	0.623743766344	-0.000000000000	0.021981119426	-0.000000000000	-0.000000000000	0.611665183808	0.000000000000	0.000000000000	0.000000000000	-21.240113368441	-9.871168437818
0.058056537011	0.552625717146	0.921027818923	0.142437589175	0.040666375717	0.487288847839	-0.501488722791	-0.666381133925	0.409048962932	-0.116021228886	1.344554994047	-0.013455032906	-0.418259450817	-0.262311895117	3.198272023803	2.746532253752	0.732677339054	1.532498966853	1.911429077954	0.001029560911	0.197179451268	0.004489773077	0.098563857527	0.555965610947	0.000896674852	0.469770105664	0.007348962069	0.113573379873	0.063570047096	0.014746062553	0.519571840194	0.074832229443	0.066027573658	-0.000000000000	0.268173059857	0.000000000000	0.187048305611	0.000000000000	0.012365422985	0.621870105752	-0.000000000000	0.021680008201	-0.000000000000	-0.000000000000	0.616606600609	0.000000000000	0.000000000000	0.000000000000	-21.259537121073	-9.859744504300
0.058233538648	0.552863711655	0.921025430895	0.142363478436	0.040619788191	0.487855212716	-0.501002110601	-0.666251371872	0.409320408670	-0.115683584751	1.344623106006	-0.013528902373	-0.419141439765	-0.264098152045	3.201274323446	2.751855981384	0.733538953089	1.534671801305	1.903705822005	0.001023968954	0.197570859626	0.004465387321	0.099062610157	0.552945939028	0.000960166619	0.470591128767	0.007309046912	0.113073451695	0.063224772708	0.014665970781	0.520112306431	0.075070223952	0.066180609049	-0.000000000000	0.270311868255	0.000000000000	0.193728602240	0.000000000000	0.012807045235	0.619996445160	-0.000000000000	0.021378896976	-0.000000000000	-0.000000000000	0.621548017409	0.000000000000	0.000000000000	0.000000000000	-21.279853632284	-9.846909603786
0.058410540286	0.553101717943	0.921023029359	0.142289212038	0.040572883307	0.488422110319	-0.500514558074	-0.666121461592	0.409592247349	-0.115347317156	1.344688071065	-0.013607646887	-0.420018259974	-0.265897954225	3.204291646756	2.757157496558	0.734352117465	1.536939101012	1.895874684915	0.001018407368	0.197971758815	0.004441134014	0.099594937228	0.549942668157	0.001025712164	0.471397515964	0.007269348551	0.112574603371	0.062881373643	0.014586314020	0.520676675994	0.075308230239	0.066333309782	-0.000000000000	0.272450676654	0.000000000000	0.200408898869	0.000000000000	0.013248667484	0.618122784568	-0.000000000000	0.021077785751	-0.000000000000	-0.000000000000	0.626489434210	0.000000000000	0.000000000000	0.000000000000	-21.301041593881	-9.832678702385
0.058587541923	0.553339735446	0.921020613457	0.142214790911	0.040525658596	0.488989543401	-0.500026069109	-0.665991411705	0.409864495779	-0.115012445413	1.344749831154	-0.013691235020	-0.420889739908	-0.267712138315	3.207325056031	2.762437153418	0.735116336211	1.539301891205	1.887933231054	0.001012875990	0.198382097284	0.004417012436	0.100160656384	0.546955709253	0.001093300333	0.472189346747	0.007229865807	0.112076829036	0.062539839716	0.014507089906	0.521264819054	0.075546247743	0.066485686766	-0.000000000000	0.274589485052	0.000000000000	0.207089195498	0.000000000000	0.013690289733	0.616249123976	-0.000000000000	0.020776674526	-0.000000000000	-0.000000000000	0.631430851010	0.000000000000	0.000000000000	0.000000000000	-21.323080009684	-9.817066629492
0.058764543560	0.553577763594	0.921018182333	0.142140216016	0.040478111437	0.489557514901	-0.499536647544	-0.665861230918	0.410137170950	-0.114678989258	1.344808330257	-0.013779635500	-0.421755714427	-0.269541520287	3.210375589238	2.767695308459	0.735831137193	1.541761149403	1.879879111246	0.001007374655	0.198801823766	0.004393021873	0.100759586259	0.543984973719	0.001162920030	0.472966700180	0.007190597510	0.111580122858	0.062200160797	0.014428296090	0.521876606487	0.075784275891	0.066637750841	-0.000000000000	0.276728293451	0.000000000000	0.213769492127	0.000000000000	0.014131911983	0.614375463384	-0.000000000000	0.020475563301	-0.000000000000	-0.000000000000	0.636372267811	0.000000000000	0.000000000000	0.000000000000	-21.345948188974	-9.800088081923
0.058941545197	0.553815801803	0.921015735139	0.142065488342	0.040430239071	0.490126027942	-0.499046297154	-0.665730928016	0.410410290021	-0.114346968834	1.344863514374	-0.013872817214	-0.422616024662	-0.271386895769	3.213444260364	2.772932320452	0.736496071564	1.544317806603	1.871710060618	0.001001903199	0.199230887270	0.004369161611	0.101391546474	0.541030373439	0.001234560222	0.473729654893	0.007151542495	0.111084479034	0.061862326810	0.014349930235	0.522511909872	0.076022314100	0.066789512786	-0.000000000000	0.278867101849	0.000000000000	0.220449788756	0.000000000000	0.014573534232	0.612501802792	-0.000000000000	0.020174452076	-0.000000000000	-0.000000000000	0.641313684612	0.000000000000	0.000000000000	0.000000000000	-21.369625740243	-9.781757627880
0.059118546834	0.554053849483	0.921013271030	0.141990608903	0.040382038598	0.490695085820	-0.498555021649	-0.665600511864	0.410683870309	-0.114016404678	1.344915331479	-0.013970749209	-0.423470517887	-0.273249040366	3.216532059758	2.778148550361	0.737110713239	1.546972748430	1.863423896510	0.000996461462	0.199669237084	0.004345430945	0.102056357625	0.538091820777	0.001308209935	0.474478289093	0.007112699603	0.110589891794	0.061526327735	0.014271990016	0.523170601483	0.076260361780	0.066940983318	-0.000000000000	0.281005910248	0.000000000000	0.227130085385	0.000000000000	0.015015156482	0.610628142200	-0.000000000000	0.019873340851	-0.000000000000	-0.000000000000	0.646255101412	0.000000000000	0.000000000000	0.000000000000	-21.394092565215	-9.762089710754
0.059295548472	0.554291906033	0.921010789170	0.141915578743	0.040333506982	0.491264692009	-0.498062824675	-0.665469991401	0.410957929288	-0.113687317707	1.344963731483	-0.014073400705	-0.424319047401	-0.275128709992	3.219639954462	2.783344361267	0.737674658389	1.549726816244	1.855018516473	0.000991049280	0.200116822769	0.004321829169	0.102753841288	0.535169228572	0.001383858254	0.475212680559	0.007074067683	0.110096355401	0.061192153606	0.014194473122	0.523852554290	0.076498418329	0.067092173099	-0.000000000000	0.283144718646	0.000000000000	0.233810382014	0.000000000000	0.015456778731	0.608754481608	-0.000000000000	0.019572229626	-0.000000000000	-0.000000000000	0.651196518213	0.000000000000	0.000000000000	0.000000000000	-21.419328853139	-9.741098652749
0.059472550109	0.554529970843	0.921008288724	0.141840398931	0.040284641056	0.491834850148	-0.497569709815	-0.665339375633	0.411232484573	-0.113359729202	1.345008666203	-0.014180741093	-0.425161472405	-0.277026641169	3.222768888539	2.788520118292	0.738187524941	1.552580808208	1.846491896320	0.000985666495	0.200573594162	0.004298355583	0.103483820005	0.532262510135	0.001461494324	0.475932906650	0.007035645588	0.109603864145	0.060859794509	0.014117377253	0.524557641952	0.076736483140	0.067243092735	-0.000000000000	0.285283527045	0.000000000000	0.240490678643	0.000000000000	0.015898400981	0.606880821016	-0.000000000000	0.019271118401	-0.000000000000	-0.000000000000	0.656137935014	0.000000000000	0.000000000000	0.000000000000	-21.445315075355	-9.718798658362
0.059649551746	0.554768043298	0.921005768866	0.141765070558	0.040235437524	0.492405564044	-0.497075680584	-0.665208673635	0.411507553918	-0.113033660797	1.345050089320	-0.014292739943	-0.425997657892	-0.278943551341	3.225919783382	2.793676188517	0.738648952107	1.555535480323	1.837842088264	0.000980312945	0.201039501372	0.004275009493	0.104246117281	0.529371579251	0.001541107349	0.476639044304	0.006997432179	0.109112412351	0.060529240589	0.014040700122	0.525285738814	0.076974555594	0.067393752779	-0.000000000000	0.287422335443	0.000000000000	0.247170975272	0.000000000000	0.016340023230	0.605007160424	-0.000000000000	0.018970007176	-0.000000000000	-0.000000000000	0.661079351814	0.000000000000	0.000000000000	0.000000000000	-21.472031980100	-9.695203817698
0.059826553383	0.555006122770	0.921003228774	0.141689594741	0.040185892965	0.492976837663	-0.496580740436	-0.665077894540	0.411783155209	-0.112709134464	1.345087956349	-0.014409367005	-0.426827474532	-0.280880139162	3.229093538028	2.798812940910	0.739058599921	1.558591547422	1.829067219104	0.000974988473	0.201514494778	0.004251790204	0.105040557583	0.526496350170	0.001622686591	0.477331170040	0.006959426322	0.108621994373	0.060200482039	0.013964439456	0.526036719905	0.077212635066	0.067544163734	-0.000000000000	0.289561143842	0.000000000000	0.253851271901	0.000000000000	0.016781645480	0.603133499832	-0.000000000000	0.018668895951	-0.000000000000	-0.000000000000	0.666020768615	0.000000000000	0.000000000000	0.000000000000	-21.499460587570	-9.670328109640
0.060003555021	0.555244208626	0.921000667632	0.141613972618	0.040136003834	0.493548675130	-0.496084892756	-0.664947047544	0.412059306452	-0.112386172498	1.345122224604	-0.014530592219	-0.427650798564	-0.282837084788	3.232291029461	2.803930746246	0.739416148793	1.561749684127	1.820165488501	0.000969692920	0.201998525030	0.004228697028	0.105866966327	0.523636737610	0.001706221371	0.478009359962	0.006921626890	0.108132604595	0.059873509108	0.013888592992	0.526810460930	0.077450720923	0.067694336058	-0.000000000000	0.291699952240	0.000000000000	0.260531568530	0.000000000000	0.017223267729	0.601259839239	-0.000000000000	0.018367784726	-0.000000000000	-0.000000000000	0.670962185415	0.000000000000	0.000000000000	0.000000000000	-21.527582185215	-9.644185404873
0.060180556658	0.555482300227	0.920998084627	0.141538205348	0.040085766470	0.494121080723	-0.495588140866	-0.664816141894	0.412336025770	-0.112064797508	1.345152853167	-0.014656385712	-0.428467511693	-0.284815050151	3.235513112900	2.809029977034	0.739721299078	1.565010525772	1.811135167294	0.000964426129	0.202491543045	0.004205729281	0.106725169881	0.520792656751	0.001791701067	0.478673689762	0.006884032762	0.107644237434	0.059548312099	0.013813158480	0.527606838272	0.077688812524	0.067844280162	-0.000000000000	0.293838760639	0.000000000000	0.267211865159	0.000000000000	0.017664889979	0.599386178647	-0.000000000000	0.018066673501	-0.000000000000	-0.000000000000	0.675903602216	0.000000000000	0.000000000000	0.000000000000	-21.556378323260	-9.616789468764
0.060357558295	0.555720396924	0.920995478955	0.141462294112	0.040035177096	0.494694058867	-0.495090488020	-0.664685186890	0.412613331397	-0.111745032403	1.345179802857	-0.014786717810	-0.429277500981	-0.286814679241	3.238760622092	2.814111007437	0.739973770664	1.568374669292	1.801974595901	0.000959187945	0.202993500007	0.004182886280	0.107614995555	0.517964023234	0.001879115116	0.479324234720	0.006846642823	0.107156887335	0.059224881364	0.013738133684	0.528425728983	0.077926909221	0.067994006416	-0.000000000000	0.295977569037	0.000000000000	0.273892161788	0.000000000000	0.018106512228	0.597512518055	-0.000000000000	0.017765562276	-0.000000000000	-0.000000000000	0.680845019017	0.000000000000	0.000000000000	0.000000000000	-21.585830810453	-9.588153964107
0.060534559932	0.555958498063	0.920992849815	0.141386240110	0.039984231820	0.495267614136	-0.494591937407	-0.664554191880	0.412891241667	-0.111426900379	1.345203036199	-0.014921559036	-0.430080658751	-0.288836598360	3.242034369587	2.819174213200	0.740173302569	1.571842674075	1.792682182773	0.000953978211	0.203504347364	0.004160167350	0.108536271596	0.515150753159	0.001968453012	0.479961069707	0.006809455963	0.106670548774	0.058903207312	0.013663516377	0.529267010785	0.078165010359	0.068143525150	-0.000000000000	0.298116377436	0.000000000000	0.280572458417	0.000000000000	0.018548134478	0.595638857463	-0.000000000000	0.017464451051	-0.000000000000	-0.000000000000	0.685786435817	0.000000000000	0.000000000000	0.000000000000	-21.615921710020	-9.558292453740
0.060711561570	0.556196602982	0.920990196410	0.141310044560	0.039932926643	0.495841751245	-0.494092492147	-0.664423166255	0.413169775010	-0.111110424909	1.345222517393	-0.015060880119	-0.430876882491	-0.290881416389	3.245335147021	2.824219971576	0.740319652556	1.575415062782	1.783256402906	0.000948796773	0.204024036830	0.004137571815	0.109488827185	0.512352763081	0.002059704305	0.480584269187	0.006772471080	0.106185216257	0.058583280400	0.013589304347	0.530130562062	0.078403115279	0.068292846655	-0.000000000000	0.300255185834	0.000000000000	0.287252755046	0.000000000000	0.018989756727	0.593765196871	-0.000000000000	0.017163339826	-0.000000000000	-0.000000000000	0.690727852618	0.000000000000	0.000000000000	0.000000000000	-21.646633335831	-9.527218403021
0.060888563207	0.556434711015	0.920987517951	0.141233708698	0.039881257460	0.496416475045	-0.493592155296	-0.664292119450	0.413448949945	-0.110795629728	1.345238212291	-0.015204651994	-0.431666074754	-0.292949725038	3.248663725375	2.829248661245	0.740412596759	1.579092322134	1.773695796427	0.000943643478	0.204552520380	0.004115099005	0.110472492429	0.509569970008	0.002152858603	0.481193907219	0.006735687077	0.105700884319	0.058265091139	0.013515495392	0.531016261860	0.078641223312	0.068441981189	-0.000000000000	0.302393994233	0.000000000000	0.293933051675	0.000000000000	0.019431378977	0.591891536279	-0.000000000000	0.016862228601	-0.000000000000	-0.000000000000	0.695669269418	0.000000000000	0.000000000000	0.000000000000	-21.677948248760	-9.494945182192
0.061065564844	0.556672821489	0.920984813653	0.141157233776	0.039829220061	0.496991790526	-0.493090929841	-0.664161060935	0.413728785076	-0.110482538827	1.345250088363	-0.015352845810	-0.432448143069	-0.295042099088	3.252020855245	2.834260662248	0.740451929329	1.582874903660	1.763998967227	0.000938518172	0.205089750248	0.004092748254	0.111487098360	0.506802291398	0.002247905570	0.481790057462	0.006699102863	0.105217547526	0.057948630091	0.013442087323	0.531923989882	0.078879333786	0.068590938976	-0.000000000000	0.304532802631	0.000000000000	0.300613348304	0.000000000000	0.019873001226	0.590017875687	-0.000000000000	0.016561117376	-0.000000000000	-0.000000000000	0.700610686219	0.000000000000	0.000000000000	0.000000000000	-21.709849253240	-9.461486068615
0.061242566481	0.556910933724	0.920982082734	0.141080621064	0.039776810138	0.497567702804	-0.492588818703	-0.664030000216	0.414009299083	-0.110171176434	1.345258114674	-0.015505432930	-0.433222999850	-0.297159096634	3.255407267092	2.839256355906	0.740437462086	1.586763224424	1.754164581659	0.000933420704	0.205635678931	0.004070518899	0.112532476926	0.504049645159	0.002344834927	0.482372793173	0.006662717352	0.104735200474	0.057633887871	0.013369077963	0.532853626483	0.079117446021	0.068739730208	-0.000000000000	0.306671611030	0.000000000000	0.307293644933	0.000000000000	0.020314623476	0.588144215095	-0.000000000000	0.016260006151	-0.000000000000	-0.000000000000	0.705552103020	0.000000000000	0.000000000000	0.000000000000	-21.742319394001	-9.426854248888
0.061419568118	0.557149047038	0.920979324421	0.141003871846	0.039724023283	0.498144217127	-0.492085824734	-0.663898946833	0.414290510715	-0.109861567012	1.345262261859	-0.015662384940	-0.433990562309	-0.299301259315	3.258823671501	2.844236124748	0.740369024189	1.590757667712	1.744191367296	0.000928350922	0.206190259182	0.004048410280	0.113608460990	0.501311949645	0.002443636448	0.482942187212	0.006626529465	0.104253837785	0.057320855141	0.013296465146	0.533805052670	0.079355559334	0.068888365051	-0.000000000000	0.308810419428	0.000000000000	0.313973941561	0.000000000000	0.020756245725	0.586270554503	-0.000000000000	0.015958894925	-0.000000000000	-0.000000000000	0.710493519820	0.000000000000	0.000000000000	0.000000000000	-21.775341952985	-9.391062820853
0.061596569756	0.557387160740	0.920976537943	0.140926987419	0.039670854996	0.498721338865	-0.491581950718	-0.663767910351	0.414572438788	-0.109553735241	1.345262502093	-0.015823673647	-0.434750752370	-0.301469112544	3.262270759422	2.849200352441	0.740246461821	1.594858583685	1.734078111743	0.000923308677	0.206753444011	0.004026421742	0.114714884319	0.498589123651	0.002544299966	0.483498312042	0.006590538130	0.103773454115	0.057009522618	0.013224246718	0.534778150093	0.079593673036	0.069036853643	-0.000000000000	0.310949227827	0.000000000000	0.320654238190	0.000000000000	0.021197867974	0.584396893911	-0.000000000000	0.015657783700	-0.000000000000	-0.000000000000	0.715434936621	0.000000000000	0.000000000000	0.000000000000	-21.808900446434	-9.354124795490
0.061773571393	0.557625274136	0.920973722535	0.140849969096	0.039617300684	0.499299073508	-0.491077199374	-0.663636900363	0.414855102177	-0.109247706013	1.345258809073	-0.015989271090	-0.435503496587	-0.303663165728	3.265749202410	2.854149423712	0.740069637879	1.599066290011	1.723823661507	0.000918293817	0.207325186682	0.004004552633	0.115851581587	0.495881086416	0.002646815368	0.484041239735	0.006554742277	0.103294044145	0.056699881066	0.013152420537	0.535772801049	0.079831786433	0.069185206098	-0.000000000000	0.313088036225	0.000000000000	0.327334534819	0.000000000000	0.021639490224	0.582523233319	-0.000000000000	0.015356672475	-0.000000000000	-0.000000000000	0.720376353422	0.000000000000	0.000000000000	0.000000000000	-21.842978622143	-9.316053098702
0.061950573030	0.557863386529	0.920970877436	0.140772818199	0.039563355666	0.499877426665	-0.490571573348	-0.663505926484	0.415138519808	-0.108943504416	1.345251157991	-0.016159149538	-0.436248726063	-0.305883912485	3.269259652867	2.859083724275	0.739838431687	1.603381072457	1.713426920928	0.000913306196	0.207905440715	0.003982802304	0.117018388364	0.493187757616	0.002751172595	0.484571041969	0.006519140847	0.102815602587	0.056391921301	0.013080984473	0.536788888470	0.080069898826	0.069333432509	-0.000000000000	0.315226844624	0.000000000000	0.334014831448	0.000000000000	0.022081112473	0.580649572727	-0.000000000000	0.015055561250	-0.000000000000	-0.000000000000	0.725317770222	0.000000000000	0.000000000000	0.000000000000	-21.877560456871	-9.276860573001
0.062127574667	0.558101497216	0.920968001892	0.140695536065	0.039509015175	0.500456404056	-0.490065075222	-0.663374998350	0.415422710659	-0.108641155729	1.345239525509	-0.016333281496	-0.436986376371	-0.308131830851	3.272802744270	2.864003640761	0.739552738715	1.607803185452	1.702886851159	0.000908345664	0.208494159880	0.003961170109	0.118215141113	0.490509057364	0.002857361643	0.485087790033	0.006483732781	0.102338124181	0.056085634189	0.013009936407	0.537826295928	0.080308009513	0.069481542945	-0.000000000000	0.317365653022	0.000000000000	0.340695128077	0.000000000000	0.022522734723	0.578775912135	-0.000000000000	0.014754450025	-0.000000000000	-0.000000000000	0.730259187023	0.000000000000	0.000000000000	0.000000000000	-21.912630153907	-9.236559979083
0.062304576305	0.558339605490	0.920965095152	0.140618124041	0.039454274359	0.501036011515	-0.489557707507	-0.663244125613	0.415707693747	-0.108340685409	1.345223889744	-0.016511639713	-0.437716387477	-0.310407383491	3.276379091397	2.868909560643	0.739212470310	1.612332852624	1.692202469209	0.000903412075	0.209091298202	0.003939655408	0.119441677184	0.487844906205	0.002965372563	0.485591554831	0.006448517032	0.101861603696	0.055781010646	0.012939274231	0.538884907624	0.080546117787	0.069629547463	-0.000000000000	0.319504461421	0.000000000000	0.347375424706	0.000000000000	0.022964356972	0.576902251543	-0.000000000000	0.014453338800	-0.000000000000	-0.000000000000	0.735200603823	0.000000000000	0.000000000000	0.000000000000	-21.948172140781	-9.195163997321
0.062481577942	0.558577710641	0.920962156470	0.140540583485	0.039399128287	0.501616254980	-0.489049472646	-0.663113317940	0.415993488126	-0.108042119083	1.345204230239	-0.016694197179	-0.438438703670	-0.312711017895	3.279989290555	2.873801872164	0.738817553447	1.616970267303	1.681372847037	0.000898505282	0.209696809951	0.003918257561	0.120697834814	0.485195225118	0.003075195460	0.486082406879	0.006413492553	0.101386035929	0.055478041634	0.012868995850	0.539964608390	0.080784222937	0.069777456099	-0.000000000000	0.321643269819	0.000000000000	0.354055721335	0.000000000000	0.023405979222	0.575028590951	-0.000000000000	0.014152227575	-0.000000000000	-0.000000000000	0.740142020624	0.000000000000	0.000000000000	0.000000000000	-21.984171067114	-9.152685229146
0.062658579579	0.558815811954	0.920959185105	0.140462915762	0.039343571952	0.502197140496	-0.488540373014	-0.662982585008	0.416280112883	-0.107745482537	1.345180527948	-0.016880927135	-0.439153273482	-0.315043166575	3.283633919791	2.878680964263	0.738367930484	1.621715592992	1.670397110701	0.000893625140	0.210310649648	0.003896975935	0.121983453115	0.482559935511	0.003186820492	0.486560416312	0.006378658306	0.100911415705	0.055176718169	0.012799099179	0.541065283682	0.081022324251	0.069925278876	-0.000000000000	0.323782078218	0.000000000000	0.360736017964	0.000000000000	0.023847601471	0.573154930359	-0.000000000000	0.013851116350	-0.000000000000	-0.000000000000	0.745083437425	0.000000000000	0.000000000000	0.000000000000	-22.020611802617	-9.109136198347
0.062835581216	0.559053908713	0.920956180321	0.140385122248	0.039287600268	0.502778674205	-0.488030410916	-0.662851936505	0.416567587131	-0.107450801706	1.345152765213	-0.017071803074	-0.439860049625	-0.317404247255	3.287313539116	2.883547226505	0.737863558933	1.626568963814	1.659274439570	0.000888771504	0.210932772061	0.003875809898	0.123298372075	0.479938959217	0.003300237871	0.487025652883	0.006344013258	0.100437737878	0.054877031312	0.012729582145	0.542186819580	0.081260421009	0.070073025806	-0.000000000000	0.325920886616	0.000000000000	0.367416314593	0.000000000000	0.024289223721	0.571281269767	-0.000000000000	0.013550005125	-0.000000000000	-0.000000000000	0.750024854225	0.000000000000	0.000000000000	0.000000000000	-22.057479435202	-9.064529352280
0.063012582853	0.559292000197	0.920953141388	0.140307204326	0.039231208078	0.503360862349	-0.487519588588	-0.662721382124	0.416855930003	-0.107158102666	1.345120925746	-0.017266798746	-0.440558988919	-0.319794663059	3.291028690708	2.888401049007	0.737304411241	1.631530484925	1.648004065580	0.000883944230	0.211563132203	0.003854758822	0.124642432550	0.477332218496	0.003415437863	0.487478185967	0.006309556381	0.099964997330	0.054578972175	0.012660442686	0.543329102781	0.081498512494	0.070220706890	-0.000000000000	0.328059695015	0.000000000000	0.374096611222	0.000000000000	0.024730845970	0.569407609175	-0.000000000000	0.013248893900	-0.000000000000	-0.000000000000	0.754966271026	0.000000000000	0.000000000000	0.000000000000	-22.094759269233	-9.018877062984
0.063189584491	0.559530085684	0.920950067577	0.140229163388	0.039174390156	0.503943711265	-0.487007908197	-0.662590931562	0.417145160650	-0.106867411627	1.345084994610	-0.017465888162	-0.441250052224	-0.322214802689	3.294779899124	2.893242822364	0.736690474587	1.636600232896	1.636585272555	0.000879143175	0.212201685332	0.003833822083	0.126015476261	0.474739636027	0.003532410784	0.487918084561	0.006275286653	0.099493188969	0.054282531916	0.012591678750	0.544492020599	0.081736597980	0.070368332120	-0.000000000000	0.330198503413	0.000000000000	0.380776907851	0.000000000000	0.025172468220	0.567533948583	-0.000000000000	0.012947782675	-0.000000000000	-0.000000000000	0.759907687827	0.000000000000	0.000000000000	0.000000000000	-22.132436823895	-8.972191628226
0.063366586128	0.559768164447	0.920946958166	0.140151000830	0.039117141207	0.504527227379	-0.486495371842	-0.662460594516	0.417435298233	-0.106578754917	1.345044958204	-0.017669045600	-0.441933204379	-0.324665040604	3.298567671501	2.898072937579	0.736021750689	1.641778256068	1.625017395581	0.000874368196	0.212848386948	0.003812999059	0.127417345789	0.472161134912	0.003651147006	0.488345417289	0.006241203057	0.099022307732	0.053987701743	0.012523288300	0.545675460958	0.081974676744	0.070515911482	-0.000000000000	0.332337311812	0.000000000000	0.387457204480	0.000000000000	0.025614090469	0.565660287991	-0.000000000000	0.012646671450	-0.000000000000	-0.000000000000	0.764849104627	0.000000000000	0.000000000000	0.000000000000	-22.170497831674	-8.924485272450
0.063543587765	0.560006235760	0.920943812438	0.140072718055	0.039059455872	0.505111417208	-0.485981981552	-0.662330380683	0.417726361918	-0.106292158980	1.345000804239	-0.017876245607	-0.442608414137	-0.327145737192	3.302392497760	2.902891785990	0.735298255621	1.647064574874	1.613299820433	0.000869619152	0.213503192794	0.003792289134	0.128847884568	0.469596638669	0.003771636951	0.488760252400	0.006207304584	0.098552348585	0.053694472910	0.012455269305	0.546879312392	0.082212748057	0.070663454955	-0.000000000000	0.334476120210	0.000000000000	0.394137501109	0.000000000000	0.026055712719	0.563786627399	-0.000000000000	0.012345560225	-0.000000000000	-0.000000000000	0.769790521428	0.000000000000	0.000000000000	0.000000000000	-22.208928236954	-8.875770147661
0.063720589402	0.560244298893	0.920940629680	0.139994316472	0.039001328728	0.505696287351	-0.485467739286	-0.662200299756	0.418018370875	-0.106007650364	1.344952521731	-0.018087463004	-0.443275654105	-0.329657238941	3.306254850797	2.907699759197	0.734520019644	1.652459182135	1.601431983063	0.000864895902	0.214166058852	0.003771691693	0.130306936885	0.467046071233	0.003893871095	0.489162657774	0.006173590226	0.098083306518	0.053402836721	0.012387619748	0.548103464040	0.082450811189	0.070810972518	-0.000000000000	0.336614928609	-0.000000000000	0.400817797738	0.000000000000	0.026497334968	0.561912966807	-0.000000000000	0.012044449000	-0.000000000000	-0.000000000000	0.774731938228	0.000000000000	0.000000000000	0.000000000000	-22.247714194718	-8.826058334224
0.063897591040	0.560482353113	0.920937409181	0.139915797494	0.038942754293	0.506281844492	-0.484952646935	-0.662070361418	0.418311344267	-0.105725255711	1.344900100976	-0.018302672891	-0.443934900682	-0.332199878599	3.310155186683	2.912497248987	0.733687087051	1.657962043319	1.589413369144	0.000860198306	0.214836941344	0.003751206125	0.131794347871	0.464509356950	0.004017839963	0.489552700923	0.006140058985	0.097615176551	0.053112784525	0.012320337624	0.549347805645	0.082688865409	0.070958474147	-0.000000000000	0.338753737008	-0.000000000000	0.407498094367	0.000000000000	0.026938957218	0.560039306215	-0.000000000000	0.011743337775	-0.000000000000	-0.000000000000	0.779673355029	0.000000000000	0.000000000000	0.000000000000	-22.286842069352	-8.775361841592
0.064074592677	0.560720397687	0.920934150239	0.139837162536	0.038883727027	0.506868095393	-0.484436706319	-0.661940575348	0.418605301250	-0.105445001750	1.344843533542	-0.018521850652	-0.444586134004	-0.334773975336	3.314093944851	2.917284647265	0.732799516020	1.663573096774	1.577243513670	0.000855526225	0.215515796730	0.003730831822	0.133309963499	0.461986420578	0.004143534134	0.489930448989	0.006106709865	0.097147953729	0.052824307719	0.012253420935	0.550612227546	0.082926909984	0.071105969816	-0.000000000000	0.340892545406	-0.000000000000	0.414178390996	0.000000000000	0.027380579467	0.558165645623	-0.000000000000	0.011442226550	-0.000000000000	-0.000000000000	0.784614771830	0.000000000000	0.000000000000	0.000000000000	-22.326298433552	-8.723692608964
0.064251594314	0.560958431882	0.920930852153	0.139758413020	0.038824241335	0.507455046892	-0.483919919190	-0.661810951210	0.418900260969	-0.105166915290	1.344782812249	-0.018744971959	-0.445229337886	-0.337379834902	3.318071548283	2.922062345980	0.731857378482	1.669292253929	1.564922000618	0.000850879519	0.216202581705	0.003710568180	0.134853630578	0.459477187284	0.004270944236	0.490295968754	0.006073541878	0.096681633126	0.052537397745	0.012186867698	0.551896620679	0.083164944179	0.071253469506	-0.000000000000	0.343031353805	-0.000000000000	0.420858687625	0.000000000000	0.027822201716	0.556291985031	-0.000000000000	0.011141115325	-0.000000000000	-0.000000000000	0.789556188630	0.000000000000	0.000000000000	0.000000000000	-22.366070067317	-8.671062505874
0.064428595951	0.561196454961	0.920927514227	0.139679550367	0.038764291569	0.508042705902	-0.483402287229	-0.661681498654	0.419196242546	-0.104891023207	1.344717931159	-0.018972012777	-0.445864499771	-0.340017749776	3.322088403699	2.926830737049	0.730860760001	1.675119399461	1.552448462667	0.000846258052	0.216897253201	0.003690414598	0.136425196750	0.456981582641	0.004400060951	0.490649326633	0.006040554039	0.096216209842	0.052252046095	0.012120675939	0.553200876572	0.083402967258	0.071400983195	-0.000000000000	0.345170162203	-0.000000000000	0.427538984254	0.000000000000	0.028263823966	0.554418324439	-0.000000000000	0.010840004100	-0.000000000000	-0.000000000000	0.794497605431	0.000000000000	0.000000000000	0.000000000000	-22.406143957039	-8.617483332711
0.064605597589	0.561434466187	0.920924135768	0.139600576002	0.038703872030	0.508631079404	-0.482883812051	-0.661552227316	0.419493265084	-0.104617352439	1.344648885560	-0.019202949369	-0.446491610674	-0.342687999317	3.326144901735	2.931590212285	0.729809759668	1.681054391434	1.539822580978	0.000841661685	0.217599768383	0.003670370478	0.138024510482	0.454499532627	0.004530875009	0.490990588683	0.006007745371	0.095751679002	0.051968244304	0.012054843693	0.554524887343	0.083640978484	0.071548520872	-0.000000000000	0.347308970602	-0.000000000000	0.434219280883	0.000000000000	0.028705446215	0.552544663847	-0.000000000000	0.010538892875	-0.000000000000	-0.000000000000	0.799439022232	0.000000000000	0.000000000000	0.000000000000	-22.446507294682	-8.562966821177
0.064782599226	0.561672464824	0.920920716091	0.139521491350	0.038642976972	0.509220174450	-0.482364495198	-0.661423146811	0.419791347658	-0.104345929976	1.344575671956	-0.019437758299	-0.447110665130	-0.345390849908	3.330241417123	2.936341163323	0.728704490003	1.687097061398	1.527044085040	0.000837090283	0.218310084648	0.003650435226	0.139651421069	0.452030963621	0.004663377190	0.491319820601	0.005975114900	0.095288035759	0.051685983953	0.011989369008	0.555868545695	0.083878977120	0.071696092529	-0.000000000000	0.349447779000	-0.000000000000	0.440899577512	0.000000000000	0.029147068465	0.550671003255	-0.000000000000	0.010237781650	-0.000000000000	-0.000000000000	0.804380439032	0.000000000000	0.000000000000	0.000000000000	-22.487147477037	-8.507524634682
0.064959600863	0.561910450132	0.920917254511	0.139442297838	0.038581600600	0.509809998153	-0.481844338144	-0.661294266735	0.420090509310	-0.104076782851	1.344498288052	-0.019676416442	-0.447721661148	-0.348126555097	3.334378308868	2.941083981547	0.727545076872	1.693247214462	1.514112752574	0.000832543711	0.219028159627	0.003630608250	0.141305778618	0.449575802401	0.004797558327	0.491637087727	0.005942661657	0.094825275293	0.051405256672	0.011924249943	0.557231744914	0.084116962429	0.071843708168	-0.000000000000	0.351586587399	-0.000000000000	0.447579874141	0.000000000000	0.029588690714	0.548797342663	-0.000000000000	0.009936670425	-0.000000000000	-0.000000000000	0.809321855833	0.000000000000	0.000000000000	0.000000000000	-22.528052105067	-8.451168368676
0.065136602500	0.562148421374	0.920913750350	0.139362996892	0.038519737079	0.510400557692	-0.481323342295	-0.661165596658	0.420390769045	-0.103809938132	1.344416732747	-0.019918900985	-0.448324600163	-0.350895355730	3.338555920423	2.945819058011	0.726331659424	1.699504629329	1.501028409508	0.000828021832	0.219753951178	0.003610888962	0.142987434057	0.447133976146	0.004933409299	0.491942455047	0.005910384682	0.094363392809	0.051126054133	0.011859484565	0.558614378866	0.084354933671	0.071991377798	-0.000000000000	0.353725395797	-0.000000000000	0.454260170770	0.000000000000	0.030030312964	0.546923682071	-0.000000000000	0.009635559200	-0.000000000000	-0.000000000000	0.814263272633	0.000000000000	0.000000000000	0.000000000000	-22.569208983322	-8.393909550926
0.065313604137	0.562386377811	0.920910202931	0.139283589937	0.038457380529	0.510991860303	-0.480801508985	-0.661037146126	0.420692145827	-0.103545422914	1.344331006118	-0.020165189435	-0.448919486987	-0.353697480093	3.342774579860	2.950546783367	0.725064390028	1.705869058296	1.487790930013	0.000823524514	0.220487417389	0.003591276778	0.144696239117	0.444705412427	0.005070921037	0.492235987194	0.005878283015	0.093902383538	0.050848368056	0.011795070955	0.560016341993	0.084592890108	0.072139111443	-0.000000000000	0.355864204196	-0.000000000000	0.460940467399	0.000000000000	0.030471935213	0.545050021479	-0.000000000000	0.009334447975	-0.000000000000	-0.000000000000	0.819204689434	0.000000000000	0.000000000000	0.000000000000	-22.610606119432	-8.335759641736
0.065490605775	0.562624318706	0.920906611583	0.139204078398	0.038394525034	0.511583913279	-0.480278839482	-0.660908924657	0.420994658575	-0.103283264310	1.344241109414	-0.020415259622	-0.449506329765	-0.356533144032	3.347034600037	2.955267547789	0.723743434236	1.712340227217	1.474400236614	0.000819051623	0.221228516577	0.003571771115	0.146432046340	0.442290039210	0.005210084521	0.492517748449	0.005846355705	0.093442242737	0.050572190202	0.011731007200	0.561437529311	0.084830831003	0.072286919136	-0.000000000000	0.358003012594	-0.000000000000	0.467620764028	0.000000000000	0.030913557463	0.543176360887	-0.000000000000	0.009033336750	-0.000000000000	-0.000000000000	0.824146106235	0.000000000000	0.000000000000	0.000000000000	-22.652231723678	-8.276730034110
0.065667607412	0.562862243320	0.920902975640	0.139124463698	0.038331164638	0.512176723969	-0.479755334984	-0.660780941738	0.421298326155	-0.103023489444	1.344147045045	-0.020669089710	-0.450085139935	-0.359402551084	3.351336278767	2.959981740893	0.722368970751	1.718917835431	1.460856300369	0.000814603025	0.221977207283	0.003552371396	0.148194709065	0.439887784852	0.005350890780	0.492787802745	0.005814601806	0.092982965689	0.050297512381	0.011667291401	0.562877836405	0.085068755617	0.072434810926	-0.000000000000	0.360141820993	-0.000000000000	0.474301060657	0.000000000000	0.031355179712	0.541302700295	-0.000000000000	0.008732225525	-0.000000000000	-0.000000000000	0.829087523035	0.000000000000	0.000000000000	0.000000000000	-22.694074208620	-8.216832053865
0.065844609049	0.563100150916	0.920899294437	0.139044747258	0.038267293352	0.512770299770	-0.479230996619	-0.660653206822	0.421603167378	-0.102766125437	1.344048816575	-0.020926658195	-0.450655932181	-0.362305892598	3.355679898980	2.964689751661	0.720941191418	1.725601555650	1.447159141124	0.000810178590	0.222733448275	0.003533077044	0.149984081429	0.437498578101	0.005493330892	0.493046213666	0.005783020375	0.092524547703	0.050024326445	0.011603921668	0.564337159428	0.085306663212	0.072582796878	-0.000000000000	0.362280629391	-0.000000000000	0.480981357286	0.000000000000	0.031796801962	0.539429039702	-0.000000000000	0.008431114300	-0.000000000000	-0.000000000000	0.834028939836	0.000000000000	0.000000000000	0.000000000000	-22.736122188804	-8.156076959688
0.066021610686	0.563338040757	0.920895567315	0.138964930494	0.038202905153	0.513364648131	-0.478705825446	-0.660525729329	0.421909200996	-0.102511199405	1.343946428710	-0.021187943922	-0.451218724401	-0.365243347854	3.360065728890	2.969391968366	0.719460301221	1.732391033805	1.433308827841	0.000805778186	0.223497198544	0.003513887487	0.151800018362	0.435122348088	0.005637395981	0.493293044453	0.005751610475	0.092066984114	0.049752624291	0.011540896122	0.565815395097	0.085544553053	0.072730887071	-0.000000000000	0.364419437790	-0.000000000000	0.487661653915	0.000000000000	0.032238424211	0.537555379110	-0.000000000000	0.008130003075	-0.000000000000	-0.000000000000	0.838970356636	0.000000000000	0.000000000000	0.000000000000	-22.778364480534	-8.094475943152
0.066198612324	0.563575912107	0.920891793618	0.138885014823	0.038137993988	0.513959776546	-0.478179822458	-0.660398518640	0.422216445694	-0.102258738448	1.343839887296	-0.021452926081	-0.451773537661	-0.368215084175	3.364494022145	2.974088778486	0.717926518301	1.739285888856	1.419305479014	0.000801401681	0.224268417305	0.003494802157	0.153642375581	0.432759024332	0.005783077222	0.493528358002	0.005720371174	0.091610270280	0.049482397861	0.011478212892	0.567312440690	0.085782424404	0.072879091605	-0.000000000000	0.366558246188	-0.000000000000	0.494341950544	0.000000000000	0.032680046461	0.535681718518	-0.000000000000	0.007828891850	-0.000000000000	-0.000000000000	0.843911773437	0.000000000000	0.000000000000	0.000000000000	-22.820790101700	-8.032040128673
0.066375613961	0.563813764232	0.920887972692	0.138805001652	0.038072553775	0.514555692552	-0.477652988576	-0.660271584098	0.422524920089	-0.102008769638	1.343729199311	-0.021721584223	-0.452320396163	-0.371221257040	3.368965017995	2.978780568629	0.716340073990	1.746285712552	1.405149263158	0.000797048948	0.225047063994	0.003475820487	0.155511009587	0.430408536734	0.005930365838	0.493752216868	0.005689301547	0.091154401586	0.049213639138	0.011415870121	0.568828194043	0.086020276529	0.073027420597	-0.000000000000	0.368697054587	-0.000000000000	0.501022247173	0.000000000000	0.033121668710	0.533808057926	-0.000000000000	0.007527780625	-0.000000000000	-0.000000000000	0.848853190238	0.000000000000	0.000000000000	0.000000000000	-22.863388271682	-7.968780573430
0.066552615598	0.564051596399	0.920884103890	0.138724892389	0.038006578407	0.515152403727	-0.477125324656	-0.660144935001	0.422834642722	-0.101761320014	1.343614372856	-0.021993898261	-0.452859327209	-0.374262010187	3.373478941437	2.983467724450	0.714701212859	1.753390069153	1.390840399390	0.000792719856	0.225833098265	0.003456941913	0.157405777659	0.428070815575	0.006079253097	0.493964683266	0.005658400672	0.090699373441	0.048946340152	0.011353865958	0.570362553546	0.086258108696	0.073175884187	-0.000000000000	0.370835862985	-0.000000000000	0.507702543802	0.000000000000	0.033563290960	0.531934397334	-0.000000000000	0.007226669400	-0.000000000000	-0.000000000000	0.853794607038	0.000000000000	0.000000000000	0.000000000000	-22.906148411305	-7.904708267235
0.066729617235	0.564289407876	0.920880186566	0.138644688433	0.037940061750	0.515749917688	-0.476596831483	-0.660018580606	0.423145632055	-0.101516416573	1.343495417153	-0.022269848480	-0.453390361170	-0.377337475721	3.378036003375	2.988150630564	0.713010192783	1.760598495098	1.376379158105	0.000788414277	0.226626479994	0.003438165877	0.159326537854	0.425745791517	0.006229730317	0.494165819072	0.005627667631	0.090245181282	0.048680492974	0.011292198564	0.571915418142	0.086495920173	0.073324492535	-0.000000000000	0.372974671384	-0.000000000000	0.514382840430	0.000000000000	0.034004913209	0.530060736742	-0.000000000000	0.006925558175	-0.000000000000	-0.000000000000	0.858736023839	0.000000000000	0.000000000000	0.000000000000	-22.949060142861	-7.839834132360
0.066906618873	0.564527197933	0.920876220077	0.138564391180	0.037872997650	0.516348242090	-0.476067509776	-0.659892530120	0.423457906466	-0.101274086257	1.343372342543	-0.022549415545	-0.453913531449	-0.380447774207	3.382636400765	2.992829670470	0.711267285028	1.767910498632	1.361765861738	0.000784132083	0.227427169274	0.003419491821	0.161273148998	0.423433395595	0.006381788863	0.494355685828	0.005597101514	0.089791820566	0.048416089718	0.011230866110	0.573486687322	0.086733710230	0.073473255826	-0.000000000000	0.375113479782	-0.000000000000	0.521063137059	0.000000000000	0.034446535458	0.528187076150	-0.000000000000	0.006624446950	-0.000000000000	-0.000000000000	0.863677440640	0.000000000000	0.000000000000	0.000000000000	-22.992113290194	-7.774169023320
0.067083620510	0.564764965842	0.920872203786	0.138484002019	0.037805379931	0.516947384618	-0.475537360185	-0.659766792702	0.423771484241	-0.101034355948	1.343245160478	-0.022832580507	-0.454428874459	-0.383593014765	3.387280316768	2.997505226458	0.709472774351	1.775325559371	1.347000885634	0.000779873148	0.228235126416	0.003400919191	0.163245470684	0.421133559222	0.006535420145	0.494534344740	0.005566701414	0.089339286778	0.048153122542	0.011169866778	0.575076261124	0.086971478139	0.073622184268	-0.000000000000	0.377252288181	-0.000000000000	0.527743433688	0.000000000000	0.034888157708	0.526313415558	-0.000000000000	0.006323335725	-0.000000000000	-0.000000000000	0.868618857440	0.000000000000	0.000000000000	0.000000000000	-23.035297878840	-7.707723726619
0.067260622147	0.565002710877	0.920868137058	0.138403522330	0.037737202399	0.517547352991	-0.475006383294	-0.659641377461	0.424086383575	-0.100797252456	1.343113883521	-0.023119324818	-0.454936429591	-0.386773295162	3.391967920888	3.002177679525	0.707626959125	1.782843127825	1.332084659020	0.000775637344	0.229050311943	0.003382447437	0.165243363267	0.418846214182	0.006690615621	0.494701856684	0.005536466429	0.088887575426	0.047891583647	0.011109198758	0.576684040127	0.087209223174	0.073771288094	-0.000000000000	0.379391096579	-0.000000000000	0.534423730317	0.000000000000	0.035329779957	0.524439754966	-0.000000000000	0.006022224500	-0.000000000000	-0.000000000000	0.873560274241	0.000000000000	0.000000000000	0.000000000000	-23.078604136236	-7.640508960452
0.067437623784	0.565240432314	0.920864019260	0.138322953490	0.037668458845	0.518148154956	-0.474474579617	-0.659516293450	0.424402622560	-0.100562802512	1.342978525345	-0.023409630331	-0.455436239187	-0.389988701896	3.396699369122	3.006847409285	0.705730151481	1.790462624853	1.317017666088	0.000771424547	0.229872686597	0.003364076010	0.167266687862	0.416571292628	0.006847366796	0.494858282201	0.005506395662	0.088436682045	0.047631465273	0.011048860250	0.578309925453	0.087446944611	0.073920577567	-0.000000000000	0.381529904978	-0.000000000000	0.541104026946	0.000000000000	0.035771402207	0.522566094374	-0.000000000000	0.005721113275	-0.000000000000	-0.000000000000	0.878501691041	0.000000000000	0.000000000000	0.000000000000	-23.122022491987	-7.572535374367
0.067614625421	0.565478129432	0.920859849763	0.138242296865	0.037599143045	0.518749798285	-0.473941949603	-0.659391549666	0.424720219185	-0.100331032754	1.342839100732	-0.023703479318	-0.455928348521	-0.393239310274	3.401474804098	3.011514793876	0.703782677475	1.798183441065	1.301800447199	0.000767234631	0.230702211329	0.003345804366	0.169315306338	0.414308727085	0.007005665220	0.495003681508	0.005476488222	0.087986602190	0.047372759707	0.010988849464	0.579953818758	0.087684641729	0.074070062974	-0.000000000000	0.383668713376	-0.000000000000	0.547784323575	0.000000000000	0.036213024456	0.520692433782	-0.000000000000	0.005420002050	-0.000000000000	-0.000000000000	0.883443107842	0.000000000000	0.000000000000	0.000000000000	-23.165543578198	-7.503813548893
0.067791627059	0.565715801514	0.920855627942	0.138161553813	0.037529248761	0.519352290777	-0.473408493635	-0.659267155047	0.425039191326	-0.100101969719	1.342695625572	-0.024000854472	-0.456412805773	-0.396525184491	3.406294355209	3.016180209873	0.701784877272	1.806004936156	1.286433600207	0.000763067473	0.231538847306	0.003327631962	0.171389081312	0.412058450441	0.007165502489	0.495138114492	0.005446743221	0.087537331443	0.047115459275	0.010929164621	0.581615622234	0.087922313810	0.074219754634	-0.000000000000	0.385807521775	-0.000000000000	0.554464620204	0.000000000000	0.036654646706	0.518818773190	-0.000000000000	0.005118890825	-0.000000000000	-0.000000000000	0.888384524643	0.000000000000	0.000000000000	0.000000000000	-23.209158229868	-7.434353995122
0.067968628696	0.565953447842	0.920851353175	0.138080725685	0.037458769747	0.519955640251	-0.472874212027	-0.659143118470	0.425359556746	-0.099875639836	1.342548116870	-0.024301738927	-0.456889662012	-0.399846377696	3.411158138754	3.020844032184	0.699737105363	1.813926438174	1.270917781915	0.000758922948	0.232382555902	0.003309558260	0.173487876151	0.409820395951	0.007326870245	0.495261640715	0.005417159777	0.087088865410	0.046859556344	0.010869803951	0.583295238604	0.088159960139	0.074369662894	-0.000000000000	0.387946330173	-0.000000000000	0.561144916833	0.000000000000	0.037096268955	0.516945112598	-0.000000000000	0.004817779600	-0.000000000000	-0.000000000000	0.893325941443	0.000000000000	0.000000000000	0.000000000000	-23.252857485365	-7.364167154266
0.068145630333	0.566191067706	0.920847024841	0.137999813822	0.037387699748	0.520559854544	-0.472339105028	-0.659019448747	0.425681333084	-0.099652069410	1.342396592739	-0.024606116260	-0.457358971178	-0.403202932060	3.416066258068	3.025506633956	0.697639730802	1.821947242718	1.255253709677	0.000754800933	0.233233298704	0.003291582724	0.175611554962	0.407594497232	0.007489760176	0.495374319416	0.005387737012	0.086641199720	0.046605043324	0.010810765692	0.584992571118	0.088397580003	0.074519798134	-0.000000000000	0.390085138572	-0.000000000000	0.567825213462	0.000000000000	0.037537891205	0.515071452006	-0.000000000000	0.004516668375	-0.000000000000	-0.000000000000	0.898267358244	0.000000000000	0.000000000000	0.000000000000	-23.296632586953	-7.293263397166
0.068322631970	0.566428660396	0.920842642324	0.137918819554	0.037316032501	0.521164941513	-0.471803172821	-0.658896154625	0.426004537852	-0.099431284614	1.342241072416	-0.024913970508	-0.457820790067	-0.406594878835	3.421018803650	3.030168386477	0.695493137470	1.830066612054	1.239442163146	0.000750701307	0.234091037507	0.003273704820	0.177759982588	0.405380688260	0.007654164013	0.495476209514	0.005358474055	0.086194330026	0.046351912667	0.010752048093	0.586707523554	0.088635172693	0.074670170764	-0.000000000000	0.392223946970	-0.000000000000	0.574505510091	0.000000000000	0.037979513454	0.513197791414	-0.000000000000	0.004215557150	-0.000000000000	-0.000000000000	0.903208775045	0.000000000000	0.000000000000	0.000000000000	-23.340474981406	-7.221653023772
0.068499633608	0.566666225206	0.920838205010	0.137837744202	0.037243761740	0.521770909028	-0.471266415525	-0.658773244780	0.426329188427	-0.099213311477	1.342081576255	-0.025225286181	-0.458275178321	-0.410022238403	3.426015853290	3.034829659065	0.693297724371	1.838283774159	1.223483986176	0.000746623948	0.234955734311	0.003255924018	0.179933024611	0.403178903371	0.007820073535	0.495567369604	0.005329370036	0.085748252005	0.046100156863	0.010693649413	0.588440000209	0.088872737503	0.074820791230	-0.000000000000	0.394362755369	-0.000000000000	0.581185806720	0.000000000000	0.038421135704	0.511324130822	-0.000000000000	0.003914445925	-0.000000000000	-0.000000000000	0.908150191845	0.000000000000	0.000000000000	0.000000000000	-23.384376320701	-7.149346262580
0.068676635245	0.566903761435	0.920833712287	0.137756589075	0.037170881196	0.522377764973	-0.470728833191	-0.658650727816	0.426655302049	-0.098998175875	1.341918125744	-0.025540048270	-0.458722198414	-0.413485020329	3.431057472194	3.039490818968	0.691053905957	1.846597921669	1.207380088903	0.000742568734	0.235827351326	0.003238239790	0.182130547339	0.400989077258	0.007987480562	0.495647857966	0.005300424092	0.085302961357	0.045849768446	0.010635567920	0.590189905904	0.089110273732	0.074971670011	-0.000000000000	0.396501563767	-0.000000000000	0.587866103349	0.000000000000	0.038862757953	0.509450470230	-0.000000000000	0.003613334700	-0.000000000000	-0.000000000000	0.913091608646	0.000000000000	0.000000000000	0.000000000000	-23.428328462782	-7.076353270045
0.068853636882	0.567141268385	0.920829163547	0.137675355472	0.037097384599	0.522985517241	-0.470190425808	-0.658528612265	0.426982895811	-0.098785903513	1.341750743506	-0.025858242269	-0.459161915649	-0.416983223394	3.436143713103	3.044152231248	0.688762112486	1.855008210740	1.191131450002	0.000738535546	0.236705850965	0.003220651613	0.184352417807	0.398811144968	0.008156376963	0.495717732563	0.005271635366	0.084858453804	0.045600739989	0.010577801891	0.591957145974	0.089347780682	0.075122817620	-0.000000000000	0.398640372166	-0.000000000000	0.594546399978	0.000000000000	0.039304380203	0.507576809638	-0.000000000000	0.003312223475	-0.000000000000	-0.000000000000	0.918033025446	0.000000000000	0.000000000000	0.000000000000	-23.472323472429	-7.002684129944
0.069030638519	0.567378745362	0.920824558183	0.137594044680	0.037023265680	0.523594173734	-0.469651193297	-0.658406906577	0.427311986651	-0.098576519919	1.341579453311	-0.026179854180	-0.459594398153	-0.420516835631	3.441274616408	3.048814258670	0.686422790420	1.863513759807	1.174739119137	0.000734524263	0.237591195845	0.003203158964	0.186598503773	0.396645041900	0.008326754647	0.495777051041	0.005243003003	0.084414725095	0.045353064106	0.010520349612	0.593741626270	0.089585257658	0.075274244609	-0.000000000000	0.400779180564	-0.000000000000	0.601226696607	0.000000000000	0.039746002452	0.505703149046	-0.000000000000	0.003011112250	-0.000000000000	-0.000000000000	0.922974442247	0.000000000000	0.000000000000	0.000000000000	-23.516353622208	-6.928348852712
0.069207640157	0.567616191675	0.920819895592	0.137512657973	0.036948518174	0.524203742360	-0.469111135519	-0.658285619126	0.427642591350	-0.098370050430	1.341404280089	-0.026504870537	-0.460019716875	-0.424085834351	3.446450210265	3.053477261580	0.684036402853	1.872113648238	1.158204219629	0.000730534768	0.238483348788	0.003185761325	0.188868673714	0.394490703806	0.008498605569	0.495825870736	0.005214526154	0.083971770998	0.045106733449	0.010463209379	0.595543253151	0.089822703972	0.075425961565	-0.000000000000	0.402917988963	-0.000000000000	0.607906993236	0.000000000000	0.040187624702	0.503829488454	-0.000000000000	0.002710001025	-0.000000000000	-0.000000000000	0.927915859048	0.000000000000	0.000000000000	0.000000000000	-23.560411393534	-6.853357374741
0.069384641794	0.567853606642	0.920815175172	0.137431196612	0.036873135820	0.524814231031	-0.468570252269	-0.658164758199	0.427974726522	-0.098166520174	1.341225249937	-0.026833278420	-0.460437945590	-0.427690186154	3.451670510699	3.058141597785	0.681603429984	1.880806914875	1.141527951337	0.000726566941	0.239382272816	0.003168458179	0.191162796819	0.392348066784	0.008671921726	0.495864248670	0.005186203973	0.083529587307	0.044861740712	0.010406379498	0.597361933490	0.090060118938	0.075577979113	-0.000000000000	0.405056797361	-0.000000000000	0.614587289865	0.000000000000	0.040629246951	0.501955827862	-0.000000000000	0.002408889800	-0.000000000000	-0.000000000000	0.932857275848	0.000000000000	0.000000000000	0.000000000000	-23.604489477837	-6.777719557637
0.069561643431	0.568090989580	0.920810396324	0.137349661846	0.036797112365	0.525425647661	-0.468028543280	-0.658044331999	0.428308408606	-0.097965954062	1.341042390142	-0.027165065469	-0.460849160908	-0.431329846943	3.456935521716	3.062807622424	0.679124369636	1.889592556449	1.124711593787	0.000722620665	0.240287931153	0.003151249013	0.193480742989	0.390217067283	0.008846695162	0.495892241557	0.005158035622	0.083088169836	0.044618078630	0.010349858283	0.599197574661	0.090297501876	0.075730307919	-0.000000000000	0.407195605760	-0.000000000000	0.621267586494	0.000000000000	0.041070869200	0.500082167270	-0.000000000000	0.002107778575	-0.000000000000	-0.000000000000	0.937798692649	0.000000000000	0.000000000000	0.000000000000	-23.648580777850	-6.701445187440
0.069738645068	0.568328339815	0.920805558451	0.137268054910	0.036720441562	0.526038000163	-0.467486008222	-0.657924348638	0.428643653863	-0.097768376772	1.340855729191	-0.027500219907	-0.461253442278	-0.435004761919	3.462245235393	3.067475687833	0.676599737821	1.898469525862	1.107756509559	0.000718695823	0.241200287222	0.003134133318	0.195822382832	0.388097642093	0.009022917961	0.495909905803	0.005130020265	0.082647514426	0.044375739973	0.010293644057	0.601050084544	0.090534852111	0.075882958688	-0.000000000000	0.409334414158	-0.000000000000	0.627947883123	0.000000000000	0.041512491450	0.498208506678	-0.000000000000	0.001806667350	-0.000000000000	-0.000000000000	0.942740109449	0.000000000000	0.000000000000	0.000000000000	-23.692678409035	-6.624543973811
0.069915646705	0.568565656676	0.920800660958	0.137186377022	0.036643117178	0.526651296448	-0.466942646701	-0.657804816134	0.428980478359	-0.097573812730	1.340665296793	-0.027838730561	-0.461650872008	-0.438714865569	3.467599631981	3.072146143405	0.674030069351	1.907436730332	1.090664147955	0.000714792298	0.242119304644	0.003117110584	0.198187587658	0.385989728351	0.009200582250	0.495917297506	0.005102157070	0.082207616935	0.044134717555	0.010237735153	0.602919371517	0.090772168973	0.076035942164	-0.000000000000	0.411473222557	-0.000000000000	0.634628179752	0.000000000000	0.041954113699	0.496334846086	-0.000000000000	0.001505556125	-0.000000000000	-0.000000000000	0.947681526250	0.000000000000	0.000000000000	0.000000000000	-23.736775701140	-6.547025549169
0.070092648343	0.568802939499	0.920795703252	0.137104629388	0.036565132992	0.527265544422	-0.466398458266	-0.657685742411	0.429318897968	-0.097382286101	1.340471123899	-0.028180586878	-0.462041535282	-0.442460081640	3.472998679991	3.076819335447	0.671415918508	1.916493029379	1.073436048967	0.000710909974	0.243044947240	0.003100180308	0.200576229476	0.383893263532	0.009379680201	0.495914472460	0.005074445211	0.081768473248	0.043895004227	0.010182129913	0.604805344458	0.091009451796	0.076189269135	-0.000000000000	0.413612030955	-0.000000000000	0.641308476381	0.000000000000	0.042395735949	0.494461185494	-0.000000000000	0.001204444900	-0.000000000000	-0.000000000000	0.952622943051	0.000000000000	0.000000000000	0.000000000000	-23.780866199922	-6.468899467790
0.070269649980	0.569040187624	0.920790684741	0.137022813199	0.036486482794	0.527880751985	-0.465853442400	-0.657567135291	0.429658928353	-0.097193820766	1.340273242728	-0.028525778953	-0.462425520184	-0.446240323110	3.478442336274	3.081495607029	0.668757859777	1.925637232645	1.056073847578	0.000707048738	0.243977179025	0.003083341987	0.202988180990	0.381808185454	0.009560204026	0.495901486157	0.005046883867	0.081330079271	0.043656592877	0.010126826687	0.606707912738	0.091246699921	0.076342950431	-0.000000000000	0.415750839354	-0.000000000000	0.647988773010	0.000000000000	0.042837358198	0.492587524902	-0.000000000000	0.000903333675	-0.000000000000	-0.000000000000	0.957564359851	0.000000000000	0.000000000000	0.000000000000	-23.824943669032	-6.390175204864
0.070446651617	0.569277400399	0.920785604836	0.136940929629	0.036407160395	0.528496927028	-0.465307598529	-0.657449002494	0.430000584967	-0.097008440311	1.340071686793	-0.028874297551	-0.462802917727	-0.450055492134	3.483930546104	3.086175297816	0.666056488635	1.934868097534	1.038579278411	0.000703208473	0.244915964211	0.003066595122	0.205423315596	0.379734432269	0.009742145981	0.495878393787	0.005019472219	0.080892430932	0.043419476435	0.010071823835	0.608626986221	0.091483912695	0.076496996924	-0.000000000000	0.417889647752	-0.000000000000	0.654669069639	0.000000000000	0.043278980448	0.490713864310	-0.000000000000	0.000602222450	-0.000000000000	-0.000000000000	0.962505776652	0.000000000000	0.000000000000	0.000000000000	-23.869002092098	-6.310862155496
0.070623653254	0.569514577175	0.920780462949	0.136858979834	0.036327159622	0.529114077431	-0.464760926017	-0.657331351632	0.430343883032	-0.096826168003	1.339866490927	-0.029226134131	-0.463173821887	-0.453905479984	3.489463243247	3.090858743909	0.663312422418	1.944184326657	1.020954180766	0.000699389066	0.245861267204	0.003049939215	0.207881507377	0.377671942469	0.009925498364	0.495845250240	0.004992209455	0.080455524180	0.043183647867	0.010017119726	0.610562475262	0.091721089471	0.076651419531	-0.000000000000	0.420028456151	-0.000000000000	0.661349366268	0.000000000000	0.043720602697	0.488840203718	-0.000000000000	0.000301111225	-0.000000000000	-0.000000000000	0.967447193453	0.000000000000	0.000000000000	0.000000000000	-23.913035675006	-6.230969633670
0.070800654892	0.569751717311	0.920775258494	0.136776964957	0.036246474322	0.529732211062	-0.464213424171	-0.657214190206	0.430688837541	-0.096647026774	1.339657691323	-0.029581280880	-0.463538329646	-0.457790166969	3.495040350022	3.095546277662	0.660526301255	1.953584565063	1.003200504075	0.000695590404	0.246813052603	0.003033373774	0.210362631101	0.375620654877	0.010110253514	0.495802110107	0.004965094766	0.080019354988	0.042949100179	0.009962712736	0.612514290701	0.091958229608	0.076806229214	-0.000000000000	0.422167264549	-0.000000000000	0.668029662897	0.000000000000	0.044162224947	0.486966543126	-0.000000000000	0.000000000000	-0.000000000000	-0.000000000000	0.972388610253	0.000000000000	0.000000000000	0.000000000000	-23.957038848409	-6.150506871148
0.070977656529	0.569988820200	0.920769991031	0.136694886073	0.036165098715	0.530351340150	-0.463665106570	-0.657097525549	0.431035463753	-0.096471041022	1.339445350466	-0.029939727641	-0.463896583563	-0.461709231742	3.500661978707	3.100237006602	0.657699184719	1.963066279526	0.985322662519	0.000691812370	0.247762120777	0.003016898290	0.212857426489	0.373580507201	0.010321184445	0.495744257177	0.004938127333	0.079584738045	0.042715826342	0.009908601264	0.614442480907	0.092195332523	0.076961431999	-0.000000000000	0.420934547152	-0.000000000000	0.671349366268	0.000000000000	0.053720602697	0.483337590947	-0.000000000000	0.000000000000	-0.000000000000	-0.000000000000	0.962664724151	0.000000000000	0.000000000000	0.000000000000	-23.999993785785	-6.069878665401
0.071154658166	0.570225885180	0.920764659679	0.136612744336	0.036083026164	0.530971463672	-0.463115943998	-0.656981364719	0.431383774328	-0.096298227734	1.339229676039	-0.030301555337	-0.464249141181	-0.465660966517	3.506325584436	3.104933065566	0.654834447575	1.972621576782	0.967334813562	0.000688054860	0.248699338858	0.003000512307	0.215356703360	0.371551441832	0.010582885320	0.495667007511	0.004911306385	0.079152481456	0.042483819580	0.009854783682	0.616307384257	0.092432397503	0.077117023474	-0.000000000000	0.419701829755	-0.000000000000	0.674669069639	0.000000000000	0.063278980448	0.479708638769	-0.000000000000	0.000000000000	-0.000000000000	-0.000000000000	0.952940838048	0.000000000000	0.000000000000	0.000000000000	-24.040917803839	-5.989470165469
0.071331659803	0.570462911706	0.920759263979	0.136530540663	0.036000251379	0.531592593291	-0.462565949870	-0.656865714026	0.431733782086	-0.096128606871	1.339010880725	-0.030666813237	-0.464596511385	-0.469643704058	3.512029904707	3.109632977972	0.651935556236	1.982241891991	0.949253053346	0.000684317758	0.249624771149	0.002984215323	0.217860436296	0.369533397131	0.010895080170	0.495570467127	0.004884631113	0.078722572625	0.042253072939	0.009801258405	0.618109344249	0.092669424030	0.077272991499	-0.000000000000	0.418469112358	-0.000000000000	0.677988773010	0.000000000000	0.072837358198	0.476079686590	-0.000000000000	0.000000000000	-0.000000000000	-0.000000000000	0.943216951946	0.000000000000	0.000000000000	0.000000000000	-24.079849448650	-5.909277453159
0.071508661440	0.570699899245	0.920753803320	0.136448275925	0.035916769027	0.532214736058	-0.462015123531	-0.656750579206	0.432085497782	-0.095962193653	1.338789177976	-0.031035565741	-0.464939220322	-0.473655729092	3.517773197987	3.114336450488	0.649005997064	1.991918725170	0.931093175518	0.000680600954	0.250538481665	0.002968006854	0.220368601095	0.367526313239	0.011257494743	0.495454740799	0.004858100725	0.078294998802	0.042023579576	0.009748023845	0.619848702755	0.092906411568	0.077429325244	-0.000000000000	0.417236394962	-0.000000000000	0.681308476381	0.000000000000	0.082395735949	0.472450734411	-0.000000000000	0.000000000000	-0.000000000000	-0.000000000000	0.933493065843	0.000000000000	0.000000000000	0.000000000000	-24.116828176986	-5.829293667621
0.071685663078	0.570936847300	0.920748277077	0.136365950902	0.035832574071	0.532837898721	-0.461463464376	-0.656635965386	0.432438930682	-0.095799000534	1.338564775066	-0.031407877793	-0.465277775103	-0.477695371862	3.523553764511	3.119043181103	0.646049167894	2.001643768602	0.912870635969	0.000676904338	0.251440534072	0.002951886420	0.222881173685	0.365530130623	0.011669856276	0.495319932734	0.004831714434	0.077869747303	0.041795332683	0.009695078423	0.621525799788	0.093143359623	0.077586013842	-0.000000000000	0.416003677565	-0.000000000000	0.684628179752	0.000000000000	0.091954113699	0.468821782233	-0.000000000000	0.000000000000	-0.000000000000	-0.000000000000	0.923769179741	0.000000000000	0.000000000000	0.000000000000	-24.151892805019	-5.749512060156
0.071862664715	0.571173755411	0.920742684615	0.136283566285	0.035747661767	0.533462087729	-0.460910971858	-0.656521877099	0.432794088596	-0.095639037263	1.338337873213	-0.031783814870	-0.465612664173	-0.481761007243	3.529369945483	3.123752859267	0.643068380117	2.011408901604	0.894600563025	0.000673227800	0.252330991689	0.002935853542	0.225398130125	0.363544790074	0.012131893486	0.495166146573	0.004805471458	0.077446805516	0.041568325491	0.009642420569	0.623140973515	0.093380267734	0.077743046404	-0.000000000000	0.414770960168	-0.000000000000	0.687947883123	0.000000000000	0.101512491450	0.465192830054	-0.000000000000	0.000000000000	-0.000000000000	-0.000000000000	0.914045293638	0.000000000000	0.000000000000	0.000000000000	-24.185081507454	-5.669925993453
0.072039666352	0.571410623154	0.920737025285	0.136201122682	0.035662027657	0.534087309244	-0.460357645481	-0.656408318297	0.433150977916	-0.095482310936	1.338108667702	-0.032163442962	-0.465944357678	-0.485851053871	3.535220122313	3.128465166025	0.640066860702	2.021206185439	0.876297767328	0.000669571230	0.253209917491	0.002919907746	0.227919446605	0.361570232705	0.012643336564	0.494993485394	0.004779371017	0.077026160895	0.041342551265	0.009590048720	0.624694560266	0.093617135477	0.077900412018	-0.000000000000	0.413538242771	-0.000000000000	0.691267586494	0.000000000000	0.111070869200	0.461563877876	-0.000000000000	0.000000000000	-0.000000000000	-0.000000000000	0.904321407535	0.000000000000	0.000000000000	0.000000000000	-24.216431817199	-5.590528940806
0.072216667989	0.571647450136	0.920731298429	0.136118620619	0.035575667554	0.534713569141	-0.459803484809	-0.656295292372	0.433509603643	-0.095328826058	1.337877348002	-0.032546828562	-0.466273307814	-0.489963973292	3.541102715847	3.133179774152	0.637047754161	2.031027858402	0.857976751395	0.000665934520	0.254077374114	0.002904048557	0.230445099444	0.359606399949	0.013203917169	0.494802051714	0.004753412339	0.076607800963	0.041118003310	0.009537961324	0.626186894545	0.093853962459	0.078058099761	-0.000000000000	0.412305525374	-0.000000000000	0.694587289865	0.000000000000	0.120629246951	0.457934925697	-0.000000000000	0.000000000000	-0.000000000000	-0.000000000000	0.894597521433	0.000000000000	0.000000000000	0.000000000000	-24.245980625533	-5.511314485333
0.072393669627	0.571884236002	0.920725503375	0.136036060541	0.035488577544	0.535340873022	-0.459248489465	-0.656182802163	0.433869969419	-0.095178584593	1.337644097884	-0.032934038649	-0.466599949183	-0.494098269128	3.547016185625	3.137896348287	0.634014124446	2.040866331069	0.839651718856	0.000662317563	0.254933423850	0.002888275506	0.232975065090	0.357653233554	0.013813368414	0.494591947494	0.004727594653	0.076191713311	0.040894674965	0.009486156836	0.627618309039	0.094090748325	0.078216098707	-0.000000000000	0.411072807977	-0.000000000000	0.697906993236	0.000000000000	0.130187624702	0.454305973519	-0.000000000000	0.000000000000	-0.000000000000	-0.000000000000	0.884873635330	0.000000000000	0.000000000000	0.000000000000	-24.273764182743	-5.432276319198
0.072570671264	0.572120980424	0.920719639442	0.135953442820	0.035400753974	0.535969226218	-0.458692659131	-0.656070849976	0.434232077560	-0.095031586016	1.337409095530	-0.033325140673	-0.466924699124	-0.498252486260	3.552959029143	3.142614545067	0.630968956791	2.050714181719	0.821336583349	0.000658720251	0.255778128656	0.002872588125	0.235509320118	0.355710675589	0.014471424863	0.494363274141	0.004701917193	0.075777885599	0.040672559605	0.009434633719	0.628989134627	0.094327492747	0.078374397934	-0.000000000000	0.409840090580	-0.000000000000	0.701226696607	0.000000000000	0.139746002452	0.450677021340	-0.000000000000	0.000000000000	-0.000000000000	-0.000000000000	0.875149749228	0.000000000000	0.000000000000	0.000000000000	-24.299818099195	-5.353408242824
0.072747672901	0.572357683108	0.920713705933	0.135870767756	0.035312193441	0.536598633799	-0.458135993551	-0.655959437595	0.434595929079	-0.094887827365	1.337172513641	-0.033720202541	-0.467247958050	-0.502425210034	3.558929781137	3.147334013261	0.627915159472	2.060564151941	0.803044977060	0.000655142478	0.256611550149	0.002856985949	0.238047841230	0.353778668433	0.015177822522	0.494116132512	0.004676379197	0.075366305550	0.040451650643	0.009383390444	0.630299700392	0.094564195431	0.078532986529	-0.000000000000	0.408607373183	-0.000000000000	0.704546399978	0.000000000000	0.149304380203	0.447048069162	-0.000000000000	0.000000000000	-0.000000000000	-0.000000000000	0.865425863125	0.000000000000	0.000000000000	0.000000000000	-24.324177346798	-5.274704164117
0.072924674538	0.572594343789	0.920707702142	0.135788035578	0.035222892793	0.537229100577	-0.457578492531	-0.655848566296	0.434961523723	-0.094747303288	1.336934519546	-0.034119292602	-0.467570109763	-0.506615065487	3.564927012873	3.152054393903	0.624855565514	2.070409142435	0.784790258887	0.000651584136	0.257433749615	0.002841468514	0.240590605256	0.351857154783	0.015932298831	0.493850622916	0.004650979908	0.074956960957	0.040231941526	0.009332425492	0.631550333629	0.094800856112	0.078691853598	-0.000000000000	0.407374655787	-0.000000000000	0.707866103349	0.000000000000	0.158862757953	0.443419116983	-0.000000000000	0.000000000000	-0.000000000000	-0.000000000000	0.855701977023	0.000000000000	0.000000000000	0.000000000000	-24.346876260825	-5.196158097698
0.073101676176	0.572830962231	0.920701627350	0.135705246450	0.035132849117	0.537860631115	-0.457020155942	-0.655738236858	0.435328859991	-0.094610006094	1.336695275299	-0.034522479628	-0.467891521771	-0.510820716587	3.570949331459	3.156775320430	0.621792934307	2.080242209010	0.766585522214	0.000648045122	0.258244788004	0.002826035360	0.243137589151	0.349946077643	0.016734592654	0.493566845115	0.004625718574	0.074549839679	0.040013425737	0.009281737351	0.632741359856	0.095037474555	0.078850988269	-0.000000000000	0.406141938390	-0.000000000000	0.711185806720	0.000000000000	0.168421135704	0.439790164805	-0.000000000000	0.000000000000	-0.000000000000	-0.000000000000	0.845978090920	0.000000000000	0.000000000000	0.000000000000	-24.367948542048	-5.117764164149
0.073278677813	0.573067538229	0.920695480825	0.135622400471	0.035042059732	0.538493229733	-0.456460983720	-0.655628449581	0.435697935172	-0.094475925797	1.336454937780	-0.034929832802	-0.468212545591	-0.515040865507	3.576995379173	3.161496418818	0.618729953153	2.090056558805	0.748443602259	0.000644525329	0.259044725936	0.002810686030	0.245688769995	0.348045380328	0.017584444277	0.493264898333	0.004600594443	0.074144929640	0.039796096795	0.009231324518	0.633873102822	0.095274050552	0.079010379704	-0.000000000000	0.404909220993	-0.000000000000	0.714505510091	0.000000000000	0.177979513454	0.436161212626	-0.000000000000	0.000000000000	-0.000000000000	-0.000000000000	0.836254204818	0.000000000000	0.000000000000	0.000000000000	-24.387427259140	-5.039516589271
0.073455679450	0.573304071600	0.920689261825	0.135539497679	0.034950522183	0.539126900514	-0.455900975870	-0.655519204295	0.436068745361	-0.094345050159	1.336213658784	-0.035341421698	-0.468533517038	-0.519274251911	3.583063832796	3.166217307726	0.615669238724	2.099845546737	0.730377082964	0.000641024654	0.259833623704	0.002795420068	0.248244124992	0.346155006462	0.018481595393	0.492944881252	0.004575606772	0.073742218829	0.039579948253	0.009181185497	0.634945884519	0.095510583923	0.079170017103	-0.000000000000	0.403676503596	-0.000000000000	0.717825213462	0.000000000000	0.187537891205	0.432532260448	-0.000000000000	0.000000000000	-0.000000000000	-0.000000000000	0.826530318715	0.000000000000	0.000000000000	0.000000000000	-24.405344851297	-4.961409703379
0.073632681087	0.573540562192	0.920682969592	0.135456538055	0.034858234237	0.539761647308	-0.455340132461	-0.655410500371	0.436441285491	-0.094217364741	1.335971585117	-0.035757316261	-0.468854756508	-0.523519652272	3.589153402982	3.170937598639	0.612613338424	2.109602672209	0.712398303399	0.000637542992	0.260611541269	0.002780237022	0.250803631472	0.344274899973	0.019425789100	0.492606892018	0.004550754819	0.073341695302	0.039364973701	0.009131318801	0.635960025188	0.095747074515	0.079329889709	-0.000000000000	0.402443786199	-0.000000000000	0.721144916833	0.000000000000	0.197096268955	0.428903308269	-0.000000000000	0.000000000000	-0.000000000000	-0.000000000000	0.816806432613	0.000000000000	0.000000000000	0.000000000000	-24.421733131031	-4.883437940618
0.073809682724	0.573777009877	0.920676603359	0.135373521526	0.034765193873	0.540397473742	-0.454778453635	-0.655302336737	0.436815549359	-0.094092852936	1.335728858672	-0.036177586792	-0.469176569251	-0.527775879214	3.595262833625	3.175656896016	0.609564731657	2.119321576091	0.694519363630	0.000634080241	0.261378538271	0.002765136441	0.253367266885	0.342405005096	0.020416769891	0.492251028247	0.004526037847	0.072943347179	0.039151166762	0.009081722951	0.636915843333	0.095983522200	0.079489986816	-0.000000000000	0.401211068802	-0.000000000000	0.724464620204	0.000000000000	0.206654646706	0.425274356090	-0.000000000000	0.000000000000	-0.000000000000	-0.000000000000	0.807082546510	0.000000000000	0.000000000000	0.000000000000	-24.436623287074	-4.805595838325
0.073986684362	0.574013414552	0.920670162346	0.135290447963	0.034671399277	0.541034383223	-0.454215939603	-0.655194711887	0.437191529646	-0.093971496021	1.335485616515	-0.036602303926	-0.469499245626	-0.532041780886	3.601390901263	3.180374797449	0.606525830974	2.128996037994	0.676752129998	0.000630636297	0.262134674023	0.002750117878	0.255935008806	0.340545266367	0.021454283646	0.491877387022	0.004501455123	0.072547162643	0.038938521093	0.009032396477	0.637813655726	0.096219926875	0.079650297778	-0.000000000000	0.399978351405	-0.000000000000	0.727784323575	0.000000000000	0.216213024456	0.421645403912	-0.000000000000	0.000000000000	-0.000000000000	-0.000000000000	0.797358660408	0.000000000000	0.000000000000	0.000000000000	-24.450045887335	-4.727878036441
0.074163685999	0.574249776136	0.920663645757	0.135207317188	0.034576848836	0.541672378943	-0.453652590649	-0.655087623895	0.437569217947	-0.093853273189	1.335241990952	-0.037031538607	-0.469823061346	-0.536316240365	3.607536414489	3.185090893824	0.603498983112	2.138619973884	0.659108239765	0.000627211059	0.262880007517	0.002735180886	0.258506834931	0.338695628623	0.022538077627	0.491486064899	0.004477005917	0.072153129945	0.038727030389	0.008983337913	0.638653777421	0.096456288459	0.079810812011	-0.000000000000	0.398745634008	-0.000000000000	0.731104026946	0.000000000000	0.225771402207	0.418016451733	-0.000000000000	0.000000000000	-0.000000000000	-0.000000000000	0.787634774305	0.000000000000	0.000000000000	0.000000000000	-24.462030881849	-4.650279276981
0.074340687636	0.574486094574	0.920657052789	0.135124128978	0.034481541131	0.542311463888	-0.453088407129	-0.654981070425	0.437948604788	-0.093738161595	1.334998109600	-0.037465362065	-0.470148277711	-0.540598175091	3.613698213397	3.189804769490	0.600486469889	2.148187434053	0.641599105050	0.000623804424	0.263614597425	0.002720325023	0.261082723077	0.336856037003	0.023667900466	0.491077157911	0.004452689504	0.071761237396	0.038516688375	0.008934545807	0.639436521758	0.096692606897	0.079971518999	-0.000000000000	0.397512916612	-0.000000000000	0.734423730317	0.000000000000	0.235329779957	0.414387499555	-0.000000000000	0.000000000000	-0.000000000000	-0.000000000000	0.777910888203	0.000000000000	0.000000000000	0.000000000000	-24.472607605650	-4.572794403576
0.074517689273	0.574722369830	0.920650382622	0.135040883061	0.034385474933	0.542951640838	-0.452523389472	-0.654875048742	0.438329679657	-0.093626136393	1.334754095445	-0.037903845794	-0.470475141818	-0.544886536345	3.619875169042	3.194516002445	0.597490508959	2.157692601489	0.624235915988	0.000620416293	0.264338502098	0.002705549848	0.263662651182	0.335026436942	0.024843502163	0.490650761567	0.004428505164	0.071371473373	0.038307488813	0.008886018710	0.640162200376	0.096928882153	0.080132408305	-0.000000000000	0.396280199215	-0.000000000000	0.737743433688	0.000000000000	0.244888157708	0.410758547376	-0.000000000000	0.000000000000	-0.000000000000	-0.000000000000	0.768187002100	0.000000000000	0.000000000000	0.000000000000	-24.481804781492	-4.495418361098
0.074694690911	0.574958601893	0.920643634424	0.134957579126	0.034288649194	0.543592912380	-0.451957538185	-0.654769555725	0.438712431023	-0.093517170778	1.334510066894	-0.038347061516	-0.470803886763	-0.549180308766	3.626066182927	3.199224164521	0.594513254398	2.167129790693	0.607029643041	0.000617046563	0.265051779573	0.002690854923	0.266246597302	0.333206774172	0.026064634075	0.490206970860	0.004404452179	0.070983826314	0.038099425498	0.008837755183	0.640831123224	0.097165114216	0.080293469571	-0.000000000000	0.395047481818	-0.000000000000	0.741063137059	0.000000000000	0.254446535458	0.407129595198	-0.000000000000	0.000000000000	-0.000000000000	-0.000000000000	0.758463115998	0.000000000000	0.000000000000	0.000000000000	-24.489650522340	-4.418146195389
0.074871692548	0.575194790770	0.920636807353	0.134874216820	0.034191063044	0.544235280906	-0.451390853849	-0.654664587876	0.439096846360	-0.093411236019	1.334266137818	-0.038795081154	-0.471134731819	-0.553478509906	3.632270186525	3.203928821598	0.591556797123	2.176493446973	0.589991038352	0.000613695136	0.265754487571	0.002676239813	0.268834539615	0.331396994719	0.027331048908	0.489745880265	0.004380529835	0.070598284721	0.037892492258	0.008789753795	0.641443598563	0.097401303093	0.080454692528	-0.000000000000	0.393814764421	-0.000000000000	0.744382840430	0.000000000000	0.264004913209	0.403500643019	-0.000000000000	0.000000000000	-0.000000000000	-0.000000000000	0.748739229895	0.000000000000	0.000000000000	0.000000000000	-24.496172333554	-4.340973053094
0.075048694185	0.575430936487	0.920629900551	0.134790795752	0.034092715784	0.544878748625	-0.450823337123	-0.654560141335	0.439482912171	-0.093308301504	1.334022417592	-0.039247976795	-0.471467882589	-0.557780189845	3.638486140822	3.208629533820	0.588623165100	2.185778146289	0.573130636061	0.000610361912	0.266446683498	0.002661704082	0.271426456415	0.329597044904	0.028642500713	0.489267583745	0.004356737423	0.070214837160	0.037686682955	0.008742013122	0.641999932983	0.097637448810	0.080616066998	-0.000000000000	0.392582047024	-0.000000000000	0.747702543802	0.000000000000	0.273563290960	0.399871690841	-0.000000000000	0.000000000000	-0.000000000000	-0.000000000000	0.739015343792	0.000000000000	0.000000000000	0.000000000000	-24.501397114676	-4.263894181630
0.075225695822	0.575667039092	0.920622913149	0.134707315498	0.033993606879	0.545523317560	-0.450254988746	-0.654456211885	0.439870614010	-0.093208334775	1.333779011111	-0.039705820652	-0.471803531152	-0.562084430848	3.644713035895	3.213325855837	0.585714323344	2.194978595679	0.556458751464	0.000607046792	0.267128424450	0.002647247301	0.274022326115	0.327806871336	0.029998744876	0.488772174752	0.004333074237	0.069833472255	0.037481991485	0.008694531747	0.642500431407	0.097873551415	0.080777582905	-0.000000000000	0.391349329627	-0.000000000000	0.751022247173	0.000000000000	0.283121668710	0.396242738662	-0.000000000000	0.000000000000	-0.000000000000	-0.000000000000	0.729291457690	0.000000000000	0.000000000000	0.000000000000	-24.505351160720	-4.186904929309
0.075402697460	0.575903098649	0.920615844264	0.134623775599	0.033893735956	0.546168989561	-0.449685809534	-0.654352794971	0.440259936506	-0.093111301566	1.333536018809	-0.040168685019	-0.472141856167	-0.566390347087	3.650949890530	3.218017337064	0.582832173676	2.204089634343	0.539985478917	0.000603749678	0.267799767211	0.002632869041	0.276622127246	0.326026420919	0.031399538112	0.488259746231	0.004309539575	0.069454178696	0.037278411776	0.008647308262	0.642945397104	0.098109610972	0.080939230273	-0.000000000000	0.390116612230	-0.000000000000	0.754341950544	0.000000000000	0.292680046461	0.392613786484	-0.000000000000	0.000000000000	-0.000000000000	-0.000000000000	0.719567571587	0.000000000000	0.000000000000	0.000000000000	-24.508060162886	-4.110000745611
0.075579699097	0.576139115240	0.920608693002	0.134540175567	0.033793102793	0.546815766307	-0.449115800384	-0.654249885704	0.440650863386	-0.093017165846	1.333293536661	-0.040636642227	-0.472483022963	-0.570697084423	3.657195751864	3.222703521963	0.579978554221	2.213106235445	0.523720688329	0.000600470472	0.268460768259	0.002618568874	0.279225838454	0.324255640840	0.032844638457	0.487730390622	0.004286132740	0.069076945233	0.037075937790	0.008600341268	0.643335131694	0.098345627563	0.081100999238	-0.000000000000	0.388883894833	-0.000000000000	0.757661653915	0.000000000000	0.302238424211	0.388984834305	-0.000000000000	0.000000000000	-0.000000000000	-0.000000000000	0.709843685485	0.000000000000	0.000000000000	0.000000000000	-24.509549208581	-4.033177181663
0.075756700734	0.576375088962	0.920601458455	0.134456514886	0.033691707319	0.547463649310	-0.448544962274	-0.654147478876	0.441043377499	-0.092925889857	1.333051656167	-0.041109764587	-0.472827183597	-0.575003820253	3.663449695081	3.227383950350	0.577155238616	2.222023508690	0.507674020156	0.000597209076	0.269111483764	0.002604346378	0.281833438503	0.322494478578	0.034333805260	0.487184199862	0.004262853036	0.068701760675	0.036874563522	0.008553629369	0.643669935159	0.098581601285	0.081262880049	-0.000000000000	0.387651177437	-0.000000000000	0.760981357286	0.000000000000	0.311796801962	0.385355882127	-0.000000000000	0.000000000000	-0.000000000000	-0.000000000000	0.700119799382	0.000000000000	0.000000000000	0.000000000000	-24.509842780666	-3.956429890914
0.075933702371	0.576611019931	0.920594139702	0.134372793011	0.033589549605	0.548112639919	-0.447973296265	-0.654045568971	0.441437460843	-0.092837434156	1.332810464329	-0.041588124332	-0.473174476880	-0.579309763435	3.669710823142	3.232058157733	0.574363934911	2.230836703756	0.491854878724	0.000593965394	0.269751969591	0.002590201130	0.284444906269	0.320742881893	0.035866799181	0.486621265391	0.004239699774	0.068328613895	0.036674282997	0.008507171182	0.643950105852	0.098817532255	0.081424863076	-0.000000000000	0.386418460040	-0.000000000000	0.764301060657	0.000000000000	0.321355179712	0.381726929948	-0.000000000000	0.000000000000	-0.000000000000	-0.000000000000	0.690395913280	0.000000000000	0.000000000000	0.000000000000	-24.508964755806	-3.879754630040
0.076110704008	0.576846908276	0.920586735809	0.134289009379	0.033486629858	0.548762739330	-0.447400803498	-0.653944150177	0.441833094585	-0.092751757655	1.332570043609	-0.042071793552	-0.473525028372	-0.583614154287	3.675978266557	3.236725675676	0.571606284136	2.239541214642	0.476272423776	0.000590739330	0.270382281300	0.002576132710	0.287060220748	0.319000798831	0.037443382176	0.486041678149	0.004216672266	0.067957493825	0.036475090277	0.008460965328	0.644175940506	0.099053420599	0.081586938813	-0.000000000000	0.385185742643	-0.000000000000	0.767620764028	0.000000000000	0.330913557463	0.378097977769	-0.000000000000	0.000000000000	-0.000000000000	-0.000000000000	0.680672027177	0.000000000000	0.000000000000	0.000000000000	-24.506938401857	-3.803147260096
0.076287705646	0.577082754140	0.920579245832	0.134205163402	0.033382948418	0.549413948585	-0.446827485199	-0.653843216396	0.442230259091	-0.092668817668	1.332330471872	-0.042560844123	-0.473878950346	-0.587916264668	3.682251183212	3.241386032201	0.568883858509	2.248132585001	0.460935560090	0.000587530788	0.271002474152	0.002562140701	0.289679361044	0.317268177721	0.039063317495	0.485445528584	0.004193769830	0.067588389456	0.036276979452	0.008415010436	0.644347734241	0.099289266464	0.081749097882	-0.000000000000	0.383953025246	-0.000000000000	0.770940467399	0.000000000000	0.340471935213	0.374469025591	-0.000000000000	0.000000000000	-0.000000000000	-0.000000000000	0.670948141075	0.000000000000	0.000000000000	0.000000000000	-24.503786374173	-3.726603747936
0.076464707283	0.577318557681	0.920571668810	0.134121254474	0.033278505751	0.550066268581	-0.446253342679	-0.653742761261	0.442628933952	-0.092588569957	1.332091822311	-0.043055347624	-0.474236341711	-0.592215398147	3.688528758233	3.246038752228	0.566198159259	2.256606514515	0.445852925063	0.000584339673	0.271612603107	0.002548224689	0.292302306379	0.315544967169	0.040726369675	0.484832906654	0.004170991786	0.067221289841	0.036079944646	0.008369305144	0.644465780575	0.099525070004	0.081911331043	-0.000000000000	0.382720307849	-0.000000000000	0.774260170770	0.000000000000	0.350030312964	0.370840073412	-0.000000000000	0.000000000000	-0.000000000000	-0.000000000000	0.661224254972	0.000000000000	0.000000000000	0.000000000000	-24.499530710781	-3.650120167915
0.076641708920	0.577554319066	0.920564003772	0.134037281974	0.033173302443	0.550719700072	-0.445678377331	-0.653642778142	0.443029098013	-0.092510968779	1.331854163353	-0.043555375251	-0.474597287900	-0.596510890259	3.694810203910	3.250683358049	0.563550614063	2.264958866375	0.431032874137	0.000581165891	0.272212722825	0.002534384260	0.294929036086	0.313831116064	0.042432304530	0.484203901826	0.004148337459	0.066856184091	0.035883980015	0.008323848096	0.644530371432	0.099760831389	0.082073629193	-0.000000000000	0.381487590452	-0.000000000000	0.777579874141	0.000000000000	0.359588690714	0.367211121234	-0.000000000000	0.000000000000	-0.000000000000	-0.000000000000	0.651500368870	0.000000000000	0.000000000000	0.000000000000	-24.494192826339	-3.573692703879
0.076818710557	0.577790038478	0.920556249734	0.133953245266	0.033067339195	0.551374243675	-0.445102590633	-0.653543260167	0.443430729400	-0.092435966940	1.331617558551	-0.044060997722	-0.474961860724	-0.600802108852	3.701094759659	3.255319369849	0.560942574062	2.273185675890	0.416483464002	0.000578009346	0.272802887670	0.002520619004	0.297559529610	0.312126573572	0.044180889147	0.483558603083	0.004125806177	0.066493061377	0.035689079747	0.008278637943	0.644541797150	0.099996550801	0.082235983372	-0.000000000000	0.380254873055	-0.000000000000	0.780899577512	0.000000000000	0.369147068465	0.363582169055	-0.000000000000	0.000000000000	-0.000000000000	-0.000000000000	0.641776482767	0.000000000000	0.000000000000	0.000000000000	-24.487793504872	-3.497317651464
0.076995712195	0.578025716108	0.920548405700	0.133869143703	0.032960616816	0.552029899876	-0.444525984150	-0.653444200228	0.443833805555	-0.092363515844	1.331382066454	-0.044572285171	-0.475330118181	-0.605088454527	3.707381692040	3.259946306270	0.558375310465	2.281283160268	0.402212433508	0.000574869946	0.273383151712	0.002506928513	0.300193766510	0.310431289132	0.045971891880	0.482897098922	0.004103397271	0.066131910928	0.035495238060	0.008233673344	0.644500346490	0.100232228431	0.082398384769	-0.000000000000	0.379022155659	-0.000000000000	0.784219280883	0.000000000000	0.378705446215	0.359953216877	-0.000000000000	0.000000000000	-0.000000000000	-0.000000000000	0.632052596665	0.000000000000	0.000000000000	0.000000000000	-24.480352891261	-3.420991420688
0.077172713832	0.578261352158	0.920540470661	0.133784976628	0.032853136221	0.552686669032	-0.443948559530	-0.653345591003	0.444238303266	-0.092293565559	1.331147740460	-0.045089307032	-0.475702104242	-0.609369361157	3.713670294817	3.264563685014	0.555850010738	2.289247729542	0.388227182297	0.000571747597	0.273953568725	0.002493312380	0.302831726452	0.308745212460	0.047805082337	0.482219477363	0.004081110077	0.065772722031	0.035302449205	0.008188952966	0.644406306645	0.100467864481	0.082560824727	-0.000000000000	0.377789438262	-0.000000000000	0.787538984254	0.000000000000	0.388263823966	0.356324264698	-0.000000000000	0.000000000000	-0.000000000000	-0.000000000000	0.622328710562	0.000000000000	0.000000000000	0.000000000000	-24.471890481526	-3.344710538832
0.077349715469	0.578496946838	0.920532443595	0.133700743379	0.032744898420	0.553344551379	-0.443370318508	-0.653247424964	0.444644198705	-0.092226064873	1.330914628652	-0.045612131920	-0.476077848586	-0.613644296498	3.719959889058	3.269171023505	0.553367774396	2.297075998635	0.374534747199	0.000568642206	0.274514192193	0.002479770201	0.305473389216	0.307068293547	0.049680231381	0.481525825945	0.004058943933	0.065415484033	0.035110707463	0.008144475483	0.644259963248	0.100703459161	0.082723294744	-0.000000000000	0.376556720865	-0.000000000000	0.790858687625	0.000000000000	0.397822201716	0.352695312520	-0.000000000000	0.000000000000	-0.000000000000	-0.000000000000	0.612604824460	0.000000000000	0.000000000000	0.000000000000	-24.462425112007	-3.268471653594
0.077526717106	0.578732500368	0.920524323470	0.133616443288	0.032635904513	0.554003547034	-0.442791262904	-0.653149694398	0.445051467462	-0.092160961363	1.330682773617	-0.046140827501	-0.476457366326	-0.617912762864	3.726249823271	3.273767839575	0.550929608421	2.304764800470	0.361141776524	0.000565553683	0.275065075309	0.002466301576	0.308118734690	0.305400482652	0.051597111117	0.480816231733	0.004036898183	0.065060186338	0.034920007148	0.008100239574	0.644061600380	0.100939012691	0.082885786482	-0.000000000000	0.375324003468	-0.000000000000	0.794178390996	0.000000000000	0.407380579467	0.349066360341	-0.000000000000	0.000000000000	-0.000000000000	-0.000000000000	0.602880938357	0.000000000000	0.000000000000	0.000000000000	-24.451974947578	-3.192271536464
0.077703718743	0.578968012974	0.920516109241	0.133532075688	0.032526155687	0.554663656001	-0.442211394622	-0.653052391424	0.445460084589	-0.092098201465	1.330452212258	-0.046675460348	-0.476840657698	-0.622174297862	3.732539473567	3.278353652214	0.548536422364	2.312311200028	0.348054502456	0.000562481934	0.275606270975	0.002452906105	0.310767742872	0.303741730306	0.053555494889	0.480090781319	0.004014972172	0.064706818407	0.034730342602	0.008056243929	0.643811500580	0.101174525297	0.083048291766	-0.000000000000	0.374091286071	-0.000000000000	0.797498094367	0.000000000000	0.416938957218	0.345437408163	-0.000000000000	0.000000000000	-0.000000000000	-0.000000000000	0.593157052254	0.000000000000	0.000000000000	0.000000000000	-24.440557469119	-3.116107086284
0.077880720381	0.579203484886	0.920507799850	0.133447639912	0.032415653208	0.555324878177	-0.441630715653	-0.652955508007	0.445870024637	-0.092037730551	1.330222975588	-0.047216095801	-0.477227707739	-0.626428475171	3.738828243832	3.282927982340	0.546189023176	2.319712509168	0.335278711868	0.000559426870	0.276137831810	0.002439583389	0.313420393868	0.302091987308	0.055555157273	0.479349560824	0.003993165250	0.064355369758	0.034541708201	0.008012487241	0.643509944852	0.101409997209	0.083210802592	-0.000000000000	0.372858568674	-0.000000000000	0.800817797738	0.000000000000	0.426497334968	0.341808455984	-0.000000000000	0.000000000000	-0.000000000000	-0.000000000000	0.583433166152	0.000000000000	0.000000000000	0.000000000000	-24.428189460555	-3.039975332908
0.078057722018	0.579438916342	0.920499394230	0.133363135297	0.032304398413	0.555987213356	-0.441049228072	-0.652859035979	0.446281261709	-0.091979493011	1.329995088525	-0.047762797812	-0.477618485966	-0.630674905331	3.745115565905	3.287490353613	0.543888109883	2.326966302010	0.322819715972	0.000556388398	0.276659810142	0.002426333034	0.316076667892	0.300451204725	0.057595874068	0.478592655901	0.003971476770	0.064005829968	0.034354098348	0.007968968213	0.643157212674	0.101645428665	0.083373311130	-0.000000000000	0.371625851277	-0.000000000000	0.804137501109	0.000000000000	0.436055712719	0.338179503805	-0.000000000000	0.000000000000	-0.000000000000	-0.000000000000	0.573709280049	0.000000000000	0.000000000000	0.000000000000	-24.414886995838	-2.963873440870
0.078234723655	0.579674307583	0.920490891302	0.133278561187	0.032192392705	0.556650661234	-0.440466934037	-0.652762967058	0.446693769497	-0.091923432339	1.329768569685	-0.048315628795	-0.478012946054	-0.634913236522	3.751400899730	3.292040293272	0.541634268189	2.334070430563	0.310682319351	0.000553366430	0.277172258020	0.002413154648	0.318736545267	0.298819333890	0.059677422290	0.477820151739	0.003949906089	0.063658188669	0.034167507480	0.007925685555	0.642753582006	0.101880819906	0.083535809726	-0.000000000000	0.370393133880	-0.000000000000	0.807457204480	0.000000000000	0.445614090469	0.334550551627	-0.000000000000	0.000000000000	-0.000000000000	-0.000000000000	0.563985393947	0.000000000000	0.000000000000	0.000000000000	-24.400665426358	-2.887798712954
0.078411725292	0.579909658852	0.920482289974	0.133193916935	0.032079637545	0.557315221411	-0.439883835790	-0.652667292869	0.447107521344	-0.091869491225	1.329543431181	-0.048874649465	-0.478411025547	-0.639143155296	3.757683733477	3.296577332980	0.539427965155	2.341023040272	0.298870789030	0.000550360875	0.277675227206	0.002400047838	0.321400006422	0.297196326399	0.061799580169	0.477032133064	0.003928452567	0.063312435549	0.033981930061	0.007882637982	0.642299329297	0.102116171175	0.083698290908	-0.000000000000	0.369160416484	-0.000000000000	0.810776907851	0.000000000000	0.455172468220	0.330921599448	-0.000000000000	0.000000000000	-0.000000000000	-0.000000000000	0.554261507844	0.000000000000	0.000000000000	0.000000000000	-24.385539369342	-2.811748593516
0.078588726930	0.580144970393	0.920473589147	0.133109201908	0.031966134447	0.557980893403	-0.439299935655	-0.652572004966	0.447522490287	-0.091817611655	1.329319678440	-0.049439918686	-0.478812645604	-0.643364387219	3.763963583599	3.301101009682	0.537269544103	2.347822585075	0.287388824366	0.000547371645	0.278168769182	0.002387012217	0.324067031891	0.295582134112	0.063962127136	0.476228684141	0.003907115568	0.062968560352	0.033797360588	0.007839824218	0.641794729496	0.102351482716	0.083860747391	-0.000000000000	0.367927699087	-0.000000000000	0.814096611222	0.000000000000	0.464730845970	0.327292647270	-0.000000000000	0.000000000000	-0.000000000000	-0.000000000000	0.544537621742	0.000000000000	0.000000000000	0.000000000000	-24.369522697895	-2.735720671413
0.078765728567	0.580380242452	0.920464787709	0.133024415487	0.031851884971	0.558647676642	-0.438715236038	-0.652477094853	0.447938649123	-0.091767735011	1.329097310037	-0.050011493317	-0.479217710802	-0.647576697390	3.770239994794	3.305610866446	0.535159219925	2.354467841488	0.276239528640	0.000544398650	0.278652935153	0.002374047398	0.326737602314	0.293976709149	0.066164843822	0.475409888778	0.003885894458	0.062626552880	0.033613793586	0.007797242993	0.641240056059	0.102586754776	0.084023172077	-0.000000000000	0.366694981690	-0.000000000000	0.817416314593	0.000000000000	0.474289223721	0.323663695091	-0.000000000000	0.000000000000	-0.000000000000	-0.000000000000	0.534813735639	0.000000000000	0.000000000000	0.000000000000	-24.352628533388	-2.659712682352
0.078942730204	0.580615475274	0.920455884540	0.132939557073	0.031736890714	0.559315570479	-0.438129739426	-0.652382554007	0.448355970457	-0.091719802182	1.328876317568	-0.050589428074	-0.479626109027	-0.651779890771	3.776512539867	3.310106453282	0.533097074974	2.360957921238	0.265425383312	0.000541441803	0.279127776042	0.002361152996	0.329411698439	0.292380003893	0.068407512050	0.474575830328	0.003864788609	0.062286402987	0.033431223609	0.007754893043	0.640635580955	0.102821987597	0.084185558060	-0.000000000000	0.365462264293	-0.000000000000	0.820736017964	0.000000000000	0.483847601471	0.320034742913	-0.000000000000	0.000000000000	-0.000000000000	-0.000000000000	0.525089849537	0.000000000000	0.000000000000	0.000000000000	-24.334869240950	-2.583722510491
0.079119731841	0.580850669100	0.920446878508	0.132854626085	0.031621153303	0.559984574195	-0.437543448383	-0.652288373903	0.448774426769	-0.091673753673	1.328656685553	-0.051173775392	-0.480037711456	-0.655973812307	3.782780819439	3.314587327911	0.531083055744	2.367292281911	0.254948225942	0.000538501016	0.279593342499	0.002348328628	0.332089301116	0.290791970982	0.070689914826	0.473726591690	0.003843797394	0.061948100584	0.033249645243	0.007712773113	0.639981574677	0.103057181424	0.084347898631	-0.000000000000	0.364229546896	-0.000000000000	0.824055721335	0.000000000000	0.493405979222	0.316405790734	-0.000000000000	0.000000000000	-0.000000000000	-0.000000000000	0.515365963434	0.000000000000	0.000000000000	0.000000000000	-24.316256428833	-2.507748189085
0.079296733479	0.581085824170	0.920437768474	0.132769621970	0.031504674390	0.560654687002	-0.436956365552	-0.652194546038	0.449193990477	-0.091629529722	1.328438391403	-0.051764585310	-0.480452372661	-0.660158346767	3.789044461504	3.319053056481	0.529116970533	2.373470735091	0.244809232806	0.000535576201	0.280049684895	0.002335573915	0.334770391298	0.289212563314	0.073011836337	0.472862255315	0.003822920191	0.061611635637	0.033069053102	0.007670881953	0.639278306249	0.103292336493	0.084510187280	-0.000000000000	0.362996829499	-0.000000000000	0.827375424706	0.000000000000	0.502964356972	0.312776838556	-0.000000000000	0.000000000000	-0.000000000000	-0.000000000000	0.505642077332	0.000000000000	0.000000000000	0.000000000000	-24.296800952385	-2.431787900005
0.079473735116	0.581320940718	0.920428553291	0.132684544201	0.031387455645	0.561325908047	-0.436368493652	-0.652101061954	0.449614633992	-0.091587070420	1.328221405431	-0.052361905374	-0.480869930849	-0.664333418282	3.795303120785	3.323503214202	0.527198488255	2.379493451492	0.235008907137	0.000532667272	0.280496853331	0.002322888477	0.337454950045	0.287641734042	0.075373061940	0.471982903204	0.003802156380	0.061276998166	0.032889441829	0.007629218320	0.638526043233	0.103527453041	0.084672417699	-0.000000000000	0.361764112102	-0.000000000000	0.830695128077	0.000000000000	0.512522734723	0.309147886377	-0.000000000000	0.000000000000	-0.000000000000	-0.000000000000	0.495918191229	0.000000000000	0.000000000000	0.000000000000	-24.276512923308	-2.355839971958
0.079650736753	0.581556018972	0.920419231802	0.132599392280	0.031269498746	0.561998236421	-0.435779835475	-0.652007913266	0.450036329792	-0.091546315827	1.328005690938	-0.052965780554	-0.481290208257	-0.668498989529	3.801556477894	3.327937385884	0.525327138584	2.385360962650	0.225547073893	0.000529774143	0.280934897635	0.002310271939	0.340142958516	0.286079436572	0.077773378160	0.471088616914	0.003781505346	0.060944178245	0.032710806097	0.007587780980	0.637725051739	0.103762531295	0.084834583788	-0.000000000000	0.360531394705	-0.000000000000	0.834014831448	0.000000000000	0.522081112473	0.305518934199	-0.000000000000	0.000000000000	-0.000000000000	-0.000000000000	0.486194305127	0.000000000000	0.000000000000	0.000000000000	-24.255401724737	-2.279902877270
0.079827738390	0.581791059154	0.920409802842	0.132514165742	0.031150805374	0.562671671158	-0.435190393887	-0.651915091682	0.450459050478	-0.091507206095	1.327791204366	-0.053576253194	-0.481713011701	-0.672655060556	3.807804238277	3.332355166372	0.523502313536	2.391074158819	0.216422881703	0.000526896727	0.281363867362	0.002297723927	0.342834397976	0.284525624566	0.080212572678	0.470179477558	0.003760966475	0.060613166002	0.032533140607	0.007546568702	0.636875596430	0.103997571477	0.084996679655	-0.000000000000	0.359298677309	-0.000000000000	0.837334534819	0.000000000000	0.531639490224	0.301889982020	-0.000000000000	0.000000000000	-0.000000000000	-0.000000000000	0.476470419024	0.000000000000	0.000000000000	0.000000000000	-24.233476032553	-2.203975227123
0.080004740027	0.582026061476	0.920400265241	0.132428864160	0.031031377210	0.563346211244	-0.434600171825	-0.651822589031	0.450882768842	-0.091469681585	1.327577895525	-0.054193362984	-0.482138133299	-0.676801667219	3.814046130932	3.336756160854	0.521723270586	2.396634282831	0.207634812508	0.000524034940	0.281783811801	0.002285244068	0.345529249788	0.282980251936	0.082690434332	0.469255565810	0.003740539160	0.060283951620	0.032356440090	0.007505580265	0.635977940534	0.104232573799	0.085158699618	-0.000000000000	0.358065959912	-0.000000000000	0.840654238190	0.000000000000	0.541197867974	0.298261029842	-0.000000000000	0.000000000000	-0.000000000000	-0.000000000000	0.466746532922	0.000000000000	0.000000000000	0.000000000000	-24.210743843101	-2.128055765200
0.080181741665	0.582261026142	0.920390617820	0.132343487141	0.030911215922	0.564021855617	-0.434009172293	-0.651730397286	0.451307457924	-0.091433682986	1.327365707891	-0.054817146960	-0.482565351356	-0.680938879233	3.820281906913	3.341139985049	0.519989137336	2.402042919819	0.199180699102	0.000521188697	0.282194779972	0.002272831992	0.348227495419	0.281443272843	0.085206753105	0.468316961903	0.003720222794	0.059956525333	0.032180699304	0.007464814452	0.635032345845	0.104467538465	0.085320638214	-0.000000000000	0.356833242515	-0.000000000000	0.843973941561	0.000000000000	0.550756245725	0.294632077663	-0.000000000000	0.000000000000	-0.000000000000	-0.000000000000	0.457022646819	0.000000000000	0.000000000000	0.000000000000	-24.187212507278	-2.052143359729
0.080358743302	0.582495953345	0.920380859396	0.132258034335	0.030790323165	0.564698603174	-0.433417398365	-0.651638508583	0.451733091075	-0.091399151425	1.327154578984	-0.055447639532	-0.482994431408	-0.685066797864	3.826511337636	3.345506265252	0.518298917718	2.407301982850	0.191057750533	0.000518357912	0.282596820628	0.002260487331	0.350929116437	0.279914641699	0.087761320121	0.467363745637	0.003700016774	0.059630877429	0.032005913036	0.007424270055	0.634039072740	0.104702465668	0.085482490197	-0.000000000000	0.355600525118	-0.000000000000	0.847293644933	0.000000000000	0.560314623476	0.291003125484	-0.000000000000	0.000000000000	-0.000000000000	-0.000000000000	0.447298760716	0.000000000000	0.000000000000	0.000000000000	-24.162888770716	-1.976236994007
0.080535744939	0.582730843267	0.920370988777	0.132172505435	0.030668700573	0.565376452773	-0.432824853177	-0.651546915246	0.452159642014	-0.091366028576	1.326944440803	-0.056084872541	-0.483425127409	-0.689185553284	3.832734212993	3.349854638258	0.516651499642	2.412413694649	0.183262585000	0.000515542502	0.282989982258	0.002248209719	0.353634094507	0.278394313163	0.090353927639	0.466395996378	0.003679920501	0.059306998249	0.031832076103	0.007383945870	0.632998380179	0.104937355590	0.085644250542	-0.000000000000	0.354367807721	-0.000000000000	0.850613348304	0.000000000000	0.569873001226	0.287374173306	-0.000000000000	0.000000000000	-0.000000000000	-0.000000000000	0.437574874614	0.000000000000	0.000000000000	0.000000000000	-24.137778819524	-1.900335755497
0.080712746576	0.582965696077	0.920361004768	0.132086900177	0.030546349754	0.566055403237	-0.432231539931	-0.651455609806	0.452587084876	-0.091334256762	1.326735220330	-0.056728875335	-0.483857183051	-0.693295301626	3.838950339324	3.354184751150	0.515045663956	2.417380565790	0.175791269629	0.000512742385	0.283374313088	0.002235998792	0.356342411396	0.276882242140	0.092984369044	0.465413793060	0.003659933378	0.058984878187	0.031659183347	0.007343840703	0.631910525715	0.105172208400	0.085805914448	-0.000000000000	0.353135090324	-0.000000000000	0.853933051675	0.000000000000	0.579431378977	0.283745221127	-0.000000000000	0.000000000000	-0.000000000000	-0.000000000000	0.427850988511	0.000000000000	0.000000000000	0.000000000000	-24.111888330849	-1.824438823697
0.080889748214	0.583200511929	0.920350906168	0.132001218343	0.030423272287	0.566735453355	-0.431637461889	-0.651364585019	0.453015394267	-0.091303779045	1.326526840076	-0.057379674884	-0.484290333175	-0.697396221812	3.845159537266	3.358496260969	0.513480094521	2.422205369783	0.168639366254	0.000509957475	0.283749861082	0.002223854187	0.359054048971	0.275378383781	0.095652438847	0.464417214188	0.003640054814	0.058664507687	0.031487229642	0.007303953363	0.630775765505	0.105407024252	0.085967477340	-0.000000000000	0.351902372927	-0.000000000000	0.857252755046	0.000000000000	0.588989756727	0.280116268949	-0.000000000000	0.000000000000	-0.000000000000	-0.000000000000	0.418127102409	0.000000000000	0.000000000000	0.000000000000	-24.085222527319	-1.748545457003
0.081066749851	0.583435290966	0.920340691772	0.131915459765	0.030299469718	0.567416601885	-0.431042622375	-0.651273833878	0.453444545303	-0.091274539316	1.326319218669	-0.058037295893	-0.484724305259	-0.701488512199	3.851361639527	3.362788834284	0.511953389191	2.426891115666	0.161801982125	0.000507187692	0.284116673942	0.002211775544	0.361768989194	0.273882693479	0.098357932672	0.463406337843	0.003620284219	0.058345877249	0.031316209886	0.007264282666	0.629594354312	0.105641803289	0.086128934876	-0.000000000000	0.350669655530	-0.000000000000	0.860572458417	0.000000000000	0.598548134478	0.276487316770	-0.000000000000	0.000000000000	-0.000000000000	-0.000000000000	0.408403216306	0.000000000000	0.000000000000	0.000000000000	-24.057786234283	-1.672654978816
0.081243751488	0.583670033315	0.920330360371	0.131829624320	0.030174943554	0.568098847558	-0.430447024767	-0.651183349636	0.453874513653	-0.091246482368	1.326112271468	-0.058701760956	-0.485158820956	-0.705572387124	3.857556488626	3.367062146660	0.510464071435	2.431441018731	0.155273824322	0.000504432953	0.284474799112	0.002199762505	0.364487214128	0.272395126870	0.101100647255	0.462381241679	0.003600621005	0.058028977420	0.031146119007	0.007224827438	0.628366545516	0.105876545638	0.086290282941	-0.000000000000	0.349436938134	-0.000000000000	0.863892161788	0.000000000000	0.608106512228	0.272858364592	-0.000000000000	0.000000000000	-0.000000000000	-0.000000000000	0.398679330204	0.000000000000	0.000000000000	0.000000000000	-24.029583938704	-1.596766763190
0.081420753125	0.583904739087	0.920319910752	0.131743711938	0.030049695265	0.568782189077	-0.429850672504	-0.651093125810	0.454305275570	-0.091219553961	1.325905911185	-0.059373090699	-0.485593597627	-0.709648073411	3.863743934645	3.371315882061	0.509010602346	2.435858470060	0.149049256596	0.000501693175	0.284824283779	0.002187814714	0.367208705933	0.270915639831	0.103880380434	0.461342002931	0.003581064590	0.057713798800	0.030976951959	0.007185586506	0.627092591121	0.106111251410	0.086451517660	-0.000000000000	0.348204220737	-0.000000000000	0.867211865159	0.000000000000	0.617664889979	0.269229412413	-0.000000000000	0.000000000000	-0.000000000000	-0.000000000000	0.388955444101	0.000000000000	0.000000000000	0.000000000000	-24.000619848515	-1.520880220307
0.081597754763	0.584139408379	0.920309341697	0.131657722598	0.029923726281	0.569466625118	-0.429253569079	-0.651003156195	0.454736807921	-0.091193700880	1.325700048514	-0.060051303955	-0.486028349874	-0.713715806918	3.869923833031	3.375549732184	0.507591392777	2.440147005573	0.143122357334	0.000498968279	0.285165174873	0.002175931816	0.369933446864	0.269444188479	0.106696931147	0.460288698411	0.003561614394	0.057400332042	0.030808703725	0.007146558707	0.625772741762	0.106345920702	0.086612635391	-0.000000000000	0.346971503340	-0.000000000000	0.870531568530	0.000000000000	0.627223267729	0.265600460235	-0.000000000000	0.000000000000	-0.000000000000	-0.000000000000	0.379231557999	0.000000000000	0.000000000000	0.000000000000	-23.970897951286	-1.444994782067
0.081774756400	0.584374041270	0.920298651986	0.131571656329	0.029797037988	0.570152154332	-0.428655718037	-0.650913434870	0.455169088210	-0.091168870978	1.325494592739	-0.060736417922	-0.486462791015	-0.717775829178	3.876096042486	3.379763395768	0.506204815350	2.444310275213	0.137486977410	0.000496258182	0.285497519069	0.002164113459	0.372661419274	0.267980729168	0.109550099423	0.459221404517	0.003542269840	0.057088567848	0.030641369315	0.007107742885	0.624407246714	0.106580553593	0.086773632736	-0.000000000000	0.345738785943	-0.000000000000	0.873851271901	0.000000000000	0.636781645480	0.261971508056	-0.000000000000	0.000000000000	-0.000000000000	-0.000000000000	0.369507671896	0.000000000000	0.000000000000	0.000000000000	-23.940422071145	-1.369109888063
0.081951758037	0.584608637823	0.920287840398	0.131485513212	0.029669631728	0.570838775347	-0.428057122978	-0.650823956205	0.455602094592	-0.091145013212	1.325289452322	-0.061428448343	-0.486896634492	-0.721828384191	3.882260422978	3.383956577864	0.504849216120	2.448352012885	0.132136796790	0.000493562805	0.285821362789	0.002152359292	0.375392605612	0.266525218492	0.112439686377	0.458140197231	0.003523030353	0.056778496970	0.030474943766	0.007069137886	0.622996353896	0.106815150147	0.086934506535	-0.000000000000	0.344506068546	-0.000000000000	0.877170975272	0.000000000000	0.646340023230	0.258342555878	-0.000000000000	0.000000000000	-0.000000000000	-0.000000000000	0.359783785794	0.000000000000	0.000000000000	0.000000000000	-23.909195923011	-1.293224972172
0.082128759674	0.584843198088	0.920276905706	0.131399293378	0.029541508802	0.571526486764	-0.427457787553	-0.650734714865	0.456035805892	-0.091122077672	1.325084535465	-0.062127409662	-0.487329595187	-0.725873715427	3.888416833905	3.388128989111	0.503522925705	2.452276007643	0.127065378886	0.000490882068	0.286136752202	0.002140668966	0.378126988422	0.265077613276	0.115365494205	0.457045152122	0.003503895364	0.056470110211	0.030309422140	0.007030742567	0.621540309882	0.107049710412	0.087095253874	-0.000000000000	0.343273351149	-0.000000000000	0.880490678643	0.000000000000	0.655898400981	0.254713603699	-0.000000000000	0.000000000000	-0.000000000000	-0.000000000000	0.350059899691	0.000000000000	0.000000000000	0.000000000000	-23.877223163362	-1.217339449975
0.082305761311	0.585077722096	0.920265846682	0.131312997008	0.029412670468	0.572215287160	-0.426857715464	-0.650645705810	0.456470201607	-0.091100015589	1.324879750620	-0.062833315198	-0.487761390633	-0.729912063054	3.894565132426	3.392280345012	0.502224269709	2.456086076570	0.122266221864	0.000488215891	0.286443733227	0.002129042136	0.380864550343	0.263637870585	0.118327326177	0.455936344349	0.003484864305	0.056163398424	0.030144799528	0.006992555788	0.620039359906	0.107284234419	0.087255872087	-0.000000000000	0.342040633752	-0.000000000000	0.883810382014	0.000000000000	0.665456778731	0.251084651521	-0.000000000000	0.000000000000	-0.000000000000	-0.000000000000	0.340336013589	0.000000000000	0.000000000000	0.000000000000	-23.844507436929	-1.141452707154
0.082482762949	0.585312209861	0.920254662096	0.131226624334	0.029283117940	0.572905175086	-0.426256910462	-0.650556924297	0.456905261909	-0.091078779350	1.324675006964	-0.063546177292	-0.488191742103	-0.733943661448	3.900705171971	3.396410365227	0.500951578335	2.459786039653	0.117732806256	0.000485564195	0.286742351532	0.002117478455	0.383605274107	0.262205947712	0.121324986632	0.454813848663	0.003465936611	0.055858352511	0.029981071047	0.006954576417	0.618493747870	0.107518722184	0.087416358756	-0.000000000000	0.340807916355	-0.000000000000	0.887130085385	0.000000000000	0.675015156482	0.247455699342	-0.000000000000	0.000000000000	-0.000000000000	-0.000000000000	0.330612127486	0.000000000000	0.000000000000	0.000000000000	-23.811052418872	-1.065564088992
0.082659764586	0.585546661383	0.920243350716	0.131140175635	0.029152852393	0.573596149067	-0.425655376348	-0.650468365877	0.457340967647	-0.091058322494	1.324470214821	-0.064266007455	-0.488620375579	-0.737968736966	3.906836800946	3.400518772903	0.499703195101	2.463379696908	0.113458638418	0.000482926901	0.287032652541	0.002105977581	0.386349142541	0.260781802186	0.124358280969	0.453677739407	0.003447111721	0.055554963425	0.029818231842	0.006916803326	0.616903716352	0.107753173706	0.087576711713	-0.000000000000	0.339575198959	-0.000000000000	0.890449788756	0.000000000000	0.684573534232	0.243826747163	-0.000000000000	0.000000000000	-0.000000000000	-0.000000000000	0.320888241384	0.000000000000	0.000000000000	0.000000000000	-23.776861852183	-0.989672891040
0.082836766223	0.585781076646	0.920231911307	0.131053651238	0.029021874963	0.574288207601	-0.425053116973	-0.650380026392	0.457777300338	-0.091038599704	1.324265286033	-0.064992816506	-0.489047022583	-0.741987506020	3.912959861630	3.404605294022	0.498477484600	2.466870807873	0.109437289570	0.000480303932	0.287314681426	0.002094539174	0.389096138565	0.259365391765	0.127427015649	0.452528090522	0.003428389077	0.055253222167	0.029656277081	0.006879235397	0.615269506612	0.107987588969	0.087736929045	-0.000000000000	0.338342481562	-0.000000000000	0.893769492127	0.000000000000	0.694131911983	0.240197794985	-0.000000000000	0.000000000000	-0.000000000000	-0.000000000000	0.311164355281	0.000000000000	0.000000000000	0.000000000000	-23.741939580217	-0.913778351000
0.083013767860	0.586015455617	0.920220342633	0.130967051520	0.028890186747	0.574981349156	-0.424450136233	-0.650291901972	0.458214242159	-0.091019566792	1.324060134283	-0.065726614696	-0.489471420894	-0.746000173434	3.919074189257	3.408669656806	0.497272839311	2.470263073544	0.105662430284	0.000477695209	0.287588483117	0.002083162892	0.391846245192	0.257956674437	0.130530998179	0.451364975549	0.003409768123	0.054953119786	0.029495201962	0.006841871514	0.613591358599	0.108221967940	0.087897009093	-0.000000000000	0.337109764165	-0.000000000000	0.897089195498	0.000000000000	0.703690289733	0.236568842806	-0.000000000000	0.000000000000	-0.000000000000	-0.000000000000	0.301440469178	0.000000000000	0.000000000000	0.000000000000	-23.706289574350	-0.837879641812
0.083190769498	0.586249798251	0.920208643457	0.130880376900	0.028757788807	0.575675572171	-0.423846438076	-0.650203989029	0.458651775937	-0.091001180681	1.323854675367	-0.066467411817	-0.489893315127	-0.750006931079	3.925179611284	3.412711591154	0.496087685439	2.473560120721	0.102127860436	0.000475100655	0.287854102300	0.002071848400	0.394599445527	0.256555608416	0.133670037115	0.450188467626	0.003391248306	0.054654647382	0.029335001706	0.006804710570	0.611869510960	0.108456310574	0.088056950454	-0.000000000000	0.335877046768	-0.000000000000	0.900408898869	0.000000000000	0.713248667484	0.232939890628	-0.000000000000	0.000000000000	-0.000000000000	-0.000000000000	0.291716583076	0.000000000000	0.000000000000	0.000000000000	-23.669915956948	-0.761975865921
0.083367771135	0.586484104484	0.920196812539	0.130793627845	0.028624682175	0.576370875055	-0.423242026495	-0.650116284248	0.459089885132	-0.090983399375	1.323648827417	-0.067215217310	-0.490312457207	-0.754007956776	3.931275946824	3.416730828127	0.494920487855	2.476765488714	0.098827534734	0.000472520193	0.288111583417	0.002060595362	0.397355722767	0.255162152146	0.136843942051	0.448998639496	0.003372829078	0.054357796101	0.029175671562	0.006767751461	0.610104201045	0.108690616807	0.088216751988	-0.000000000000	0.334644329371	-0.000000000000	0.903728602240	0.000000000000	0.722807045235	0.229310938449	-0.000000000000	0.000000000000	-0.000000000000	-0.000000000000	0.281992696973	0.000000000000	0.000000000000	0.000000000000	-23.632823019844	-0.686066050681
0.083544772772	0.586718374242	0.920184848636	0.130706804861	0.028490867850	0.577067256182	-0.422636905530	-0.650028784584	0.459528553824	-0.090966181936	1.323442511082	-0.067970040351	-0.490728606724	-0.758003413445	3.937363006244	3.420727099474	0.493769754144	2.479882618279	0.095755584049	0.000469953746	0.288360970669	0.002049403443	0.400115060200	0.253776264296	0.140052523616	0.447795563506	0.003354509893	0.054062557138	0.029017206804	0.006730993092	0.608295664915	0.108924886565	0.088376412811	-0.000000000000	0.333411611974	-0.000000000000	0.907048305611	0.000000000000	0.732365422985	0.225681986271	-0.000000000000	0.000000000000	-0.000000000000	-0.000000000000	0.272268810871	0.000000000000	0.000000000000	0.000000000000	-23.595015238646	-0.610149144805
0.083721774409	0.586952607435	0.920172750507	0.130619908501	0.028356346805	0.577764713893	-0.422031079271	-0.649941487252	0.459967766690	-0.090949488446	1.323235649665	-0.068731889933	-0.491141531191	-0.761993448478	3.943440590901	3.424700137210	0.492634037857	2.482914842638	0.092906332801	0.000467401239	0.288602308017	0.002038272312	0.402877441205	0.252397903757	0.143295593468	0.446579311611	0.003336290206	0.053768921736	0.028859602731	0.006694434373	0.606444137349	0.109159119758	0.088535932305	-0.000000000000	0.332178894577	-0.000000000000	0.910368008982	0.000000000000	0.741923800736	0.222053034092	-0.000000000000	0.000000000000	-0.000000000000	-0.000000000000	0.262544924768	0.000000000000	0.000000000000	0.000000000000	-23.556497283212	-0.534224015808
0.083898776047	0.587186803959	0.920160516907	0.130532939355	0.028221119986	0.578463246492	-0.421424551854	-0.649854389718	0.460407508989	-0.090933279973	1.323028169223	-0.069500774932	-0.491551006216	-0.765978193328	3.949508493011	3.428649673224	0.491511941012	2.485865380419	0.090274312731	0.000464862596	0.288835639183	0.002027201639	0.405642849251	0.251027029647	0.146572964287	0.445349955374	0.003318169477	0.053476881185	0.028702854669	0.006658074218	0.604549851851	0.109393316282	0.088695310116	-0.000000000000	0.330946177180	-0.000000000000	0.913687712353	0.000000000000	0.751482178486	0.218424081914	-0.000000000000	0.000000000000	-0.000000000000	-0.000000000000	0.252821038666	0.000000000000	0.000000000000	0.000000000000	-23.517274024672	-0.458289448324
0.084075777684	0.587420963698	0.920148146590	0.130445898052	0.028085188321	0.579162852248	-0.420817327462	-0.649767489691	0.460847766538	-0.090917518537	1.322819998639	-0.070276704175	-0.491956815579	-0.769957763272	3.955566495627	3.432575438936	0.490402115932	2.488737330324	0.087854273390	0.000462337741	0.289061007652	0.002016191095	0.408411267897	0.249663601302	0.149884449770	0.444107565971	0.003300147170	0.053186426824	0.028546957969	0.006621911550	0.602613040655	0.109627476021	0.088854546154	-0.000000000000	0.329713459784	-0.000000000000	0.917007415724	0.000000000000	0.761040556237	0.214795129735	-0.000000000000	0.000000000000	-0.000000000000	-0.000000000000	0.243097152563	0.000000000000	0.000000000000	0.000000000000	-23.477350539376	-0.382344143222
0.084252779321	0.587655086525	0.920135638307	0.130358785260	0.027948552716	0.579863529387	-0.420209410327	-0.649680785116	0.461288525692	-0.090902167063	1.322611069654	-0.071059686482	-0.492358751259	-0.773932257333	3.961614372719	3.436477164985	0.489303266478	2.491533667343	0.085641189703	0.000459826599	0.289278456673	0.002005240353	0.411182680791	0.248307578284	0.153229864626	0.442852214189	0.003282222749	0.052897550037	0.028391908006	0.006585945296	0.600633934737	0.109861598848	0.089013640600	-0.000000000000	0.328480742387	-0.000000000000	0.920327119095	0.000000000000	0.770598933987	0.211166177557	-0.000000000000	0.000000000000	-0.000000000000	-0.000000000000	0.233373266461	0.000000000000	0.000000000000	0.000000000000	-23.436732110150	-0.306386717424
0.084429780958	0.587889172299	0.920122990811	0.130271601682	0.027811214063	0.580565276097	-0.419600804727	-0.649594274159	0.461729773322	-0.090887189348	1.322401316879	-0.071849730717	-0.492756613379	-0.777901758351	3.967651889336	3.440354580951	0.488214148776	2.494257240323	0.083630266954	0.000457329097	0.289488029259	0.001994349090	0.413957071670	0.246958920369	0.156609024573	0.441583970433	0.003264395682	0.052610242255	0.028237700182	0.006550174389	0.598612763815	0.110095684622	0.089172593902	-0.000000000000	0.327248024990	-0.000000000000	0.923646822466	0.000000000000	0.780157311738	0.207537225378	-0.000000000000	0.000000000000	-0.000000000000	-0.000000000000	0.223649380358	0.000000000000	0.000000000000	0.000000000000	-23.395424225235	-0.230415704328
0.084606782595	0.588123220869	0.920110202850	0.130184348057	0.027673173237	0.581268090522	-0.418991514990	-0.649507955204	0.462171496790	-0.090872550016	1.322190677790	-0.072646845825	-0.493150210117	-0.781866333159	3.973678801840	3.444207415112	0.487133571481	2.496910770719	0.081816943531	0.000454845159	0.289689768190	0.001983516981	0.416734424360	0.245617587556	0.160021746327	0.440302904724	0.003246665442	0.052324494957	0.028084329922	0.006514597769	0.596549756362	0.110329733192	0.089331406780	-0.000000000000	0.326015307593	-0.000000000000	0.926966525837	0.000000000000	0.789715689488	0.203908273200	-0.000000000000	0.000000000000	-0.000000000000	-0.000000000000	0.213925494256	0.000000000000	0.000000000000	0.000000000000	-23.353432575258	-0.154429554753
0.084783784233	0.588357232073	0.920097273172	0.130097025155	0.027534431108	0.581971970763	-0.418381545491	-0.649421826843	0.462613683932	-0.090858214479	1.321979092694	-0.073451040860	-0.493539357560	-0.785826032864	3.979694858193	3.448035394225	0.486060395663	2.499496852345	0.080196891761	0.000452374713	0.289883716015	0.001972743706	0.419514722773	0.244283540058	0.163467847600	0.439009086703	0.003229031501	0.052040299666	0.027931792677	0.006479214379	0.594445139609	0.110563744396	0.089490080227	-0.000000000000	0.324782590196	-0.000000000000	0.930286229208	0.000000000000	0.799274067239	0.200279321021	-0.000000000000	0.000000000000	-0.000000000000	-0.000000000000	0.204201608153	0.000000000000	0.000000000000	0.000000000000	-23.310763048559	-0.078426638318
0.084960785870	0.588591205737	0.920084200523	0.130009633781	0.027394988534	0.582676914877	-0.417770900653	-0.649335887860	0.463056323027	-0.090844148893	1.321766504685	-0.074262325013	-0.493923879533	-0.789780893209	3.985699798295	3.451838243328	0.484993534372	2.502017951977	0.078766017118	0.000449917685	0.290069915049	0.001962028945	0.422297950911	0.242956738307	0.166947147095	0.437702585633	0.003211493338	0.051757647955	0.027780083923	0.006444023170	0.592299139552	0.110797718060	0.089648615507	-0.000000000000	0.323549872799	-0.000000000000	0.933605932579	0.000000000000	0.808832444989	0.196650368842	-0.000000000000	0.000000000000	-0.000000000000	-0.000000000000	0.194477722051	0.000000000000	0.000000000000	0.000000000000	-23.267421725176	-0.002405245194
0.085137787507	0.588825141681	0.920070983647	0.129922174767	0.027254846370	0.583382920871	-0.417159584949	-0.649250137232	0.463499402784	-0.090830320118	1.321552859589	-0.075080707634	-0.494303607394	-0.793730934993	3.991693354356	3.455615685573	0.483931951941	2.504476410651	0.077520456105	0.000447474002	0.290248407380	0.001951372380	0.425084092861	0.241637142948	0.170459464499	0.436383470401	0.003194050431	0.051476531438	0.027629199161	0.006409023099	0.590111980961	0.111031654004	0.089807014163	-0.000000000000	0.322317155402	-0.000000000000	0.936925635950	0.000000000000	0.818390822740	0.193021416664	-0.000000000000	0.000000000000	-0.000000000000	-0.000000000000	0.184753835948	0.000000000000	0.000000000000	0.000000000000	-23.223414869768	0.073636411864
0.085314789144	0.589059039712	0.920057621287	0.129834648978	0.027114005468	0.584089986707	-0.416547602900	-0.649164574111	0.463942912312	-0.090816695679	1.321338105899	-0.075906198249	-0.494678379809	-0.797676164549	3.997675251294	3.459367442068	0.482874663071	2.506874445530	0.076456573041	0.000445043591	0.290419234866	0.001940773695	0.427873132797	0.240324714839	0.174004620478	0.435051809519	0.003176702264	0.051196941777	0.027479133913	0.006374213128	0.587883887384	0.111265552035	0.089965278013	-0.000000000000	0.321084438005	-0.000000000000	0.940245339321	0.000000000000	0.827949200490	0.189392464485	-0.000000000000	0.000000000000	-0.000000000000	-0.000000000000	0.175029949846	0.000000000000	0.000000000000	0.000000000000	-23.178748923702	0.149700195244
0.085491790782	0.589292899629	0.920044112184	0.129747057303	0.026972466680	0.584798110296	-0.415934959079	-0.649079197822	0.464386841105	-0.090803243724	1.321122194694	-0.076738806574	-0.495048042511	-0.801616574250	4.003645207152	3.463093231743	0.481820731753	2.509214152224	0.075570955990	0.000442626381	0.290582439137	0.001930232575	0.430665054978	0.239019415054	0.177582436674	0.433707671128	0.003159448322	0.050918870680	0.027329883731	0.006339592223	0.585615081155	0.111499411952	0.090123409153	-0.000000000000	0.319851720609	-0.000000000000	0.943565042692	0.000000000000	0.837507578241	0.185763512307	-0.000000000000	0.000000000000	-0.000000000000	-0.000000000000	0.165306063743	0.000000000000	0.000000000000	0.000000000000	-23.133430496533	0.225788040035
0.085668792419	0.589526721223	0.920030455078	0.129659400660	0.026830230862	0.585507289499	-0.415321658105	-0.648994007849	0.464831179014	-0.090789932984	1.320905079567	-0.077578542528	-0.495412448051	-0.805552143048	4.009602933526	3.466792771224	0.480769270066	2.511497507449	0.074860412029	0.000440222300	0.290738061598	0.001919748709	0.433459843750	0.237721204874	0.181192735694	0.432351122998	0.003142288092	0.050642309898	0.027181444185	0.006305159359	0.583305783401	0.111733233546	0.090281409957	-0.000000000000	0.318619003212	-0.000000000000	0.946884746063	0.000000000000	0.847065955991	0.182134560128	-0.000000000000	0.000000000000	-0.000000000000	-0.000000000000	0.155582177641	0.000000000000	0.000000000000	0.000000000000	-23.087466357062	0.301901951452
0.085845794056	0.589760504279	0.920016648705	0.129571679992	0.026687298871	0.586217522125	-0.414707704652	-0.648909003830	0.465275916232	-0.090776732739	1.320686716536	-0.078425416242	-0.495771455534	-0.809482837025	4.015548136000	3.470465774724	0.479719436877	2.513726371933	0.074321962028	0.000437831276	0.290886143430	0.001909321785	0.436257483544	0.236430045794	0.184835341112	0.430982232532	0.003125221067	0.050367251229	0.027033810875	0.006270913513	0.580956214048	0.111967016602	0.090439283082	-0.000000000000	0.317386285815	-0.000000000000	0.950204449435	0.000000000000	0.856624333742	0.178505607950	-0.000000000000	0.000000000000	-0.000000000000	-0.000000000000	0.145858291538	0.000000000000	0.000000000000	0.000000000000	-23.040863424124	0.378044002184
0.086022795693	0.589994248569	0.920002691802	0.129483896268	0.026543671577	0.586928805931	-0.414093103440	-0.648824185549	0.465721043269	-0.090763612777	1.320467063961	-0.079279438065	-0.496124930362	-0.813408609951	4.021480514579	3.474111953944	0.478670436495	2.515902493501	0.073952835108	0.000435453239	0.291026725588	0.001898951493	0.439057958874	0.235145899516	0.188510077460	0.429601066765	0.003108246740	0.050093686514	0.026886979420	0.006236853670	0.578566591828	0.112200760893	0.090597031464	-0.000000000000	0.316153568418	-0.000000000000	0.953524152806	0.000000000000	0.866182711493	0.174876655771	-0.000000000000	0.000000000000	-0.000000000000	-0.000000000000	0.136134405435	0.000000000000	0.000000000000	0.000000000000	-22.993628757259	0.454216329687
0.086199797330	0.590227953865	0.919988583102	0.129396050476	0.026399349854	0.587641138621	-0.413477859244	-0.648739552924	0.466166550937	-0.090750543355	1.320246082455	-0.080140618573	-0.496472743969	-0.817329403847	4.027399764120	3.477731017975	0.477621517276	2.518027510248	0.073750462902	0.000433088118	0.291159848806	0.001888637527	0.441861254340	0.233868727950	0.192216770221	0.428207692370	0.003091364607	0.049821607638	0.026740945465	0.006202978819	0.576137134282	0.112434466188	0.090754658324	-0.000000000000	0.314920851021	-0.000000000000	0.956843856177	0.000000000000	0.875741089243	0.171247703593	-0.000000000000	0.000000000000	-0.000000000000	-0.000000000000	0.126410519333	0.000000000000	0.000000000000	0.000000000000	-22.945769547381	0.530421133467
0.086376798968	0.590461619925	0.919974321338	0.129308143632	0.026254334589	0.588354517842	-0.412861976889	-0.648655106005	0.466612430328	-0.090737495173	1.320023734801	-0.081008968573	-0.496814773561	-0.821245149538	4.033305574755	3.481322673220	0.476571970233	2.520102953756	0.073712473728	0.000430735843	0.291285553597	0.001878379580	0.444667354623	0.232598493215	0.195955245826	0.426802175656	0.003074574167	0.049551006531	0.026595704680	0.006169287957	0.573668057773	0.112668132248	0.090912167166	-0.000000000000	0.313688133624	-0.000000000000	0.960163559548	0.000000000000	0.885299466994	0.167618751414	-0.000000000000	0.000000000000	-0.000000000000	-0.000000000000	0.116686633230	0.000000000000	0.000000000000	0.000000000000	-22.897293107535	0.606660672367
0.086553800605	0.590695246506	0.919959905238	0.129220176768	0.026108626684	0.589068941189	-0.412245461253	-0.648570844962	0.467058672795	-0.090724439329	1.319799985863	-0.081884499108	-0.497150901863	-0.825155767198	4.039197632305	3.484886623309	0.475521127649	2.522130252301	0.073836686796	0.000428396344	0.291403880252	0.001868177349	0.447476244491	0.231335157634	0.199725331651	0.425384582574	0.003057874924	0.049281875168	0.026451252755	0.006135780083	0.571159577488	0.112901758829	0.091069561777	-0.000000000000	0.312455416227	-0.000000000000	0.963483262919	0.000000000000	0.894857844744	0.163989799236	-0.000000000000	0.000000000000	-0.000000000000	0.000000000000	0.106962747128	0.000000000000	0.000000000000	0.000000000000	-22.848206863835	0.682937261895
0.086730802242	0.590928833357	0.919945333533	0.129132150939	0.025962227054	0.589784406200	-0.411628317265	-0.648486770082	0.467505269934	-0.090711347292	1.319574802504	-0.082767221460	-0.497481016873	-0.829061166878	4.045075618678	3.488422569024	0.474468361715	2.524110733999	0.074121106504	0.000426069552	0.291514868846	0.001858030529	0.450287908792	0.230078683734	0.203526856009	0.423954978715	0.003041266380	0.049014205564	0.026307585406	0.006102454204	0.568611907443	0.113135345680	0.091226846233	-0.000000000000	0.311222698830	-0.000000000000	0.966802966290	0.000000000000	0.904416222495	0.160360847057	-0.000000000000	0.000000000000	-0.000000000000	0.000000000000	0.097238861025	0.000000000000	0.000000000000	0.000000000000	-22.798518346645	0.759253271597
0.086907803879	0.591162380221	0.919930604946	0.129044067220	0.025815136630	0.590500910355	-0.411010549911	-0.648402881757	0.467952213570	-0.090698190870	1.319348153506	-0.083657147152	-0.497805011615	-0.832961249024	4.050939212256	3.491930208231	0.473413083214	2.526045629861	0.074563916915	0.000423755398	0.291618559235	0.001847938821	0.453102332456	0.228829034247	0.207359648142	0.422513429315	0.003024748044	0.048747989782	0.026164698373	0.006069309331	0.566025260495	0.113368892544	0.091384024894	-0.000000000000	0.309989981434	-0.000000000000	0.970122669661	0.000000000000	0.913974600245	0.156731894879	-0.000000000000	0.000000000000	-0.000000000000	0.000000000000	0.087514974923	0.000000000000	0.000000000000	0.000000000000	-22.748235182061	0.835611122498
0.087084805517	0.591395886835	0.919915718203	0.128955926702	0.025667356364	0.591218451077	-0.410392164226	-0.648319180481	0.468399495736	-0.090684942173	1.319120009492	-0.084554287956	-0.498122783913	-0.836855904963	4.056788088263	3.495409235804	0.472354740249	2.527936076727	0.075163476467	0.000421453813	0.291714991058	0.001837901925	0.455919500497	0.227586172107	0.211223538225	0.421059999253	0.003008319426	0.048483219924	0.026022587416	0.006036344481	0.563399848342	0.113602399159	0.091541102410	-0.000000000000	0.308757264037	-0.000000000000	0.973442373032	0.000000000000	0.923532977996	0.153102942700	-0.000000000000	0.000000000000	-0.000000000000	0.000000000000	0.077791088820	0.000000000000	0.000000000000	0.000000000000	-22.697365083730	0.912013284625
0.087261807154	0.591629352934	0.919900672025	0.128867730496	0.025518887227	0.591937025734	-0.409773165302	-0.648235666843	0.468847108658	-0.090671573592	1.318890342851	-0.085458655896	-0.498434236168	-0.840745017376	4.062621919120	3.498859343564	0.471292817038	2.529783120050	0.075918312955	0.000419164728	0.291804203739	0.001827919544	0.458739398008	0.226350060449	0.215118357351	0.419594753060	0.002991980038	0.048219888137	0.025881248321	0.006003558676	0.560735881534	0.113835865257	0.091698083718	-0.000000000000	0.307524546640	-0.000000000000	0.976762076403	0.000000000000	0.933091355746	0.149473990521	-0.000000000000	0.000000000000	-0.000000000000	0.000000000000	0.068067202718	0.000000000000	0.000000000000	0.000000000000	-22.645915845054	0.988462274612
0.087438808791	0.591862778244	0.919885465132	0.128779479729	0.025369730210	0.592656631632	-0.409153558286	-0.648152341520	0.469295044740	-0.090658057758	1.318659127669	-0.086370263245	-0.498739275149	-0.844628460746	4.068440374779	3.502280220205	0.470226832770	2.531587716513	0.076827118843	0.000416888077	0.291886236488	0.001817991380	0.461562010165	0.225120662609	0.219043937532	0.418117754913	0.002975729396	0.047957986610	0.025740676895	0.005970950944	0.558033569477	0.114069290567	0.091854974046	-0.000000000000	0.306291829243	-0.000000000000	0.980081779774	0.000000000000	0.942649733497	0.145845038343	-0.000000000000	0.000000000000	-0.000000000000	0.000000000000	0.058343316615	0.000000000000	0.000000000000	0.000000000000	-22.593895331779	1.064960653413
0.087615810428	0.592096162490	0.919870096241	0.128691175544	0.025219886328	0.593377266022	-0.408533348379	-0.648069205271	0.469743296547	-0.090644367524	1.318426339658	-0.087289122540	-0.499037811789	-0.848506101776	4.074243123038	3.505671551232	0.469156340539	2.533350736463	0.077888746919	0.000414623791	0.291961128303	0.001808117141	0.464387322224	0.223897942121	0.223000111693	0.416629068641	0.002959567018	0.047697507576	0.025600868968	0.005938520318	0.555293120438	0.114302674813	0.092011778911	-0.000000000000	0.305059111846	-0.000000000000	0.983401483145	0.000000000000	0.952208111247	0.142216086164	-0.000000000000	0.000000000000	-0.000000000000	0.000000000000	0.048619430513	0.000000000000	0.000000000000	0.000000000000	-22.541311475013	1.141511024102
0.087792812066	0.592329505391	0.919854564068	0.128602819098	0.025069356622	0.594098926093	-0.407912540839	-0.647986258930	0.470191856790	-0.090630475929	1.318191956103	-0.088215246576	-0.499329761002	-0.852377799785	4.080029829843	3.509033018890	0.468080926356	2.535072966151	0.079102206338	0.000412371803	0.292028917968	0.001798296533	0.467215319520	0.222681862717	0.226986713666	0.415128757728	0.002943492424	0.047438443308	0.025461820395	0.005906265836	0.552514741555	0.114536017714	0.092168504120	-0.000000000000	0.303826394449	-0.000000000000	0.986721186516	0.000000000000	0.961766488998	0.138587133986	-0.000000000000	0.000000000000	-0.000000000000	0.000000000000	0.038895544410	0.000000000000	0.000000000000	0.000000000000	-22.488172264668	1.218116029789
0.087969813703	0.592562806663	0.919838867325	0.128514411567	0.024918142155	0.594821608975	-0.407291140981	-0.647903503403	0.470640718313	-0.090616356175	1.317955955794	-0.089148648421	-0.499615041502	-0.856243407082	4.085800159565	3.512364302093	0.467000208236	2.536755109757	0.080466659045	0.000410132046	0.292089644058	0.001788529264	0.470045987469	0.221472388328	0.231003578185	0.413616885312	0.002927505138	0.047180786121	0.025323527050	0.005874186540	0.549698638841	0.114769318987	0.092325155776	-0.000000000000	0.302593677052	-0.000000000000	0.990040889887	0.000000000000	0.971324866748	0.134958181807	-0.000000000000	0.000000000000	-0.000000000000	0.000000000000	0.029171658308	0.000000000000	0.000000000000	0.000000000000	-22.434485743354	1.294778351654
0.088146815340	0.592796066019	0.919823004724	0.128425954136	0.024766244020	0.595545311742	-0.406669154175	-0.647820939661	0.471089874077	-0.090601981600	1.317718318980	-0.090089341416	-0.499893575638	-0.860102769294	4.091553775245	3.515665076335	0.465913835367	2.538397791227	0.081981416632	0.000407904455	0.292143344939	0.001778815045	0.472879311564	0.220269483078	0.235050540881	0.412093514188	0.002911604685	0.046924528374	0.025185984831	0.005842281480	0.546845017189	0.115002578342	0.092481740269	-0.000000000000	0.301360959656	-0.000000000000	0.993360593258	0.000000000000	0.980883244499	0.131329229629	-0.000000000000	0.000000000000	-0.000000000000	0.000000000000	0.019447772205	0.000000000000	0.000000000000	0.000000000000	-22.380260000834	1.371500707194
0.088323816977	0.593029283166	0.919806974973	0.128337448006	0.024613663337	0.596270031403	-0.406046585851	-0.647738568733	0.471539317147	-0.090587325650	1.317479027312	-0.091037339187	-0.500165289240	-0.863955725681	4.097290338832	3.518935013599	0.464821487358	2.540001555877	0.083645937593	0.000405688962	0.292190058767	0.001769153588	0.475715277381	0.219073111289	0.239127438280	0.410558706809	0.002895790594	0.046669662465	0.025049189660	0.005810549709	0.543954080378	0.115235795489	0.092638264286	-0.000000000000	0.300128242259	-0.000000000000	0.996680296629	0.000000000000	0.990441622249	0.127700277450	-0.000000000000	0.000000000000	-0.000000000000	0.000000000000	0.009723886103	0.000000000000	0.000000000000	0.000000000000	-22.325503168876	1.448285848537
0.088500818614	0.593262457810	0.919790776776	0.128248894392	0.024460401252	0.596995764912	-0.405423441497	-0.647656391702	0.471989040676	-0.090572361852	1.317238063806	-0.091992655650	-0.500430111474	-0.867802109426	4.103009511403	3.522173782288	0.463722873587	2.541566871778	0.085459825013	0.000403485503	0.292229823492	0.001759544606	0.478553870570	0.217883237475	0.243234107795	0.409012525292	0.002880062395	0.046416180835	0.024913137477	0.005778990287	0.541026031083	0.115468970133	0.092794734806	-0.000000000000	0.298895524862	-0.000000000000	1.000000000000	0.000000000000	1.000000000000	0.124071325272	-0.000000000000	0.000000000000	-0.000000000000	0.000000000000	0.000000000000	0.000000000000	0.000000000000	0.000000000000	-22.270223416417	1.525136560800
0.088500818614	0.593262457727	0.919790776842	0.128248894588	0.024460400627	0.596995771424	-0.405423457335	-0.647656393415	0.471989045014	-0.090572369365	1.273299560809	-0.073335861234	-0.398812748182	-1.101045492705	4.236389680972	3.659947237558	-0.252161150902	4.427129408215	-3.776155509152	0.000403485502	0.292229820925	0.001759544599	0.478553870716	0.217883236954	0.243234107283	0.409012527985	0.002880062390	0.046416181247	0.024913137473	0.005778990302	0.541026031790	0.115468970066	0.092794733657	0.036833971159	0.089920320107	0.019169578820	0.106896407837	0.072178753010	0.039108875285	0.161734092976	0.009869343765	0.232616790862	0.015467692090	0.112144053501	0.034175502173	0.000000000000	0.000000000000	0.000000000000	-18.631841976343	0.521187134760
0.088500818614	0.593262457727	0.919790776842	0.128248894588	0.024460400627	0.596995771424	-0.405423457335	-0.647656393415	0.471989045014	-0.090572369365	1.273299560809	-0.073335861234	-0.398812748182	-1.101045492705	4.236389680972	3.659947237558	-0.252161150902	4.427129408215	-3.776155509152	0.000403485502	0.292229820925	0.001759544599	0.478553870716	0.217883236954	0.243234107283	0.409012527985	0.002880062390	0.046416181247	0.024913137473	0.005778990302	0.541026031790	0.115468970066	0.092794733657	0.036830081273	0.090276949747	0.019558136099	0.107404302926	0.072222422602	0.039161994712	0.162553989433	0.009774227320	0.233816249813	0.015328658726	0.112492169041	0.034081082110	0.000000000000	0.000000000000	0.000000000000	-18.631841976348	0.521187134764
0.088500818614	0.593262457727	0.919790776842	0.128248894588	0.024460400627	0.596995771424	-0.405423457335	-0.647656393415	0.471989045014	-0.090572369365	1.273299560809	-0.073335861234	-0.398812748182	-1.101045492705	4.236389680972	3.659947237558	-0.252161150902	4.427129408215	-3.776155509152	0.000403485502	0.292229820925	0.001759544599	0.478553870716	0.217883236954	0.243234107283	0.409012527985	0.002880062390	0.046416181247	0.024913137473	0.005778990302	0.541026031790	0.115468970066	0.092794733657	0.036826191387	0.090633579387	0.019946693379	0.107912198016	0.072266092193	0.039215114139	0.163373885890	0.009679110876	0.235015708764	0.015189625362	0.112840284582	0.033986662048	0.000000000000	0.000000000000	0.000000000000	-18.631841976354	0.521187134768
0.088500818614	0.593262457727	0.919790776842	0.128248894588	0.024460400627	0.596995771424	-0.405423457335	-0.647656393415	0.471989045014	-0.090572369365	1.273299560809	-0.073335861234	-0.398812748182	-1.101045492705	4.236389680972	3.659947237557	-0.252161150902	4.427129408215	-3.776155509152	0.000403485502	0.292229820925	0.001759544599	0.478553870716	0.217883236954	0.243234107283	0.409012527985	0.002880062390	0.046416181247	0.024913137473	0.005778990302	0.541026031791	0.115468970066	0.092794733657	0.036822301501	0.090990209027	0.020335250658	0.108420093106	0.072309761785	0.039268233566	0.164193782348	0.009583994431	0.236215167715	0.015050591998	0.113188400122	0.033892241985	0.000000000000	0.000000000000	0.000000000000	-18.631841976359	0.521187134772
0.088500818614	0.593262457727	0.919790776842	0.128248894588	0.024460400627	0.596995771424	-0.405423457335	-0.647656393415	0.471989045014	-0.090572369365	1.273299560809	-0.073335861234	-0.398812748182	-1.101045492705	4.236389680972	3.659947237557	-0.252161150902	4.427129408215	-3.776155509152	0.000403485502	0.292229820925	0.001759544599	0.478553870716	0.217883236954	0.243234107283	0.409012527985	0.002880062390	0.046416181247	0.024913137473	0.005778990302	0.541026031791	0.115468970066	0.092794733657	0.036818411615	0.091346838667	0.020723807937	0.108927988196	0.072353431376	0.039321352994	0.165013678805	0.009488877986	0.237414626666	0.014911558633	0.113536515663	0.033797821922	0.000000000000	0.000000000000	0.000000000000	-18.631841976364	0.521187134776
0.088500818614	0.593262457727	0.919790776842	0.128248894588	0.024460400627	0.596995771424	-0.405423457335	-0.647656393415	0.471989045014	-0.090572369365	1.273299560809	-0.073335861234	-0.398812748182	-1.101045492705	4.236389680972	3.659947237557	-0.252161150902	4.427129408215	-3.776155509152	0.000403485502	0.292229820925	0.001759544599	0.478553870716	0.217883236954	0.243234107283	0.409012527985	0.002880062390	0.046416181247	0.024913137473	0.005778990302	0.541026031791	0.115468970066	0.092794733657	0.036814521729	0.091703468307	0.021112365217	0.109435883285	0.072397100967	0.039374472421	0.165833575262	0.009393761541	0.238614085617	0.014772525269	0.113884631203	0.033703401860	0.000000000000	0.000000000000	0.000000000000	-18.631841976370	0.521187134781
0.088500818614	0.593262457727	0.919790776842	0.128248894588	0.024460400627	0.596995771424	-0.405423457335	-0.647656393415	0.471989045014	-0.090572369365	1.273299560809	-0.073335861234	-0.398812748182	-1.101045492705	4.236389680972	3.659947237557	-0.252161150902	4.427129408215	-3.776155509152	0.000403485502	0.292229820925	0.001759544599	0.478553870717	0.217883236954	0.243234107283	0.409012527985	0.002880062390	0.046416181247	0.024913137473	0.005778990302	0.541026031791	0.115468970066	0.092794733657	0.036810631843	0.092060097947	0.021500922496	0.109943778375	0.072440770559	0.039427591848	0.166653471720	0.009298645097	0.239813544568	0.014633491905	0.114232746744	0.033608981797	0.000000000000	0.000000000000	0.000000000000	-18.631841976375	0.521187134785
0.088500818614	0.593262457727	0.919790776842	0.128248894588	0.024460400627	0.596995771424	-0.405423457335	-0.647656393415	0.471989045014	-0.090572369365	1.273299560809	-0.073335861234	-0.398812748182	-1.101045492705	4.236389680971	3.659947237556	-0.252161150902	4.427129408215	-3.776155509151	0.000403485502	0.292229820925	0.001759544599	0.478553870717	0.217883236954	0.243234107283	0.409012527985	0.002880062390	0.046416181247	0.024913137473	0.005778990302	0.541026031791	0.115468970066	0.092794733657	0.036806741957	0.092416727588	0.021889479776	0.110451673465	0.072484440150	0.039480711276	0.167473368177	0.009203528652	0.241013003519	0.014494458541	0.114580862284	0.033514561734	0.000000000000	0.000000000000	0.000000000000	-18.631841976380	0.521187134789
0.088500818614	0.593262457727	0.919790776842	0.128248894588	0.024460400627	0.596995771424	-0.405423457335	-0.647656393415	0.471989045014	-0.090572369365	1.273299560809	-0.073335861234	-0.398812748182	-1.101045492705	4.236389680971	3.659947237556	-0.252161150902	4.427129408215	-3.776155509151	0.000403485502	0.292229820925	0.001759544599	0.478553870717	0.217883236954	0.243234107283	0.409012527985	0.002880062390	0.046416181247	0.024913137473	0.005778990302	0.541026031791	0.115468970066	0.092794733657	0.036802852071	0.092773357228	0.022278037055	0.110959568554	0.072528109741	0.039533830703	0.168293264634	0.009108412207	0.242212462470	0.014355425177	0.114928977824	0.033420141671	0.000000000000	0.000000000000	0.000000000000	-18.631841976386	0.521187134793
0.088500818614	0.593262457727	0.919790776842	0.128248894588	0.024460400627	0.596995771424	-0.405423457335	-0.647656393415	0.471989045014	-0.090572369365	1.273299560809	-0.073335861234	-0.398812748182	-1.101045492704	4.236389680971	3.659947237556	-0.252161150902	4.427129408215	-3.776155509151	0.000403485502	0.292229820925	0.001759544599	0.478553870717	0.217883236954	0.243234107283	0.409012527985	0.002880062390	0.046416181247	0.024913137473	0.005778990302	0.541026031791	0.115468970066	0.092794733657	0.036798962185	0.093129986868	0.022666594334	0.111467463644	0.072571779333	0.039586950130	0.169113161091	0.009013295762	0.243411921421	0.014216391812	0.115277093365	0.033325721609	0.000000000000	0.000000000000	0.000000000000	-18.631841976391	0.521187134797
0.088500818614	0.593262457727	0.919790776842	0.128248894588	0.024460400627	0.596995771424	-0.405423457335	-0.647656393415	0.471989045014	-0.090572369365	1.273299560809	-0.073335861234	-0.398812748182	-1.101045492704	4.236389680971	3.659947237556	-0.252161150902	4.427129408215	-3.776155509151	0.000403485501	0.292229820925	0.001759544599	0.478553870717	0.217883236954	0.243234107283	0.409012527985	0.002880062390	0.046416181247	0.024913137473	0.005778990302	0.541026031791	0.115468970066	0.092794733657	0.036795072300	0.093486616508	0.023055151614	0.111975358734	0.072615448924	0.039640069557	0.169933057549	0.008918179318	0.244611380372	0.014077358448	0.115625208905	0.033231301546	0.000000000000	0.000000000000	0.000000000000	-18.631841976396	0.521187134801
0.088500818614	0.593262457727	0.919790776842	0.128248894588	0.024460400627	0.596995771424	-0.405423457335	-0.647656393415	0.471989045014	-0.090572369365	1.273299560809	-0.073335861234	-0.398812748182	-1.101045492704	4.236389680971	3.659947237556	-0.252161150903	4.427129408215	-3.776155509151	0.000403485501	0.292229820925	0.001759544599	0.478553870717	0.217883236954	0.243234107283	0.409012527985	0.002880062390	0.046416181247	0.024913137473	0.005778990302	0.541026031791	0.115468970066	0.092794733657	0.036791182414	0.093843246148	0.023443708893	0.112483253823	0.072659118515	0.039693188985	0.170752954006	0.008823062873	0.245810839323	0.013938325084	0.115973324446	0.033136881483	0.000000000000	0.000000000000	0.000000000000	-18.631841976401	0.521187134805
0.088500818614	0.593262457727	0.919790776842	0.128248894588	0.024460400627	0.596995771424	-0.405423457335	-0.647656393415	0.471989045014	-0.090572369365	1.273299560809	-0.073335861234	-0.398812748182	-1.101045492704	4.236389680971	3.659947237555	-0.252161150903	4.427129408215	-3.776155509151	0.000403485501	0.292229820925	0.001759544599	0.478553870717	0.217883236954	0.243234107283	0.409012527985	0.002880062390	0.046416181247	0.024913137473	0.005778990302	0.541026031791	0.115468970066	0.092794733657	0.036787292528	0.094199875788	0.023832266172	0.112991148913	0.072702788107	0.039746308412	0.171572850463	0.008727946428	0.247010298274	0.013799291720	0.116321439986	0.033042461421	0.000000000000	0.000000000000	0.000000000000	-18.631841976407	0.521187134810
0.088500818614	0.593262457727	0.919790776842	0.128248894588	0.024460400627	0.596995771424	-0.405423457335	-0.647656393415	0.471989045014	-0.090572369365	1.273299560809	-0.073335861234	-0.398812748182	-1.101045492704	4.236389680971	3.659947237555	-0.252161150903	4.427129408215	-3.776155509151	0.000403485501	0.292229820925	0.001759544599	0.478553870717	0.217883236954	0.243234107283	0.409012527986	0.002880062390	0.046416181247	0.024913137473	0.005778990302	0.541026031792	0.115468970066	0.092794733657	0.036783402642	0.094556505428	0.024220823452	0.113499044003	0.072746457698	0.039799427839	0.172392746921	0.008632829983	0.248209757225	0.013660258356	0.116669555527	0.032948041358	0.000000000000	0.000000000000	0.000000000000	-18.631841976412	0.521187134814
0.088500818614	0.593262457727	0.919790776842	0.128248894588	0.024460400627	0.596995771424	-0.405423457335	-0.647656393415	0.471989045014	-0.090572369365	1.273299560809	-0.073335861234	-0.398812748182	-1.101045492704	4.236389680971	3.659947237555	-0.252161150903	4.427129408215	-3.776155509151	0.000403485501	0.292229820925	0.001759544599	0.478553870717	0.217883236954	0.243234107284	0.409012527986	0.002880062390	0.046416181247	0.024913137473	0.005778990302	0.541026031792	0.115468970066	0.092794733657	0.036779512756	0.094913135068	0.024609380731	0.114006939093	0.072790127289	0.039852547266	0.173212643378	0.008537713539	0.249409216176	0.013521224991	0.117017671067	0.032853621295	0.000000000000	0.000000000000	0.000000000000	-18.631841976417	0.521187134818
0.088500818614	0.593262457727	0.919790776842	0.128248894588	0.024460400627	0.596995771424	-0.405423457335	-0.647656393415	0.471989045014	-0.090572369365	1.273299560809	-0.073335861234	-0.398812748181	-1.101045492704	4.236389680971	3.659947237555	-0.252161150903	4.427129408215	-3.776155509151	0.000403485501	0.292229820925	0.001759544599	0.478553870717	0.217883236954	0.243234107284	0.409012527986	0.002880062390	0.046416181247	0.024913137473	0.005778990302	0.541026031792	0.115468970066	0.092794733657	0.036775622870	0.095269764708	0.024997938010	0.114514834182	0.072833796881	0.039905666694	0.174032539835	0.008442597094	0.250608675127	0.013382191627	0.117365786608	0.032759201232	0.000000000000	0.000000000000	0.000000000000	-18.631841976422	0.521187134822
0.088500818614	0.593262457727	0.919790776842	0.128248894588	0.024460400627	0.596995771424	-0.405423457335	-0.647656393415	0.471989045014	-0.090572369365	1.273299560809	-0.073335861234	-0.398812748181	-1.101045492704	4.236389680971	3.659947237555	-0.252161150903	4.427129408215	-3.776155509151	0.000403485501	0.292229820925	0.001759544599	0.478553870717	0.217883236954	0.243234107284	0.409012527986	0.002880062390	0.046416181247	0.024913137473	0.005778990302	0.541026031792	0.115468970066	0.092794733657	0.036771732984	0.095626394348	0.025386495290	0.115022729272	0.072877466472	0.039958786121	0.174852436293	0.008347480649	0.251808134078	0.013243158263	0.117713902148	0.032664781170	0.000000000000	0.000000000000	0.000000000000	-18.631841976428	0.521187134827
[truncated: 2,686 more rows]
[truncated: 54 more columns]
