# Supplementary material for: A Quick Turn of Foot: Rigid Foot-Ground Contact Models for Human Motion Prediction
Source: Front Neurorobot. 2019 Aug 7;13:62. doi: 10.3389/fnbot.2019.00062 (PMC6693511; doi:10.3389/fnbot.2019.00062)
Supplement: Supplementary file 1 [file Data_Sheet_1.ZIP › SupplementaryMaterial/resultsData/CircleCircleFoot/Prediction/meshup.ff]

0.000000000000	0.000000000000	0.000000000000	0.000000000000	0.000000000000	0.000000000000	0.000000000000	0.000000000000	0.000000000000	0.000000000000	0.308389260238	0.000000000000	0.000000002665	125.611201073070	0.000000000000	806.038600454281	0.000000000000	0.000000000000	0.000000000000	0.767819999659	0.000000000000	0.000000000692	39.925258626488	0.000000000000	-487.073733858555	0.000000000000	0.000000000000	0.000000000000	0.000000000000	0.000000000000	0.000000000000	0.000000000000	0.000000000000	0.000000000000	0.000000000000	0.000000000000	0.000000000000
0.000177001637	0.000000000000	0.000000000000	0.000000000000	0.000000000000	0.000000000000	0.000000000000	0.000000000000	0.000000000000	0.000000000000	0.308421437166	0.000000000000	0.000000027232	125.392516776695	0.000000000000	803.698906772849	0.000000000000	0.000000000000	0.000000000000	0.767828716041	0.000000000000	0.000000248092	37.707727414158	0.000000000000	-480.057541908979	0.000000000000	-0.000000000000	0.000000000000	0.000000000000	0.000000000000	0.000000000000	0.000000000000	0.000000000000	0.000000000000	0.000000000000	0.000000000000	0.000000000000
0.000354003274	0.000000000000	0.000000000000	0.000000000000	0.000000000000	0.000000000000	0.000000000000	0.000000000000	0.000000000000	0.000000000000	0.308453712873	0.000000000000	0.000000099888	125.176110570755	0.000000000000	801.363634746331	0.000000000000	0.000000000000	0.000000000000	0.767838108394	0.000000000000	0.000000970634	35.515521017296	0.000000000000	-472.917628931691	0.000000000000	-0.000000000000	0.000000000000	0.000000000000	0.000000000000	0.000000000000	0.000000000000	0.000000000000	0.000000000000	0.000000000000	0.000000000000	0.000000000000
0.000531004912	0.000000000000	0.000000000000	0.000000000000	0.000000000000	0.000000000000	0.000000000000	0.000000000000	0.000000000000	0.000000000000	0.308486087925	0.000000000000	0.000000219098	124.961919827872	0.000000000000	799.033044612771	0.000000000000	0.000000000000	0.000000000000	0.767848171211	0.000000000000	0.000002139642	33.348215192315	0.000000000000	-465.654525958107	0.000000000000	-0.000000000000	0.000000000000	0.000000000000	0.000000000000	0.000000000000	0.000000000000	0.000000000000	0.000000000000	0.000000000000	0.000000000000	0.000000000000
0.000708006549	0.000000000000	0.000000000000	0.000000000000	0.000000000000	0.000000000000	0.000000000000	0.000000000000	0.000000000000	0.000000000000	0.308518562901	0.000000000000	0.000000383367	124.749884354143	0.000000000000	796.707388367821	0.000000000000	0.000000000000	0.000000000000	0.767858899025	0.000000000000	0.000003727548	31.205354448630	0.000000000000	-458.268740640930	0.000000000000	0.000000000000	0.000000000000	0.000000000000	0.000000000000	0.000000000000	0.000000000000	0.000000000000	0.000000000000	0.000000000000	0.000000000000	0.000000000000
0.000885008186	0.000000000000	0.000000000000	0.000000000000	0.000000000000	0.000000000000	0.000000000000	0.000000000000	0.000000000000	0.000000000000	0.308551138396	0.000000000000	0.000000591236	124.539946388342	0.000000000000	794.386909858077	0.000000000000	-0.000000000000	0.000000000000	0.767870286404	0.000000000000	0.000005707857	29.086449407293	0.000000000000	-450.760724822295	0.000000000000	-0.000000000000	0.000000000000	0.000000000000	0.000000000000	0.000000000000	0.000000000000	0.000000000000	0.000000000000	0.000000000000	0.000000000000	0.000000000000
0.001062009823	0.000000000000	0.000000000000	0.000000000000	0.000000000000	0.000000000000	0.000000000000	0.000000000000	0.000000000000	0.000000000000	0.308583815015	0.000000000000	0.000000841279	124.332050598195	0.000000000000	792.071844849361	0.000000000000	-0.000000000000	0.000000000000	0.767882327944	0.000000000000	0.000008055111	26.990973612032	0.000000000000	-443.130839437413	0.000000000000	-0.000000000000	0.000000000000	0.000000000000	0.000000000000	0.000000000000	0.000000000000	0.000000000000	0.000000000000	0.000000000000	0.000000000000	0.000000000000
0.001239011461	0.000000000000	0.000000000000	0.000000000000	0.000000000000	0.000000000000	0.000000000000	0.000000000000	0.000000000000	0.000000000000	0.308616593375	0.000000000000	0.000001132108	124.126144074713	0.000000000000	789.762421068116	0.000000000000	-0.000000000000	0.000000000000	0.767895018261	0.000000000000	0.000010744861	24.918359690998	0.000000000000	-435.379316081505	0.000000000000	-0.000000000000	0.000000000000	0.000000000000	0.000000000000	0.000000000000	0.000000000000	0.000000000000	0.000000000000	0.000000000000	0.000000000000	0.000000000000
0.001416013098	0.000000000000	0.000000000000	0.000000000000	0.000000000000	0.000000000000	0.000000000000	0.000000000000	0.000000000000	0.000000000000	0.308649474105	0.000000000000	0.000001462369	123.922176325650	0.000000000000	787.458858213714	0.000000000000	0.000000000000	0.000000000000	0.767908351987	0.000000000000	0.000013753633	22.867994742593	0.000000000000	-427.506214413286	0.000000000000	-0.000000000000	0.000000000000	0.000000000000	0.000000000000	0.000000000000	0.000000000000	0.000000000000	0.000000000000	0.000000000000	0.000000000000	0.000000000000
0.001593014735	0.000000000000	0.000000000000	0.000000000000	0.000000000000	0.000000000000	0.000000000000	0.000000000000	0.000000000000	0.000000000000	0.308682457843	0.000000000000	0.000001830740	123.720099269399	0.000000000000	785.161367938531	0.000000000000	0.000000000000	0.000000000000	0.767922323761	0.000000000000	0.000017058896	20.839214787754	0.000000000000	-419.511374373076	0.000000000000	0.000000000000	0.000000000000	0.000000000000	0.000000000000	0.000000000000	0.000000000000	0.000000000000	0.000000000000	0.000000000000	0.000000000000	0.000000000000
0.001770016372	0.000000000000	0.000000000000	0.000000000000	0.000000000000	0.000000000000	0.000000000000	0.000000000000	0.000000000000	0.000000000000	0.308715545238	0.000000000000	0.000002235932	123.519867230827	0.000000000000	782.870153791976	0.000000000000	-0.000000000000	0.000000000000	0.767936928221	0.000000000000	0.000020639036	18.831298092312	0.000000000000	-411.394361948697	0.000000000000	-0.000000000000	0.000000000000	0.000000000000	0.000000000000	0.000000000000	0.000000000000	0.000000000000	0.000000000000	0.000000000000	0.000000000000	0.000000000000
0.001947018010	0.000000000000	0.000000000000	0.000000000000	0.000000000000	0.000000000000	0.000000000000	0.000000000000	0.000000000000	0.000000000000	0.308748736946	0.000000000000	0.000002676689	123.321436940937	0.000000000000	780.585411123359	0.000000000000	-0.000000000000	0.000000000000	0.767952159995	0.000000000000	0.000024473324	16.843457114665	0.000000000000	-403.154406918319	0.000000000000	-0.000000000000	0.000000000000	0.000000000000	0.000000000000	0.000000000000	0.000000000000	0.000000000000	0.000000000000	0.000000000000	0.000000000000	0.000000000000
0.002124019647	0.000000000000	0.000000000000	0.000000000000	0.000000000000	0.000000000000	0.000000000000	0.000000000000	0.000000000000	0.000000000000	0.308782033632	0.000000000000	0.000003151785	123.124767542536	0.000000000000	778.307326937296	0.000000000000	0.000000000000	0.000000000000	0.767968013696	0.000000000000	0.000028541890	14.874828773914	0.000000000000	-394.790330616060	0.000000000000	-0.000000000000	0.000000000000	0.000000000000	0.000000000000	0.000000000000	0.000000000000	0.000000000000	0.000000000000	0.000000000000	0.000000000000	0.000000000000
0.002301021284	0.000000000000	0.000000000000	0.000000000000	0.000000000000	0.000000000000	0.000000000000	0.000000000000	0.000000000000	0.000000000000	0.308815435968	0.000000000000	0.000003660025	122.929820604674	0.000000000000	776.036079693613	0.000000000000	0.000000000000	0.000000000000	0.767984483914	0.000000000000	0.000032825695	12.924462659455	0.000000000000	-386.300461296274	0.000000000000	0.000000000000	0.000000000000	0.000000000000	0.000000000000	0.000000000000	0.000000000000	0.000000000000	0.000000000000	0.000000000000	0.000000000000	0.000000000000
0.002478022921	0.000000000000	0.000000000000	0.000000000000	0.000000000000	0.000000000000	0.000000000000	0.000000000000	0.000000000000	0.000000000000	0.308848944634	0.000000000000	0.000004200245	122.736560149112	0.000000000000	773.771839041702	0.000000000000	0.000000000000	0.000000000000	0.768001565199	0.000000000000	0.000037306505	10.991306713130	0.000000000000	-377.682534096062	0.000000000000	-0.000000000000	0.000000000000	0.000000000000	0.000000000000	0.000000000000	0.000000000000	0.000000000000	0.000000000000	0.000000000000	0.000000000000	0.000000000000
0.002655024558	0.000000000000	0.000000000000	0.000000000000	0.000000000000	0.000000000000	0.000000000000	0.000000000000	0.000000000000	0.000000000000	0.308882560316	0.000000000000	0.000004771308	122.544952692770	0.000000000000	771.514765476960	0.000000000000	-0.000000000000	0.000000000000	0.768019252063	0.000000000000	0.000041966865	9.074189808942	0.000000000000	-368.933571915046	0.000000000000	-0.000000000000	0.000000000000	0.000000000000	0.000000000000	0.000000000000	0.000000000000	0.000000000000	0.000000000000	0.000000000000	0.000000000000	0.000000000000
0.002832026196	0.000000000000	0.000000000000	0.000000000000	0.000000000000	0.000000000000	0.000000000000	0.000000000000	0.000000000000	0.000000000000	0.308916283707	0.000000000000	0.000005372107	122.354967310774	0.000000000000	769.265009904048	0.000000000000	-0.000000000000	0.000000000000	0.768037538960	0.000000000000	0.000046790078	7.171800536672	0.000000000000	-360.049742760692	0.000000000000	-0.000000000000	0.000000000000	0.000000000000	0.000000000000	0.000000000000	0.000000000000	0.000000000000	0.000000000000	0.000000000000	0.000000000000	0.000000000000
0.003009027833	0.000000000000	0.000000000000	0.000000000000	0.000000000000	0.000000000000	0.000000000000	0.000000000000	0.000000000000	0.000000000000	0.308950115504	0.000000000000	0.000006001562	122.166575725207	0.000000000000	767.022713088710	0.000000000000	0.000000000000	0.000000000000	0.768056420280	0.000000000000	0.000051760174	5.282661376100	0.000000000000	-351.026188319876	0.000000000000	-0.000000000000	0.000000000000	0.000000000000	0.000000000000	0.000000000000	0.000000000000	0.000000000000	0.000000000000	0.000000000000	0.000000000000	0.000000000000
0.003186029470	0.000000000000	0.000000000000	0.000000000000	0.000000000000	0.000000000000	0.000000000000	0.000000000000	0.000000000000	0.000000000000	0.308984056413	0.000000000000	0.000006658623	121.979752424677	0.000000000000	764.788004976924	0.000000000000	0.000000000000	0.000000000000	0.768075890335	0.000000000000	0.000056861893	3.405097357041	0.000000000000	-341.856817886309	0.000000000000	-0.000000000000	0.000000000000	0.000000000000	0.000000000000	0.000000000000	0.000000000000	0.000000000000	0.000000000000	0.000000000000	0.000000000000	0.000000000000
0.003363031107	0.000000000000	0.000000000000	0.000000000000	0.000000000000	0.000000000000	0.000000000000	0.000000000000	0.000000000000	0.000000000000	0.309018107145	0.000000000000	0.000007342262	121.794474818477	0.000000000000	762.561003858222	0.000000000000	-0.000000000000	0.000000000000	0.768095943343	0.000000000000	0.000062080660	1.537198299960	0.000000000000	-332.534061685128	0.000000000000	0.000000000000	0.000000000000	0.000000000000	0.000000000000	0.000000000000	0.000000000000	0.000000000000	0.000000000000	0.000000000000	0.000000000000	0.000000000000
0.003540032745	0.000000000000	0.000000000000	0.000000000000	0.000000000000	0.000000000000	0.000000000000	0.000000000000	0.000000000000	0.000000000000	0.309052268415	0.000000000000	0.000008051482	121.610723425000	0.000000000000	760.341815350833	0.000000000000	0.000000000000	0.000000000000	0.768116573421	0.000000000000	0.000067402563	-0.323226050106	0.000000000000	-323.048578879249	0.000000000000	-0.000000000000	0.000000000000	0.000000000000	0.000000000000	0.000000000000	0.000000000000	0.000000000000	0.000000000000	0.000000000000	0.000000000000	0.000000000000
0.003717034382	0.000000000000	0.000000000000	0.000000000000	0.000000000000	0.000000000000	0.000000000000	0.000000000000	0.000000000000	0.000000000000	0.309086540947	0.000000000000	0.000008785307	121.428482084180	0.000000000000	758.130531193800	0.000000000000	0.000000000000	0.000000000000	0.768137774558	0.000000000000	0.000072814334	-2.178698001855	0.000000000000	-313.388919638862	0.000000000000	-0.000000000000	0.000000000000	0.000000000000	0.000000000000	0.000000000000	0.000000000000	0.000000000000	0.000000000000	0.000000000000	0.000000000000	0.000000000000
0.003894036019	0.000000000000	0.000000000000	0.000000000000	0.000000000000	0.000000000000	0.000000000000	0.000000000000	0.000000000000	0.000000000000	0.309120925469	0.000000000000	0.000009542789	121.247738162881	0.000000000000	755.927227852014	0.000000000000	0.000000000000	0.000000000000	0.768159540604	0.000000000000	0.000078303324	-4.032129421146	0.000000000000	-303.541150402417	0.000000000000	-0.000000000000	0.000000000000	0.000000000000	0.000000000000	0.000000000000	0.000000000000	0.000000000000	0.000000000000	0.000000000000	0.000000000000	0.000000000000
0.004071037656	0.000000000000	0.000000000000	0.000000000000	0.000000000000	0.000000000000	0.000000000000	0.000000000000	0.000000000000	0.000000000000	0.309155422719	0.000000000000	0.000010323002	121.068482681609	0.000000000000	753.731964986468	0.000000000000	0.000000000000	0.000000000000	0.768181865242	0.000000000000	0.000083857490	-5.886879909806	0.000000000000	-293.488471620049	0.000000000000	-0.000000000000	0.000000000000	0.000000000000	0.000000000000	0.000000000000	0.000000000000	0.000000000000	0.000000000000	0.000000000000	0.000000000000	0.000000000000
0.004248039293	0.000000000000	0.000000000000	0.000000000000	0.000000000000	0.000000000000	0.000000000000	0.000000000000	0.000000000000	0.000000000000	0.309190033440	0.000000000000	0.000011125047	120.890710217810	0.000000000000	751.544783932552	0.000000000000	0.000000000000	0.000000000000	0.768204741970	0.000000000000	0.000089465368	-7.746804737515	0.000000000000	-283.210895065197	0.000000000000	0.000000000000	0.000000000000	0.000000000000	0.000000000000	0.000000000000	0.000000000000	0.000000000000	0.000000000000	0.000000000000	0.000000000000	0.000000000000
0.004425040931	0.000000000000	0.000000000000	0.000000000000	0.000000000000	0.000000000000	0.000000000000	0.000000000000	0.000000000000	0.000000000000	0.309224758387	0.000000000000	0.000011948045	120.714418322174	0.000000000000	749.365706487385	0.000000000000	0.000000000000	0.000000000000	0.768228164066	0.000000000000	0.000095116062	-9.616271417409	0.000000000000	-272.685111608209	0.000000000000	0.000000000000	0.000000000000	0.000000000000	0.000000000000	0.000000000000	0.000000000000	0.000000000000	0.000000000000	0.000000000000	0.000000000000	0.000000000000
0.004602042568	0.000000000000	0.000000000000	0.000000000000	0.000000000000	0.000000000000	0.000000000000	0.000000000000	0.000000000000	0.000000000000	0.309259598323	0.000000000000	0.000012791142	120.539606021365	0.000000000000	747.194734546301	0.000000000000	0.000000000000	0.000000000000	0.768252124562	0.000000000000	0.000100799221	-11.500109169500	0.000000000000	-261.884772794966	0.000000000000	-0.000000000000	0.000000000000	0.000000000000	0.000000000000	0.000000000000	0.000000000000	0.000000000000	0.000000000000	0.000000000000	0.000000000000	0.000000000000
0.004779044205	0.000000000000	0.000000000000	0.000000000000	0.000000000000	0.000000000000	0.000000000000	0.000000000000	0.000000000000	0.000000000000	0.309294554024	0.000000000000	0.000013653504	120.366270829873	0.000000000000	745.031851408934	0.000000000000	0.000000000000	0.000000000000	0.768276616205	0.000000000000	0.000106505026	-13.403440077320	0.000000000000	-250.781508484670	0.000000000000	-0.000000000000	0.000000000000	0.000000000000	0.000000000000	0.000000000000	0.000000000000	0.000000000000	0.000000000000	0.000000000000	0.000000000000	0.000000000000
0.004956045842	0.000000000000	0.000000000000	0.000000000000	0.000000000000	0.000000000000	0.000000000000	0.000000000000	0.000000000000	0.000000000000	0.309329626280	0.000000000000	0.000014534319	120.194403726927	0.000000000000	742.877025728240	0.000000000000	-0.000000000000	0.000000000000	0.768301631425	0.000000000000	0.000112224169	-15.331337142081	0.000000000000	-239.347029847059	0.000000000000	0.000000000000	0.000000000000	0.000000000000	0.000000000000	0.000000000000	0.000000000000	0.000000000000	0.000000000000	0.000000000000	0.000000000000	0.000000000000
0.005133047480	0.000000000000	0.000000000000	0.000000000000	0.000000000000	0.000000000000	0.000000000000	0.000000000000	0.000000000000	0.000000000000	0.309364815895	0.000000000000	0.000015432799	120.023982048883	0.000000000000	740.730218779481	0.000000000000	-0.000000000000	0.000000000000	0.768327162292	0.000000000000	0.000117947840	-17.288284683062	0.000000000000	-227.556483833800	0.000000000000	-0.000000000000	0.000000000000	0.000000000000	0.000000000000	0.000000000000	0.000000000000	0.000000000000	0.000000000000	0.000000000000	0.000000000000	0.000000000000
0.005310049117	0.000000000000	0.000000000000	0.000000000000	0.000000000000	0.000000000000	0.000000000000	0.000000000000	0.000000000000	0.000000000000	0.309400123689	0.000000000000	0.000016348174	119.854961260649	0.000000000000	738.591394791093	0.000000000000	0.000000000000	0.000000000000	0.768353200487	0.000000000000	0.000123667712	-19.277489243969	0.000000000000	-215.392774078716	0.000000000000	0.000000000000	0.000000000000	0.000000000000	0.000000000000	0.000000000000	0.000000000000	0.000000000000	0.000000000000	0.000000000000	0.000000000000	0.000000000000
0.005487050754	0.000000000000	0.000000000000	0.000000000000	0.000000000000	0.000000000000	0.000000000000	0.000000000000	0.000000000000	0.000000000000	0.309435550501	0.000000000000	0.000017279695	119.687267242251	0.000000000000	736.460533200550	0.000000000000	-0.000000000000	0.000000000000	0.768379737279	0.000000000000	0.000129375927	-21.300146373410	0.000000000000	-202.851201618055	0.000000000000	0.000000000000	0.000000000000	0.000000000000	0.000000000000	0.000000000000	0.000000000000	0.000000000000	0.000000000000	0.000000000000	0.000000000000	0.000000000000
0.005664052391	0.000000000000	0.000000000000	0.000000000000	0.000000000000	0.000000000000	0.000000000000	0.000000000000	0.000000000000	0.000000000000	0.309471097186	0.000000000000	0.000018226631	119.520789451871	0.000000000000	734.337642560215	0.000000000000	0.000000000000	0.000000000000	0.768406763512	0.000000000000	0.000135065076	-23.354689185471	0.000000000000	-189.944268143149	0.000000000000	-0.000000000000	0.000000000000	0.000000000000	0.000000000000	0.000000000000	0.000000000000	0.000000000000	0.000000000000	0.000000000000	0.000000000000	0.000000000000
0.005841054029	0.000000000000	0.000000000000	0.000000000000	0.000000000000	0.000000000000	0.000000000000	0.000000000000	0.000000000000	0.000000000000	0.309506764614	0.000000000000	0.000019188274	119.355372878548	0.000000000000	732.222778220205	0.000000000000	0.000000000000	0.000000000000	0.768434269620	0.000000000000	0.000140728192	-25.435865967633	0.000000000000	-176.707604834371	0.000000000000	0.000000000000	0.000000000000	0.000000000000	0.000000000000	0.000000000000	0.000000000000	0.000000000000	0.000000000000	0.000000000000	0.000000000000	0.000000000000
0.006018055666	0.000000000000	0.000000000000	0.000000000000	0.000000000000	0.000000000000	0.000000000000	0.000000000000	0.000000000000	0.000000000000	0.309542553671	0.000000000000	0.000020163931	119.190809344062	0.000000000000	730.116063969774	0.000000000000	-0.000000000000	0.000000000000	0.768462245656	0.000000000000	0.000146358733	-27.533664643305	0.000000000000	-163.206928510113	0.000000000000	-0.000000000000	0.000000000000	0.000000000000	0.000000000000	0.000000000000	0.000000000000	0.000000000000	0.000000000000	0.000000000000	0.000000000000	0.000000000000
0.006195057303	0.000000000000	0.000000000000	0.000000000000	0.000000000000	0.000000000000	0.000000000000	0.000000000000	0.000000000000	0.000000000000	0.309578465247	0.000000000000	0.000021152930	119.026840482324	0.000000000000	728.017706010097	0.000000000000	0.000000000000	0.000000000000	0.768490681370	0.000000000000	0.000151950567	-29.632971064752	0.000000000000	-149.540435727320	0.000000000000	-0.000000000000	0.000000000000	0.000000000000	0.000000000000	0.000000000000	0.000000000000	0.000000000000	0.000000000000	0.000000000000	0.000000000000	0.000000000000
0.006372058940	0.000000000000	0.000000000000	0.000000000000	0.000000000000	0.000000000000	0.000000000000	0.000000000000	0.000000000000	0.000000000000	0.309614500236	0.000000000000	0.000022154616	118.863184555694	0.000000000000	725.927983747027	0.000000000000	0.000000000000	0.000000000000	0.768519566312	0.000000000000	0.000157497956	-31.715036202844	0.000000000000	-135.829772428221	0.000000000000	0.000000000000	0.000000000000	0.000000000000	0.000000000000	0.000000000000	0.000000000000	0.000000000000	0.000000000000	0.000000000000	0.000000000000	0.000000000000
0.006549060577	0.000000000000	0.000000000000	0.000000000000	0.000000000000	0.000000000000	0.000000000000	0.000000000000	0.000000000000	0.000000000000	0.309650659522	0.000000000000	0.000023168351	118.699247555585	0.000000000000	723.847540667977	0.000000000000	0.000000000000	0.000000000000	0.768548889980	0.000000000000	0.000162995546	-33.736277617642	0.000000000000	-122.354836930700	0.000000000000	-0.000000000000	0.000000000000	0.000000000000	0.000000000000	0.000000000000	0.000000000000	0.000000000000	0.000000000000	0.000000000000	0.000000000000	0.000000000000
0.006726062215	0.000000000000	0.000000000000	0.000000000000	0.000000000000	0.000000000000	0.000000000000	0.000000000000	0.000000000000	0.000000000000	0.309686943961	0.000000000000	0.000024193515	118.534240928000	0.000000000000	721.777387985923	0.000000000000	0.000000000000	0.000000000000	0.768578642140	0.000000000000	0.000168438346	-35.632608962348	0.000000000000	-109.527269311158	0.000000000000	0.000000000000	0.000000000000	0.000000000000	0.000000000000	0.000000000000	0.000000000000	0.000000000000	0.000000000000	0.000000000000	0.000000000000	0.000000000000
0.006903063852	0.000000000000	0.000000000000	0.000000000000	0.000000000000	0.000000000000	0.000000000000	0.000000000000	0.000000000000	0.000000000000	0.309723354356	0.000000000000	0.000025229504	118.368245299040	0.000000000000	719.717884208945	0.000000000000	0.000000000000	0.000000000000	0.768608813239	0.000000000000	0.000173821710	-37.395987180012	0.000000000000	-97.403620232136	0.000000000000	0.000000000000	0.000000000000	0.000000000000	0.000000000000	0.000000000000	0.000000000000	0.000000000000	0.000000000000	0.000000000000	0.000000000000	0.000000000000
0.007080065489	0.000000000000	0.000000000000	0.000000000000	0.000000000000	0.000000000000	0.000000000000	0.000000000000	0.000000000000	0.000000000000	0.309759891452	0.000000000000	0.000026275730	118.201782325960	0.000000000000	717.668955956533	0.000000000000	0.000000000000	0.000000000000	0.768639394485	0.000000000000	0.000179141320	-39.050499556290	0.000000000000	-85.835453285958	0.000000000000	0.000000000000	0.000000000000	0.000000000000	0.000000000000	0.000000000000	0.000000000000	0.000000000000	0.000000000000	0.000000000000	0.000000000000	0.000000000000
0.007257067126	0.000000000000	0.000000000000	0.000000000000	0.000000000000	0.000000000000	0.000000000000	0.000000000000	0.000000000000	0.000000000000	0.309796555944	0.000000000000	0.000027331623	118.035316495152	0.000000000000	715.630500949636	0.000000000000	-0.000000000000	0.000000000000	0.768670377701	0.000000000000	0.000184393166	-40.619259353834	0.000000000000	-74.679686123218	0.000000000000	-0.000000000000	0.000000000000	0.000000000000	0.000000000000	0.000000000000	0.000000000000	0.000000000000	0.000000000000	0.000000000000	0.000000000000	0.000000000000
0.007434068764	0.000000000000	0.000000000000	0.000000000000	0.000000000000	0.000000000000	0.000000000000	0.000000000000	0.000000000000	0.000000000000	0.309833348491	0.000000000000	0.000028396625	117.869173977948	0.000000000000	713.602477861243	0.000000000000	0.000000000000	0.000000000000	0.768701755158	0.000000000000	0.000189573527	-42.118103629627	0.000000000000	-63.839067902376	0.000000000000	0.000000000000	0.000000000000	0.000000000000	0.000000000000	0.000000000000	0.000000000000	0.000000000000	0.000000000000	0.000000000000	0.000000000000	0.000000000000
0.007611070401	0.000000000000	0.000000000000	0.000000000000	0.000000000000	0.000000000000	0.000000000000	0.000000000000	0.000000000000	0.000000000000	0.309870269719	0.000000000000	0.000029470196	117.703579881452	0.000000000000	711.584893686892	0.000000000000	0.000000000000	0.000000000000	0.768733519459	0.000000000000	0.000194678962	-43.557391151606	0.000000000000	-53.250974808302	0.000000000000	-0.000000000000	0.000000000000	0.000000000000	0.000000000000	0.000000000000	0.000000000000	0.000000000000	0.000000000000	0.000000000000	0.000000000000	0.000000000000
0.007788072038	0.000000000000	0.000000000000	0.000000000000	0.000000000000	0.000000000000	0.000000000000	0.000000000000	0.000000000000	0.000000000000	0.309907320230	0.000000000000	0.000030551810	117.538695679916	0.000000000000	709.577784078412	0.000000000000	0.000000000000	0.000000000000	0.768765663466	0.000000000000	0.000199706293	-44.944070548366	0.000000000000	-42.874349471850	0.000000000000	0.000000000000	0.000000000000	0.000000000000	0.000000000000	0.000000000000	0.000000000000	0.000000000000	0.000000000000	0.000000000000	0.000000000000	0.000000000000
0.007965073675	0.000000000000	0.000000000000	0.000000000000	0.000000000000	0.000000000000	0.000000000000	0.000000000000	0.000000000000	0.000000000000	0.309944500602	0.000000000000	0.000031640954	117.374643031385	0.000000000000	707.581200471106	0.000000000000	-0.000000000000	0.000000000000	0.768798180247	0.000000000000	0.000204652594	-46.283007147959	0.000000000000	-32.681297151308	0.000000000000	0.000000000000	0.000000000000	0.000000000000	0.000000000000	0.000000000000	0.000000000000	0.000000000000	0.000000000000	0.000000000000	0.000000000000	0.000000000000
0.008142075313	0.000000000000	0.000000000000	0.000000000000	0.000000000000	0.000000000000	0.000000000000	0.000000000000	0.000000000000	0.000000000000	0.309981811390	0.000000000000	0.000032737132	117.211517917416	0.000000000000	705.595202611252	0.000000000000	-0.000000000000	0.000000000000	0.768831063044	0.000000000000	0.000209515178	-47.577762685096	0.000000000000	-22.652139793333	0.000000000000	0.000000000000	0.000000000000	0.000000000000	0.000000000000	0.000000000000	0.000000000000	0.000000000000	0.000000000000	0.000000000000	0.000000000000	0.000000000000
0.008319076950	0.000000000000	0.000000000000	0.000000000000	0.000000000000	0.000000000000	0.000000000000	0.000000000000	0.000000000000	0.000000000000	0.310019253133	0.000000000000	0.000033839858	117.049399104031	0.000000000000	703.619854266071	0.000000000000	0.000000000000	0.000000000000	0.768864305245	0.000000000000	0.000214291589	-48.831054205948	0.000000000000	-12.772502264661	0.000000000000	0.000000000000	0.000000000000	0.000000000000	0.000000000000	0.000000000000	0.000000000000	0.000000000000	0.000000000000	0.000000000000	0.000000000000	0.000000000000
0.008496078587	0.000000000000	0.000000000000	0.000000000000	0.000000000000	0.000000000000	0.000000000000	0.000000000000	0.000000000000	0.000000000000	0.310056826350	0.000000000000	0.000034948662	116.888353352824	0.000000000000	701.655220717943	0.000000000000	0.000000000000	0.000000000000	0.768897900366	0.000000000000	0.000218979586	-50.045031249694	0.000000000000	-3.031551362749	0.000000000000	-0.000000000000	0.000000000000	0.000000000000	0.000000000000	0.000000000000	0.000000000000	0.000000000000	0.000000000000	0.000000000000	0.000000000000	0.000000000000
0.008673080224	0.000000000000	0.000000000000	0.000000000000	0.000000000000	0.000000000000	0.000000000000	0.000000000000	0.000000000000	0.000000000000	0.310094531541	0.000000000000	0.000036063087	116.728438740666	0.000000000000	699.701367265895	0.000000000000	0.000000000000	0.000000000000	0.768931842037	0.000000000000	0.000223577141	-51.221448733805	0.000000000000	6.579102870571	0.000000000000	0.000000000000	0.000000000000	0.000000000000	0.000000000000	0.000000000000	0.000000000000	0.000000000000	0.000000000000	0.000000000000	0.000000000000	0.000000000000
0.008850081861	0.000000000000	0.000000000000	0.000000000000	0.000000000000	0.000000000000	0.000000000000	0.000000000000	0.000000000000	0.000000000000	0.310132369193	0.000000000000	0.000037182688	116.569706846297	0.000000000000	697.758358309356	0.000000000000	0.000000000000	0.000000000000	0.768966123988	0.000000000000	0.000228082422	-52.361778338111	0.000000000000	16.066114962655	0.000000000000	-0.000000000000	0.000000000000	0.000000000000	0.000000000000	0.000000000000	0.000000000000	0.000000000000	0.000000000000	0.000000000000	0.000000000000	0.000000000000
0.009027083499	0.000000000000	0.000000000000	0.000000000000	0.000000000000	0.000000000000	0.000000000000	0.000000000000	0.000000000000	0.000000000000	0.310170339774	0.000000000000	0.000038307032	116.412204236324	0.000000000000	695.826256778008	0.000000000000	0.000000000000	0.000000000000	0.769000740043	0.000000000000	0.000232493788	-53.467282501752	0.000000000000	25.434874038700	0.000000000000	-0.000000000000	0.000000000000	0.000000000000	0.000000000000	0.000000000000	0.000000000000	0.000000000000	0.000000000000	0.000000000000	0.000000000000	0.000000000000
0.009204085136	0.000000000000	0.000000000000	0.000000000000	0.000000000000	0.000000000000	0.000000000000	0.000000000000	0.000000000000	0.000000000000	0.310208443737	0.000000000000	0.000039435699	116.255973504474	0.000000000000	693.905123773240	0.000000000000	0.000000000000	0.000000000000	0.769035684110	0.000000000000	0.000236809779	-54.539064997976	0.000000000000	34.689824791290	0.000000000000	0.000000000000	0.000000000000	0.000000000000	0.000000000000	0.000000000000	0.000000000000	0.000000000000	0.000000000000	0.000000000000	0.000000000000	0.000000000000
0.009381086773	0.000000000000	0.000000000000	0.000000000000	0.000000000000	0.000000000000	0.000000000000	0.000000000000	0.000000000000	0.000000000000	0.310246681521	0.000000000000	0.000040568281	116.101054017650	0.000000000000	691.995018342381	0.000000000000	0.000000000000	0.000000000000	0.769070950174	0.000000000000	0.000241029110	-55.578106412625	0.000000000000	43.834692324721	0.000000000000	0.000000000000	0.000000000000	0.000000000000	0.000000000000	0.000000000000	0.000000000000	0.000000000000	0.000000000000	0.000000000000	0.000000000000	0.000000000000
0.009558088410	0.000000000000	0.000000000000	0.000000000000	0.000000000000	0.000000000000	0.000000000000	0.000000000000	0.000000000000	0.000000000000	0.310285053548	0.000000000000	0.000041704382	115.947482464351	0.000000000000	690.095997338282	0.000000000000	-0.000000000000	0.000000000000	0.769106532291	0.000000000000	0.000245150658	-56.585289632884	0.000000000000	52.872643358407	0.000000000000	-0.000000000000	0.000000000000	0.000000000000	0.000000000000	0.000000000000	0.000000000000	0.000000000000	0.000000000000	0.000000000000	0.000000000000	0.000000000000
0.009735090048	0.000000000000	0.000000000000	0.000000000000	0.000000000000	0.000000000000	0.000000000000	0.000000000000	0.000000000000	0.000000000000	0.310323560228	0.000000000000	0.000042843616	115.795293266575	0.000000000000	688.208115335011	0.000000000000	-0.000000000000	0.000000000000	0.769142424585	0.000000000000	0.000249173459	-57.561418562871	0.000000000000	61.806404263621	0.000000000000	-0.000000000000	0.000000000000	0.000000000000	0.000000000000	0.000000000000	0.000000000000	0.000000000000	0.000000000000	0.000000000000	0.000000000000	0.000000000000
0.009912091685	0.000000000000	0.000000000000	0.000000000000	0.000000000000	0.000000000000	0.000000000000	0.000000000000	0.000000000000	0.000000000000	0.310362201956	0.000000000000	0.000043985609	115.644518895311	0.000000000000	686.331424581130	0.000000000000	0.000000000000	0.000000000000	0.769178621238	0.000000000000	0.000253096699	-58.507232143335	0.000000000000	70.638349160128	0.000000000000	0.000000000000	0.000000000000	0.000000000000	0.000000000000	0.000000000000	0.000000000000	0.000000000000	0.000000000000	0.000000000000	0.000000000000	0.000000000000
0.010089093322	0.000000000000	0.000000000000	0.000000000000	0.000000000000	0.000000000000	0.000000000000	0.000000000000	0.000000000000	0.000000000000	0.310400979111	0.000000000000	0.000045129997	115.495190116520	0.000000000000	684.465974978618	0.000000000000	0.000000000000	0.000000000000	0.769215116494	0.000000000000	0.000256919705	-59.423415047893	0.000000000000	79.370566817018	0.000000000000	-0.000000000000	0.000000000000	0.000000000000	0.000000000000	0.000000000000	0.000000000000	0.000000000000	0.000000000000	0.000000000000	0.000000000000	0.000000000000
0.010266094959	0.000000000000	0.000000000000	0.000000000000	0.000000000000	0.000000000000	0.000000000000	0.000000000000	0.000000000000	0.000000000000	0.310439892061	0.000000000000	0.000046276429	115.347336186079	0.000000000000	682.611814079582	0.000000000000	0.000000000000	0.000000000000	0.769251904649	0.000000000000	0.000260641942	-60.310605982174	0.000000000000	88.004912261041	0.000000000000	0.000000000000	0.000000000000	0.000000000000	0.000000000000	0.000000000000	0.000000000000	0.000000000000	0.000000000000	0.000000000000	0.000000000000	0.000000000000
0.010443096597	0.000000000000	0.000000000000	0.000000000000	0.000000000000	0.000000000000	0.000000000000	0.000000000000	0.000000000000	0.000000000000	0.310478941161	0.000000000000	0.000047424561	115.200985006595	0.000000000000	680.768987095456	0.000000000000	-0.000000000000	0.000000000000	0.769288980048	0.000000000000	0.000264263004	-61.169404223400	0.000000000000	96.543047157897	0.000000000000	0.000000000000	0.000000000000	0.000000000000	0.000000000000	0.000000000000	0.000000000000	0.000000000000	0.000000000000	0.000000000000	0.000000000000	0.000000000000
0.010620098234	0.000000000000	0.000000000000	0.000000000000	0.000000000000	0.000000000000	0.000000000000	0.000000000000	0.000000000000	0.000000000000	0.310518126751	0.000000000000	0.000048574061	115.056163255291	0.000000000000	678.937536915172	0.000000000000	0.000000000000	0.000000000000	0.769326337087	0.000000000000	0.000267782606	-62.000374847358	0.000000000000	104.986471816211	0.000000000000	0.000000000000	0.000000000000	0.000000000000	0.000000000000	0.000000000000	0.000000000000	0.000000000000	0.000000000000	0.000000000000	0.000000000000	0.000000000000
0.010797099871	0.000000000000	0.000000000000	0.000000000000	0.000000000000	0.000000000000	0.000000000000	0.000000000000	0.000000000000	0.000000000000	0.310557449159	0.000000000000	0.000049724607	114.912896489652	0.000000000000	677.117504129708	0.000000000000	-0.000000000000	0.000000000000	0.769363970204	0.000000000000	0.000271200582	-62.804052961280	0.000000000000	113.336550847077	0.000000000000	-0.000000000000	0.000000000000	0.000000000000	0.000000000000	0.000000000000	0.000000000000	0.000000000000	0.000000000000	0.000000000000	0.000000000000	0.000000000000
0.010974101508	0.000000000000	0.000000000000	0.000000000000	0.000000000000	0.000000000000	0.000000000000	0.000000000000	0.000000000000	0.000000000000	0.310596908699	0.000000000000	0.000050875885	114.771209235706	0.000000000000	675.308927061426	0.000000000000	0.000000000000	0.000000000000	0.769401873881	0.000000000000	0.000274516876	-63.580947173296	0.000000000000	121.594533951296	0.000000000000	0.000000000000	0.000000000000	0.000000000000	0.000000000000	0.000000000000	0.000000000000	0.000000000000	0.000000000000	0.000000000000	0.000000000000	0.000000000000
0.011151103145	0.000000000000	0.000000000000	0.000000000000	0.000000000000	0.000000000000	0.000000000000	0.000000000000	0.000000000000	0.000000000000	0.310636505676	0.000000000000	0.000052027593	114.631125062646	0.000000000000	673.511841796868	0.000000000000	0.000000000000	0.000000000000	0.769440042639	0.000000000000	0.000277731537	-64.331542467991	0.000000000000	129.761572916165	0.000000000000	0.000000000000	0.000000000000	0.000000000000	0.000000000000	0.000000000000	0.000000000000	0.000000000000	0.000000000000	0.000000000000	0.000000000000	0.000000000000
0.011328104783	0.000000000000	0.000000000000	0.000000000000	0.000000000000	0.000000000000	0.000000000000	0.000000000000	0.000000000000	0.000000000000	0.310676240378	0.000000000000	0.000053179435	114.492666646543	0.000000000000	671.726282222203	0.000000000000	0.000000000000	0.000000000000	0.769478471040	0.000000000000	0.000280844714	-65.056302614222	0.000000000000	137.838735628484	0.000000000000	-0.000000000000	0.000000000000	0.000000000000	0.000000000000	0.000000000000	0.000000000000	0.000000000000	0.000000000000	0.000000000000	0.000000000000	0.000000000000
0.011505106420	0.000000000000	0.000000000000	0.000000000000	0.000000000000	0.000000000000	0.000000000000	0.000000000000	0.000000000000	0.000000000000	0.310716113084	0.000000000000	0.000054331127	114.355855825277	0.000000000000	669.952280060705	0.000000000000	0.000000000000	0.000000000000	0.769517153677	0.000000000000	0.000283856652	-65.755672200521	0.000000000000	145.827017711632	0.000000000000	0.000000000000	0.000000000000	0.000000000000	0.000000000000	0.000000000000	0.000000000000	0.000000000000	0.000000000000	0.000000000000	0.000000000000	0.000000000000
0.011682108057	0.000000000000	0.000000000000	0.000000000000	0.000000000000	0.000000000000	0.000000000000	0.000000000000	0.000000000000	0.000000000000	0.310756124062	0.000000000000	0.000055482392	114.220713646369	0.000000000000	668.189864911785	0.000000000000	0.000000000000	0.000000000000	0.769556085181	0.000000000000	0.000286767683	-66.430078370704	0.000000000000	153.727352251574	0.000000000000	-0.000000000000	0.000000000000	0.000000000000	0.000000000000	0.000000000000	0.000000000000	0.000000000000	0.000000000000	0.000000000000	0.000000000000	0.000000000000
0.011859109694	0.000000000000	0.000000000000	0.000000000000	0.000000000000	0.000000000000	0.000000000000	0.000000000000	0.000000000000	0.000000000000	0.310796273564	0.000000000000	0.000056632961	114.087260408966	0.000000000000	666.439064291307	0.000000000000	-0.000000000000	0.000000000000	0.769595260214	0.000000000000	0.000289578227	-67.079932315830	0.000000000000	161.540617970483	0.000000000000	0.000000000000	0.000000000000	0.000000000000	0.000000000000	0.000000000000	0.000000000000	0.000000000000	0.000000000000	0.000000000000	0.000000000000	0.000000000000
0.012036111332	0.000000000000	0.000000000000	0.000000000000	0.000000000000	0.000000000000	0.000000000000	0.000000000000	0.000000000000	0.000000000000	0.310836561835	0.000000000000	0.000057782575	113.955515701039	0.000000000000	664.699903672932	0.000000000000	0.000000000000	0.000000000000	0.769634673469	0.000000000000	0.000292288782	-67.705630566293	0.000000000000	169.267646127477	0.000000000000	-0.000000000000	0.000000000000	0.000000000000	0.000000000000	0.000000000000	0.000000000000	0.000000000000	0.000000000000	0.000000000000	0.000000000000	0.000000000000
0.012213112969	0.000000000000	0.000000000000	0.000000000000	0.000000000000	0.000000000000	0.000000000000	0.000000000000	0.000000000000	0.000000000000	0.310876989106	0.000000000000	0.000058930983	113.825498432599	0.000000000000	662.972406530357	0.000000000000	0.000000000000	0.000000000000	0.769674319669	0.000000000000	0.000294899922	-68.307556118505	0.000000000000	176.909226367066	0.000000000000	-0.000000000000	0.000000000000	0.000000000000	0.000000000000	0.000000000000	0.000000000000	0.000000000000	0.000000000000	0.000000000000	0.000000000000	0.000000000000
0.012390114606	0.000000000000	0.000000000000	0.000000000000	0.000000000000	0.000000000000	0.000000000000	0.000000000000	0.000000000000	0.000000000000	0.310917555597	0.000000000000	0.000060077940	113.697226865601	0.000000000000	661.256594380326	0.000000000000	0.000000000000	0.000000000000	0.769714193565	0.000000000000	0.000297412291	-68.886079423589	0.000000000000	184.466111690131	0.000000000000	-0.000000000000	0.000000000000	0.000000000000	0.000000000000	0.000000000000	0.000000000000	0.000000000000	0.000000000000	0.000000000000	0.000000000000	0.000000000000
0.012567116243	0.000000000000	0.000000000000	0.000000000000	0.000000000000	0.000000000000	0.000000000000	0.000000000000	0.000000000000	0.000000000000	0.310958261518	0.000000000000	0.000061223210	113.570718641078	0.000000000000	659.552486826371	0.000000000000	-0.000000000000	0.000000000000	0.769754289935	0.000000000000	0.000299826604	-69.441559260059	0.000000000000	191.939022687735	0.000000000000	-0.000000000000	0.000000000000	0.000000000000	0.000000000000	0.000000000000	0.000000000000	0.000000000000	0.000000000000	0.000000000000	0.000000000000	0.000000000000
0.012744117880	0.000000000000	0.000000000000	0.000000000000	0.000000000000	0.000000000000	0.000000000000	0.000000000000	0.000000000000	0.000000000000	0.310999107067	0.000000000000	0.000062366565	113.445990803948	0.000000000000	657.860101603236	0.000000000000	-0.000000000000	0.000000000000	0.769794603581	0.000000000000	0.000302143636	-69.974343508236	0.000000000000	199.328651150770	0.000000000000	0.000000000000	0.000000000000	0.000000000000	0.000000000000	0.000000000000	0.000000000000	0.000000000000	0.000000000000	0.000000000000	0.000000000000	0.000000000000
0.012921119518	0.000000000000	0.000000000000	0.000000000000	0.000000000000	0.000000000000	0.000000000000	0.000000000000	0.000000000000	0.000000000000	0.311040092433	0.000000000000	0.000063507785	113.323059825872	0.000000000000	656.179454621963	0.000000000000	0.000000000000	0.000000000000	0.769835129332	0.000000000000	0.000304364221	-70.484769840865	0.000000000000	206.635663147385	0.000000000000	0.000000000000	0.000000000000	0.000000000000	0.000000000000	0.000000000000	0.000000000000	0.000000000000	0.000000000000	0.000000000000	0.000000000000	0.000000000000
0.013098121155	0.000000000000	0.000000000000	0.000000000000	0.000000000000	0.000000000000	0.000000000000	0.000000000000	0.000000000000	0.000000000000	0.311081217792	0.000000000000	0.000064646655	113.201941626453	0.000000000000	654.510560015705	0.000000000000	-0.000000000000	0.000000000000	0.769875862040	0.000000000000	0.000306489252	-70.973166341830	0.000000000000	213.860701642860	0.000000000000	0.000000000000	0.000000000000	0.000000000000	0.000000000000	0.000000000000	0.000000000000	0.000000000000	0.000000000000	0.000000000000	0.000000000000	0.000000000000
0.013275122792	0.000000000000	0.000000000000	0.000000000000	0.000000000000	0.000000000000	0.000000000000	0.000000000000	0.000000000000	0.000000000000	0.311122483311	0.000000000000	0.000065782969	113.082651593077	0.000000000000	652.853430186204	0.000000000000	0.000000000000	0.000000000000	0.769916796578	0.000000000000	0.000308519670	-71.439852062725	0.000000000000	221.004388723750	0.000000000000	0.000000000000	0.000000000000	0.000000000000	0.000000000000	0.000000000000	0.000000000000	0.000000000000	0.000000000000	0.000000000000	0.000000000000	0.000000000000
0.013452124429	0.000000000000	0.000000000000	0.000000000000	0.000000000000	0.000000000000	0.000000000000	0.000000000000	0.000000000000	0.000000000000	0.311163889147	0.000000000000	0.000066916526	112.965204599582	0.000000000000	651.208075851079	0.000000000000	0.000000000000	0.000000000000	0.769957927844	0.000000000000	0.000310456468	-71.885137525443	0.000000000000	228.067327476602	0.000000000000	0.000000000000	0.000000000000	0.000000000000	0.000000000000	0.000000000000	0.000000000000	0.000000000000	0.000000000000	0.000000000000	0.000000000000	0.000000000000
0.013629126067	0.000000000000	0.000000000000	0.000000000000	0.000000000000	0.000000000000	0.000000000000	0.000000000000	0.000000000000	0.000000000000	0.311205435447	0.000000000000	0.000068047135	112.849615023974	0.000000000000	649.574506091901	0.000000000000	0.000000000000	0.000000000000	0.769999250753	0.000000000000	0.000312300684	-72.309325177603	0.000000000000	235.050103562952	0.000000000000	0.000000000000	0.000000000000	0.000000000000	0.000000000000	0.000000000000	0.000000000000	0.000000000000	0.000000000000	0.000000000000	0.000000000000	0.000000000000
0.013806127704	0.000000000000	0.000000000000	0.000000000000	0.000000000000	0.000000000000	0.000000000000	0.000000000000	0.000000000000	0.000000000000	0.311247122345	0.000000000000	0.000069174607	112.735896765352	0.000000000000	647.952728403185	0.000000000000	-0.000000000000	0.000000000000	0.770040760243	0.000000000000	0.000314053396	-72.712709806525	0.000000000000	241.953286524947	0.000000000000	-0.000000000000	0.000000000000	0.000000000000	0.000000000000	0.000000000000	0.000000000000	0.000000000000	0.000000000000	0.000000000000	0.000000000000	0.000000000000
0.013983129341	0.000000000000	0.000000000000	0.000000000000	0.000000000000	0.000000000000	0.000000000000	0.000000000000	0.000000000000	0.000000000000	0.311288949970	0.000000000000	0.000070298763	112.624063260203	0.000000000000	646.342748742340	0.000000000000	0.000000000000	0.000000000000	0.770082451270	0.000000000000	0.000315715725	-73.095578916606	0.000000000000	248.777430849770	0.000000000000	0.000000000000	0.000000000000	0.000000000000	0.000000000000	0.000000000000	0.000000000000	0.000000000000	0.000000000000	0.000000000000	0.000000000000	0.000000000000
0.014160130978	0.000000000000	0.000000000000	0.000000000000	0.000000000000	0.000000000000	0.000000000000	0.000000000000	0.000000000000	0.000000000000	0.311330918438	0.000000000000	0.000071419428	112.514127498188	0.000000000000	644.744571580729	0.000000000000	0.000000000000	0.000000000000	0.770124318810	0.000000000000	0.000317288825	-73.458213074207	0.000000000000	255.523076815677	0.000000000000	0.000000000000	0.000000000000	0.000000000000	0.000000000000	0.000000000000	0.000000000000	0.000000000000	0.000000000000	0.000000000000	0.000000000000	0.000000000000
0.014337132616	0.000000000000	0.000000000000	0.000000000000	0.000000000000	0.000000000000	0.000000000000	0.000000000000	0.000000000000	0.000000000000	0.311373027856	0.000000000000	0.000072536436	112.406102037573	0.000000000000	643.158199955912	0.000000000000	0.000000000000	0.000000000000	0.770166357857	0.000000000000	0.000318773886	-73.800886223576	0.000000000000	262.190751138237	0.000000000000	0.000000000000	0.000000000000	0.000000000000	0.000000000000	0.000000000000	0.000000000000	0.000000000000	0.000000000000	0.000000000000	0.000000000000	0.000000000000
0.014514134253	0.000000000000	0.000000000000	0.000000000000	0.000000000000	0.000000000000	0.000000000000	0.000000000000	0.000000000000	0.000000000000	0.311415278323	0.000000000000	0.000073649624	112.299999020395	0.000000000000	641.583635525240	0.000000000000	-0.000000000000	0.000000000000	0.770208563421	0.000000000000	0.000320172129	-74.123865976824	0.000000000000	268.780967431232	0.000000000000	0.000000000000	0.000000000000	0.000000000000	0.000000000000	0.000000000000	0.000000000000	0.000000000000	0.000000000000	0.000000000000	0.000000000000	0.000000000000
0.014691135890	0.000000000000	0.000000000000	0.000000000000	0.000000000000	0.000000000000	0.000000000000	0.000000000000	0.000000000000	0.000000000000	0.311457669926	0.000000000000	0.000074758837	112.195830187494	0.000000000000	640.020878620943	0.000000000000	-0.000000000000	0.000000000000	0.770250930530	0.000000000000	0.000321484802	-74.427413880578	0.000000000000	275.294226493035	0.000000000000	0.000000000000	0.000000000000	0.000000000000	0.000000000000	0.000000000000	0.000000000000	0.000000000000	0.000000000000	0.000000000000	0.000000000000	0.000000000000
0.014868137527	0.000000000000	0.000000000000	0.000000000000	0.000000000000	0.000000000000	0.000000000000	0.000000000000	0.000000000000	0.000000000000	0.311500202746	0.000000000000	0.000075863922	112.093606893531	0.000000000000	638.469928306898	0.000000000000	0.000000000000	0.000000000000	0.770293454229	0.000000000000	0.000322713180	-74.711785661530	0.000000000000	281.731016426594	0.000000000000	-0.000000000000	0.000000000000	0.000000000000	0.000000000000	0.000000000000	0.000000000000	0.000000000000	0.000000000000	0.000000000000	0.000000000000	0.000000000000
0.015045139164	0.000000000000	0.000000000000	0.000000000000	0.000000000000	0.000000000000	0.000000000000	0.000000000000	0.000000000000	0.000000000000	0.311542876852	0.000000000000	0.000076964737	111.993340122076	0.000000000000	636.930782437281	0.000000000000	0.000000000000	0.000000000000	0.770336129578	0.000000000000	0.000323858562	-74.977231452925	0.000000000000	288.091812597064	0.000000000000	-0.000000000000	0.000000000000	0.000000000000	0.000000000000	0.000000000000	0.000000000000	0.000000000000	0.000000000000	0.000000000000	0.000000000000	0.000000000000
0.015222140802	0.000000000000	0.000000000000	0.000000000000	0.000000000000	0.000000000000	0.000000000000	0.000000000000	0.000000000000	0.000000000000	0.311585692307	0.000000000000	0.000078061140	111.895040500923	0.000000000000	635.403437717332	0.000000000000	0.000000000000	0.000000000000	0.770378951652	0.000000000000	0.000324922268	-75.223996003662	0.000000000000	294.377077429195	0.000000000000	0.000000000000	0.000000000000	0.000000000000	0.000000000000	0.000000000000	0.000000000000	0.000000000000	0.000000000000	0.000000000000	0.000000000000	0.000000000000
0.015399142439	0.000000000000	0.000000000000	0.000000000000	0.000000000000	0.000000000000	0.000000000000	0.000000000000	0.000000000000	0.000000000000	0.311628649163	0.000000000000	0.000079152999	111.798718317708	0.000000000000	633.887889766533	0.000000000000	-0.000000000000	0.000000000000	0.770421915543	0.000000000000	0.000325905638	-75.452318871568	0.000000000000	300.587260042844	0.000000000000	-0.000000000000	0.000000000000	0.000000000000	0.000000000000	0.000000000000	0.000000000000	0.000000000000	0.000000000000	0.000000000000	0.000000000000	0.000000000000
0.015576144076	0.000000000000	0.000000000000	0.000000000000	0.000000000000	0.000000000000	0.000000000000	0.000000000000	0.000000000000	0.000000000000	0.311671747464	0.000000000000	0.000080240183	111.704383536003	0.000000000000	632.384133184454	0.000000000000	0.000000000000	0.000000000000	0.770465016355	0.000000000000	0.000326810029	-75.662434602172	0.000000000000	306.722795722210	0.000000000000	0.000000000000	0.000000000000	0.000000000000	0.000000000000	0.000000000000	0.000000000000	0.000000000000	0.000000000000	0.000000000000	0.000000000000	0.000000000000
0.015753145713	0.000000000000	0.000000000000	0.000000000000	0.000000000000	0.000000000000	0.000000000000	0.000000000000	0.000000000000	0.000000000000	0.311714987246	0.000000000000	0.000081322569	111.612045812003	0.000000000000	630.892161619676	0.000000000000	-0.000000000000	0.000000000000	0.770508249208	0.000000000000	0.000327636812	-75.854572894251	0.000000000000	312.784105210557	0.000000000000	0.000000000000	0.000000000000	0.000000000000	0.000000000000	0.000000000000	0.000000000000	0.000000000000	0.000000000000	0.000000000000	0.000000000000	0.000000000000
0.015930147351	0.000000000000	0.000000000000	0.000000000000	0.000000000000	0.000000000000	0.000000000000	0.000000000000	0.000000000000	0.000000000000	0.311758368534	0.000000000000	0.000082400038	111.521714511977	0.000000000000	629.411967842189	0.000000000000	0.000000000000	0.000000000000	0.770551609234	0.000000000000	0.000328387374	-76.028958753167	0.000000000000	318.771593819251	0.000000000000	0.000000000000	0.000000000000	0.000000000000	0.000000000000	0.000000000000	0.000000000000	0.000000000000	0.000000000000	0.000000000000	0.000000000000	0.000000000000
0.016107148988	0.000000000000	0.000000000000	0.000000000000	0.000000000000	0.000000000000	0.000000000000	0.000000000000	0.000000000000	0.000000000000	0.311801891349	0.000000000000	0.000083472475	111.433398730653	0.000000000000	627.943543819712	0.000000000000	-0.000000000000	0.000000000000	0.770595091580	0.000000000000	0.000329063112	-76.185812633065	0.000000000000	324.685650334868	0.000000000000	0.000000000000	0.000000000000	0.000000000000	0.000000000000	0.000000000000	0.000000000000	0.000000000000	0.000000000000	0.000000000000	0.000000000000	0.000000000000
0.016284150625	0.000000000000	0.000000000000	0.000000000000	0.000000000000	0.000000000000	0.000000000000	0.000000000000	0.000000000000	0.000000000000	0.311845555699	0.000000000000	0.000084539771	111.347107310765	0.000000000000	626.486880798517	0.000000000000	0.000000000000	0.000000000000	0.770638691403	0.000000000000	0.000329665434	-76.325350568794	0.000000000000	330.526645703966	0.000000000000	-0.000000000000	0.000000000000	0.000000000000	0.000000000000	0.000000000000	0.000000000000	0.000000000000	0.000000000000	0.000000000000	0.000000000000	0.000000000000
0.016461152262	0.000000000000	0.000000000000	0.000000000000	0.000000000000	0.000000000000	0.000000000000	0.000000000000	0.000000000000	0.000000000000	0.311889361588	0.000000000000	0.000085601820	111.262848863978	0.000000000000	625.041969389389	0.000000000000	0.000000000000	0.000000000000	0.770682403876	0.000000000000	0.000330195756	-76.447784298455	0.000000000000	336.294931468938	0.000000000000	0.000000000000	0.000000000000	0.000000000000	0.000000000000	0.000000000000	0.000000000000	0.000000000000	0.000000000000	0.000000000000	0.000000000000	0.000000000000
0.016638153900	0.000000000000	0.000000000000	0.000000000000	0.000000000000	0.000000000000	0.000000000000	0.000000000000	0.000000000000	0.000000000000	0.311933309009	0.000000000000	0.000086658521	111.180631793493	0.000000000000	623.608799659445	0.000000000000	0.000000000000	0.000000000000	0.770726224182	0.000000000000	0.000330655499	-76.553321377334	0.000000000000	341.990837922090	0.000000000000	-0.000000000000	0.000000000000	0.000000000000	0.000000000000	0.000000000000	0.000000000000	0.000000000000	0.000000000000	0.000000000000	0.000000000000	0.000000000000
0.016815155537	0.000000000000	0.000000000000	0.000000000000	0.000000000000	0.000000000000	0.000000000000	0.000000000000	0.000000000000	0.000000000000	0.311977397948	0.000000000000	0.000087709779	111.100464318662	0.000000000000	622.187361230705	0.000000000000	0.000000000000	0.000000000000	0.770770147514	0.000000000000	0.000331046093	-76.642165284057	0.000000000000	347.614671936265	0.000000000000	0.000000000000	0.000000000000	0.000000000000	0.000000000000	0.000000000000	0.000000000000	0.000000000000	0.000000000000	0.000000000000	0.000000000000	0.000000000000
0.016992157174	0.000000000000	0.000000000000	0.000000000000	0.000000000000	0.000000000000	0.000000000000	0.000000000000	0.000000000000	0.000000000000	0.312021628383	0.000000000000	0.000088755501	111.022354501999	0.000000000000	620.777643386443	0.000000000000	0.000000000000	0.000000000000	0.770814169079	0.000000000000	0.000331368970	-76.714515519695	0.000000000000	353.166714420957	0.000000000000	-0.000000000000	0.000000000000	0.000000000000	0.000000000000	0.000000000000	0.000000000000	0.000000000000	0.000000000000	0.000000000000	0.000000000000	0.000000000000
0.017169158811	0.000000000000	0.000000000000	0.000000000000	0.000000000000	0.000000000000	0.000000000000	0.000000000000	0.000000000000	0.000000000000	0.312066000284	0.000000000000	0.000089795598	110.946310279100	0.000000000000	619.379635186471	0.000000000000	-0.000000000000	0.000000000000	0.770858284092	0.000000000000	0.000331625563	-76.770567700608	0.000000000000	358.647217340104	0.000000000000	0.000000000000	0.000000000000	0.000000000000	0.000000000000	0.000000000000	0.000000000000	0.000000000000	0.000000000000	0.000000000000	0.000000000000	0.000000000000
0.017346160448	0.000000000000	0.000000000000	0.000000000000	0.000000000000	0.000000000000	0.000000000000	0.000000000000	0.000000000000	0.000000000000	0.312110513612	0.000000000000	0.000090829987	110.872339492029	0.000000000000	617.993325592838	0.000000000000	-0.000000000000	0.000000000000	0.770902487779	0.000000000000	0.000331817309	-76.810513645795	0.000000000000	364.056400212817	0.000000000000	-0.000000000000	0.000000000000	0.000000000000	0.000000000000	0.000000000000	0.000000000000	0.000000000000	0.000000000000	0.000000000000	0.000000000000	0.000000000000
0.017523162086	0.000000000000	0.000000000000	0.000000000000	0.000000000000	0.000000000000	0.000000000000	0.000000000000	0.000000000000	0.000000000000	0.312155168323	0.000000000000	0.000091858588	110.800449926903	0.000000000000	616.618703607582	0.000000000000	-0.000000000000	0.000000000000	0.770946775376	0.000000000000	0.000331945645	-76.834541459638	0.000000000000	369.394445998821	0.000000000000	0.000000000000	0.000000000000	0.000000000000	0.000000000000	0.000000000000	0.000000000000	0.000000000000	0.000000000000	0.000000000000	0.000000000000	0.000000000000
0.017700163723	0.000000000000	0.000000000000	0.000000000000	0.000000000000	0.000000000000	0.000000000000	0.000000000000	0.000000000000	0.000000000000	0.312199964362	0.000000000000	0.000092881324	110.730649356539	0.000000000000	615.255758424577	0.000000000000	0.000000000000	0.000000000000	0.770991142126	0.000000000000	0.000332012005	-76.842835610884	0.000000000000	374.661496246958	0.000000000000	0.000000000000	0.000000000000	0.000000000000	0.000000000000	0.000000000000	0.000000000000	0.000000000000	0.000000000000	0.000000000000	0.000000000000	0.000000000000
0.017877165360	0.000000000000	0.000000000000	0.000000000000	0.000000000000	0.000000000000	0.000000000000	0.000000000000	0.000000000000	0.000000000000	0.312244901354	0.000000000000	0.000093899852	110.662614739499	0.000000000000	613.903452346691	0.000000000000	0.000000000000	0.000000000000	0.771035583174	0.000000000000	0.000332017806	-76.840084441458	0.000000000000	379.833191853712	0.000000000000	0.000000000000	0.000000000000	0.000000000000	0.000000000000	0.000000000000	0.000000000000	0.000000000000	0.000000000000	0.000000000000	0.000000000000	0.000000000000
0.018054166997	0.000000000000	0.000000000000	0.000000000000	0.000000000000	0.000000000000	0.000000000000	0.000000000000	0.000000000000	0.000000000000	0.312289979857	0.000000000000	0.000094910665	110.595928022199	0.000000000000	612.560735032922	0.000000000000	0.000000000000	0.000000000000	0.771080094062	0.000000000000	0.000331964515	-76.831012905124	0.000000000000	384.886025713702	0.000000000000	-0.000000000000	0.000000000000	0.000000000000	0.000000000000	0.000000000000	0.000000000000	0.000000000000	0.000000000000	0.000000000000	0.000000000000	0.000000000000
0.018231168635	0.000000000000	0.000000000000	0.000000000000	0.000000000000	0.000000000000	0.000000000000	0.000000000000	0.000000000000	0.000000000000	0.312335199486	0.000000000000	0.000095915405	110.530637756404	0.000000000000	611.227603497205	0.000000000000	-0.000000000000	0.000000000000	0.771124670090	0.000000000000	0.000331853537	-76.815901633217	0.000000000000	389.821136818596	0.000000000000	-0.000000000000	0.000000000000	0.000000000000	0.000000000000	0.000000000000	0.000000000000	0.000000000000	0.000000000000	0.000000000000	0.000000000000	0.000000000000
0.018408170272	0.000000000000	0.000000000000	0.000000000000	0.000000000000	0.000000000000	0.000000000000	0.000000000000	0.000000000000	0.000000000000	0.312380560160	0.000000000000	0.000096914010	110.466758276610	0.000000000000	609.904050056165	0.000000000000	0.000000000000	0.000000000000	0.771169306781	0.000000000000	0.000331686292	-76.795013289099	0.000000000000	394.639585642210	0.000000000000	0.000000000000	0.000000000000	0.000000000000	0.000000000000	0.000000000000	0.000000000000	0.000000000000	0.000000000000	0.000000000000	0.000000000000	0.000000000000
0.018585171909	0.000000000000	0.000000000000	0.000000000000	0.000000000000	0.000000000000	0.000000000000	0.000000000000	0.000000000000	0.000000000000	0.312426061795	0.000000000000	0.000097906423	110.404304003596	0.000000000000	608.590069138210	0.000000000000	0.000000000000	0.000000000000	0.771213999755	0.000000000000	0.000331464194	-76.768602326130	0.000000000000	399.342309514084	0.000000000000	0.000000000000	0.000000000000	0.000000000000	0.000000000000	0.000000000000	0.000000000000	0.000000000000	0.000000000000	0.000000000000	0.000000000000	0.000000000000
0.018762173546	0.000000000000	0.000000000000	0.000000000000	0.000000000000	0.000000000000	0.000000000000	0.000000000000	0.000000000000	0.000000000000	0.312471704298	0.000000000000	0.000098892587	110.343289589681	0.000000000000	607.285657597963	0.000000000000	-0.000000000000	0.000000000000	0.771258744728	0.000000000000	0.000331188647	-76.736915336551	0.000000000000	403.930106045879	0.000000000000	0.000000000000	0.000000000000	0.000000000000	0.000000000000	0.000000000000	0.000000000000	0.000000000000	0.000000000000	0.000000000000	0.000000000000	0.000000000000
0.018939175183	0.000000000000	0.000000000000	0.000000000000	0.000000000000	0.000000000000	0.000000000000	0.000000000000	0.000000000000	0.000000000000	0.312517487573	0.000000000000	0.000099872452	110.283730091843	0.000000000000	605.990815086138	0.000000000000	0.000000000000	0.000000000000	0.771303537509	0.000000000000	0.000330861048	-76.700191406242	0.000000000000	408.403612375905	0.000000000000	-0.000000000000	0.000000000000	0.000000000000	0.000000000000	0.000000000000	0.000000000000	0.000000000000	0.000000000000	0.000000000000	0.000000000000	0.000000000000
0.019116176821	0.000000000000	0.000000000000	0.000000000000	0.000000000000	0.000000000000	0.000000000000	0.000000000000	0.000000000000	0.000000000000	0.312563411517	0.000000000000	0.000100845967	110.225641180689	0.000000000000	604.705544487260	0.000000000000	-0.000000000000	0.000000000000	0.771348373996	0.000000000000	0.000330482783	-76.658662481167	0.000000000000	412.763279082417	0.000000000000	-0.000000000000	0.000000000000	0.000000000000	0.000000000000	0.000000000000	0.000000000000	0.000000000000	0.000000000000	0.000000000000	0.000000000000	0.000000000000
0.019293178458	0.000000000000	0.000000000000	0.000000000000	0.000000000000	0.000000000000	0.000000000000	0.000000000000	0.000000000000	0.000000000000	0.312609476018	0.000000000000	0.000101813088	110.169039395549	0.000000000000	603.429852440902	0.000000000000	0.000000000000	0.000000000000	0.771393250169	0.000000000000	0.000330055229	-76.612553753129	0.000000000000	417.009337277861	0.000000000000	0.000000000000	0.000000000000	0.000000000000	0.000000000000	0.000000000000	0.000000000000	0.000000000000	0.000000000000	0.000000000000	0.000000000000	0.000000000000
0.019470180095	0.000000000000	0.000000000000	0.000000000000	0.000000000000	0.000000000000	0.000000000000	0.000000000000	0.000000000000	0.000000000000	0.312655680960	0.000000000000	0.000102773773	110.113942458935	0.000000000000	602.163749966600	0.000000000000	0.000000000000	0.000000000000	0.771438162089	0.000000000000	0.000329579750	-76.562084075224	0.000000000000	421.141756977275	0.000000000000	-0.000000000000	0.000000000000	0.000000000000	0.000000000000	0.000000000000	0.000000000000	0.000000000000	0.000000000000	0.000000000000	0.000000000000	0.000000000000
0.019647181732	0.000000000000	0.000000000000	0.000000000000	0.000000000000	0.000000000000	0.000000000000	0.000000000000	0.000000000000	0.000000000000	0.312702026218	0.000000000000	0.000103727980	110.060369666922	0.000000000000	600.907253218773	0.000000000000	0.000000000000	0.000000000000	0.771483105890	0.000000000000	0.000329057698	-76.507466420921	0.000000000000	425.160194350590	0.000000000000	0.000000000000	0.000000000000	0.000000000000	0.000000000000	0.000000000000	0.000000000000	0.000000000000	0.000000000000	0.000000000000	0.000000000000	0.000000000000
0.019824183370	0.000000000000	0.000000000000	0.000000000000	0.000000000000	0.000000000000	0.000000000000	0.000000000000	0.000000000000	0.000000000000	0.312748511661	0.000000000000	0.000104675674	110.008342375447	0.000000000000	599.660384406628	0.000000000000	0.000000000000	0.000000000000	0.771528077777	0.000000000000	0.000328490413	-76.448908405543	0.000000000000	429.063924993880	0.000000000000	-0.000000000000	0.000000000000	0.000000000000	0.000000000000	0.000000000000	0.000000000000	0.000000000000	0.000000000000	0.000000000000	0.000000000000	0.000000000000
0.020001185007	0.000000000000	0.000000000000	0.000000000000	0.000000000000	0.000000000000	0.000000000000	0.000000000000	0.000000000000	0.000000000000	0.312795137149	0.000000000000	0.000105616821	109.957884604510	0.000000000000	598.423172926886	0.000000000000	0.000000000000	0.000000000000	0.771573074015	0.000000000000	0.000327879221	-76.386612894842	0.000000000000	432.851760110535	0.000000000000	0.000000000000	0.000000000000	0.000000000000	0.000000000000	0.000000000000	0.000000000000	0.000000000000	0.000000000000	0.000000000000	0.000000000000	0.000000000000
0.020178186644	0.000000000000	0.000000000000	0.000000000000	0.000000000000	0.000000000000	0.000000000000	0.000000000000	0.000000000000	0.000000000000	0.312841902531	0.000000000000	0.000106551388	109.909023779190	0.000000000000	597.195656777386	0.000000000000	-0.000000000000	0.000000000000	0.771618090926	0.000000000000	0.000327225435	-76.320778731669	0.000000000000	436.521943042071	0.000000000000	0.000000000000	0.000000000000	0.000000000000	0.000000000000	0.000000000000	0.000000000000	0.000000000000	0.000000000000	0.000000000000	0.000000000000	0.000000000000
0.020355188281	0.000000000000	0.000000000000	0.000000000000	0.000000000000	0.000000000000	0.000000000000	0.000000000000	0.000000000000	0.000000000000	0.312888807649	0.000000000000	0.000107479349	109.861791609393	0.000000000000	595.977884353176	0.000000000000	-0.000000000000	0.000000000000	0.771663124880	0.000000000000	0.000326530352	-76.251601614902	0.000000000000	440.072026275722	0.000000000000	0.000000000000	0.000000000000	0.000000000000	0.000000000000	0.000000000000	0.000000000000	0.000000000000	0.000000000000	0.000000000000	0.000000000000	0.000000000000
0.020532189919	0.000000000000	0.000000000000	0.000000000000	0.000000000000	0.000000000000	0.000000000000	0.000000000000	0.000000000000	0.000000000000	0.312935852332	0.000000000000	0.000108400676	109.816225059327	0.000000000000	594.769916786333	0.000000000000	0.000000000000	0.000000000000	0.771708172283	0.000000000000	0.000325795256	-76.179275156036	0.000000000000	443.498736928568	0.000000000000	-0.000000000000	0.000000000000	0.000000000000	0.000000000000	0.000000000000	0.000000000000	0.000000000000	0.000000000000	0.000000000000	0.000000000000	0.000000000000
0.020709191556	0.000000000000	0.000000000000	0.000000000000	0.000000000000	0.000000000000	0.000000000000	0.000000000000	0.000000000000	0.000000000000	0.312983036396	0.000000000000	0.000109315347	109.772367229277	0.000000000000	593.571831099536	0.000000000000	0.000000000000	0.000000000000	0.771753229571	0.000000000000	0.000325021416	-76.103992093536	0.000000000000	446.797858324545	0.000000000000	-0.000000000000	0.000000000000	0.000000000000	0.000000000000	0.000000000000	0.000000000000	0.000000000000	0.000000000000	0.000000000000	0.000000000000	0.000000000000
0.020886193193	0.000000000000	0.000000000000	0.000000000000	0.000000000000	0.000000000000	0.000000000000	0.000000000000	0.000000000000	0.000000000000	0.313030359643	0.000000000000	0.000110223342	109.730267680939	0.000000000000	592.383724639140	0.000000000000	0.000000000000	0.000000000000	0.771798293192	0.000000000000	0.000324210085	-76.025945508307	0.000000000000	449.964199511560	0.000000000000	0.000000000000	0.000000000000	0.000000000000	0.000000000000	0.000000000000	0.000000000000	0.000000000000	0.000000000000	0.000000000000	0.000000000000	0.000000000000
0.021063194830	0.000000000000	0.000000000000	0.000000000000	0.000000000000	0.000000000000	0.000000000000	0.000000000000	0.000000000000	0.000000000000	0.313077821859	0.000000000000	0.000111124641	109.689981145181	0.000000000000	591.205721561635	0.000000000000	0.000000000000	0.000000000000	0.771843359596	0.000000000000	0.000323362499	-75.945329543607	0.000000000000	452.991814008417	0.000000000000	0.000000000000	0.000000000000	0.000000000000	0.000000000000	0.000000000000	0.000000000000	0.000000000000	0.000000000000	0.000000000000	0.000000000000	0.000000000000
0.021240196467	0.000000000000	0.000000000000	0.000000000000	0.000000000000	0.000000000000	0.000000000000	0.000000000000	0.000000000000	0.000000000000	0.313125422809	0.000000000000	0.000112019230	109.651562555324	0.000000000000	590.037982422414	0.000000000000	0.000000000000	0.000000000000	0.771888425216	0.000000000000	0.000322479882	-75.862338433650	0.000000000000	455.874778476782	0.000000000000	-0.000000000000	0.000000000000	0.000000000000	0.000000000000	0.000000000000	0.000000000000	0.000000000000	0.000000000000	0.000000000000	0.000000000000	0.000000000000
0.021417198105	0.000000000000	0.000000000000	0.000000000000	0.000000000000	0.000000000000	0.000000000000	0.000000000000	0.000000000000	0.000000000000	0.313173162241	0.000000000000	0.000112907095	109.615055353898	0.000000000000	588.880717279987	0.000000000000	0.000000000000	0.000000000000	0.771933486456	0.000000000000	0.000321563440	-75.777161621684	0.000000000000	458.608988758934	0.000000000000	-0.000000000000	0.000000000000	0.000000000000	0.000000000000	0.000000000000	0.000000000000	0.000000000000	0.000000000000	0.000000000000	0.000000000000	0.000000000000
0.021594199742	0.000000000000	0.000000000000	0.000000000000	0.000000000000	0.000000000000	0.000000000000	0.000000000000	0.000000000000	0.000000000000	0.313221039875	0.000000000000	0.000113788227	109.580471146296	0.000000000000	587.734198548247	0.000000000000	0.000000000000	0.000000000000	0.771978539681	0.000000000000	0.000320614365	-75.689972485895	0.000000000000	461.195252902744	0.000000000000	0.000000000000	0.000000000000	0.000000000000	0.000000000000	0.000000000000	0.000000000000	0.000000000000	0.000000000000	0.000000000000	0.000000000000	0.000000000000
0.021771201379	0.000000000000	0.000000000000	0.000000000000	0.000000000000	0.000000000000	0.000000000000	0.000000000000	0.000000000000	0.000000000000	0.313269055414	0.000000000000	0.000114662617	109.547766273762	0.000000000000	586.598758943744	0.000000000000	0.000000000000	0.000000000000	0.772023581218	0.000000000000	0.000319633830	-75.600911857163	0.000000000000	463.642819200438	0.000000000000	-0.000000000000	0.000000000000	0.000000000000	0.000000000000	0.000000000000	0.000000000000	0.000000000000	0.000000000000	0.000000000000	0.000000000000	0.000000000000
0.021948203016	0.000000000000	0.000000000000	0.000000000000	0.000000000000	0.000000000000	0.000000000000	0.000000000000	0.000000000000	0.000000000000	0.313317208538	0.000000000000	0.000115530260	109.516833890137	0.000000000000	585.474749781148	0.000000000000	0.000000000000	0.000000000000	0.772068607380	0.000000000000	0.000318622997	-75.510076874339	0.000000000000	465.970517298929	0.000000000000	0.000000000000	0.000000000000	0.000000000000	0.000000000000	0.000000000000	0.000000000000	0.000000000000	0.000000000000	0.000000000000	0.000000000000	0.000000000000
0.022125204654	0.000000000000	0.000000000000	0.000000000000	0.000000000000	0.000000000000	0.000000000000	0.000000000000	0.000000000000	0.000000000000	0.313365498918	0.000000000000	0.000116391152	109.487529561050	0.000000000000	584.362453975365	0.000000000000	0.000000000000	0.000000000000	0.772113614511	0.000000000000	0.000317583010	-75.417530160835	0.000000000000	468.202807787677	0.000000000000	-0.000000000000	0.000000000000	0.000000000000	0.000000000000	0.000000000000	0.000000000000	0.000000000000	0.000000000000	0.000000000000	0.000000000000	0.000000000000
0.022302206291	0.000000000000	0.000000000000	0.000000000000	0.000000000000	0.000000000000	0.000000000000	0.000000000000	0.000000000000	0.000000000000	0.313413926217	0.000000000000	0.000117245293	109.459745723948	0.000000000000	583.261963029215	0.000000000000	0.000000000000	0.000000000000	0.772158599034	0.000000000000	0.000316514996	-75.323347977199	0.000000000000	470.358484837539	0.000000000000	0.000000000000	0.000000000000	0.000000000000	0.000000000000	0.000000000000	0.000000000000	0.000000000000	0.000000000000	0.000000000000	0.000000000000	0.000000000000
0.022479207928	0.000000000000	0.000000000000	0.000000000000	0.000000000000	0.000000000000	0.000000000000	0.000000000000	0.000000000000	0.000000000000	0.313462490104	0.000000000000	0.000118092685	109.433471546037	0.000000000000	582.173155656615	0.000000000000	0.000000000000	0.000000000000	0.772203557493	0.000000000000	0.000315420069	-75.227666861979	0.000000000000	472.441641230216	0.000000000000	-0.000000000000	0.000000000000	0.000000000000	0.000000000000	0.000000000000	0.000000000000	0.000000000000	0.000000000000	0.000000000000	0.000000000000	0.000000000000
0.022656209565	0.000000000000	0.000000000000	0.000000000000	0.000000000000	0.000000000000	0.000000000000	0.000000000000	0.000000000000	0.000000000000	0.313511190248	0.000000000000	0.000118933331	109.408710946254	0.000000000000	581.095883492441	0.000000000000	0.000000000000	0.000000000000	0.772248486560	0.000000000000	0.000314299325	-75.130628037581	0.000000000000	474.454012927045	0.000000000000	-0.000000000000	0.000000000000	0.000000000000	0.000000000000	0.000000000000	0.000000000000	0.000000000000	0.000000000000	0.000000000000	0.000000000000	0.000000000000
0.022833211203	0.000000000000	0.000000000000	0.000000000000	0.000000000000	0.000000000000	0.000000000000	0.000000000000	0.000000000000	0.000000000000	0.313560026324	0.000000000000	0.000119767238	109.385467501886	0.000000000000	580.029998969757	0.000000000000	0.000000000000	0.000000000000	0.772293383029	0.000000000000	0.000313153841	-75.032366982760	0.000000000000	476.397255619228	0.000000000000	0.000000000000	0.000000000000	0.000000000000	0.000000000000	0.000000000000	0.000000000000	0.000000000000	0.000000000000	0.000000000000	0.000000000000	0.000000000000
0.023010212840	0.000000000000	0.000000000000	0.000000000000	0.000000000000	0.000000000000	0.000000000000	0.000000000000	0.000000000000	0.000000000000	0.313608998010	0.000000000000	0.000120594414	109.363744466340	0.000000000000	578.975355579458	0.000000000000	-0.000000000000	0.000000000000	0.772338243815	0.000000000000	0.000311984680	-74.933013697141	0.000000000000	478.272946814865	0.000000000000	-0.000000000000	0.000000000000	0.000000000000	0.000000000000	0.000000000000	0.000000000000	0.000000000000	0.000000000000	0.000000000000	0.000000000000	0.000000000000
0.023187214477	0.000000000000	0.000000000000	0.000000000000	0.000000000000	0.000000000000	0.000000000000	0.000000000000	0.000000000000	0.000000000000	0.313658104986	0.000000000000	0.000121414869	109.343544782369	0.000000000000	577.931808119283	0.000000000000	0.000000000000	0.000000000000	0.772383065954	0.000000000000	0.000310792885	-74.832692954615	0.000000000000	480.082588521729	0.000000000000	-0.000000000000	0.000000000000	0.000000000000	0.000000000000	0.000000000000	0.000000000000	0.000000000000	0.000000000000	0.000000000000	0.000000000000	0.000000000000
0.023364216114	0.000000000000	0.000000000000	0.000000000000	0.000000000000	0.000000000000	0.000000000000	0.000000000000	0.000000000000	0.000000000000	0.313707346938	0.000000000000	0.000122228615	109.324871090732	0.000000000000	576.899212929280	0.000000000000	-0.000000000000	0.000000000000	0.772427846596	0.000000000000	0.000309579484	-74.731524544596	0.000000000000	481.827610524427	0.000000000000	0.000000000000	0.000000000000	0.000000000000	0.000000000000	0.000000000000	0.000000000000	0.000000000000	0.000000000000	0.000000000000	0.000000000000	0.000000000000
0.023541217751	0.000000000000	0.000000000000	0.000000000000	0.000000000000	0.000000000000	0.000000000000	0.000000000000	0.000000000000	0.000000000000	0.313756723555	0.000000000000	0.000123035665	109.307725734640	0.000000000000	575.877428110365	0.000000000000	-0.000000000000	0.000000000000	0.772472583004	0.000000000000	0.000308345484	-74.629623500652	0.000000000000	483.509374188467	0.000000000000	-0.000000000000	0.000000000000	0.000000000000	0.000000000000	0.000000000000	0.000000000000	0.000000000000	0.000000000000	0.000000000000	0.000000000000	0.000000000000
0.023718219389	0.000000000000	0.000000000000	0.000000000000	0.000000000000	0.000000000000	0.000000000000	0.000000000000	0.000000000000	0.000000000000	0.313806234530	0.000000000000	0.000123836035	109.292110760798	0.000000000000	574.866313722536	0.000000000000	0.000000000000	0.000000000000	0.772517272552	0.000000000000	0.000307091877	-74.527100316445	0.000000000000	485.129176667873	0.000000000000	0.000000000000	0.000000000000	0.000000000000	0.000000000000	0.000000000000	0.000000000000	0.000000000000	0.000000000000	0.000000000000	0.000000000000	0.000000000000
0.023895221026	0.000000000000	0.000000000000	0.000000000000	0.000000000000	0.000000000000	0.000000000000	0.000000000000	0.000000000000	0.000000000000	0.313855879560	0.000000000000	0.000124629743	109.278027918002	0.000000000000	573.865731960000	0.000000000000	0.000000000000	0.000000000000	0.772561912721	0.000000000000	0.000305819634	-74.424061149564	0.000000000000	486.688255357796	0.000000000000	-0.000000000000	0.000000000000	0.000000000000	0.000000000000	0.000000000000	0.000000000000	0.000000000000	0.000000000000	0.000000000000	0.000000000000	0.000000000000
0.024072222663	0.000000000000	0.000000000000	0.000000000000	0.000000000000	0.000000000000	0.000000000000	0.000000000000	0.000000000000	0.000000000000	0.313905658346	0.000000000000	0.000125416806	109.265478654396	0.000000000000	572.875547301130	0.000000000000	0.000000000000	0.000000000000	0.772606501099	0.000000000000	0.000304529711	-74.320608014020	0.000000000000	488.187792426108	0.000000000000	0.000000000000	0.000000000000	0.000000000000	0.000000000000	0.000000000000	0.000000000000	0.000000000000	0.000000000000	0.000000000000	0.000000000000	0.000000000000
0.024249224300	0.000000000000	0.000000000000	0.000000000000	0.000000000000	0.000000000000	0.000000000000	0.000000000000	0.000000000000	0.000000000000	0.313955570592	0.000000000000	0.000126197247	109.254464114351	0.000000000000	571.895626632423	0.000000000000	0.000000000000	0.000000000000	0.772651035373	0.000000000000	0.000303223041	-74.216838962546	0.000000000000	489.628919271972	0.000000000000	0.000000000000	0.000000000000	0.000000000000	0.000000000000	0.000000000000	0.000000000000	0.000000000000	0.000000000000	0.000000000000	0.000000000000	0.000000000000
0.024426225938	0.000000000000	0.000000000000	0.000000000000	0.000000000000	0.000000000000	0.000000000000	0.000000000000	0.000000000000	0.000000000000	0.314005616008	0.000000000000	0.000126971085	109.244985135759	0.000000000000	570.925839346607	0.000000000000	0.000000000000	0.000000000000	0.772695513330	0.000000000000	0.000301900543	-74.112848259679	0.000000000000	491.012720790576	0.000000000000	0.000000000000	0.000000000000	0.000000000000	0.000000000000	0.000000000000	0.000000000000	0.000000000000	0.000000000000	0.000000000000	0.000000000000	0.000000000000
0.024603227575	0.000000000000	0.000000000000	0.000000000000	0.000000000000	0.000000000000	0.000000000000	0.000000000000	0.000000000000	0.000000000000	0.314055794305	0.000000000000	0.000127738346	109.237042248316	0.000000000000	569.966057416068	0.000000000000	0.000000000000	0.000000000000	0.772739932855	0.000000000000	0.000300563116	-74.008726546694	0.000000000000	492.340239358821	0.000000000000	-0.000000000000	0.000000000000	0.000000000000	0.000000000000	0.000000000000	0.000000000000	0.000000000000	0.000000000000	0.000000000000	0.000000000000	0.000000000000
0.024780229212	0.000000000000	0.000000000000	0.000000000000	0.000000000000	0.000000000000	0.000000000000	0.000000000000	0.000000000000	0.000000000000	0.314106105201	0.000000000000	0.000128499052	109.230635673102	0.000000000000	569.016155443387	0.000000000000	0.000000000000	0.000000000000	0.772784291927	0.000000000000	0.000299211640	-73.904560999166	0.000000000000	493.612478493072	0.000000000000	0.000000000000	0.000000000000	0.000000000000	0.000000000000	0.000000000000	0.000000000000	0.000000000000	0.000000000000	0.000000000000	0.000000000000	0.000000000000
0.024957230849	0.000000000000	0.000000000000	0.000000000000	0.000000000000	0.000000000000	0.000000000000	0.000000000000	0.000000000000	0.000000000000	0.314156548416	0.000000000000	0.000129253231	109.225765323616	0.000000000000	568.076010691330	0.000000000000	0.000000000000	0.000000000000	0.772828588612	0.000000000000	0.000297846977	-73.800435477853	0.000000000000	494.830406159704	0.000000000000	-0.000000000000	0.000000000000	0.000000000000	0.000000000000	0.000000000000	0.000000000000	0.000000000000	0.000000000000	0.000000000000	0.000000000000	0.000000000000
0.025134232487	0.000000000000	0.000000000000	0.000000000000	0.000000000000	0.000000000000	0.000000000000	0.000000000000	0.000000000000	0.000000000000	0.314207123674	0.000000000000	0.000130000908	109.222430808233	0.000000000000	567.145503094720	0.000000000000	0.000000000000	0.000000000000	0.772872821069	0.000000000000	0.000296469970	-73.696430673365	0.000000000000	495.994957741838	0.000000000000	0.000000000000	0.000000000000	0.000000000000	0.000000000000	0.000000000000	0.000000000000	0.000000000000	0.000000000000	0.000000000000	0.000000000000	0.000000000000
0.025311234124	0.000000000000	0.000000000000	0.000000000000	0.000000000000	0.000000000000	0.000000000000	0.000000000000	0.000000000000	0.000000000000	0.314257830703	0.000000000000	0.000130742114	109.220631434001	0.000000000000	566.224515256731	0.000000000000	-0.000000000000	0.000000000000	0.772916987542	0.000000000000	0.000295081445	-73.592624245008	0.000000000000	497.107038680274	0.000000000000	0.000000000000	0.000000000000	0.000000000000	0.000000000000	0.000000000000	0.000000000000	0.000000000000	0.000000000000	0.000000000000	0.000000000000	0.000000000000
0.025488235761	0.000000000000	0.000000000000	0.000000000000	0.000000000000	0.000000000000	0.000000000000	0.000000000000	0.000000000000	0.000000000000	0.314308669235	0.000000000000	0.000131476876	109.220366211612	0.000000000000	565.312932431975	0.000000000000	0.000000000000	0.000000000000	0.772961086356	0.000000000000	0.000293682209	-73.489090954053	0.000000000000	498.167526815756	0.000000000000	-0.000000000000	0.000000000000	0.000000000000	0.000000000000	0.000000000000	0.000000000000	0.000000000000	0.000000000000	0.000000000000	0.000000000000	0.000000000000
0.025665237398	0.000000000000	0.000000000000	0.000000000000	0.000000000000	0.000000000000	0.000000000000	0.000000000000	0.000000000000	0.000000000000	0.314359639005	0.000000000000	0.000132205225	109.221633861345	0.000000000000	564.410642498601	0.000000000000	0.000000000000	0.000000000000	0.773005115919	0.000000000000	0.000292273051	-73.385902791623	0.000000000000	499.177274462771	0.000000000000	0.000000000000	0.000000000000	0.000000000000	0.000000000000	0.000000000000	0.000000000000	0.000000000000	0.000000000000	0.000000000000	0.000000000000	0.000000000000
0.025842239035	0.000000000000	0.000000000000	0.000000000000	0.000000000000	0.000000000000	0.000000000000	0.000000000000	0.000000000000	0.000000000000	0.314410739752	0.000000000000	0.000132927193	109.224432819844	0.000000000000	563.517535921339	0.000000000000	0.000000000000	0.000000000000	0.773049074718	0.000000000000	0.000290854741	-73.283129101370	0.000000000000	500.137110246196	0.000000000000	0.000000000000	0.000000000000	0.000000000000	0.000000000000	0.000000000000	0.000000000000	0.000000000000	0.000000000000	0.000000000000	0.000000000000	0.000000000000
0.026019240673	0.000000000000	0.000000000000	0.000000000000	0.000000000000	0.000000000000	0.000000000000	0.000000000000	0.000000000000	0.000000000000	0.314461971220	0.000000000000	0.000133642813	109.228761247501	0.000000000000	562.633505707247	0.000000000000	0.000000000000	0.000000000000	0.773092961313	0.000000000000	0.000289428032	-73.180836697078	0.000000000000	501.047840730146	0.000000000000	0.000000000000	0.000000000000	0.000000000000	0.000000000000	0.000000000000	0.000000000000	0.000000000000	0.000000000000	0.000000000000	0.000000000000	0.000000000000
0.026196242310	0.000000000000	0.000000000000	0.000000000000	0.000000000000	0.000000000000	0.000000000000	0.000000000000	0.000000000000	0.000000000000	0.314513333153	0.000000000000	0.000134352117	109.234617036337	0.000000000000	561.758447355612	0.000000000000	0.000000000000	0.000000000000	0.773136774342	0.000000000000	0.000287993659	-73.079089975269	0.000000000000	501.910251866165	0.000000000000	-0.000000000000	0.000000000000	0.000000000000	0.000000000000	0.000000000000	0.000000000000	0.000000000000	0.000000000000	0.000000000000	0.000000000000	0.000000000000
0.026373243947	0.000000000000	0.000000000000	0.000000000000	0.000000000000	0.000000000000	0.000000000000	0.000000000000	0.000000000000	0.000000000000	0.314564825302	0.000000000000	0.000135055141	109.241997818216	0.000000000000	560.892258803291	0.000000000000	0.000000000000	0.000000000000	0.773180512511	0.000000000000	0.000286552339	-72.977951023008	0.000000000000	502.725110284587	0.000000000000	-0.000000000000	0.000000000000	0.000000000000	0.000000000000	0.000000000000	0.000000000000	0.000000000000	0.000000000000	0.000000000000	0.000000000000	0.000000000000
0.026550245584	0.000000000000	0.000000000000	0.000000000000	0.000000000000	0.000000000000	0.000000000000	0.000000000000	0.000000000000	0.000000000000	0.314616447420	0.000000000000	0.000135751919	109.250900973311	0.000000000000	560.034840366537	0.000000000000	-0.000000000000	0.000000000000	0.773224174598	0.000000000000	0.000285104773	-72.877479720986	0.000000000000	503.493164449855	0.000000000000	0.000000000000	0.000000000000	0.000000000000	0.000000000000	0.000000000000	0.000000000000	0.000000000000	0.000000000000	0.000000000000	0.000000000000	0.000000000000
0.026727247222	0.000000000000	0.000000000000	0.000000000000	0.000000000000	0.000000000000	0.000000000000	0.000000000000	0.000000000000	0.000000000000	0.314668199264	0.000000000000	0.000136442488	109.261323638679	0.000000000000	559.186094680268	0.000000000000	0.000000000000	0.000000000000	0.773267759446	0.000000000000	0.000283651641	-72.777733842017	0.000000000000	504.215145698082	0.000000000000	-0.000000000000	0.000000000000	0.000000000000	0.000000000000	0.000000000000	0.000000000000	0.000000000000	0.000000000000	0.000000000000	0.000000000000	0.000000000000
0.026904248859	0.000000000000	0.000000000000	0.000000000000	0.000000000000	0.000000000000	0.000000000000	0.000000000000	0.000000000000	0.000000000000	0.314720080592	0.000000000000	0.000137126884	109.273262716919	0.000000000000	558.345926635461	0.000000000000	0.000000000000	0.000000000000	0.773311265967	0.000000000000	0.000282193610	-72.678769145118	0.000000000000	504.891769171920	0.000000000000	-0.000000000000	0.000000000000	0.000000000000	0.000000000000	0.000000000000	0.000000000000	0.000000000000	0.000000000000	0.000000000000	0.000000000000	0.000000000000
0.027081250496	0.000000000000	0.000000000000	0.000000000000	0.000000000000	0.000000000000	0.000000000000	0.000000000000	0.000000000000	0.000000000000	0.314772091170	0.000000000000	0.000137805145	109.286714884820	0.000000000000	557.514243315378	0.000000000000	0.000000000000	0.000000000000	0.773354693132	0.000000000000	0.000280731327	-72.580639465249	0.000000000000	505.523734666416	0.000000000000	0.000000000000	0.000000000000	0.000000000000	0.000000000000	0.000000000000	0.000000000000	0.000000000000	0.000000000000	0.000000000000	0.000000000000	0.000000000000
0.027258252133	0.000000000000	0.000000000000	0.000000000000	0.000000000000	0.000000000000	0.000000000000	0.000000000000	0.000000000000	0.000000000000	0.314824230761	0.000000000000	0.000138477308	109.301676601958	0.000000000000	556.690953931086	0.000000000000	-0.000000000000	0.000000000000	0.773398039976	0.000000000000	0.000279265423	-72.483396798951	0.000000000000	506.111727396455	0.000000000000	0.000000000000	0.000000000000	0.000000000000	0.000000000000	0.000000000000	0.000000000000	0.000000000000	0.000000000000	0.000000000000	0.000000000000	0.000000000000
0.027435253770	0.000000000000	0.000000000000	0.000000000000	0.000000000000	0.000000000000	0.000000000000	0.000000000000	0.000000000000	0.000000000000	0.314876499138	0.000000000000	0.000139143414	109.318144119189	0.000000000000	555.875969756771	0.000000000000	0.000000000000	0.000000000000	0.773441305593	0.000000000000	0.000277796512	-72.387091385921	0.000000000000	506.656418696116	0.000000000000	0.000000000000	0.000000000000	0.000000000000	0.000000000000	0.000000000000	0.000000000000	0.000000000000	0.000000000000	0.000000000000	0.000000000000	0.000000000000
0.027612255408	0.000000000000	0.000000000000	0.000000000000	0.000000000000	0.000000000000	0.000000000000	0.000000000000	0.000000000000	0.000000000000	0.314928896071	0.000000000000	0.000139803501	109.336113487034	0.000000000000	555.069204065159	0.000000000000	-0.000000000000	0.000000000000	0.773484489135	0.000000000000	0.000276325192	-72.291771786768	0.000000000000	507.158466657604	0.000000000000	0.000000000000	0.000000000000	0.000000000000	0.000000000000	0.000000000000	0.000000000000	0.000000000000	0.000000000000	0.000000000000	0.000000000000	0.000000000000
0.027789257045	0.000000000000	0.000000000000	0.000000000000	0.000000000000	0.000000000000	0.000000000000	0.000000000000	0.000000000000	0.000000000000	0.314981421338	0.000000000000	0.000140457610	109.355580563899	0.000000000000	554.270572063370	0.000000000000	0.000000000000	0.000000000000	0.773527589810	0.000000000000	0.000274852045	-72.197484957027	0.000000000000	507.618516717242	0.000000000000	-0.000000000000	0.000000000000	0.000000000000	0.000000000000	0.000000000000	0.000000000000	0.000000000000	0.000000000000	0.000000000000	0.000000000000	0.000000000000
0.027966258682	0.000000000000	0.000000000000	0.000000000000	0.000000000000	0.000000000000	0.000000000000	0.000000000000	0.000000000000	0.000000000000	0.315034074717	0.000000000000	0.000141105782	109.376541024133	0.000000000000	553.479990829464	0.000000000000	0.000000000000	0.000000000000	0.773570606880	0.000000000000	0.000273377636	-72.104276317616	0.000000000000	508.037202194281	0.000000000000	-0.000000000000	0.000000000000	0.000000000000	0.000000000000	0.000000000000	0.000000000000	0.000000000000	0.000000000000	0.000000000000	0.000000000000	0.000000000000
0.028143260319	0.000000000000	0.000000000000	0.000000000000	0.000000000000	0.000000000000	0.000000000000	0.000000000000	0.000000000000	0.000000000000	0.315086855989	0.000000000000	0.000141748058	109.398990365896	0.000000000000	552.697379249851	0.000000000000	0.000000000000	0.000000000000	0.773613539660	0.000000000000	0.000271902515	-72.012189821867	0.000000000000	508.415144788073	0.000000000000	-0.000000000000	0.000000000000	0.000000000000	0.000000000000	0.000000000000	0.000000000000	0.000000000000	0.000000000000	0.000000000000	0.000000000000	0.000000000000
0.028320261957	0.000000000000	0.000000000000	0.000000000000	0.000000000000	0.000000000000	0.000000000000	0.000000000000	0.000000000000	0.000000000000	0.315139764941	0.000000000000	0.000142384479	109.422923918844	0.000000000000	551.922657957737	0.000000000000	0.000000000000	0.000000000000	0.773656387517	0.000000000000	0.000270427215	-71.921268019284	0.000000000000	508.752955037977	0.000000000000	-0.000000000000	0.000000000000	0.000000000000	0.000000000000	0.000000000000	0.000000000000	0.000000000000	0.000000000000	0.000000000000	0.000000000000	0.000000000000
0.028497263594	0.000000000000	0.000000000000	0.000000000000	0.000000000000	0.000000000000	0.000000000000	0.000000000000	0.000000000000	0.000000000000	0.315192801359	0.000000000000	0.000143015088	109.448336851596	0.000000000000	551.155749272762	0.000000000000	0.000000000000	0.000000000000	0.773699149865	0.000000000000	0.000268952255	-71.831552116122	0.000000000000	509.051232750120	0.000000000000	-0.000000000000	0.000000000000	0.000000000000	0.000000000000	0.000000000000	0.000000000000	0.000000000000	0.000000000000	0.000000000000	0.000000000000	0.000000000000
0.028674265231	0.000000000000	0.000000000000	0.000000000000	0.000000000000	0.000000000000	0.000000000000	0.000000000000	0.000000000000	0.000000000000	0.315245965035	0.000000000000	0.000143639928	109.475224179005	0.000000000000	550.396577141908	0.000000000000	0.000000000000	0.000000000000	0.773741826169	0.000000000000	0.000267478137	-71.743082033003	0.000000000000	509.310567394347	0.000000000000	-0.000000000000	0.000000000000	0.000000000000	0.000000000000	0.000000000000	0.000000000000	0.000000000000	0.000000000000	0.000000000000	0.000000000000	0.000000000000
0.028851266868	0.000000000000	0.000000000000	0.000000000000	0.000000000000	0.000000000000	0.000000000000	0.000000000000	0.000000000000	0.000000000000	0.315299255762	0.000000000000	0.000144259042	109.503580769215	0.000000000000	549.645067081760	0.000000000000	0.000000000000	0.000000000000	0.773784415940	0.000000000000	0.000266005350	-71.655896459599	0.000000000000	509.531538474507	0.000000000000	0.000000000000	0.000000000000	0.000000000000	0.000000000000	0.000000000000	0.000000000000	0.000000000000	0.000000000000	0.000000000000	0.000000000000	0.000000000000
0.029028268506	0.000000000000	0.000000000000	0.000000000000	0.000000000000	0.000000000000	0.000000000000	0.000000000000	0.000000000000	0.000000000000	0.315352673337	0.000000000000	0.000144872474	109.533401350508	0.000000000000	548.901146122183	0.000000000000	0.000000000000	0.000000000000	0.773826918733	0.000000000000	0.000264534366	-71.570032906617	0.000000000000	509.714715874626	0.000000000000	0.000000000000	0.000000000000	0.000000000000	0.000000000000	0.000000000000	0.000000000000	0.000000000000	0.000000000000	0.000000000000	0.000000000000	0.000000000000
0.029205270143	0.000000000000	0.000000000000	0.000000000000	0.000000000000	0.000000000000	0.000000000000	0.000000000000	0.000000000000	0.000000000000	0.315406217559	0.000000000000	0.000145480268	109.564680517935	0.000000000000	548.164742751486	0.000000000000	-0.000000000000	0.000000000000	0.773869334149	0.000000000000	0.000263065645	-71.485527755119	0.000000000000	509.860660183306	0.000000000000	0.000000000000	0.000000000000	0.000000000000	0.000000000000	0.000000000000	0.000000000000	0.000000000000	0.000000000000	0.000000000000	0.000000000000	0.000000000000
0.029382271780	0.000000000000	0.000000000000	0.000000000000	0.000000000000	0.000000000000	0.000000000000	0.000000000000	0.000000000000	0.000000000000	0.315459888231	0.000000000000	0.000146082469	109.597412739745	0.000000000000	547.435786863034	0.000000000000	0.000000000000	0.000000000000	0.773911661831	0.000000000000	0.000261599629	-71.402416303315	0.000000000000	509.969922998658	0.000000000000	0.000000000000	0.000000000000	0.000000000000	0.000000000000	0.000000000000	0.000000000000	0.000000000000	0.000000000000	0.000000000000	0.000000000000	0.000000000000
0.029559273417	0.000000000000	0.000000000000	0.000000000000	0.000000000000	0.000000000000	0.000000000000	0.000000000000	0.000000000000	0.000000000000	0.315513685156	0.000000000000	0.000146679121	109.631592363599	0.000000000000	546.714209703416	0.000000000000	0.000000000000	0.000000000000	0.773953901463	0.000000000000	0.000260136750	-71.320732811026	0.000000000000	510.043047215006	0.000000000000	-0.000000000000	0.000000000000	0.000000000000	0.000000000000	0.000000000000	0.000000000000	0.000000000000	0.000000000000	0.000000000000	0.000000000000	0.000000000000
0.029736275054	0.000000000000	0.000000000000	0.000000000000	0.000000000000	0.000000000000	0.000000000000	0.000000000000	0.000000000000	0.000000000000	0.315567608143	0.000000000000	0.000147270269	109.667213622580	0.000000000000	545.999943822095	0.000000000000	0.000000000000	0.000000000000	0.773996052770	0.000000000000	0.000258677423	-71.240510541776	0.000000000000	510.080567293712	0.000000000000	-0.000000000000	0.000000000000	0.000000000000	0.000000000000	0.000000000000	0.000000000000	0.000000000000	0.000000000000	0.000000000000	0.000000000000	0.000000000000
0.029913276692	0.000000000000	0.000000000000	0.000000000000	0.000000000000	0.000000000000	0.000000000000	0.000000000000	0.000000000000	0.000000000000	0.315621657002	0.000000000000	0.000147855959	109.704270641010	0.000000000000	545.292923022580	0.000000000000	0.000000000000	0.000000000000	0.774038115516	0.000000000000	0.000257222050	-71.161781802762	0.000000000000	510.083009518857	0.000000000000	-0.000000000000	0.000000000000	0.000000000000	0.000000000000	0.000000000000	0.000000000000	0.000000000000	0.000000000000	0.000000000000	0.000000000000	0.000000000000
0.030090278329	0.000000000000	0.000000000000	0.000000000000	0.000000000000	0.000000000000	0.000000000000	0.000000000000	0.000000000000	0.000000000000	0.315675831545	0.000000000000	0.000148436237	109.742757440050	0.000000000000	544.593082315127	0.000000000000	0.000000000000	0.000000000000	0.774080089503	0.000000000000	0.000255771021	-71.084577982723	0.000000000000	510.050892239446	0.000000000000	-0.000000000000	0.000000000000	0.000000000000	0.000000000000	0.000000000000	0.000000000000	0.000000000000	0.000000000000	0.000000000000	0.000000000000	0.000000000000
0.030267279966	0.000000000000	0.000000000000	0.000000000000	0.000000000000	0.000000000000	0.000000000000	0.000000000000	0.000000000000	0.000000000000	0.315730131589	0.000000000000	0.000149011148	109.782667943125	0.000000000000	543.900357870901	0.000000000000	0.000000000000	0.000000000000	0.774121974570	0.000000000000	0.000254324710	-71.008929587833	0.000000000000	509.984726099064	0.000000000000	0.000000000000	0.000000000000	0.000000000000	0.000000000000	0.000000000000	0.000000000000	0.000000000000	0.000000000000	0.000000000000	0.000000000000	0.000000000000
0.030444281603	0.000000000000	0.000000000000	0.000000000000	0.000000000000	0.000000000000	0.000000000000	0.000000000000	0.000000000000	0.000000000000	0.315784556950	0.000000000000	0.000149580740	109.823995981153	0.000000000000	543.214686977626	0.000000000000	0.000000000000	0.000000000000	0.774163770591	0.000000000000	0.000252883479	-70.934866275700	0.000000000000	509.885014254098	0.000000000000	-0.000000000000	0.000000000000	0.000000000000	0.000000000000	0.000000000000	0.000000000000	0.000000000000	0.000000000000	0.000000000000	0.000000000000	0.000000000000
0.030621283241	0.000000000000	0.000000000000	0.000000000000	0.000000000000	0.000000000000	0.000000000000	0.000000000000	0.000000000000	0.000000000000	0.315839107450	0.000000000000	0.000150145059	109.866735297583	0.000000000000	542.536007996691	0.000000000000	-0.000000000000	0.000000000000	0.774205477477	0.000000000000	0.000251447680	-70.862416887569	0.000000000000	509.752252581254	0.000000000000	0.000000000000	0.000000000000	0.000000000000	0.000000000000	0.000000000000	0.000000000000	0.000000000000	0.000000000000	0.000000000000	0.000000000000	0.000000000000
0.030798284878	0.000000000000	0.000000000000	0.000000000000	0.000000000000	0.000000000000	0.000000000000	0.000000000000	0.000000000000	0.000000000000	0.315893782912	0.000000000000	0.000150704151	109.910879553252	0.000000000000	541.864260321675	0.000000000000	-0.000000000000	0.000000000000	0.774247095172	0.000000000000	0.000250017648	-70.791609478820	0.000000000000	509.586929875249	0.000000000000	0.000000000000	0.000000000000	0.000000000000	0.000000000000	0.000000000000	0.000000000000	0.000000000000	0.000000000000	0.000000000000	0.000000000000	0.000000000000
0.030975286515	0.000000000000	0.000000000000	0.000000000000	0.000000000000	0.000000000000	0.000000000000	0.000000000000	0.000000000000	0.000000000000	0.315948583162	0.000000000000	0.000151258065	109.956422331080	0.000000000000	541.199384338252	0.000000000000	0.000000000000	0.000000000000	0.774288623652	0.000000000000	0.000248593709	-70.722471347827	0.000000000000	509.389528037369	0.000000000000	-0.000000000000	0.000000000000	0.000000000000	0.000000000000	0.000000000000	0.000000000000	0.000000000000	0.000000000000	0.000000000000	0.000000000000	0.000000000000
0.031152288152	0.000000000000	0.000000000000	0.000000000000	0.000000000000	0.000000000000	0.000000000000	0.000000000000	0.000000000000	0.000000000000	0.316003508027	0.000000000000	0.000151806846	110.003357140568	0.000000000000	540.541321385496	0.000000000000	0.000000000000	0.000000000000	0.774330062927	0.000000000000	0.000247176174	-70.655029063279	0.000000000000	509.160522255471	0.000000000000	-0.000000000000	0.000000000000	0.000000000000	0.000000000000	0.000000000000	0.000000000000	0.000000000000	0.000000000000	0.000000000000	0.000000000000	0.000000000000
0.031329289790	0.000000000000	0.000000000000	0.000000000000	0.000000000000	0.000000000000	0.000000000000	0.000000000000	0.000000000000	0.000000000000	0.316058557339	0.000000000000	0.000152350543	110.051677422147	0.000000000000	539.890013718479	0.000000000000	-0.000000000000	0.000000000000	0.774371413036	0.000000000000	0.000245765344	-70.589308490003	0.000000000000	508.900381176057	0.000000000000	0.000000000000	0.000000000000	0.000000000000	0.000000000000	0.000000000000	0.000000000000	0.000000000000	0.000000000000	0.000000000000	0.000000000000	0.000000000000
0.031506291427	0.000000000000	0.000000000000	0.000000000000	0.000000000000	0.000000000000	0.000000000000	0.000000000000	0.000000000000	0.000000000000	0.316113730930	0.000000000000	0.000152889203	110.101376551357	0.000000000000	539.245404472195	0.000000000000	0.000000000000	0.000000000000	0.774412674050	0.000000000000	0.000244361507	-70.525334813409	0.000000000000	508.609567068876	0.000000000000	-0.000000000000	0.000000000000	0.000000000000	0.000000000000	0.000000000000	0.000000000000	0.000000000000	0.000000000000	0.000000000000	0.000000000000	0.000000000000
0.031683293064	0.000000000000	0.000000000000	0.000000000000	0.000000000000	0.000000000000	0.000000000000	0.000000000000	0.000000000000	0.000000000000	0.316169028636	0.000000000000	0.000153422874	110.152447842852	0.000000000000	538.607437626744	0.000000000000	0.000000000000	0.000000000000	0.774453846070	0.000000000000	0.000242964943	-70.463132562570	0.000000000000	508.288535984507	0.000000000000	-0.000000000000	0.000000000000	0.000000000000	0.000000000000	0.000000000000	0.000000000000	0.000000000000	0.000000000000	0.000000000000	0.000000000000	0.000000000000
0.031860294701	0.000000000000	0.000000000000	0.000000000000	0.000000000000	0.000000000000	0.000000000000	0.000000000000	0.000000000000	0.000000000000	0.316224450295	0.000000000000	0.000153951604	110.204884554274	0.000000000000	537.976057973746	0.000000000000	0.000000000000	0.000000000000	0.774494929224	0.000000000000	0.000241575915	-70.402725632063	0.000000000000	507.937737905378	0.000000000000	-0.000000000000	0.000000000000	0.000000000000	0.000000000000	0.000000000000	0.000000000000	0.000000000000	0.000000000000	0.000000000000	0.000000000000	0.000000000000
0.032037296338	0.000000000000	0.000000000000	0.000000000000	0.000000000000	0.000000000000	0.000000000000	0.000000000000	0.000000000000	0.000000000000	0.316279995748	0.000000000000	0.000154475442	110.258679889946	0.000000000000	537.351211083933	0.000000000000	0.000000000000	0.000000000000	0.774535923670	0.000000000000	0.000240194679	-70.344137302586	0.000000000000	507.557616890429	0.000000000000	-0.000000000000	0.000000000000	0.000000000000	0.000000000000	0.000000000000	0.000000000000	0.000000000000	0.000000000000	0.000000000000	0.000000000000	0.000000000000
0.032214297976	0.000000000000	0.000000000000	0.000000000000	0.000000000000	0.000000000000	0.000000000000	0.000000000000	0.000000000000	0.000000000000	0.316335664836	0.000000000000	0.000154994435	110.313827004429	0.000000000000	536.732843275954	0.000000000000	-0.000000000000	0.000000000000	0.774576829592	0.000000000000	0.000238821479	-70.287390260411	0.000000000000	507.148611214115	0.000000000000	0.000000000000	0.000000000000	0.000000000000	0.000000000000	0.000000000000	0.000000000000	0.000000000000	0.000000000000	0.000000000000	0.000000000000	0.000000000000
0.032391299613	0.000000000000	0.000000000000	0.000000000000	0.000000000000	0.000000000000	0.000000000000	0.000000000000	0.000000000000	0.000000000000	0.316391457405	0.000000000000	0.000155508632	110.370319005926	0.000000000000	536.120901586255	0.000000000000	0.000000000000	0.000000000000	0.774617647201	0.000000000000	0.000237456548	-70.232506615771	0.000000000000	506.711153499629	0.000000000000	0.000000000000	0.000000000000	0.000000000000	0.000000000000	0.000000000000	0.000000000000	0.000000000000	0.000000000000	0.000000000000	0.000000000000	0.000000000000
0.032568301250	0.000000000000	0.000000000000	0.000000000000	0.000000000000	0.000000000000	0.000000000000	0.000000000000	0.000000000000	0.000000000000	0.316447373302	0.000000000000	0.000156018081	110.428148959547	0.000000000000	535.515333740079	0.000000000000	0.000000000000	0.000000000000	0.774658376734	0.000000000000	0.000236100109	-70.179507920199	0.000000000000	506.245670846868	0.000000000000	-0.000000000000	0.000000000000	0.000000000000	0.000000000000	0.000000000000	0.000000000000	0.000000000000	0.000000000000	0.000000000000	0.000000000000	0.000000000000
0.032745302887	0.000000000000	0.000000000000	0.000000000000	0.000000000000	0.000000000000	0.000000000000	0.000000000000	0.000000000000	0.000000000000	0.316503412378	0.000000000000	0.000156522831	110.487309890418	0.000000000000	534.916088123544	0.000000000000	0.000000000000	0.000000000000	0.774699018452	0.000000000000	0.000234752375	-70.128415182868	0.000000000000	505.752584955393	0.000000000000	0.000000000000	0.000000000000	0.000000000000	0.000000000000	0.000000000000	0.000000000000	0.000000000000	0.000000000000	0.000000000000	0.000000000000	0.000000000000
0.032922304525	0.000000000000	0.000000000000	0.000000000000	0.000000000000	0.000000000000	0.000000000000	0.000000000000	0.000000000000	0.000000000000	0.316559574484	0.000000000000	0.000157022931	110.547794786665	0.000000000000	534.323113756709	0.000000000000	0.000000000000	0.000000000000	0.774739572644	0.000000000000	0.000233413549	-70.079248886001	0.000000000000	505.232312242561	0.000000000000	0.000000000000	0.000000000000	0.000000000000	0.000000000000	0.000000000000	0.000000000000	0.000000000000	0.000000000000	0.000000000000	0.000000000000	0.000000000000
0.033099306162	0.000000000000	0.000000000000	0.000000000000	0.000000000000	0.000000000000	0.000000000000	0.000000000000	0.000000000000	0.000000000000	0.316615859475	0.000000000000	0.000157518429	110.609596602241	0.000000000000	533.736360267696	0.000000000000	-0.000000000000	0.000000000000	0.774780039619	0.000000000000	0.000232083822	-70.032028999400	0.000000000000	504.685263957003	0.000000000000	0.000000000000	0.000000000000	0.000000000000	0.000000000000	0.000000000000	0.000000000000	0.000000000000	0.000000000000	0.000000000000	0.000000000000	0.000000000000
0.033276307799	0.000000000000	0.000000000000	0.000000000000	0.000000000000	0.000000000000	0.000000000000	0.000000000000	0.000000000000	0.000000000000	0.316672267207	0.000000000000	0.000158009374	110.672708259639	0.000000000000	533.155777867723	0.000000000000	0.000000000000	0.000000000000	0.774820419711	0.000000000000	0.000230763379	-69.986774994094	0.000000000000	504.111846287823	0.000000000000	-0.000000000000	0.000000000000	0.000000000000	0.000000000000	0.000000000000	0.000000000000	0.000000000000	0.000000000000	0.000000000000	0.000000000000	0.000000000000
0.033453309436	0.000000000000	0.000000000000	0.000000000000	0.000000000000	0.000000000000	0.000000000000	0.000000000000	0.000000000000	0.000000000000	0.316728797539	0.000000000000	0.000158495816	110.737122652447	0.000000000000	532.581317327119	0.000000000000	0.000000000000	0.000000000000	0.774860713278	0.000000000000	0.000229452393	-69.943505855211	0.000000000000	503.512460469487	0.000000000000	-0.000000000000	0.000000000000	0.000000000000	0.000000000000	0.000000000000	0.000000000000	0.000000000000	0.000000000000	0.000000000000	0.000000000000	0.000000000000
0.033630311073	0.000000000000	0.000000000000	0.000000000000	0.000000000000	0.000000000000	0.000000000000	0.000000000000	0.000000000000	0.000000000000	0.316785450332	0.000000000000	0.000158977803	110.802832647782	0.000000000000	532.012929952228	0.000000000000	0.000000000000	0.000000000000	0.774900920699	0.000000000000	0.000228151027	-69.902240094072	0.000000000000	502.887502882727	0.000000000000	0.000000000000	0.000000000000	0.000000000000	0.000000000000	0.000000000000	0.000000000000	0.000000000000	0.000000000000	0.000000000000	0.000000000000	0.000000000000
0.033807312711	0.000000000000	0.000000000000	0.000000000000	0.000000000000	0.000000000000	0.000000000000	0.000000000000	0.000000000000	0.000000000000	0.316842225450	0.000000000000	0.000159455385	110.869831088591	0.000000000000	531.450567563189	0.000000000000	-0.000000000000	0.000000000000	0.774941042374	0.000000000000	0.000226859439	-69.862995759541	0.000000000000	502.237365151619	0.000000000000	-0.000000000000	0.000000000000	0.000000000000	0.000000000000	0.000000000000	0.000000000000	0.000000000000	0.000000000000	0.000000000000	0.000000000000	0.000000000000
0.033984314348	0.000000000000	0.000000000000	0.000000000000	0.000000000000	0.000000000000	0.000000000000	0.000000000000	0.000000000000	0.000000000000	0.316899122759	0.000000000000	0.000159928610	110.938110795819	0.000000000000	530.894182472581	0.000000000000	0.000000000000	0.000000000000	0.774981078726	0.000000000000	0.000225577773	-69.825790448707	0.000000000000	501.562434236834	0.000000000000	-0.000000000000	0.000000000000	0.000000000000	0.000000000000	0.000000000000	0.000000000000	0.000000000000	0.000000000000	0.000000000000	0.000000000000	0.000000000000
0.034161315985	0.000000000000	0.000000000000	0.000000000000	0.000000000000	0.000000000000	0.000000000000	0.000000000000	0.000000000000	0.000000000000	0.316956142126	0.000000000000	0.000160397527	111.007664570445	0.000000000000	530.343727464893	0.000000000000	0.000000000000	0.000000000000	0.775021030197	0.000000000000	0.000224306169	-69.790641316888	0.000000000000	500.863092525468	0.000000000000	-0.000000000000	0.000000000000	0.000000000000	0.000000000000	0.000000000000	0.000000000000	0.000000000000	0.000000000000	0.000000000000	0.000000000000	0.000000000000
0.034338317622	0.000000000000	0.000000000000	0.000000000000	0.000000000000	0.000000000000	0.000000000000	0.000000000000	0.000000000000	0.000000000000	0.317013283422	0.000000000000	0.000160862186	111.078485195391	0.000000000000	529.799155776787	0.000000000000	-0.000000000000	0.000000000000	0.775060897251	0.000000000000	0.000223044754	-69.757565087004	0.000000000000	500.139717917332	0.000000000000	0.000000000000	0.000000000000	0.000000000000	0.000000000000	0.000000000000	0.000000000000	0.000000000000	0.000000000000	0.000000000000	0.000000000000	0.000000000000
0.034515319260	0.000000000000	0.000000000000	0.000000000000	0.000000000000	0.000000000000	0.000000000000	0.000000000000	0.000000000000	0.000000000000	0.317070546519	0.000000000000	0.000161322635	111.150565437308	0.000000000000	529.260421078142	0.000000000000	0.000000000000	0.000000000000	0.775100680370	0.000000000000	0.000221793651	-69.726578058370	0.000000000000	499.392683908000	0.000000000000	0.000000000000	0.000000000000	0.000000000000	0.000000000000	0.000000000000	0.000000000000	0.000000000000	0.000000000000	0.000000000000	0.000000000000	0.000000000000
0.034692320897	0.000000000000	0.000000000000	0.000000000000	0.000000000000	0.000000000000	0.000000000000	0.000000000000	0.000000000000	0.000000000000	0.317127931292	0.000000000000	0.000161778925	111.223898048230	0.000000000000	528.727477453839	0.000000000000	0.000000000000	0.000000000000	0.775140380055	0.000000000000	0.000220552972	-69.697696114906	0.000000000000	498.622359668656	0.000000000000	0.000000000000	0.000000000000	0.000000000000	0.000000000000	0.000000000000	0.000000000000	0.000000000000	0.000000000000	0.000000000000	0.000000000000	0.000000000000
0.034869322534	0.000000000000	0.000000000000	0.000000000000	0.000000000000	0.000000000000	0.000000000000	0.000000000000	0.000000000000	0.000000000000	0.317185437617	0.000000000000	0.000162231104	111.298475767104	0.000000000000	528.200279386286	0.000000000000	0.000000000000	0.000000000000	0.775179996829	0.000000000000	0.000219322822	-69.670934732820	0.000000000000	497.829110122846	0.000000000000	-0.000000000000	0.000000000000	0.000000000000	0.000000000000	0.000000000000	0.000000000000	0.000000000000	0.000000000000	0.000000000000	0.000000000000	0.000000000000
0.035046324171	0.000000000000	0.000000000000	0.000000000000	0.000000000000	0.000000000000	0.000000000000	0.000000000000	0.000000000000	0.000000000000	0.317243065374	0.000000000000	0.000162679221	111.374291321205	0.000000000000	527.678781738628	0.000000000000	0.000000000000	0.000000000000	0.775219531229	0.000000000000	0.000218103298	-69.646308987765	0.000000000000	497.013296020347	0.000000000000	0.000000000000	0.000000000000	0.000000000000	0.000000000000	0.000000000000	0.000000000000	0.000000000000	0.000000000000	0.000000000000	0.000000000000	0.000000000000
0.035223325809	0.000000000000	0.000000000000	0.000000000000	0.000000000000	0.000000000000	0.000000000000	0.000000000000	0.000000000000	0.000000000000	0.317300814443	0.000000000000	0.000163123326	111.451337427415	0.000000000000	527.162939738656	0.000000000000	0.000000000000	0.000000000000	0.775258983813	0.000000000000	0.000216894489	-69.623833561506	0.000000000000	496.175274008153	0.000000000000	0.000000000000	0.000000000000	0.000000000000	0.000000000000	0.000000000000	0.000000000000	0.000000000000	0.000000000000	0.000000000000	0.000000000000	0.000000000000
0.035400327446	0.000000000000	0.000000000000	0.000000000000	0.000000000000	0.000000000000	0.000000000000	0.000000000000	0.000000000000	0.000000000000	0.317358684709	0.000000000000	0.000163563468	111.529606793397	0.000000000000	526.652708963359	0.000000000000	-0.000000000000	0.000000000000	0.775298355156	0.000000000000	0.000215696478	-69.603522748156	0.000000000000	495.315396698677	0.000000000000	0.000000000000	0.000000000000	0.000000000000	0.000000000000	0.000000000000	0.000000000000	0.000000000000	0.000000000000	0.000000000000	0.000000000000	0.000000000000
0.035577329083	0.000000000000	0.000000000000	0.000000000000	0.000000000000	0.000000000000	0.000000000000	0.000000000000	0.000000000000	0.000000000000	0.317416675698	0.000000000000	0.000164001656	111.604051175267	0.000000000000	526.129994416551	0.000000000000	0.000000000000	0.000000000000	0.775337645812	0.000000000000	0.000214509452	-69.582919037715	0.000000000000	494.452885355740	0.000000000000	-0.000000000000	0.000000000000	0.000000000000	0.000000000000	0.000000000000	0.000000000000	0.000000000000	0.000000000000	0.000000000000	0.000000000000	0.000000000000
0.035754330720	0.000000000000	0.000000000000	0.000000000000	0.000000000000	0.000000000000	0.000000000000	0.000000000000	0.000000000000	0.000000000000	0.317474788007	0.000000000000	0.000164434040	111.669531210536	0.000000000000	525.576952983220	0.000000000000	0.000000000000	0.000000000000	0.775376856452	0.000000000000	0.000213333258	-69.559529298644	0.000000000000	493.606683557939	0.000000000000	0.000000000000	0.000000000000	0.000000000000	0.000000000000	0.000000000000	0.000000000000	0.000000000000	0.000000000000	0.000000000000	0.000000000000	0.000000000000
0.035931332357	0.000000000000	0.000000000000	0.000000000000	0.000000000000	0.000000000000	0.000000000000	0.000000000000	0.000000000000	0.000000000000	0.317533021160	0.000000000000	0.000164862606	111.726138804100	0.000000000000	524.993874263695	0.000000000000	0.000000000000	0.000000000000	0.775415987627	0.000000000000	0.000212168064	-69.533351259694	0.000000000000	492.776586802044	0.000000000000	0.000000000000	0.000000000000	0.000000000000	0.000000000000	0.000000000000	0.000000000000	0.000000000000	0.000000000000	0.000000000000	0.000000000000	0.000000000000
0.036108333995	0.000000000000	0.000000000000	0.000000000000	0.000000000000	0.000000000000	0.000000000000	0.000000000000	0.000000000000	0.000000000000	0.317591375031	0.000000000000	0.000165287405	111.773921629984	0.000000000000	524.381051533340	0.000000000000	0.000000000000	0.000000000000	0.775455039922	0.000000000000	0.000211013927	-69.504376275421	0.000000000000	491.962417551164	0.000000000000	0.000000000000	0.000000000000	0.000000000000	0.000000000000	0.000000000000	0.000000000000	0.000000000000	0.000000000000	0.000000000000	0.000000000000	0.000000000000
0.036285335632	0.000000000000	0.000000000000	0.000000000000	0.000000000000	0.000000000000	0.000000000000	0.000000000000	0.000000000000	0.000000000000	0.317649849489	0.000000000000	0.000165708485	111.812927087565	0.000000000000	523.738775768385	0.000000000000	0.000000000000	0.000000000000	0.775494013915	0.000000000000	0.000209870893	-69.472596170107	0.000000000000	491.163999821999	0.000000000000	-0.000000000000	0.000000000000	0.000000000000	0.000000000000	0.000000000000	0.000000000000	0.000000000000	0.000000000000	0.000000000000	0.000000000000	0.000000000000
0.036462337269	0.000000000000	0.000000000000	0.000000000000	0.000000000000	0.000000000000	0.000000000000	0.000000000000	0.000000000000	0.000000000000	0.317708444397	0.000000000000	0.000166125894	111.843202299054	0.000000000000	523.067335659282	0.000000000000	0.000000000000	0.000000000000	0.775532910178	0.000000000000	0.000208739004	-69.438003226322	0.000000000000	490.381159176265	0.000000000000	-0.000000000000	0.000000000000	0.000000000000	0.000000000000	0.000000000000	0.000000000000	0.000000000000	0.000000000000	0.000000000000	0.000000000000	0.000000000000
0.036639338906	0.000000000000	0.000000000000	0.000000000000	0.000000000000	0.000000000000	0.000000000000	0.000000000000	0.000000000000	0.000000000000	0.317767159614	0.000000000000	0.000166539682	111.864794107037	0.000000000000	522.367017624034	0.000000000000	-0.000000000000	0.000000000000	0.775571729275	0.000000000000	0.000207618297	-69.400590173736	0.000000000000	489.613722712581	0.000000000000	0.000000000000	0.000000000000	0.000000000000	0.000000000000	0.000000000000	0.000000000000	0.000000000000	0.000000000000	0.000000000000	0.000000000000	0.000000000000
0.036816340544	0.000000000000	0.000000000000	0.000000000000	0.000000000000	0.000000000000	0.000000000000	0.000000000000	0.000000000000	0.000000000000	0.317825994994	0.000000000000	0.000166949897	111.877749072072	0.000000000000	521.638105821532	0.000000000000	0.000000000000	0.000000000000	0.775610471767	0.000000000000	0.000206508801	-69.360350178075	0.000000000000	488.861519059320	0.000000000000	0.000000000000	0.000000000000	0.000000000000	0.000000000000	0.000000000000	0.000000000000	0.000000000000	0.000000000000	0.000000000000	0.000000000000	0.000000000000
0.036993342181	0.000000000000	0.000000000000	0.000000000000	0.000000000000	0.000000000000	0.000000000000	0.000000000000	0.000000000000	0.000000000000	0.317884950385	0.000000000000	0.000167356588	111.882113468323	0.000000000000	520.880882167173	0.000000000000	0.000000000000	0.000000000000	0.775649138205	0.000000000000	0.000205410542	-69.317276829401	0.000000000000	488.124378378019	0.000000000000	-0.000000000000	0.000000000000	0.000000000000	0.000000000000	0.000000000000	0.000000000000	0.000000000000	0.000000000000	0.000000000000	0.000000000000	0.000000000000
0.037170343818	0.000000000000	0.000000000000	0.000000000000	0.000000000000	0.000000000000	0.000000000000	0.000000000000	0.000000000000	0.000000000000	0.317944025631	0.000000000000	0.000167759803	111.877933145963	0.000000000000	520.095626501046	0.000000000000	0.000000000000	0.000000000000	0.775687729138	0.000000000000	0.000204323539	-69.271364073029	0.000000000000	487.402133032446	0.000000000000	-0.000000000000	0.000000000000	0.000000000000	0.000000000000	0.000000000000	0.000000000000	0.000000000000	0.000000000000	0.000000000000	0.000000000000	0.000000000000
0.037347345455	0.000000000000	0.000000000000	0.000000000000	0.000000000000	0.000000000000	0.000000000000	0.000000000000	0.000000000000	0.000000000000	0.318003220569	0.000000000000	0.000168159590	111.865253449210	0.000000000000	519.282616689084	0.000000000000	-0.000000000000	0.000000000000	0.775726245108	0.000000000000	0.000203247806	-69.222606162655	0.000000000000	486.694618002550	0.000000000000	-0.000000000000	0.000000000000	0.000000000000	0.000000000000	0.000000000000	0.000000000000	0.000000000000	0.000000000000	0.000000000000	0.000000000000	0.000000000000
0.037524347093	0.000000000000	0.000000000000	0.000000000000	0.000000000000	0.000000000000	0.000000000000	0.000000000000	0.000000000000	0.000000000000	0.318062535034	0.000000000000	0.000168555996	111.844119422212	0.000000000000	518.442128395186	0.000000000000	0.000000000000	0.000000000000	0.775764686649	0.000000000000	0.000202183354	-69.170997737995	0.000000000000	486.001669862420	0.000000000000	-0.000000000000	0.000000000000	0.000000000000	0.000000000000	0.000000000000	0.000000000000	0.000000000000	0.000000000000	0.000000000000	0.000000000000	0.000000000000
0.037701348730	0.000000000000	0.000000000000	0.000000000000	0.000000000000	0.000000000000	0.000000000000	0.000000000000	0.000000000000	0.000000000000	0.318121968854	0.000000000000	0.000168949070	111.814575828566	0.000000000000	517.574435069928	0.000000000000	0.000000000000	0.000000000000	0.775803054292	0.000000000000	0.000201130186	-69.116533823837	0.000000000000	485.323126668956	0.000000000000	-0.000000000000	0.000000000000	0.000000000000	0.000000000000	0.000000000000	0.000000000000	0.000000000000	0.000000000000	0.000000000000	0.000000000000	0.000000000000
0.037878350367	0.000000000000	0.000000000000	0.000000000000	0.000000000000	0.000000000000	0.000000000000	0.000000000000	0.000000000000	0.000000000000	0.318181521853	0.000000000000	0.000169338859	111.776667150135	0.000000000000	516.679807963186	0.000000000000	0.000000000000	0.000000000000	0.775841348561	0.000000000000	0.000200088304	-69.059209820453	0.000000000000	484.658827953160	0.000000000000	-0.000000000000	0.000000000000	0.000000000000	0.000000000000	0.000000000000	0.000000000000	0.000000000000	0.000000000000	0.000000000000	0.000000000000	0.000000000000
0.038055352004	0.000000000000	0.000000000000	0.000000000000	0.000000000000	0.000000000000	0.000000000000	0.000000000000	0.000000000000	0.000000000000	0.318241193851	0.000000000000	0.000169725409	111.730437585817	0.000000000000	515.758516136873	0.000000000000	-0.000000000000	0.000000000000	0.775879569976	0.000000000000	0.000199057703	-68.999021494087	0.000000000000	484.008614712547	0.000000000000	0.000000000000	0.000000000000	0.000000000000	0.000000000000	0.000000000000	0.000000000000	0.000000000000	0.000000000000	0.000000000000	0.000000000000	0.000000000000
0.038232353641	0.000000000000	0.000000000000	0.000000000000	0.000000000000	0.000000000000	0.000000000000	0.000000000000	0.000000000000	0.000000000000	0.318300984661	0.000000000000	0.000170108767	111.675931050316	0.000000000000	514.810826477715	0.000000000000	0.000000000000	0.000000000000	0.775917719050	0.000000000000	0.000198038375	-68.935964967607	0.000000000000	483.372329404198	0.000000000000	0.000000000000	0.000000000000	0.000000000000	0.000000000000	0.000000000000	0.000000000000	0.000000000000	0.000000000000	0.000000000000	0.000000000000	0.000000000000
0.038409355279	0.000000000000	0.000000000000	0.000000000000	0.000000000000	0.000000000000	0.000000000000	0.000000000000	0.000000000000	0.000000000000	0.318360894092	0.000000000000	0.000170488981	111.613191173006	0.000000000000	513.837003709916	0.000000000000	0.000000000000	0.000000000000	0.775955796291	0.000000000000	0.000197030308	-68.870036711344	0.000000000000	482.749815937947	0.000000000000	0.000000000000	0.000000000000	0.000000000000	0.000000000000	0.000000000000	0.000000000000	0.000000000000	0.000000000000	0.000000000000	0.000000000000	0.000000000000
0.038586356916	0.000000000000	0.000000000000	0.000000000000	0.000000000000	0.000000000000	0.000000000000	0.000000000000	0.000000000000	0.000000000000	0.318420921948	0.000000000000	0.000170866095	111.542261296950	0.000000000000	512.837310407687	0.000000000000	0.000000000000	0.000000000000	0.775993802203	0.000000000000	0.000196033487	-68.801233534128	0.000000000000	482.140919669536	0.000000000000	0.000000000000	0.000000000000	0.000000000000	0.000000000000	0.000000000000	0.000000000000	0.000000000000	0.000000000000	0.000000000000	0.000000000000	0.000000000000
0.038763358553	0.000000000000	0.000000000000	0.000000000000	0.000000000000	0.000000000000	0.000000000000	0.000000000000	0.000000000000	0.000000000000	0.318481068031	0.000000000000	0.000171240156	111.463184478140	0.000000000000	511.812007007545	0.000000000000	0.000000000000	0.000000000000	0.776031737283	0.000000000000	0.000195047891	-68.729552574539	0.000000000000	481.545487393255	0.000000000000	0.000000000000	0.000000000000	0.000000000000	0.000000000000	0.000000000000	0.000000000000	0.000000000000	0.000000000000	0.000000000000	0.000000000000	0.000000000000
0.038940360190	0.000000000000	0.000000000000	0.000000000000	0.000000000000	0.000000000000	0.000000000000	0.000000000000	0.000000000000	0.000000000000	0.318541332134	0.000000000000	0.000171611209	111.376003485016	0.000000000000	510.761351820318	0.000000000000	0.000000000000	0.000000000000	0.776069602023	0.000000000000	0.000194073498	-68.654991292431	0.000000000000	480.963367333786	0.000000000000	-0.000000000000	0.000000000000	0.000000000000	0.000000000000	0.000000000000	0.000000000000	0.000000000000	0.000000000000	0.000000000000	0.000000000000	0.000000000000
0.039117361828	0.000000000000	0.000000000000	0.000000000000	0.000000000000	0.000000000000	0.000000000000	0.000000000000	0.000000000000	0.000000000000	0.318601714047	0.000000000000	0.000171979299	111.280760798289	0.000000000000	509.685601042804	0.000000000000	-0.000000000000	0.000000000000	0.776107396912	0.000000000000	0.000193110281	-68.577547460710	0.000000000000	480.394409137051	0.000000000000	0.000000000000	0.000000000000	0.000000000000	0.000000000000	0.000000000000	0.000000000000	0.000000000000	0.000000000000	0.000000000000	0.000000000000	0.000000000000
0.039294363465	0.000000000000	0.000000000000	0.000000000000	0.000000000000	0.000000000000	0.000000000000	0.000000000000	0.000000000000	0.000000000000	0.318662213556	0.000000000000	0.000172344471	111.177498611068	0.000000000000	508.585008769122	0.000000000000	-0.000000000000	0.000000000000	0.776145122431	0.000000000000	0.000192158210	-68.497219157382	0.000000000000	479.838463860038	0.000000000000	0.000000000000	0.000000000000	0.000000000000	0.000000000000	0.000000000000	0.000000000000	0.000000000000	0.000000000000	0.000000000000	0.000000000000	0.000000000000
0.039471365102	0.000000000000	0.000000000000	0.000000000000	0.000000000000	0.000000000000	0.000000000000	0.000000000000	0.000000000000	0.000000000000	0.318722830442	0.000000000000	0.000172706769	111.066258829296	0.000000000000	507.459827001728	0.000000000000	0.000000000000	0.000000000000	0.776182779059	0.000000000000	0.000191217254	-68.414004757885	0.000000000000	479.295383959511	0.000000000000	-0.000000000000	0.000000000000	0.000000000000	0.000000000000	0.000000000000	0.000000000000	0.000000000000	0.000000000000	0.000000000000	0.000000000000	0.000000000000
0.039648366739	0.000000000000	0.000000000000	0.000000000000	0.000000000000	0.000000000000	0.000000000000	0.000000000000	0.000000000000	0.000000000000	0.318783564480	0.000000000000	0.000173066238	110.947083072433	0.000000000000	506.310305662157	0.000000000000	0.000000000000	0.000000000000	0.776220367268	0.000000000000	0.000190287375	-68.327902927664	0.000000000000	478.765023279797	0.000000000000	0.000000000000	0.000000000000	0.000000000000	0.000000000000	0.000000000000	0.000000000000	0.000000000000	0.000000000000	0.000000000000	0.000000000000	0.000000000000
0.039825368377	0.000000000000	0.000000000000	0.000000000000	0.000000000000	0.000000000000	0.000000000000	0.000000000000	0.000000000000	0.000000000000	0.318844415442	0.000000000000	0.000173422920	110.820012674392	0.000000000000	505.136692601504	0.000000000000	-0.000000000000	0.000000000000	0.776257887525	0.000000000000	0.000189368536	-68.238912614948	0.000000000000	478.247237039908	0.000000000000	-0.000000000000	0.000000000000	0.000000000000	0.000000000000	0.000000000000	0.000000000000	0.000000000000	0.000000000000	0.000000000000	0.000000000000	0.000000000000
0.040002370014	0.000000000000	0.000000000000	0.000000000000	0.000000000000	0.000000000000	0.000000000000	0.000000000000	0.000000000000	0.000000000000	0.318905383094	0.000000000000	0.000173776860	110.685088684602	0.000000000000	503.939233610788	0.000000000000	0.000000000000	0.000000000000	0.776295340295	0.000000000000	0.000188460696	-68.147033043793	0.000000000000	477.741881819954	0.000000000000	0.000000000000	0.000000000000	0.000000000000	0.000000000000	0.000000000000	0.000000000000	0.000000000000	0.000000000000	0.000000000000	0.000000000000	0.000000000000
0.040179371651	0.000000000000	0.000000000000	0.000000000000	0.000000000000	0.000000000000	0.000000000000	0.000000000000	0.000000000000	0.000000000000	0.318966467198	0.000000000000	0.000174128098	110.542351869200	0.000000000000	502.718172431169	0.000000000000	0.000000000000	0.000000000000	0.776332726036	0.000000000000	0.000187563811	-68.052263707291	0.000000000000	477.248815547257	0.000000000000	-0.000000000000	0.000000000000	0.000000000000	0.000000000000	0.000000000000	0.000000000000	0.000000000000	0.000000000000	0.000000000000	0.000000000000	0.000000000000
0.040356373288	0.000000000000	0.000000000000	0.000000000000	0.000000000000	0.000000000000	0.000000000000	0.000000000000	0.000000000000	0.000000000000	0.319027667513	0.000000000000	0.000174476679	110.391842711769	0.000000000000	501.473750764801	0.000000000000	0.000000000000	0.000000000000	0.776370045202	0.000000000000	0.000186677835	-67.954604360903	0.000000000000	476.767897482633	0.000000000000	0.000000000000	0.000000000000	0.000000000000	0.000000000000	0.000000000000	0.000000000000	0.000000000000	0.000000000000	0.000000000000	0.000000000000	0.000000000000
0.040533374925	0.000000000000	0.000000000000	0.000000000000	0.000000000000	0.000000000000	0.000000000000	0.000000000000	0.000000000000	0.000000000000	0.319088983789	0.000000000000	0.000174822643	110.233601414760	0.000000000000	500.206208284785	0.000000000000	0.000000000000	0.000000000000	0.776407298241	0.000000000000	0.000185802719	-67.854055015985	0.000000000000	476.298988206403	0.000000000000	-0.000000000000	0.000000000000	0.000000000000	0.000000000000	0.000000000000	0.000000000000	0.000000000000	0.000000000000	0.000000000000	0.000000000000	0.000000000000
0.040710376563	0.000000000000	0.000000000000	0.000000000000	0.000000000000	0.000000000000	0.000000000000	0.000000000000	0.000000000000	0.000000000000	0.319150415777	0.000000000000	0.000175166033	110.067667901235	0.000000000000	498.915782644754	0.000000000000	-0.000000000000	0.000000000000	0.776444485600	0.000000000000	0.000184938413	-67.750615933432	0.000000000000	475.841949604693	0.000000000000	-0.000000000000	0.000000000000	0.000000000000	0.000000000000	0.000000000000	0.000000000000	0.000000000000	0.000000000000	0.000000000000	0.000000000000	0.000000000000
0.040887378200	0.000000000000	0.000000000000	0.000000000000	0.000000000000	0.000000000000	0.000000000000	0.000000000000	0.000000000000	0.000000000000	0.319211963218	0.000000000000	0.000175506889	109.894081816122	0.000000000000	497.602709489044	0.000000000000	-0.000000000000	0.000000000000	0.776481607717	0.000000000000	0.000184084865	-67.644287617415	0.000000000000	475.396644856119	0.000000000000	0.000000000000	0.000000000000	0.000000000000	0.000000000000	0.000000000000	0.000000000000	0.000000000000	0.000000000000	0.000000000000	0.000000000000	0.000000000000
0.041064379837	0.000000000000	0.000000000000	0.000000000000	0.000000000000	0.000000000000	0.000000000000	0.000000000000	0.000000000000	0.000000000000	0.319273625852	0.000000000000	0.000175845251	109.712882527393	0.000000000000	496.267222462984	0.000000000000	-0.000000000000	0.000000000000	0.776518665030	0.000000000000	0.000183242019	-67.535070809220	0.000000000000	474.962938419043	0.000000000000	0.000000000000	0.000000000000	0.000000000000	0.000000000000	0.000000000000	0.000000000000	0.000000000000	0.000000000000	0.000000000000	0.000000000000	0.000000000000
0.041241381474	0.000000000000	0.000000000000	0.000000000000	0.000000000000	0.000000000000	0.000000000000	0.000000000000	0.000000000000	0.000000000000	0.319335403414	0.000000000000	0.000176181159	109.524109127170	0.000000000000	494.909553223255	0.000000000000	0.000000000000	0.000000000000	0.776555657970	0.000000000000	0.000182409819	-67.422966481159	0.000000000000	474.540696019260	0.000000000000	-0.000000000000	0.000000000000	0.000000000000	0.000000000000	0.000000000000	0.000000000000	0.000000000000	0.000000000000	0.000000000000	0.000000000000	0.000000000000
0.041418383112	0.000000000000	0.000000000000	0.000000000000	0.000000000000	0.000000000000	0.000000000000	0.000000000000	0.000000000000	0.000000000000	0.319397295633	0.000000000000	0.000176514654	109.327800432757	0.000000000000	493.529931448314	0.000000000000	-0.000000000000	0.000000000000	0.776592586963	0.000000000000	0.000181588208	-67.307975830611	0.000000000000	474.129784638119	0.000000000000	-0.000000000000	0.000000000000	0.000000000000	0.000000000000	0.000000000000	0.000000000000	0.000000000000	0.000000000000	0.000000000000	0.000000000000	0.000000000000
0.041595384749	0.000000000000	0.000000000000	0.000000000000	0.000000000000	0.000000000000	0.000000000000	0.000000000000	0.000000000000	0.000000000000	0.319459302235	0.000000000000	0.000176845774	109.123994987589	0.000000000000	492.128584848915	0.000000000000	0.000000000000	0.000000000000	0.776629452435	0.000000000000	0.000180777124	-67.190100274076	0.000000000000	473.730072501370	0.000000000000	0.000000000000	0.000000000000	0.000000000000	0.000000000000	0.000000000000	0.000000000000	0.000000000000	0.000000000000	0.000000000000	0.000000000000	0.000000000000
0.041772386386	0.000000000000	0.000000000000	0.000000000000	0.000000000000	0.000000000000	0.000000000000	0.000000000000	0.000000000000	0.000000000000	0.319521422940	0.000000000000	0.000177174558	108.912731062114	0.000000000000	490.705739178679	0.000000000000	-0.000000000000	0.000000000000	0.776666254802	0.000000000000	0.000179976507	-67.069341441350	0.000000000000	473.341429068345	0.000000000000	-0.000000000000	0.000000000000	0.000000000000	0.000000000000	0.000000000000	0.000000000000	0.000000000000	0.000000000000	0.000000000000	0.000000000000	0.000000000000
0.041949388023	0.000000000000	0.000000000000	0.000000000000	0.000000000000	0.000000000000	0.000000000000	0.000000000000	0.000000000000	0.000000000000	0.319583657465	0.000000000000	0.000177501044	108.694046654595	0.000000000000	489.261618244727	0.000000000000	0.000000000000	0.000000000000	0.776702994481	0.000000000000	0.000179186294	-66.945701169768	0.000000000000	472.963725021667	0.000000000000	-0.000000000000	0.000000000000	0.000000000000	0.000000000000	0.000000000000	0.000000000000	0.000000000000	0.000000000000	0.000000000000	0.000000000000	0.000000000000
0.042126389660	0.000000000000	0.000000000000	0.000000000000	0.000000000000	0.000000000000	0.000000000000	0.000000000000	0.000000000000	0.000000000000	0.319646005522	0.000000000000	0.000177825269	108.467979491853	0.000000000000	487.796443918367	0.000000000000	-0.000000000000	0.000000000000	0.776739671882	0.000000000000	0.000178406420	-66.819181498518	0.000000000000	472.596832257438	0.000000000000	0.000000000000	0.000000000000	0.000000000000	0.000000000000	0.000000000000	0.000000000000	0.000000000000	0.000000000000	0.000000000000	0.000000000000	0.000000000000
0.042303391298	0.000000000000	0.000000000000	0.000000000000	0.000000000000	0.000000000000	0.000000000000	0.000000000000	0.000000000000	0.000000000000	0.319708466818	0.000000000000	0.000178147271	108.234567029956	0.000000000000	486.310436145806	0.000000000000	-0.000000000000	0.000000000000	0.776776287411	0.000000000000	0.000177636819	-66.689784663038	0.000000000000	472.240623875749	0.000000000000	0.000000000000	0.000000000000	0.000000000000	0.000000000000	0.000000000000	0.000000000000	0.000000000000	0.000000000000	0.000000000000	0.000000000000	0.000000000000
0.042480392935	0.000000000000	0.000000000000	0.000000000000	0.000000000000	0.000000000000	0.000000000000	0.000000000000	0.000000000000	0.000000000000	0.319771041057	0.000000000000	0.000178467086	107.993846454851	0.000000000000	484.803812958882	0.000000000000	0.000000000000	0.000000000000	0.776812841473	0.000000000000	0.000176877425	-66.557513089475	0.000000000000	471.894974171661	0.000000000000	-0.000000000000	0.000000000000	0.000000000000	0.000000000000	0.000000000000	0.000000000000	0.000000000000	0.000000000000	0.000000000000	0.000000000000	0.000000000000
0.042657394572	0.000000000000	0.000000000000	0.000000000000	0.000000000000	0.000000000000	0.000000000000	0.000000000000	0.000000000000	0.000000000000	0.319833727936	0.000000000000	0.000178784750	107.745854682958	0.000000000000	483.276790485827	0.000000000000	0.000000000000	0.000000000000	0.776849334464	0.000000000000	0.000176128170	-66.422369389255	0.000000000000	471.559758626358	0.000000000000	-0.000000000000	0.000000000000	0.000000000000	0.000000000000	0.000000000000	0.000000000000	0.000000000000	0.000000000000	0.000000000000	0.000000000000	0.000000000000
0.042834396209	0.000000000000	0.000000000000	0.000000000000	0.000000000000	0.000000000000	0.000000000000	0.000000000000	0.000000000000	0.000000000000	0.319896527150	0.000000000000	0.000179100298	107.490628361734	0.000000000000	481.729582961980	0.000000000000	0.000000000000	0.000000000000	0.776885766781	0.000000000000	0.000175388984	-66.284356353692	0.000000000000	471.234853898754	0.000000000000	-0.000000000000	0.000000000000	0.000000000000	0.000000000000	0.000000000000	0.000000000000	0.000000000000	0.000000000000	0.000000000000	0.000000000000	0.000000000000
0.043011397847	0.000000000000	0.000000000000	0.000000000000	0.000000000000	0.000000000000	0.000000000000	0.000000000000	0.000000000000	0.000000000000	0.319959438389	0.000000000000	0.000179413767	107.228203870191	0.000000000000	480.162402740564	0.000000000000	0.000000000000	0.000000000000	0.776922138814	0.000000000000	0.000174659798	-66.143476948719	0.000000000000	470.920137817187	0.000000000000	-0.000000000000	0.000000000000	0.000000000000	0.000000000000	0.000000000000	0.000000000000	0.000000000000	0.000000000000	0.000000000000	0.000000000000	0.000000000000
0.043188399484	0.000000000000	0.000000000000	0.000000000000	0.000000000000	0.000000000000	0.000000000000	0.000000000000	0.000000000000	0.000000000000	0.320022461337	0.000000000000	0.000179725190	106.958617319416	0.000000000000	478.575460303362	0.000000000000	0.000000000000	0.000000000000	0.776958450951	0.000000000000	0.000173940540	-65.999734309663	0.000000000000	470.615489371455	0.000000000000	0.000000000000	0.000000000000	0.000000000000	0.000000000000	0.000000000000	0.000000000000	0.000000000000	0.000000000000	0.000000000000	0.000000000000	0.000000000000
0.043365401121	0.000000000000	0.000000000000	0.000000000000	0.000000000000	0.000000000000	0.000000000000	0.000000000000	0.000000000000	0.000000000000	0.320085595677	0.000000000000	0.000180034601	106.681904553034	0.000000000000	476.968964271439	0.000000000000	0.000000000000	0.000000000000	0.776994703575	0.000000000000	0.000173231139	-65.853131736128	0.000000000000	470.320788704955	0.000000000000	0.000000000000	0.000000000000	0.000000000000	0.000000000000	0.000000000000	0.000000000000	0.000000000000	0.000000000000	0.000000000000	0.000000000000	0.000000000000
0.043542402758	0.000000000000	0.000000000000	0.000000000000	0.000000000000	0.000000000000	0.000000000000	0.000000000000	0.000000000000	0.000000000000	0.320148841084	0.000000000000	0.000180342033	106.398101147696	0.000000000000	475.343121415779	0.000000000000	0.000000000000	0.000000000000	0.777030897066	0.000000000000	0.000172531522	-65.703672686939	0.000000000000	470.035917107086	0.000000000000	-0.000000000000	0.000000000000	0.000000000000	0.000000000000	0.000000000000	0.000000000000	0.000000000000	0.000000000000	0.000000000000	0.000000000000	0.000000000000
0.043719404396	0.000000000000	0.000000000000	0.000000000000	0.000000000000	0.000000000000	0.000000000000	0.000000000000	0.000000000000	0.000000000000	0.320212197231	0.000000000000	0.000180647521	106.107242413518	0.000000000000	473.698136667903	0.000000000000	0.000000000000	0.000000000000	0.777067031801	0.000000000000	0.000171841616	-65.551360775197	0.000000000000	469.760757005611	0.000000000000	0.000000000000	0.000000000000	0.000000000000	0.000000000000	0.000000000000	0.000000000000	0.000000000000	0.000000000000	0.000000000000	0.000000000000	0.000000000000
0.043896406033	0.000000000000	0.000000000000	0.000000000000	0.000000000000	0.000000000000	0.000000000000	0.000000000000	0.000000000000	0.000000000000	0.320275663785	0.000000000000	0.000180951095	105.809363394535	0.000000000000	472.034213130439	0.000000000000	0.000000000000	0.000000000000	0.777103108152	0.000000000000	0.000171161346	-65.396199763367	0.000000000000	469.495191959382	0.000000000000	0.000000000000	0.000000000000	0.000000000000	0.000000000000	0.000000000000	0.000000000000	0.000000000000	0.000000000000	0.000000000000	0.000000000000	0.000000000000
0.044073407670	0.000000000000	0.000000000000	0.000000000000	0.000000000000	0.000000000000	0.000000000000	0.000000000000	0.000000000000	0.000000000000	0.320339240410	0.000000000000	0.000181252788	105.504498869131	0.000000000000	470.351552087649	0.000000000000	0.000000000000	0.000000000000	0.777139126488	0.000000000000	0.000170490639	-65.238193558497	0.000000000000	469.239106650973	0.000000000000	0.000000000000	0.000000000000	0.000000000000	0.000000000000	0.000000000000	0.000000000000	0.000000000000	0.000000000000	0.000000000000	0.000000000000	0.000000000000
0.044250409307	0.000000000000	0.000000000000	0.000000000000	0.000000000000	0.000000000000	0.000000000000	0.000000000000	0.000000000000	0.000000000000	0.320402926766	0.000000000000	0.000181552632	105.192683350469	0.000000000000	468.650353015884	0.000000000000	0.000000000000	0.000000000000	0.777175087174	0.000000000000	0.000169829418	-65.077346207489	0.000000000000	468.992386879485	0.000000000000	-0.000000000000	0.000000000000	0.000000000000	0.000000000000	0.000000000000	0.000000000000	0.000000000000	0.000000000000	0.000000000000	0.000000000000	0.000000000000
0.044427410944	0.000000000000	0.000000000000	0.000000000000	0.000000000000	0.000000000000	0.000000000000	0.000000000000	0.000000000000	0.000000000000	0.320466722507	0.000000000000	0.000181850656	104.873951086921	0.000000000000	466.930813593999	0.000000000000	0.000000000000	0.000000000000	0.777210990573	0.000000000000	0.000169177609	-64.913661892446	0.000000000000	468.754919553458	0.000000000000	0.000000000000	0.000000000000	0.000000000000	0.000000000000	0.000000000000	0.000000000000	0.000000000000	0.000000000000	0.000000000000	0.000000000000	0.000000000000
0.044604412582	0.000000000000	0.000000000000	0.000000000000	0.000000000000	0.000000000000	0.000000000000	0.000000000000	0.000000000000	0.000000000000	0.320530627285	0.000000000000	0.000182146891	104.548336062477	0.000000000000	465.193129713704	0.000000000000	0.000000000000	0.000000000000	0.777246837043	0.000000000000	0.000168535136	-64.747144926114	0.000000000000	468.526592683750	0.000000000000	-0.000000000000	0.000000000000	0.000000000000	0.000000000000	0.000000000000	0.000000000000	0.000000000000	0.000000000000	0.000000000000	0.000000000000	0.000000000000
0.044781414219	0.000000000000	0.000000000000	0.000000000000	0.000000000000	0.000000000000	0.000000000000	0.000000000000	0.000000000000	0.000000000000	0.320594640744	0.000000000000	0.000182441368	104.215871997172	0.000000000000	463.437495489843	0.000000000000	0.000000000000	0.000000000000	0.777282626939	0.000000000000	0.000167901921	-64.577799747399	0.000000000000	468.307295376556	0.000000000000	-0.000000000000	0.000000000000	0.000000000000	0.000000000000	0.000000000000	0.000000000000	0.000000000000	0.000000000000	0.000000000000	0.000000000000	0.000000000000
0.044958415856	0.000000000000	0.000000000000	0.000000000000	0.000000000000	0.000000000000	0.000000000000	0.000000000000	0.000000000000	0.000000000000	0.320658762528	0.000000000000	0.000182734114	103.876592347487	0.000000000000	461.664103270620	0.000000000000	0.000000000000	0.000000000000	0.777318360613	0.000000000000	0.000167277889	-64.405630916940	0.000000000000	468.096917826465	0.000000000000	0.000000000000	0.000000000000	0.000000000000	0.000000000000	0.000000000000	0.000000000000	0.000000000000	0.000000000000	0.000000000000	0.000000000000	0.000000000000
0.045135417493	0.000000000000	0.000000000000	0.000000000000	0.000000000000	0.000000000000	0.000000000000	0.000000000000	0.000000000000	0.000000000000	0.320722992274	0.000000000000	0.000183025158	103.530530306770	0.000000000000	459.873143647749	0.000000000000	0.000000000000	0.000000000000	0.777354038413	0.000000000000	0.000166662963	-64.230643112789	0.000000000000	467.895351309520	0.000000000000	-0.000000000000	0.000000000000	0.000000000000	0.000000000000	0.000000000000	0.000000000000	0.000000000000	0.000000000000	0.000000000000	0.000000000000	0.000000000000
0.045312419131	0.000000000000	0.000000000000	0.000000000000	0.000000000000	0.000000000000	0.000000000000	0.000000000000	0.000000000000	0.000000000000	0.320787329617	0.000000000000	0.000183314530	103.177718805629	0.000000000000	458.064805466551	0.000000000000	0.000000000000	0.000000000000	0.777389660684	0.000000000000	0.000166057065	-64.052841126131	0.000000000000	467.702488176359	0.000000000000	-0.000000000000	0.000000000000	0.000000000000	0.000000000000	0.000000000000	0.000000000000	0.000000000000	0.000000000000	0.000000000000	0.000000000000	0.000000000000
0.045489420768	0.000000000000	0.000000000000	0.000000000000	0.000000000000	0.000000000000	0.000000000000	0.000000000000	0.000000000000	0.000000000000	0.320851774184	0.000000000000	0.000183602255	102.818190512347	0.000000000000	456.239275835950	0.000000000000	0.000000000000	0.000000000000	0.777425227769	0.000000000000	0.000165460119	-63.872229857118	0.000000000000	467.518221845319	0.000000000000	0.000000000000	0.000000000000	0.000000000000	0.000000000000	0.000000000000	0.000000000000	0.000000000000	0.000000000000	0.000000000000	0.000000000000	0.000000000000
0.045666422405	0.000000000000	0.000000000000	0.000000000000	0.000000000000	0.000000000000	0.000000000000	0.000000000000	0.000000000000	0.000000000000	0.320916325602	0.000000000000	0.000183888361	102.451977833273	0.000000000000	454.396740138432	0.000000000000	0.000000000000	0.000000000000	0.777460740006	0.000000000000	0.000164872046	-63.688814310737	0.000000000000	467.342446795610	0.000000000000	-0.000000000000	0.000000000000	0.000000000000	0.000000000000	0.000000000000	0.000000000000	0.000000000000	0.000000000000	0.000000000000	0.000000000000	0.000000000000
0.045843424042	0.000000000000	0.000000000000	0.000000000000	0.000000000000	0.000000000000	0.000000000000	0.000000000000	0.000000000000	0.000000000000	0.320980983492	0.000000000000	0.000184172874	102.079112913220	0.000000000000	452.537382039917	0.000000000000	0.000000000000	0.000000000000	0.777496197729	0.000000000000	0.000164292769	-63.502599592769	0.000000000000	467.175058560551	0.000000000000	0.000000000000	0.000000000000	0.000000000000	0.000000000000	0.000000000000	0.000000000000	0.000000000000	0.000000000000	0.000000000000	0.000000000000	0.000000000000
0.046020425680	0.000000000000	0.000000000000	0.000000000000	0.000000000000	0.000000000000	0.000000000000	0.000000000000	0.000000000000	0.000000000000	0.321045747470	0.000000000000	0.000184455821	101.699627635862	0.000000000000	450.661383499539	0.000000000000	-0.000000000000	0.000000000000	0.777531601273	0.000000000000	0.000163722212	-63.313590905826	0.000000000000	467.015953720670	0.000000000000	0.000000000000	0.000000000000	0.000000000000	0.000000000000	0.000000000000	0.000000000000	0.000000000000	0.000000000000	0.000000000000	0.000000000000	0.000000000000
0.046197427317	0.000000000000	0.000000000000	0.000000000000	0.000000000000	0.000000000000	0.000000000000	0.000000000000	0.000000000000	0.000000000000	0.321110617148	0.000000000000	0.000184737226	101.313553624113	0.000000000000	448.768924779394	0.000000000000	-0.000000000000	0.000000000000	0.777566950964	0.000000000000	0.000163160295	-63.121793545435	0.000000000000	466.865029897012	0.000000000000	-0.000000000000	0.000000000000	0.000000000000	0.000000000000	0.000000000000	0.000000000000	0.000000000000	0.000000000000	0.000000000000	0.000000000000	0.000000000000
0.046374428954	0.000000000000	0.000000000000	0.000000000000	0.000000000000	0.000000000000	0.000000000000	0.000000000000	0.000000000000	0.000000000000	0.321175592135	0.000000000000	0.000185017114	100.920922240518	0.000000000000	446.860184454163	0.000000000000	0.000000000000	0.000000000000	0.777602247131	0.000000000000	0.000162606942	-62.927212896206	0.000000000000	466.722185744289	0.000000000000	0.000000000000	0.000000000000	0.000000000000	0.000000000000	0.000000000000	0.000000000000	0.000000000000	0.000000000000	0.000000000000	0.000000000000	0.000000000000
0.046551430591	0.000000000000	0.000000000000	0.000000000000	0.000000000000	0.000000000000	0.000000000000	0.000000000000	0.000000000000	0.000000000000	0.321240672036	0.000000000000	0.000185295509	100.521764587622	0.000000000000	444.935339420703	0.000000000000	-0.000000000000	0.000000000000	0.777637490095	0.000000000000	0.000162062076	-62.729854428070	0.000000000000	466.587320944124	0.000000000000	-0.000000000000	0.000000000000	0.000000000000	0.000000000000	0.000000000000	0.000000000000	0.000000000000	0.000000000000	0.000000000000	0.000000000000	0.000000000000
0.046728432228	0.000000000000	0.000000000000	0.000000000000	0.000000000000	0.000000000000	0.000000000000	0.000000000000	0.000000000000	0.000000000000	0.321305856450	0.000000000000	0.000185572435	100.116111508348	0.000000000000	442.994564907528	0.000000000000	0.000000000000	0.000000000000	0.777672680176	0.000000000000	0.000161525618	-62.529723692565	0.000000000000	466.460336198307	0.000000000000	0.000000000000	0.000000000000	0.000000000000	0.000000000000	0.000000000000	0.000000000000	0.000000000000	0.000000000000	0.000000000000	0.000000000000	0.000000000000
0.046905433866	0.000000000000	0.000000000000	0.000000000000	0.000000000000	0.000000000000	0.000000000000	0.000000000000	0.000000000000	0.000000000000	0.321371144973	0.000000000000	0.000185847915	99.703993586364	0.000000000000	441.038034484219	0.000000000000	0.000000000000	0.000000000000	0.777707817692	0.000000000000	0.000160997492	-62.326826319226	0.000000000000	466.341133221920	0.000000000000	0.000000000000	0.000000000000	0.000000000000	0.000000000000	0.000000000000	0.000000000000	0.000000000000	0.000000000000	0.000000000000	0.000000000000	0.000000000000
0.047082435503	0.000000000000	0.000000000000	0.000000000000	0.000000000000	0.000000000000	0.000000000000	0.000000000000	0.000000000000	0.000000000000	0.321436537197	0.000000000000	0.000186121971	99.285441146433	0.000000000000	439.065920070787	0.000000000000	0.000000000000	0.000000000000	0.777742902956	0.000000000000	0.000160477621	-62.121168011974	0.000000000000	466.229614736697	0.000000000000	0.000000000000	0.000000000000	0.000000000000	0.000000000000	0.000000000000	0.000000000000	0.000000000000	0.000000000000	0.000000000000	0.000000000000	0.000000000000
0.047259437140	0.000000000000	0.000000000000	0.000000000000	0.000000000000	0.000000000000	0.000000000000	0.000000000000	0.000000000000	0.000000000000	0.321502032710	0.000000000000	0.000186394626	98.860484254773	0.000000000000	437.078391946894	0.000000000000	0.000000000000	0.000000000000	0.777777936280	0.000000000000	0.000159965929	-61.912754545646	0.000000000000	466.125684464137	0.000000000000	0.000000000000	0.000000000000	0.000000000000	0.000000000000	0.000000000000	0.000000000000	0.000000000000	0.000000000000	0.000000000000	0.000000000000	0.000000000000
0.047436438777	0.000000000000	0.000000000000	0.000000000000	0.000000000000	0.000000000000	0.000000000000	0.000000000000	0.000000000000	0.000000000000	0.321567631095	0.000000000000	0.000186665901	98.429152719394	0.000000000000	435.075618761062	0.000000000000	0.000000000000	0.000000000000	0.777812917972	0.000000000000	0.000159462337	-61.701591762528	0.000000000000	466.029247118765	0.000000000000	0.000000000000	0.000000000000	0.000000000000	0.000000000000	0.000000000000	0.000000000000	0.000000000000	0.000000000000	0.000000000000	0.000000000000	0.000000000000
0.047613440415	0.000000000000	0.000000000000	0.000000000000	0.000000000000	0.000000000000	0.000000000000	0.000000000000	0.000000000000	0.000000000000	0.321633331931	0.000000000000	0.000186935816	97.991476090439	0.000000000000	433.057767539744	0.000000000000	0.000000000000	0.000000000000	0.777847848337	0.000000000000	0.000158966771	-61.487685568986	0.000000000000	465.940208401312	0.000000000000	-0.000000000000	0.000000000000	0.000000000000	0.000000000000	0.000000000000	0.000000000000	0.000000000000	0.000000000000	0.000000000000	0.000000000000	0.000000000000
0.047790442052	0.000000000000	0.000000000000	0.000000000000	0.000000000000	0.000000000000	0.000000000000	0.000000000000	0.000000000000	0.000000000000	0.321699134794	0.000000000000	0.000187204392	97.547483660500	0.000000000000	431.025003696370	0.000000000000	0.000000000000	0.000000000000	0.777882727677	0.000000000000	0.000158479154	-61.271041932120	0.000000000000	465.858474991982	0.000000000000	-0.000000000000	0.000000000000	0.000000000000	0.000000000000	0.000000000000	0.000000000000	0.000000000000	0.000000000000	0.000000000000	0.000000000000	0.000000000000
0.047967443689	0.000000000000	0.000000000000	0.000000000000	0.000000000000	0.000000000000	0.000000000000	0.000000000000	0.000000000000	0.000000000000	0.321765039256	0.000000000000	0.000187471649	97.097204464949	0.000000000000	428.977491040241	0.000000000000	0.000000000000	0.000000000000	0.777917556293	0.000000000000	0.000157999411	-61.051666876533	0.000000000000	465.783954543553	0.000000000000	0.000000000000	0.000000000000	0.000000000000	0.000000000000	0.000000000000	0.000000000000	0.000000000000	0.000000000000	0.000000000000	0.000000000000	0.000000000000
0.048144445326	0.000000000000	0.000000000000	0.000000000000	0.000000000000	0.000000000000	0.000000000000	0.000000000000	0.000000000000	0.000000000000	0.321831044882	0.000000000000	0.000187737606	96.640667282231	0.000000000000	426.915391785416	0.000000000000	-0.000000000000	0.000000000000	0.777952334481	0.000000000000	0.000157527466	-60.829566481105	0.000000000000	465.716555674636	0.000000000000	-0.000000000000	0.000000000000	0.000000000000	0.000000000000	0.000000000000	0.000000000000	0.000000000000	0.000000000000	0.000000000000	0.000000000000	0.000000000000
0.048321446963	0.000000000000	0.000000000000	0.000000000000	0.000000000000	0.000000000000	0.000000000000	0.000000000000	0.000000000000	0.000000000000	0.321897151237	0.000000000000	0.000188002282	96.177900634166	0.000000000000	424.838866559463	0.000000000000	-0.000000000000	0.000000000000	0.777987062536	0.000000000000	0.000157063244	-60.604746875860	0.000000000000	465.656187962793	0.000000000000	-0.000000000000	0.000000000000	0.000000000000	0.000000000000	0.000000000000	0.000000000000	0.000000000000	0.000000000000	0.000000000000	0.000000000000	0.000000000000
0.048498448601	0.000000000000	0.000000000000	0.000000000000	0.000000000000	0.000000000000	0.000000000000	0.000000000000	0.000000000000	0.000000000000	0.321963357879	0.000000000000	0.000188265694	95.708932786231	0.000000000000	422.748074412144	0.000000000000	0.000000000000	0.000000000000	0.778021740748	0.000000000000	0.000156606671	-60.377214238866	0.000000000000	465.602761937753	0.000000000000	0.000000000000	0.000000000000	0.000000000000	0.000000000000	0.000000000000	0.000000000000	0.000000000000	0.000000000000	0.000000000000	0.000000000000	0.000000000000
0.048675450238	0.000000000000	0.000000000000	0.000000000000	0.000000000000	0.000000000000	0.000000000000	0.000000000000	0.000000000000	0.000000000000	0.322029664363	0.000000000000	0.000188527861	95.233791747836	0.000000000000	420.643172824022	0.000000000000	0.000000000000	0.000000000000	0.778056369407	0.000000000000	0.000156157673	-60.146974793231	0.000000000000	465.556189074478	0.000000000000	0.000000000000	0.000000000000	0.000000000000	0.000000000000	0.000000000000	0.000000000000	0.000000000000	0.000000000000	0.000000000000	0.000000000000	0.000000000000
0.048852451875	0.000000000000	0.000000000000	0.000000000000	0.000000000000	0.000000000000	0.000000000000	0.000000000000	0.000000000000	0.000000000000	0.322096070240	0.000000000000	0.000188788799	94.752505272582	0.000000000000	418.524317714974	0.000000000000	0.000000000000	0.000000000000	0.778090948799	0.000000000000	0.000155716175	-59.914034804094	0.000000000000	465.516381786402	0.000000000000	-0.000000000000	0.000000000000	0.000000000000	0.000000000000	0.000000000000	0.000000000000	0.000000000000	0.000000000000	0.000000000000	0.000000000000	0.000000000000
0.049029453512	0.000000000000	0.000000000000	0.000000000000	0.000000000000	0.000000000000	0.000000000000	0.000000000000	0.000000000000	0.000000000000	0.322162575057	0.000000000000	0.000189048525	94.265100858508	0.000000000000	416.391663452624	0.000000000000	-0.000000000000	0.000000000000	0.778125479207	0.000000000000	0.000155282105	-59.678400575731	0.000000000000	465.483253418488	0.000000000000	-0.000000000000	0.000000000000	0.000000000000	0.000000000000	0.000000000000	0.000000000000	0.000000000000	0.000000000000	0.000000000000	0.000000000000	0.000000000000
0.049206455150	0.000000000000	0.000000000000	0.000000000000	0.000000000000	0.000000000000	0.000000000000	0.000000000000	0.000000000000	0.000000000000	0.322229178356	0.000000000000	0.000189307055	93.771605748330	0.000000000000	414.245362860687	0.000000000000	0.000000000000	0.000000000000	0.778159960913	0.000000000000	0.000154855389	-59.440078448683	0.000000000000	465.456718240352	0.000000000000	-0.000000000000	0.000000000000	0.000000000000	0.000000000000	0.000000000000	0.000000000000	0.000000000000	0.000000000000	0.000000000000	0.000000000000	0.000000000000
0.049383456787	0.000000000000	0.000000000000	0.000000000000	0.000000000000	0.000000000000	0.000000000000	0.000000000000	0.000000000000	0.000000000000	0.322295879677	0.000000000000	0.000189564404	93.272046929656	0.000000000000	412.085567227228	0.000000000000	-0.000000000000	0.000000000000	0.778194394195	0.000000000000	0.000154435956	-59.199074796958	0.000000000000	465.436691439328	0.000000000000	-0.000000000000	0.000000000000	0.000000000000	0.000000000000	0.000000000000	0.000000000000	0.000000000000	0.000000000000	0.000000000000	0.000000000000	0.000000000000
0.049560458424	0.000000000000	0.000000000000	0.000000000000	0.000000000000	0.000000000000	0.000000000000	0.000000000000	0.000000000000	0.000000000000	0.322362678554	0.000000000000	0.000189820588	92.766451135197	0.000000000000	409.912426312850	0.000000000000	0.000000000000	0.000000000000	0.778228779327	0.000000000000	0.000154023734	-58.955396025233	0.000000000000	465.423089113679	0.000000000000	0.000000000000	0.000000000000	0.000000000000	0.000000000000	0.000000000000	0.000000000000	0.000000000000	0.000000000000	0.000000000000	0.000000000000	0.000000000000
0.049737460061	0.000000000000	0.000000000000	0.000000000000	0.000000000000	0.000000000000	0.000000000000	0.000000000000	0.000000000000	0.000000000000	0.322429574519	0.000000000000	0.000190075621	92.254844842957	0.000000000000	407.726088358761	0.000000000000	-0.000000000000	0.000000000000	0.778263116585	0.000000000000	0.000153618651	-58.709048566205	0.000000000000	465.415828265492	0.000000000000	-0.000000000000	0.000000000000	0.000000000000	0.000000000000	0.000000000000	0.000000000000	0.000000000000	0.000000000000	0.000000000000	0.000000000000	0.000000000000
0.049914461699	0.000000000000	0.000000000000	0.000000000000	0.000000000000	0.000000000000	0.000000000000	0.000000000000	0.000000000000	0.000000000000	0.322496567097	0.000000000000	0.000190329516	91.737254276412	0.000000000000	405.526700094780	0.000000000000	0.000000000000	0.000000000000	0.778297406239	0.000000000000	0.000153220637	-58.460038877909	0.000000000000	465.414826793829	0.000000000000	0.000000000000	0.000000000000	0.000000000000	0.000000000000	0.000000000000	0.000000000000	0.000000000000	0.000000000000	0.000000000000	0.000000000000	0.000000000000
0.050091463336	0.000000000000	0.000000000000	0.000000000000	0.000000000000	0.000000000000	0.000000000000	0.000000000000	0.000000000000	0.000000000000	0.322563655811	0.000000000000	0.000190582287	91.213705404670	0.000000000000	403.314406747256	0.000000000000	-0.000000000000	0.000000000000	0.778331648556	0.000000000000	0.000152829621	-58.208373441109	0.000000000000	465.420003487771	0.000000000000	-0.000000000000	0.000000000000	0.000000000000	0.000000000000	0.000000000000	0.000000000000	0.000000000000	0.000000000000	0.000000000000	0.000000000000	0.000000000000
0.050268464973	0.000000000000	0.000000000000	0.000000000000	0.000000000000	0.000000000000	0.000000000000	0.000000000000	0.000000000000	0.000000000000	0.322630840181	0.000000000000	0.000190833946	90.684223942613	0.000000000000	401.089352046884	0.000000000000	0.000000000000	0.000000000000	0.778365843804	0.000000000000	0.000152445533	-57.954058756767	0.000000000000	465.431278019415	0.000000000000	0.000000000000	0.000000000000	0.000000000000	0.000000000000	0.000000000000	0.000000000000	0.000000000000	0.000000000000	0.000000000000	0.000000000000	0.000000000000
0.050445466610	0.000000000000	0.000000000000	0.000000000000	0.000000000000	0.000000000000	0.000000000000	0.000000000000	0.000000000000	0.000000000000	0.322698119721	0.000000000000	0.000191084507	90.148835351029	0.000000000000	398.851678236447	0.000000000000	-0.000000000000	0.000000000000	0.778399992244	0.000000000000	0.000152068306	-57.697101343525	0.000000000000	465.448570936915	0.000000000000	-0.000000000000	0.000000000000	0.000000000000	0.000000000000	0.000000000000	0.000000000000	0.000000000000	0.000000000000	0.000000000000	0.000000000000	0.000000000000
0.050622468247	0.000000000000	0.000000000000	0.000000000000	0.000000000000	0.000000000000	0.000000000000	0.000000000000	0.000000000000	0.000000000000	0.322765493942	0.000000000000	0.000191333981	89.607564836722	0.000000000000	396.601526078453	0.000000000000	0.000000000000	0.000000000000	0.778434094140	0.000000000000	0.000151697870	-57.437507735273	0.000000000000	465.471803657436	0.000000000000	0.000000000000	0.000000000000	0.000000000000	0.000000000000	0.000000000000	0.000000000000	0.000000000000	0.000000000000	0.000000000000	0.000000000000	0.000000000000
0.050799469885	0.000000000000	0.000000000000	0.000000000000	0.000000000000	0.000000000000	0.000000000000	0.000000000000	0.000000000000	0.000000000000	0.322832962351	0.000000000000	0.000191582378	89.060437352607	0.000000000000	394.339034862700	0.000000000000	0.000000000000	0.000000000000	0.778468149749	0.000000000000	0.000151334157	-57.175284478721	0.000000000000	465.500898460217	0.000000000000	-0.000000000000	0.000000000000	0.000000000000	0.000000000000	0.000000000000	0.000000000000	0.000000000000	0.000000000000	0.000000000000	0.000000000000	0.000000000000
0.050976471522	0.000000000000	0.000000000000	0.000000000000	0.000000000000	0.000000000000	0.000000000000	0.000000000000	0.000000000000	0.000000000000	0.322900524451	0.000000000000	0.000191829711	88.507477597783	0.000000000000	392.064342413730	0.000000000000	-0.000000000000	0.000000000000	0.778502159328	0.000000000000	0.000150977100	-56.910438131067	0.000000000000	465.535778479461	0.000000000000	0.000000000000	0.000000000000	0.000000000000	0.000000000000	0.000000000000	0.000000000000	0.000000000000	0.000000000000	0.000000000000	0.000000000000	0.000000000000
0.051153473159	0.000000000000	0.000000000000	0.000000000000	0.000000000000	0.000000000000	0.000000000000	0.000000000000	0.000000000000	0.000000000000	0.322968179740	0.000000000000	0.000192075989	87.948710017592	0.000000000000	389.777585098226	0.000000000000	0.000000000000	0.000000000000	0.778536123130	0.000000000000	0.000150626633	-56.642975257676	0.000000000000	465.576367697359	0.000000000000	0.000000000000	0.000000000000	0.000000000000	0.000000000000	0.000000000000	0.000000000000	0.000000000000	0.000000000000	0.000000000000	0.000000000000	0.000000000000
0.051330474796	0.000000000000	0.000000000000	0.000000000000	0.000000000000	0.000000000000	0.000000000000	0.000000000000	0.000000000000	0.000000000000	0.323035927714	0.000000000000	0.000192321221	87.384158803659	0.000000000000	387.478897832269	0.000000000000	0.000000000000	0.000000000000	0.778570041409	0.000000000000	0.000150282689	-56.372902429828	0.000000000000	465.622590936987	0.000000000000	-0.000000000000	0.000000000000	0.000000000000	0.000000000000	0.000000000000	0.000000000000	0.000000000000	0.000000000000	0.000000000000	0.000000000000	0.000000000000
0.051507476434	0.000000000000	0.000000000000	0.000000000000	0.000000000000	0.000000000000	0.000000000000	0.000000000000	0.000000000000	0.000000000000	0.323103767863	0.000000000000	0.000192565418	86.813847893907	0.000000000000	385.168414088562	0.000000000000	0.000000000000	0.000000000000	0.778603914413	0.000000000000	0.000149945204	-56.100226222501	0.000000000000	465.674373855277	0.000000000000	0.000000000000	0.000000000000	0.000000000000	0.000000000000	0.000000000000	0.000000000000	0.000000000000	0.000000000000	0.000000000000	0.000000000000	0.000000000000
0.051684478071	0.000000000000	0.000000000000	0.000000000000	0.000000000000	0.000000000000	0.000000000000	0.000000000000	0.000000000000	0.000000000000	0.323171699676	0.000000000000	0.000192808587	86.237800972562	0.000000000000	382.846265903510	0.000000000000	0.000000000000	0.000000000000	0.778637742390	0.000000000000	0.000149614112	-55.824953212204	0.000000000000	465.731642935938	0.000000000000	-0.000000000000	0.000000000000	0.000000000000	0.000000000000	0.000000000000	0.000000000000	0.000000000000	0.000000000000	0.000000000000	0.000000000000	0.000000000000
0.051861479708	0.000000000000	0.000000000000	0.000000000000	0.000000000000	0.000000000000	0.000000000000	0.000000000000	0.000000000000	0.000000000000	0.323239722634	0.000000000000	0.000193050738	85.656041470129	0.000000000000	380.512583884238	0.000000000000	0.000000000000	0.000000000000	0.778671525585	0.000000000000	0.000149289350	-55.547089974849	0.000000000000	465.794325482356	0.000000000000	0.000000000000	0.000000000000	0.000000000000	0.000000000000	0.000000000000	0.000000000000	0.000000000000	0.000000000000	0.000000000000	0.000000000000	0.000000000000
0.052038481345	0.000000000000	0.000000000000	0.000000000000	0.000000000000	0.000000000000	0.000000000000	0.000000000000	0.000000000000	0.000000000000	0.323307836218	0.000000000000	0.000193291878	85.068592563352	0.000000000000	378.167497215509	0.000000000000	-0.000000000000	0.000000000000	0.778705264240	0.000000000000	0.000148970853	-55.266643083685	0.000000000000	465.862349610501	0.000000000000	0.000000000000	0.000000000000	0.000000000000	0.000000000000	0.000000000000	0.000000000000	0.000000000000	0.000000000000	0.000000000000	0.000000000000	0.000000000000
0.052215482983	0.000000000000	0.000000000000	0.000000000000	0.000000000000	0.000000000000	0.000000000000	0.000000000000	0.000000000000	0.000000000000	0.323376039902	0.000000000000	0.000193532013	84.475477175149	0.000000000000	375.811133666556	0.000000000000	-0.000000000000	0.000000000000	0.778738958598	0.000000000000	0.000148658561	-54.983619107252	0.000000000000	465.935644241845	0.000000000000	0.000000000000	0.000000000000	0.000000000000	0.000000000000	0.000000000000	0.000000000000	0.000000000000	0.000000000000	0.000000000000	0.000000000000	0.000000000000
0.052392484620	0.000000000000	0.000000000000	0.000000000000	0.000000000000	0.000000000000	0.000000000000	0.000000000000	0.000000000000	0.000000000000	0.323444333159	0.000000000000	0.000193771152	83.876717974539	0.000000000000	373.443619597798	0.000000000000	-0.000000000000	0.000000000000	0.778772608895	0.000000000000	0.000148352409	-54.698024607405	0.000000000000	466.014139096177	0.000000000000	-0.000000000000	0.000000000000	0.000000000000	0.000000000000	0.000000000000	0.000000000000	0.000000000000	0.000000000000	0.000000000000	0.000000000000	0.000000000000
0.052569486257	0.000000000000	0.000000000000	0.000000000000	0.000000000000	0.000000000000	0.000000000000	0.000000000000	0.000000000000	0.000000000000	0.323512715455	0.000000000000	0.000194009300	83.272337376519	0.000000000000	371.065079967507	0.000000000000	-0.000000000000	0.000000000000	0.778806215370	0.000000000000	0.000148052338	-54.409866137352	0.000000000000	466.097764684576	0.000000000000	0.000000000000	0.000000000000	0.000000000000	0.000000000000	0.000000000000	0.000000000000	0.000000000000	0.000000000000	0.000000000000	0.000000000000	0.000000000000
0.052746487894	0.000000000000	0.000000000000	0.000000000000	0.000000000000	0.000000000000	0.000000000000	0.000000000000	0.000000000000	0.000000000000	0.323581186254	0.000000000000	0.000194246463	82.662357541956	0.000000000000	368.675638338318	0.000000000000	0.000000000000	0.000000000000	0.778839778256	0.000000000000	0.000147758287	-54.119150239767	0.000000000000	466.186452302178	0.000000000000	-0.000000000000	0.000000000000	0.000000000000	0.000000000000	0.000000000000	0.000000000000	0.000000000000	0.000000000000	0.000000000000	0.000000000000	0.000000000000
0.052923489531	0.000000000000	0.000000000000	0.000000000000	0.000000000000	0.000000000000	0.000000000000	0.000000000000	0.000000000000	0.000000000000	0.323649745017	0.000000000000	0.000194482647	82.046800377427	0.000000000000	366.275416883708	0.000000000000	0.000000000000	0.000000000000	0.778873297786	0.000000000000	0.000147470195	-53.825883444912	0.000000000000	466.280134021136	0.000000000000	-0.000000000000	0.000000000000	0.000000000000	0.000000000000	0.000000000000	0.000000000000	0.000000000000	0.000000000000	0.000000000000	0.000000000000	0.000000000000
0.053100491169	0.000000000000	0.000000000000	0.000000000000	0.000000000000	0.000000000000	0.000000000000	0.000000000000	0.000000000000	0.000000000000	0.323718391198	0.000000000000	0.000194717855	81.425687535047	0.000000000000	363.864536394343	0.000000000000	0.000000000000	0.000000000000	0.778906774189	0.000000000000	0.000147188003	-53.530072268839	0.000000000000	466.378742683353	0.000000000000	0.000000000000	0.000000000000	0.000000000000	0.000000000000	0.000000000000	0.000000000000	0.000000000000	0.000000000000	0.000000000000	0.000000000000	0.000000000000
0.053277492806	0.000000000000	0.000000000000	0.000000000000	0.000000000000	0.000000000000	0.000000000000	0.000000000000	0.000000000000	0.000000000000	0.323787123787	0.000000000000	0.000194954129	80.805018550891	0.000000000000	361.454391692360	0.000000000000	0.000000000000	0.000000000000	0.778940207701	0.000000000000	0.000146911808	-53.233897906592	0.000000000000	466.486887281692	0.000000000000	0.000000000000	0.000000000000	0.000000000000	0.000000000000	0.000000000000	0.000000000000	0.000000000000	0.000000000000	0.000000000000	0.000000000000	0.000000000000
0.053454494443	0.000000000000	0.000000000000	0.000000000000	0.000000000000	0.000000000000	0.000000000000	0.000000000000	0.000000000000	0.000000000000	0.323855943161	0.000000000000	0.000195187429	80.190558555229	0.000000000000	359.056290976693	0.000000000000	0.000000000000	0.000000000000	0.778973598513	0.000000000000	0.000146641247	-52.939482462799	0.000000000000	466.609180875015	0.000000000000	0.000000000000	0.000000000000	0.000000000000	0.000000000000	0.000000000000	0.000000000000	0.000000000000	0.000000000000	0.000000000000	0.000000000000	0.000000000000
0.053631496080	0.000000000000	0.000000000000	0.000000000000	0.000000000000	0.000000000000	0.000000000000	0.000000000000	0.000000000000	0.000000000000	0.323924848335	0.000000000000	0.000195419765	79.582296933342	0.000000000000	356.670133082546	0.000000000000	0.000000000000	0.000000000000	0.779006946808	0.000000000000	0.000146376413	-52.646805144697	0.000000000000	466.745297675025	0.000000000000	0.000000000000	0.000000000000	0.000000000000	0.000000000000	0.000000000000	0.000000000000	0.000000000000	0.000000000000	0.000000000000	0.000000000000	0.000000000000
0.053808497718	0.000000000000	0.000000000000	0.000000000000	0.000000000000	0.000000000000	0.000000000000	0.000000000000	0.000000000000	0.000000000000	0.323993838791	0.000000000000	0.000195651139	78.980164724442	0.000000000000	354.295831911173	0.000000000000	0.000000000000	0.000000000000	0.779040252721	0.000000000000	0.000146117249	-52.355834464375	0.000000000000	466.894967418605	0.000000000000	0.000000000000	0.000000000000	0.000000000000	0.000000000000	0.000000000000	0.000000000000	0.000000000000	0.000000000000	0.000000000000	0.000000000000	0.000000000000
0.053985499355	0.000000000000	0.000000000000	0.000000000000	0.000000000000	0.000000000000	0.000000000000	0.000000000000	0.000000000000	0.000000000000	0.324062914025	0.000000000000	0.000195881555	78.384093844920	0.000000000000	351.933301336821	0.000000000000	-0.000000000000	0.000000000000	0.779073516359	0.000000000000	0.000145863702	-52.066539489492	0.000000000000	467.057925806957	0.000000000000	0.000000000000	0.000000000000	0.000000000000	0.000000000000	0.000000000000	0.000000000000	0.000000000000	0.000000000000	0.000000000000	0.000000000000	0.000000000000
0.054162500992	0.000000000000	0.000000000000	0.000000000000	0.000000000000	0.000000000000	0.000000000000	0.000000000000	0.000000000000	0.000000000000	0.324132073547	0.000000000000	0.000196111016	77.794017064242	0.000000000000	349.582455241728	0.000000000000	0.000000000000	0.000000000000	0.779106737793	0.000000000000	0.000145615715	-51.778889823600	0.000000000000	467.233914313932	0.000000000000	0.000000000000	0.000000000000	0.000000000000	0.000000000000	0.000000000000	0.000000000000	0.000000000000	0.000000000000	0.000000000000	0.000000000000	0.000000000000
0.054339502629	0.000000000000	0.000000000000	0.000000000000	0.000000000000	0.000000000000	0.000000000000	0.000000000000	0.000000000000	0.000000000000	0.324201316879	0.000000000000	0.000196339525	77.209867981679	0.000000000000	347.243207549796	0.000000000000	0.000000000000	0.000000000000	0.779139917062	0.000000000000	0.000145373236	-51.492855587279	0.000000000000	467.422679998029	0.000000000000	0.000000000000	0.000000000000	0.000000000000	0.000000000000	0.000000000000	0.000000000000	0.000000000000	0.000000000000	0.000000000000	0.000000000000	0.000000000000
0.054516504267	0.000000000000	0.000000000000	0.000000000000	0.000000000000	0.000000000000	0.000000000000	0.000000000000	0.000000000000	0.000000000000	0.324270643555	0.000000000000	0.000196567083	76.631581003836	0.000000000000	344.915472258980	0.000000000000	0.000000000000	0.000000000000	0.779173054175	0.000000000000	0.000145136213	-51.208407399954	0.000000000000	467.623975318239	0.000000000000	0.000000000000	0.000000000000	0.000000000000	0.000000000000	0.000000000000	0.000000000000	0.000000000000	0.000000000000	0.000000000000	0.000000000000	0.000000000000
0.054693505904	0.000000000000	0.000000000000	0.000000000000	0.000000000000	0.000000000000	0.000000000000	0.000000000000	0.000000000000	0.000000000000	0.324340053121	0.000000000000	0.000196793693	76.059091322981	0.000000000000	342.599163472394	0.000000000000	0.000000000000	0.000000000000	0.779206149111	0.000000000000	0.000144904595	-50.925516362439	0.000000000000	467.837557953425	0.000000000000	-0.000000000000	0.000000000000	0.000000000000	0.000000000000	0.000000000000	0.000000000000	0.000000000000	0.000000000000	0.000000000000	0.000000000000	0.000000000000
0.054870507541	0.000000000000	0.000000000000	0.000000000000	0.000000000000	0.000000000000	0.000000000000	0.000000000000	0.000000000000	0.000000000000	0.324409545138	0.000000000000	0.000197019359	75.492334896111	0.000000000000	340.294195428236	0.000000000000	0.000000000000	0.000000000000	0.779239201820	0.000000000000	0.000144678332	-50.644154040167	0.000000000000	468.063190625283	0.000000000000	-0.000000000000	0.000000000000	0.000000000000	0.000000000000	0.000000000000	0.000000000000	0.000000000000	0.000000000000	0.000000000000	0.000000000000	0.000000000000
0.055047509178	0.000000000000	0.000000000000	0.000000000000	0.000000000000	0.000000000000	0.000000000000	0.000000000000	0.000000000000	0.000000000000	0.324479119178	0.000000000000	0.000197244082	74.931248424761	0.000000000000	338.000482528496	0.000000000000	0.000000000000	0.000000000000	0.779272212223	0.000000000000	0.000144457376	-50.364292447110	0.000000000000	468.300640924725	0.000000000000	0.000000000000	0.000000000000	0.000000000000	0.000000000000	0.000000000000	0.000000000000	0.000000000000	0.000000000000	0.000000000000	0.000000000000	0.000000000000
0.055224510815	0.000000000000	0.000000000000	0.000000000000	0.000000000000	0.000000000000	0.000000000000	0.000000000000	0.000000000000	0.000000000000	0.324548774825	0.000000000000	0.000197467865	74.375769335509	0.000000000000	335.717939366525	0.000000000000	0.000000000000	0.000000000000	0.779305180213	0.000000000000	0.000144241679	-50.085904030356	0.000000000000	468.549681141629	0.000000000000	0.000000000000	0.000000000000	0.000000000000	0.000000000000	0.000000000000	0.000000000000	0.000000000000	0.000000000000	0.000000000000	0.000000000000	0.000000000000
0.055401512453	0.000000000000	0.000000000000	0.000000000000	0.000000000000	0.000000000000	0.000000000000	0.000000000000	0.000000000000	0.000000000000	0.324618511674	0.000000000000	0.000197690711	73.825835761177	0.000000000000	333.446480753485	0.000000000000	-0.000000000000	0.000000000000	0.779338105659	0.000000000000	0.000144031195	-49.808961655291	0.000000000000	468.810088097953	0.000000000000	-0.000000000000	0.000000000000	0.000000000000	0.000000000000	0.000000000000	0.000000000000	0.000000000000	0.000000000000	0.000000000000	0.000000000000	0.000000000000
0.055578514090	0.000000000000	0.000000000000	0.000000000000	0.000000000000	0.000000000000	0.000000000000	0.000000000000	0.000000000000	0.000000000000	0.324688329335	0.000000000000	0.000197912623	73.281386522685	0.000000000000	331.186021743697	0.000000000000	0.000000000000	0.000000000000	0.779370988400	0.000000000000	0.000143825880	-49.533438591430	0.000000000000	469.081642984002	0.000000000000	0.000000000000	0.000000000000	0.000000000000	0.000000000000	0.000000000000	0.000000000000	0.000000000000	0.000000000000	0.000000000000	0.000000000000	0.000000000000
0.055755515727	0.000000000000	0.000000000000	0.000000000000	0.000000000000	0.000000000000	0.000000000000	0.000000000000	0.000000000000	0.000000000000	0.324758227429	0.000000000000	0.000198133604	72.742361111548	0.000000000000	328.936477658953	0.000000000000	0.000000000000	0.000000000000	0.779403828254	0.000000000000	0.000143625690	-49.259308498848	0.000000000000	469.364131197756	0.000000000000	-0.000000000000	0.000000000000	0.000000000000	0.000000000000	0.000000000000	0.000000000000	0.000000000000	0.000000000000	0.000000000000	0.000000000000	0.000000000000
0.055932517364	0.000000000000	0.000000000000	0.000000000000	0.000000000000	0.000000000000	0.000000000000	0.000000000000	0.000000000000	0.000000000000	0.324828205586	0.000000000000	0.000198353657	72.208699672994	0.000000000000	326.697764111768	0.000000000000	-0.000000000000	0.000000000000	0.779436625012	0.000000000000	0.000143430583	-48.986545415166	0.000000000000	469.657342187304	0.000000000000	-0.000000000000	0.000000000000	0.000000000000	0.000000000000	0.000000000000	0.000000000000	0.000000000000	0.000000000000	0.000000000000	0.000000000000	0.000000000000
0.056109519002	0.000000000000	0.000000000000	0.000000000000	0.000000000000	0.000000000000	0.000000000000	0.000000000000	0.000000000000	0.000000000000	0.324898263452	0.000000000000	0.000198572787	71.680342989680	0.000000000000	324.469797027670	0.000000000000	0.000000000000	0.000000000000	0.779469378442	0.000000000000	0.000143240519	-48.715123743132	0.000000000000	469.961069296140	0.000000000000	0.000000000000	0.000000000000	0.000000000000	0.000000000000	0.000000000000	0.000000000000	0.000000000000	0.000000000000	0.000000000000	0.000000000000	0.000000000000
0.056286520639	0.000000000000	0.000000000000	0.000000000000	0.000000000000	0.000000000000	0.000000000000	0.000000000000	0.000000000000	0.000000000000	0.324968400681	0.000000000000	0.000198790997	71.157232465998	0.000000000000	322.252492666471	0.000000000000	0.000000000000	0.000000000000	0.779502088290	0.000000000000	0.000143055458	-48.445018238730	0.000000000000	470.275109611243	0.000000000000	-0.000000000000	0.000000000000	0.000000000000	0.000000000000	0.000000000000	0.000000000000	0.000000000000	0.000000000000	0.000000000000	0.000000000000	0.000000000000
0.056463522276	0.000000000000	0.000000000000	0.000000000000	0.000000000000	0.000000000000	0.000000000000	0.000000000000	0.000000000000	0.000000000000	0.325038616942	0.000000000000	0.000199008292	70.639310112925	0.000000000000	320.045767642653	0.000000000000	0.000000000000	0.000000000000	0.779534754279	0.000000000000	0.000142875364	-48.176203999815	0.000000000000	470.599263813990	0.000000000000	-0.000000000000	0.000000000000	0.000000000000	0.000000000000	0.000000000000	0.000000000000	0.000000000000	0.000000000000	0.000000000000	0.000000000000	0.000000000000
0.056640523913	0.000000000000	0.000000000000	0.000000000000	0.000000000000	0.000000000000	0.000000000000	0.000000000000	0.000000000000	0.000000000000	0.325108911913	0.000000000000	0.000199224676	70.126518533435	0.000000000000	317.849538944791	0.000000000000	0.000000000000	0.000000000000	0.779567376110	0.000000000000	0.000142700198	-47.908656455280	0.000000000000	470.933336033545	0.000000000000	0.000000000000	0.000000000000	0.000000000000	0.000000000000	0.000000000000	0.000000000000	0.000000000000	0.000000000000	0.000000000000	0.000000000000	0.000000000000
0.056817525550	0.000000000000	0.000000000000	0.000000000000	0.000000000000	0.000000000000	0.000000000000	0.000000000000	0.000000000000	0.000000000000	0.325179285283	0.000000000000	0.000199440155	69.618800908434	0.000000000000	315.663723954095	0.000000000000	0.000000000000	0.000000000000	0.779599953464	0.000000000000	0.000142529927	-47.642351354696	0.000000000000	471.277133702837	0.000000000000	-0.000000000000	0.000000000000	0.000000000000	0.000000000000	0.000000000000	0.000000000000	0.000000000000	0.000000000000	0.000000000000	0.000000000000	0.000000000000
0.056994527188	0.000000000000	0.000000000000	0.000000000000	0.000000000000	0.000000000000	0.000000000000	0.000000000000	0.000000000000	0.000000000000	0.325249736754	0.000000000000	0.000199654734	69.116100983205	0.000000000000	313.488240462104	0.000000000000	0.000000000000	0.000000000000	0.779632486001	0.000000000000	0.000142364518	-47.377264758437	0.000000000000	471.630467416941	0.000000000000	-0.000000000000	0.000000000000	0.000000000000	0.000000000000	0.000000000000	0.000000000000	0.000000000000	0.000000000000	0.000000000000	0.000000000000	0.000000000000
0.057171528825	0.000000000000	0.000000000000	0.000000000000	0.000000000000	0.000000000000	0.000000000000	0.000000000000	0.000000000000	0.000000000000	0.325320266038	0.000000000000	0.000199868420	68.618363054344	0.000000000000	311.323006687522	0.000000000000	0.000000000000	0.000000000000	0.779664973363	0.000000000000	0.000142203937	-47.113373028279	0.000000000000	471.993150793704	0.000000000000	0.000000000000	0.000000000000	0.000000000000	0.000000000000	0.000000000000	0.000000000000	0.000000000000	0.000000000000	0.000000000000	0.000000000000	0.000000000000
0.057348530462	0.000000000000	0.000000000000	0.000000000000	0.000000000000	0.000000000000	0.000000000000	0.000000000000	0.000000000000	0.000000000000	0.325390872859	0.000000000000	0.000200081218	68.125531957187	0.000000000000	309.167941292244	0.000000000000	0.000000000000	0.000000000000	0.779697415170	0.000000000000	0.000142048155	-46.850652818426	0.000000000000	472.365000336598	0.000000000000	0.000000000000	0.000000000000	0.000000000000	0.000000000000	0.000000000000	0.000000000000	0.000000000000	0.000000000000	0.000000000000	0.000000000000	0.000000000000
0.057525532099	0.000000000000	0.000000000000	0.000000000000	0.000000000000	0.000000000000	0.000000000000	0.000000000000	0.000000000000	0.000000000000	0.325461556951	0.000000000000	0.000200293136	67.637553053685	0.000000000000	307.022963396594	0.000000000000	0.000000000000	0.000000000000	0.779729811026	0.000000000000	0.000141897144	-46.589081066972	0.000000000000	472.745835299685	0.000000000000	0.000000000000	0.000000000000	0.000000000000	0.000000000000	0.000000000000	0.000000000000	0.000000000000	0.000000000000	0.000000000000	0.000000000000	0.000000000000
0.057702533737	0.000000000000	0.000000000000	0.000000000000	0.000000000000	0.000000000000	0.000000000000	0.000000000000	0.000000000000	0.000000000000	0.325532318060	0.000000000000	0.000200504181	67.154372220753	0.000000000000	304.887992593769	0.000000000000	0.000000000000	0.000000000000	0.779762160517	0.000000000000	0.000141750874	-46.328634987812	0.000000000000	473.135477554341	0.000000000000	0.000000000000	0.000000000000	0.000000000000	0.000000000000	0.000000000000	0.000000000000	0.000000000000	0.000000000000	0.000000000000	0.000000000000	0.000000000000
0.057879535374	0.000000000000	0.000000000000	0.000000000000	0.000000000000	0.000000000000	0.000000000000	0.000000000000	0.000000000000	0.000000000000	0.325603155940	0.000000000000	0.000200714362	66.675935839028	0.000000000000	302.762948963575	0.000000000000	0.000000000000	0.000000000000	0.779794463211	0.000000000000	0.000141609321	-46.069292062871	0.000000000000	473.533751458157	0.000000000000	-0.000000000000	0.000000000000	0.000000000000	0.000000000000	0.000000000000	0.000000000000	0.000000000000	0.000000000000	0.000000000000	0.000000000000	0.000000000000
0.058056537011	0.000000000000	0.000000000000	0.000000000000	0.000000000000	0.000000000000	0.000000000000	0.000000000000	0.000000000000	0.000000000000	0.325674070360	0.000000000000	0.000200923687	66.202190782070	0.000000000000	300.647753085406	0.000000000000	-0.000000000000	0.000000000000	0.779826718658	0.000000000000	0.000141472459	-45.811030034825	0.000000000000	473.940483725210	0.000000000000	-0.000000000000	0.000000000000	0.000000000000	0.000000000000	0.000000000000	0.000000000000	0.000000000000	0.000000000000	0.000000000000	0.000000000000	0.000000000000
0.058233538648	0.000000000000	0.000000000000	0.000000000000	0.000000000000	0.000000000000	0.000000000000	0.000000000000	0.000000000000	0.000000000000	0.325745061095	0.000000000000	0.000201132165	65.733084405969	0.000000000000	298.542326050516	0.000000000000	0.000000000000	0.000000000000	0.779858926394	0.000000000000	0.000141340266	-45.553826900108	0.000000000000	474.355503298179	0.000000000000	0.000000000000	0.000000000000	0.000000000000	0.000000000000	0.000000000000	0.000000000000	0.000000000000	0.000000000000	0.000000000000	0.000000000000	0.000000000000
0.058410540286	0.000000000000	0.000000000000	0.000000000000	0.000000000000	0.000000000000	0.000000000000	0.000000000000	0.000000000000	0.000000000000	0.325816127934	0.000000000000	0.000201339805	65.268564539340	0.000000000000	296.446589473634	0.000000000000	0.000000000000	0.000000000000	0.779891085939	0.000000000000	0.000141212720	-45.297660902309	0.000000000000	474.778641221875	0.000000000000	-0.000000000000	0.000000000000	0.000000000000	0.000000000000	0.000000000000	0.000000000000	0.000000000000	0.000000000000	0.000000000000	0.000000000000	0.000000000000
0.058587541923	0.000000000000	0.000000000000	0.000000000000	0.000000000000	0.000000000000	0.000000000000	0.000000000000	0.000000000000	0.000000000000	0.325887270674	0.000000000000	0.000201546619	64.808579473714	0.000000000000	294.360465503883	0.000000000000	0.000000000000	0.000000000000	0.779923196796	0.000000000000	0.000141089801	-45.042510525922	0.000000000000	475.209730518056	0.000000000000	0.000000000000	0.000000000000	0.000000000000	0.000000000000	0.000000000000	0.000000000000	0.000000000000	0.000000000000	0.000000000000	0.000000000000	0.000000000000
0.058764543560	0.000000000000	0.000000000000	0.000000000000	0.000000000000	0.000000000000	0.000000000000	0.000000000000	0.000000000000	0.000000000000	0.325958489124	0.000000000000	0.000201752616	64.353077954295	0.000000000000	292.283876835073	0.000000000000	-0.000000000000	0.000000000000	0.779955258455	0.000000000000	0.000140971490	-44.788354490418	0.000000000000	475.648606061558	0.000000000000	-0.000000000000	0.000000000000	0.000000000000	0.000000000000	0.000000000000	0.000000000000	0.000000000000	0.000000000000	0.000000000000	0.000000000000	0.000000000000
0.058941545197	0.000000000000	0.000000000000	0.000000000000	0.000000000000	0.000000000000	0.000000000000	0.000000000000	0.000000000000	0.000000000000	0.326029783103	0.000000000000	0.000201957809	63.902009171083	0.000000000000	290.216746715362	0.000000000000	0.000000000000	0.000000000000	0.779987270391	0.000000000000	0.000140857769	-44.535171744611	0.000000000000	476.095104457509	0.000000000000	0.000000000000	0.000000000000	0.000000000000	0.000000000000	0.000000000000	0.000000000000	0.000000000000	0.000000000000	0.000000000000	0.000000000000	0.000000000000
0.059118546834	0.000000000000	0.000000000000	0.000000000000	0.000000000000	0.000000000000	0.000000000000	0.000000000000	0.000000000000	0.000000000000	0.326101152437	0.000000000000	0.000202162209	63.455322750345	0.000000000000	288.158998956299	0.000000000000	0.000000000000	0.000000000000	0.780019232065	0.000000000000	0.000140748624	-44.282941461377	0.000000000000	476.549063919441	0.000000000000	0.000000000000	0.000000000000	0.000000000000	0.000000000000	0.000000000000	0.000000000000	0.000000000000	0.000000000000	0.000000000000	0.000000000000	0.000000000000
0.059295548472	0.000000000000	0.000000000000	0.000000000000	0.000000000000	0.000000000000	0.000000000000	0.000000000000	0.000000000000	0.000000000000	0.326172596967	0.000000000000	0.000202365829	63.012968746423	0.000000000000	286.110557941304	0.000000000000	0.000000000000	0.000000000000	0.780051142926	0.000000000000	0.000140644039	-44.031643032618	0.000000000000	477.010324148313	0.000000000000	-0.000000000000	0.000000000000	0.000000000000	0.000000000000	0.000000000000	0.000000000000	0.000000000000	0.000000000000	0.000000000000	0.000000000000	0.000000000000
0.059472550109	0.000000000000	0.000000000000	0.000000000000	0.000000000000	0.000000000000	0.000000000000	0.000000000000	0.000000000000	0.000000000000	0.326244116540	0.000000000000	0.000202568682	62.574897633877	0.000000000000	284.071348633540	0.000000000000	-0.000000000000	0.000000000000	0.780083002407	0.000000000000	0.000140544002	-43.781256064524	0.000000000000	477.478726212205	0.000000000000	0.000000000000	0.000000000000	0.000000000000	0.000000000000	0.000000000000	0.000000000000	0.000000000000	0.000000000000	0.000000000000	0.000000000000	0.000000000000
0.059649551746	0.000000000000	0.000000000000	0.000000000000	0.000000000000	0.000000000000	0.000000000000	0.000000000000	0.000000000000	0.000000000000	0.326315711015	0.000000000000	0.000202770783	62.141060299943	0.000000000000	282.041296583263	0.000000000000	-0.000000000000	0.000000000000	0.780114809933	0.000000000000	0.000140448501	-43.531760373123	0.000000000000	477.954112426455	0.000000000000	0.000000000000	0.000000000000	0.000000000000	0.000000000000	0.000000000000	0.000000000000	0.000000000000	0.000000000000	0.000000000000	0.000000000000	0.000000000000
0.059826553383	0.000000000000	0.000000000000	0.000000000000	0.000000000000	0.000000000000	0.000000000000	0.000000000000	0.000000000000	0.000000000000	0.326387380258	0.000000000000	0.000202972146	61.711408037302	0.000000000000	280.020327934602	0.000000000000	0.000000000000	0.000000000000	0.780146564914	0.000000000000	0.000140357526	-43.283135980045	0.000000000000	478.436326234364	0.000000000000	-0.000000000000	0.000000000000	0.000000000000	0.000000000000	0.000000000000	0.000000000000	0.000000000000	0.000000000000	0.000000000000	0.000000000000	0.000000000000
0.060003555021	0.000000000000	0.000000000000	0.000000000000	0.000000000000	0.000000000000	0.000000000000	0.000000000000	0.000000000000	0.000000000000	0.326459124148	0.000000000000	0.000203172785	61.285892537143	0.000000000000	278.008369431850	0.000000000000	0.000000000000	0.000000000000	0.780178266748	0.000000000000	0.000140271068	-43.035363108589	0.000000000000	478.925212087918	0.000000000000	0.000000000000	0.000000000000	0.000000000000	0.000000000000	0.000000000000	0.000000000000	0.000000000000	0.000000000000	0.000000000000	0.000000000000	0.000000000000
0.060180556658	0.000000000000	0.000000000000	0.000000000000	0.000000000000	0.000000000000	0.000000000000	0.000000000000	0.000000000000	0.000000000000	0.326530942572	0.000000000000	0.000203372717	60.864465882528	0.000000000000	276.005348425218	0.000000000000	-0.000000000000	0.000000000000	0.780209914824	0.000000000000	0.000140189120	-42.788422179953	0.000000000000	479.420615328859	0.000000000000	-0.000000000000	0.000000000000	0.000000000000	0.000000000000	0.000000000000	0.000000000000	0.000000000000	0.000000000000	0.000000000000	0.000000000000	0.000000000000
0.060357558295	0.000000000000	0.000000000000	0.000000000000	0.000000000000	0.000000000000	0.000000000000	0.000000000000	0.000000000000	0.000000000000	0.326602835425	0.000000000000	0.000203571959	60.447080542023	0.000000000000	274.011192876118	0.000000000000	-0.000000000000	0.000000000000	0.780241508519	0.000000000000	0.000140111676	-42.542293809760	0.000000000000	479.922382069406	0.000000000000	0.000000000000	0.000000000000	0.000000000000	0.000000000000	0.000000000000	0.000000000000	0.000000000000	0.000000000000	0.000000000000	0.000000000000	0.000000000000
0.060534559932	0.000000000000	0.000000000000	0.000000000000	0.000000000000	0.000000000000	0.000000000000	0.000000000000	0.000000000000	0.000000000000	0.326674802614	0.000000000000	0.000203770526	60.033689363612	0.000000000000	272.025831361964	0.000000000000	0.000000000000	0.000000000000	0.780273047198	0.000000000000	0.000140038731	-42.296958804750	0.000000000000	480.430359072909	0.000000000000	0.000000000000	0.000000000000	0.000000000000	0.000000000000	0.000000000000	0.000000000000	0.000000000000	0.000000000000	0.000000000000	0.000000000000	0.000000000000
0.060711561570	0.000000000000	0.000000000000	0.000000000000	0.000000000000	0.000000000000	0.000000000000	0.000000000000	0.000000000000	0.000000000000	0.326746844052	0.000000000000	0.000203968438	59.624245568871	0.000000000000	270.049193080515	0.000000000000	-0.000000000000	0.000000000000	0.780304530220	0.000000000000	0.000139970282	-42.052398159695	0.000000000000	480.944393633986	0.000000000000	0.000000000000	0.000000000000	0.000000000000	0.000000000000	0.000000000000	0.000000000000	0.000000000000	0.000000000000	0.000000000000	0.000000000000	0.000000000000
0.060888563207	0.000000000000	0.000000000000	0.000000000000	0.000000000000	0.000000000000	0.000000000000	0.000000000000	0.000000000000	0.000000000000	0.326818959665	0.000000000000	0.000204165712	59.218702747400	0.000000000000	268.081207853761	0.000000000000	0.000000000000	0.000000000000	0.780335956930	0.000000000000	0.000139906326	-41.808593054512	0.000000000000	481.464333458089	0.000000000000	0.000000000000	0.000000000000	0.000000000000	0.000000000000	0.000000000000	0.000000000000	0.000000000000	0.000000000000	0.000000000000	0.000000000000	0.000000000000
0.061065564844	0.000000000000	0.000000000000	0.000000000000	0.000000000000	0.000000000000	0.000000000000	0.000000000000	0.000000000000	0.000000000000	0.326891149384	0.000000000000	0.000204362368	58.817014851495	0.000000000000	266.121806131390	0.000000000000	0.000000000000	0.000000000000	0.780367326665	0.000000000000	0.000139846864	-41.565524851550	0.000000000000	481.990026540215	0.000000000000	-0.000000000000	0.000000000000	0.000000000000	0.000000000000	0.000000000000	0.000000000000	0.000000000000	0.000000000000	0.000000000000	0.000000000000	0.000000000000
0.061242566481	0.000000000000	0.000000000000	0.000000000000	0.000000000000	0.000000000000	0.000000000000	0.000000000000	0.000000000000	0.000000000000	0.326963413152	0.000000000000	0.000204558424	58.419136191069	0.000000000000	264.170918993840	0.000000000000	0.000000000000	0.000000000000	0.780398638756	0.000000000000	0.000139791895	-41.323175093063	0.000000000000	482.521321042669	0.000000000000	-0.000000000000	0.000000000000	0.000000000000	0.000000000000	0.000000000000	0.000000000000	0.000000000000	0.000000000000	0.000000000000	0.000000000000	0.000000000000
0.061419568118	0.000000000000	0.000000000000	0.000000000000	0.000000000000	0.000000000000	0.000000000000	0.000000000000	0.000000000000	0.000000000000	0.327035750919	0.000000000000	0.000204753901	58.025021428799	0.000000000000	262.228478154923	0.000000000000	-0.000000000000	0.000000000000	0.780429892521	0.000000000000	0.000139741422	-41.081525498842	0.000000000000	483.058065171603	0.000000000000	-0.000000000000	0.000000000000	0.000000000000	0.000000000000	0.000000000000	0.000000000000	0.000000000000	0.000000000000	0.000000000000	0.000000000000	0.000000000000
0.061596569756	0.000000000000	0.000000000000	0.000000000000	0.000000000000	0.000000000000	0.000000000000	0.000000000000	0.000000000000	0.000000000000	0.327108162646	0.000000000000	0.000204948821	57.634625575500	0.000000000000	260.294415964085	0.000000000000	-0.000000000000	0.000000000000	0.780461087272	0.000000000000	0.000139695448	-40.840557964022	0.000000000000	483.600107052080	0.000000000000	-0.000000000000	0.000000000000	0.000000000000	0.000000000000	0.000000000000	0.000000000000	0.000000000000	0.000000000000	0.000000000000	0.000000000000	0.000000000000
0.061773571393	0.000000000000	0.000000000000	0.000000000000	0.000000000000	0.000000000000	0.000000000000	0.000000000000	0.000000000000	0.000000000000	0.327180648299	0.000000000000	0.000205143204	57.247903985712	0.000000000000	258.368665408272	0.000000000000	0.000000000000	0.000000000000	0.780492222313	0.000000000000	0.000139653977	-40.600254557029	0.000000000000	484.147294601500	0.000000000000	-0.000000000000	0.000000000000	0.000000000000	0.000000000000	0.000000000000	0.000000000000	0.000000000000	0.000000000000	0.000000000000	0.000000000000	0.000000000000
0.061950573030	0.000000000000	0.000000000000	0.000000000000	0.000000000000	0.000000000000	0.000000000000	0.000000000000	0.000000000000	0.000000000000	0.327253207856	0.000000000000	0.000205337073	56.864812353500	0.000000000000	256.451160113442	0.000000000000	0.000000000000	0.000000000000	0.780523296940	0.000000000000	0.000139617014	-40.360597517661	0.000000000000	484.699475401188	0.000000000000	0.000000000000	0.000000000000	0.000000000000	0.000000000000	0.000000000000	0.000000000000	0.000000000000	0.000000000000	0.000000000000	0.000000000000	0.000000000000
0.062127574667	0.000000000000	0.000000000000	0.000000000000	0.000000000000	0.000000000000	0.000000000000	0.000000000000	0.000000000000	0.000000000000	0.327325841302	0.000000000000	0.000205530451	56.485306708463	0.000000000000	254.541834345707	0.000000000000	0.000000000000	0.000000000000	0.780554310443	0.000000000000	0.000139584567	-40.121569255325	0.000000000000	485.256496565734	0.000000000000	0.000000000000	0.000000000000	0.000000000000	0.000000000000	0.000000000000	0.000000000000	0.000000000000	0.000000000000	0.000000000000	0.000000000000	0.000000000000
0.062304576305	0.000000000000	0.000000000000	0.000000000000	0.000000000000	0.000000000000	0.000000000000	0.000000000000	0.000000000000	0.000000000000	0.327398548629	0.000000000000	0.000205723360	56.109343411927	0.000000000000	252.640623012146	0.000000000000	0.000000000000	0.000000000000	0.780585262102	0.000000000000	0.000139556644	-39.883152347406	0.000000000000	485.818204609927	0.000000000000	0.000000000000	0.000000000000	0.000000000000	0.000000000000	0.000000000000	0.000000000000	0.000000000000	0.000000000000	0.000000000000	0.000000000000	0.000000000000
0.062481577942	0.000000000000	0.000000000000	0.000000000000	0.000000000000	0.000000000000	0.000000000000	0.000000000000	0.000000000000	0.000000000000	0.327471329841	0.000000000000	0.000205915825	55.736879153333	0.000000000000	250.747461661311	0.000000000000	0.000000000000	0.000000000000	0.780616151193	0.000000000000	0.000139533254	-39.645329537714	0.000000000000	486.384445313099	0.000000000000	-0.000000000000	0.000000000000	0.000000000000	0.000000000000	0.000000000000	0.000000000000	0.000000000000	0.000000000000	0.000000000000	0.000000000000	0.000000000000
0.062658579579	0.000000000000	0.000000000000	0.000000000000	0.000000000000	0.000000000000	0.000000000000	0.000000000000	0.000000000000	0.000000000000	0.327544184947	0.000000000000	0.000206107870	55.367870946821	0.000000000000	248.862286483357	0.000000000000	0.000000000000	0.000000000000	0.780646976985	0.000000000000	0.000139514407	-39.408083735118	0.000000000000	486.955063580243	0.000000000000	0.000000000000	0.000000000000	0.000000000000	0.000000000000	0.000000000000	0.000000000000	0.000000000000	0.000000000000	0.000000000000	0.000000000000	0.000000000000
0.062835581216	0.000000000000	0.000000000000	0.000000000000	0.000000000000	0.000000000000	0.000000000000	0.000000000000	0.000000000000	0.000000000000	0.327617113965	0.000000000000	0.000206299521	55.002276127967	0.000000000000	246.985034309941	0.000000000000	0.000000000000	0.000000000000	0.780677738741	0.000000000000	0.000139500114	-39.171398012222	0.000000000000	487.529903300027	0.000000000000	-0.000000000000	0.000000000000	0.000000000000	0.000000000000	0.000000000000	0.000000000000	0.000000000000	0.000000000000	0.000000000000	0.000000000000	0.000000000000
0.063012582853	0.000000000000	0.000000000000	0.000000000000	0.000000000000	0.000000000000	0.000000000000	0.000000000000	0.000000000000	0.000000000000	0.327690116921	0.000000000000	0.000206490804	54.640052350716	0.000000000000	245.115642613770	0.000000000000	0.000000000000	0.000000000000	0.780708435718	0.000000000000	0.000139490389	-38.935255604170	0.000000000000	488.108807199088	0.000000000000	0.000000000000	0.000000000000	0.000000000000	0.000000000000	0.000000000000	0.000000000000	0.000000000000	0.000000000000	0.000000000000	0.000000000000	0.000000000000
0.063189584491	0.000000000000	0.000000000000	0.000000000000	0.000000000000	0.000000000000	0.000000000000	0.000000000000	0.000000000000	0.000000000000	0.327763193849	0.000000000000	0.000206681743	54.281157584459	0.000000000000	243.254049507905	0.000000000000	-0.000000000000	0.000000000000	0.780739067167	0.000000000000	0.000139485246	-38.699639907572	0.000000000000	488.691616692192	0.000000000000	-0.000000000000	0.000000000000	0.000000000000	0.000000000000	0.000000000000	0.000000000000	0.000000000000	0.000000000000	0.000000000000	0.000000000000	0.000000000000
0.063366586128	0.000000000000	0.000000000000	0.000000000000	0.000000000000	0.000000000000	0.000000000000	0.000000000000	0.000000000000	0.000000000000	0.327836344790	0.000000000000	0.000206872368	53.925550111296	0.000000000000	241.400193744762	0.000000000000	0.000000000000	0.000000000000	0.780769632336	0.000000000000	0.000139484698	-38.464534479470	0.000000000000	489.278171728194	0.000000000000	-0.000000000000	0.000000000000	0.000000000000	0.000000000000	0.000000000000	0.000000000000	0.000000000000	0.000000000000	0.000000000000	0.000000000000	0.000000000000
0.063543587765	0.000000000000	0.000000000000	0.000000000000	0.000000000000	0.000000000000	0.000000000000	0.000000000000	0.000000000000	0.000000000000	0.327909569795	0.000000000000	0.000207062704	53.573188523422	0.000000000000	239.554014714887	0.000000000000	0.000000000000	0.000000000000	0.780800130465	0.000000000000	0.000139488763	-38.229923036437	0.000000000000	489.868310631057	0.000000000000	0.000000000000	0.000000000000	0.000000000000	0.000000000000	0.000000000000	0.000000000000	0.000000000000	0.000000000000	0.000000000000	0.000000000000	0.000000000000
0.063720589402	0.000000000000	0.000000000000	0.000000000000	0.000000000000	0.000000000000	0.000000000000	0.000000000000	0.000000000000	0.000000000000	0.327982868920	0.000000000000	0.000207252780	53.224031720688	0.000000000000	237.715452445456	0.000000000000	0.000000000000	0.000000000000	0.780830560792	0.000000000000	0.000139497457	-37.995789453726	0.000000000000	490.461869935707	0.000000000000	-0.000000000000	0.000000000000	0.000000000000	0.000000000000	0.000000000000	0.000000000000	0.000000000000	0.000000000000	0.000000000000	0.000000000000	0.000000000000
0.063897591040	0.000000000000	0.000000000000	0.000000000000	0.000000000000	0.000000000000	0.000000000000	0.000000000000	0.000000000000	0.000000000000	0.328056242230	0.000000000000	0.000207442625	52.878038908294	0.000000000000	235.884447598551	0.000000000000	-0.000000000000	0.000000000000	0.780860922549	0.000000000000	0.000139510799	-37.762117764506	0.000000000000	491.058684218189	0.000000000000	-0.000000000000	0.000000000000	0.000000000000	0.000000000000	0.000000000000	0.000000000000	0.000000000000	0.000000000000	0.000000000000	0.000000000000	0.000000000000
0.064074592677	0.000000000000	0.000000000000	0.000000000000	0.000000000000	0.000000000000	0.000000000000	0.000000000000	0.000000000000	0.000000000000	0.328129689798	0.000000000000	0.000207632267	52.535169594616	0.000000000000	234.060941469214	0.000000000000	0.000000000000	0.000000000000	0.780891214966	0.000000000000	0.000139528807	-37.528892159172	0.000000000000	491.658585919638	0.000000000000	-0.000000000000	0.000000000000	0.000000000000	0.000000000000	0.000000000000	0.000000000000	0.000000000000	0.000000000000	0.000000000000	0.000000000000	0.000000000000
0.064251594314	0.000000000000	0.000000000000	0.000000000000	0.000000000000	0.000000000000	0.000000000000	0.000000000000	0.000000000000	0.000000000000	0.328203211701	0.000000000000	0.000207821737	52.195383589185	0.000000000000	232.244875983254	0.000000000000	-0.000000000000	0.000000000000	0.780921437266	0.000000000000	0.000139551501	-37.296096984727	0.000000000000	492.261405163499	0.000000000000	-0.000000000000	0.000000000000	0.000000000000	0.000000000000	0.000000000000	0.000000000000	0.000000000000	0.000000000000	0.000000000000	0.000000000000	0.000000000000
0.064428595951	0.000000000000	0.000000000000	0.000000000000	0.000000000000	0.000000000000	0.000000000000	0.000000000000	0.000000000000	0.000000000000	0.328276808029	0.000000000000	0.000208011064	51.858641000772	0.000000000000	230.436193694891	0.000000000000	-0.000000000000	0.000000000000	0.780951588673	0.000000000000	0.000139578904	-37.063716744199	0.000000000000	492.866969565568	0.000000000000	-0.000000000000	0.000000000000	0.000000000000	0.000000000000	0.000000000000	0.000000000000	0.000000000000	0.000000000000	0.000000000000	0.000000000000	0.000000000000
0.064605597589	0.000000000000	0.000000000000	0.000000000000	0.000000000000	0.000000000000	0.000000000000	0.000000000000	0.000000000000	0.000000000000	0.328350478873	0.000000000000	0.000208200280	51.524902235615	0.000000000000	228.634837784176	0.000000000000	0.000000000000	0.000000000000	0.780981668402	0.000000000000	0.000139611036	-36.831736096146	0.000000000000	493.475104036046	0.000000000000	-0.000000000000	0.000000000000	0.000000000000	0.000000000000	0.000000000000	0.000000000000	0.000000000000	0.000000000000	0.000000000000	0.000000000000	0.000000000000
0.064782599226	0.000000000000	0.000000000000	0.000000000000	0.000000000000	0.000000000000	0.000000000000	0.000000000000	0.000000000000	0.000000000000	0.328424224335	0.000000000000	0.000208389415	51.194127995753	0.000000000000	226.840752054229	0.000000000000	0.000000000000	0.000000000000	0.781011675672	0.000000000000	0.000139647922	-36.600139854222	0.000000000000	494.085630573114	0.000000000000	0.000000000000	0.000000000000	0.000000000000	0.000000000000	0.000000000000	0.000000000000	0.000000000000	0.000000000000	0.000000000000	0.000000000000	0.000000000000
0.064959600863	0.000000000000	0.000000000000	0.000000000000	0.000000000000	0.000000000000	0.000000000000	0.000000000000	0.000000000000	0.000000000000	0.328498044524	0.000000000000	0.000208578500	50.866279277490	0.000000000000	225.053880928307	0.000000000000	-0.000000000000	0.000000000000	0.781041609693	0.000000000000	0.000139689585	-36.368912986754	0.000000000000	494.698368047249	0.000000000000	-0.000000000000	0.000000000000	0.000000000000	0.000000000000	0.000000000000	0.000000000000	0.000000000000	0.000000000000	0.000000000000	0.000000000000	0.000000000000
0.065136602500	0.000000000000	0.000000000000	0.000000000000	0.000000000000	0.000000000000	0.000000000000	0.000000000000	0.000000000000	0.000000000000	0.328571939554	0.000000000000	0.000208767570	50.541317369951	0.000000000000	223.274169446706	0.000000000000	0.000000000000	0.000000000000	0.781071469676	0.000000000000	0.000139736050	-36.138040616420	0.000000000000	495.313131975529	0.000000000000	0.000000000000	0.000000000000	0.000000000000	0.000000000000	0.000000000000	0.000000000000	0.000000000000	0.000000000000	0.000000000000	0.000000000000	0.000000000000
0.065313604137	0.000000000000	0.000000000000	0.000000000000	0.000000000000	0.000000000000	0.000000000000	0.000000000000	0.000000000000	0.000000000000	0.328645909546	0.000000000000	0.000208956655	50.219203853764	0.000000000000	221.501563263504	0.000000000000	0.000000000000	0.000000000000	0.781101254830	0.000000000000	0.000139787343	-35.907508019936	0.000000000000	495.929734285179	0.000000000000	-0.000000000000	0.000000000000	0.000000000000	0.000000000000	0.000000000000	0.000000000000	0.000000000000	0.000000000000	0.000000000000	0.000000000000	0.000000000000
0.065490605775	0.000000000000	0.000000000000	0.000000000000	0.000000000000	0.000000000000	0.000000000000	0.000000000000	0.000000000000	0.000000000000	0.328719954629	0.000000000000	0.000209145788	49.899900599827	0.000000000000	219.736008643169	0.000000000000	-0.000000000000	0.000000000000	0.781130964361	0.000000000000	0.000139843492	-35.677300627807	0.000000000000	496.547983065343	0.000000000000	0.000000000000	0.000000000000	0.000000000000	0.000000000000	0.000000000000	0.000000000000	0.000000000000	0.000000000000	0.000000000000	0.000000000000	0.000000000000
0.065667607412	0.000000000000	0.000000000000	0.000000000000	0.000000000000	0.000000000000	0.000000000000	0.000000000000	0.000000000000	0.000000000000	0.328794074938	0.000000000000	0.000209335005	49.583369768194	0.000000000000	217.977452457012	0.000000000000	0.000000000000	0.000000000000	0.781160597473	0.000000000000	0.000139904523	-35.447404024109	0.000000000000	497.167682306304	0.000000000000	0.000000000000	0.000000000000	0.000000000000	0.000000000000	0.000000000000	0.000000000000	0.000000000000	0.000000000000	0.000000000000	0.000000000000	0.000000000000
0.065844609049	0.000000000000	0.000000000000	0.000000000000	0.000000000000	0.000000000000	0.000000000000	0.000000000000	0.000000000000	0.000000000000	0.328868270614	0.000000000000	0.000209524338	49.269573807035	0.000000000000	216.225842179541	0.000000000000	0.000000000000	0.000000000000	0.781190153371	0.000000000000	0.000139970465	-35.217803946342	0.000000000000	497.788631624877	0.000000000000	-0.000000000000	0.000000000000	0.000000000000	0.000000000000	0.000000000000	0.000000000000	0.000000000000	0.000000000000	0.000000000000	0.000000000000	0.000000000000
0.066021610686	0.000000000000	0.000000000000	0.000000000000	0.000000000000	0.000000000000	0.000000000000	0.000000000000	0.000000000000	0.000000000000	0.328942541806	0.000000000000	0.000209713822	48.958475451705	0.000000000000	214.481125884678	0.000000000000	0.000000000000	0.000000000000	0.781219631256	0.000000000000	0.000140041348	-34.988486285263	0.000000000000	498.410625975261	0.000000000000	0.000000000000	0.000000000000	0.000000000000	0.000000000000	0.000000000000	0.000000000000	0.000000000000	0.000000000000	0.000000000000	0.000000000000	0.000000000000
0.066198612324	0.000000000000	0.000000000000	0.000000000000	0.000000000000	0.000000000000	0.000000000000	0.000000000000	0.000000000000	0.000000000000	0.329016888668	0.000000000000	0.000209903492	48.650037723893	0.000000000000	212.743252241886	0.000000000000	-0.000000000000	0.000000000000	0.781249030332	0.000000000000	0.000140117202	-34.759437084833	0.000000000000	499.033455343604	0.000000000000	0.000000000000	0.000000000000	0.000000000000	0.000000000000	0.000000000000	0.000000000000	0.000000000000	0.000000000000	0.000000000000	0.000000000000	0.000000000000
0.066375613961	0.000000000000	0.000000000000	0.000000000000	0.000000000000	0.000000000000	0.000000000000	0.000000000000	0.000000000000	0.000000000000	0.329091311359	0.000000000000	0.000210093383	48.344223930854	0.000000000000	211.012170512196	0.000000000000	0.000000000000	0.000000000000	0.781278349798	0.000000000000	0.000140198058	-34.530642542137	0.000000000000	499.656904425501	0.000000000000	-0.000000000000	0.000000000000	0.000000000000	0.000000000000	0.000000000000	0.000000000000	0.000000000000	0.000000000000	0.000000000000	0.000000000000	0.000000000000
0.066552615598	0.000000000000	0.000000000000	0.000000000000	0.000000000000	0.000000000000	0.000000000000	0.000000000000	0.000000000000	0.000000000000	0.329165810048	0.000000000000	0.000210283531	48.040997664733	0.000000000000	209.287830544146	0.000000000000	0.000000000000	0.000000000000	0.781307588857	0.000000000000	0.000140283948	-34.302089007394	0.000000000000	500.280752284595	0.000000000000	0.000000000000	0.000000000000	0.000000000000	0.000000000000	0.000000000000	0.000000000000	0.000000000000	0.000000000000	0.000000000000	0.000000000000	0.000000000000
0.066729617235	0.000000000000	0.000000000000	0.000000000000	0.000000000000	0.000000000000	0.000000000000	0.000000000000	0.000000000000	0.000000000000	0.329240384906	0.000000000000	0.000210473972	47.740322801959	0.000000000000	207.570182769653	0.000000000000	0.000000000000	0.000000000000	0.781336746709	0.000000000000	0.000140374905	-34.073762983969	0.000000000000	500.904771991002	0.000000000000	0.000000000000	0.000000000000	0.000000000000	0.000000000000	0.000000000000	0.000000000000	0.000000000000	0.000000000000	0.000000000000	0.000000000000	0.000000000000
0.066906618873	0.000000000000	0.000000000000	0.000000000000	0.000000000000	0.000000000000	0.000000000000	0.000000000000	0.000000000000	0.000000000000	0.329315036113	0.000000000000	0.000210664742	47.442163502712	0.000000000000	205.859178199825	0.000000000000	-0.000000000000	0.000000000000	0.781365822557	0.000000000000	0.000140470961	-33.845651128442	0.000000000000	501.528730237737	0.000000000000	0.000000000000	0.000000000000	0.000000000000	0.000000000000	0.000000000000	0.000000000000	0.000000000000	0.000000000000	0.000000000000	0.000000000000	0.000000000000
0.067083620510	0.000000000000	0.000000000000	0.000000000000	0.000000000000	0.000000000000	0.000000000000	0.000000000000	0.000000000000	0.000000000000	0.329389763853	0.000000000000	0.000210855878	47.146484210479	0.000000000000	204.154768420706	0.000000000000	0.000000000000	0.000000000000	0.781394815603	0.000000000000	0.000140572152	-33.617740250723	0.000000000000	502.152386933344	0.000000000000	0.000000000000	0.000000000000	0.000000000000	0.000000000000	0.000000000000	0.000000000000	0.000000000000	0.000000000000	0.000000000000	0.000000000000	0.000000000000
0.067260622147	0.000000000000	0.000000000000	0.000000000000	0.000000000000	0.000000000000	0.000000000000	0.000000000000	0.000000000000	0.000000000000	0.329464568316	0.000000000000	0.000211047418	46.853249651660	0.000000000000	202.456905588999	0.000000000000	-0.000000000000	0.000000000000	0.781423725050	0.000000000000	0.000140678511	-33.390017314199	0.000000000000	502.775494768758	0.000000000000	0.000000000000	0.000000000000	0.000000000000	0.000000000000	0.000000000000	0.000000000000	0.000000000000	0.000000000000	0.000000000000	0.000000000000	0.000000000000
0.067437623784	0.000000000000	0.000000000000	0.000000000000	0.000000000000	0.000000000000	0.000000000000	0.000000000000	0.000000000000	0.000000000000	0.329539449698	0.000000000000	0.000211239399	46.562424835261	0.000000000000	200.765542427738	0.000000000000	0.000000000000	0.000000000000	0.781452550103	0.000000000000	0.000140790075	-33.162469435936	0.000000000000	503.397798756160	0.000000000000	-0.000000000000	0.000000000000	0.000000000000	0.000000000000	0.000000000000	0.000000000000	0.000000000000	0.000000000000	0.000000000000	0.000000000000	0.000000000000
0.067614625421	0.000000000000	0.000000000000	0.000000000000	0.000000000000	0.000000000000	0.000000000000	0.000000000000	0.000000000000	0.000000000000	0.329614408202	0.000000000000	0.000211431858	46.273975052638	0.000000000000	199.080632221959	0.000000000000	0.000000000000	0.000000000000	0.781481289969	0.000000000000	0.000140906880	-32.935083886924	0.000000000000	504.019035737537	0.000000000000	-0.000000000000	0.000000000000	0.000000000000	0.000000000000	0.000000000000	0.000000000000	0.000000000000	0.000000000000	0.000000000000	0.000000000000	0.000000000000
0.067791627059	0.000000000000	0.000000000000	0.000000000000	0.000000000000	0.000000000000	0.000000000000	0.000000000000	0.000000000000	0.000000000000	0.329689444035	0.000000000000	0.000211624834	45.987865877321	0.000000000000	197.402128814347	0.000000000000	0.000000000000	0.000000000000	0.781509943857	0.000000000000	0.000141028963	-32.707848092401	0.000000000000	504.638933860200	0.000000000000	-0.000000000000	0.000000000000	0.000000000000	0.000000000000	0.000000000000	0.000000000000	0.000000000000	0.000000000000	0.000000000000	0.000000000000	0.000000000000
0.067968628696	0.000000000000	0.000000000000	0.000000000000	0.000000000000	0.000000000000	0.000000000000	0.000000000000	0.000000000000	0.000000000000	0.329764557408	0.000000000000	0.000211818366	45.704063164879	0.000000000000	195.729986600911	0.000000000000	0.000000000000	0.000000000000	0.781538510976	0.000000000000	0.000141156360	-32.480749632176	0.000000000000	505.257212016678	0.000000000000	0.000000000000	0.000000000000	0.000000000000	0.000000000000	0.000000000000	0.000000000000	0.000000000000	0.000000000000	0.000000000000	0.000000000000	0.000000000000
0.068145630333	0.000000000000	0.000000000000	0.000000000000	0.000000000000	0.000000000000	0.000000000000	0.000000000000	0.000000000000	0.000000000000	0.329839748541	0.000000000000	0.000212012492	45.422533052864	0.000000000000	194.064160526646	0.000000000000	-0.000000000000	0.000000000000	0.781566990541	0.000000000000	0.000141289112	-32.253776241099	0.000000000000	505.873579245491	0.000000000000	-0.000000000000	0.000000000000	0.000000000000	0.000000000000	0.000000000000	0.000000000000	0.000000000000	0.000000000000	0.000000000000	0.000000000000	0.000000000000
0.068322631970	0.000000000000	0.000000000000	0.000000000000	0.000000000000	0.000000000000	0.000000000000	0.000000000000	0.000000000000	0.000000000000	0.329915017657	0.000000000000	0.000212207251	45.143241960803	0.000000000000	192.404606081252	0.000000000000	0.000000000000	0.000000000000	0.781595381767	0.000000000000	0.000141427255	-32.026915809547	0.000000000000	506.487734089720	0.000000000000	-0.000000000000	0.000000000000	0.000000000000	0.000000000000	0.000000000000	0.000000000000	0.000000000000	0.000000000000	0.000000000000	0.000000000000	0.000000000000
0.068499633608	0.000000000000	0.000000000000	0.000000000000	0.000000000000	0.000000000000	0.000000000000	0.000000000000	0.000000000000	0.000000000000	0.329990364983	0.000000000000	0.000212402683	44.866156590250	0.000000000000	190.751279294875	0.000000000000	-0.000000000000	0.000000000000	0.781623683875	0.000000000000	0.000141570830	-31.800156384006	0.000000000000	507.099363909514	0.000000000000	0.000000000000	0.000000000000	0.000000000000	0.000000000000	0.000000000000	0.000000000000	0.000000000000	0.000000000000	0.000000000000	0.000000000000	0.000000000000
0.068676635245	0.000000000000	0.000000000000	0.000000000000	0.000000000000	0.000000000000	0.000000000000	0.000000000000	0.000000000000	0.000000000000	0.330065790753	0.000000000000	0.000212598828	44.591243924897	0.000000000000	189.104136733915	0.000000000000	-0.000000000000	0.000000000000	0.781651896088	0.000000000000	0.000141719876	-31.573486167758	0.000000000000	507.708144144356	0.000000000000	0.000000000000	0.000000000000	0.000000000000	0.000000000000	0.000000000000	0.000000000000	0.000000000000	0.000000000000	0.000000000000	0.000000000000	0.000000000000
0.068853636882	0.000000000000	0.000000000000	0.000000000000	0.000000000000	0.000000000000	0.000000000000	0.000000000000	0.000000000000	0.000000000000	0.330141295206	0.000000000000	0.000212795724	44.318471230727	0.000000000000	187.463135496915	0.000000000000	0.000000000000	0.000000000000	0.781680017633	0.000000000000	0.000141874435	-31.346893521645	0.000000000000	508.313737520668	0.000000000000	0.000000000000	0.000000000000	0.000000000000	0.000000000000	0.000000000000	0.000000000000	0.000000000000	0.000000000000	0.000000000000	0.000000000000	0.000000000000
0.069030638519	0.000000000000	0.000000000000	0.000000000000	0.000000000000	0.000000000000	0.000000000000	0.000000000000	0.000000000000	0.000000000000	0.330216878584	0.000000000000	0.000212993413	44.047806056239	0.000000000000	185.828233210509	0.000000000000	0.000000000000	0.000000000000	0.781708047742	0.000000000000	0.000142034546	-31.120366964985	0.000000000000	508.915793199749	0.000000000000	-0.000000000000	0.000000000000	0.000000000000	0.000000000000	0.000000000000	0.000000000000	0.000000000000	0.000000000000	0.000000000000	0.000000000000	0.000000000000
0.069207640157	0.000000000000	0.000000000000	0.000000000000	0.000000000000	0.000000000000	0.000000000000	0.000000000000	0.000000000000	0.000000000000	0.330292541137	0.000000000000	0.000213191935	43.779216232708	0.000000000000	184.199388025502	0.000000000000	-0.000000000000	0.000000000000	0.781735985653	0.000000000000	0.000142200252	-30.893895176593	0.000000000000	509.513945860541	0.000000000000	0.000000000000	0.000000000000	0.000000000000	0.000000000000	0.000000000000	0.000000000000	0.000000000000	0.000000000000	0.000000000000	0.000000000000	0.000000000000
0.069384641794	0.000000000000	0.000000000000	0.000000000000	0.000000000000	0.000000000000	0.000000000000	0.000000000000	0.000000000000	0.000000000000	0.330368283116	0.000000000000	0.000213391330	43.512669874511	0.000000000000	182.576558613035	0.000000000000	0.000000000000	0.000000000000	0.781763830607	0.000000000000	0.000142371595	-30.667466995978	0.000000000000	510.107814711277	0.000000000000	0.000000000000	0.000000000000	0.000000000000	0.000000000000	0.000000000000	0.000000000000	0.000000000000	0.000000000000	0.000000000000	0.000000000000	0.000000000000
0.069561643431	0.000000000000	0.000000000000	0.000000000000	0.000000000000	0.000000000000	0.000000000000	0.000000000000	0.000000000000	0.000000000000	0.330444104779	0.000000000000	0.000213591640	43.248135379490	0.000000000000	180.959704160946	0.000000000000	-0.000000000000	0.000000000000	0.781791581853	0.000000000000	0.000142548616	-30.441071424671	0.000000000000	510.697002423431	0.000000000000	-0.000000000000	0.000000000000	0.000000000000	0.000000000000	0.000000000000	0.000000000000	0.000000000000	0.000000000000	0.000000000000	0.000000000000	0.000000000000
0.069738645068	0.000000000000	0.000000000000	0.000000000000	0.000000000000	0.000000000000	0.000000000000	0.000000000000	0.000000000000	0.000000000000	0.330520006387	0.000000000000	0.000213792904	42.985581429381	0.000000000000	179.348784370201	0.000000000000	-0.000000000000	0.000000000000	0.781819238644	0.000000000000	0.000142731359	-30.214697627806	0.000000000000	511.281093980411	0.000000000000	0.000000000000	0.000000000000	0.000000000000	0.000000000000	0.000000000000	0.000000000000	0.000000000000	0.000000000000	0.000000000000	0.000000000000	0.000000000000
0.069915646705	0.000000000000	0.000000000000	0.000000000000	0.000000000000	0.000000000000	0.000000000000	0.000000000000	0.000000000000	0.000000000000	0.330595988207	0.000000000000	0.000213995165	42.724976990286	0.000000000000	177.743759451575	0.000000000000	0.000000000000	0.000000000000	0.781846800242	0.000000000000	0.000142919867	-29.988334935887	0.000000000000	511.859655433239	0.000000000000	0.000000000000	0.000000000000	0.000000000000	0.000000000000	0.000000000000	0.000000000000	0.000000000000	0.000000000000	0.000000000000	0.000000000000	0.000000000000
0.070092648343	0.000000000000	0.000000000000	0.000000000000	0.000000000000	0.000000000000	0.000000000000	0.000000000000	0.000000000000	0.000000000000	0.330672050509	0.000000000000	0.000214198464	42.466291313198	0.000000000000	176.144590122497	0.000000000000	0.000000000000	0.000000000000	0.781874265914	0.000000000000	0.000143114184	-29.761972846818	0.000000000000	512.432232554166	0.000000000000	0.000000000000	0.000000000000	0.000000000000	0.000000000000	0.000000000000	0.000000000000	0.000000000000	0.000000000000	0.000000000000	0.000000000000	0.000000000000
0.070269649980	0.000000000000	0.000000000000	0.000000000000	0.000000000000	0.000000000000	0.000000000000	0.000000000000	0.000000000000	0.000000000000	0.330748193568	0.000000000000	0.000214402842	42.209493934573	0.000000000000	174.551237604121	0.000000000000	0.000000000000	0.000000000000	0.781901634938	0.000000000000	0.000143314353	-29.535601028235	0.000000000000	512.998349378370	0.000000000000	-0.000000000000	0.000000000000	0.000000000000	0.000000000000	0.000000000000	0.000000000000	0.000000000000	0.000000000000	0.000000000000	0.000000000000	0.000000000000
0.070446651617	0.000000000000	0.000000000000	0.000000000000	0.000000000000	0.000000000000	0.000000000000	0.000000000000	0.000000000000	0.000000000000	0.330824417662	0.000000000000	0.000214608342	41.954554676968	0.000000000000	172.963663618621	0.000000000000	-0.000000000000	0.000000000000	0.781928906596	0.000000000000	0.000143520419	-29.309209320182	0.000000000000	513.557506622938	0.000000000000	0.000000000000	0.000000000000	0.000000000000	0.000000000000	0.000000000000	0.000000000000	0.000000000000	0.000000000000	0.000000000000	0.000000000000	0.000000000000
0.070623653254	0.000000000000	0.000000000000	0.000000000000	0.000000000000	0.000000000000	0.000000000000	0.000000000000	0.000000000000	0.000000000000	0.330900723074	0.000000000000	0.000214815004	41.701443649712	0.000000000000	171.381830386801	0.000000000000	0.000000000000	0.000000000000	0.781956080181	0.000000000000	0.000143732426	-29.082787738149	0.000000000000	514.109179971216	0.000000000000	0.000000000000	0.000000000000	0.000000000000	0.000000000000	0.000000000000	0.000000000000	0.000000000000	0.000000000000	0.000000000000	0.000000000000	0.000000000000
0.070800654892	0.000000000000	0.000000000000	0.000000000000	0.000000000000	0.000000000000	0.000000000000	0.000000000000	0.000000000000	0.000000000000	0.330977110091	0.000000000000	0.000215022871	41.450131249655	0.000000000000	169.805700625954	0.000000000000	0.000000000000	0.000000000000	0.781983154998	0.000000000000	0.000143950419	-28.856326476595	0.000000000000	514.652818209079	0.000000000000	0.000000000000	0.000000000000	0.000000000000	0.000000000000	0.000000000000	0.000000000000	0.000000000000	0.000000000000	0.000000000000	0.000000000000	0.000000000000
0.070977656529	0.000000000000	0.000000000000	0.000000000000	0.000000000000	0.000000000000	0.000000000000	0.000000000000	0.000000000000	0.000000000000	0.331053578336	0.000000000000	0.000215234355	41.198156714155	0.000000000000	168.231568506999	0.000000000000	-0.000000000000	0.000000000000	0.782010130271	0.000000000000	0.000144174508	-28.629604303891	0.000000000000	515.159727473990	0.000000000000	0.000000000000	0.000000000000	0.000000000000	0.000000000000	0.000000000000	0.000000000000	0.000000000000	0.000000000000	0.000000000000	0.000000000000	0.000000000000
0.071154658166	0.000000000000	0.000000000000	0.000000000000	0.000000000000	0.000000000000	0.000000000000	0.000000000000	0.000000000000	0.000000000000	0.331130129420	0.000000000000	0.000215444791	40.942905934789	0.000000000000	166.655860160601	0.000000000000	-0.000000000000	0.000000000000	0.782037005547	0.000000000000	0.000144404614	-28.402409814709	0.000000000000	515.602115250877	0.000000000000	-0.000000000000	0.000000000000	0.000000000000	0.000000000000	0.000000000000	0.000000000000	0.000000000000	0.000000000000	0.000000000000	0.000000000000	0.000000000000
0.071331659803	0.000000000000	0.000000000000	0.000000000000	0.000000000000	0.000000000000	0.000000000000	0.000000000000	0.000000000000	0.000000000000	0.331206762961	0.000000000000	0.000215656558	40.684453593432	0.000000000000	165.078502172072	0.000000000000	0.000000000000	0.000000000000	0.782063780192	0.000000000000	0.000144640841	-28.174795960205	0.000000000000	515.980545334660	0.000000000000	0.000000000000	0.000000000000	0.000000000000	0.000000000000	0.000000000000	0.000000000000	0.000000000000	0.000000000000	0.000000000000	0.000000000000	0.000000000000
0.071508661440	0.000000000000	0.000000000000	0.000000000000	0.000000000000	0.000000000000	0.000000000000	0.000000000000	0.000000000000	0.000000000000	0.331283479222	0.000000000000	0.000215869696	40.422811985443	0.000000000000	163.499464184055	0.000000000000	-0.000000000000	0.000000000000	0.782090453751	0.000000000000	0.000144883233	-27.946806103987	0.000000000000	516.295602132098	0.000000000000	-0.000000000000	0.000000000000	0.000000000000	0.000000000000	0.000000000000	0.000000000000	0.000000000000	0.000000000000	0.000000000000	0.000000000000	0.000000000000
0.071685663078	0.000000000000	0.000000000000	0.000000000000	0.000000000000	0.000000000000	0.000000000000	0.000000000000	0.000000000000	0.000000000000	0.331360278458	0.000000000000	0.000216084248	40.157993080866	0.000000000000	161.918716682040	0.000000000000	0.000000000000	0.000000000000	0.782117025856	0.000000000000	0.000145131836	-27.718482980081	0.000000000000	516.547854229762	0.000000000000	0.000000000000	0.000000000000	0.000000000000	0.000000000000	0.000000000000	0.000000000000	0.000000000000	0.000000000000	0.000000000000	0.000000000000	0.000000000000
0.071862664715	0.000000000000	0.000000000000	0.000000000000	0.000000000000	0.000000000000	0.000000000000	0.000000000000	0.000000000000	0.000000000000	0.331437160909	0.000000000000	0.000216300257	39.890008525403	0.000000000000	160.336230975827	0.000000000000	-0.000000000000	0.000000000000	0.782143496225	0.000000000000	0.000145386692	-27.489868716292	0.000000000000	516.737855002875	0.000000000000	-0.000000000000	0.000000000000	0.000000000000	0.000000000000	0.000000000000	0.000000000000	0.000000000000	0.000000000000	0.000000000000	0.000000000000	0.000000000000
0.072039666352	0.000000000000	0.000000000000	0.000000000000	0.000000000000	0.000000000000	0.000000000000	0.000000000000	0.000000000000	0.000000000000	0.331514126809	0.000000000000	0.000216517764	39.618869641547	0.000000000000	158.751979181367	0.000000000000	0.000000000000	0.000000000000	0.782169864659	0.000000000000	0.000145647843	-27.261004857845	0.000000000000	516.866143266359	0.000000000000	0.000000000000	0.000000000000	0.000000000000	0.000000000000	0.000000000000	0.000000000000	0.000000000000	0.000000000000	0.000000000000	0.000000000000	0.000000000000
0.072216667989	0.000000000000	0.000000000000	0.000000000000	0.000000000000	0.000000000000	0.000000000000	0.000000000000	0.000000000000	0.000000000000	0.331591176377	0.000000000000	0.000216736810	39.344587429918	0.000000000000	157.165934202939	0.000000000000	0.000000000000	0.000000000000	0.782196131043	0.000000000000	0.000145915329	-27.031932392384	0.000000000000	516.933243976418	0.000000000000	-0.000000000000	0.000000000000	0.000000000000	0.000000000000	0.000000000000	0.000000000000	0.000000000000	0.000000000000	0.000000000000	0.000000000000	0.000000000000
0.072393669627	0.000000000000	0.000000000000	0.000000000000	0.000000000000	0.000000000000	0.000000000000	0.000000000000	0.000000000000	0.000000000000	0.331668309823	0.000000000000	0.000216957438	39.067172570792	0.000000000000	155.578069715599	0.000000000000	0.000000000000	0.000000000000	0.782222295341	0.000000000000	0.000146189191	-26.802691771456	0.000000000000	516.939668998046	0.000000000000	0.000000000000	0.000000000000	0.000000000000	0.000000000000	0.000000000000	0.000000000000	0.000000000000	0.000000000000	0.000000000000	0.000000000000	0.000000000000
0.072570671264	0.000000000000	0.000000000000	0.000000000000	0.000000000000	0.000000000000	0.000000000000	0.000000000000	0.000000000000	0.000000000000	0.331745527345	0.000000000000	0.000217179688	38.786635425817	0.000000000000	153.988360147888	0.000000000000	0.000000000000	0.000000000000	0.782248357596	0.000000000000	0.000146469464	-26.573322932502	0.000000000000	516.885917945905	0.000000000000	0.000000000000	0.000000000000	0.000000000000	0.000000000000	0.000000000000	0.000000000000	0.000000000000	0.000000000000	0.000000000000	0.000000000000	0.000000000000
0.072747672901	0.000000000000	0.000000000000	0.000000000000	0.000000000000	0.000000000000	0.000000000000	0.000000000000	0.000000000000	0.000000000000	0.331822829133	0.000000000000	0.000217403601	38.502986039915	0.000000000000	152.396780664784	0.000000000000	0.000000000000	0.000000000000	0.782274317931	0.000000000000	0.000146756186	-26.343865321582	0.000000000000	516.772479111684	0.000000000000	-0.000000000000	0.000000000000	0.000000000000	0.000000000000	0.000000000000	0.000000000000	0.000000000000	0.000000000000	0.000000000000	0.000000000000	0.000000000000
0.072924674538	0.000000000000	0.000000000000	0.000000000000	0.000000000000	0.000000000000	0.000000000000	0.000000000000	0.000000000000	0.000000000000	0.331900215363	0.000000000000	0.000217629217	38.216234143364	0.000000000000	150.803307150847	0.000000000000	0.000000000000	0.000000000000	0.782300176542	0.000000000000	0.000147049387	-26.114357915960	0.000000000000	516.599830493480	0.000000000000	0.000000000000	0.000000000000	0.000000000000	0.000000000000	0.000000000000	0.000000000000	0.000000000000	0.000000000000	0.000000000000	0.000000000000	0.000000000000
0.073101676176	0.000000000000	0.000000000000	0.000000000000	0.000000000000	0.000000000000	0.000000000000	0.000000000000	0.000000000000	0.000000000000	0.331977686202	0.000000000000	0.000217856575	37.926389154079	0.000000000000	149.207916193496	0.000000000000	0.000000000000	0.000000000000	0.782325933700	0.000000000000	0.000147349101	-25.884839246565	0.000000000000	516.368440943644	0.000000000000	-0.000000000000	0.000000000000	0.000000000000	0.000000000000	0.000000000000	0.000000000000	0.000000000000	0.000000000000	0.000000000000	0.000000000000	0.000000000000
0.073278677813	0.000000000000	0.000000000000	0.000000000000	0.000000000000	0.000000000000	0.000000000000	0.000000000000	0.000000000000	0.000000000000	0.332055241807	0.000000000000	0.000218085716	37.633460180069	0.000000000000	147.610585066417	0.000000000000	0.000000000000	0.000000000000	0.782351589751	0.000000000000	0.000147655354	-25.655347420194	0.000000000000	516.078771453616	0.000000000000	0.000000000000	0.000000000000	0.000000000000	0.000000000000	0.000000000000	0.000000000000	0.000000000000	0.000000000000	0.000000000000	0.000000000000	0.000000000000
0.073455679450	0.000000000000	0.000000000000	0.000000000000	0.000000000000	0.000000000000	0.000000000000	0.000000000000	0.000000000000	0.000000000000	0.332132882325	0.000000000000	0.000218316677	37.337456022078	0.000000000000	146.011291713016	0.000000000000	0.000000000000	0.000000000000	0.782377145109	0.000000000000	0.000147968172	-25.425920141443	0.000000000000	515.731276596000	0.000000000000	0.000000000000	0.000000000000	0.000000000000	0.000000000000	0.000000000000	0.000000000000	0.000000000000	0.000000000000	0.000000000000	0.000000000000	0.000000000000
0.073632681087	0.000000000000	0.000000000000	0.000000000000	0.000000000000	0.000000000000	0.000000000000	0.000000000000	0.000000000000	0.000000000000	0.332210607889	0.000000000000	0.000218549497	37.038385176421	0.000000000000	144.410014729902	0.000000000000	0.000000000000	0.000000000000	0.782402600263	0.000000000000	0.000148287578	-25.196594734262	0.000000000000	515.326406146498	0.000000000000	0.000000000000	0.000000000000	0.000000000000	0.000000000000	0.000000000000	0.000000000000	0.000000000000	0.000000000000	0.000000000000	0.000000000000	0.000000000000
0.073809682724	0.000000000000	0.000000000000	0.000000000000	0.000000000000	0.000000000000	0.000000000000	0.000000000000	0.000000000000	0.000000000000	0.332288418627	0.000000000000	0.000218784214	36.736255837985	0.000000000000	142.806733350332	0.000000000000	0.000000000000	0.000000000000	0.782427955768	0.000000000000	0.000148613592	-24.967408163039	0.000000000000	514.864606910546	0.000000000000	-0.000000000000	0.000000000000	0.000000000000	0.000000000000	0.000000000000	0.000000000000	0.000000000000	0.000000000000	0.000000000000	0.000000000000	0.000000000000
0.073986684362	0.000000000000	0.000000000000	0.000000000000	0.000000000000	0.000000000000	0.000000000000	0.000000000000	0.000000000000	0.000000000000	0.332366314651	0.000000000000	0.000219020864	36.431075903426	0.000000000000	141.201427427579	0.000000000000	0.000000000000	0.000000000000	0.782453212248	0.000000000000	0.000148946229	-24.738397052976	0.000000000000	514.346324781856	0.000000000000	0.000000000000	0.000000000000	0.000000000000	0.000000000000	0.000000000000	0.000000000000	0.000000000000	0.000000000000	0.000000000000	0.000000000000	0.000000000000
0.074163685999	0.000000000000	0.000000000000	0.000000000000	0.000000000000	0.000000000000	0.000000000000	0.000000000000	0.000000000000	0.000000000000	0.332444296068	0.000000000000	0.000219259483	36.122852974529	0.000000000000	139.594077418155	0.000000000000	0.000000000000	0.000000000000	0.782478370392	0.000000000000	0.000149285504	-24.509597709695	0.000000000000	513.772007062252	0.000000000000	-0.000000000000	0.000000000000	0.000000000000	0.000000000000	0.000000000000	0.000000000000	0.000000000000	0.000000000000	0.000000000000	0.000000000000	0.000000000000
0.074340687636	0.000000000000	0.000000000000	0.000000000000	0.000000000000	0.000000000000	0.000000000000	0.000000000000	0.000000000000	0.000000000000	0.332522362970	0.000000000000	0.000219500108	35.811594361738	0.000000000000	137.984664364863	0.000000000000	0.000000000000	0.000000000000	0.782503430957	0.000000000000	0.000149631426	-24.281046137682	0.000000000000	513.142105074862	0.000000000000	0.000000000000	0.000000000000	0.000000000000	0.000000000000	0.000000000000	0.000000000000	0.000000000000	0.000000000000	0.000000000000	0.000000000000	0.000000000000
0.074517689273	0.000000000000	0.000000000000	0.000000000000	0.000000000000	0.000000000000	0.000000000000	0.000000000000	0.000000000000	0.000000000000	0.332600515444	0.000000000000	0.000219742773	35.497307087852	0.000000000000	136.373169879565	0.000000000000	-0.000000000000	0.000000000000	0.782528394761	0.000000000000	0.000149984001	-24.052778057448	0.000000000000	512.457077104115	0.000000000000	0.000000000000	0.000000000000	0.000000000000	0.000000000000	0.000000000000	0.000000000000	0.000000000000	0.000000000000	0.000000000000	0.000000000000	0.000000000000
0.074694690911	0.000000000000	0.000000000000	0.000000000000	0.000000000000	0.000000000000	0.000000000000	0.000000000000	0.000000000000	0.000000000000	0.332678753562	0.000000000000	0.000219987512	35.179997891862	0.000000000000	134.759576125674	0.000000000000	0.000000000000	0.000000000000	0.782553262688	0.000000000000	0.000150343231	-23.824828920882	0.000000000000	511.717391698421	0.000000000000	-0.000000000000	0.000000000000	0.000000000000	0.000000000000	0.000000000000	0.000000000000	0.000000000000	0.000000000000	0.000000000000	0.000000000000	0.000000000000
0.074871692548	0.000000000000	0.000000000000	0.000000000000	0.000000000000	0.000000000000	0.000000000000	0.000000000000	0.000000000000	0.000000000000	0.332757077389	0.000000000000	0.000220234359	34.859673232929	0.000000000000	133.143865800240	0.000000000000	0.000000000000	0.000000000000	0.782578035682	0.000000000000	0.000150709117	-23.597233924541	0.000000000000	510.923531371942	0.000000000000	-0.000000000000	0.000000000000	0.000000000000	0.000000000000	0.000000000000	0.000000000000	0.000000000000	0.000000000000	0.000000000000	0.000000000000	0.000000000000
0.075048694185	0.000000000000	0.000000000000	0.000000000000	0.000000000000	0.000000000000	0.000000000000	0.000000000000	0.000000000000	0.000000000000	0.332835486979	0.000000000000	0.000220483346	34.536339294468	0.000000000000	131.526022115619	0.000000000000	0.000000000000	0.000000000000	0.782602714748	0.000000000000	0.000151081652	-23.370028020270	0.000000000000	510.075996742535	0.000000000000	0.000000000000	0.000000000000	0.000000000000	0.000000000000	0.000000000000	0.000000000000	0.000000000000	0.000000000000	0.000000000000	0.000000000000	0.000000000000
0.075225695822	0.000000000000	0.000000000000	0.000000000000	0.000000000000	0.000000000000	0.000000000000	0.000000000000	0.000000000000	0.000000000000	0.332913982377	0.000000000000	0.000220734506	34.210001988317	0.000000000000	129.906028780652	0.000000000000	-0.000000000000	0.000000000000	0.782627300950	0.000000000000	0.000151460827	-23.143245922611	0.000000000000	509.175311141987	0.000000000000	-0.000000000000	0.000000000000	0.000000000000	0.000000000000	0.000000000000	0.000000000000	0.000000000000	0.000000000000	0.000000000000	0.000000000000	0.000000000000
0.075402697460	0.000000000000	0.000000000000	0.000000000000	0.000000000000	0.000000000000	0.000000000000	0.000000000000	0.000000000000	0.000000000000	0.332992563616	0.000000000000	0.000220987869	33.880666958955	0.000000000000	128.283869981289	0.000000000000	0.000000000000	0.000000000000	0.782651795411	0.000000000000	0.000151846630	-22.916922112374	0.000000000000	508.222025732053	0.000000000000	-0.000000000000	0.000000000000	0.000000000000	0.000000000000	0.000000000000	0.000000000000	0.000000000000	0.000000000000	0.000000000000	0.000000000000	0.000000000000
0.075579699097	0.000000000000	0.000000000000	0.000000000000	0.000000000000	0.000000000000	0.000000000000	0.000000000000	0.000000000000	0.000000000000	0.333071230721	0.000000000000	0.000221243465	33.548339587710	0.000000000000	126.659530360630	0.000000000000	0.000000000000	0.000000000000	0.782676199311	0.000000000000	0.000152239043	-22.691090835536	0.000000000000	507.216725155879	0.000000000000	0.000000000000	0.000000000000	0.000000000000	0.000000000000	0.000000000000	0.000000000000	0.000000000000	0.000000000000	0.000000000000	0.000000000000	0.000000000000
0.075756700734	0.000000000000	0.000000000000	0.000000000000	0.000000000000	0.000000000000	0.000000000000	0.000000000000	0.000000000000	0.000000000000	0.333149983708	0.000000000000	0.000221501325	33.213024996907	0.000000000000	125.032994998343	0.000000000000	0.000000000000	0.000000000000	0.782700513886	0.000000000000	0.000152638045	-22.465786096665	0.000000000000	506.160033746756	0.000000000000	0.000000000000	0.000000000000	0.000000000000	0.000000000000	0.000000000000	0.000000000000	0.000000000000	0.000000000000	0.000000000000	0.000000000000	0.000000000000
0.075933702371	0.000000000000	0.000000000000	0.000000000000	0.000000000000	0.000000000000	0.000000000000	0.000000000000	0.000000000000	0.000000000000	0.333228822580	0.000000000000	0.000221761476	32.874728053874	0.000000000000	123.404249389430	0.000000000000	-0.000000000000	0.000000000000	0.782724740425	0.000000000000	0.000153043610	-22.241041645871	0.000000000000	505.052622306411	0.000000000000	0.000000000000	0.000000000000	0.000000000000	0.000000000000	0.000000000000	0.000000000000	0.000000000000	0.000000000000	0.000000000000	0.000000000000	0.000000000000
0.076110704008	0.000000000000	0.000000000000	0.000000000000	0.000000000000	0.000000000000	0.000000000000	0.000000000000	0.000000000000	0.000000000000	0.333307747335	0.000000000000	0.000222023947	32.533453374694	0.000000000000	121.773279422374	0.000000000000	0.000000000000	0.000000000000	0.782748880272	0.000000000000	0.000153455708	-22.016890958274	0.000000000000	503.895215450534	0.000000000000	-0.000000000000	0.000000000000	0.000000000000	0.000000000000	0.000000000000	0.000000000000	0.000000000000	0.000000000000	0.000000000000	0.000000000000	0.000000000000
0.076287705646	0.000000000000	0.000000000000	0.000000000000	0.000000000000	0.000000000000	0.000000000000	0.000000000000	0.000000000000	0.000000000000	0.333386757957	0.000000000000	0.000222288765	32.189205327588	0.000000000000	120.140071356684	0.000000000000	0.000000000000	0.000000000000	0.782772934823	0.000000000000	0.000153874304	-21.793367204830	0.000000000000	502.688599500689	0.000000000000	-0.000000000000	0.000000000000	0.000000000000	0.000000000000	0.000000000000	0.000000000000	0.000000000000	0.000000000000	0.000000000000	0.000000000000	0.000000000000
0.076464707283	0.000000000000	0.000000000000	0.000000000000	0.000000000000	0.000000000000	0.000000000000	0.000000000000	0.000000000000	0.000000000000	0.333465854424	0.000000000000	0.000222555955	31.841988035781	0.000000000000	118.504611799917	0.000000000000	0.000000000000	0.000000000000	0.782796905523	0.000000000000	0.000154299361	-21.570503213377	0.000000000000	501.433630877468	0.000000000000	0.000000000000	0.000000000000	0.000000000000	0.000000000000	0.000000000000	0.000000000000	0.000000000000	0.000000000000	0.000000000000	0.000000000000	0.000000000000
0.076641708920	0.000000000000	0.000000000000	0.000000000000	0.000000000000	0.000000000000	0.000000000000	0.000000000000	0.000000000000	0.000000000000	0.333545036702	0.000000000000	0.000222825543	31.491805379658	0.000000000000	116.866887684283	0.000000000000	-0.000000000000	0.000000000000	0.782820793867	0.000000000000	0.000154730833	-21.348331418671	0.000000000000	500.131244919878	0.000000000000	-0.000000000000	0.000000000000	0.000000000000	0.000000000000	0.000000000000	0.000000000000	0.000000000000	0.000000000000	0.000000000000	0.000000000000	0.000000000000
0.076818710557	0.000000000000	0.000000000000	0.000000000000	0.000000000000	0.000000000000	0.000000000000	0.000000000000	0.000000000000	0.000000000000	0.333624304750	0.000000000000	0.000223097554	31.138660997994	0.000000000000	115.226886243025	0.000000000000	0.000000000000	0.000000000000	0.782844601398	0.000000000000	0.000155168675	-21.126883800332	0.000000000000	498.782465019252	0.000000000000	-0.000000000000	0.000000000000	0.000000000000	0.000000000000	0.000000000000	0.000000000000	0.000000000000	0.000000000000	0.000000000000	0.000000000000	0.000000000000
0.076995712195	0.000000000000	0.000000000000	0.000000000000	0.000000000000	0.000000000000	0.000000000000	0.000000000000	0.000000000000	0.000000000000	0.333703658516	0.000000000000	0.000223372010	30.782558288003	0.000000000000	113.584594986813	0.000000000000	0.000000000000	0.000000000000	0.782868329703	0.000000000000	0.000155612832	-20.906191807623	0.000000000000	497.388411913764	0.000000000000	0.000000000000	0.000000000000	0.000000000000	0.000000000000	0.000000000000	0.000000000000	0.000000000000	0.000000000000	0.000000000000	0.000000000000	0.000000000000
0.077172713832	0.000000000000	0.000000000000	0.000000000000	0.000000000000	0.000000000000	0.000000000000	0.000000000000	0.000000000000	0.000000000000	0.333783097940	0.000000000000	0.000223648935	30.423500403911	0.000000000000	111.940001680417	0.000000000000	0.000000000000	0.000000000000	0.782891980416	0.000000000000	0.000156063249	-20.686286270228	0.000000000000	495.950312940484	0.000000000000	0.000000000000	0.000000000000	0.000000000000	0.000000000000	0.000000000000	0.000000000000	0.000000000000	0.000000000000	0.000000000000	0.000000000000	0.000000000000
0.077349715469	0.000000000000	0.000000000000	0.000000000000	0.000000000000	0.000000000000	0.000000000000	0.000000000000	0.000000000000	0.000000000000	0.333862622952	0.000000000000	0.000223928350	30.061490253739	0.000000000000	110.293094320090	0.000000000000	-0.000000000000	0.000000000000	0.782915555209	0.000000000000	0.000156519863	-20.467197294553	0.000000000000	494.469510988871	0.000000000000	-0.000000000000	0.000000000000	0.000000000000	0.000000000000	0.000000000000	0.000000000000	0.000000000000	0.000000000000	0.000000000000	0.000000000000	0.000000000000
0.077526717106	0.000000000000	0.000000000000	0.000000000000	0.000000000000	0.000000000000	0.000000000000	0.000000000000	0.000000000000	0.000000000000	0.333942233474	0.000000000000	0.000224210276	29.696530493929	0.000000000000	108.643861112068	0.000000000000	0.000000000000	0.000000000000	0.782939055797	0.000000000000	0.000156982609	-20.248954145407	0.000000000000	492.947472843514	0.000000000000	-0.000000000000	0.000000000000	0.000000000000	0.000000000000	0.000000000000	0.000000000000	0.000000000000	0.000000000000	0.000000000000	0.000000000000	0.000000000000
0.077703718743	0.000000000000	0.000000000000	0.000000000000	0.000000000000	0.000000000000	0.000000000000	0.000000000000	0.000000000000	0.000000000000	0.334021929418	0.000000000000	0.000224494733	29.328623521441	0.000000000000	106.992290452756	0.000000000000	0.000000000000	0.000000000000	0.782962483932	0.000000000000	0.000157451415	-20.031585113585	0.000000000000	491.385796548317	0.000000000000	-0.000000000000	0.000000000000	0.000000000000	0.000000000000	0.000000000000	0.000000000000	0.000000000000	0.000000000000	0.000000000000	0.000000000000	0.000000000000
0.077880720381	0.000000000000	0.000000000000	0.000000000000	0.000000000000	0.000000000000	0.000000000000	0.000000000000	0.000000000000	0.000000000000	0.334101710688	0.000000000000	0.000224781741	28.957771462969	0.000000000000	105.338370911141	0.000000000000	0.000000000000	0.000000000000	0.782985841400	0.000000000000	0.000157926208	-19.815117370527	0.000000000000	489.786217373778	0.000000000000	-0.000000000000	0.000000000000	0.000000000000	0.000000000000	0.000000000000	0.000000000000	0.000000000000	0.000000000000	0.000000000000	0.000000000000	0.000000000000
0.078057722018	0.000000000000	0.000000000000	0.000000000000	0.000000000000	0.000000000000	0.000000000000	0.000000000000	0.000000000000	0.000000000000	0.334181577180	0.000000000000	0.000225071317	28.583976160915	0.000000000000	103.682091214082	0.000000000000	-0.000000000000	0.000000000000	0.783009130022	0.000000000000	0.000158406906	-19.599576812119	0.000000000000	488.150611928634	0.000000000000	0.000000000000	0.000000000000	0.000000000000	0.000000000000	0.000000000000	0.000000000000	0.000000000000	0.000000000000	0.000000000000	0.000000000000	0.000000000000
0.078234723655	0.000000000000	0.000000000000	0.000000000000	0.000000000000	0.000000000000	0.000000000000	0.000000000000	0.000000000000	0.000000000000	0.334261528781	0.000000000000	0.000225363480	28.207239155826	0.000000000000	102.023440235099	0.000000000000	-0.000000000000	0.000000000000	0.783032351648	0.000000000000	0.000158893426	-19.384987894615	0.000000000000	486.480999933730	0.000000000000	0.000000000000	0.000000000000	0.000000000000	0.000000000000	0.000000000000	0.000000000000	0.000000000000	0.000000000000	0.000000000000	0.000000000000	0.000000000000
0.078411725292	0.000000000000	0.000000000000	0.000000000000	0.000000000000	0.000000000000	0.000000000000	0.000000000000	0.000000000000	0.000000000000	0.334341565369	0.000000000000	0.000225658244	27.827561665127	0.000000000000	100.362406987244	0.000000000000	0.000000000000	0.000000000000	0.783055508154	0.000000000000	0.000159385679	-19.171373466731	0.000000000000	484.779543176551	0.000000000000	0.000000000000	0.000000000000	0.000000000000	0.000000000000	0.000000000000	0.000000000000	0.000000000000	0.000000000000	0.000000000000	0.000000000000	0.000000000000
0.078588726930	0.000000000000	0.000000000000	0.000000000000	0.000000000000	0.000000000000	0.000000000000	0.000000000000	0.000000000000	0.000000000000	0.334421686815	0.000000000000	0.000225955627	27.444944558020	0.000000000000	98.698980620609	0.000000000000	0.000000000000	0.000000000000	0.783078601443	0.000000000000	0.000159883572	-18.958754602960	0.000000000000	483.048541196465	0.000000000000	0.000000000000	0.000000000000	0.000000000000	0.000000000000	0.000000000000	0.000000000000	0.000000000000	0.000000000000	0.000000000000	0.000000000000	0.000000000000
0.078765728567	0.000000000000	0.000000000000	0.000000000000	0.000000000000	0.000000000000	0.000000000000	0.000000000000	0.000000000000	0.000000000000	0.334501892981	0.000000000000	0.000226255644	27.059388326734	0.000000000000	97.033150424789	0.000000000000	0.000000000000	0.000000000000	0.783101633435	0.000000000000	0.000160387007	-18.747150444104	0.000000000000	481.290423318995	0.000000000000	0.000000000000	0.000000000000	0.000000000000	0.000000000000	0.000000000000	0.000000000000	0.000000000000	0.000000000000	0.000000000000	0.000000000000	0.000000000000
0.078942730204	0.000000000000	0.000000000000	0.000000000000	0.000000000000	0.000000000000	0.000000000000	0.000000000000	0.000000000000	0.000000000000	0.334582183721	0.000000000000	0.000226558307	26.670893054388	0.000000000000	95.364905836516	0.000000000000	-0.000000000000	0.000000000000	0.783124606071	0.000000000000	0.000160895884	-18.536578051778	0.000000000000	479.507736766275	0.000000000000	0.000000000000	0.000000000000	0.000000000000	0.000000000000	0.000000000000	0.000000000000	0.000000000000	0.000000000000	0.000000000000	0.000000000000	0.000000000000
0.079119731841	0.000000000000	0.000000000000	0.000000000000	0.000000000000	0.000000000000	0.000000000000	0.000000000000	0.000000000000	0.000000000000	0.334662558882	0.000000000000	0.000226863631	26.279458380085	0.000000000000	93.694236452363	0.000000000000	0.000000000000	0.000000000000	0.783147521303	0.000000000000	0.000161410096	-18.327052284043	0.000000000000	477.703130720285	0.000000000000	0.000000000000	0.000000000000	0.000000000000	0.000000000000	0.000000000000	0.000000000000	0.000000000000	0.000000000000	0.000000000000	0.000000000000	0.000000000000
0.079296733479	0.000000000000	0.000000000000	0.000000000000	0.000000000000	0.000000000000	0.000000000000	0.000000000000	0.000000000000	0.000000000000	0.334743018304	0.000000000000	0.000227171627	25.885083462048	0.000000000000	92.021132046134	0.000000000000	0.000000000000	0.000000000000	0.783170381096	0.000000000000	0.000161929534	-18.118585699475	0.000000000000	475.879336400465	0.000000000000	-0.000000000000	0.000000000000	0.000000000000	0.000000000000	0.000000000000	0.000000000000	0.000000000000	0.000000000000	0.000000000000	0.000000000000	0.000000000000
0.079473735116	0.000000000000	0.000000000000	0.000000000000	0.000000000000	0.000000000000	0.000000000000	0.000000000000	0.000000000000	0.000000000000	0.334823561818	0.000000000000	0.000227482307	25.487766939940	0.000000000000	90.345582590218	0.000000000000	0.000000000000	0.000000000000	0.783193187419	0.000000000000	0.000162454084	-17.911188496381	0.000000000000	474.039143429386	0.000000000000	0.000000000000	0.000000000000	0.000000000000	0.000000000000	0.000000000000	0.000000000000	0.000000000000	0.000000000000	0.000000000000	0.000000000000	0.000000000000
0.079650736753	0.000000000000	0.000000000000	0.000000000000	0.000000000000	0.000000000000	0.000000000000	0.000000000000	0.000000000000	0.000000000000	0.334904189249	0.000000000000	0.000227795682	25.087506897696	0.000000000000	88.667578279894	0.000000000000	0.000000000000	0.000000000000	0.783215942246	0.000000000000	0.000162983629	-17.704868492984	0.000000000000	472.185372983439	0.000000000000	0.000000000000	0.000000000000	0.000000000000	0.000000000000	0.000000000000	0.000000000000	0.000000000000	0.000000000000	0.000000000000	0.000000000000	0.000000000000
0.079827738390	0.000000000000	0.000000000000	0.000000000000	0.000000000000	0.000000000000	0.000000000000	0.000000000000	0.000000000000	0.000000000000	0.334984900414	0.000000000000	0.000228111762	24.684300828407	0.000000000000	86.987109559215	0.000000000000	0.000000000000	0.000000000000	0.783238647547	0.000000000000	0.000163518047	-17.499631152849	0.000000000000	470.320848442030	0.000000000000	0.000000000000	0.000000000000	0.000000000000	0.000000000000	0.000000000000	0.000000000000	0.000000000000	0.000000000000	0.000000000000	0.000000000000	0.000000000000
0.080004740027	0.000000000000	0.000000000000	0.000000000000	0.000000000000	0.000000000000	0.000000000000	0.000000000000	0.000000000000	0.000000000000	0.335065695124	0.000000000000	0.000228430555	24.278145602909	0.000000000000	85.304167146923	0.000000000000	0.000000000000	0.000000000000	0.783261305290	0.000000000000	0.000164057215	-17.295479657819	0.000000000000	468.448364437311	0.000000000000	-0.000000000000	0.000000000000	0.000000000000	0.000000000000	0.000000000000	0.000000000000	0.000000000000	0.000000000000	0.000000000000	0.000000000000	0.000000000000
0.080181741665	0.000000000000	0.000000000000	0.000000000000	0.000000000000	0.000000000000	0.000000000000	0.000000000000	0.000000000000	0.000000000000	0.335146573183	0.000000000000	0.000228752071	23.869037443706	0.000000000000	83.618742060708	0.000000000000	0.000000000000	0.000000000000	0.783283917433	0.000000000000	0.000164601004	-17.092415028462	0.000000000000	466.570655346958	0.000000000000	-0.000000000000	0.000000000000	0.000000000000	0.000000000000	0.000000000000	0.000000000000	0.000000000000	0.000000000000	0.000000000000	0.000000000000	0.000000000000
0.080358743302	0.000000000000	0.000000000000	0.000000000000	0.000000000000	0.000000000000	0.000000000000	0.000000000000	0.000000000000	0.000000000000	0.335227534388	0.000000000000	0.000229076316	23.456971905750	0.000000000000	81.930825638135	0.000000000000	0.000000000000	0.000000000000	0.783306485921	0.000000000000	0.000165149283	-16.890436289527	0.000000000000	464.690364348208	0.000000000000	0.000000000000	0.000000000000	0.000000000000	0.000000000000	0.000000000000	0.000000000000	0.000000000000	0.000000000000	0.000000000000	0.000000000000	0.000000000000
0.080535744939	0.000000000000	0.000000000000	0.000000000000	0.000000000000	0.000000000000	0.000000000000	0.000000000000	0.000000000000	0.000000000000	0.335308578530	0.000000000000	0.000229403298	23.041943865405	0.000000000000	80.240409552588	0.000000000000	-0.000000000000	0.000000000000	0.783329012685	0.000000000000	0.000165701919	-16.689540675574	0.000000000000	462.810014151409	0.000000000000	0.000000000000	0.000000000000	0.000000000000	0.000000000000	0.000000000000	0.000000000000	0.000000000000	0.000000000000	0.000000000000	0.000000000000	0.000000000000
0.080712746576	0.000000000000	0.000000000000	0.000000000000	0.000000000000	0.000000000000	0.000000000000	0.000000000000	0.000000000000	0.000000000000	0.335389705395	0.000000000000	0.000229733023	22.623947518531	0.000000000000	78.547485822970	0.000000000000	0.000000000000	0.000000000000	0.783351499637	0.000000000000	0.000166258775	-16.489723869885	0.000000000000	460.931980453775	0.000000000000	0.000000000000	0.000000000000	0.000000000000	0.000000000000	0.000000000000	0.000000000000	0.000000000000	0.000000000000	0.000000000000	0.000000000000	0.000000000000
0.080889748214	0.000000000000	0.000000000000	0.000000000000	0.000000000000	0.000000000000	0.000000000000	0.000000000000	0.000000000000	0.000000000000	0.335470914761	0.000000000000	0.000230065495	22.202976388273	0.000000000000	76.852046816141	0.000000000000	-0.000000000000	0.000000000000	0.783373948665	0.000000000000	0.000166819712	-16.290980268036	0.000000000000	459.058469005534	0.000000000000	0.000000000000	0.000000000000	0.000000000000	0.000000000000	0.000000000000	0.000000000000	0.000000000000	0.000000000000	0.000000000000	0.000000000000	0.000000000000
0.081066749851	0.000000000000	0.000000000000	0.000000000000	0.000000000000	0.000000000000	0.000000000000	0.000000000000	0.000000000000	0.000000000000	0.335552206400	0.000000000000	0.000230400720	21.779023342646	0.000000000000	75.154085241522	0.000000000000	0.000000000000	0.000000000000	0.783396361635	0.000000000000	0.000167384588	-16.093303256705	0.000000000000	457.191496974386	0.000000000000	-0.000000000000	0.000000000000	0.000000000000	0.000000000000	0.000000000000	0.000000000000	0.000000000000	0.000000000000	0.000000000000	0.000000000000	0.000000000000
0.081243751488	0.000000000000	0.000000000000	0.000000000000	0.000000000000	0.000000000000	0.000000000000	0.000000000000	0.000000000000	0.000000000000	0.335633580081	0.000000000000	0.000230738701	21.352080621578	0.000000000000	73.453594137783	0.000000000000	0.000000000000	0.000000000000	0.783418740385	0.000000000000	0.000167953259	-15.896685497795	0.000000000000	455.332879052120	0.000000000000	0.000000000000	0.000000000000	0.000000000000	0.000000000000	0.000000000000	0.000000000000	0.000000000000	0.000000000000	0.000000000000	0.000000000000	0.000000000000
0.081420753125	0.000000000000	0.000000000000	0.000000000000	0.000000000000	0.000000000000	0.000000000000	0.000000000000	0.000000000000	0.000000000000	0.335715035564	0.000000000000	0.000231079442	20.922139872635	0.000000000000	71.750566851954	0.000000000000	0.000000000000	0.000000000000	0.783441086723	0.000000000000	0.000168525580	-15.701119208417	0.000000000000	453.484218490641	0.000000000000	-0.000000000000	0.000000000000	0.000000000000	0.000000000000	0.000000000000	0.000000000000	0.000000000000	0.000000000000	0.000000000000	0.000000000000	0.000000000000
0.081597754763	0.000000000000	0.000000000000	0.000000000000	0.000000000000	0.000000000000	0.000000000000	0.000000000000	0.000000000000	0.000000000000	0.335796572604	0.000000000000	0.000231422945	20.489192194301	0.000000000000	70.044997011681	0.000000000000	-0.000000000000	0.000000000000	0.783463402428	0.000000000000	0.000169101404	-15.506596428166	0.000000000000	451.646903007227	0.000000000000	0.000000000000	0.000000000000	0.000000000000	0.000000000000	0.000000000000	0.000000000000	0.000000000000	0.000000000000	0.000000000000	0.000000000000	0.000000000000
0.081774756400	0.000000000000	0.000000000000	0.000000000000	0.000000000000	0.000000000000	0.000000000000	0.000000000000	0.000000000000	0.000000000000	0.335878190953	0.000000000000	0.000231769213	20.053228185414	0.000000000000	68.336878491724	0.000000000000	0.000000000000	0.000000000000	0.783485689244	0.000000000000	0.000169680581	-15.313109266442	0.000000000000	449.822105279720	0.000000000000	-0.000000000000	0.000000000000	0.000000000000	0.000000000000	0.000000000000	0.000000000000	0.000000000000	0.000000000000	0.000000000000	0.000000000000	0.000000000000
0.081951758037	0.000000000000	0.000000000000	0.000000000000	0.000000000000	0.000000000000	0.000000000000	0.000000000000	0.000000000000	0.000000000000	0.335959890354	0.000000000000	0.000232118245	19.614237999199	0.000000000000	66.626205375985	0.000000000000	0.000000000000	0.000000000000	0.783507948885	0.000000000000	0.000170262962	-15.120650124313	0.000000000000	448.010787575063	0.000000000000	0.000000000000	0.000000000000	0.000000000000	0.000000000000	0.000000000000	0.000000000000	0.000000000000	0.000000000000	0.000000000000	0.000000000000	0.000000000000
0.082128759674	0.000000000000	0.000000000000	0.000000000000	0.000000000000	0.000000000000	0.000000000000	0.000000000000	0.000000000000	0.000000000000	0.336041670548	0.000000000000	0.000232470044	19.172211400298	0.000000000000	64.912971916452	0.000000000000	0.000000000000	0.000000000000	0.783530183026	0.000000000000	0.000170848395	-14.929211887129	0.000000000000	446.213709927879	0.000000000000	0.000000000000	0.000000000000	0.000000000000	0.000000000000	0.000000000000	0.000000000000	0.000000000000	0.000000000000	0.000000000000	0.000000000000	0.000000000000
0.082305761311	0.000000000000	0.000000000000	0.000000000000	0.000000000000	0.000000000000	0.000000000000	0.000000000000	0.000000000000	0.000000000000	0.336123531267	0.000000000000	0.000232824609	18.727137823185	0.000000000000	63.197172490538	0.000000000000	0.000000000000	0.000000000000	0.783552393312	0.000000000000	0.000171436728	-14.738788085826	0.000000000000	444.431441211084	0.000000000000	0.000000000000	0.000000000000	0.000000000000	0.000000000000	0.000000000000	0.000000000000	0.000000000000	0.000000000000	0.000000000000	0.000000000000	0.000000000000
0.082482762949	0.000000000000	0.000000000000	0.000000000000	0.000000000000	0.000000000000	0.000000000000	0.000000000000	0.000000000000	0.000000000000	0.336205472242	0.000000000000	0.000233181939	18.279006430517	0.000000000000	61.478801558155	0.000000000000	0.000000000000	0.000000000000	0.783574581348	0.000000000000	0.000172027809	-14.549373026413	0.000000000000	442.664372414389	0.000000000000	-0.000000000000	0.000000000000	0.000000000000	0.000000000000	0.000000000000	0.000000000000	0.000000000000	0.000000000000	0.000000000000	0.000000000000	0.000000000000
0.082659764586	0.000000000000	0.000000000000	0.000000000000	0.000000000000	0.000000000000	0.000000000000	0.000000000000	0.000000000000	0.000000000000	0.336287493195	0.000000000000	0.000233542033	17.827806170113	0.000000000000	59.757853619814	0.000000000000	-0.000000000000	0.000000000000	0.783596748707	0.000000000000	0.000172621485	-14.360961888609	0.000000000000	440.912731461802	0.000000000000	-0.000000000000	0.000000000000	0.000000000000	0.000000000000	0.000000000000	0.000000000000	0.000000000000	0.000000000000	0.000000000000	0.000000000000	0.000000000000
0.082836766223	0.000000000000	0.000000000000	0.000000000000	0.000000000000	0.000000000000	0.000000000000	0.000000000000	0.000000000000	0.000000000000	0.336369593845	0.000000000000	0.000233904890	17.373525829473	0.000000000000	58.034323176764	0.000000000000	0.000000000000	0.000000000000	0.783618896927	0.000000000000	0.000173217602	-14.173550795438	0.000000000000	439.176598947651	0.000000000000	-0.000000000000	0.000000000000	0.000000000000	0.000000000000	0.000000000000	0.000000000000	0.000000000000	0.000000000000	0.000000000000	0.000000000000	0.000000000000
0.083013767860	0.000000000000	0.000000000000	0.000000000000	0.000000000000	0.000000000000	0.000000000000	0.000000000000	0.000000000000	0.000000000000	0.336451773905	0.000000000000	0.000234270507	16.916154086997	0.000000000000	56.308204694031	0.000000000000	0.000000000000	0.000000000000	0.783641027509	0.000000000000	0.000173816006	-13.987136856587	0.000000000000	437.455924240652	0.000000000000	0.000000000000	0.000000000000	0.000000000000	0.000000000000	0.000000000000	0.000000000000	0.000000000000	0.000000000000	0.000000000000	0.000000000000	0.000000000000
0.083190769498	0.000000000000	0.000000000000	0.000000000000	0.000000000000	0.000000000000	0.000000000000	0.000000000000	0.000000000000	0.000000000000	0.336534033082	0.000000000000	0.000234638880	16.455679559223	0.000000000000	54.579492567092	0.000000000000	-0.000000000000	0.000000000000	0.783663141923	0.000000000000	0.000174416546	-13.801718188587	0.000000000000	435.750541489615	0.000000000000	-0.000000000000	0.000000000000	0.000000000000	0.000000000000	0.000000000000	0.000000000000	0.000000000000	0.000000000000	0.000000000000	0.000000000000	0.000000000000
0.083367771135	0.000000000000	0.000000000000	0.000000000000	0.000000000000	0.000000000000	0.000000000000	0.000000000000	0.000000000000	0.000000000000	0.336616371079	0.000000000000	0.000235010008	15.992090843734	0.000000000000	52.848181092465	0.000000000000	0.000000000000	0.000000000000	0.783685241603	0.000000000000	0.000175019066	-13.617293915308	0.000000000000	434.060185152461	0.000000000000	-0.000000000000	0.000000000000	0.000000000000	0.000000000000	0.000000000000	0.000000000000	0.000000000000	0.000000000000	0.000000000000	0.000000000000	0.000000000000
0.083544772772	0.000000000000	0.000000000000	0.000000000000	0.000000000000	0.000000000000	0.000000000000	0.000000000000	0.000000000000	0.000000000000	0.336698787593	0.000000000000	0.000235383884	15.525376557452	0.000000000000	51.114264442619	0.000000000000	-0.000000000000	0.000000000000	0.783707327953	0.000000000000	0.000175623416	-13.433864152184	0.000000000000	432.384504757659	0.000000000000	-0.000000000000	0.000000000000	0.000000000000	0.000000000000	0.000000000000	0.000000000000	0.000000000000	0.000000000000	0.000000000000	0.000000000000	0.000000000000
0.083721774409	0.000000000000	0.000000000000	0.000000000000	0.000000000000	0.000000000000	0.000000000000	0.000000000000	0.000000000000	0.000000000000	0.336781282317	0.000000000000	0.000235760506	15.055525370295	0.000000000000	49.377736645182	0.000000000000	-0.000000000000	0.000000000000	0.783729402344	0.000000000000	0.000176229442	-13.251429977449	0.000000000000	430.723078687911	0.000000000000	0.000000000000	0.000000000000	0.000000000000	0.000000000000	0.000000000000	0.000000000000	0.000000000000	0.000000000000	0.000000000000	0.000000000000	0.000000000000
0.083898776047	0.000000000000	0.000000000000	0.000000000000	0.000000000000	0.000000000000	0.000000000000	0.000000000000	0.000000000000	0.000000000000	0.336863854937	0.000000000000	0.000236139867	14.582526034208	0.000000000000	47.638591566272	0.000000000000	0.000000000000	0.000000000000	0.783751466118	0.000000000000	0.000176836995	-13.069993393555	0.000000000000	429.075426847622	0.000000000000	-0.000000000000	0.000000000000	0.000000000000	0.000000000000	0.000000000000	0.000000000000	0.000000000000	0.000000000000	0.000000000000	0.000000000000	0.000000000000
0.084075777684	0.000000000000	0.000000000000	0.000000000000	0.000000000000	0.000000000000	0.000000000000	0.000000000000	0.000000000000	0.000000000000	0.336946505136	0.000000000000	0.000236521963	14.106367405779	0.000000000000	45.896822892859	0.000000000000	-0.000000000000	0.000000000000	0.783773520588	0.000000000000	0.000177445923	-12.889557281372	0.000000000000	427.441022137344	0.000000000000	0.000000000000	0.000000000000	0.000000000000	0.000000000000	0.000000000000	0.000000000000	0.000000000000	0.000000000000	0.000000000000	0.000000000000	0.000000000000
0.084252779321	0.000000000000	0.000000000000	0.000000000000	0.000000000000	0.000000000000	0.000000000000	0.000000000000	0.000000000000	0.000000000000	0.337029232588	0.000000000000	0.000236906786	13.627038466140	0.000000000000	44.152424122500	0.000000000000	0.000000000000	0.000000000000	0.783795567039	0.000000000000	0.000178056077	-12.710125349845	0.000000000000	425.819300707101	0.000000000000	0.000000000000	0.000000000000	0.000000000000	0.000000000000	0.000000000000	0.000000000000	0.000000000000	0.000000000000	0.000000000000	0.000000000000	0.000000000000
0.084429780958	0.000000000000	0.000000000000	0.000000000000	0.000000000000	0.000000000000	0.000000000000	0.000000000000	0.000000000000	0.000000000000	0.337112036965	0.000000000000	0.000237294331	13.144528340018	0.000000000000	42.405388564311	0.000000000000	0.000000000000	0.000000000000	0.783817606728	0.000000000000	0.000178667309	-12.531702083093	0.000000000000	424.209671000772	0.000000000000	0.000000000000	0.000000000000	0.000000000000	0.000000000000	0.000000000000	0.000000000000	0.000000000000	0.000000000000	0.000000000000	0.000000000000	0.000000000000
0.084606782595	0.000000000000	0.000000000000	0.000000000000	0.000000000000	0.000000000000	0.000000000000	0.000000000000	0.000000000000	0.000000000000	0.337194917933	0.000000000000	0.000237684590	12.658826309192	0.000000000000	40.655709337621	0.000000000000	0.000000000000	0.000000000000	0.783839640889	0.000000000000	0.000179279473	-12.354292686679	0.000000000000	422.611521633217	0.000000000000	-0.000000000000	0.000000000000	0.000000000000	0.000000000000	0.000000000000	0.000000000000	0.000000000000	0.000000000000	0.000000000000	0.000000000000	0.000000000000
0.084783784233	0.000000000000	0.000000000000	0.000000000000	0.000000000000	0.000000000000	0.000000000000	0.000000000000	0.000000000000	0.000000000000	0.337277875152	0.000000000000	0.000238077556	12.169921822666	0.000000000000	38.903379373133	0.000000000000	-0.000000000000	0.000000000000	0.783861670731	0.000000000000	0.000179892422	-12.177903034445	0.000000000000	421.024228162695	0.000000000000	-0.000000000000	0.000000000000	0.000000000000	0.000000000000	0.000000000000	0.000000000000	0.000000000000	0.000000000000	0.000000000000	0.000000000000	0.000000000000
0.084960785870	0.000000000000	0.000000000000	0.000000000000	0.000000000000	0.000000000000	0.000000000000	0.000000000000	0.000000000000	0.000000000000	0.337360908276	0.000000000000	0.000238473219	11.677804504096	0.000000000000	37.148391416627	0.000000000000	-0.000000000000	0.000000000000	0.783883697440	0.000000000000	0.000180506013	-12.002539617066	0.000000000000	419.447158834716	0.000000000000	-0.000000000000	0.000000000000	0.000000000000	0.000000000000	0.000000000000	0.000000000000	0.000000000000	0.000000000000	0.000000000000	0.000000000000	0.000000000000
0.085137787507	0.000000000000	0.000000000000	0.000000000000	0.000000000000	0.000000000000	0.000000000000	0.000000000000	0.000000000000	0.000000000000	0.337444016955	0.000000000000	0.000238871573	11.182464156811	0.000000000000	35.390738034823	0.000000000000	0.000000000000	0.000000000000	0.783905722182	0.000000000000	0.000181120102	-11.828209493220	0.000000000000	417.879679381525	0.000000000000	-0.000000000000	0.000000000000	0.000000000000	0.000000000000	0.000000000000	0.000000000000	0.000000000000	0.000000000000	0.000000000000	0.000000000000	0.000000000000
0.085314789144	0.000000000000	0.000000000000	0.000000000000	0.000000000000	0.000000000000	0.000000000000	0.000000000000	0.000000000000	0.000000000000	0.337527200833	0.000000000000	0.000239272607	10.683890766759	0.000000000000	33.630411623110	0.000000000000	-0.000000000000	0.000000000000	0.783927746101	0.000000000000	0.000181734550	-11.654920244005	0.000000000000	416.321156964864	0.000000000000	0.000000000000	0.000000000000	0.000000000000	0.000000000000	0.000000000000	0.000000000000	0.000000000000	0.000000000000	0.000000000000	0.000000000000	0.000000000000
0.085491790782	0.000000000000	0.000000000000	0.000000000000	0.000000000000	0.000000000000	0.000000000000	0.000000000000	0.000000000000	0.000000000000	0.337610459549	0.000000000000	0.000239676312	10.182074503692	0.000000000000	31.867404414807	0.000000000000	0.000000000000	0.000000000000	0.783949770323	0.000000000000	0.000182349217	-11.482679931092	0.000000000000	414.770963349492	0.000000000000	0.000000000000	0.000000000000	0.000000000000	0.000000000000	0.000000000000	0.000000000000	0.000000000000	0.000000000000	0.000000000000	0.000000000000	0.000000000000
0.085668792419	0.000000000000	0.000000000000	0.000000000000	0.000000000000	0.000000000000	0.000000000000	0.000000000000	0.000000000000	0.000000000000	0.337693792734	0.000000000000	0.000240082678	9.677005720858	0.000000000000	30.101708491727	0.000000000000	0.000000000000	0.000000000000	0.783971795958	0.000000000000	0.000182963965	-11.311497058914	0.000000000000	413.228477392280	0.000000000000	-0.000000000000	0.000000000000	0.000000000000	0.000000000000	0.000000000000	0.000000000000	0.000000000000	0.000000000000	0.000000000000	0.000000000000	0.000000000000
0.085845794056	0.000000000000	0.000000000000	0.000000000000	0.000000000000	0.000000000000	0.000000000000	0.000000000000	0.000000000000	0.000000000000	0.337777200017	0.000000000000	0.000240491694	9.168674953490	0.000000000000	28.333315795701	0.000000000000	0.000000000000	0.000000000000	0.783993824096	0.000000000000	0.000183578658	-11.141380541101	0.000000000000	411.693086927288	0.000000000000	0.000000000000	0.000000000000	0.000000000000	0.000000000000	0.000000000000	0.000000000000	0.000000000000	0.000000000000	0.000000000000	0.000000000000	0.000000000000
0.086022795693	0.000000000000	0.000000000000	0.000000000000	0.000000000000	0.000000000000	0.000000000000	0.000000000000	0.000000000000	0.000000000000	0.337860681019	0.000000000000	0.000240903349	8.657072916279	0.000000000000	26.562218140934	0.000000000000	0.000000000000	0.000000000000	0.784015855815	0.000000000000	0.000184193163	-10.972339671230	0.000000000000	410.164190121792	0.000000000000	-0.000000000000	0.000000000000	0.000000000000	0.000000000000	0.000000000000	0.000000000000	0.000000000000	0.000000000000	0.000000000000	0.000000000000	0.000000000000
0.086199797330	0.000000000000	0.000000000000	0.000000000000	0.000000000000	0.000000000000	0.000000000000	0.000000000000	0.000000000000	0.000000000000	0.337944235356	0.000000000000	0.000241317633	8.142190500080	0.000000000000	24.788407226919	0.000000000000	-0.000000000000	0.000000000000	0.784037892177	0.000000000000	0.000184807348	-10.804384097989	0.000000000000	408.641196371794	0.000000000000	0.000000000000	0.000000000000	0.000000000000	0.000000000000	0.000000000000	0.000000000000	0.000000000000	0.000000000000	0.000000000000	0.000000000000	0.000000000000
0.086376798968	0.000000000000	0.000000000000	0.000000000000	0.000000000000	0.000000000000	0.000000000000	0.000000000000	0.000000000000	0.000000000000	0.338027862639	0.000000000000	0.000241734532	7.624018767988	0.000000000000	23.011874651773	0.000000000000	-0.000000000000	0.000000000000	0.784059934233	0.000000000000	0.000185421082	-10.637523804582	0.000000000000	407.123526799784	0.000000000000	0.000000000000	0.000000000000	0.000000000000	0.000000000000	0.000000000000	0.000000000000	0.000000000000	0.000000000000	0.000000000000	0.000000000000	0.000000000000
0.086553800605	0.000000000000	0.000000000000	0.000000000000	0.000000000000	0.000000000000	0.000000000000	0.000000000000	0.000000000000	0.000000000000	0.338111562473	0.000000000000	0.000242154035	7.102548950985	0.000000000000	21.232611925832	0.000000000000	0.000000000000	0.000000000000	0.784081983019	0.000000000000	0.000186034237	-10.471769092446	0.000000000000	405.610614410363	0.000000000000	0.000000000000	0.000000000000	0.000000000000	0.000000000000	0.000000000000	0.000000000000	0.000000000000	0.000000000000	0.000000000000	0.000000000000	0.000000000000
0.086730802242	0.000000000000	0.000000000000	0.000000000000	0.000000000000	0.000000000000	0.000000000000	0.000000000000	0.000000000000	0.000000000000	0.338195334456	0.000000000000	0.000242576129	6.577772443246	0.000000000000	19.450610485386	0.000000000000	-0.000000000000	0.000000000000	0.784104039563	0.000000000000	0.000186646687	-10.307130569056	0.000000000000	404.101903953978	0.000000000000	-0.000000000000	0.000000000000	0.000000000000	0.000000000000	0.000000000000	0.000000000000	0.000000000000	0.000000000000	0.000000000000	0.000000000000	0.000000000000
0.086907803879	0.000000000000	0.000000000000	0.000000000000	0.000000000000	0.000000000000	0.000000000000	0.000000000000	0.000000000000	0.000000000000	0.338279178183	0.000000000000	0.000243000800	6.049680797273	0.000000000000	17.665861706425	0.000000000000	0.000000000000	0.000000000000	0.784126104882	0.000000000000	0.000187258308	-10.143619139765	0.000000000000	402.596851542797	0.000000000000	-0.000000000000	0.000000000000	0.000000000000	0.000000000000	0.000000000000	0.000000000000	0.000000000000	0.000000000000	0.000000000000	0.000000000000	0.000000000000
0.087084805517	0.000000000000	0.000000000000	0.000000000000	0.000000000000	0.000000000000	0.000000000000	0.000000000000	0.000000000000	0.000000000000	0.338363093240	0.000000000000	0.000243428034	5.518265718910	0.000000000000	15.878356918326	0.000000000000	0.000000000000	0.000000000000	0.784148179983	0.000000000000	0.000187868978	-9.981246003476	0.000000000000	401.094924057808	0.000000000000	0.000000000000	0.000000000000	0.000000000000	0.000000000000	0.000000000000	0.000000000000	0.000000000000	0.000000000000	0.000000000000	0.000000000000	0.000000000000
0.087261807154	0.000000000000	0.000000000000	0.000000000000	0.000000000000	0.000000000000	0.000000000000	0.000000000000	0.000000000000	0.000000000000	0.338447079210	0.000000000000	0.000243857819	4.983519062344	0.000000000000	14.088087417410	0.000000000000	-0.000000000000	0.000000000000	0.784170265868	0.000000000000	0.000188478575	-9.820022652048	0.000000000000	399.595598381251	0.000000000000	0.000000000000	0.000000000000	0.000000000000	0.000000000000	0.000000000000	0.000000000000	0.000000000000	0.000000000000	0.000000000000	0.000000000000	0.000000000000
0.087438808791	0.000000000000	0.000000000000	0.000000000000	0.000000000000	0.000000000000	0.000000000000	0.000000000000	0.000000000000	0.000000000000	0.338531135669	0.000000000000	0.000244290138	4.445432825172	0.000000000000	12.295044480285	0.000000000000	0.000000000000	0.000000000000	0.784192363529	0.000000000000	0.000189086983	-9.659960873223	0.000000000000	398.098360484497	0.000000000000	-0.000000000000	0.000000000000	0.000000000000	0.000000000000	0.000000000000	0.000000000000	0.000000000000	0.000000000000	0.000000000000	0.000000000000	0.000000000000
0.087615810428	0.000000000000	0.000000000000	0.000000000000	0.000000000000	0.000000000000	0.000000000000	0.000000000000	0.000000000000	0.000000000000	0.338615262188	0.000000000000	0.000244724977	3.903999143581	0.000000000000	10.499219376923	0.000000000000	0.000000000000	0.000000000000	0.784214473953	0.000000000000	0.000189694085	-9.501072756965	0.000000000000	396.602704397602	0.000000000000	0.000000000000	0.000000000000	0.000000000000	0.000000000000	0.000000000000	0.000000000000	0.000000000000	0.000000000000	0.000000000000	0.000000000000	0.000000000000
0.087792812066	0.000000000000	0.000000000000	0.000000000000	0.000000000000	0.000000000000	0.000000000000	0.000000000000	0.000000000000	0.000000000000	0.338699458330	0.000000000000	0.000245162321	3.359210287380	0.000000000000	8.700603382751	0.000000000000	0.000000000000	0.000000000000	0.784236598123	0.000000000000	0.000190299767	-9.343370704978	0.000000000000	395.108131083923	0.000000000000	-0.000000000000	0.000000000000	0.000000000000	0.000000000000	0.000000000000	0.000000000000	0.000000000000	0.000000000000	0.000000000000	0.000000000000	0.000000000000
0.087969813703	0.000000000000	0.000000000000	0.000000000000	0.000000000000	0.000000000000	0.000000000000	0.000000000000	0.000000000000	0.000000000000	0.338783723654	0.000000000000	0.000245602152	2.811058498941	0.000000000000	6.899187406996	0.000000000000	0.000000000000	0.000000000000	0.784258737015	0.000000000000	0.000190903916	-9.186867438914	0.000000000000	393.614147258997	0.000000000000	0.000000000000	0.000000000000	0.000000000000	0.000000000000	0.000000000000	0.000000000000	0.000000000000	0.000000000000	0.000000000000	0.000000000000	0.000000000000
0.088146815340	0.000000000000	0.000000000000	0.000000000000	0.000000000000	0.000000000000	0.000000000000	0.000000000000	0.000000000000	0.000000000000	0.338868057714	0.000000000000	0.000246044456	2.259535735424	0.000000000000	5.094961386310	0.000000000000	0.000000000000	0.000000000000	0.784280891605	0.000000000000	0.000191506423	-9.031576008681	0.000000000000	392.120264166156	0.000000000000	0.000000000000	0.000000000000	0.000000000000	0.000000000000	0.000000000000	0.000000000000	0.000000000000	0.000000000000	0.000000000000	0.000000000000	0.000000000000
0.088323816977	0.000000000000	0.000000000000	0.000000000000	0.000000000000	0.000000000000	0.000000000000	0.000000000000	0.000000000000	0.000000000000	0.338952460056	0.000000000000	0.000246489215	1.704634016318	0.000000000000	3.287915163165	0.000000000000	0.000000000000	0.000000000000	0.784303062864	0.000000000000	0.000192107178	-8.877509820474	0.000000000000	390.625996240240	0.000000000000	-0.000000000000	0.000000000000	0.000000000000	0.000000000000	0.000000000000	0.000000000000	0.000000000000	0.000000000000	0.000000000000	0.000000000000	0.000000000000
0.088500818614	0.000000000000	0.000000000000	0.000000000000	0.000000000000	0.000000000000	0.000000000000	0.000000000000	0.000000000000	0.000000000000	0.339036930221	0.000000000000	0.000246936413	1.146345487806	0.000000000000	1.478038664336	0.000000000000	0.000000000000	0.000000000000	0.784325251760	0.000000000000	0.000192706077	-8.724682659294	0.000000000000	389.130859780571	0.000000000000	0.000000000000	0.000000000000	0.000000000000	0.000000000000	0.000000000000	0.000000000000	0.000000000000	0.000000000000	0.000000000000	0.000000000000	0.000000000000
0.088500818614	0.000000000000	0.000000000000	0.000000000000	0.000000000000	0.000000000000	0.000000000000	0.000000000000	0.000000000000	0.000000000000	0.339036929522	0.000000000000	0.000246939012	0.000040429957	0.000000000000	-0.000099324658	0.000000000000	-0.000000000000	0.000000000000	0.784325251479	0.000000000000	0.000192706184	-112.351468696222	0.000000000000	401.936786730618	0.000000000000	-0.000000000000	0.000000000000	0.964157356540	0.000000000000	0.000000000363	0.000000000000	0.000000000000	315.760513688930	0.000000000000	-0.000000000000	0.000000000000
0.088500818614	0.000000000000	0.000000000000	0.000000000000	0.000000000000	0.000000000000	0.000000000000	0.000000000000	0.000000000000	0.000000000000	0.339036929522	0.000000000000	0.000246939012	0.000040429971	0.000000000000	-0.000099324654	0.000000000000	0.000000000000	0.000000000000	0.784325251479	0.000000000000	0.000192706184	-112.351468696212	0.000000000000	401.936786730720	0.000000000000	0.000000000000	0.000000000000	0.964157356540	0.000000000000	0.000000000363	0.000000000000	0.000000000000	315.760513688931	0.000000000000	-0.000000000000	0.000000000000
0.088500818614	0.000000000000	0.000000000000	0.000000000000	0.000000000000	0.000000000000	0.000000000000	0.000000000000	0.000000000000	0.000000000000	0.339036929522	0.000000000000	0.000246939012	0.000040429986	0.000000000000	-0.000099324653	0.000000000000	0.000000000000	0.000000000000	0.784325251479	0.000000000000	0.000192706184	-112.351468696201	0.000000000000	401.936786730815	0.000000000000	0.000000000000	0.000000000000	0.964157356540	0.000000000000	0.000000000363	0.000000000000	0.000000000000	315.760513688931	0.000000000000	-0.000000000000	0.000000000000
0.088500818614	0.000000000000	0.000000000000	0.000000000000	0.000000000000	0.000000000000	0.000000000000	0.000000000000	0.000000000000	0.000000000000	0.339036929522	0.000000000000	0.000246939012	0.000040430001	0.000000000000	-0.000099324651	0.000000000000	0.000000000000	0.000000000000	0.784325251479	0.000000000000	0.000192706184	-112.351468696190	0.000000000000	401.936786730919	0.000000000000	-0.000000000000	0.000000000000	0.964157356540	0.000000000000	0.000000000363	0.000000000000	0.000000000000	315.760513688936	0.000000000000	0.000000000000	0.000000000000
0.088500818614	0.000000000000	0.000000000000	0.000000000000	0.000000000000	0.000000000000	0.000000000000	0.000000000000	0.000000000000	0.000000000000	0.339036929522	0.000000000000	0.000246939012	0.000040430016	0.000000000000	-0.000099324650	0.000000000000	0.000000000000	0.000000000000	0.784325251479	0.000000000000	0.000192706184	-112.351468696179	0.000000000000	401.936786731008	0.000000000000	0.000000000000	0.000000000000	0.964157356540	0.000000000000	0.000000000363	0.000000000000	0.000000000000	315.760513688933	0.000000000000	-0.000000000000	0.000000000000
0.088500818614	0.000000000000	0.000000000000	0.000000000000	0.000000000000	0.000000000000	0.000000000000	0.000000000000	0.000000000000	0.000000000000	0.339036929522	0.000000000000	0.000246939012	0.000040430031	0.000000000000	-0.000099324649	0.000000000000	0.000000000000	0.000000000000	0.784325251479	0.000000000000	0.000192706184	-112.351468696168	0.000000000000	401.936786731110	0.000000000000	-0.000000000000	0.000000000000	0.964157356540	0.000000000000	0.000000000363	0.000000000000	0.000000000000	315.760513688936	0.000000000000	-0.000000000000	0.000000000000
0.088500818614	0.000000000000	0.000000000000	0.000000000000	0.000000000000	0.000000000000	0.000000000000	0.000000000000	0.000000000000	0.000000000000	0.339036929522	0.000000000000	0.000246939012	0.000040430046	0.000000000000	-0.000099324648	0.000000000000	-0.000000000000	0.000000000000	0.784325251479	0.000000000000	0.000192706184	-112.351468696157	0.000000000000	401.936786731194	0.000000000000	0.000000000000	0.000000000000	0.964157356540	0.000000000000	0.000000000363	0.000000000000	0.000000000000	315.760513688929	0.000000000000	0.000000000000	0.000000000000
0.088500818614	0.000000000000	0.000000000000	0.000000000000	0.000000000000	0.000000000000	0.000000000000	0.000000000000	0.000000000000	0.000000000000	0.339036929522	0.000000000000	0.000246939012	0.000040430062	0.000000000000	-0.000099324646	0.000000000000	-0.000000000000	0.000000000000	0.784325251479	0.000000000000	0.000192706184	-112.351468696145	0.000000000000	401.936786731308	0.000000000000	-0.000000000000	0.000000000000	0.964157356540	0.000000000000	0.000000000363	0.000000000000	0.000000000000	315.760513688938	0.000000000000	-0.000000000000	0.000000000000
0.088500818614	0.000000000000	0.000000000000	0.000000000000	0.000000000000	0.000000000000	0.000000000000	0.000000000000	0.000000000000	0.000000000000	0.339036929522	0.000000000000	0.000246939012	0.000040430077	0.000000000000	-0.000099324645	0.000000000000	0.000000000000	0.000000000000	0.784325251479	0.000000000000	0.000192706184	-112.351468696134	0.000000000000	401.936786731381	0.000000000000	-0.000000000000	0.000000000000	0.964157356540	0.000000000000	0.000000000363	0.000000000000	0.000000000000	315.760513688925	0.000000000000	0.000000000000	0.000000000000
0.088500818614	0.000000000000	0.000000000000	0.000000000000	0.000000000000	0.000000000000	0.000000000000	0.000000000000	0.000000000000	0.000000000000	0.339036929522	0.000000000000	0.000246939012	0.000040430091	0.000000000000	-0.000099324643	0.000000000000	0.000000000000	0.000000000000	0.784325251479	0.000000000000	0.000192706184	-112.351468696121	0.000000000000	401.936786731515	0.000000000000	-0.000000000000	0.000000000000	0.964157356540	0.000000000000	0.000000000363	0.000000000000	0.000000000000	315.760513688942	0.000000000000	-0.000000000000	0.000000000000
0.088500818614	0.000000000000	0.000000000000	0.000000000000	0.000000000000	0.000000000000	0.000000000000	0.000000000000	0.000000000000	0.000000000000	0.339036929522	0.000000000000	0.000246939012	0.000040430107	0.000000000000	-0.000099324643	0.000000000000	-0.000000000000	0.000000000000	0.784325251479	0.000000000000	0.000192706184	-112.351468696110	0.000000000000	401.936786731606	0.000000000000	-0.000000000000	0.000000000000	0.964157356540	0.000000000000	0.000000000363	0.000000000000	0.000000000000	315.760513688938	0.000000000000	0.000000000000	0.000000000000
0.088500818614	0.000000000000	0.000000000000	0.000000000000	0.000000000000	0.000000000000	0.000000000000	0.000000000000	0.000000000000	0.000000000000	0.339036929522	0.000000000000	0.000246939012	0.000040430122	0.000000000000	-0.000099324641	0.000000000000	0.000000000000	0.000000000000	0.784325251479	0.000000000000	0.000192706184	-112.351468696098	0.000000000000	401.936786731701	0.000000000000	-0.000000000000	0.000000000000	0.964157356540	0.000000000000	0.000000000363	0.000000000000	0.000000000000	315.760513688936	0.000000000000	-0.000000000000	0.000000000000
0.088500818614	0.000000000000	0.000000000000	0.000000000000	0.000000000000	0.000000000000	0.000000000000	0.000000000000	0.000000000000	0.000000000000	0.339036929522	0.000000000000	0.000246939012	0.000040430137	0.000000000000	-0.000099324640	0.000000000000	-0.000000000000	0.000000000000	0.784325251479	0.000000000000	0.000192706184	-112.351468696085	0.000000000000	401.936786731796	0.000000000000	-0.000000000000	0.000000000000	0.964157356540	0.000000000000	0.000000000363	0.000000000000	0.000000000000	315.760513688934	0.000000000000	-0.000000000000	0.000000000000
0.088500818614	0.000000000000	0.000000000000	0.000000000000	0.000000000000	0.000000000000	0.000000000000	0.000000000000	0.000000000000	0.000000000000	0.339036929522	0.000000000000	0.000246939012	0.000040430152	0.000000000000	-0.000099324639	0.000000000000	0.000000000000	0.000000000000	0.784325251479	0.000000000000	0.000192706184	-112.351468696073	0.000000000000	401.936786731879	0.000000000000	-0.000000000000	0.000000000000	0.964157356540	0.000000000000	0.000000000363	0.000000000000	0.000000000000	315.760513688925	0.000000000000	0.000000000000	0.000000000000
0.088500818614	0.000000000000	0.000000000000	0.000000000000	0.000000000000	0.000000000000	0.000000000000	0.000000000000	0.000000000000	0.000000000000	0.339036929522	0.000000000000	0.000246939012	0.000040430168	0.000000000000	-0.000099324639	0.000000000000	0.000000000000	0.000000000000	0.784325251479	0.000000000000	0.000192706184	-112.351468696060	0.000000000000	401.936786731971	0.000000000000	-0.000000000000	0.000000000000	0.964157356540	0.000000000000	0.000000000363	0.000000000000	0.000000000000	315.760513688920	0.000000000000	0.000000000000	0.000000000000
0.088500818614	0.000000000000	0.000000000000	0.000000000000	0.000000000000	0.000000000000	0.000000000000	0.000000000000	0.000000000000	0.000000000000	0.339036929522	0.000000000000	0.000246939012	0.000040430183	0.000000000000	-0.000099324638	0.000000000000	-0.000000000000	0.000000000000	0.784325251479	0.000000000000	0.000192706184	-112.351468696047	0.000000000000	401.936786732066	0.000000000000	-0.000000000000	0.000000000000	0.964157356540	0.000000000000	0.000000000363	0.000000000000	0.000000000000	315.760513688917	0.000000000000	0.000000000000	0.000000000000
0.088500818614	0.000000000000	0.000000000000	0.000000000000	0.000000000000	0.000000000000	0.000000000000	0.000000000000	0.000000000000	0.000000000000	0.339036929522	0.000000000000	0.000246939012	0.000040430199	0.000000000000	-0.000099324638	0.000000000000	0.000000000000	0.000000000000	0.784325251479	0.000000000000	0.000192706184	-112.351468696033	0.000000000000	401.936786732151	0.000000000000	-0.000000000000	0.000000000000	0.964157356540	0.000000000000	0.000000000363	0.000000000000	0.000000000000	315.760513688909	0.000000000000	0.000000000000	0.000000000000
0.088500818614	0.000000000000	0.000000000000	0.000000000000	0.000000000000	0.000000000000	0.000000000000	0.000000000000	0.000000000000	0.000000000000	0.339036929522	0.000000000000	0.000246939012	0.000040430212	0.000000000000	-0.000099324633	0.000000000000	-0.000000000000	0.000000000000	0.784325251479	0.000000000000	0.000192706184	-112.351468696020	0.000000000000	401.936786732261	0.000000000000	-0.000000000000	0.000000000000	0.964157356540	0.000000000000	0.000000000363	0.000000000000	0.000000000000	315.760513688915	0.000000000000	-0.000000000000	0.000000000000
0.088500818614	0.000000000000	0.000000000000	0.000000000000	0.000000000000	0.000000000000	0.000000000000	0.000000000000	0.000000000000	0.000000000000	0.339036929522	0.000000000000	0.000246939012	0.000040430228	0.000000000000	-0.000099324634	0.000000000000	0.000000000000	0.000000000000	0.784325251479	0.000000000000	0.000192706184	-112.351468696007	0.000000000000	401.936786732358	0.000000000000	-0.000000000000	0.000000000000	0.964157356540	0.000000000000	0.000000000363	0.000000000000	0.000000000000	315.760513688910	0.000000000000	-0.000000000000	0.000000000000
0.088500818614	0.000000000000	0.000000000000	0.000000000000	0.000000000000	0.000000000000	0.000000000000	0.000000000000	0.000000000000	0.000000000000	0.339036929522	0.000000000000	0.000246939012	0.000040430244	0.000000000000	-0.000099324634	0.000000000000	-0.000000000000	0.000000000000	0.784325251479	0.000000000000	0.000192706184	-112.351468695993	0.000000000000	401.936786732441	0.000000000000	-0.000000000000	0.000000000000	0.964157356540	0.000000000000	0.000000000363	0.000000000000	0.000000000000	315.760513688899	0.000000000000	0.000000000000	0.000000000000
0.088500818614	0.000000000000	0.000000000000	0.000000000000	0.000000000000	0.000000000000	0.000000000000	0.000000000000	0.000000000000	0.000000000000	0.339036929522	0.000000000000	0.000246939012	0.000040430259	0.000000000000	-0.000099324634	0.000000000000	0.000000000000	0.000000000000	0.784325251479	0.000000000000	0.000192706184	-112.351468695980	0.000000000000	401.936786732512	0.000000000000	0.000000000000	0.000000000000	0.964157356540	0.000000000000	0.000000000363	0.000000000000	0.000000000000	315.760513688883	0.000000000000	0.000000000000	0.000000000000
0.088500818614	0.000000000000	0.000000000000	0.000000000000	0.000000000000	0.000000000000	0.000000000000	0.000000000000	0.000000000000	0.000000000000	0.339036929522	0.000000000000	0.000246939012	0.000040430275	0.000000000000	-0.000099324632	0.000000000000	0.000000000000	0.000000000000	0.784325251479	0.000000000000	0.000192706184	-112.351468695965	0.000000000000	401.936786732627	0.000000000000	-0.000000000000	0.000000000000	0.964157356540	0.000000000000	0.000000000363	0.000000000000	0.000000000000	315.760513688888	0.000000000000	0.000000000000	0.000000000000
0.088500818614	0.000000000000	0.000000000000	0.000000000000	0.000000000000	0.000000000000	0.000000000000	0.000000000000	0.000000000000	0.000000000000	0.339036929522	0.000000000000	0.000246939012	0.000040430290	0.000000000000	-0.000099324631	0.000000000000	0.000000000000	0.000000000000	0.784325251479	0.000000000000	0.000192706184	-112.351468695952	0.000000000000	401.936786732715	0.000000000000	-0.000000000000	0.000000000000	0.964157356540	0.000000000000	0.000000000363	0.000000000000	0.000000000000	315.760513688881	0.000000000000	0.000000000000	0.000000000000
0.088500818614	0.000000000000	0.000000000000	0.000000000000	0.000000000000	0.000000000000	0.000000000000	0.000000000000	0.000000000000	0.000000000000	0.339036929522	0.000000000000	0.000246939012	0.000040430305	0.000000000000	-0.000099324631	0.000000000000	-0.000000000000	0.000000000000	0.784325251479	0.000000000000	0.000192706184	-112.351468695937	0.000000000000	401.936786732825	0.000000000000	-0.000000000000	0.000000000000	0.964157356540	0.000000000000	0.000000000363	0.000000000000	0.000000000000	315.760513688883	0.000000000000	0.000000000000	0.000000000000
0.088500818614	0.000000000000	0.000000000000	0.000000000000	0.000000000000	0.000000000000	0.000000000000	0.000000000000	0.000000000000	0.000000000000	0.339036929522	0.000000000000	0.000246939012	0.000040430321	0.000000000000	-0.000099324630	0.000000000000	0.000000000000	0.000000000000	0.784325251479	0.000000000000	0.000192706184	-112.351468695922	0.000000000000	401.936786732901	0.000000000000	-0.000000000000	0.000000000000	0.964157356540	0.000000000000	0.000000000363	0.000000000000	0.000000000000	315.760513688868	0.000000000000	0.000000000000	0.000000000000
0.088500818614	0.000000000000	0.000000000000	0.000000000000	0.000000000000	0.000000000000	0.000000000000	0.000000000000	0.000000000000	0.000000000000	0.339036929522	0.000000000000	0.000246939012	0.000040430336	0.000000000000	-0.000099324631	0.000000000000	0.000000000000	0.000000000000	0.784325251479	0.000000000000	0.000192706184	-112.351468695908	0.000000000000	401.936786732999	0.000000000000	-0.000000000000	0.000000000000	0.964157356540	0.000000000000	0.000000000363	0.000000000000	0.000000000000	315.760513688865	0.000000000000	0.000000000000	0.000000000000
0.088500818614	0.000000000000	0.000000000000	0.000000000000	0.000000000000	0.000000000000	0.000000000000	0.000000000000	0.000000000000	0.000000000000	0.339036929522	0.000000000000	0.000246939012	0.000040430351	0.000000000000	-0.000099324629	0.000000000000	0.000000000000	0.000000000000	0.784325251479	0.000000000000	0.000192706184	-112.351468695893	0.000000000000	401.936786733089	0.000000000000	-0.000000000000	0.000000000000	0.964157356540	0.000000000000	0.000000000363	0.000000000000	0.000000000000	315.760513688856	0.000000000000	0.000000000000	0.000000000000
0.088500818614	0.000000000000	0.000000000000	0.000000000000	0.000000000000	0.000000000000	0.000000000000	0.000000000000	0.000000000000	0.000000000000	0.339036929522	0.000000000000	0.000246939012	0.000040430367	0.000000000000	-0.000099324629	0.000000000000	0.000000000000	0.000000000000	0.784325251479	0.000000000000	0.000192706184	-112.351468695878	0.000000000000	401.936786733182	0.000000000000	-0.000000000000	0.000000000000	0.964157356540	0.000000000000	0.000000000363	0.000000000000	0.000000000000	315.760513688852	0.000000000000	0.000000000000	0.000000000000
0.088500818614	0.000000000000	0.000000000000	0.000000000000	0.000000000000	0.000000000000	0.000000000000	0.000000000000	0.000000000000	0.000000000000	0.339036929522	0.000000000000	0.000246939012	0.000040430382	0.000000000000	-0.000099324628	0.000000000000	0.000000000000	0.000000000000	0.784325251479	0.000000000000	0.000192706184	-112.351468695863	0.000000000000	401.936786733266	0.000000000000	-0.000000000000	0.000000000000	0.964157356540	0.000000000000	0.000000000363	0.000000000000	0.000000000000	315.760513688839	0.000000000000	0.000000000000	0.000000000000
0.088500818614	0.000000000000	0.000000000000	0.000000000000	0.000000000000	0.000000000000	0.000000000000	0.000000000000	0.000000000000	0.000000000000	0.339036929522	0.000000000000	0.000246939012	0.000040430399	0.000000000000	-0.000099324630	0.000000000000	-0.000000000000	0.000000000000	0.784325251479	0.000000000000	0.000192706184	-112.351468695847	0.000000000000	401.936786733363	0.000000000000	-0.000000000000	0.000000000000	0.964157356540	0.000000000000	0.000000000363	0.000000000000	0.000000000000	315.760513688835	0.000000000000	0.000000000000	0.000000000000
0.088500818614	0.000000000000	0.000000000000	0.000000000000	0.000000000000	0.000000000000	0.000000000000	0.000000000000	0.000000000000	0.000000000000	0.339036929522	0.000000000000	0.000246939012	0.000040430414	0.000000000000	-0.000099324628	0.000000000000	0.000000000000	0.000000000000	0.784325251479	0.000000000000	0.000192706184	-112.351468695831	0.000000000000	401.936786733443	0.000000000000	-0.000000000000	0.000000000000	0.964157356540	0.000000000000	0.000000000363	0.000000000000	0.000000000000	315.760513688817	0.000000000000	0.000000000000	0.000000000000
0.088500818614	0.000000000000	0.000000000000	0.000000000000	0.000000000000	0.000000000000	0.000000000000	0.000000000000	0.000000000000	0.000000000000	0.339036929522	0.000000000000	0.000246939012	0.000040430429	0.000000000000	-0.000099324629	0.000000000000	-0.000000000000	0.000000000000	0.784325251479	0.000000000000	0.000192706184	-112.351468695816	0.000000000000	401.936786733548	0.000000000000	-0.000000000000	0.000000000000	0.964157356540	0.000000000000	0.000000000363	0.000000000000	0.000000000000	315.760513688818	0.000000000000	0.000000000000	0.000000000000
0.088500818614	0.000000000000	0.000000000000	0.000000000000	0.000000000000	0.000000000000	0.000000000000	0.000000000000	0.000000000000	0.000000000000	0.339036929522	0.000000000000	0.000246939012	0.000040430445	0.000000000000	-0.000099324628	0.000000000000	0.000000000000	0.000000000000	0.784325251479	0.000000000000	0.000192706184	-112.351468695801	0.000000000000	401.936786733642	0.000000000000	-0.000000000000	0.000000000000	0.964157356540	0.000000000000	0.000000000363	0.000000000000	0.000000000000	315.760513688813	0.000000000000	0.000000000000	0.000000000000
0.088500818614	0.000000000000	0.000000000000	0.000000000000	0.000000000000	0.000000000000	0.000000000000	0.000000000000	0.000000000000	0.000000000000	0.339036929522	0.000000000000	0.000246939012	0.000040430459	0.000000000000	-0.000099324625	0.000000000000	-0.000000000000	0.000000000000	0.784325251479	0.000000000000	0.000192706184	-112.351468695784	0.000000000000	401.936786733729	0.000000000000	-0.000000000000	0.000000000000	0.964157356540	0.000000000000	0.000000000363	0.000000000000	0.000000000000	315.760513688801	0.000000000000	0.000000000000	0.000000000000
0.088500818614	0.000000000000	0.000000000000	0.000000000000	0.000000000000	0.000000000000	0.000000000000	0.000000000000	0.000000000000	0.000000000000	0.339036929522	0.000000000000	0.000246939012	0.000040430475	0.000000000000	-0.000099324625	0.000000000000	0.000000000000	0.000000000000	0.784325251479	0.000000000000	0.000192706184	-112.351468695769	0.000000000000	401.936786733843	0.000000000000	-0.000000000000	0.000000000000	0.964157356540	0.000000000000	0.000000000363	0.000000000000	0.000000000000	315.760513688805	0.000000000000	-0.000000000000	0.000000000000
0.088500818614	0.000000000000	0.000000000000	0.000000000000	0.000000000000	0.000000000000	0.000000000000	0.000000000000	0.000000000000	0.000000000000	0.339036929522	0.000000000000	0.000246939012	0.000040430491	0.000000000000	-0.000099324626	0.000000000000	-0.000000000000	0.000000000000	0.784325251479	0.000000000000	0.000192706184	-112.351468695752	0.000000000000	401.936786733931	0.000000000000	-0.000000000000	0.000000000000	0.964157356540	0.000000000000	0.000000000363	0.000000000000	0.000000000000	315.760513688794	0.000000000000	-0.000000000000	0.000000000000
0.088500818614	0.000000000000	0.000000000000	0.000000000000	0.000000000000	0.000000000000	0.000000000000	0.000000000000	0.000000000000	0.000000000000	0.339036929522	0.000000000000	0.000246939012	0.000040430506	0.000000000000	-0.000099324624	0.000000000000	-0.000000000000	0.000000000000	0.784325251479	0.000000000000	0.000192706184	-112.351468695736	0.000000000000	401.936786734013	0.000000000000	-0.000000000000	0.000000000000	0.964157356540	0.000000000000	0.000000000363	0.000000000000	0.000000000000	315.760513688780	0.000000000000	0.000000000000	0.000000000000
0.088500818614	0.000000000000	0.000000000000	0.000000000000	0.000000000000	0.000000000000	0.000000000000	0.000000000000	0.000000000000	0.000000000000	0.339036929522	0.000000000000	0.000246939012	0.000040430522	0.000000000000	-0.000099324626	0.000000000000	0.000000000000	0.000000000000	0.784325251479	0.000000000000	0.000192706184	-112.351468695718	0.000000000000	401.936786734098	0.000000000000	0.000000000000	0.000000000000	0.964157356540	0.000000000000	0.000000000363	0.000000000000	0.000000000000	315.760513688765	0.000000000000	0.000000000000	0.000000000000
0.088500818614	0.000000000000	0.000000000000	0.000000000000	0.000000000000	0.000000000000	0.000000000000	0.000000000000	0.000000000000	0.000000000000	0.339036929522	0.000000000000	0.000246939012	0.000040430538	0.000000000000	-0.000099324626	0.000000000000	-0.000000000000	0.000000000000	0.784325251479	0.000000000000	0.000192706184	-112.351468695702	0.000000000000	401.936786734190	0.000000000000	-0.000000000000	0.000000000000	0.964157356540	0.000000000000	0.000000000363	0.000000000000	0.000000000000	315.760513688757	0.000000000000	0.000000000000	0.000000000000
0.088500818614	0.000000000000	0.000000000000	0.000000000000	0.000000000000	0.000000000000	0.000000000000	0.000000000000	0.000000000000	0.000000000000	0.339036929522	0.000000000000	0.000246939012	0.000040430554	0.000000000000	-0.000099324626	0.000000000000	0.000000000000	0.000000000000	0.784325251479	0.000000000000	0.000192706184	-112.351468695684	0.000000000000	401.936786734270	0.000000000000	-0.000000000000	0.000000000000	0.964157356540	0.000000000000	0.000000000363	0.000000000000	0.000000000000	315.760513688740	0.000000000000	0.000000000000	0.000000000000
0.088500818614	0.000000000000	0.000000000000	0.000000000000	0.000000000000	0.000000000000	0.000000000000	0.000000000000	0.000000000000	0.000000000000	0.339036929522	0.000000000000	0.000246939012	0.000040430570	0.000000000000	-0.000099324626	0.000000000000	0.000000000000	0.000000000000	0.784325251479	0.000000000000	0.000192706184	-112.351468695667	0.000000000000	401.936786734357	0.000000000000	-0.000000000000	0.000000000000	0.964157356540	0.000000000000	0.000000000363	0.000000000000	0.000000000000	315.760513688727	0.000000000000	0.000000000000	0.000000000000
0.088500818614	0.000000000000	0.000000000000	0.000000000000	0.000000000000	0.000000000000	0.000000000000	0.000000000000	0.000000000000	0.000000000000	0.339036929522	0.000000000000	0.000246939012	0.000040430586	0.000000000000	-0.000099324627	0.000000000000	0.000000000000	0.000000000000	0.784325251479	0.000000000000	0.000192706184	-112.351468695650	0.000000000000	401.936786734446	0.000000000000	-0.000000000000	0.000000000000	0.964157356540	0.000000000000	0.000000000363	0.000000000000	0.000000000000	315.760513688715	0.000000000000	0.000000000000	0.000000000000
0.088500818614	0.000000000000	0.000000000000	0.000000000000	0.000000000000	0.000000000000	0.000000000000	0.000000000000	0.000000000000	0.000000000000	0.339036929522	0.000000000000	0.000246939012	0.000040430601	0.000000000000	-0.000099324626	0.000000000000	0.000000000000	0.000000000000	0.784325251479	0.000000000000	0.000192706184	-112.351468695632	0.000000000000	401.936786734553	0.000000000000	0.000000000000	0.000000000000	0.964157356540	0.000000000000	0.000000000363	0.000000000000	0.000000000000	315.760513688713	0.000000000000	0.000000000000	0.000000000000
0.088500818614	0.000000000000	0.000000000000	0.000000000000	0.000000000000	0.000000000000	0.000000000000	0.000000000000	0.000000000000	0.000000000000	0.339036929522	0.000000000000	0.000246939012	0.000040430617	0.000000000000	-0.000099324626	0.000000000000	0.000000000000	0.000000000000	0.784325251479	0.000000000000	0.000192706184	-112.351468695615	0.000000000000	401.936786734653	0.000000000000	-0.000000000000	0.000000000000	0.964157356540	0.000000000000	0.000000000363	0.000000000000	0.000000000000	315.760513688707	0.000000000000	0.000000000000	0.000000000000
0.088500818614	0.000000000000	0.000000000000	0.000000000000	0.000000000000	0.000000000000	0.000000000000	0.000000000000	0.000000000000	0.000000000000	0.339036929522	0.000000000000	0.000246939012	0.000040430631	0.000000000000	-0.000099324624	0.000000000000	-0.000000000000	0.000000000000	0.784325251479	0.000000000000	0.000192706184	-112.351468695597	0.000000000000	401.936786734736	0.000000000000	0.000000000000	0.000000000000	0.964157356540	0.000000000000	0.000000000363	0.000000000000	0.000000000000	315.760513688691	0.000000000000	0.000000000000	0.000000000000
0.088500818614	0.000000000000	0.000000000000	0.000000000000	0.000000000000	0.000000000000	0.000000000000	0.000000000000	0.000000000000	0.000000000000	0.339036929522	0.000000000000	0.000246939012	0.000040430648	0.000000000000	-0.000099324626	0.000000000000	-0.000000000000	0.000000000000	0.784325251479	0.000000000000	0.000192706184	-112.351468695578	0.000000000000	401.936786734814	0.000000000000	-0.000000000000	0.000000000000	0.964157356540	0.000000000000	0.000000000363	0.000000000000	0.000000000000	315.760513688670	0.000000000000	0.000000000000	0.000000000000
0.088500818614	0.000000000000	0.000000000000	0.000000000000	0.000000000000	0.000000000000	0.000000000000	0.000000000000	0.000000000000	0.000000000000	0.339036929522	0.000000000000	0.000246939012	0.000040430664	0.000000000000	-0.000099324625	0.000000000000	0.000000000000	0.000000000000	0.784325251479	0.000000000000	0.000192706184	-112.351468695560	0.000000000000	401.936786734900	0.000000000000	-0.000000000000	0.000000000000	0.964157356540	0.000000000000	0.000000000363	0.000000000000	0.000000000000	315.760513688656	0.000000000000	0.000000000000	0.000000000000
0.088500818614	0.000000000000	0.000000000000	0.000000000000	0.000000000000	0.000000000000	0.000000000000	0.000000000000	0.000000000000	0.000000000000	0.339036929522	0.000000000000	0.000246939012	0.000040430681	0.000000000000	-0.000099324629	0.000000000000	0.000000000000	0.000000000000	0.784325251479	0.000000000000	0.000192706184	-112.351468695541	0.000000000000	401.936786734982	0.000000000000	-0.000000000000	0.000000000000	0.964157356540	0.000000000000	0.000000000363	0.000000000000	0.000000000000	315.760513688638	0.000000000000	0.000000000000	0.000000000000
0.088500818614	0.000000000000	0.000000000000	0.000000000000	0.000000000000	0.000000000000	0.000000000000	0.000000000000	0.000000000000	0.000000000000	0.339036929522	0.000000000000	0.000246939012	0.000040430696	0.000000000000	-0.000099324627	0.000000000000	-0.000000000000	0.000000000000	0.784325251479	0.000000000000	0.000192706184	-112.351468695523	0.000000000000	401.936786735069	0.000000000000	-0.000000000000	0.000000000000	0.964157356540	0.000000000000	0.000000000363	0.000000000000	0.000000000000	315.760513688626	0.000000000000	0.000000000000	0.000000000000
0.088500818614	0.000000000000	0.000000000000	0.000000000000	0.000000000000	0.000000000000	0.000000000000	0.000000000000	0.000000000000	0.000000000000	0.339036929522	0.000000000000	0.000246939012	0.000040430712	0.000000000000	-0.000099324629	0.000000000000	0.000000000000	0.000000000000	0.784325251479	0.000000000000	0.000192706184	-112.351468695504	0.000000000000	401.936786735154	0.000000000000	0.000000000000	0.000000000000	0.964157356540	0.000000000000	0.000000000363	0.000000000000	0.000000000000	315.760513688610	0.000000000000	0.000000000000	0.000000000000
0.088500818614	0.000000000000	0.000000000000	0.000000000000	0.000000000000	0.000000000000	0.000000000000	0.000000000000	0.000000000000	0.000000000000	0.339036929522	0.000000000000	0.000246939012	0.000040430727	0.000000000000	-0.000099324627	0.000000000000	-0.000000000000	0.000000000000	0.784325251479	0.000000000000	0.000192706184	-112.351468695484	0.000000000000	401.936786735239	0.000000000000	0.000000000000	0.000000000000	0.964157356540	0.000000000000	0.000000000363	0.000000000000	0.000000000000	315.760513688593	0.000000000000	0.000000000000	0.000000000000
0.088500818614	0.000000000000	0.000000000000	0.000000000000	0.000000000000	0.000000000000	0.000000000000	0.000000000000	0.000000000000	0.000000000000	0.339036929522	0.000000000000	0.000246939012	0.000040430744	0.000000000000	-0.000099324630	0.000000000000	0.000000000000	0.000000000000	0.784325251479	0.000000000000	0.000192706184	-112.351468695466	0.000000000000	401.936786735326	0.000000000000	-0.000000000000	0.000000000000	0.964157356540	0.000000000000	0.000000000363	0.000000000000	0.000000000000	315.760513688579	0.000000000000	0.000000000000	0.000000000000
0.088500818614	0.000000000000	0.000000000000	0.000000000000	0.000000000000	0.000000000000	0.000000000000	0.000000000000	0.000000000000	0.000000000000	0.339036929522	0.000000000000	0.000246939012	0.000040430759	0.000000000000	-0.000099324628	0.000000000000	0.000000000000	0.000000000000	0.784325251479	0.000000000000	0.000192706184	-112.351468695445	0.000000000000	401.936786735431	0.000000000000	0.000000000000	0.000000000000	0.964157356540	0.000000000000	0.000000000363	0.000000000000	0.000000000000	315.760513688572	0.000000000000	0.000000000000	0.000000000000
0.088500818614	0.000000000000	0.000000000000	0.000000000000	0.000000000000	0.000000000000	0.000000000000	0.000000000000	0.000000000000	0.000000000000	0.339036929522	0.000000000000	0.000246939012	0.000040430776	0.000000000000	-0.000099324631	0.000000000000	0.000000000000	0.000000000000	0.784325251479	0.000000000000	0.000192706184	-112.351468695426	0.000000000000	401.936786735494	0.000000000000	-0.000000000000	0.000000000000	0.964157356540	0.000000000000	0.000000000363	0.000000000000	0.000000000000	315.760513688544	0.000000000000	0.000000000000	0.000000000000
0.088500818614	0.000000000000	0.000000000000	0.000000000000	0.000000000000	0.000000000000	0.000000000000	0.000000000000	0.000000000000	0.000000000000	0.339036929522	0.000000000000	0.000246939012	0.000040430791	0.000000000000	-0.000099324631	0.000000000000	-0.000000000000	0.000000000000	0.784325251479	0.000000000000	0.000192706184	-112.351468695406	0.000000000000	401.936786735596	0.000000000000	-0.000000000000	0.000000000000	0.964157356540	0.000000000000	0.000000000363	0.000000000000	0.000000000000	315.760513688537	0.000000000000	0.000000000000	0.000000000000
0.088500818614	0.000000000000	0.000000000000	0.000000000000	0.000000000000	0.000000000000	0.000000000000	0.000000000000	0.000000000000	0.000000000000	0.339036929522	0.000000000000	0.000246939012	0.000040430808	0.000000000000	-0.000099324632	0.000000000000	0.000000000000	0.000000000000	0.784325251479	0.000000000000	0.000192706184	-112.351468695387	0.000000000000	401.936786735675	0.000000000000	-0.000000000000	0.000000000000	0.964157356540	0.000000000000	0.000000000363	0.000000000000	0.000000000000	315.760513688517	0.000000000000	0.000000000000	0.000000000000
0.088500818614	0.000000000000	0.000000000000	0.000000000000	0.000000000000	0.000000000000	0.000000000000	0.000000000000	0.000000000000	0.000000000000	0.339036929522	0.000000000000	0.000246939012	0.000040430823	0.000000000000	-0.000099324631	0.000000000000	-0.000000000000	0.000000000000	0.784325251479	0.000000000000	0.000192706184	-112.351468695366	0.000000000000	401.936786735748	0.000000000000	0.000000000000	0.000000000000	0.964157356540	0.000000000000	0.000000000363	0.000000000000	0.000000000000	315.760513688492	0.000000000000	0.000000000000	0.000000000000
0.088500818614	0.000000000000	0.000000000000	0.000000000000	0.000000000000	0.000000000000	0.000000000000	0.000000000000	0.000000000000	0.000000000000	0.339036929522	0.000000000000	0.000246939012	0.000040430839	0.000000000000	-0.000099324633	0.000000000000	0.000000000000	0.000000000000	0.784325251479	0.000000000000	0.000192706184	-112.351468695346	0.000000000000	401.936786735832	0.000000000000	-0.000000000000	0.000000000000	0.964157356540	0.000000000000	0.000000000363	0.000000000000	0.000000000000	315.760513688474	0.000000000000	0.000000000000	0.000000000000
0.088500818614	0.000000000000	0.000000000000	0.000000000000	0.000000000000	0.000000000000	0.000000000000	0.000000000000	0.000000000000	0.000000000000	0.339036929522	0.000000000000	0.000246939012	0.000040430855	0.000000000000	-0.000099324632	0.000000000000	-0.000000000000	0.000000000000	0.784325251479	0.000000000000	0.000192706184	-112.351468695325	0.000000000000	401.936786735941	0.000000000000	-0.000000000000	0.000000000000	0.964157356540	0.000000000000	0.000000000363	0.000000000000	0.000000000000	315.760513688470	0.000000000000	0.000000000000	0.000000000000
0.088500818614	0.000000000000	0.000000000000	0.000000000000	0.000000000000	0.000000000000	0.000000000000	0.000000000000	0.000000000000	0.000000000000	0.339036929522	0.000000000000	0.000246939012	0.000040430871	0.000000000000	-0.000099324634	0.000000000000	0.000000000000	0.000000000000	0.784325251479	0.000000000000	0.000192706184	-112.351468695305	0.000000000000	401.936786736029	0.000000000000	0.000000000000	0.000000000000	0.964157356540	0.000000000000	0.000000000363	0.000000000000	0.000000000000	315.760513688456	0.000000000000	0.000000000000	0.000000000000
0.088500818614	0.000000000000	0.000000000000	0.000000000000	0.000000000000	0.000000000000	0.000000000000	0.000000000000	0.000000000000	0.000000000000	0.339036929522	0.000000000000	0.000246939012	0.000040430888	0.000000000000	-0.000099324635	0.000000000000	0.000000000000	0.000000000000	0.784325251479	0.000000000000	0.000192706184	-112.351468695284	0.000000000000	401.936786736115	0.000000000000	0.000000000000	0.000000000000	0.964157356540	0.000000000000	0.000000000363	0.000000000000	0.000000000000	315.760513688438	0.000000000000	0.000000000000	0.000000000000
0.088500818614	0.000000000000	0.000000000000	0.000000000000	0.000000000000	0.000000000000	0.000000000000	0.000000000000	0.000000000000	0.000000000000	0.339036929522	0.000000000000	0.000246939012	0.000040430904	0.000000000000	-0.000099324637	0.000000000000	-0.000000000000	0.000000000000	0.784325251479	0.000000000000	0.000192706184	-112.351468695263	0.000000000000	401.936786736200	0.000000000000	0.000000000000	0.000000000000	0.964157356540	0.000000000000	0.000000000363	0.000000000000	0.000000000000	315.760513688420	0.000000000000	0.000000000000	0.000000000000
0.088500818614	0.000000000000	0.000000000000	0.000000000000	0.000000000000	0.000000000000	0.000000000000	0.000000000000	0.000000000000	0.000000000000	0.339036929522	0.000000000000	0.000246939012	0.000040430920	0.000000000000	-0.000099324637	0.000000000000	-0.000000000000	0.000000000000	0.784325251479	0.000000000000	0.000192706184	-112.351468695241	0.000000000000	401.936786736274	0.000000000000	0.000000000000	0.000000000000	0.964157356540	0.000000000000	0.000000000363	0.000000000000	0.000000000000	315.760513688394	0.000000000000	0.000000000000	0.000000000000
0.088500818614	0.000000000000	0.000000000000	0.000000000000	0.000000000000	0.000000000000	0.000000000000	0.000000000000	0.000000000000	0.000000000000	0.339036929522	0.000000000000	0.000246939012	0.000040430936	0.000000000000	-0.000099324639	0.000000000000	0.000000000000	0.000000000000	0.784325251479	0.000000000000	0.000192706184	-112.351468695219	0.000000000000	401.936786736355	0.000000000000	0.000000000000	0.000000000000	0.964157356540	0.000000000000	0.000000000363	0.000000000000	0.000000000000	315.760513688372	0.000000000000	0.000000000000	0.000000000000
0.088500818614	0.000000000000	0.000000000000	0.000000000000	0.000000000000	0.000000000000	0.000000000000	0.000000000000	0.000000000000	0.000000000000	0.339036929522	0.000000000000	0.000246939012	0.000040430953	0.000000000000	-0.000099324642	0.000000000000	0.000000000000	0.000000000000	0.784325251479	0.000000000000	0.000192706184	-112.351468695199	0.000000000000	401.936786736455	0.000000000000	0.000000000000	0.000000000000	0.964157356540	0.000000000000	0.000000000363	0.000000000000	0.000000000000	315.760513688362	0.000000000000	0.000000000000	0.000000000000
0.088500818614	0.000000000000	0.000000000000	0.000000000000	0.000000000000	0.000000000000	0.000000000000	0.000000000000	0.000000000000	0.000000000000	0.339036929522	0.000000000000	0.000246939012	0.000040430969	0.000000000000	-0.000099324641	0.000000000000	0.000000000000	0.000000000000	0.784325251479	0.000000000000	0.000192706184	-112.351468695177	0.000000000000	401.936786736532	0.000000000000	0.000000000000	0.000000000000	0.964157356540	0.000000000000	0.000000000363	0.000000000000	0.000000000000	315.760513688339	0.000000000000	0.000000000000	0.000000000000
0.088500818614	0.000000000000	0.000000000000	0.000000000000	0.000000000000	0.000000000000	0.000000000000	0.000000000000	0.000000000000	0.000000000000	0.339036929522	0.000000000000	0.000246939012	0.000040430985	0.000000000000	-0.000099324642	0.000000000000	0.000000000000	0.000000000000	0.784325251479	0.000000000000	0.000192706184	-112.351468695155	0.000000000000	401.936786736635	0.000000000000	0.000000000000	0.000000000000	0.964157356540	0.000000000000	0.000000000363	0.000000000000	0.000000000000	315.760513688328	0.000000000000	0.000000000000	0.000000000000
0.088500818614	0.000000000000	0.000000000000	0.000000000000	0.000000000000	0.000000000000	0.000000000000	0.000000000000	0.000000000000	0.000000000000	0.339036929522	0.000000000000	0.000246939012	0.000040431001	0.000000000000	-0.000099324644	0.000000000000	-0.000000000000	0.000000000000	0.784325251479	0.000000000000	0.000192706184	-112.351468695133	0.000000000000	401.936786736696	0.000000000000	0.000000000000	0.000000000000	0.964157356540	0.000000000000	0.000000000363	0.000000000000	0.000000000000	315.760513688297	0.000000000000	0.000000000000	0.000000000000
0.088500818614	0.000000000000	0.000000000000	0.000000000000	0.000000000000	0.000000000000	0.000000000000	0.000000000000	0.000000000000	0.000000000000	0.339036929522	0.000000000000	0.000246939012	0.000040431017	0.000000000000	-0.000099324644	0.000000000000	0.000000000000	0.000000000000	0.784325251479	0.000000000000	0.000192706184	-112.351468695111	0.000000000000	401.936786736798	0.000000000000	0.000000000000	0.000000000000	0.964157356540	0.000000000000	0.000000000363	0.000000000000	0.000000000000	315.760513688287	0.000000000000	0.000000000000	0.000000000000
0.088500818614	0.000000000000	0.000000000000	0.000000000000	0.000000000000	0.000000000000	0.000000000000	0.000000000000	0.000000000000	0.000000000000	0.339036929522	0.000000000000	0.000246939012	0.000040431034	0.000000000000	-0.000099324646	0.000000000000	0.000000000000	0.000000000000	0.784325251479	0.000000000000	0.000192706184	-112.351468695089	0.000000000000	401.936786736866	0.000000000000	0.000000000000	0.000000000000	0.964157356540	0.000000000000	0.000000000363	0.000000000000	0.000000000000	315.760513688256	0.000000000000	-0.000000000000	0.000000000000
0.088500818614	0.000000000000	0.000000000000	0.000000000000	0.000000000000	0.000000000000	0.000000000000	0.000000000000	0.000000000000	0.000000000000	0.339036929522	0.000000000000	0.000246939012	0.000040431050	0.000000000000	-0.000099324647	0.000000000000	0.000000000000	0.000000000000	0.784325251479	0.000000000000	0.000192706184	-112.351468695066	0.000000000000	401.936786736956	0.000000000000	0.000000000000	0.000000000000	0.964157356540	0.000000000000	0.000000000363	0.000000000000	0.000000000000	315.760513688241	0.000000000000	0.000000000000	0.000000000000
0.088500818614	0.000000000000	0.000000000000	0.000000000000	0.000000000000	0.000000000000	0.000000000000	0.000000000000	0.000000000000	0.000000000000	0.339036929522	0.000000000000	0.000246939012	0.000040431067	0.000000000000	-0.000099324649	0.000000000000	0.000000000000	0.000000000000	0.784325251479	0.000000000000	0.000192706184	-112.351468695043	0.000000000000	401.936786737037	0.000000000000	0.000000000000	0.000000000000	0.964157356540	0.000000000000	0.000000000363	0.000000000000	0.000000000000	315.760513688218	0.000000000000	0.000000000000	0.000000000000
0.088500818614	0.000000000000	0.000000000000	0.000000000000	0.000000000000	0.000000000000	0.000000000000	0.000000000000	0.000000000000	0.000000000000	0.339036929522	0.000000000000	0.000246939012	0.000040431083	0.000000000000	-0.000099324651	0.000000000000	-0.000000000000	0.000000000000	0.784325251479	0.000000000000	0.000192706184	-112.351468695020	0.000000000000	401.936786737116	0.000000000000	0.000000000000	0.000000000000	0.964157356540	0.000000000000	0.000000000363	0.000000000000	0.000000000000	315.760513688193	0.000000000000	0.000000000000	0.000000000000
0.088500818614	0.000000000000	0.000000000000	0.000000000000	0.000000000000	0.000000000000	0.000000000000	0.000000000000	0.000000000000	0.000000000000	0.339036929522	0.000000000000	0.000246939012	0.000040431100	0.000000000000	-0.000099324653	0.000000000000	0.000000000000	0.000000000000	0.784325251479	0.000000000000	0.000192706184	-112.351468694996	0.000000000000	401.936786737189	0.000000000000	0.000000000000	0.000000000000	0.964157356540	0.000000000000	0.000000000363	0.000000000000	0.000000000000	315.760513688164	0.000000000000	-0.000000000000	0.000000000000
0.088500818614	0.000000000000	0.000000000000	0.000000000000	0.000000000000	0.000000000000	0.000000000000	0.000000000000	0.000000000000	0.000000000000	0.339036929522	0.000000000000	0.000246939012	0.000040431115	0.000000000000	-0.000099324653	0.000000000000	0.000000000000	0.000000000000	0.784325251479	0.000000000000	0.000192706184	-112.351468694973	0.000000000000	401.936786737293	0.000000000000	0.000000000000	0.000000000000	0.964157356540	0.000000000000	0.000000000363	0.000000000000	0.000000000000	315.760513688153	0.000000000000	0.000000000000	0.000000000000
0.088500818614	0.000000000000	0.000000000000	0.000000000000	0.000000000000	0.000000000000	0.000000000000	0.000000000000	0.000000000000	0.000000000000	0.339036929522	0.000000000000	0.000246939012	0.000040431132	0.000000000000	-0.000099324654	0.000000000000	0.000000000000	0.000000000000	0.784325251479	0.000000000000	0.000192706184	-112.351468694950	0.000000000000	401.936786737346	0.000000000000	0.000000000000	0.000000000000	0.964157356540	0.000000000000	0.000000000363	0.000000000000	0.000000000000	315.760513688116	0.000000000000	0.000000000000	0.000000000000
0.088500818614	0.000000000000	0.000000000000	0.000000000000	0.000000000000	0.000000000000	0.000000000000	0.000000000000	0.000000000000	0.000000000000	0.339036929522	0.000000000000	0.000246939012	0.000040431148	0.000000000000	-0.000099324656	0.000000000000	0.000000000000	0.000000000000	0.784325251479	0.000000000000	0.000192706184	-112.351468694927	0.000000000000	401.936786737455	0.000000000000	0.000000000000	0.000000000000	0.964157356540	0.000000000000	0.000000000363	0.000000000000	0.000000000000	315.760513688109	0.000000000000	0.000000000000	0.000000000000
0.088500818614	0.000000000000	0.000000000000	0.000000000000	0.000000000000	0.000000000000	0.000000000000	0.000000000000	0.000000000000	0.000000000000	0.339036929522	0.000000000000	0.000246939012	0.000040431164	0.000000000000	-0.000099324656	0.000000000000	-0.000000000000	0.000000000000	0.784325251479	0.000000000000	0.000192706184	-112.351468694903	0.000000000000	401.936786737544	0.000000000000	0.000000000000	0.000000000000	0.964157356540	0.000000000000	0.000000000363	0.000000000000	0.000000000000	315.760513688089	0.000000000000	0.000000000000	0.000000000000
0.088500818614	0.000000000000	0.000000000000	0.000000000000	0.000000000000	0.000000000000	0.000000000000	0.000000000000	0.000000000000	0.000000000000	0.339036929522	0.000000000000	0.000246939012	0.000040431182	0.000000000000	-0.000099324661	0.000000000000	-0.000000000000	0.000000000000	0.784325251479	0.000000000000	0.000192706184	-112.351468694879	0.000000000000	401.936786737610	0.000000000000	0.000000000000	0.000000000000	0.964157356540	0.000000000000	0.000000000363	0.000000000000	0.000000000000	315.760513688056	0.000000000000	0.000000000000	0.000000000000
0.088500818614	0.000000000000	0.000000000000	0.000000000000	0.000000000000	0.000000000000	0.000000000000	0.000000000000	0.000000000000	0.000000000000	0.339036929522	0.000000000000	0.000246939012	0.000040431198	0.000000000000	-0.000099324661	0.000000000000	0.000000000000	0.000000000000	0.784325251479	0.000000000000	0.000192706184	-112.351468694855	0.000000000000	401.936786737702	0.000000000000	0.000000000000	0.000000000000	0.964157356540	0.000000000000	0.000000000363	0.000000000000	0.000000000000	315.760513688038	0.000000000000	0.000000000000	0.000000000000
0.088500818614	0.000000000000	0.000000000000	0.000000000000	0.000000000000	0.000000000000	0.000000000000	0.000000000000	0.000000000000	0.000000000000	0.339036929522	0.000000000000	0.000246939012	0.000040431214	0.000000000000	-0.000099324663	0.000000000000	0.000000000000	0.000000000000	0.784325251479	0.000000000000	0.000192706184	-112.351468694830	0.000000000000	401.936786737763	0.000000000000	0.000000000000	0.000000000000	0.964157356540	0.000000000000	0.000000000363	0.000000000000	0.000000000000	315.760513688001	0.000000000000	-0.000000000000	0.000000000000
0.088500818614	0.000000000000	0.000000000000	0.000000000000	0.000000000000	0.000000000000	0.000000000000	0.000000000000	0.000000000000	0.000000000000	0.339036929522	0.000000000000	0.000246939012	0.000040431231	0.000000000000	-0.000099324665	0.000000000000	0.000000000000	0.000000000000	0.784325251479	0.000000000000	0.000192706184	-112.351468694806	0.000000000000	401.936786737854	0.000000000000	0.000000000000	0.000000000000	0.964157356540	0.000000000000	0.000000000363	0.000000000000	0.000000000000	315.760513687983	0.000000000000	-0.000000000000	0.000000000000
0.088500818614	0.000000000000	0.000000000000	0.000000000000	0.000000000000	0.000000000000	0.000000000000	0.000000000000	0.000000000000	0.000000000000	0.339036929522	0.000000000000	0.000246939012	0.000040431247	0.000000000000	-0.000099324666	0.000000000000	-0.000000000000	0.000000000000	0.784325251479	0.000000000000	0.000192706184	-112.351468694782	0.000000000000	401.936786737937	0.000000000000	0.000000000000	0.000000000000	0.964157356540	0.000000000000	0.000000000363	0.000000000000	0.000000000000	315.760513687961	0.000000000000	0.000000000000	0.000000000000
0.088500818614	0.000000000000	0.000000000000	0.000000000000	0.000000000000	0.000000000000	0.000000000000	0.000000000000	0.000000000000	0.000000000000	0.339036929522	0.000000000000	0.000246939012	0.000040431263	0.000000000000	-0.000099324667	0.000000000000	0.000000000000	0.000000000000	0.784325251479	0.000000000000	0.000192706184	-112.351468694756	0.000000000000	401.936786738021	0.000000000000	0.000000000000	0.000000000000	0.964157356540	0.000000000000	0.000000000363	0.000000000000	0.000000000000	315.760513687937	0.000000000000	0.000000000000	0.000000000000
0.088500818614	0.000000000000	0.000000000000	0.000000000000	0.000000000000	0.000000000000	0.000000000000	0.000000000000	0.000000000000	0.000000000000	0.339036929522	0.000000000000	0.000246939012	0.000040431280	0.000000000000	-0.000099324670	0.000000000000	0.000000000000	0.000000000000	0.784325251479	0.000000000000	0.000192706184	-112.351468694731	0.000000000000	401.936786738099	0.000000000000	0.000000000000	0.000000000000	0.964157356540	0.000000000000	0.000000000363	0.000000000000	0.000000000000	315.760513687910	0.000000000000	0.000000000000	0.000000000000
0.088500818614	0.000000000000	0.000000000000	0.000000000000	0.000000000000	0.000000000000	0.000000000000	0.000000000000	0.000000000000	0.000000000000	0.339036929522	0.000000000000	0.000246939012	0.000040431296	0.000000000000	-0.000099324671	0.000000000000	0.000000000000	0.000000000000	0.784325251479	0.000000000000	0.000192706184	-112.351468694706	0.000000000000	401.936786738179	0.000000000000	0.000000000000	0.000000000000	0.964157356540	0.000000000000	0.000000000363	0.000000000000	0.000000000000	315.760513687885	0.000000000000	0.000000000000	0.000000000000
0.088500818614	0.000000000000	0.000000000000	0.000000000000	0.000000000000	0.000000000000	0.000000000000	0.000000000000	0.000000000000	0.000000000000	0.339036929522	0.000000000000	0.000246939012	0.000040431313	0.000000000000	-0.000099324674	0.000000000000	0.000000000000	0.000000000000	0.784325251479	0.000000000000	0.000192706184	-112.351468694681	0.000000000000	401.936786738253	0.000000000000	0.000000000000	0.000000000000	0.964157356540	0.000000000000	0.000000000363	0.000000000000	0.000000000000	315.760513687856	0.000000000000	0.000000000000	0.000000000000
0.088500818614	0.000000000000	0.000000000000	0.000000000000	0.000000000000	0.000000000000	0.000000000000	0.000000000000	0.000000000000	0.000000000000	0.339036929522	0.000000000000	0.000246939012	0.000040431330	0.000000000000	-0.000099324677	0.000000000000	0.000000000000	0.000000000000	0.784325251479	0.000000000000	0.000192706184	-112.351468694655	0.000000000000	401.936786738319	0.000000000000	0.000000000000	0.000000000000	0.964157356540	0.000000000000	0.000000000363	0.000000000000	0.000000000000	315.760513687820	0.000000000000	0.000000000000	0.000000000000
0.088500818614	0.000000000000	0.000000000000	0.000000000000	0.000000000000	0.000000000000	0.000000000000	0.000000000000	0.000000000000	0.000000000000	0.339036929522	0.000000000000	0.000246939012	0.000040431347	0.000000000000	-0.000099324679	0.000000000000	0.000000000000	0.000000000000	0.784325251479	0.000000000000	0.000192706184	-112.351468694630	0.000000000000	401.936786738411	0.000000000000	0.000000000000	0.000000000000	0.964157356540	0.000000000000	0.000000000363	0.000000000000	0.000000000000	315.760513687798	0.000000000000	-0.000000000000	0.000000000000
0.088500818614	0.000000000000	0.000000000000	0.000000000000	0.000000000000	0.000000000000	0.000000000000	0.000000000000	0.000000000000	0.000000000000	0.339036929522	0.000000000000	0.000246939012	0.000040431363	0.000000000000	-0.000099324680	0.000000000000	0.000000000000	0.000000000000	0.784325251479	0.000000000000	0.000192706184	-112.351468694603	0.000000000000	401.936786738490	0.000000000000	0.000000000000	0.000000000000	0.964157356540	0.000000000000	0.000000000363	0.000000000000	0.000000000000	315.760513687771	0.000000000000	-0.000000000000	0.000000000000
0.088500818614	0.000000000000	0.000000000000	0.000000000000	0.000000000000	0.000000000000	0.000000000000	0.000000000000	0.000000000000	0.000000000000	0.339036929522	0.000000000000	0.000246939012	0.000040431380	0.000000000000	-0.000099324683	0.000000000000	0.000000000000	0.000000000000	0.784325251479	0.000000000000	0.000192706184	-112.351468694578	0.000000000000	401.936786738583	0.000000000000	0.000000000000	0.000000000000	0.964157356540	0.000000000000	0.000000000363	0.000000000000	0.000000000000	315.760513687752	0.000000000000	0.000000000000	0.000000000000
0.088500818614	0.000000000000	0.000000000000	0.000000000000	0.000000000000	0.000000000000	0.000000000000	0.000000000000	0.000000000000	0.000000000000	0.339036929522	0.000000000000	0.000246939012	0.000040431397	0.000000000000	-0.000099324685	0.000000000000	0.000000000000	0.000000000000	0.784325251479	0.000000000000	0.000192706184	-112.351468694552	0.000000000000	401.936786738668	0.000000000000	0.000000000000	0.000000000000	0.964157356540	0.000000000000	0.000000000363	0.000000000000	0.000000000000	315.760513687730	0.000000000000	0.000000000000	0.000000000000
0.088500818614	0.000000000000	0.000000000000	0.000000000000	0.000000000000	0.000000000000	0.000000000000	0.000000000000	0.000000000000	0.000000000000	0.339036929522	0.000000000000	0.000246939012	0.000040431414	0.000000000000	-0.000099324687	0.000000000000	0.000000000000	0.000000000000	0.784325251479	0.000000000000	0.000192706184	-112.351468694525	0.000000000000	401.936786738739	0.000000000000	0.000000000000	0.000000000000	0.964157356540	0.000000000000	0.000000000363	0.000000000000	0.000000000000	315.760513687696	0.000000000000	0.000000000000	0.000000000000
0.088500818614	0.000000000000	0.000000000000	0.000000000000	0.000000000000	0.000000000000	0.000000000000	0.000000000000	0.000000000000	0.000000000000	0.339036929522	0.000000000000	0.000246939012	0.000040431430	0.000000000000	-0.000099324690	0.000000000000	0.000000000000	0.000000000000	0.784325251479	0.000000000000	0.000192706184	-112.351468694498	0.000000000000	401.936786738815	0.000000000000	0.000000000000	0.000000000000	0.964157356540	0.000000000000	0.000000000363	0.000000000000	0.000000000000	315.760513687666	0.000000000000	0.000000000000	0.000000000000
0.088500818614	0.000000000000	0.000000000000	0.000000000000	0.000000000000	0.000000000000	0.000000000000	0.000000000000	0.000000000000	0.000000000000	0.339036929522	0.000000000000	0.000246939012	0.000040431447	0.000000000000	-0.000099324692	0.000000000000	-0.000000000000	0.000000000000	0.784325251479	0.000000000000	0.000192706184	-112.351468694471	0.000000000000	401.936786738890	0.000000000000	0.000000000000	0.000000000000	0.964157356540	0.000000000000	0.000000000363	0.000000000000	0.000000000000	315.760513687634	0.000000000000	0.000000000000	0.000000000000
0.088500818614	0.000000000000	0.000000000000	0.000000000000	0.000000000000	0.000000000000	0.000000000000	0.000000000000	0.000000000000	0.000000000000	0.339036929522	0.000000000000	0.000246939012	0.000040431464	0.000000000000	-0.000099324694	0.000000000000	-0.000000000000	0.000000000000	0.784325251479	0.000000000000	0.000192706184	-112.351468694444	0.000000000000	401.936786738974	0.000000000000	0.000000000000	0.000000000000	0.964157356540	0.000000000000	0.000000000363	0.000000000000	0.000000000000	315.760513687609	0.000000000000	0.000000000000	0.000000000000
0.088500818614	0.000000000000	0.000000000000	0.000000000000	0.000000000000	0.000000000000	0.000000000000	0.000000000000	0.000000000000	0.000000000000	0.339036929522	0.000000000000	0.000246939012	0.000040431481	0.000000000000	-0.000099324697	0.000000000000	-0.000000000000	0.000000000000	0.784325251479	0.000000000000	0.000192706184	-112.351468694417	0.000000000000	401.936786739036	0.000000000000	0.000000000000	0.000000000000	0.964157356540	0.000000000000	0.000000000363	0.000000000000	0.000000000000	315.760513687569	0.000000000000	0.000000000000	0.000000000000
0.088500818614	0.000000000000	0.000000000000	0.000000000000	0.000000000000	0.000000000000	0.000000000000	0.000000000000	0.000000000000	0.000000000000	0.339036929522	0.000000000000	0.000246939012	0.000040431497	0.000000000000	-0.000099324697	0.000000000000	0.000000000000	0.000000000000	0.784325251479	0.000000000000	0.000192706184	-112.351468694390	0.000000000000	401.936786739136	0.000000000000	0.000000000000	0.000000000000	0.964157356540	0.000000000000	0.000000000363	0.000000000000	0.000000000000	315.760513687553	0.000000000000	0.000000000000	0.000000000000
0.088500818614	0.000000000000	0.000000000000	0.000000000000	0.000000000000	0.000000000000	0.000000000000	0.000000000000	0.000000000000	0.000000000000	0.339036929522	0.000000000000	0.000246939012	0.000040431515	0.000000000000	-0.000099324702	0.000000000000	0.000000000000	0.000000000000	0.784325251479	0.000000000000	0.000192706184	-112.351468694363	0.000000000000	401.936786739182	0.000000000000	0.000000000000	0.000000000000	0.964157356540	0.000000000000	0.000000000363	0.000000000000	0.000000000000	315.760513687505	0.000000000000	-0.000000000000	0.000000000000
0.088500818614	0.000000000000	0.000000000000	0.000000000000	0.000000000000	0.000000000000	0.000000000000	0.000000000000	0.000000000000	0.000000000000	0.339036929522	0.000000000000	0.000246939012	0.000040431531	0.000000000000	-0.000099324702	0.000000000000	0.000000000000	0.000000000000	0.784325251479	0.000000000000	0.000192706184	-112.351468694335	0.000000000000	401.936786739292	0.000000000000	0.000000000000	0.000000000000	0.964157356540	0.000000000000	0.000000000363	0.000000000000	0.000000000000	315.760513687493	0.000000000000	0.000000000000	0.000000000000
0.088500818614	0.000000000000	0.000000000000	0.000000000000	0.000000000000	0.000000000000	0.000000000000	0.000000000000	0.000000000000	0.000000000000	0.339036929522	0.000000000000	0.000246939012	0.000040431549	0.000000000000	-0.000099324707	0.000000000000	0.000000000000	0.000000000000	0.784325251479	0.000000000000	0.000192706184	-112.351468694307	0.000000000000	401.936786739346	0.000000000000	0.000000000000	0.000000000000	0.964157356540	0.000000000000	0.000000000363	0.000000000000	0.000000000000	315.760513687450	0.000000000000	-0.000000000000	0.000000000000
0.088500818614	0.000000000000	0.000000000000	0.000000000000	0.000000000000	0.000000000000	0.000000000000	0.000000000000	0.000000000000	0.000000000000	0.339036929522	0.000000000000	0.000246939012	0.000040431497	0.000000000000	-0.000099324681	0.000000000000	0.000000000000	0.000000000000	0.784325251479	0.000000000000	0.000192706184	-112.351468694372	0.000000000000	401.936786738977	0.000000000000	0.000000000000	0.000000000000	0.964157356540	0.000000000000	0.000000000363	0.000000000000	0.000000000000	315.760513687214	0.000000000000	-0.000000000000	0.000000000000
0.088500818614	0.000000000000	0.000000000000	0.000000000000	0.000000000000	0.000000000000	0.000000000000	0.000000000000	0.000000000000	0.000000000000	0.339036929522	0.000000000000	0.000246939012	0.000040431514	0.000000000000	-0.000099324683	0.000000000000	0.000000000000	0.000000000000	0.784325251479	0.000000000000	0.000192706184	-112.351468694344	0.000000000000	401.936786739050	0.000000000000	0.000000000000	0.000000000000	0.964157356540	0.000000000000	0.000000000363	0.000000000000	0.000000000000	315.760513687179	0.000000000000	-0.000000000000	0.000000000000
0.088500818614	0.000000000000	0.000000000000	0.000000000000	0.000000000000	0.000000000000	0.000000000000	0.000000000000	0.000000000000	0.000000000000	0.339036929522	0.000000000000	0.000246939012	0.000040431531	0.000000000000	-0.000099324687	0.000000000000	-0.000000000000	0.000000000000	0.784325251479	0.000000000000	0.000192706184	-112.351468694316	0.000000000000	401.936786739124	0.000000000000	0.000000000000	0.000000000000	0.964157356540	0.000000000000	0.000000000363	0.000000000000	0.000000000000	315.760513687147	0.000000000000	-0.000000000000	0.000000000000
0.088500818614	0.000000000000	0.000000000000	0.000000000000	0.000000000000	0.000000000000	0.000000000000	0.000000000000	0.000000000000	0.000000000000	0.339036929522	0.000000000000	0.000246939012	0.000040431548	0.000000000000	-0.000099324690	0.000000000000	0.000000000000	0.000000000000	0.784325251479	0.000000000000	0.000192706184	-112.351468694288	0.000000000000	401.936786739202	0.000000000000	0.000000000000	0.000000000000	0.964157356540	0.000000000000	0.000000000363	0.000000000000	0.000000000000	315.760513687118	0.000000000000	-0.000000000000	0.000000000000
0.088500818614	0.000000000000	0.000000000000	0.000000000000	0.000000000000	0.000000000000	0.000000000000	0.000000000000	0.000000000000	0.000000000000	0.339036929522	0.000000000000	0.000246939012	0.000040431565	0.000000000000	-0.000099324691	0.000000000000	0.000000000000	0.000000000000	0.784325251479	0.000000000000	0.000192706184	-112.351468694261	0.000000000000	401.936786739291	0.000000000000	-0.000000000000	0.000000000000	0.964157356540	0.000000000000	0.000000000363	0.000000000000	0.000000000000	315.760513687093	0.000000000000	-0.000000000000	0.000000000000
0.088500818614	0.000000000000	0.000000000000	0.000000000000	0.000000000000	0.000000000000	0.000000000000	0.000000000000	0.000000000000	0.000000000000	0.339036929522	0.000000000000	0.000246939012	0.000040431581	0.000000000000	-0.000099324692	0.000000000000	0.000000000000	0.000000000000	0.784325251479	0.000000000000	0.000192706184	-112.351468694233	0.000000000000	401.936786739359	0.000000000000	0.000000000000	0.000000000000	0.964157356540	0.000000000000	0.000000000363	0.000000000000	0.000000000000	315.760513687058	0.000000000000	0.000000000000	0.000000000000
0.088500818614	0.000000000000	0.000000000000	0.000000000000	0.000000000000	0.000000000000	0.000000000000	0.000000000000	0.000000000000	0.000000000000	0.339036929522	0.000000000000	0.000246939012	0.000040431599	0.000000000000	-0.000099324697	0.000000000000	-0.000000000000	0.000000000000	0.784325251479	0.000000000000	0.000192706184	-112.351468694206	0.000000000000	401.936786739449	0.000000000000	-0.000000000000	0.000000000000	0.964157356540	0.000000000000	0.000000000363	0.000000000000	0.000000000000	315.760513687033	0.000000000000	0.000000000000	0.000000000000
0.088500818614	0.000000000000	0.000000000000	0.000000000000	0.000000000000	0.000000000000	0.000000000000	0.000000000000	0.000000000000	0.000000000000	0.339036929522	0.000000000000	0.000246939012	0.000040431615	0.000000000000	-0.000099324697	0.000000000000	-0.000000000000	0.000000000000	0.784325251479	0.000000000000	0.000192706184	-112.351468694178	0.000000000000	401.936786739512	0.000000000000	0.000000000000	0.000000000000	0.964157356540	0.000000000000	0.000000000363	0.000000000000	0.000000000000	315.760513686996	0.000000000000	-0.000000000000	0.000000000000
0.088500818614	0.000000000000	0.000000000000	0.000000000000	0.000000000000	0.000000000000	0.000000000000	0.000000000000	0.000000000000	0.000000000000	0.339036929522	0.000000000000	0.000246939012	0.000040431633	0.000000000000	-0.000099324701	0.000000000000	-0.000000000000	0.000000000000	0.784325251479	0.000000000000	0.000192706184	-112.351468694151	0.000000000000	401.936786739605	0.000000000000	-0.000000000000	0.000000000000	0.964157356540	0.000000000000	0.000000000363	0.000000000000	0.000000000000	315.760513686974	0.000000000000	0.000000000000	0.000000000000
0.088500818614	0.000000000000	0.000000000000	0.000000000000	0.000000000000	0.000000000000	0.000000000000	0.000000000000	0.000000000000	0.000000000000	0.339036929522	0.000000000000	0.000246939012	0.000040431649	0.000000000000	-0.000099324702	0.000000000000	0.000000000000	0.000000000000	0.784325251479	0.000000000000	0.000192706184	-112.351468694124	0.000000000000	401.936786739670	0.000000000000	0.000000000000	0.000000000000	0.964157356540	0.000000000000	0.000000000363	0.000000000000	0.000000000000	315.760513686937	0.000000000000	-0.000000000000	0.000000000000
0.088500818614	0.000000000000	0.000000000000	0.000000000000	0.000000000000	0.000000000000	0.000000000000	0.000000000000	0.000000000000	0.000000000000	0.339036929522	0.000000000000	0.000246939012	0.000040431666	0.000000000000	-0.000099324705	0.000000000000	0.000000000000	0.000000000000	0.784325251479	0.000000000000	0.000192706184	-112.351468694096	0.000000000000	401.936786739744	0.000000000000	0.000000000000	0.000000000000	0.964157356540	0.000000000000	0.000000000363	0.000000000000	0.000000000000	315.760513686904	0.000000000000	0.000000000000	0.000000000000
0.088500818614	0.000000000000	0.000000000000	0.000000000000	0.000000000000	0.000000000000	0.000000000000	0.000000000000	0.000000000000	0.000000000000	0.339036929522	0.000000000000	0.000246939012	0.000040431683	0.000000000000	-0.000099324707	0.000000000000	0.000000000000	0.000000000000	0.784325251479	0.000000000000	0.000192706184	-112.351468694069	0.000000000000	401.936786739824	0.000000000000	0.000000000000	0.000000000000	0.964157356540	0.000000000000	0.000000000363	0.000000000000	0.000000000000	315.760513686876	0.000000000000	0.000000000000	0.000000000000
0.088500818614	0.000000000000	0.000000000000	0.000000000000	0.000000000000	0.000000000000	0.000000000000	0.000000000000	0.000000000000	0.000000000000	0.339036929522	0.000000000000	0.000246939012	0.000040431700	0.000000000000	-0.000099324707	0.000000000000	0.000000000000	0.000000000000	0.784325251479	0.000000000000	0.000192706184	-112.351468694042	0.000000000000	401.936786739909	0.000000000000	-0.000000000000	0.000000000000	0.964157356540	0.000000000000	0.000000000363	0.000000000000	0.000000000000	315.760513686853	0.000000000000	-0.000000000000	0.000000000000
0.088500818614	0.000000000000	0.000000000000	0.000000000000	0.000000000000	0.000000000000	0.000000000000	0.000000000000	0.000000000000	0.000000000000	0.339036929522	0.000000000000	0.000246939012	0.000040431716	0.000000000000	-0.000099324709	0.000000000000	0.000000000000	0.000000000000	0.784325251479	0.000000000000	0.000192706184	-112.351468694015	0.000000000000	401.936786739978	0.000000000000	-0.000000000000	0.000000000000	0.964157356540	0.000000000000	0.000000000363	0.000000000000	0.000000000000	315.760513686818	0.000000000000	0.000000000000	0.000000000000
0.088500818614	0.000000000000	0.000000000000	0.000000000000	0.000000000000	0.000000000000	0.000000000000	0.000000000000	0.000000000000	0.000000000000	0.339036929522	0.000000000000	0.000246939012	0.000040431733	0.000000000000	-0.000099324711	0.000000000000	-0.000000000000	0.000000000000	0.784325251479	0.000000000000	0.000192706184	-112.351468693988	0.000000000000	401.936786740058	0.000000000000	-0.000000000000	0.000000000000	0.964157356540	0.000000000000	0.000000000363	0.000000000000	0.000000000000	315.760513686791	0.000000000000	-0.000000000000	0.000000000000
0.088500818614	0.000000000000	0.000000000000	0.000000000000	0.000000000000	0.000000000000	0.000000000000	0.000000000000	0.000000000000	0.000000000000	0.339036929522	0.000000000000	0.000246939012	0.000040431750	0.000000000000	-0.000099324714	0.000000000000	0.000000000000	0.000000000000	0.784325251479	0.000000000000	0.000192706184	-112.351468693961	0.000000000000	401.936786740124	0.000000000000	0.000000000000	0.000000000000	0.964157356540	0.000000000000	0.000000000363	0.000000000000	0.000000000000	315.760513686754	0.000000000000	0.000000000000	0.000000000000
0.088500818614	0.000000000000	0.000000000000	0.000000000000	0.000000000000	0.000000000000	0.000000000000	0.000000000000	0.000000000000	0.000000000000	0.339036929522	0.000000000000	0.000246939012	0.000040431767	0.000000000000	-0.000099324716	0.000000000000	0.000000000000	0.000000000000	0.784325251479	0.000000000000	0.000192706184	-112.351468693934	0.000000000000	401.936786740199	0.000000000000	0.000000000000	0.000000000000	0.964157356540	0.000000000000	0.000000000363	0.000000000000	0.000000000000	315.760513686723	0.000000000000	0.000000000000	0.000000000000
0.088500818614	0.000000000000	0.000000000000	0.000000000000	0.000000000000	0.000000000000	0.000000000000	0.000000000000	0.000000000000	0.000000000000	0.339036929522	0.000000000000	0.000246939012	0.000040431784	0.000000000000	-0.000099324717	0.000000000000	-0.000000000000	0.000000000000	0.784325251479	0.000000000000	0.000192706184	-112.351468693906	0.000000000000	401.936786740274	0.000000000000	0.000000000000	0.000000000000	0.964157356540	0.000000000000	0.000000000363	0.000000000000	0.000000000000	315.760513686692	0.000000000000	0.000000000000	0.000000000000
0.088500818614	0.000000000000	0.000000000000	0.000000000000	0.000000000000	0.000000000000	0.000000000000	0.000000000000	0.000000000000	0.000000000000	0.339036929522	0.000000000000	0.000246939012	0.000040431801	0.000000000000	-0.000099324720	0.000000000000	0.000000000000	0.000000000000	0.784325251479	0.000000000000	0.000192706184	-112.351468693880	0.000000000000	401.936786740361	0.000000000000	0.000000000000	0.000000000000	0.964157356540	0.000000000000	0.000000000363	0.000000000000	0.000000000000	315.760513686667	0.000000000000	0.000000000000	0.000000000000
0.088500818614	0.000000000000	0.000000000000	0.000000000000	0.000000000000	0.000000000000	0.000000000000	0.000000000000	0.000000000000	0.000000000000	0.339036929522	0.000000000000	0.000246939012	0.000040431818	0.000000000000	-0.000099324722	0.000000000000	-0.000000000000	0.000000000000	0.784325251479	0.000000000000	0.000192706184	-112.351468693854	0.000000000000	401.936786740446	0.000000000000	0.000000000000	0.000000000000	0.964157356540	0.000000000000	0.000000000363	0.000000000000	0.000000000000	315.760513686644	0.000000000000	0.000000000000	0.000000000000
0.088500818614	0.000000000000	0.000000000000	0.000000000000	0.000000000000	0.000000000000	0.000000000000	0.000000000000	0.000000000000	0.000000000000	0.339036929522	0.000000000000	0.000246939012	0.000040431836	0.000000000000	-0.000099324724	0.000000000000	-0.000000000000	0.000000000000	0.784325251479	0.000000000000	0.000192706184	-112.351468693827	0.000000000000	401.936786740525	0.000000000000	-0.000000000000	0.000000000000	0.964157356540	0.000000000000	0.000000000363	0.000000000000	0.000000000000	315.760513686615	0.000000000000	0.000000000000	0.000000000000
0.088500818614	0.000000000000	0.000000000000	0.000000000000	0.000000000000	0.000000000000	0.000000000000	0.000000000000	0.000000000000	0.000000000000	0.339036929522	0.000000000000	0.000246939012	0.000040431852	0.000000000000	-0.000099324725	0.000000000000	-0.000000000000	0.000000000000	0.784325251479	0.000000000000	0.000192706184	-112.351468693800	0.000000000000	401.936786740616	0.000000000000	-0.000000000000	0.000000000000	0.964157356540	0.000000000000	0.000000000363	0.000000000000	0.000000000000	315.760513686594	0.000000000000	-0.000000000000	0.000000000000
0.088500818614	0.000000000000	0.000000000000	0.000000000000	0.000000000000	0.000000000000	0.000000000000	0.000000000000	0.000000000000	0.000000000000	0.339036929522	0.000000000000	0.000246939012	0.000040431869	0.000000000000	-0.000099324727	0.000000000000	0.000000000000	0.000000000000	0.784325251479	0.000000000000	0.000192706184	-112.351468693774	0.000000000000	401.936786740692	0.000000000000	-0.000000000000	0.000000000000	0.964157356540	0.000000000000	0.000000000363	0.000000000000	0.000000000000	315.760513686564	0.000000000000	0.000000000000	0.000000000000
0.088500818614	0.000000000000	0.000000000000	0.000000000000	0.000000000000	0.000000000000	0.000000000000	0.000000000000	0.000000000000	0.000000000000	0.339036929522	0.000000000000	0.000246939012	0.000040431885	0.000000000000	-0.000099324726	0.000000000000	-0.000000000000	0.000000000000	0.784325251479	0.000000000000	0.000192706184	-112.351468693746	0.000000000000	401.936786740758	0.000000000000	-0.000000000000	0.000000000000	0.964157356540	0.000000000000	0.000000000363	0.000000000000	0.000000000000	315.760513686527	0.000000000000	0.000000000000	0.000000000000
0.088500818614	0.000000000000	0.000000000000	0.000000000000	0.000000000000	0.000000000000	0.000000000000	0.000000000000	0.000000000000	0.000000000000	0.339036929522	0.000000000000	0.000246939012	0.000040431903	0.000000000000	-0.000099324730	0.000000000000	0.000000000000	0.000000000000	0.784325251479	0.000000000000	0.000192706184	-112.351468693720	0.000000000000	401.936786740837	0.000000000000	0.000000000000	0.000000000000	0.964157356540	0.000000000000	0.000000000363	0.000000000000	0.000000000000	315.760513686500	0.000000000000	0.000000000000	0.000000000000
0.088500818614	0.000000000000	0.000000000000	0.000000000000	0.000000000000	0.000000000000	0.000000000000	0.000000000000	0.000000000000	0.000000000000	0.339036929522	0.000000000000	0.000246939012	0.000040431919	0.000000000000	-0.000099324729	0.000000000000	-0.000000000000	0.000000000000	0.784325251479	0.000000000000	0.000192706184	-112.351468693694	0.000000000000	401.936786740918	0.000000000000	-0.000000000000	0.000000000000	0.964157356540	0.000000000000	0.000000000363	0.000000000000	0.000000000000	315.760513686475	0.000000000000	0.000000000000	0.000000000000
0.088500818614	0.000000000000	0.000000000000	0.000000000000	0.000000000000	0.000000000000	0.000000000000	0.000000000000	0.000000000000	0.000000000000	0.339036929522	0.000000000000	0.000246939012	0.000040431937	0.000000000000	-0.000099324733	0.000000000000	0.000000000000	0.000000000000	0.784325251479	0.000000000000	0.000192706184	-112.351468693668	0.000000000000	401.936786740988	0.000000000000	-0.000000000000	0.000000000000	0.964157356540	0.000000000000	0.000000000363	0.000000000000	0.000000000000	315.760513686441	0.000000000000	0.000000000000	0.000000000000
0.088500818614	0.000000000000	0.000000000000	0.000000000000	0.000000000000	0.000000000000	0.000000000000	0.000000000000	0.000000000000	0.000000000000	0.339036929522	0.000000000000	0.000246939012	0.000040431954	0.000000000000	-0.000099324733	0.000000000000	-0.000000000000	0.000000000000	0.784325251479	0.000000000000	0.000192706184	-112.351468693641	0.000000000000	401.936786741074	0.000000000000	-0.000000000000	0.000000000000	0.964157356540	0.000000000000	0.000000000363	0.000000000000	0.000000000000	315.760513686418	0.000000000000	0.000000000000	0.000000000000
0.088500818614	0.000000000000	0.000000000000	0.000000000000	0.000000000000	0.000000000000	0.000000000000	0.000000000000	0.000000000000	0.000000000000	0.339036929522	0.000000000000	0.000246939012	0.000040431972	0.000000000000	-0.000099324737	0.000000000000	-0.000000000000	0.000000000000	0.784325251479	0.000000000000	0.000192706184	-112.351468693615	0.000000000000	401.936786741172	0.000000000000	-0.000000000000	0.000000000000	0.964157356540	0.000000000000	0.000000000363	0.000000000000	0.000000000000	315.760513686401	0.000000000000	0.000000000000	0.000000000000
0.088500818614	0.000000000000	0.000000000000	0.000000000000	0.000000000000	0.000000000000	0.000000000000	0.000000000000	0.000000000000	0.000000000000	0.339036929522	0.000000000000	0.000246939012	0.000040431987	0.000000000000	-0.000099324735	0.000000000000	0.000000000000	0.000000000000	0.784325251479	0.000000000000	0.000192706184	-112.351468693589	0.000000000000	401.936786741241	0.000000000000	-0.000000000000	0.000000000000	0.964157356540	0.000000000000	0.000000000363	0.000000000000	0.000000000000	315.760513686366	0.000000000000	0.000000000000	0.000000000000
0.088500818614	0.000000000000	0.000000000000	0.000000000000	0.000000000000	0.000000000000	0.000000000000	0.000000000000	0.000000000000	0.000000000000	0.339036929522	0.000000000000	0.000246939012	0.000040432004	0.000000000000	-0.000099324737	0.000000000000	0.000000000000	0.000000000000	0.784325251479	0.000000000000	0.000192706184	-112.351468693563	0.000000000000	401.936786741333	0.000000000000	-0.000000000000	0.000000000000	0.964157356540	0.000000000000	0.000000000363	0.000000000000	0.000000000000	315.760513686348	0.000000000000	0.000000000000	0.000000000000
0.088500818614	0.000000000000	0.000000000000	0.000000000000	0.000000000000	0.000000000000	0.000000000000	0.000000000000	0.000000000000	0.000000000000	0.339036929522	0.000000000000	0.000246939012	0.000040432021	0.000000000000	-0.000099324738	0.000000000000	0.000000000000	0.000000000000	0.784325251479	0.000000000000	0.000192706184	-112.351468693538	0.000000000000	401.936786741409	0.000000000000	-0.000000000000	0.000000000000	0.964157356540	0.000000000000	0.000000000363	0.000000000000	0.000000000000	315.760513686318	0.000000000000	0.000000000000	0.000000000000
0.088500818614	0.000000000000	0.000000000000	0.000000000000	0.000000000000	0.000000000000	0.000000000000	0.000000000000	0.000000000000	0.000000000000	0.339036929522	0.000000000000	0.000246939012	0.000040432038	0.000000000000	-0.000099324740	0.000000000000	0.000000000000	0.000000000000	0.784325251479	0.000000000000	0.000192706184	-112.351468693512	0.000000000000	401.936786741486	0.000000000000	-0.000000000000	0.000000000000	0.964157356540	0.000000000000	0.000000000363	0.000000000000	0.000000000000	315.760513686292	0.000000000000	0.000000000000	0.000000000000
0.088500818614	0.000000000000	0.000000000000	0.000000000000	0.000000000000	0.000000000000	0.000000000000	0.000000000000	0.000000000000	0.000000000000	0.339036929522	0.000000000000	0.000246939012	0.000040432055	0.000000000000	-0.000099324740	0.000000000000	-0.000000000000	0.000000000000	0.784325251479	0.000000000000	0.000192706184	-112.351468693486	0.000000000000	401.936786741573	0.000000000000	-0.000000000000	0.000000000000	0.964157356540	0.000000000000	0.000000000363	0.000000000000	0.000000000000	315.760513686270	0.000000000000	-0.000000000000	0.000000000000
0.088500818614	0.000000000000	0.000000000000	0.000000000000	0.000000000000	0.000000000000	0.000000000000	0.000000000000	0.000000000000	0.000000000000	0.339036929522	0.000000000000	0.000246939012	0.000040432072	0.000000000000	-0.000099324742	0.000000000000	0.000000000000	0.000000000000	0.784325251479	0.000000000000	0.000192706184	-112.351468693460	0.000000000000	401.936786741636	0.000000000000	-0.000000000000	0.000000000000	0.964157356540	0.000000000000	0.000000000363	0.000000000000	0.000000000000	315.760513686232	0.000000000000	0.000000000000	0.000000000000
0.088500818614	0.000000000000	0.000000000000	0.000000000000	0.000000000000	0.000000000000	0.000000000000	0.000000000000	0.000000000000	0.000000000000	0.339036929522	0.000000000000	0.000246939012	0.000040432089	0.000000000000	-0.000099324743	0.000000000000	-0.000000000000	0.000000000000	0.784325251479	0.000000000000	0.000192706184	-112.351468693435	0.000000000000	401.936786741722	0.000000000000	-0.000000000000	0.000000000000	0.964157356540	0.000000000000	0.000000000363	0.000000000000	0.000000000000	315.760513686212	0.000000000000	0.000000000000	0.000000000000
0.088500818614	0.000000000000	0.000000000000	0.000000000000	0.000000000000	0.000000000000	0.000000000000	0.000000000000	0.000000000000	0.000000000000	0.339036929522	0.000000000000	0.000246939012	0.000040432106	0.000000000000	-0.000099324745	0.000000000000	0.000000000000	0.000000000000	0.784325251479	0.000000000000	0.000192706184	-112.351468693408	0.000000000000	401.936786741801	0.000000000000	-0.000000000000	0.000000000000	0.964157356540	0.000000000000	0.000000000363	0.000000000000	0.000000000000	315.760513686183	0.000000000000	0.000000000000	0.000000000000
0.088500818614	0.000000000000	0.000000000000	0.000000000000	0.000000000000	0.000000000000	0.000000000000	0.000000000000	0.000000000000	0.000000000000	0.339036929522	0.000000000000	0.000246939012	0.000040432122	0.000000000000	-0.000099324743	0.000000000000	0.000000000000	0.000000000000	0.784325251479	0.000000000000	0.000192706184	-112.351468693383	0.000000000000	401.936786741880	0.000000000000	-0.000000000000	0.000000000000	0.964157356540	0.000000000000	0.000000000363	0.000000000000	0.000000000000	315.760513686156	0.000000000000	0.000000000000	0.000000000000
0.088500818614	0.000000000000	0.000000000000	0.000000000000	0.000000000000	0.000000000000	0.000000000000	0.000000000000	0.000000000000	0.000000000000	0.339036929522	0.000000000000	0.000246939012	0.000040432140	0.000000000000	-0.000099324745	0.000000000000	0.000000000000	0.000000000000	0.784325251479	0.000000000000	0.000192706184	-112.351468693357	0.000000000000	401.936786741958	0.000000000000	-0.000000000000	0.000000000000	0.964157356540	0.000000000000	0.000000000363	0.000000000000	0.000000000000	315.760513686129	0.000000000000	0.000000000000	0.000000000000
0.088500818614	0.000000000000	0.000000000000	0.000000000000	0.000000000000	0.000000000000	0.000000000000	0.000000000000	0.000000000000	0.000000000000	0.339036929522	0.000000000000	0.000246939012	0.000040432157	0.000000000000	-0.000099324746	0.000000000000	0.000000000000	0.000000000000	0.784325251479	0.000000000000	0.000192706184	-112.351468693332	0.000000000000	401.936786742066	0.000000000000	-0.000000000000	0.000000000000	0.964157356540	0.000000000000	0.000000000363	0.000000000000	0.000000000000	315.760513686118	0.000000000000	-0.000000000000	0.000000000000
0.088500818614	0.000000000000	0.000000000000	0.000000000000	0.000000000000	0.000000000000	0.000000000000	0.000000000000	0.000000000000	0.000000000000	0.339036929522	0.000000000000	0.000246939012	0.000040432174	0.000000000000	-0.000099324747	0.000000000000	-0.000000000000	0.000000000000	0.784325251479	0.000000000000	0.000192706184	-112.351468693306	0.000000000000	401.936786742129	0.000000000000	-0.000000000000	0.000000000000	0.964157356540	0.000000000000	0.000000000363	0.000000000000	0.000000000000	315.760513686082	0.000000000000	0.000000000000	0.000000000000
0.088500818614	0.000000000000	0.000000000000	0.000000000000	0.000000000000	0.000000000000	0.000000000000	0.000000000000	0.000000000000	0.000000000000	0.339036929522	0.000000000000	0.000246939012	0.000040432191	0.000000000000	-0.000099324748	0.000000000000	0.000000000000	0.000000000000	0.784325251479	0.000000000000	0.000192706184	-112.351468693282	0.000000000000	401.936786742221	0.000000000000	-0.000000000000	0.000000000000	0.964157356540	0.000000000000	0.000000000363	0.000000000000	0.000000000000	315.760513686065	0.000000000000	0.000000000000	0.000000000000
0.088500818614	0.000000000000	0.000000000000	0.000000000000	0.000000000000	0.000000000000	0.000000000000	0.000000000000	0.000000000000	0.000000000000	0.339036929522	0.000000000000	0.000246939012	0.000040432208	0.000000000000	-0.000099324750	0.000000000000	0.000000000000	0.000000000000	0.784325251479	0.000000000000	0.000192706184	-112.351468693255	0.000000000000	401.936786742283	0.000000000000	-0.000000000000	0.000000000000	0.964157356540	0.000000000000	0.000000000363	0.000000000000	0.000000000000	315.760513686028	0.000000000000	0.000000000000	0.000000000000
0.088500818614	0.000000000000	0.000000000000	0.000000000000	0.000000000000	0.000000000000	0.000000000000	0.000000000000	0.000000000000	0.000000000000	0.339036929522	0.000000000000	0.000246939012	0.000040432224	0.000000000000	-0.000099324749	0.000000000000	0.000000000000	0.000000000000	0.784325251479	0.000000000000	0.000192706184	-112.351468693231	0.000000000000	401.936786742369	0.000000000000	-0.000000000000	0.000000000000	0.964157356540	0.000000000000	0.000000000363	0.000000000000	0.000000000000	315.760513686004	0.000000000000	0.000000000000	0.000000000000
0.088500818614	0.000000000000	0.000000000000	0.000000000000	0.000000000000	0.000000000000	0.000000000000	0.000000000000	0.000000000000	0.000000000000	0.339036929522	0.000000000000	0.000246939012	0.000040432242	0.000000000000	-0.000099324751	0.000000000000	0.000000000000	0.000000000000	0.784325251479	0.000000000000	0.000192706184	-112.351468693205	0.000000000000	401.936786742448	0.000000000000	-0.000000000000	0.000000000000	0.964157356540	0.000000000000	0.000000000363	0.000000000000	0.000000000000	315.760513685978	0.000000000000	0.000000000000	0.000000000000
0.088500818614	0.000000000000	0.000000000000	0.000000000000	0.000000000000	0.000000000000	0.000000000000	0.000000000000	0.000000000000	0.000000000000	0.339036929522	0.000000000000	0.000246939012	0.000040432258	0.000000000000	-0.000099324751	0.000000000000	0.000000000000	0.000000000000	0.784325251479	0.000000000000	0.000192706184	-112.351468693179	0.000000000000	401.936786742536	0.000000000000	-0.000000000000	0.000000000000	0.964157356540	0.000000000000	0.000000000363	0.000000000000	0.000000000000	315.760513685956	0.000000000000	0.000000000000	0.000000000000
0.088500818614	0.000000000000	0.000000000000	0.000000000000	0.000000000000	0.000000000000	0.000000000000	0.000000000000	0.000000000000	0.000000000000	0.339036929522	0.000000000000	0.000246939012	0.000040432276	0.000000000000	-0.000099324751	0.000000000000	-0.000000000000	0.000000000000	0.784325251479	0.000000000000	0.000192706184	-112.351468693155	0.000000000000	401.936786742615	0.000000000000	0.000000000000	0.000000000000	0.964157356540	0.000000000000	0.000000000363	0.000000000000	0.000000000000	315.760513685933	0.000000000000	-0.000000000000	0.000000000000
0.088500818614	0.000000000000	0.000000000000	0.000000000000	0.000000000000	0.000000000000	0.000000000000	0.000000000000	0.000000000000	0.000000000000	0.339036929522	0.000000000000	0.000246939012	0.000040432293	0.000000000000	-0.000099324752	0.000000000000	0.000000000000	0.000000000000	0.784325251479	0.000000000000	0.000192706184	-112.351468693129	0.000000000000	401.936786742695	0.000000000000	-0.000000000000	0.000000000000	0.964157356540	0.000000000000	0.000000000363	0.000000000000	0.000000000000	315.760513685907	0.000000000000	0.000000000000	0.000000000000
0.088500818614	0.000000000000	0.000000000000	0.000000000000	0.000000000000	0.000000000000	0.000000000000	0.000000000000	0.000000000000	0.000000000000	0.339036929522	0.000000000000	0.000246939012	0.000040432310	0.000000000000	-0.000099324754	0.000000000000	0.000000000000	0.000000000000	0.784325251479	0.000000000000	0.000192706184	-112.351468693105	0.000000000000	401.936786742774	0.000000000000	0.000000000000	0.000000000000	0.964157356540	0.000000000000	0.000000000363	0.000000000000	0.000000000000	315.760513685881	0.000000000000	0.000000000000	0.000000000000
0.088500818614	0.000000000000	0.000000000000	0.000000000000	0.000000000000	0.000000000000	0.000000000000	0.000000000000	0.000000000000	0.000000000000	0.339036929522	0.000000000000	0.000246939012	0.000040432326	0.000000000000	-0.000099324753	0.000000000000	0.000000000000	0.000000000000	0.784325251479	0.000000000000	0.000192706184	-112.351468693080	0.000000000000	401.936786742845	0.000000000000	-0.000000000000	0.000000000000	0.964157356540	0.000000000000	0.000000000363	0.000000000000	0.000000000000	315.760513685850	0.000000000000	0.000000000000	0.000000000000
0.088500818614	0.000000000000	0.000000000000	0.000000000000	0.000000000000	0.000000000000	0.000000000000	0.000000000000	0.000000000000	0.000000000000	0.339036929522	0.000000000000	0.000246939012	0.000040432344	0.000000000000	-0.000099324753	0.000000000000	0.000000000000	0.000000000000	0.784325251479	0.000000000000	0.000192706184	-112.351468693055	0.000000000000	401.936786742922	0.000000000000	-0.000000000000	0.000000000000	0.964157356540	0.000000000000	0.000000000363	0.000000000000	0.000000000000	315.760513685823	0.000000000000	0.000000000000	0.000000000000
0.088500818614	0.000000000000	0.000000000000	0.000000000000	0.000000000000	0.000000000000	0.000000000000	0.000000000000	0.000000000000	0.000000000000	0.339036929522	0.000000000000	0.000246939012	0.000040432361	0.000000000000	-0.000099324755	0.000000000000	0.000000000000	0.000000000000	0.784325251479	0.000000000000	0.000192706184	-112.351468693030	0.000000000000	401.936786743021	0.000000000000	0.000000000000	0.000000000000	0.964157356540	0.000000000000	0.000000000363	0.000000000000	0.000000000000	315.760513685810	0.000000000000	0.000000000000	0.000000000000
0.088500818613	0.000000000000	0.000000000000	0.000000000000	0.000000000000	0.000000000000	0.000000000000	0.000000000000	0.000000000000	0.000000000000	0.339036929522	0.000000000000	0.000246939012	0.000040432378	0.000000000000	-0.000099324755	0.000000000000	0.000000000000	0.000000000000	0.784325251479	0.000000000000	0.000192706184	-112.351468693005	0.000000000000	401.936786743078	0.000000000000	-0.000000000000	0.000000000000	0.964157356540	0.000000000000	0.000000000363	0.000000000000	0.000000000000	315.760513685771	0.000000000000	0.000000000000	0.000000000000
0.088500818613	0.000000000000	0.000000000000	0.000000000000	0.000000000000	0.000000000000	0.000000000000	0.000000000000	0.000000000000	0.000000000000	0.339036929522	0.000000000000	0.000246939012	0.000040432394	0.000000000000	-0.000099324754	0.000000000000	0.000000000000	0.000000000000	0.784325251479	0.000000000000	0.000192706184	-112.351468692981	0.000000000000	401.936786743190	0.000000000000	-0.000000000000	0.000000000000	0.964157356540	0.000000000000	0.000000000363	0.000000000000	0.000000000000	315.760513685762	0.000000000000	0.000000000000	0.000000000000
0.088500818613	0.000000000000	0.000000000000	0.000000000000	0.000000000000	0.000000000000	0.000000000000	0.000000000000	0.000000000000	0.000000000000	0.339036929522	0.000000000000	0.000246939012	0.000040432411	0.000000000000	-0.000099324752	0.000000000000	0.000000000000	0.000000000000	0.784325251479	0.000000000000	0.000192706184	-112.351468692956	0.000000000000	401.936786743277	0.000000000000	0.000000000000	0.000000000000	0.964157356540	0.000000000000	0.000000000363	0.000000000000	0.000000000000	315.760513685742	0.000000000000	0.000000000000	0.000000000000
0.088500818613	0.000000000000	0.000000000000	0.000000000000	0.000000000000	0.000000000000	0.000000000000	0.000000000000	0.000000000000	0.000000000000	0.339036929522	0.000000000000	0.000246939012	0.000040432429	0.000000000000	-0.000099324756	0.000000000000	0.000000000000	0.000000000000	0.784325251479	0.000000000000	0.000192706184	-112.351468692932	0.000000000000	401.936786743365	0.000000000000	0.000000000000	0.000000000000	0.964157356540	0.000000000000	0.000000000363	0.000000000000	0.000000000000	315.760513685723	0.000000000000	0.000000000000	0.000000000000
0.088500818613	0.000000000000	0.000000000000	0.000000000000	0.000000000000	0.000000000000	0.000000000000	0.000000000000	0.000000000000	0.000000000000	0.339036929522	0.000000000000	0.000246939012	0.000040432445	0.000000000000	-0.000099324754	0.000000000000	0.000000000000	0.000000000000	0.784325251479	0.000000000000	0.000192706184	-112.351468692907	0.000000000000	401.936786743431	0.000000000000	0.000000000000	0.000000000000	0.964157356540	0.000000000000	0.000000000363	0.000000000000	0.000000000000	315.760513685688	0.000000000000	0.000000000000	0.000000000000
0.088500818613	0.000000000000	0.000000000000	0.000000000000	0.000000000000	0.000000000000	0.000000000000	0.000000000000	0.000000000000	0.000000000000	0.339036929522	0.000000000000	0.000246939012	0.000040432462	0.000000000000	-0.000099324755	0.000000000000	0.000000000000	0.000000000000	0.784325251479	0.000000000000	0.000192706184	-112.351468692883	0.000000000000	401.936786743521	0.000000000000	0.000000000000	0.000000000000	0.964157356540	0.000000000000	0.000000000363	0.000000000000	0.000000000000	315.760513685672	0.000000000000	0.000000000000	0.000000000000
0.088500818613	0.000000000000	0.000000000000	0.000000000000	0.000000000000	0.000000000000	0.000000000000	0.000000000000	0.000000000000	0.000000000000	0.339036929522	0.000000000000	0.000246939012	0.000040432479	0.000000000000	-0.000099324754	0.000000000000	-0.000000000000	0.000000000000	0.784325251479	0.000000000000	0.000192706184	-112.351468692858	0.000000000000	401.936786743591	0.000000000000	0.000000000000	0.000000000000	0.964157356540	0.000000000000	0.000000000363	0.000000000000	0.000000000000	315.760513685639	0.000000000000	0.000000000000	0.000000000000
0.088500818613	0.000000000000	0.000000000000	0.000000000000	0.000000000000	0.000000000000	0.000000000000	0.000000000000	0.000000000000	0.000000000000	0.339036929522	0.000000000000	0.000246939012	0.000040432497	0.000000000000	-0.000099324756	0.000000000000	-0.000000000000	0.000000000000	0.784325251479	0.000000000000	0.000192706184	-112.351468692834	0.000000000000	401.936786743672	0.000000000000	0.000000000000	0.000000000000	0.964157356540	0.000000000000	0.000000000363	0.000000000000	0.000000000000	315.760513685616	0.000000000000	0.000000000000	0.000000000000
0.088500818613	0.000000000000	0.000000000000	0.000000000000	0.000000000000	0.000000000000	0.000000000000	0.000000000000	0.000000000000	0.000000000000	0.339036929522	0.000000000000	0.000246939012	0.000040432514	0.000000000000	-0.000099324756	0.000000000000	0.000000000000	0.000000000000	0.784325251479	0.000000000000	0.000192706184	-112.351468692810	0.000000000000	401.936786743735	0.000000000000	-0.000000000000	0.000000000000	0.964157356540	0.000000000000	0.000000000363	0.000000000000	0.000000000000	315.760513685581	0.000000000000	0.000000000000	0.000000000000
0.088500818613	0.000000000000	0.000000000000	0.000000000000	0.000000000000	0.000000000000	0.000000000000	0.000000000000	0.000000000000	0.000000000000	0.339036929522	0.000000000000	0.000246939012	0.000040432530	0.000000000000	-0.000099324754	0.000000000000	-0.000000000000	0.000000000000	0.784325251479	0.000000000000	0.000192706184	-112.351468692785	0.000000000000	401.936786743839	0.000000000000	0.000000000000	0.000000000000	0.964157356540	0.000000000000	0.000000000363	0.000000000000	0.000000000000	315.760513685570	0.000000000000	0.000000000000	0.000000000000
0.088500818613	0.000000000000	0.000000000000	0.000000000000	0.000000000000	0.000000000000	0.000000000000	0.000000000000	0.000000000000	0.000000000000	0.339036929522	0.000000000000	0.000246939012	0.000040432547	0.000000000000	-0.000099324753	0.000000000000	0.000000000000	0.000000000000	0.784325251479	0.000000000000	0.000192706184	-112.351468692762	0.000000000000	401.936786743922	0.000000000000	0.000000000000	0.000000000000	0.964157356540	0.000000000000	0.000000000363	0.000000000000	0.000000000000	315.760513685550	0.000000000000	0.000000000000	0.000000000000
0.088500818613	0.000000000000	0.000000000000	0.000000000000	0.000000000000	0.000000000000	0.000000000000	0.000000000000	0.000000000000	0.000000000000	0.339036929522	0.000000000000	0.000246939012	0.000040432564	0.000000000000	-0.000099324754	0.000000000000	0.000000000000	0.000000000000	0.784325251479	0.000000000000	0.000192706184	-112.351468692738	0.000000000000	401.936786744004	0.000000000000	0.000000000000	0.000000000000	0.964157356540	0.000000000000	0.000000000363	0.000000000000	0.000000000000	315.760513685527	0.000000000000	0.000000000000	0.000000000000
0.088500818613	0.000000000000	0.000000000000	0.000000000000	0.000000000000	0.000000000000	0.000000000000	0.000000000000	0.000000000000	0.000000000000	0.339036929522	0.000000000000	0.000246939012	0.000040432581	0.000000000000	-0.000099324754	0.000000000000	0.000000000000	0.000000000000	0.784325251479	0.000000000000	0.000192706184	-112.351468692714	0.000000000000	401.936786744093	0.000000000000	0.000000000000	0.000000000000	0.964157356540	0.000000000000	0.000000000363	0.000000000000	0.000000000000	315.760513685506	0.000000000000	0.000000000000	0.000000000000
0.088500818613	0.000000000000	0.000000000000	0.000000000000	0.000000000000	0.000000000000	0.000000000000	0.000000000000	0.000000000000	0.000000000000	0.339036929522	0.000000000000	0.000246939012	0.000040432598	0.000000000000	-0.000099324753	0.000000000000	-0.000000000000	0.000000000000	0.784325251479	0.000000000000	0.000192706184	-112.351468692689	0.000000000000	401.936786744170	0.000000000000	0.000000000000	0.000000000000	0.964157356540	0.000000000000	0.000000000363	0.000000000000	0.000000000000	315.760513685480	0.000000000000	0.000000000000	0.000000000000
0.088500818613	0.000000000000	0.000000000000	0.000000000000	0.000000000000	0.000000000000	0.000000000000	0.000000000000	0.000000000000	0.000000000000	0.339036929522	0.000000000000	0.000246939012	0.000040432615	0.000000000000	-0.000099324753	0.000000000000	0.000000000000	0.000000000000	0.784325251479	0.000000000000	0.000192706184	-112.351468692665	0.000000000000	401.936786744241	0.000000000000	0.000000000000	0.000000000000	0.964157356540	0.000000000000	0.000000000363	0.000000000000	0.000000000000	315.760513685451	0.000000000000	-0.000000000000	0.000000000000
0.088500818613	0.000000000000	0.000000000000	0.000000000000	0.000000000000	0.000000000000	0.000000000000	0.000000000000	0.000000000000	0.000000000000	0.339036929522	0.000000000000	0.000246939012	0.000040432632	0.000000000000	-0.000099324753	0.000000000000	-0.000000000000	0.000000000000	0.784325251479	0.000000000000	0.000192706184	-112.351468692642	0.000000000000	401.936786744328	0.000000000000	0.000000000000	0.000000000000	0.964157356540	0.000000000000	0.000000000363	0.000000000000	0.000000000000	315.760513685432	0.000000000000	0.000000000000	0.000000000000
0.088500818613	0.000000000000	0.000000000000	0.000000000000	0.000000000000	0.000000000000	0.000000000000	0.000000000000	0.000000000000	0.000000000000	0.339036929522	0.000000000000	0.000246939012	0.000040432649	0.000000000000	-0.000099324753	0.000000000000	0.000000000000	0.000000000000	0.784325251479	0.000000000000	0.000192706184	-112.351468692618	0.000000000000	401.936786744417	0.000000000000	0.000000000000	0.000000000000	0.964157356540	0.000000000000	0.000000000363	0.000000000000	0.000000000000	315.760513685414	0.000000000000	0.000000000000	0.000000000000
0.088500818613	0.000000000000	0.000000000000	0.000000000000	0.000000000000	0.000000000000	0.000000000000	0.000000000000	0.000000000000	0.000000000000	0.339036929522	0.000000000000	0.000246939012	0.000040432666	0.000000000000	-0.000099324752	0.000000000000	0.000000000000	0.000000000000	0.784325251479	0.000000000000	0.000192706184	-112.351468692594	0.000000000000	401.936786744499	0.000000000000	0.000000000000	0.000000000000	0.964157356540	0.000000000000	0.000000000363	0.000000000000	0.000000000000	315.760513685391	0.000000000000	0.000000000000	0.000000000000
0.088500818613	0.000000000000	0.000000000000	0.000000000000	0.000000000000	0.000000000000	0.000000000000	0.000000000000	0.000000000000	0.000000000000	0.339036929522	0.000000000000	0.000246939012	0.000040432682	0.000000000000	-0.000099324750	0.000000000000	0.000000000000	0.000000000000	0.784325251479	0.000000000000	0.000192706184	-112.351468692570	0.000000000000	401.936786744580	0.000000000000	0.000000000000	0.000000000000	0.964157356540	0.000000000000	0.000000000363	0.000000000000	0.000000000000	315.760513685368	0.000000000000	0.000000000000	0.000000000000
0.088500818613	0.000000000000	0.000000000000	0.000000000000	0.000000000000	0.000000000000	0.000000000000	0.000000000000	0.000000000000	0.000000000000	0.339036929522	0.000000000000	0.000246939012	0.000040432700	0.000000000000	-0.000099324751	0.000000000000	0.000000000000	0.000000000000	0.784325251479	0.000000000000	0.000192706184	-112.351468692547	0.000000000000	401.936786744664	0.000000000000	0.000000000000	0.000000000000	0.964157356540	0.000000000000	0.000000000363	0.000000000000	0.000000000000	315.760513685347	0.000000000000	0.000000000000	0.000000000000
0.088500818613	0.000000000000	0.000000000000	0.000000000000	0.000000000000	0.000000000000	0.000000000000	0.000000000000	0.000000000000	0.000000000000	0.339036929522	0.000000000000	0.000246939012	0.000040432717	0.000000000000	-0.000099324751	0.000000000000	0.000000000000	0.000000000000	0.784325251479	0.000000000000	0.000192706184	-112.351468692523	0.000000000000	401.936786744735	0.000000000000	-0.000000000000	0.000000000000	0.964157356540	0.000000000000	0.000000000363	0.000000000000	0.000000000000	315.760513685317	0.000000000000	0.000000000000	0.000000000000
0.088500818613	0.000000000000	0.000000000000	0.000000000000	0.000000000000	0.000000000000	0.000000000000	0.000000000000	0.000000000000	0.000000000000	0.339036929522	0.000000000000	0.000246939012	0.000040432734	0.000000000000	-0.000099324749	0.000000000000	0.000000000000	0.000000000000	0.784325251479	0.000000000000	0.000192706184	-112.351468692500	0.000000000000	401.936786744833	0.000000000000	0.000000000000	0.000000000000	0.964157356540	0.000000000000	0.000000000363	0.000000000000	0.000000000000	315.760513685305	0.000000000000	0.000000000000	0.000000000000
0.088500818613	0.000000000000	0.000000000000	0.000000000000	0.000000000000	0.000000000000	0.000000000000	0.000000000000	0.000000000000	0.000000000000	0.339036929522	0.000000000000	0.000246939012	0.000040432751	0.000000000000	-0.000099324750	0.000000000000	0.000000000000	0.000000000000	0.784325251479	0.000000000000	0.000192706184	-112.351468692477	0.000000000000	401.936786744915	0.000000000000	0.000000000000	0.000000000000	0.964157356540	0.000000000000	0.000000000363	0.000000000000	0.000000000000	315.760513685283	0.000000000000	0.000000000000	0.000000000000
0.088500818613	0.000000000000	0.000000000000	0.000000000000	0.000000000000	0.000000000000	0.000000000000	0.000000000000	0.000000000000	0.000000000000	0.339036929522	0.000000000000	0.000246939012	0.000040432769	0.000000000000	-0.000099324749	0.000000000000	-0.000000000000	0.000000000000	0.784325251479	0.000000000000	0.000192706184	-112.351468692453	0.000000000000	401.936786744998	0.000000000000	0.000000000000	0.000000000000	0.964157356540	0.000000000000	0.000000000363	0.000000000000	0.000000000000	315.760513685261	0.000000000000	0.000000000000	0.000000000000
0.088500818613	0.000000000000	0.000000000000	0.000000000000	0.000000000000	0.000000000000	0.000000000000	0.000000000000	0.000000000000	0.000000000000	0.339036929522	0.000000000000	0.000246939012	0.000040432785	0.000000000000	-0.000099324747	0.000000000000	0.000000000000	0.000000000000	0.784325251479	0.000000000000	0.000192706184	-112.351468692431	0.000000000000	401.936786745088	0.000000000000	0.000000000000	0.000000000000	0.964157356540	0.000000000000	0.000000000363	0.000000000000	0.000000000000	315.760513685243	0.000000000000	0.000000000000	0.000000000000
0.088500818613	0.000000000000	0.000000000000	0.000000000000	0.000000000000	0.000000000000	0.000000000000	0.000000000000	0.000000000000	0.000000000000	0.339036929522	0.000000000000	0.000246939012	0.000040432802	0.000000000000	-0.000099324747	0.000000000000	-0.000000000000	0.000000000000	0.784325251479	0.000000000000	0.000192706184	-112.351468692407	0.000000000000	401.936786745159	0.000000000000	0.000000000000	0.000000000000	0.964157356540	0.000000000000	0.000000000363	0.000000000000	0.000000000000	315.760513685214	0.000000000000	0.000000000000	0.000000000000
0.088500818613	0.000000000000	0.000000000000	0.000000000000	0.000000000000	0.000000000000	0.000000000000	0.000000000000	0.000000000000	0.000000000000	0.339036929522	0.000000000000	0.000246939012	0.000040432818	0.000000000000	-0.000099324743	0.000000000000	0.000000000000	0.000000000000	0.784325251479	0.000000000000	0.000192706184	-112.351468692385	0.000000000000	401.936786745262	0.000000000000	0.000000000000	0.000000000000	0.964157356540	0.000000000000	0.000000000363	0.000000000000	0.000000000000	315.760513685207	0.000000000000	0.000000000000	0.000000000000
0.088500818613	0.000000000000	0.000000000000	0.000000000000	0.000000000000	0.000000000000	0.000000000000	0.000000000000	0.000000000000	0.000000000000	0.339036929522	0.000000000000	0.000246939012	0.000040432836	0.000000000000	-0.000099324745	0.000000000000	-0.000000000000	0.000000000000	0.784325251479	0.000000000000	0.000192706184	-112.351468692361	0.000000000000	401.936786745341	0.000000000000	0.000000000000	0.000000000000	0.964157356540	0.000000000000	0.000000000363	0.000000000000	0.000000000000	315.760513685183	0.000000000000	0.000000000000	0.000000000000
0.088500818613	0.000000000000	0.000000000000	0.000000000000	0.000000000000	0.000000000000	0.000000000000	0.000000000000	0.000000000000	0.000000000000	0.339036929522	0.000000000000	0.000246939012	0.000040432853	0.000000000000	-0.000099324743	0.000000000000	-0.000000000000	0.000000000000	0.784325251479	0.000000000000	0.000192706184	-112.351468692337	0.000000000000	401.936786745423	0.000000000000	0.000000000000	0.000000000000	0.964157356540	0.000000000000	0.000000000363	0.000000000000	0.000000000000	315.760513685159	0.000000000000	0.000000000000	0.000000000000
0.088500818613	0.000000000000	0.000000000000	0.000000000000	0.000000000000	0.000000000000	0.000000000000	0.000000000000	0.000000000000	0.000000000000	0.339036929522	0.000000000000	0.000246939012	0.000040432870	0.000000000000	-0.000099324744	0.000000000000	0.000000000000	0.000000000000	0.784325251479	0.000000000000	0.000192706184	-112.351468692315	0.000000000000	401.936786745499	0.000000000000	0.000000000000	0.000000000000	0.964157356540	0.000000000000	0.000000000363	0.000000000000	0.000000000000	315.760513685135	0.000000000000	-0.000000000000	0.000000000000
0.088500818613	0.000000000000	0.000000000000	0.000000000000	0.000000000000	0.000000000000	0.000000000000	0.000000000000	0.000000000000	0.000000000000	0.339036929522	0.000000000000	0.000246939012	0.000040432886	0.000000000000	-0.000099324739	0.000000000000	0.000000000000	0.000000000000	0.784325251479	0.000000000000	0.000192706184	-112.351468692292	0.000000000000	401.936786745605	0.000000000000	0.000000000000	0.000000000000	0.964157356540	0.000000000000	0.000000000363	0.000000000000	0.000000000000	315.760513685126	0.000000000000	-0.000000000000	0.000000000000
0.088500818613	0.000000000000	0.000000000000	0.000000000000	0.000000000000	0.000000000000	0.000000000000	0.000000000000	0.000000000000	0.000000000000	0.339036929522	0.000000000000	0.000246939012	0.000040432904	0.000000000000	-0.000099324740	0.000000000000	-0.000000000000	0.000000000000	0.784325251479	0.000000000000	0.000192706184	-112.351468692268	0.000000000000	401.936786745654	0.000000000000	0.000000000000	0.000000000000	0.964157356540	0.000000000000	0.000000000363	0.000000000000	0.000000000000	315.760513685086	0.000000000000	-0.000000000000	0.000000000000
0.088500818613	0.000000000000	0.000000000000	0.000000000000	0.000000000000	0.000000000000	0.000000000000	0.000000000000	0.000000000000	0.000000000000	0.339036929522	0.000000000000	0.000246939012	0.000040432921	0.000000000000	-0.000099324739	0.000000000000	0.000000000000	0.000000000000	0.784325251479	0.000000000000	0.000192706184	-112.351468692247	0.000000000000	401.936786745766	0.000000000000	0.000000000000	0.000000000000	0.964157356540	0.000000000000	0.000000000363	0.000000000000	0.000000000000	315.760513685085	0.000000000000	0.000000000000	0.000000000000
0.088500818613	0.000000000000	0.000000000000	0.000000000000	0.000000000000	0.000000000000	0.000000000000	0.000000000000	0.000000000000	0.000000000000	0.339036929522	0.000000000000	0.000246939012	0.000040432937	0.000000000000	-0.000099324737	0.000000000000	-0.000000000000	0.000000000000	0.784325251479	0.000000000000	0.000192706184	-112.351468692223	0.000000000000	401.936786745825	0.000000000000	0.000000000000	0.000000000000	0.964157356540	0.000000000000	0.000000000363	0.000000000000	0.000000000000	315.760513685050	0.000000000000	0.000000000000	0.000000000000
0.088500818613	0.000000000000	0.000000000000	0.000000000000	0.000000000000	0.000000000000	0.000000000000	0.000000000000	0.000000000000	0.000000000000	0.339036929522	0.000000000000	0.000246939012	0.000040432955	0.000000000000	-0.000099324736	0.000000000000	0.000000000000	0.000000000000	0.784325251479	0.000000000000	0.000192706184	-112.351468692202	0.000000000000	401.936786745947	0.000000000000	0.000000000000	0.000000000000	0.964157356540	0.000000000000	0.000000000363	0.000000000000	0.000000000000	315.760513685052	0.000000000000	0.000000000000	0.000000000000
0.088500818613	0.000000000000	0.000000000000	0.000000000000	0.000000000000	0.000000000000	0.000000000000	0.000000000000	0.000000000000	0.000000000000	0.339036929522	0.000000000000	0.000246939012	0.000040432971	0.000000000000	-0.000099324733	0.000000000000	-0.000000000000	0.000000000000	0.784325251479	0.000000000000	0.000192706184	-112.351468692179	0.000000000000	401.936786746028	0.000000000000	0.000000000000	0.000000000000	0.964157356540	0.000000000000	0.000000000363	0.000000000000	0.000000000000	315.760513685029	0.000000000000	0.000000000000	0.000000000000
0.088500818613	0.000000000000	0.000000000000	0.000000000000	0.000000000000	0.000000000000	0.000000000000	0.000000000000	0.000000000000	0.000000000000	0.339036929522	0.000000000000	0.000246939012	0.000040432989	0.000000000000	-0.000099324734	0.000000000000	0.000000000000	0.000000000000	0.784325251479	0.000000000000	0.000192706184	-112.351468692156	0.000000000000	401.936786746120	0.000000000000	0.000000000000	0.000000000000	0.964157356540	0.000000000000	0.000000000363	0.000000000000	0.000000000000	315.760513685014	0.000000000000	0.000000000000	0.000000000000
0.088500818613	0.000000000000	0.000000000000	0.000000000000	0.000000000000	0.000000000000	0.000000000000	0.000000000000	0.000000000000	0.000000000000	0.339036929522	0.000000000000	0.000246939012	0.000040433006	0.000000000000	-0.000099324732	0.000000000000	0.000000000000	0.000000000000	0.784325251479	0.000000000000	0.000192706184	-112.351468692134	0.000000000000	401.936786746197	0.000000000000	0.000000000000	0.000000000000	0.964157356540	0.000000000000	0.000000000363	0.000000000000	0.000000000000	315.760513684991	0.000000000000	0.000000000000	0.000000000000
0.088500818613	0.000000000000	0.000000000000	0.000000000000	0.000000000000	0.000000000000	0.000000000000	0.000000000000	0.000000000000	0.000000000000	0.339036929522	0.000000000000	0.000246939012	0.000040433023	0.000000000000	-0.000099324731	0.000000000000	-0.000000000000	0.000000000000	0.784325251479	0.000000000000	0.000192706184	-112.351468692112	0.000000000000	401.936786746273	0.000000000000	0.000000000000	0.000000000000	0.964157356540	0.000000000000	0.000000000363	0.000000000000	0.000000000000	315.760513684966	0.000000000000	0.000000000000	0.000000000000
0.088500818613	0.000000000000	0.000000000000	0.000000000000	0.000000000000	0.000000000000	0.000000000000	0.000000000000	0.000000000000	0.000000000000	0.339036929522	0.000000000000	0.000246939012	0.000040433039	0.000000000000	-0.000099324728	0.000000000000	-0.000000000000	0.000000000000	0.784325251479	0.000000000000	0.000192706184	-112.351468692089	0.000000000000	401.936786746348	0.000000000000	0.000000000000	0.000000000000	0.964157356540	0.000000000000	0.000000000363	0.000000000000	0.000000000000	315.760513684941	0.000000000000	0.000000000000	0.000000000000
0.088500818613	0.000000000000	0.000000000000	0.000000000000	0.000000000000	0.000000000000	0.000000000000	0.000000000000	0.000000000000	0.000000000000	0.339036929522	0.000000000000	0.000246939012	0.000040433057	0.000000000000	-0.000099324729	0.000000000000	0.000000000000	0.000000000000	0.784325251479	0.000000000000	0.000192706184	-112.351468692067	0.000000000000	401.936786746440	0.000000000000	0.000000000000	0.000000000000	0.964157356540	0.000000000000	0.000000000363	0.000000000000	0.000000000000	315.760513684927	0.000000000000	0.000000000000	0.000000000000
0.088500818613	0.000000000000	0.000000000000	0.000000000000	0.000000000000	0.000000000000	0.000000000000	0.000000000000	0.000000000000	0.000000000000	0.339036929522	0.000000000000	0.000246939012	0.000040433074	0.000000000000	-0.000099324727	0.000000000000	-0.000000000000	0.000000000000	0.784325251479	0.000000000000	0.000192706184	-112.351468692044	0.000000000000	401.936786746515	0.000000000000	0.000000000000	0.000000000000	0.964157356540	0.000000000000	0.000000000363	0.000000000000	0.000000000000	315.760513684900	0.000000000000	-0.000000000000	0.000000000000
0.088500818613	0.000000000000	0.000000000000	0.000000000000	0.000000000000	0.000000000000	0.000000000000	0.000000000000	0.000000000000	0.000000000000	0.339036929522	0.000000000000	0.000246939012	0.000040433091	0.000000000000	-0.000099324725	0.000000000000	0.000000000000	0.000000000000	0.784325251479	0.000000000000	0.000192706184	-112.351468692023	0.000000000000	401.936786746625	0.000000000000	0.000000000000	0.000000000000	0.964157356540	0.000000000000	0.000000000363	0.000000000000	0.000000000000	315.760513684898	0.000000000000	0.000000000000	0.000000000000
0.088500818613	0.000000000000	0.000000000000	0.000000000000	0.000000000000	0.000000000000	0.000000000000	0.000000000000	0.000000000000	0.000000000000	0.339036929522	0.000000000000	0.000246939012	0.000040433108	0.000000000000	-0.000099324723	0.000000000000	0.000000000000	0.000000000000	0.784325251479	0.000000000000	0.000192706184	-112.351468692000	0.000000000000	401.936786746696	0.000000000000	0.000000000000	0.000000000000	0.964157356540	0.000000000000	0.000000000363	0.000000000000	0.000000000000	315.760513684870	0.000000000000	0.000000000000	0.000000000000
0.088500818613	0.000000000000	0.000000000000	0.000000000000	0.000000000000	0.000000000000	0.000000000000	0.000000000000	0.000000000000	0.000000000000	0.339036929522	0.000000000000	0.000246939012	0.000040433125	0.000000000000	-0.000099324722	0.000000000000	0.000000000000	0.000000000000	0.784325251479	0.000000000000	0.000192706184	-112.351468691978	0.000000000000	401.936786746790	0.000000000000	0.000000000000	0.000000000000	0.964157356540	0.000000000000	0.000000000363	0.000000000000	0.000000000000	315.760513684857	0.000000000000	0.000000000000	0.000000000000
0.088500818613	0.000000000000	0.000000000000	0.000000000000	0.000000000000	0.000000000000	0.000000000000	0.000000000000	0.000000000000	0.000000000000	0.339036929522	0.000000000000	0.000246939012	0.000040433142	0.000000000000	-0.000099324720	0.000000000000	0.000000000000	0.000000000000	0.784325251479	0.000000000000	0.000192706184	-112.351468691956	0.000000000000	401.936786746890	0.000000000000	0.000000000000	0.000000000000	0.964157356540	0.000000000000	0.000000000363	0.000000000000	0.000000000000	315.760513684846	0.000000000000	0.000000000000	0.000000000000
0.088500818613	0.000000000000	0.000000000000	0.000000000000	0.000000000000	0.000000000000	0.000000000000	0.000000000000	0.000000000000	0.000000000000	0.339036929522	0.000000000000	0.000246939012	0.000040433159	0.000000000000	-0.000099324718	0.000000000000	-0.000000000000	0.000000000000	0.784325251479	0.000000000000	0.000192706184	-112.351468691935	0.000000000000	401.936786746965	0.000000000000	0.000000000000	0.000000000000	0.964157356540	0.000000000000	0.000000000363	0.000000000000	0.000000000000	315.760513684822	0.000000000000	-0.000000000000	0.000000000000
0.088500818613	0.000000000000	0.000000000000	0.000000000000	0.000000000000	0.000000000000	0.000000000000	0.000000000000	0.000000000000	0.000000000000	0.339036929522	0.000000000000	0.000246939012	0.000040433176	0.000000000000	-0.000099324716	0.000000000000	0.000000000000	0.000000000000	0.784325251479	0.000000000000	0.000192706184	-112.351468691912	0.000000000000	401.936786747026	0.000000000000	0.000000000000	0.000000000000	0.964157356540	0.000000000000	0.000000000363	0.000000000000	0.000000000000	315.760513684789	0.000000000000	-0.000000000000	0.000000000000
[truncated: 2,502 more rows]
