# Supplementary material for: A Quick Turn of Foot: Rigid Foot-Ground Contact Models for Human Motion Prediction
Source: Front Neurorobot. 2019 Aug 7;13:62. doi: 10.3389/fnbot.2019.00062 (PMC6693511; doi:10.3389/fnbot.2019.00062)
Supplement: Supplementary file 1 [file Data_Sheet_1.ZIP › SupplementaryMaterial/resultsVideos/README.txt]

In each of the videos the movements of 3 different human models appear:

  Grey: (Exp)                : experimental data recorded from the human subject
  Red : (Ellipse foot)       : the model with the ellipse foot-ground contact model.
  Blue: (Double circle foot) : the model with the double circle foot-ground contact model.

Video 1.MP4:
  :Exp vs. tracking OCP results played at full speed.

Video 2.MP4:
  :Exp vs. tracking OCP results played at 1/10th speed.

Video 3.MP4:
  :Exp vs. prediction OCP results played at full speed. 

Video 4.MP4:
  :Exp vs. prediction OCP results played at 1/10th speed. Note the large force
   transient between the ellipse-foot model and the ground during early stance.
