# Supplementary material for: A Quick Turn of Foot: Rigid Foot-Ground Contact Models for Human Motion Prediction
Source: Front Neurorobot. 2019 Aug 7;13:62. doi: 10.3389/fnbot.2019.00062 (PMC6693511; doi:10.3389/fnbot.2019.00062)
Supplement: Supplementary file 1 [file Data_Sheet_1.ZIP › SupplementaryMaterial/codeSnippets/MTGDrivenModelEllipseFoot/CamPlaneConstraint.cc]

#include "CamPlaneConstraint.h"
#include <assert.h>
#include <ostream>
#include <cstdio>
#include <cmath>
#include <limits>

using namespace std;
using namespace RigidBodyDynamics;
using namespace RigidBodyDynamics::Math;
using namespace RigidBodyDynamics::Addons::Geometry;

const double  CamPlaneConstraint::mTolTerminate
                  =std::numeric_limits<double>::epsilon()*1e4;

const double CamPlaneConstraint::mTolRecompute
                  =std::numeric_limits<double>::epsilon();


CamPlaneConstraint::CamPlaneConstraint():
            mCamConfigMapIndex(CamConfigLast),
            CustomConstraint::CustomConstraint(2),
            mXRadius(0.),
            mXRadius2(0.),
            mYRadius(0.),
            mYRadius2(0.),
            camType(CamTypeLast)
{
  mConstraintCount = 2;
  mRadialDerivatives       = Vector3dZero;
  mTangentAngleDerivatives = Vector3dZero;
}


CamPlaneConstraint::CamPlaneConstraint(
   double radius,
   const Vector3d &eEn1,
   const Vector3d &ePn0,
   const Vector3d &ePt0,
   CamConfig CamConfigEnum):
   mCamConfigMapIndex(unsigned(int(CamConfigEnum))),
       CustomConstraint::CustomConstraint(
          CamConfigMap[CamConfigEnum].number_of_constraints),
       mRadius(radius),
       mRadius2(radius*radius),
       camType(CamTypeCircle)
{
  assert( mRadius > 0);
  assert( (eEn1.norm()-1.0) <= std::numeric_limits<double>::epsilon()*10);
  assert( (ePn0.norm()-1.0) <= std::numeric_limits<double>::epsilon()*10);
  assert( (ePt0.norm()-1.0) <= std::numeric_limits<double>::epsilon()*10);
  assert(  ePn0.dot(ePt0)   <= std::numeric_limits<double>::epsilon()*10);

  mConstraintCount = CamConfigMap[mCamConfigMapIndex].number_of_constraints;

  meEn1 = eEn1;
  mePn0 = ePn0;
  meEr1 = Vector3d(1.0,0.0,0.0);
  mePt0 = ePt0;

  mErrVel.resize(mConstraintCount);

  mTe0.resize(mConstraintCount);
  m_DTe0_Dt.resize(mConstraintCount);

  mTe0a.resize(mConstraintCount);
  switch(CamConfigMap[mCamConfigMapIndex].name_enum){
    case CamConfigRollingWithoutSlipping:{
      mTe0a[0] = mePt0;
      mTe0a[1] = mePn0;
    } break;
    case CamConfigContact:{
      mTe0a[0] = mePn0;
    } break;
    default:{
      cerr << "Error: CamConfigMapIndex has been incorrectly set."
           << "Please see CamConfigMap in CamPlaneConstraint.h for details"
           << endl;
      assert(0);
      abort();
    }
  };

  mTe0b.resize(3,6);
  m_DTe0b_Dt.resize(3,6);
}


CamPlaneConstraint::CamPlaneConstraint(
   double n0Radius,
   double t0Radius,
   const Vector3d &eEn1,
   const Vector3d &ePn0,
   const Vector3d &ePt0,
   CamConfig CamConfigEnum):
  mCamConfigMapIndex(unsigned(int(CamConfigEnum))),
  CustomConstraint::CustomConstraint(
     CamConfigMap[CamConfigEnum].number_of_constraints),
       mXRadius(n0Radius),
       mXRadius2(n0Radius*n0Radius),
       mYRadius(t0Radius),
       mYRadius2(t0Radius*t0Radius),
       camType(CamTypeEllipse)
{
  assert( mXRadius > 0);
  assert( mYRadius > 0);
  assert( mXRadius/mXRadius > (1.0/100.0));
  assert( mYRadius/mXRadius > (1.0/100.0));
  assert( (eEn1.norm()-1.0) <= std::numeric_limits<double>::epsilon()*10);
  assert( (ePn0.norm()-1.0) <= std::numeric_limits<double>::epsilon()*10);
  assert( (ePt0.norm()-1.0) <= std::numeric_limits<double>::epsilon()*10);
  assert(  ePn0.dot(ePt0)   <= std::numeric_limits<double>::epsilon()*10);

  mConstraintCount = CamConfigMap[mCamConfigMapIndex].number_of_constraints;

  meEn1 = eEn1;
  mePn0 = ePn0;
  meEr1 = Vector3d(1.0,0.0,0.0);
  mePt0 = ePt0;

  mErrVel.resize(mConstraintCount);

  mTe0.resize(mConstraintCount);
  m_DTe0_Dt.resize(mConstraintCount);

  mTe0a.resize(mConstraintCount);
  switch(CamConfigMap[mCamConfigMapIndex].name_enum){
    case CamConfigRollingWithoutSlipping:{
      mTe0a[0] = mePt0;
      mTe0a[1] = mePn0;
    } break;
    case CamConfigContact:{
      mTe0a[0] = mePn0;
    } break;
    default:{
      cerr << "Error: CamConfigMapIndex has been incorrectly set."
           << "Please see CamConfigMap in CamPlaneConstraint.h for details"
           << endl;
      assert(0);
      abort();
    }
  };


  mTe0b.resize(3,6);
  m_DTe0b_Dt.resize(3,6);

}

CamPlaneConstraint::CamPlaneConstraint(
    const RigidBodyDynamics::Math::VectorNd &angles,
    const RigidBodyDynamics::Math::VectorNd &radius,
    const RigidBodyDynamics::Math::VectorNd &firstRadialDerivative,
    const RigidBodyDynamics::Math::VectorNd &secondRadialDerivative,
    const RigidBodyDynamics::Math::VectorNd &thirdRadialDerivative,
    const RigidBodyDynamics::Math::VectorNd &fourthRadialDerivative,
    const Vector3d &eEn1,
    const Vector3d &ePn0,
    const Vector3d &ePt0,
    CamConfig CamConfigEnum):
    mCamConfigMapIndex(unsigned(int(CamConfigEnum))),
    CustomConstraint::CustomConstraint(
        CamConfigMap[CamConfigEnum].number_of_constraints),
        camType(CamTypePythagoreanHodograph)
{
  assert( (eEn1.norm()-1.0) <= std::numeric_limits<double>::epsilon()*10);
  assert( (ePn0.norm()-1.0) <= std::numeric_limits<double>::epsilon()*10);
  assert( (ePt0.norm()-1.0) <= std::numeric_limits<double>::epsilon()*10);
  assert(  ePn0.dot(ePt0)   <= std::numeric_limits<double>::epsilon()*10);

  mConstraintCount = CamConfigMap[mCamConfigMapIndex].number_of_constraints;

  meEn1 = eEn1;
  mePn0 = ePn0;
  meEr1 = Vector3d(1.0,0.0,0.0);
  mePt0 = ePt0;

  mErrVel.resize(mConstraintCount);

  mTe0.resize(mConstraintCount);
  m_DTe0_Dt.resize(mConstraintCount);

  mTe0a.resize(mConstraintCount);
  switch(CamConfigMap[mCamConfigMapIndex].name_enum){
    case CamConfigRollingWithoutSlipping:{
      mTe0a[0] = mePt0;
      mTe0a[1] = mePn0;
    } break;
    case CamConfigContact:{
      mTe0a[0] = mePn0;
    } break;
    default:{
      cerr << "Error: CamConfigMapIndex has been incorrectly set."
           << "Please see CamConfigMap in CamPlaneConstraint.h for details"
           << endl;
      assert(0);
      abort();
    }
  };


  mTe0b.resize(3,6);
  m_DTe0b_Dt.resize(3,6);


  RigidBodyDynamics::Addons::Geometry::PythagoreanHodographToolkit
       ::fitPolarCurve(angles,radius,
                       firstRadialDerivative,
                       secondRadialDerivative,
                       thirdRadialDerivative,
                       fourthRadialDerivative,
                       2*M_PI,
                       phCurve);

}

void CamPlaneConstraint::CalcPointsOfContact(
                        RigidBodyDynamics::Model &model,
                        unsigned int ccid,
                        const RigidBodyDynamics::Math::VectorNd &Q,
                        RigidBodyDynamics::ConstraintSet &CS,
                        RigidBodyDynamics::Math::Vector3d &r0E0,
                        RigidBodyDynamics::Math::Vector3d &r0P0)
{

  //Calc. the position and orientation of the ellipse,
  mr010 = CalcBodyToBaseCoordinates(model, Q, CS.body_s[ccid],
                                                 CS.X_s[ccid].r, false);
  mrm10 = CalcBodyWorldOrientation( model, Q, CS.body_s[ccid], false
                                  ).transpose()* CS.X_s[ccid].E;
  meEn0 = mrm10*meEn1;

  //Calc the position and orientation of the ground
  mr020 = CalcBodyToBaseCoordinates (model, Q, CS.body_p[ccid],
                                                  CS.X_p[ccid].r, false);

  mrm20 = CalcBodyWorldOrientation( model, Q, CS.body_p[ccid], false
                                  ).transpose()* CS.X_p[ccid].E;
  //Calc. the points of closest approach between the cam and the
  //plane.
  calcPointsOfClosestApproach(mr010, meEn1, meEr1, mrm10,
                              mr020, mePn0, mSolnClosestPoints, false);

  r0E0 = mSolnClosestPoints.r0E0;
  r0P0 = mSolnClosestPoints.r0P0;

}


void CamPlaneConstraint::CalcPositionError(
                                  double alpha,
                                  RigidBodyDynamics::Model &model,
                                  unsigned int ccid,
                                  const RigidBodyDynamics::Math::VectorNd &Q,
                                  RigidBodyDynamics::ConstraintSet &CS,
                                  RigidBodyDynamics::Math::VectorNd &posErr)
{

  //Calc. the position and orientation of the ellipse,
  mr010 = CalcBodyToBaseCoordinates(model, Q, CS.body_s[ccid],
                                                 CS.X_s[ccid].r, false);
  mrm10 = CalcBodyWorldOrientation( model, Q, CS.body_s[ccid], false
                                  ).transpose()* CS.X_s[ccid].E;
  meEn0 = mrm10*meEn1;

  //Calc the position and orientation of the ground
  mr020 = CalcBodyToBaseCoordinates (model, Q, CS.body_p[ccid],
                                                  CS.X_p[ccid].r, false);

  mrm20 = CalcBodyWorldOrientation( model, Q, CS.body_p[ccid], false
                                  ).transpose()* CS.X_p[ccid].E;


  calcRadialDerivatives(      alpha,2,mRadialDerivatives);
  calcTangentAngleDerivatives(alpha,1,mRadialDerivatives,
                                      mTangentAngleDerivatives);

  calcPointsOnPolarFcnAndPlane(alpha, mRadialDerivatives,
                              mr010, meEn1,meEr1, mrm10,
                              mr020, mePn0,mr0E0, mr0P0);

  posErr.resize(mConstraintCount);


  switch(CamConfigMap[mCamConfigMapIndex].name_enum){
    case CamConfigRollingWithoutSlipping:{
      //Gap between the point on the ellipse at angle alpha
      posErr[0] = calcDistanceFromPolarFcnToPlane(mr0E0,mr0P0,mePn0);

      //Dot product of the tangent angle
      posErr[1] = calcErrorPolarFcnTangentDotPlaneNormal(mTangentAngleDerivatives,
                                             meEn1,meEr1,mrm10,mePn0);
    } break;
    case CamConfigContact:{
      //Gap between the point on the ellipse at angle alpha
      posErr[0] = calcDistanceFromPolarFcnToPlane(mr0E0,mr0P0,mePn0);

    } break;
    default:{
      cerr << "Error: CamConfigMapIndex has been incorrectly set."
           << "Please see CamConfigMap in CamPlaneConstraint.h for details"
           << endl;
      assert(0);
      abort();
    }
  };

}

void CamPlaneConstraint::CalcVelocityError(
                                  double alpha,
                                  RigidBodyDynamics::Model &model,
                                  unsigned int ccid,
                                  const RigidBodyDynamics::Math::VectorNd &Q,
                                  const RigidBodyDynamics::Math::VectorNd &QDot,
                                  RigidBodyDynamics::ConstraintSet &CS,
                                  RigidBodyDynamics::Math::VectorNd &velErr)
{

  //Get the vector to the point on the cam at angle alpha in a Cam fixed frame
  calcRadialDerivatives(      alpha,0,mRadialDerivatives);
  calcAxisAngleRotationMatrix(alpha, meEn1, mtemp0Mat3);
  mtemp0Mat3 = mtemp0Mat3*CS.X_s[ccid].E;
  mr1E1 = (mtemp0Mat3*(meEr1*mRadialDerivatives(0)));

  mv0E0 = CalcPointVelocity(model,Q,QDot,CS.body_s[ccid],mr1E1,false);

  velErr.resize(mConstraintCount);


  switch(CamConfigMap[mCamConfigMapIndex].name_enum){
    case CamConfigRollingWithoutSlipping:{
      //Get the velocity of the point on the cam at alpha.
      velErr[0] = mv0E0.dot(mTe0a[0]);
      velErr[1] = mv0E0.dot(mTe0a[1]);
    } break;
    case CamConfigContact:{
      //Get the velocity of the point on the cam at alpha.
      velErr[0] = mv0E0.dot(mTe0a[0]);
    } break;
    default:{
      cerr << "Error: CamConfigMapIndex has been incorrectly set."
           << "Please see CamConfigMap in CamPlaneConstraint.h for details"
           << endl;
      assert(0);
      abort();
    }
  };


}

double CamPlaneConstraint::CalcContactGap(
                    RigidBodyDynamics::Model &model,
                    unsigned int ccid,
                    const RigidBodyDynamics::Math::VectorNd &Q,
                    RigidBodyDynamics::ConstraintSet &CS)
{

  //Calc. the position and orientation of the ellipse,
  mr010 = CalcBodyToBaseCoordinates(model, Q, CS.body_s[ccid],
                                                 CS.X_s[ccid].r, false);
  mrm10 = CalcBodyWorldOrientation( model, Q, CS.body_s[ccid], false
                                  ).transpose()* CS.X_s[ccid].E;
  meEn0 = mrm10*meEn1;

  //Calc the position and orientation of the ground
  mr020 = CalcBodyToBaseCoordinates (model, Q, CS.body_p[ccid],
                                                  CS.X_p[ccid].r, false);

  mrm20 = CalcBodyWorldOrientation( model, Q, CS.body_p[ccid], false
                                  ).transpose()* CS.X_p[ccid].E;
  //Calc. the points of closest approach between the ellipse and the
  //plane.
  calcPointsOfClosestApproach(mr010, meEn1, meEr1, mrm10,
                              mr020, mePn0, mSolnClosestPoints, false);

  double gap = calcDistanceFromPolarFcnToPlane(mSolnClosestPoints.r0E0,
                                               mSolnClosestPoints.r0P0,
                                               mSolnClosestPoints.ePn0);

  return gap;
}

void CamPlaneConstraint::CalcConstraintsJacobianAndConstraintAxis( 
                                                        Model &model,
                                                        unsigned int ccid,
                                                        const Math::VectorNd &Q,
                                                        ConstraintSet &CS,
                                                        Math::MatrixNd &G,
                                                unsigned int GrowStart,
                                                unsigned int GcolStart)
{

    //Calc. the position and orientation of the ellipse,
    mr010 = CalcBodyToBaseCoordinates(model, Q, CS.body_s[ccid],
                                                   CS.X_s[ccid].r, false);
    mrm10 = CalcBodyWorldOrientation( model, Q, CS.body_s[ccid], false
                                    ).transpose()* CS.X_s[ccid].E;
    meEn0 = mrm10*meEn1;

    //Calc the position and orientation of the ground
    mr020 = CalcBodyToBaseCoordinates (model, Q, CS.body_p[ccid],
                                                    CS.X_p[ccid].r, false);

    mrm20 = CalcBodyWorldOrientation( model, Q, CS.body_p[ccid], false
                                    ).transpose()* CS.X_p[ccid].E;
    //Calc. the points of closest approach between the ellipse and the
    //plane.
    calcPointsOfClosestApproach(mr010, meEn1, meEr1, mrm10,
                                mr020, mePn0, mSolnClosestPoints, false);

    /*
    if(mSolnClosestPoints.converged == false){
      mSolnClosestPoints.valid = false;
      calcPointsOfClosestApproach(mr010, meEn1, meEr1, mrm10,
                                  mr020, mePn0, mSolnClosestPoints, false);

    }
    */

    mrS10 = mrm10*CS.X_s[ccid].r;
    mr1E0 =       (mSolnClosestPoints.r0E0 - mr010);
    mrSE0 = mrS10 + mr1E0;

    CS.GSpi.setZero(); //Ground
    CS.GSsi.setZero(); //The ellipse
    CalcPointJacobian6D(model, Q, CS.body_p[ccid], Vector3dZero,
                        CS.GSpi ,false);

    //The predecessor is ground!
    assert(CS.GSpi.norm() <= std::numeric_limits<double>::epsilon());

    CalcPointJacobian6D(model, Q, CS.body_s[ccid], Vector3dZero,
                        CS.GSsi,false);
    CS.GSJ = CS.GSsi -CS.GSpi;

    /*
      Our constraints are
        ex0'*(v010 + (w010x) r1E0) =0
        ey0'*(v010 + (w010x) r1E0) =0
      Which can be expressed as
        eT0a'*(v010 - (r1E0x) w010) =0
      Where eT0a is either ex0 or ey0.
      Which can be factored into:
        eT0a*[ - r1E0x , I ] Jac_qd * qd

      Note that this constraint is expressed at the center of the
      ellipse. Thus the wrench of constraint forces will also be
      valid only at the center of the ellipse.
    */

    mTe0b <<    0.,  mrSE0(2),  -mrSE0(1),        1.,        0.,         0.,
         -mrSE0(2),        0.,   mrSE0(0),        0.,        1.,         0.,
          mrSE0(1), -mrSE0(0),         0.,        0.,        0.,         1.;

    for(unsigned int i=0; i<mConstraintCount;++i){
      mTe0[i] = mTe0a[i].transpose() * mTe0b;
      CS.constraintAxis[ccid+i] = mTe0[i];
    }

    for(unsigned int i=0; i<mConstraintCount; ++i){
      G.block(GrowStart+i, GcolStart, 1, model.dof_count)
            =  mTe0[i].transpose() * CS.GSJ;
    }


}

void CamPlaneConstraint::CalcGamma( Model &model,
                                          unsigned int ccid,
                                          const Math::VectorNd &Q,
                                          const Math::VectorNd &QDot,
                                          ConstraintSet &CS,
                                          const MatrixNd &Gblock,
                                          Math::VectorNd &gamma,
                                          unsigned int gammaStartIndex)
{

  //Calc. the position and orientation of the ellipse,
  mr010 = CalcBodyToBaseCoordinates(model, Q, CS.body_s[ccid],
                                                 CS.X_s[ccid].r, false);
  mr0S0 = CalcBodyToBaseCoordinates(model, Q, CS.body_s[ccid],
                                    Vector3dZero, false);

  mv010 = CalcPointVelocity6D(model,Q,QDot,CS.body_s[ccid],
                                 CS.X_s[ccid].r,false);

  mrm10 = CalcBodyWorldOrientation( model, Q, CS.body_s[ccid], false
                                  ).transpose()* CS.X_s[ccid].E;
  mrmS0 = CalcBodyWorldOrientation( model, Q, CS.body_s[ccid], false
                                    ).transpose();

  meEn0 = mrm10*meEn1;

  //Calc the position and orientation of the ground
  mr020 = CalcBodyToBaseCoordinates (model, Q, CS.body_p[ccid],
                                                  CS.X_p[ccid].r, false);

  mrm20 = CalcBodyWorldOrientation( model, Q, CS.body_p[ccid], false
                                  ).transpose()* CS.X_p[ccid].E;
  //Calc. the points of closest approach between the ellipse and the
  //plane.  
  calcPointsOfClosestApproach(mr010, meEn1, meEr1, mrm10,
                              mr020, mePn0, mSolnClosestPoints, false);

  /*
  if(mSolnClosestPoints.converged == false){
    mSolnClosestPoints.valid = false;
    calcPointsOfClosestApproach(mr010, meEn1, meEr1, mrm10,
                                mr020, mePn0, mSolnClosestPoints, false);

  }
  */

  /*

    phi: ePt0'*v0Em0 = 0
         ePn0'*v0Em0 = 0

    r0E0 = r010(q.r)  + rm10(qE)   * r1P0(q.E)
    v0E0 = v010(qd.r) + w010x(qd.E)* r1P0(q.E)   = 0
    The constraint is that the velocity of the material of the ellipse
    at point E is identical to the closest point on the ground.


    a0E0 = a010(qdd.r) + dw010x(qdd.E)*r1P0(q.E) + w010x*J(r1P0,q.E)*qd

  */

  double a    = mSolnClosestPoints.alpha;
  double r    = mSolnClosestPoints.radialDerivativesPolarFcn[0];
  double drda = mSolnClosestPoints.radialDerivativesPolarFcn[1];
  double b    = mSolnClosestPoints.tangentAngleDerivativesPolarFcn[0];
  double dbda = mSolnClosestPoints.tangentAngleDerivativesPolarFcn[1];
  double dtda = -dbda;
  double dadt = 1.0/dtda;

  //This is a planar body and it is only allowed to rotate about meEn1
  mtemp0Vec3  = mrm10*meEn1;
  //assert(mtemp0Vec3.dot(meEn1)-1.0 <= std::numeric_limits<double>::epsilon());

  //Extract the rotation angle of the body attached to the ellipse
  //about the axis normal to the face of the ellipse (eEn)
  meEr0       = mrm10*meEr1;
  double ct   = meEr0.dot(meEr1);
  meEn0X      <<      0.,   -meEn0(2),   meEn0(1),
                meEn0(2),          0.,  -meEn0(0),
               -meEn0(1),    meEn0(0),         0.;
  meEp0       = meEn0X*meEr1;
  double st   = (meEr0-meEr1*ct).dot(meEp0);
  double t    = atan2(st,ct);
  double cta  = cos(t+a);
  double sta  = sin(t+a);

  //Extract the angular velocity of the body attached to the ellipse
  //about the axis normal to the face of the ellipse
  for(unsigned int i=0; i<3; ++i){
    mtemp0Vec3(i)=mv010(i);
  }
  double dtheta_dt = mtemp0Vec3.dot(meEn0);

  /*
    Taking a time derivative of the moment arm:
      d/dt(rSE0) = d/dt(rS10) + d/dt(r1E0)
    These are all strictly functions of the angle
    theta that the ellipse is rotated about the
    axis normal to the face of the ellipse. So
    we need to evaluate

     d/dtheta(rSE0)*dtheta/dt = d/dtheta(rS10)*dtheta/dt
                              + d/dtheta(r1E0)*dtheta/dt

      d/dtheta rS10: is just (eEn0 x rS10) since
                     w010 = eEn0*dtheta/dt

      d/dtheta r1E0: is a little trickier because the
                 radial vector lengthens and moves
                 as the orientation of the ellipse
                 changes. Nothing a little differential
                 geometry can't handle!
  */
  mrS10 = mrm10*CS.X_s[ccid].r;
  meEn0X <<           0.,  -meEn0(2),   meEn0(1),
                meEn0(2),         0.,  -meEn0(0),
               -meEn0(1),   meEn0(0),   0.;
  mDvS10_Dtheta = meEn0X*mrS10;

  double Dr1E0r_Dt =  (drda*dadt*cta - r*sta*(dadt + 1));
  double Dr1E0p_Dt =  (drda*dadt*sta + r*cta*(dadt + 1));

  meEr0       = meEr1; //eEx0: When theta = 0 these two vectors are parallel.
  meEp0  = meEn0X*meEr0; //eEy0


  m_DrSE0_Dt =(meEr0*Dr1E0r_Dt
              +meEp0*Dr1E0p_Dt
              +mDvS10_Dtheta)*dtheta_dt;

  CS.GSpi.setZero(); //Ground
  CS.GSsi.setZero(); //The ellipse
  CalcPointJacobian6D(model, Q, CS.body_p[ccid], Vector3dZero,
                      CS.GSpi ,false);

  //The predecessor is ground!
  assert(CS.GSpi.norm() <= std::numeric_limits<double>::epsilon());

  CalcPointJacobian6D(model, Q, CS.body_s[ccid], Vector3dZero,
                      CS.GSsi,false);
  CS.GSJ = CS.GSsi -CS.GSpi;

  //Taking the time derivative of Te0b:
  m_DTe0b_Dt <<        0.,  m_DrSE0_Dt(2),   -m_DrSE0_Dt(1), 0., 0., 0.,
           -m_DrSE0_Dt(2),              0.,   m_DrSE0_Dt(0), 0., 0., 0.,
            m_DrSE0_Dt(1),  -m_DrSE0_Dt(0),              0., 0., 0., 0.;

  for(unsigned int i=0; i < mConstraintCount;++i){
    m_DTe0_Dt[i] = mTe0a[i].transpose() * m_DTe0b_Dt;
  }

  mGdot.conservativeResize(mConstraintCount,model.dof_count);
  for(unsigned int i=0; i<mConstraintCount; ++i){
    mGdot.block(i, 0, 1, model.dof_count)
          =  m_DTe0_Dt[i].transpose() * CS.GSJ;
  }

  mGamma = -mGdot*QDot;

  for(unsigned int i=0; i<mConstraintCount;++i){
    CS.gamma(gammaStartIndex+i) = mGamma(i);
  }

}

void CamPlaneConstraint::CalcPositionError( Model &model,
                                                  unsigned int ccid,
                                                  const Math::VectorNd &Q,
                                                  ConstraintSet &CS,
                                                  Math::VectorNd &errPos,
                                                  unsigned int errStartIndex)
{
  CalcPointsOfContact(model,ccid,Q,CS,mr0E0,mr0P0);


  switch(CamConfigMap[mCamConfigMapIndex].name_enum){
    case CamConfigRollingWithoutSlipping:{
      errPos(errStartIndex)   = 0;//mePt0.dot(mr0E0-mr0P0);
      errPos(errStartIndex+1) = mePn0.dot(mr0E0-mr0P0);
    } break;
    case CamConfigContact:{
      errPos(errStartIndex)   = mePn0.dot(mr0E0-mr0P0);
    } break;
    default:{
      cerr << "Error: CamConfigMapIndex has been incorrectly set."
           << "Please see CamConfigMap in CamPlaneConstraint.h for details"
           << endl;
      assert(0);
      abort();
    }
  };

}

void CamPlaneConstraint::CalcVelocityError(Model &model,
                                           unsigned int ccid,
                                           const Math::VectorNd &Q,
                                           const Math::VectorNd &QDot,
                                           ConstraintSet &CS,
                                           const Math::MatrixNd &Gblock,
                                           Math::VectorNd &errVel,
                                           unsigned int errStartIndex)
{

  mErrVel = Gblock*QDot;
  for(unsigned int i=0; i<mErrVel.rows();++i){
    errVel(errStartIndex+i) = mErrVel(i);
  }

}

void CamPlaneConstraint::calcPointsOfClosestApproach(
                                    const Vector3d &r010,
                                    const Vector3d &eEn1,
                                    const Vector3d &eEr1,
                                    const Matrix3d &rm10,
                                    const Vector3d &r020,
                                    const Vector3d &ePn0,
                                    SolutionPointsOfClosestApproach &soln,
                                    bool verbose)
{

  bool flag_useCachedSoln = false;


  if(soln.valid == true){
    double err_r010 = (r010-soln.r010).norm();
    double err_rm10 = (rm10-soln.rm10).norm();
    double err_r020 = (r020-soln.r020).norm();
    double err_ePn0 = (ePn0-soln.ePn0).norm();

    if( err_r010 < mTolRecompute
        && err_rm10 < mTolRecompute
        && err_r020 < mTolRecompute
        && err_ePn0 < mTolRecompute){
      flag_useCachedSoln = true;
    }
  }

  if(flag_useCachedSoln == true){
    soln.numNewtonSteps = 0;

  }else{ //recompute


    if(camType==CamTypeCircle){
      soln.r010 = r010;
      soln.r020 = r020;
      soln.rm10 = rm10;
      soln.r0E0 = r010-mRadius*ePn0;
      soln.r0P0 = r010-((r010-r020).dot(ePn0))*ePn0;
      soln.ePn0 = ePn0;

      soln.converged           = true;
      soln.numNewtonSteps      = 0;


      mtemp0Vec3 = rm10*eEn1; //unit vector of the cam normal
      mtemp0Vec3 = mtemp0Vec3.cross(mtemp0Vec3.cross(ePn0));
      mtemp0Vec3.normalize();

      mtemp1Vec3 = rm10*eEr1;

      //double cosAlpha = std::acos(  mtemp0Vec3.dot(mtemp1Vec3)  );
      //double sinAlpha = std::asin( (mtemp1Vec3.cross(mtemp0Vec3)).dot(rm10*eEn1));

      soln.alpha = atan2((mtemp1Vec3.cross(mtemp0Vec3)).dot(rm10*eEn1),
                         mtemp0Vec3.dot(mtemp1Vec3));
      if(soln.alpha < 0.){
        soln.alpha += 2.*M_PI;
      }

      mtemp0Vec3 = mtemp0Vec3*mRadius; //points to the point of closest approach
      calcRadialDerivatives(soln.alpha,2,soln.radialDerivativesPolarFcn);
      calcTangentAngleDerivatives(soln.alpha,2,
                                  soln.radialDerivativesPolarFcn,
                                  soln.tangentAngleDerivativesPolarFcn);
      soln.finalErrorTolerance =
          calcErrorPolarFcnTangentDotPlaneNormal(
            soln.tangentAngleDerivativesPolarFcn,
            eEn1,eEr1,rm10,ePn0);

    }else{

      //The cam shape could be a very skinny ellipse, or a oddly shaped, but
      //convex PH curve. To robustly converge to the point of closest approach
      //we use the following approach
      //
      // 1. Find the closest sector of a few points
      // 2. Use the bisection method to get a good initial guess
      // 3. Polish off the root to the desired tolerance using Newton's method.

      unsigned int nPts = 5;       //Number of points needed for the initial soln
      unsigned int nBisections = 10;//Number of bisections used to get the initial
                                   //soln.

      //Initial Solution: 72 deg. intervals, max. error of 36 deg.
      //1. Find the best of a sample of points to start the bisection method
       double alphaDelta = M_PI*2.0/((double)nPts);
      double alphaTest  = 0;
      double alpha      = 0;
      double errDist    = 0;
      double errDistTest= 0;
      for(unsigned int i=0; i<nPts; ++i){
          alphaTest = alphaDelta*((double)i);
          calcRadialDerivatives(alphaTest,0,mRadialDerivatives);
          calcPointsOnPolarFcnAndPlane(alphaTest, mRadialDerivatives,
                                      r010, eEn1,eEr1,rm10,r020,ePn0,mr0E0,mr0P0);
          errDistTest = calcDistanceFromPolarFcnToPlane(mr0E0, mr0P0, ePn0);

          if(errDistTest < errDist || i==0 ){
            alpha     = alphaTest;
            errDist   = errDistTest;
          }
      }
      if(verbose){
        printf("  Init: ------,\t%.2e,\n", alpha);
      }

      //Initial Solution: 36/256 = 0.14 deg.
      //2. Use the bisection method to get close to the root
      //alphaDelta *= 0.5; //Half of the max error
      double alphaL, alphaR, errDistL, errDistR;
      for(unsigned int i=0; i < nBisections; ++i){
        alphaDelta *= 0.5;

        alphaL = alpha - alphaDelta;
        calcRadialDerivatives(alphaL,0,mRadialDerivatives);
        calcPointsOnPolarFcnAndPlane(alphaL, mRadialDerivatives,
                                    r010, eEn1,eEr1,rm10,r020,ePn0,mr0E0,mr0P0);
        errDistL =  calcDistanceFromPolarFcnToPlane(mr0E0, mr0P0, ePn0);

        alphaR = alpha + alphaDelta;
        calcRadialDerivatives(alphaR,0,mRadialDerivatives);
        calcPointsOnPolarFcnAndPlane(alphaR, mRadialDerivatives,
                                    r010, eEn1,eEr1,rm10,r020,ePn0,mr0E0,mr0P0);
        errDistR =  calcDistanceFromPolarFcnToPlane(mr0E0, mr0P0, ePn0);

        if( errDistL < errDist && errDistL < errDistR ){
          alpha   = alphaL;
          errDist = errDistL;
        }

        if( errDistR < errDist && errDistR < errDistL ){
          alpha   = alphaR;
          errDist = errDistR;
        }
      }

      //Newton's method - polish off to tolerance.
      unsigned int iter   = 0;
      double DerrDa       = 0;
      double err          = mTolTerminate*100;
      double stepLength   = 1.0;
      double delta        = 0.;
      double len          = 0.;

      while(iter < mIterMax && fabs(err) > mTolTerminate){

        //Update the error. Compute the radial/tangent derivatives necessary
        //                  to compute error dot.
        calcRadialDerivatives(      alpha,2,mRadialDerivatives);
        calcTangentAngleDerivatives(alpha,1,mRadialDerivatives,
                                            mTangentAngleDerivatives);
        err = calcErrorPolarFcnTangentDotPlaneNormal(mTangentAngleDerivatives,
                                                     eEn1,eEr1,rm10,ePn0);

        if(verbose){
          printf("  NS: %.2e,\t%.2e,\t%.2e\n", err, alpha, stepLength);
        }

        if( fabs(err) > mTolTerminate ){

            DerrDa    = calcErrorDerivativePolarFcnTangentDotPlaneNormal(
                          mTangentAngleDerivatives,eEn1,eEr1,rm10,ePn0);
            delta     = -err/DerrDa;


            alpha     = alpha + stepLength*delta;
        }

        iter++;

      }

      //Check the solution
      if(fabs(err) > mTolTerminate){
        cerr << "Error: current error is " << fabs(err) << " > " << mTolTerminate
             << " after " << iter << " Newton Steps " << endl;
        assert(0);
        abort();
        soln.converged = false;
      }else{
        soln.converged = true;
      }

      //Update the soln structure
      soln.alpha                = alpha;
      soln.finalErrorTolerance  = err;
      soln.numNewtonSteps       = iter;

      //And compute the locations of r0E0 and r0P0
      calcPointsOnPolarFcnAndPlane(alpha,mRadialDerivatives,
                                   r010,eEn1,eEr1,rm10,
                                   r020,ePn0,
                                   soln.r0E0,soln.r0P0);
      soln.radialDerivativesPolarFcn = mRadialDerivatives;
      soln.tangentAngleDerivativesPolarFcn = mTangentAngleDerivatives;

      //Store the inputs so that this function only gets called if they change.
      soln.r010 = r010;
      soln.rm10 = rm10;
      soln.r020 = r020;
      soln.ePn0 = ePn0;
      soln.valid= true;
    }
  }
}

void CamPlaneConstraint::calcPointsOnPolarFcnAndPlane(
    double alpha,
    const RigidBodyDynamics::Math::Vector3d &radialDer,
    const RigidBodyDynamics::Math::Vector3d &r010,
    const RigidBodyDynamics::Math::Vector3d &eEn1,
    const RigidBodyDynamics::Math::Vector3d &eEr1,
    const RigidBodyDynamics::Math::Matrix3d &rm10,
    const RigidBodyDynamics::Math::Vector3d &r020,
    const RigidBodyDynamics::Math::Vector3d &ePn0,
    RigidBodyDynamics::Math::Vector3d &r0E0upd,
    RigidBodyDynamics::Math::Vector3d &r0P0upd){

  calcAxisAngleRotationMatrix(alpha, eEn1, mtemp0Mat3);
  mtemp1Mat3 = rm10*(mtemp0Mat3);
  r0E0upd = r010 + mtemp1Mat3*(eEr1*radialDer(0));
  r0P0upd = r0E0upd - (r0E0upd-r020).dot(ePn0)*ePn0;
}

double CamPlaneConstraint::calcDistanceFromPolarFcnToPlane(
    const RigidBodyDynamics::Math::Vector3d &r0E0,
    const RigidBodyDynamics::Math::Vector3d &r0P0,
    const RigidBodyDynamics::Math::Vector3d &ePn0)
{
  return (r0E0-r0P0).dot(ePn0);
}


double CamPlaneConstraint::calcErrorPolarFcnTangentDotPlaneNormal(
    const RigidBodyDynamics::Math::Vector3d &tangentAngleDer,
    const RigidBodyDynamics::Math::Vector3d &eEn1,
    const RigidBodyDynamics::Math::Vector3d &eEr1,
    const RigidBodyDynamics::Math::Matrix3d &rm10,
    const RigidBodyDynamics::Math::Vector3d &ePn0)
{
  calcAxisAngleRotationMatrix(tangentAngleDer(0),eEn1,mtemp0Mat3);
  mtemp0Vec3 = rm10*mtemp0Mat3*eEr1;
  return mtemp0Vec3.dot(ePn0);
}

double CamPlaneConstraint::calcErrorDerivativePolarFcnTangentDotPlaneNormal(
    const RigidBodyDynamics::Math::Vector3d &tangentAngleDer,
    const RigidBodyDynamics::Math::Vector3d &eEn1,
    const RigidBodyDynamics::Math::Vector3d &eEr1,
    const RigidBodyDynamics::Math::Matrix3d &rm10,
    const RigidBodyDynamics::Math::Vector3d &ePn0)
{
  calc_D_AxisAngleRotationMatrix_D_Angle(tangentAngleDer(0),eEn1,mtemp0Mat3);
  mtemp0Vec3 = rm10*(mtemp0Mat3*tangentAngleDer(1))*eEr1;
  return mtemp0Vec3.dot(ePn0);
}


void CamPlaneConstraint::calcRadialDerivatives(double alpha,
                                               unsigned int order,
                                               Vector3d &radDerUpd)
{

//    Date: 24 May 2017
//    author: M.Millard
//
//    Note: I've hand edited the expressions below so that trig functions
//          are evaluated only once, and have grouped terms so that
//          no intermediate quantities blow up when alpha = K*pi/2
//          K in [1,2...,N]
  assert( order >= 0 || order <= 2);
  radDerUpd[0] = std::numeric_limits<double>::max();
  radDerUpd[1] = std::numeric_limits<double>::max();
  radDerUpd[2] = std::numeric_limits<double>::max();

  switch(camType){
    case CamTypeCircle:{
      radDerUpd[0] = mRadius;
      radDerUpd[1] = 0.;
      radDerUpd[2] = 0.;
    } break;
    case CamTypeEllipse:{
      double sinAlpha = sin(alpha);
      double sinAlpha2= sinAlpha*sinAlpha;
      double cosAlpha = cos(alpha);
      double cosAlpha2= cosAlpha*cosAlpha;

      double t0 = atan2(sinAlpha*mXRadius/mYRadius,cosAlpha);
      double cost0 = cos(t0);
      double sint0 = sin(t0);
      double sint02= sint0*sint0;

      double x0 = cost0*mXRadius;
      double x02 = x0*x0;
      double y0 = sint0*mYRadius;
      double y02 = y0*y0;

      double r0 = y02+x02;
      double f0 = sqrt(r0); //r(alpha)
      radDerUpd[0] = f0;

      //n.b. I'm using ugly if statements so that all of the previously
      //     calculated quantities are still in scope.
      if(order >= 1){
        double t1 = mXRadius*mYRadius/(mYRadius2*cosAlpha2+sinAlpha2*mXRadius2);
        double t12= t1*t1;

        double x1 = -sint0*t1*mXRadius;
        double x12= x1*x1;
        double y1 =  cost0*t1*mYRadius;
        double y12= y1*y1;
        double r1 = 2*(y0*y1+x0*x1);
        double r12= r1*r1;
        double f1 = r1/(2*f0); //D^1 r(alpha) / D alpha^1
        radDerUpd[1] = f1;

        if(order >= 2){
          double t2denRoot = (mYRadius2*cosAlpha2+sinAlpha2*mXRadius2);
          double t2den   = t2denRoot*t2denRoot;

          double t2a = 2*mYRadius2
                       *(mYRadius2*cosAlpha2 + sinAlpha2*mXRadius2-mXRadius2)
                       /t2den;

          double x2a = -(cost0*t12)*mXRadius;
          double x2b= -(sint02*t2a)*mXRadius2;
          double y2 =  (sint0*t2a-sint0*t12)*mYRadius;
          double r2 = 2*(y0*y2+y12+x0*x2a+x2b+x12);
          double f2 = (2*r0*r2-r12)/(4*f0*r0);
          radDerUpd[2] = f2;
        }
      }
    } break;

    case CamTypePythagoreanHodograph:{
      unsigned int index = PythagoreanHodographToolkit::
                    calcIndex(alpha,phCurve);
      double u = PythagoreanHodographToolkit::
                    calcU(alpha,phCurve[index]);
      std::vector< std::complex< double > > rDer;
      rDer.resize(order+1);

      rDer[0] = PythagoreanHodographToolkit::
            calc1DBezierCurveValue(u,phCurve[index].r);

      radDerUpd[0] = PythagoreanHodographToolkit::calcRadialDerivative(rDer,0);

      if(order >= 1){
        rDer[1] = PythagoreanHodographToolkit::
              calc1DBezierCurveValue(u,phCurve[index].drdt);
        radDerUpd[1] = PythagoreanHodographToolkit::calcRadialDerivative(rDer,1);

      }
      if(order >= 2){
        rDer[2] = PythagoreanHodographToolkit::
              calc1DBezierCurveValue(u,phCurve[index].d2rdt2);
        radDerUpd[2] = PythagoreanHodographToolkit::calcRadialDerivative(rDer,2);

      }

    } break;
    default:{
      cerr << "Error: Invalid CamType selected" << endl;
      assert(0);
      abort();
    }
  };

}

void CamPlaneConstraint::calcTangentAngleDerivatives(
                                        const double alpha,
                                        const unsigned int order,
                                        const Vector3d &radialDer,
                                        Vector3d &tanAngleDerUpd)
{
  assert( order >= 0 || order <= 1);
  tanAngleDerUpd(0) = std::numeric_limits<double>::max();
  tanAngleDerUpd(1) = std::numeric_limits<double>::max();
  tanAngleDerUpd(2) = std::numeric_limits<double>::max();

  tanAngleDerUpd(0) = alpha + M_PI*0.5 - atan2(radialDer(1),radialDer(0));

  if(order >= 1){
    double x    = radialDer(1)/radialDer(0);
    double dxda = radialDer(2)/radialDer(0)
                -(radialDer(1)*radialDer(1)) / (radialDer(0)*radialDer(0));
    tanAngleDerUpd(1) = 1.0 - (1./(1+x*x))*dxda;
  }
}


void CamPlaneConstraint::calcAxisAngleRotationMatrix(
                                    double angle,
                                    const Vector3d &axis,
                                    Matrix3d &rm)
{
  mtemp0Mat3 <<    0,  -axis(2),  axis(1),
             axis(2),        0, -axis(0),
            -axis(1),   axis(0),      0;

  rm = Matrix3dIdentity
      + mtemp0Mat3*sin(angle)
      + mtemp0Mat3*mtemp0Mat3*(1-cos(angle));
}

void CamPlaneConstraint::calc_D_AxisAngleRotationMatrix_D_Angle(
                                                     double angle,
                                                     const Vector3d &axis,
                                                     Matrix3d &rm)
{
  mtemp0Mat3 <<    0,  -axis(2),  axis(1),
             axis(2),        0, -axis(0),
            -axis(1),   axis(0),      0;

  rm =  mtemp0Mat3*cos(angle)
      + mtemp0Mat3*mtemp0Mat3*(sin(angle));
}
