# Supplementary material for: A Quick Turn of Foot: Rigid Foot-Ground Contact Models for Human Motion Prediction
Source: Front Neurorobot. 2019 Aug 7;13:62. doi: 10.3389/fnbot.2019.00062 (PMC6693511; doi:10.3389/fnbot.2019.00062)
Supplement: Supplementary file 1 [file Data_Sheet_1.ZIP › SupplementaryMaterial/codeSnippets/MTGDrivenModelEllipseFoot/CamPlaneConstraint.h]

#ifndef CAM_PLANE_CONSTRAINT
#define CAM_PLANE_CONSTRAINT

#include <rbdl/rbdl.h>
#include <rbdl/Constraints.h>
#include "PythagoreanHodographToolkit.h"


struct SolutionPointsOfClosestApproach {

  bool valid;
  bool converged;
  unsigned int numNewtonSteps;
  double finalErrorTolerance;
  double alpha;
  RigidBodyDynamics::Math::Vector3d r010;
  RigidBodyDynamics::Math::Matrix3d rm10;
  RigidBodyDynamics::Math::Vector3d r020;
  RigidBodyDynamics::Math::Vector3d ePn0;
  RigidBodyDynamics::Math::Vector3d r0E0;
  RigidBodyDynamics::Math::Vector3d r0P0;
  RigidBodyDynamics::Math::Vector3d radialDerivativesPolarFcn;
  RigidBodyDynamics::Math::Vector3d tangentAngleDerivativesPolarFcn;

  SolutionPointsOfClosestApproach():
    valid(false),
    converged(false),
    numNewtonSteps(0),
    finalErrorTolerance(0.),
    alpha(0.),
    r010(RigidBodyDynamics::Math::Vector3dZero),
    rm10(RigidBodyDynamics::Math::Matrix3dZero),
    r020(RigidBodyDynamics::Math::Vector3dZero),
    ePn0(RigidBodyDynamics::Math::Vector3dZero),
    r0E0(RigidBodyDynamics::Math::Vector3dZero),
    r0P0(RigidBodyDynamics::Math::Vector3dZero),
    radialDerivativesPolarFcn(RigidBodyDynamics::Math::Vector3dZero),
    tangentAngleDerivativesPolarFcn(RigidBodyDynamics::Math::Vector3dZero){};
};

enum CamType {
  CamTypeCircle = 0,
  CamTypeEllipse,
  CamTypePythagoreanHodograph,
  CamTypeLast
};

enum CamConfig {
  CamConfigRollingWithoutSlipping = 0,
  CamConfigContact,
  CamConfigLast
};

struct CamConfigMapEntry
{
  CamConfig    name_enum;
  const char*  name_str;
  unsigned int number_of_constraints;
};

//------------------------------------------------------------------------------
//This map must have the same ordering as CamConfig.
static const CamConfigMapEntry CamConfigMap[] =
{
  { CamConfigRollingWithoutSlipping,  "rolling_without_slipping", 2         },
  { CamConfigContact               ,  "contact"                 , 1         },
  { CamConfigLast                  ,  ""                        , 0         }
};


struct CamPlaneConstraint : public RigidBodyDynamics::CustomConstraint
{
  CamPlaneConstraint();

  /**
    Defines an circle-plane constraint between an circle that is free to
    move and a plane that is fixed to the ground. The plane must be the
    predecessor body while the circle must be the successor body.

    @param radius
            The radius of the circle
    @param ellipseNormalUnitVector
            The axis of rotation of the ellipse expressed in its own body
            fixed frame.
    @param planeNormalUnitVector
            The axis of the plane normal expressed in the coordinates of
            the base frame.
    @param planeTangentUnitVector
            The axis of plane tangent (that the ellipse is rolling along)
            resolved in the coordinates of the base frame.
  */
  CamPlaneConstraint(
      double radius,
      const RigidBodyDynamics::Math::Vector3d &circleNormalUnitVector,
      const RigidBodyDynamics::Math::Vector3d &planeNormalUnitVector,
      const RigidBodyDynamics::Math::Vector3d &planeTangentUnitVector,
      CamConfig CamConfigEnum);
  /**
    Defines an ellipse-plane constraint between an ellipse attached to a
    2D floating base system and a plane that is fixed to the ground. The
    plane must be the predecessor body while the ellipse must be the
    successor body.

    Note: if you really want a circle-plane constraint use the other
    constructor which takes radius as a single parameter. The ellipse
    requires a great deal of extra computation to solve for the point of
    closest approach in a way that is robust for very thin ellipses.

    @param n0Radius
            The ellipse radius along its own body-fixed x-axis.
    @param t0Radius
            The ellipse radius along its own body-fixed y-axis.
    @param ellipseNormalUnitVector
            The axis of rotation of the ellipse expressed in its own body
            fixed frame.
    @param planeNormalUnitVector
            The axis of the plane normal expressed in the coordinates of
            the base frame.
    @param planeTangentUnitVector
            The axis of plane tangent (that the ellipse is rolling along)
            resolved in the coordinates of the base frame.
  */
  CamPlaneConstraint( 
      double n0Radius,
      double t0Radius,
      const RigidBodyDynamics::Math::Vector3d &ellipseNormalUnitVector,
      const RigidBodyDynamics::Math::Vector3d &planeNormalUnitVector,
      const RigidBodyDynamics::Math::Vector3d &planeTangentUnitVector,
      CamConfig CamConfigEnum);

  CamPlaneConstraint(
      const RigidBodyDynamics::Math::VectorNd &angles,
      const RigidBodyDynamics::Math::VectorNd &radius,
      const RigidBodyDynamics::Math::VectorNd &firstRadialDerivative,
      const RigidBodyDynamics::Math::VectorNd &secondRadialDerivative,
      const RigidBodyDynamics::Math::VectorNd &thirdRadialDerivative,
      const RigidBodyDynamics::Math::VectorNd &fourthRadialDerivative,
      const RigidBodyDynamics::Math::Vector3d &ellipseNormalUnitVector,
      const RigidBodyDynamics::Math::Vector3d &planeNormalUnitVector,
      const RigidBodyDynamics::Math::Vector3d &planeTangentUnitVector,
      CamConfig CamConfigEnum);

  void CalcPositionError(double camPolarAngle,
                         RigidBodyDynamics::Model &model,
                         unsigned int ccid,
                         const RigidBodyDynamics::Math::VectorNd &Q,
                         RigidBodyDynamics::ConstraintSet &CS,
                         RigidBodyDynamics::Math::VectorNd &posErr);

  void CalcVelocityError(double camPolarAngle,
                         RigidBodyDynamics::Model &model,
                         unsigned int ccid,
                         const RigidBodyDynamics::Math::VectorNd &Q,
                         const RigidBodyDynamics::Math::VectorNd &QDot,
                         RigidBodyDynamics::ConstraintSet &CS,
                         RigidBodyDynamics::Math::VectorNd &velErr);


  double CalcContactGap(RigidBodyDynamics::Model &model,
                        unsigned int ccid,
                        const RigidBodyDynamics::Math::VectorNd &Q,
                        RigidBodyDynamics::ConstraintSet &CS);

  void CalcPointsOfContact(RigidBodyDynamics::Model &model,
                          unsigned int ccid,
                          const RigidBodyDynamics::Math::VectorNd &Q,
                          RigidBodyDynamics::ConstraintSet &CS,
                          RigidBodyDynamics::Math::Vector3d &r0E0,
                          RigidBodyDynamics::Math::Vector3d &r0P0);

  /*
  void CalcContactForce(RigidBodyDynamics::Model &model,
                      unsigned int ccid,
                      RigidBodyDynamics::ConstraintSet &CS,
                      RigidBodyDynamics::Math::Vector3d &ellipseCenter,
                      RigidBodyDynamics::Math::Vector3d &contactPoint,
                      RigidBodyDynamics::Math::SpatialVector &contactForceUpd);
*/

  virtual void CalcConstraintsJacobianAndConstraintAxis(
                  RigidBodyDynamics::Model &model,
                  unsigned int ccid,
                  const RigidBodyDynamics::Math::VectorNd &Q,
                  RigidBodyDynamics::ConstraintSet &CS,
                  RigidBodyDynamics::Math::MatrixNd &G,
                  unsigned int GrowStart,
                  unsigned int GcolStart);

  virtual void CalcGamma( RigidBodyDynamics::Model &model,
                  unsigned int ccid,
                          const RigidBodyDynamics::Math::VectorNd &Q,
                          const RigidBodyDynamics::Math::VectorNd &QDot,
                          RigidBodyDynamics::ConstraintSet &CS,
                          const RigidBodyDynamics::Math::MatrixNd &Gblock,
                          RigidBodyDynamics::Math::VectorNd &gamma,
                          unsigned int gammaStartIndex);

  virtual void CalcPositionError( RigidBodyDynamics::Model &model,
                                  unsigned int ccid,
                                  const RigidBodyDynamics::Math::VectorNd &Q,
                                  RigidBodyDynamics::ConstraintSet &CS,
                                  RigidBodyDynamics::Math::VectorNd &errPos,
                                  unsigned int errStartIndex);

  virtual void CalcVelocityError(RigidBodyDynamics::Model &model,
                                unsigned int custom_constraint_id,
                                const RigidBodyDynamics::Math::VectorNd &Q,
                                const RigidBodyDynamics::Math::VectorNd &QDot,
                                RigidBodyDynamics::ConstraintSet &CS,
                                const RigidBodyDynamics::Math::MatrixNd &Gblock,
                                RigidBodyDynamics::Math::VectorNd &errVel,
                                unsigned int errStartIndex);

  /**
    @param radialDer:
            A vector that has the elements:
            - 0: the radius of the polar function,
            - 1: the derivative of the radius w.r.t. alpha,
            - 2: the second derivative of the radius w.r.t. alpha.
    @param r010: a vector from the base frame (0), to the point of reference
                 of the polar function (1), resolved in the coordinates of the
                 base frame (0).
    @param rm10: the rotation matrix from the polar function's frame
                 to the base frame
    @param r020: A point on the plane
    @param eP0: The normal vector of the plane resolved in the inertial frame.
    @param alphaHint:
            a hint/guess at the the angle between the reference axis of the
            polar function and the ray on the ellipse which intersects the
            ellipse at the point of closest approach to the plane. Putting
            a bad guess in here will not slow the performance of the algorithm.
            Putting a good guess in here will reduce computation.
    @param r0E0:
            The vector from the base frame (0), to point E on the ellipse,
            resolved in the coordinates of the base frame. Point E is the
            point on the ellipse that is closest to the plane.
    @param r0P0:
            The vector from the base frame (0), to point P on the plane,
            resolved in the coordinates of the base frame. Point P is the
            point on the plane that is closest to the ellipse.

  */
  void calcPointsOfClosestApproach(
          const RigidBodyDynamics::Math::Vector3d &r010,
          const RigidBodyDynamics::Math::Vector3d &ellipseNormalUnitVector,
          const RigidBodyDynamics::Math::Vector3d &eEr1,
          const RigidBodyDynamics::Math::Matrix3d &rm10,
          const RigidBodyDynamics::Math::Vector3d &r020,
          const RigidBodyDynamics::Math::Vector3d &planeNormalUnitVector,
          SolutionPointsOfClosestApproach &soln,
          bool verbose);

  /**
    @param alpha:
            the angle between the reference axis of the polar function
            and the ray at which the ellipse is being evaluated at.
    @param radialDer:
            A vector that has the elements:
            - 0: the radius of the polar function,
            - 1: the derivative of the radius w.r.t. alpha,
            - 2: the second derivative of the radius w.r.t. alpha.
    @param r010: a vector from the base frame (0), to the point of reference
                 of the polar function (1), resolved in the coordinates of the
                 base frame (0).
    @param ellipseNormalUnitVector: the normal vector of the ellipse resolved in the frame
                 that the ellipse is fixed to (frame 1).
    @param eEr1: the radial vector of the ellipsed in the coordinates of its
                 own frame.
    @param rm10: the rotation matrix from the polar function's frame
                 to the base frame
    @param rm10: the rotation matrix from the polar function's frame
                 to the base frame
    @param r020: A point on the plane
    @param planeNormalUnitVector: The normal vector of the plane resolved in the inertia frame.
  */
  double calcDistanceFromPolarFcnToPlane(
      const RigidBodyDynamics::Math::Vector3d &r0E0,
      const RigidBodyDynamics::Math::Vector3d &r0P0,
      const RigidBodyDynamics::Math::Vector3d &planeNormalUnitVector);

  void calcPointsOnPolarFcnAndPlane(
      double alpha,
      const RigidBodyDynamics::Math::Vector3d &radialDer,
      const RigidBodyDynamics::Math::Vector3d &r010,
      const RigidBodyDynamics::Math::Vector3d &ellipseNormalUnitVector,
      const RigidBodyDynamics::Math::Vector3d &eEr1,
      const RigidBodyDynamics::Math::Matrix3d &rm10,
      const RigidBodyDynamics::Math::Vector3d &r020,
      const RigidBodyDynamics::Math::Vector3d &planeNormalUnitVector,
      RigidBodyDynamics::Math::Vector3d &r0E0upd,
      RigidBodyDynamics::Math::Vector3d &r0P0upd);
  /**
    @param tangentAnglesUpd:
            A vector that has the elements
            - 0: the tangent angle (radians)
            - 1: the derivative of the tangent angle w.r.t. alpha.
                 (radians/radians)
            - 2: Not currently written to - set to nan.
    @param rm10: the rotation matrix from the polar function's frame
                 to the base frame
    @param eP0:
            The normal vector of the plane resolved in the inertia frame.
  */
  double calcErrorPolarFcnTangentDotPlaneNormal(
      const RigidBodyDynamics::Math::Vector3d &tangentAngleDer,
      const RigidBodyDynamics::Math::Vector3d &ellipseNormalUnitVector,
      const RigidBodyDynamics::Math::Vector3d &eEr1,
      const RigidBodyDynamics::Math::Matrix3d &rm10,
      const RigidBodyDynamics::Math::Vector3d &planeNormalUnitVector);

  /**
    @param alpha:
            the angle between the reference axis of the polar function
            and the ray at which the ellipse is being evaluated at.
    @param radialDer:
            A vector that has the elements:
            - 0: the radius of the polar function,
            - 1: the derivative of the radius w.r.t. alpha,
            - 2: the second derivative of the radius w.r.t. alpha.
    @param tangentAnglesUpd:
            A vector that has the elements
            - 0: the tangent angle (radians)
            - 1: the derivative of the tangent angle w.r.t. alpha.
                 (radians/radians)
            - 2: Not currently written to - set to nan.
    @param rm10: the rotation matrix from the polar function's frame
                 to the base frame
    @param eP0:
            The normal vector of the plane resolved in the inertia frame.
  */
  double calcErrorDerivativePolarFcnTangentDotPlaneNormal(
      const RigidBodyDynamics::Math::Vector3d &tangentAngleDer,
      const RigidBodyDynamics::Math::Vector3d &ellipseNormalUnitVector,
      const RigidBodyDynamics::Math::Vector3d &eEr1,
      const RigidBodyDynamics::Math::Matrix3d &rm10,
      const RigidBodyDynamics::Math::Vector3d &planeNormalUnitVector);

  /**
    @param alpha:
            the angle between the reference axis of the polar function
            and the ray at which the ellipse is being evaluated at.
    @param order:
            the order of the derivative: 0 returns the tangent angle,
            1 returns the derivative of the tangent angle w.r.t. alpha.
    @param radialDer:
            A vector that has the elements:
            - 0: the radius of the polar function,
            - 1: the derivative of the radius w.r.t. alpha,
            - 2: the second derivative of the radius w.r.t. alpha.
  */
  void calcRadialDerivatives(double alpha,
                             unsigned int order,
                             RigidBodyDynamics::Math::Vector3d &radDerUpd);

  /**
    @param alpha:
            the angle between the reference axis of the polar function
            and the ray at which the ellipse is being evaluated at.
    @param order:
            the order of the derivative: 0 returns the tangent angle,
            1 returns the derivative of the tangent angle w.r.t. alpha.
    @param radialDer:
            A vector that has the elements:
            - 0: the radius of the polar function,
            - 1: the derivative of the radius w.r.t. alpha,
            - 2: the second derivative of the radius w.r.t. alpha.
    @param tangentAnglesUpd:
            A vector that has the elements
            - 0: the tangent angle (radians)
            - 1: the derivative of the tangent angle w.r.t. alpha.
                 (radians/radians)
            - 2: Not currently written to - set to nan.
  */
  void calcTangentAngleDerivatives(double alpha,
                       unsigned int order,
                       const RigidBodyDynamics::Math::Vector3d &radialDer,
                       RigidBodyDynamics::Math::Vector3d &tangentAnglesUpd);


  void calcAxisAngleRotationMatrix(double angle,
                               const RigidBodyDynamics::Math::Vector3d& axis,
                               RigidBodyDynamics::Math::Matrix3d& rm);

  void calc_D_AxisAngleRotationMatrix_D_Angle(double angle,
                               const RigidBodyDynamics::Math::Vector3d& axis,
                               RigidBodyDynamics::Math::Matrix3d& rm);

  bool isSolutionUpToDate(const RigidBodyDynamics::Math::Vector3d& r010,
                          const RigidBodyDynamics::Math::Matrix3d& rm10,
                          const RigidBodyDynamics::Math::Vector3d& r020);

  /*
        [0]: D^0_r(alpha)/D_alpha^0:  radius of the polar function at alpha
        [1]: D^1_r(alpha)/D_alpha^1:  1st radial derivative
        [2]: D^2_r(alpha)/D_alpha^2:  2nd radial derivative
    */
   RigidBodyDynamics::Math::Vector3d mRadialDerivatives;

   /*
        [0]: D^0_beta(alpha)/D_beta^0: the tangent angle beta
        [1]: D^1_beta(alpha)/D_beta^1: first derivative the tangent angle beta
        [2]: left blank - not needed.
    */
   RigidBodyDynamics::Math::Vector3d mTangentAngleDerivatives;


   /*
      eE1:  The axis that is normal to the face of the ellipse resolved in the
            coordinates of the frame of the ellipse.
      eP0:  The plane normal resolved in the coordinates of the base frame.

    */
   RigidBodyDynamics::Math::Vector3d meEn1,meEn0, meEr1, meEr0,
                                     mePn0, mePt0, meEp0;

   /*
      mr010: Vector from:
              0: Base frame
              1: A point on the ellipse
              0: Resolved in the coordinates of the base frame
      mr020: Vector from:
              0: Base frame
              2: A point on the plane
              0: Resolved in the coordinates of the base frame
      mr0E0: Vector from
              0: the base frame
              E: to the point of closest approach on the ellipse
              0: resolved in coordinates of the base frame
      mr0P0: Vector from
              0: the base frame
              E: to the point of closest approach on the plane
              0: resolved in coordinates of the base frame
      mr1E0: Vector from
              1: The origin of the ellipse frame
              E: The point of closest approach on the ellipse
              0: Resolved in coordinates of the base frame.
   */
   RigidBodyDynamics::Math::Vector3d mr020, mr010,
                                     mr1E0, mr0E0, mr1E1,
                                     mr0P0, mD_r1E0_Dt,
                                     mr0S0, mw010, mv0E0,
                                     mrS10, mDvS10_Dtheta,
                                     mrSE0, m_DrSE0_Dt;

   /*
    Rotation matrix from the reference axis of the polar function to the ray
    that intersects the ellipse.
   */
   RigidBodyDynamics::Math::Matrix3d mrm10, mrm20, mrmS0, meEn0X;

   RigidBodyDynamics::Math::MatrixNd mJ_p010_q, mGdot;

   RigidBodyDynamics::Math::VectorNd mErrVel, mGamma;

   //These are working vectors/matrices and are used within functions.
   //These vectors/matricies should NEVER be passed as arguments to
   //other functions.
   RigidBodyDynamics::Math::Vector3d mtemp0Vec3, mtemp1Vec3;
   RigidBodyDynamics::Math::Matrix3d mtemp0Mat3, mtemp1Mat3;

   SolutionPointsOfClosestApproach mSolnClosestPoints;

   std::vector < RigidBodyDynamics::Math::SpatialVector > mTe0, m_DTe0_Dt;
   std::vector < RigidBodyDynamics::Math::Vector3d > mTe0a;
   RigidBodyDynamics::Math::MatrixNd mTe0b, m_DTe0b_Dt;

   RigidBodyDynamics::Math::SpatialVector mv010;

   static const unsigned int mIterMax =100;
   static const double mTolTerminate;
   static const double mTolRecompute;

   double mRadius;
   double mRadius2;
   double mXRadius;
   double mXRadius2;
   double mYRadius;
   double mYRadius2;

   std::vector< RigidBodyDynamics::Addons::Geometry::
                PythagoreanHodographToolkit::PolarPythagoreanHodographSegment
              > phCurve;

   const CamType camType;

   const unsigned int mCamConfigMapIndex;
};

/* PLANAR_CAM_PLANE_CONSTRAINT */
#endif
