# Supplementary material for: A Quick Turn of Foot: Rigid Foot-Ground Contact Models for Human Motion Prediction
Source: Front Neurorobot. 2019 Aug 7;13:62. doi: 10.3389/fnbot.2019.00062 (PMC6693511; doi:10.3389/fnbot.2019.00062)
Supplement: Supplementary file 1 [file Data_Sheet_1.ZIP › SupplementaryMaterial/codeSnippets/MTGDrivenModelEllipseFoot/MuscleDrivenModel2d.h]

#ifndef MUSCLEDRIVENMODEL2D_MAP
#define MUSCLEDRIVENMODEL2D_MAP

enum BodyId
{
  BodyId_Pelvis =0,
  BodyId_Thigh_R  ,
  BodyId_Shank_R  ,
  BodyId_Foot_R   ,
  BodyId_Thigh_L  ,
  BodyId_Shank_L  ,
  BodyId_Foot_L   ,
  BodyId_Last     
};

enum PositionId
{
  Q_TxPelvis =0,
  Q_TzPelvis   ,
  Q_RyPelvis   ,
  Q_RyThigh_R  ,
  Q_RyShank_R  ,
  Q_RyFoot_R   ,
  Q_RyThigh_L  ,
  Q_RyShank_L  ,
  Q_RyFoot_L   ,
  Q_Last       
};

enum VelocityId
{
  QDot_TxPelvis =0,
  QDot_TzPelvis   ,
  QDot_RyPelvis   ,
  QDot_RyThigh_R  ,
  QDot_RyShank_R  ,
  QDot_RyFoot_R   ,
  QDot_RyThigh_L  ,
  QDot_RyShank_L  ,
  QDot_RyFoot_L   ,
  QDot_Last       
};

enum AccelerationId
{
  QDDot_TxPelvis =0,
  QDDot_TzPelvis   ,
  QDDot_RyPelvis   ,
  QDDot_RyThigh_R  ,
  QDDot_RyShank_R  ,
  QDDot_RyFoot_R   ,
  QDDot_RyThigh_L  ,
  QDDot_RyShank_L  ,
  QDDot_RyFoot_L   ,
  QDDot_Last       
};

enum ForceId
{
  Tau_TxPelvis =0,
  Tau_TzPelvis   ,
  Tau_RyPelvis   ,
  Tau_RyThigh_R  ,
  Tau_RyShank_R  ,
  Tau_RyFoot_R   ,
  Tau_RyThigh_L  ,
  Tau_RyShank_L  ,
  Tau_RyFoot_L   ,
  Tau_Last       
};

struct BodyMapEntry {
  BodyId id;
  const char* name;
  unsigned int index;
};

static const BodyMapEntry BodyMap[] = {
  { BodyId_Pelvis          , "BodyId_Pelvis"          ,         3 },
  { BodyId_Thigh_R         , "BodyId_Thigh_R"         ,         4 },
  { BodyId_Shank_R         , "BodyId_Shank_R"         ,         5 },
  { BodyId_Foot_R          , "BodyId_Foot_R"          ,         6 },
  { BodyId_Thigh_L         , "BodyId_Thigh_L"         ,         7 },
  { BodyId_Shank_L         , "BodyId_Shank_L"         ,         8 },
  { BodyId_Foot_L          , "BodyId_Foot_L"          ,         9 },
  { BodyId_Last            , "BodyId_Last"            ,4294967295 }
};

struct PositionMapEntry {
  PositionId id;
  const char* name;
  unsigned int index;
};

static const PositionMapEntry PositionMap[] = {
  { Q_TxPelvis     , "Q_TxPelvis"     ,         0 },
  { Q_TzPelvis     , "Q_TzPelvis"     ,         1 },
  { Q_RyPelvis     , "Q_RyPelvis"     ,         2 },
  { Q_RyThigh_R    , "Q_RyThigh_R"    ,         3 },
  { Q_RyShank_R    , "Q_RyShank_R"    ,         4 },
  { Q_RyFoot_R     , "Q_RyFoot_R"     ,         5 },
  { Q_RyThigh_L    , "Q_RyThigh_L"    ,         6 },
  { Q_RyShank_L    , "Q_RyShank_L"    ,         7 },
  { Q_RyFoot_L     , "Q_RyFoot_L"     ,         8 },
  { Q_Last         , "Q_Last"         ,4294967295 }
};

struct VelocityMapEntry {
  VelocityId id;
  const char* name;
  unsigned int index;
};

static const VelocityMapEntry VelocityMap[] = {
  { QDot_TxPelvis        , "QDot_TxPelvis"        ,         0 },
  { QDot_TzPelvis        , "QDot_TzPelvis"        ,         1 },
  { QDot_RyPelvis        , "QDot_RyPelvis"        ,         2 },
  { QDot_RyThigh_R       , "QDot_RyThigh_R"       ,         3 },
  { QDot_RyShank_R       , "QDot_RyShank_R"       ,         4 },
  { QDot_RyFoot_R        , "QDot_RyFoot_R"        ,         5 },
  { QDot_RyThigh_L       , "QDot_RyThigh_L"       ,         6 },
  { QDot_RyShank_L       , "QDot_RyShank_L"       ,         7 },
  { QDot_RyFoot_L        , "QDot_RyFoot_L"        ,         8 },
  { QDot_Last            , "QDot_Last"            ,4294967295 }
};

struct AccelerationMapEntry {
  AccelerationId id;
  const char* name;
  unsigned int index;
};

static const AccelerationMapEntry AccelerationMap[] = {
  { QDDot_TxPelvis         , "QDDot_TxPelvis"         ,         0 },
  { QDDot_TzPelvis         , "QDDot_TzPelvis"         ,         1 },
  { QDDot_RyPelvis         , "QDDot_RyPelvis"         ,         2 },
  { QDDot_RyThigh_R        , "QDDot_RyThigh_R"        ,         3 },
  { QDDot_RyShank_R        , "QDDot_RyShank_R"        ,         4 },
  { QDDot_RyFoot_R         , "QDDot_RyFoot_R"         ,         5 },
  { QDDot_RyThigh_L        , "QDDot_RyThigh_L"        ,         6 },
  { QDDot_RyShank_L        , "QDDot_RyShank_L"        ,         7 },
  { QDDot_RyFoot_L         , "QDDot_RyFoot_L"         ,         8 },
  { QDDot_Last             , "QDDot_Last"             ,4294967295 }
};

struct ForceMapEntry {
  ForceId id;
  const char* name;
  unsigned int index;
};

static const ForceMapEntry ForceMap[] = {
  { Tau_TxPelvis       , "Tau_TxPelvis"       ,         0 },
  { Tau_TzPelvis       , "Tau_TzPelvis"       ,         1 },
  { Tau_RyPelvis       , "Tau_RyPelvis"       ,         2 },
  { Tau_RyThigh_R      , "Tau_RyThigh_R"      ,         3 },
  { Tau_RyShank_R      , "Tau_RyShank_R"      ,         4 },
  { Tau_RyFoot_R       , "Tau_RyFoot_R"       ,         5 },
  { Tau_RyThigh_L      , "Tau_RyThigh_L"      ,         6 },
  { Tau_RyShank_L      , "Tau_RyShank_L"      ,         7 },
  { Tau_RyFoot_L       , "Tau_RyFoot_L"       ,         8 },
  { Tau_Last           , "Tau_Last"           ,4294967295 }
};

enum PointId
{
  Point_GroundPoint         =0,
  Point_VuaPelvis_L           ,
  Point_VuaPelvis_R           ,
  Point_VuaThigh_R            ,
  Point_FootCenter_R          ,
  Point_Ankle_R               ,
  Point_VuaThigh_L            ,
  Point_FootCenter_L          ,
  Point_Ankle_L               ,
  Point_VuaUpperTrunk_L       ,
  Point_VuaUpperTrunk_R       ,
  Point_ProximalMetacarpal_R  ,
  Point_DistalMetacarpal_R    ,
  Point_ProximalMetacarpal_L  ,
  Point_DistalMetacarpal_L    ,
  Point_Last                  
};

struct PointMapEntry {
  PointId id;
  const char* name;
  unsigned int index;
};

static const PointMapEntry PointMap[] = {
  { Point_GroundPoint                 , "Point_GroundPoint"                 ,         0 },
  { Point_VuaPelvis_L                 , "Point_VuaPelvis_L"                 ,         1 },
  { Point_VuaPelvis_R                 , "Point_VuaPelvis_R"                 ,         2 },
  { Point_VuaThigh_R                  , "Point_VuaThigh_R"                  ,         3 },
  { Point_FootCenter_R                , "Point_FootCenter_R"                ,         4 },
  { Point_Ankle_R                     , "Point_Ankle_R"                     ,         5 },
  { Point_VuaThigh_L                  , "Point_VuaThigh_L"                  ,         6 },
  { Point_FootCenter_L                , "Point_FootCenter_L"                ,         7 },
  { Point_Ankle_L                     , "Point_Ankle_L"                     ,         8 },
  { Point_VuaUpperTrunk_L             , "Point_VuaUpperTrunk_L"             ,         9 },
  { Point_VuaUpperTrunk_R             , "Point_VuaUpperTrunk_R"             ,        10 },
  { Point_ProximalMetacarpal_R        , "Point_ProximalMetacarpal_R"        ,        11 },
  { Point_DistalMetacarpal_R          , "Point_DistalMetacarpal_R"          ,        12 },
  { Point_ProximalMetacarpal_L        , "Point_ProximalMetacarpal_L"        ,        13 },
  { Point_DistalMetacarpal_L          , "Point_DistalMetacarpal_L"          ,        14 },
  { Point_Last                        , "Point_Last"                        ,4294967295 }
};

enum ConstraintSetId
{
  CS_RightStance =0,
  CS_DoubleStance  ,
  CS_LeftStance    ,
  CS_Last          
};

struct ConstraintSetMapEntry {
  ConstraintSetId id;
  const char* name;
  unsigned int index;
};

static const ConstraintSetMapEntry ConstraintSetMap[] = {
  { CS_RightStance      , "CS_RightStance"      ,         0 },
  { CS_DoubleStance     , "CS_DoubleStance"     ,         1 },
  { CS_LeftStance       , "CS_LeftStance"       ,         2 },
  { CS_Last             , "CS_Last"             ,4294967295 }
};

enum ConstraintSetPhaseId
{
  Phase_0   =0,
  Phase_1     ,
  Phase_2     ,
  Phase_Last  
};

struct ConstraintSetPhaseMapEntry {
  ConstraintSetPhaseId id;
  const char* name;
  unsigned int index;
};

static const ConstraintSetPhaseMapEntry ConstraintSetPhaseMap[] = {
  { Phase_0           , "Phase_0"           ,         1 },
  { Phase_1           , "Phase_1"           ,         2 },
  { Phase_2           , "Phase_2"           ,         1 },
  { Phase_Last        , "Phase_Last"        ,4294967295 }
};

enum MuscleTorqueGeneratorId
{
  MTG_HipExtension_R  =0,
  MTG_HipFlexion_R      ,
  MTG_KneeExtension_R   ,
  MTG_KneeFlexion_R     ,
  MTG_AnkleExtension_R  ,
  MTG_AnkleFlexion_R    ,
  MTG_HipExtension_L    ,
  MTG_HipFlexion_L      ,
  MTG_KneeExtension_L   ,
  MTG_KneeFlexion_L     ,
  MTG_AnkleExtension_L  ,
  MTG_AnkleFlexion_L    ,
  MTG_Last              
};

struct MuscleTorqueGeneratorMapEntry {
  MuscleTorqueGeneratorId id;
  const char* name;
  unsigned int index;
};

static const MuscleTorqueGeneratorMapEntry MuscleTorqueGeneratorMap[] = {
  { MTG_HipExtension_R        , "MTG_HipExtension_R"        ,         0 },
  { MTG_HipFlexion_R          , "MTG_HipFlexion_R"          ,         1 },
  { MTG_KneeExtension_R       , "MTG_KneeExtension_R"       ,         2 },
  { MTG_KneeFlexion_R         , "MTG_KneeFlexion_R"         ,         3 },
  { MTG_AnkleExtension_R      , "MTG_AnkleExtension_R"      ,         4 },
  { MTG_AnkleFlexion_R        , "MTG_AnkleFlexion_R"        ,         5 },
  { MTG_HipExtension_L        , "MTG_HipExtension_L"        ,         6 },
  { MTG_HipFlexion_L          , "MTG_HipFlexion_L"          ,         7 },
  { MTG_KneeExtension_L       , "MTG_KneeExtension_L"       ,         8 },
  { MTG_KneeFlexion_L         , "MTG_KneeFlexion_L"         ,         9 },
  { MTG_AnkleExtension_L      , "MTG_AnkleExtension_L"      ,        10 },
  { MTG_AnkleFlexion_L        , "MTG_AnkleFlexion_L"        ,        11 },
  { MTG_Last                  , "MTG_Last"                  ,4294967295 }
};
#endif
