# Supplementary material for: A Quick Turn of Foot: Rigid Foot-Ground Contact Models for Human Motion Prediction
Source: Front Neurorobot. 2019 Aug 7;13:62. doi: 10.3389/fnbot.2019.00062 (PMC6693511; doi:10.3389/fnbot.2019.00062)
Supplement: Supplementary file 1 [file Data_Sheet_1.ZIP › SupplementaryMaterial/codeSnippets/MTGDrivenModelEllipseFoot/MuscleDrivenModel2d.lua]

model = {
metadata = {
   {scaling_used = "Vua2UHEI",
   age_group = "Young18To25",   
   age = 35.0,
   height = 1.73,
   weight = 81.68,
   gender = "male",
   pelvis_width = 0.2364,
   hip_center_width = 0.1702,
   shoulder_center_width = 0.4141,
   heel_ankle_x_offset = 0.0742,
   heel_ankle_z_offset = 0.0983,
   shoulder_neck_z_offset = 0.1063,
   foot_width = 0.0900},
},
animation_settings = {
  force_scale = 1/(81.68*9.81),
  torque_scale = 1/(81.68*9.81*1.73),
  force_color = {1., 1., 0.},
  torque_color = {0., 1., 0.},
  force_transparency = 0.25,
  torque_transparency = 0.25,
},
gravity = { 0, 0, -9.81,},
configuration = {
  axis_front  = { 1, 0, 0,},
  axis_right  = { 0, -1, 0,},
  axis_up     = { 0, 0, 1,},
},
foot_dimensions = {0.15, 0, 0.08},
points = {
  {name = "GroundPoint",           body = "ROOT",       point = { 0.000000,  0.000000,  0.000000,},},
  {name = "VuaPelvis_L",           body = "Pelvis",     point = {-0.019272,  0.000000,  0.050797,},},
  {name = "VuaPelvis_R",           body = "Pelvis",     point = {-0.019272,  0.000000,  0.050797,},},
  {name = "VuaThigh_R",            body = "Thigh_R",    point = {-0.019272,  0.000000, -0.365663,},},
  {name = "FootCenter_R",          body = "Foot_RE",     point = {0.,0.,0.},},    
  {name = "Ankle_R",               body = "Foot_R",     point = {0.,0.,0.},},      
  {name = "VuaThigh_L",            body = "Thigh_L",    point = {-0.019272,  0.000000, -0.356617,},},
  {name = "FootCenter_L",          body = "Foot_LE",     point = {0.,0.,0.},},  
  {name = "Ankle_L",               body = "Foot_L",     point = {0.,0.,0.},},      
  {name = "VuaUpperTrunk_L",       body = "UpperTrunk", point = {0.028954,   0.000000,  0.116112,},},
  {name = "VuaUpperTrunk_R",       body = "UpperTrunk", point = {0.028954,   0.000000,  0.116112,},},
  {name = "ProximalMetacarpal_R",  body = "Hand_R",     point = {-0.000000,  0.000000, -0.022534,},},
  {name = "DistalMetacarpal_R",    body = "Hand_R",     point = {-0.000000,  0.000000, -0.090136,},},
  {name = "ProximalMetacarpal_L",  body = "Hand_L",     point = {-0.000000,  0.000000, -0.019502,},},
  {name = "DistalMetacarpal_L",    body = "Hand_L",     point = {-0.000000,  0.000000, -0.078008,},},
},
--The name must contain a name of one of the MTGs  0.031,-0.072
muscle_torque_generators = {
  { name = "HipExtension_R",         angle_sign = -1, torque_sign =  1, body ="Thigh_R",     joint_index=0,     act_time = 0.0325, deact_time = 0.0325, passive_element_torque_scale = 0.0,},
  { name = "HipFlexion_R",           angle_sign = -1, torque_sign = -1, body ="Thigh_R",     joint_index=0,     act_time = 0.0325, deact_time = 0.0325, passive_element_torque_scale = 0.0,},
  { name = "KneeExtension_R",        angle_sign =  1, torque_sign = -1, body ="Shank_R",                        act_time = 0.0325, deact_time = 0.0325, passive_element_torque_scale = 0.0,},
  { name = "KneeFlexion_R",          angle_sign =  1, torque_sign =  1, body ="Shank_R",                        act_time = 0.0325, deact_time = 0.0325, passive_element_torque_scale = 0.0,},
  { name = "AnkleExtension_R",       angle_sign = -1, torque_sign =  1, body ="Foot_R" ,                        act_time = 0.0325, deact_time = 0.0325, passive_element_torque_scale = 0.0,},
  { name = "AnkleFlexion_R",         angle_sign = -1, torque_sign = -1, body ="Foot_R" ,                        act_time = 0.0325, deact_time = 0.0325, passive_element_torque_scale = 0.0,},
  { name = "HipExtension_L",         angle_sign = -1, torque_sign =  1, body ="Thigh_L",                        act_time = 0.0325, deact_time = 0.0325, passive_element_torque_scale = 0.0,},
  { name = "HipFlexion_L",           angle_sign = -1, torque_sign = -1, body ="Thigh_L",                        act_time = 0.0325, deact_time = 0.0325, passive_element_torque_scale = 0.0,},
  { name = "KneeExtension_L",        angle_sign =  1, torque_sign = -1, body ="Shank_L",                        act_time = 0.0325, deact_time = 0.0325, passive_element_torque_scale = 0.0,},
  { name = "KneeFlexion_L",          angle_sign =  1, torque_sign =  1, body ="Shank_L",                        act_time = 0.0325, deact_time = 0.0325, passive_element_torque_scale = 0.0,},
  { name = "AnkleExtension_L",       angle_sign = -1, torque_sign =  1, body ="Foot_L" ,                        act_time = 0.0325, deact_time = 0.0325, passive_element_torque_scale = 0.0,},
  { name = "AnkleFlexion_L",         angle_sign = -1, torque_sign = -1, body ="Foot_L" ,                        act_time = 0.0325, deact_time = 0.0325, passive_element_torque_scale = 0.0,},
},
constraint_sets = {          
  DoubleStance = { 
      { ctype = "custom_cam_plane_2d",
        name  = "FootR",
        cam_point = "FootCenter_R", 
        plane_point   = "GroundPoint",       
        configuration = "rolling_without_slipping",              
        cam_normal = {0  , 1,    0},
        plane_tangent  = {1  , 0,    0},
        plane_normal   = {0  , 0,    1},
        ellipse_radii  = {0.1525, 0., 0.040278},
        stabilization_coefficient=0.01,
        baumgarte_enabled = true,
      },
      { ctype = "custom_cam_plane_2d",
        name  = "FootL",
        cam_point = "FootCenter_L", 
        plane_point   = "GroundPoint",        
        configuration = "rolling_without_slipping",             
        cam_normal = {0  , 1,    0},
        plane_tangent  = {1  , 0,    0},
        plane_normal   = {0  , 0,    1},
        ellipse_radii  = {0.1525, 0., 0.040278},        
        stabilization_coefficient=0.01,
        baumgarte_enabled = true,
      },      
    },
  LeftStance = { 
      { ctype = "custom_cam_plane_2d",
        name  = "FootL",
        cam_point = "FootCenter_L", 
        plane_point   = "GroundPoint",         
        configuration = "rolling_without_slipping",             
        cam_normal = {0  , 1,    0},
        plane_tangent  = {1  , 0,    0},
        plane_normal   = {0  , 0,    1},
        ellipse_radii  = {0.1525, 0., 0.040278},        
        stabilization_coefficient=0.01,
        baumgarte_enabled = true,
      },
    },            
  RightStance = { 
      { ctype = "custom_cam_plane_2d",
        name  = "FootR",
        cam_point = "FootCenter_R", 
        plane_point   = "GroundPoint",        
        configuration = "rolling_without_slipping",             
        cam_normal = {0  , 1,    0},
        plane_tangent  = {1  , 0,    0},
        plane_normal   = {0  , 0,    1},
        ellipse_radii  = {0.1525, 0., 0.040278},        
        stabilization_coefficient=0.01,
        baumgarte_enabled = true,
      },
    },            
},
constraint_set_phases = {
  "DoubleStance",
  "LeftStance",
  "DoubleStance",
},
frames = {
  {name   = "Pelvis",
  parent = "ROOT",
  joint_frame = {
    r =   { 0.000000, 0.000000, 0.000000,},
    E = 
      {{ 1.000000, 0.000000, 0.000000,},
      { 0.000000, 1.000000, 0.000000,},
      { 0.000000, 0.000000, 1.000000,},},
  },
  body = {
    mass   = 8.188060,
    com =   { -0.049163, 0.000000, 0.056939,},
    inertia = 
      {{ 0.057213, 0.000000, 0.000000,},
      { 0.000000, 0.046820, 0.000000,},
      { 0.000000, 0.000000, 0.060991,},},
  },
  joint= 
    {{ 0.000000, 0.000000, 0.000000, 1.000000, 0.000000, 0.000000,},
    { 0.000000, 0.000000, 0.000000, 0.000000, 0.000000, 1.000000,},
    { 0.000000, 1.000000, 0.000000, 0.000000, 0.000000, 0.000000,},},
  markers = {
    LASI =   { 0.047794, 0.000000, 0.070908,},
    RASI =   { 0.047794, -0.000000, 0.070908,},
    LPSI =   { -0.106106, 0.000000, 0.070908,},
    RPSI =   { -0.106106, -0.000000, 0.070908,},},
  visuals = {{
    src         = "meshes/pelvis.obj",
    dimensions  =   { 0.192719, 0.010000, 0.126993,},
    mesh_center =   { -0.013738, 0.000000, 0.035454,},
    color       =   { 0.200000, 0.700000, 0.300000,},
    },},
  },
  {name   = "Thigh_R",
  parent = "Pelvis",
  joint_frame = {
    r =   { 0.000000, -0.000000, 0.000000,},
    E = 
      {{ 1.000000, 0.000000, 0.000000,},
      { 0.000000, 1.000000, 0.000000,},
      { 0.000000, 0.000000, 1.000000,},},
  },
  body = {
    mass   = 14.301973,
    com =   { -0.000000, -0.000000, -0.184859,},
    inertia = 
      {{ 0.317834, 0.000000, 0.000000,},
      { 0.000000, 0.317834, 0.000000,},
      { 0.000000, 0.000000, 0.080366,},},
  },
  joint= 
{    { 0.000000, 1.000000, 0.000000, 0.000000, 0.000000, 0.000000,},},
  markers = {
    RTHI =   { -0.007376, -0.000000, -0.243721,},
    RKNE =   { -0.011611, -0.000000, -0.454494,},},
  visuals = {{
    src         = "meshes/thigh.obj",
    dimensions  =   { 0.192719, 0.010000, 0.451425,},
    mesh_center =   { 0.000000, -0.010000, -0.225712,},
    color       =   { 0.750000, 0.250000, 0.250000,},
    },},
  },
  {name   = "Shank_R",
  parent = "Thigh_R",
  joint_frame = {
    r =   { 0.000000, -0.000000, -0.451425,},
    E = 
      {{ 1.000000, 0.000000, 0.000000,},
      { 0.000000, 1.000000, 0.000000,},
      { 0.000000, 0.000000, 1.000000,},},
  },
  body = {
    mass   = 2.378041,
    com =   { -0.000000, -0.000000, -0.178089,},
    inertia = 
      {{ 0.029827, 0.000000, 0.000000,},
      { 0.000000, 0.028704, 0.000000,},
      { 0.000000, 0.000000, 0.004577,},},
  },
  joint= 
{    { 0.000000, 1.000000, 0.000000, 0.000000, 0.000000, 0.000000,},},
  markers = {
    RTIB =   { -0.014044, -0.000000, -0.142309,},
    RANK =   { -0.019042, -0.000000, -0.424458,},},
  visuals = {{
    src         = "meshes/shank.obj",
    dimensions  =   { 0.119343, 0.010000, 0.405208,},
    mesh_center =   { -0.000000, -0.010000, -0.202604,},
    color       =   { 0.750000, 0.250000, 0.250000,},
    },},
  },
  {name   = "Foot_R",
  parent = "Shank_R",
  joint_frame = {
    r =   { -0.000000, 0.000000, -0.405208,},
    E = 
      {{ 1.000000, 0.000000, 0.000000,},
      { 0.000000, 1.000000, 0.000000,},
      { 0.000000, 0.000000, 1.000000,},},
  },
  body = {
    mass   = 1.690832,
    com =   { 0.051769, -0.000000, -0.088557,},
    inertia = 
      {{ 0.002770, 0.000000, 0.000000,},
      { 0.000000, 0.011450, 0.000000,},
      { 0.000000, 0.000000, 0.010401,},},
  },
  joint= 
{    { 0.000000, 1.000000, 0.000000, 0.000000, 0.000000, 0.000000,},},
  markers = {
    RTOE =   { 0.207603, -0.000000, -0.087981,},
    RHEE =   { -0.090656, -0.000000, -0.087981,},},
  },
  { name = "Foot_RE",
    parent = "Foot_R",
    joint_frame = {
      r = {0.042994, 0.000000, -0.081186},
      E = 
        {{ 1.00, 0.00,  0.00,},
        {  0.00, 1.00,  0.00,},
        {  0.00, 0.00,  1.00,},},
    },      
    visuals = {{
      src         =   "unit_sphere_medres.obj",
      dimensions  =   {0.305,0.01,0.080556,},
      mesh_center =   {0.,-0.01,0.,},
      color       =   { 0.750000, 0.250000, 0.250000,},
      },},  
  },  
  {name   = "Thigh_L",
  parent = "Pelvis",
  joint_frame = {
    r =   { 0.000000, 0.000000, -0.000000,},
    E = 
      {{ 1.000000, 0.000000, 0.000000,},
      { 0.000000, 1.000000, 0.000000,},
      { 0.000000, 0.000000, 1.000000,},},
  },
  body = {
    mass   = 14.301973,
    com =   { -0.000000, -0.000000, -0.184859,},
    inertia = 
      {{ 0.317834, 0.000000, 0.000000,},
      { 0.000000, 0.317834, 0.000000,},
      { 0.000000, 0.000000, 0.080366,},},
  },
  joint= 
{    { 0.000000, 1.000000, 0.000000, 0.000000, 0.000000, 0.000000,},},
  markers = {
    LTHI =   { -0.000089, 0.000000, -0.307906,},
    LKNE =   { -0.007108, 0.000000, -0.450044,},},
  visuals = {{
    src         = "meshes/thigh.obj",
    dimensions  =   { 0.192719, 0.010000, 0.451425,},
    mesh_center =   { 0.000000, 0.010000, -0.225712,},
    color       =   { 0.250000, 0.250000, 0.750000,},
    },},
  },
  {name   = "Shank_L",
  parent = "Thigh_L",
  joint_frame = {
    r =   { 0.000000, -0.000000, -0.451425,},
    E = 
      {{ 1.000000, 0.000000, 0.000000,},
      { 0.000000, 1.000000, 0.000000,},
      { 0.000000, 0.000000, 1.000000,},},
  },
  body = {
    mass   = 2.378041,
    com =   { -0.000000, -0.000000, -0.178089,},
    inertia = 
      {{ 0.029827, 0.000000, 0.000000,},
      { 0.000000, 0.028704, 0.000000,},
      { 0.000000, 0.000000, 0.004577,},},
  },
  joint= 
{    { 0.000000, 1.000000, 0.000000, 0.000000, 0.000000, 0.000000,},},
  markers = {
    LTIB =   { -0.004725, 0.000000, -0.218761,},
    LANK =   { -0.004249, 0.000000, -0.425487,},},
  visuals = {{
    src         = "meshes/shank.obj",
    dimensions  =   { 0.119343, 0.010000, 0.405208,},
    mesh_center =   { -0.000000, 0.010000, -0.202604,},
    color       =   { 0.250000, 0.250000, 0.750000,},
    },},
  },
  {name   = "Foot_L",
  parent = "Shank_L",
  joint_frame = {
    r =   { -0.000000, 0.000000, -0.405208,},
    E = 
      {{ 1.000000, 0.000000, 0.000000,},
      { 0.000000, 1.000000, 0.000000,},
      { 0.000000, 0.000000, 1.000000,},},
  },
  body = {
    mass   = 1.690832,
    com =   { 0.051769, -0.000000, -0.088557,},
    inertia = 
      {{ 0.002770, 0.000000, 0.000000,},
      { 0.000000, 0.011450, 0.000000,},
      { 0.000000, 0.000000, 0.010401,},},
  },
  joint= 
{    { 0.000000, 1.000000, 0.000000, 0.000000, 0.000000, 0.000000,},},
  markers = {
    LTOE =   { 0.198558, 0.000000, -0.093498,},
    LHEE =   { -0.089995, 0.000000, -0.093498,},},
  },
  { name = "Foot_LE",
    parent = "Foot_L",
    joint_frame = {
      r = {0.042994, 0.000000, -0.081186},
      E = 
        {{ 1.00, 0.00,  0.00,},
        {  0.00, 1.00,  0.00,},
        {  0.00, 0.00,  1.00,},},
    },      
    visuals = {{
      src         =   "unit_sphere_medres.obj",
      dimensions  =   {0.305,0.01,0.080556,},
      mesh_center =   {0.,0.01,0.,},
      color       =   { 0.250000, 0.250000, 0.750000,},
      },},    
  },
  {name   = "MiddleTrunk",
  parent = "Pelvis",
  joint_frame = {
    r =   { -0.029122, 0.000000, 0.097331,},
    E = 
      {{ 1.000000, 0.000000, 0.000000,},
      { 0.000000, 1.000000, 0.000000,},
      { 0.000000, 0.000000, 1.000000,},},
  },
  body = {
    mass   = 11.214196,
    com =   { 0.025006, 0.000000, 0.120534,},
    inertia = 
      {{ 0.073301, 0.000000, 0.000000,},
      { 0.000000, 0.044726, 0.000000,},
      { 0.000000, 0.000000, 0.129894,},},
  },
  joint={},
  markers = {},
  visuals = {{
    src         = "meshes/middleTrunk.obj",
    dimensions  =   { 0.203443, 0.010000, 0.149091,},
    mesh_center =   { 0.002402, 0.000000, 0.077956,},
    color       =   { 0.200000, 0.700000, 0.300000,},
    },},
  },
  {name   = "UpperTrunk",
  parent = "MiddleTrunk",
  joint_frame = {
    r =   { -0.019094, 0.000000, 0.152881,},
    E = 
      {{ 1.000000, 0.000000, 0.000000,},
      { 0.000000, 1.000000, 0.000000,},
      { 0.000000, 0.000000, 1.000000,},},
  },
  body = {
    mass   = 12.242890,
    com =   { -0.008105, 0.000000, 0.168035,},
    inertia = 
      {{ 0.145743, 0.000000, 0.000000,},
      { 0.000000, 0.062423, 0.000000,},
      { 0.000000, 0.000000, 0.165279,},},
  },
  joint={},
  markers = {
    LSHO =   { -0.002042, 0.000000, 0.219427,},
    RSHO =   { 0.001540, -0.000000, 0.213646,},
    C7   =   { -0.047167, -0.000000, 0.286328,},
    RBAK =   { -0.092841, -0.000000, 0.098077,},
    CLAV =   { 0.068965, -0.000000, 0.224382,},
    T10  =   { -0.077616, 0.000000, 0.035326,},
    STRN =   { 0.121634, 0.000000, 0.052808,},},
  visuals = {{
    src         = "meshes/upperTrunk.obj",
    dimensions  =   { 0.193027, 0.010000, 0.290280,},
    mesh_center =   { 0.013342, 0.000000, 0.116112,},
    color       =   { 0.200000, 0.700000, 0.300000,},
    },},
  },
  {name   = "Head",
  parent = "UpperTrunk",
  joint_frame = {
    r =   { 0.005190, 0.000000, 0.286336,},
    E = 
      {{ 1.000000, 0.000000, 0.000000,},
      { 0.000000, 1.000000, 0.000000,},
      { 0.000000, 0.000000, 1.000000,},},
  },
  body = {
    mass   = 4.893817,
    com =   { 0.042828, 0.000000, 0.107427,},
    inertia = 
      {{ 0.028272, 0.000000, 0.000000,},
      { 0.000000, 0.030552, 0.000000,},
      { 0.000000, 0.000000, 0.019875,},},
  },
  joint={},
  markers = {
    LFHD =   { 0.116410, 0.000000, 0.174188,},
    RFHD =   { 0.116410, -0.000000, 0.174188,},
    LBHD =   { -0.032306, 0.000000, 0.174188,},
    RBHD =   { -0.032306, -0.000000, 0.174188,},},
  visuals = {{
    src         = "meshes/head.obj",
    dimensions  =   { 0.191206, 0.010000, 0.212451,},
    mesh_center =   { 0.043978, 0.000000, 0.133254,},
    color       =   { 0.200000, 0.700000, 0.300000,},
    },},
  },
  {name   = "UpperArm_R",
  parent = "UpperTrunk",
  joint_frame = {
    r =   { 0.002137, -0.000000, 0.182111,},
    E = 
      {{ 1.000000, 0.000000, 0.000000,},
      { 0.000000, 1.000000, 0.000000,},
      { 0.000000, 0.000000, 1.000000,},},
  },
  body = {
    mass   = 2.546371,
    com =   { -0.000000, 0.000000, -0.165073,},
    inertia = 
      {{ 0.017034, 0.000000, 0.000000,},
      { 0.000000, 0.015301, 0.000000,},
      { 0.000000, 0.000000, 0.006064,},},
  },
  joint= {},
  markers = {
    RUPA =   { 0.003068, -0.000000, -0.198742,},
    RELB =   { 0.010577, -0.000000, -0.290119,},},
  visuals = {{
    src         = "meshes/upperArm.obj",
    dimensions  =   { 0.108542, 0.010000, 0.320615,},
    mesh_center =   { 0.000000, -0.010000, -0.128246,},
    color       =   { 0.750000, 0.250000, 0.250000,},
    },},
  },
  {name   = "LowerArm_R",
  parent = "UpperArm_R",
  joint_frame = {
    r =   { 0.000000, 0.000000, -0.285989,},
    E = 
      {{ 1.000000, 0.000000, 0.000000,},
      { 0.000000, 1.000000, 0.000000,},
      { 0.000000, 0.000000, 1.000000,},},
  },
  body = {
    mass   = 1.155195,
    com =   { -0.000000, 0.000000, -0.117170,},
    inertia = 
      {{ 0.004659, 0.000000, 0.000000,},
      { 0.000000, 0.005003, 0.000000,},
      { 0.000000, 0.000000, 0.001467,},},
  },
  joint= {},
  markers = {
    RWRA =   { 0.020764, -0.000000, -0.261224,},
    RWRB =   { -0.035644, -0.000000, -0.267588,},},
  visuals = {{
    src         = "meshes/lowerArm.obj",
    dimensions  =   { -0.063461, 0.010000, 0.256165,},
    mesh_center =   { 0.000000, -0.010000, -0.128082,},
    color       =   { 0.750000, 0.250000, 0.250000,},
    },},
  },
  {name   = "Hand_R",
  parent = "LowerArm_R",
  joint_frame = {
    r =   { 0.000000, 0.000000, -0.256165,},
    E = 
      {{ 1.000000, 0.000000, 0.000000,},
      { 0.000000, 1.000000, 0.000000,},
      { 0.000000, 0.000000, 1.000000,},},
  },
  body = {
    mass   = 0.496671,
    com =   { 0.000000, -0.000000, -0.066417,},
    inertia = 
      {{ 0.001001, 0.000000, 0.000000,},
      { 0.000000, 0.001370, 0.000000,},
      { 0.000000, 0.000000, 0.000550,},},
  },
  joint= {},
  markers = {
    RFIN =   { 0.026973, -0.000000, -0.083431,},},
  visuals = {{
    src         = "meshes/hand.obj",
    dimensions  =   { -0.131799, 0.010000, 0.199964,},
    mesh_center =   { 0.000000, -0.010000, -0.099982,},
    color       =   { 0.750000, 0.250000, 0.250000,},
    },},
  },
  {name   = "UpperArm_L",
  parent = "UpperTrunk",
  joint_frame = {
    r =   { 0.002137, 0.000000, 0.182111,},
    E = 
      {{ 1.000000, 0.000000, 0.000000,},
      { 0.000000, 1.000000, 0.000000,},
      { 0.000000, 0.000000, 1.000000,},},
  },
  body = {
    mass   = 2.546371,
    com =   { -0.000000, 0.000000, -0.165073,},
    inertia = 
      {{ 0.017034, 0.000000, 0.000000,},
      { 0.000000, 0.015301, 0.000000,},
      { 0.000000, 0.000000, 0.006064,},},
  },
  joint= {},
  markers = {
    LUPA =   { -0.003256, 0.000000, -0.089328,},
    LELB =   { 0.006799, 0.000000, -0.273444,},},
  visuals = {{
    src         = "meshes/upperArm.obj",
    dimensions  =   { 0.108542, 0.010000, 0.320615,},
    mesh_center =   { 0.000000, 0.010000, -0.128246,},
    color       =   { 0.250000, 0.250000, 0.750000,},
    },},
  },
  {name   = "LowerArm_L",
  parent = "UpperArm_L",
  joint_frame = {
    r =   { 0.000000, 0.000000, -0.285989,},
    E = 
      {{ 1.000000, 0.000000, 0.000000,},
      { 0.000000, 1.000000, 0.000000,},
      { 0.000000, 0.000000, 1.000000,},},
  },
  body = {
    mass   = 1.155195,
    com =   { 0.000000, -0.000000, -0.117170,},
    inertia = 
      {{ 0.004659, -0.000000, 0.000000,},
      { -0.000000, 0.005003, 0.000000,},
      { 0.000000, 0.000000, 0.001467,},},
  },
  joint={},
  markers = {
    LWRA =   { 0.017935, 0.000000, -0.264027,},
    LWRB =   { -0.037456, 0.000000, -0.260664,},},
  visuals = {{
    src         = "meshes/lowerArm.obj",
    dimensions  =   { 0.063461, 0.010000, 0.256165,},
    mesh_center =   { 0.000000, 0.010000, -0.128082,},
    color       =   { 0.250000, 0.250000, 0.750000,},
    },},
  },
  {name   = "Hand_L",
  parent = "LowerArm_L",
  joint_frame = {
    r =   { 0.000000, 0.000000, -0.256165,},
    E = 
      {{ 1.000000, 0.000000, 0.000000,},
      { 0.000000, 1.000000, 0.000000,},
      { 0.000000, 0.000000, 1.000000,},},
  },
  body = {
    mass   = 0.496671,
    com =   { -0.000000, 0.000000, -0.066417,},
    inertia = 
      {{ 0.001001, -0.000000, 0.000000,},
      { -0.000000, 0.001370, 0.000000,},
      { 0.000000, 0.000000, 0.000550,},},
  },
  joint= {},
  markers = {
    LFIN =   { 0.024900, 0.000000, -0.093636,},},
  visuals = {{
    src         = "meshes/hand.obj",
    dimensions  =   { 0.131799, 0.010000, 0.199964,},
    mesh_center =   { 0.000000, 0.010000, -0.099982,},
    color       =   { 0.250000, 0.250000, 0.750000,},
    },},
  },
  },
};


return model;
