# Supplementary material for: A Quick Turn of Foot: Rigid Foot-Ground Contact Models for Human Motion Prediction
Source: Front Neurorobot. 2019 Aug 7;13:62. doi: 10.3389/fnbot.2019.00062 (PMC6693511; doi:10.3389/fnbot.2019.00062)
Supplement: Supplementary file 1 [file Data_Sheet_1.ZIP › SupplementaryMaterial/codeSnippets/MTGDrivenModelEllipseFoot/MuscleDrivenWalker.cc]

/*
  @author M.Millard 2018

  An ocp that solves for the optimal walking periodic walking gait of a 

    -Planar model
    -Driven by muscle torque generators (MTGs)
    -Walking on curved feet
    -Over a single gait cycle:
        Phase 0: single stance
          s: right single-stance, left contact-break
          i: right single-stance
        Phase 1: double stance
          s: right single-stance, left contact-make
          i: double stance
          e: periodicity constraint met

  Note:
    All model related code is in camelCase
    All ocp related code is in snake_case          
  
*/

#define DEBUGGING


//Standard libraries
#include <algorithm>
#include <numeric>
#include <cmath>
#include <iostream>
#include <iomanip>
#include <limits>
#include <vector>
#include <fstream>
#include <sstream>    
#include <unistd.h>
#include <sys/types.h>
#include <sys/wait.h>

//Muscod related libraries
#include "def_usrmod.hpp"
#include <DataCentral.hpp>
#include "datfileutils.h"

//Problem specific libraries
#include "LuaModelToolkit.h"
#include "MetaLuaModel.h"
#include "SplineInterpolator.h"
#include "csvtools.h"

#include "MuscleDrivenModel2d.h"

using namespace std;
using namespace RigidBodyDynamics;
using namespace RigidBodyDynamics::Math;

// datfileutils.h needs VectorNd and therefore RigidBodyDynamics::Math
//#include "datfileutils.h"
#ifdef DEBUGGING
bool debuggingFlag;
#endif

int nmos   =  0;  /* Number of phases (Model Stages) */
int np     =  0;  /* Number of parameters */
int nrc    =  0;  /* Number of coupled constraints */
int nrce   =  0;  /* Number of coupled equality constraints */

int nxd    =  0;  /* Number of differential states */
int nxa    =  0;  /* Number of algebraic states */
int nu     =  0;  /* Number of controls */
int npr    =  0;  /* Number of local parameters */
int nlsq   =  0;  /* Number of least square fits */

int nAuxiliaryStates = 0;

int nControls = 0;
int nStates   = 0;
int nPos      = 0;
int nVel      = 0;
int nAct      = 0;
int nParams   = 0;

//State vector layout
int xdQFirst     = 0;
int xdQLast      = 0;


int xdQDotFirst  = 0;
int xdQDotLast   = 0;
int xdActFirst   = 0;
int xdActLast    = 0;

//Control vector layout
int uMtgFirst  = 0;
int uMtgLast   = 0;

//Tau vector layout
int tauHumanFirst = 0;
int tauHumanLast  = 0;

int xdCost      = 0;
int xdDistance  = 0;
int pImpact     = 0;

//Flags
bool useActivationDynamics            = false;
bool verbose                          = false;
bool leastSquaresProblem              = false;
bool addFootAngularVelocityConstraint = false;
double omegaMaxStanceFoot             = 1.0;

bool useMayerCostFunction             = false;
bool useMayerImpactRegularization     = false;


double coefficientOfFriction = 0.8;

//FileNames
string modelFile            ;//="../model/MetaLuaModel2d.lua";
string datFileName          ;//="../DAT/MuscleDrivenWalker.dat";
string interpolatorFileName ;//= "../expData/qIK.csv";
string problemName          ;//="MuscleDrivenWalker";

string meshupFileName              ;//= "RES/meshup.csv";
string meshupForceFileName         ;//= "RES/meshup.ff";
string augmentedDataFileName       ;//= "RES/data.txt";
string meshupForceHeaderFileName   ;//= "RES/meshupForceColumnNames.txt";
string meshupHeaderFileName        ;//= "RES/meshupColumnNames.txt";
string augmentedHeaderFileName     ;//= "RES/dataColumnNames.txt";

//Data details for the LSQ problem
double timeExpStart = 0;
double lsqRegWeighting     = 0.;
double impactRegWeighting  = 0.;
double meanForwardVelocity = 0.;
double stepLength          = 0.;
double maxNormalContactForce = 0.;
MetaLuaModel mclDrvModel;
SplineInterpolator<VectorNd> interpolator;


// Parallelization Stuff
long nmos_m1 = 0;
vector<long> nmsn;
vector<MetaLuaModel> modelClones;

//==============================================================================
// Utility functions
//==============================================================================

static void initialize_from_data
                (long   *imos,  // index of model stage (I)
                 long   *imsn,  // index of m.s. node on current model stage (I)
                 double *xd,    // differential states at m.s. node (I/O)
                 double *sa,    // algebraic states at m.s. node (I/O)
                 double *u,     // controls at m.s. node (I/O)
                 double *udot,  // control slopes at m.s. node (I/O)
                 double *ue,    // controls at end of m.s. interval (I/O)
                 double *uedot, // control slopes at end of m.s. interval (I/O)
                 double *p,     // global model parameters (I/O)
                 double *h,     // model stage durations (I/O)
                 double *pr)    // local i.p.c. parameters (I/O)
                  
{

    nmos_m1 = max(nmos_m1, *imos);
    if (nmsn.size() <= static_cast<unsigned>(nmos_m1)) {
        nmsn.resize(unsigned(int(nmos_m1)) + 1, 0);
    }
    nmsn[*imos] = max(nmsn[*imos], *imsn + 1);
    modelClones.resize(accumulate(nmsn.begin(), nmsn.end(), 0) + 1,
                        mclDrvModel);

    std::vector<double> h_datfile = 
      datfile_get_vector(datFileName.c_str(),"h");
    std::vector<double> nshoot_datfile = 
      datfile_get_vector(datFileName.c_str(), "nshoot");
      
    double t = 0.;

    for (unsigned int i = 0; i < *imos; i++)
      t += h_datfile[i];

    t += static_cast<double>(*imsn) * h_datfile[*imos] / nshoot_datfile[*imos];
    
    if (xd) {
      unsigned int currStage =(unsigned int)*imos;
      unsigned int csId = ConstraintSetPhaseMap[currStage].index;

      MetaLuaModel& mdModel = mclDrvModel;

      VectorNd expData = interpolator.getValues(t+timeExpStart);
      VectorNd q, qd;
      q.resize(mdModel.q.size());
      qd.resize(mdModel.qdot.size());
      for(unsigned int z=0; z<mdModel.q.size();++z){
        q[z] = expData[z];
      }

      mdModel.projectQToConstraintManifold(csId,q);
      for(unsigned int i=mdModel.State_Q_First; i<= mdModel.State_Q_Last;++i){
        xd[i] = q[i-mdModel.State_Q_First];
      }      
      unsigned int j=0;
      for(unsigned int i=mdModel.State_QDot_First; i<= mdModel.State_QDot_Last;++i){
        qd[j]=xd[i];
        ++j;
      }
      mdModel.projectQDotToConstraintManifold(csId,q,qd);
      j=0;
      for(unsigned int i=mdModel.State_QDot_First; i<= mdModel.State_QDot_Last;++i){
        xd[i]=qd[j];
        ++j;
      }

    }
    

}

//==============================================================================
// Cost functions:
//  lfcn: Lagrange Function
//==============================================================================
void lfcn (double *t, double *xd, double *sa, double *u, double *p,
               double *lval, double *rwh, long *iwh, InfoPtr *info) 
{

  MetaLuaModel &mdModel   = modelClones[info->cnode];
  unsigned int currStage  = (unsigned int)info->cimos;
  unsigned int csId       = ConstraintSetPhaseMap[currStage].index;
  mdModel.updateState(xd,u,p,csId);

  *lval = 0;

  double uSq = 0;
  for(unsigned int i=0; i<nControls;++i){
    uSq += u[i]*u[i];
  }

  double act = 0;
  double actSq = 0;
  for(unsigned int i = 0; i<mdModel.act.size(); ++i){
    act   += mdModel.act[i];
    actSq += mdModel.act[i]*mdModel.act[i];    
  }

  *lval = actSq;

}


void lfcn_reg (double *t, double *xd, double *sa, double *u, double *p,
               double *lval, double *rwh, long *iwh, InfoPtr *info) 
{
  MetaLuaModel &mdModel = modelClones[info->cnode];
  const long currStage  = info->cimos;
  mdModel.updateState(xd,u,p,ConstraintSetPhaseMap[currStage].index);

  *lval = 0;

  double uSq = 0;
  for(unsigned int i=0; i<nControls;++i){
    uSq += u[i]*u[i];
  }

  double actSq = 0;
  for(unsigned int i=0; i<mdModel.act.rows();++i){
    actSq += mdModel.act[i]*mdModel.act[i];
  }

  *lval = (actSq+uSq)*lsqRegWeighting;

}


void lfcn_tracking(double *t, double *xd, double *sa, double *u,
      double *p, double *pr, double *res, long *dpnd,
      InfoPtr *info) {

  if (*dpnd) {
    *dpnd = RFCN_DPND(*t, *xd, 0, *u, 0, 0);
    return;
  }

  unsigned int currStage  = (unsigned int)info->cimos;
  MetaLuaModel &mdModel   = modelClones[info->cnode];
  unsigned int csId       = ConstraintSetPhaseMap[currStage].index;
  mdModel.updateState(xd,u,p,csId);

  Vector3d r0A0, r0B0;
  double copRErr, copLErr;
  copRErr = 0.;
  copLErr = 0.;

  SpatialVector f0L0, f0R0;
  f0R0.setZero();
  f0L0.setZero();

  r0A0.setZero();
  r0B0.setZero();


  VectorNd expData    = interpolator.getValues(*t+timeExpStart);
  VectorNd expDataDer = interpolator.getDerivatives(*t+timeExpStart);
  unsigned int idxGrfLx,idxGrfLz,idxGrfRx,idxGrfRz,idxCopRx,idxCopLx;
  idxCopRx = mdModel.State_Q_Last + 1;
  idxGrfRx = mdModel.State_Q_Last + 4;
  idxGrfRz = mdModel.State_Q_Last + 6 ;
  idxCopLx = mdModel.State_Q_Last + 10;
  idxGrfLx = mdModel.State_Q_Last + 13;
  idxGrfLz = mdModel.State_Q_Last + 15;

  maxNormalContactForce = 0.;
  for(unsigned int i=0; i<interpolator.p_values.size();++i){
    if(interpolator.p_values[i][idxGrfRz] > maxNormalContactForce){
      maxNormalContactForce = interpolator.p_values[i][idxGrfRz];
    }
    if(interpolator.p_values[i][idxGrfLz] > maxNormalContactForce){
      maxNormalContactForce = interpolator.p_values[i][idxGrfLz];
    }
  }


  switch(csId){
    case CS_RightStance:{
      mdModel.getConstraintForce(ConstraintSet::ConstraintTypeCustom,
                                 CamPlaneConstraintType,
                                 Point_FootCenter_R,
                                 Point_GroundPoint,
                                 f0R0);
      mdModel.getConstraintPointsOfContact(ConstraintSet::ConstraintTypeCustom,
                                           CamPlaneConstraintType,
                                           Point_FootCenter_R,
                                           Point_GroundPoint,
                                           r0A0, r0B0);

      copRErr = r0A0[0] - expData[idxCopRx];

    } break;
    case CS_DoubleStance:{
      mdModel.getConstraintForce(ConstraintSet::ConstraintTypeCustom,
                                 CamPlaneConstraintType,
                                 Point_FootCenter_L,
                                 Point_GroundPoint,
                                 f0L0);
      mdModel.getConstraintForce(ConstraintSet::ConstraintTypeCustom,
                                 CamPlaneConstraintType,
                                 Point_FootCenter_R,
                                 Point_GroundPoint,
                                 f0R0);

      mdModel.getConstraintPointsOfContact(ConstraintSet::ConstraintTypeCustom,
                                           CamPlaneConstraintType,
                                           Point_FootCenter_R,
                                           Point_GroundPoint,
                                           r0A0, r0B0);

      copRErr = r0A0[0] - expData[idxCopRx];

      mdModel.getConstraintPointsOfContact(ConstraintSet::ConstraintTypeCustom,
                                           CamPlaneConstraintType,
                                           Point_FootCenter_L,
                                           Point_GroundPoint,
                                           r0A0, r0B0);

      copLErr = r0A0[0] - expData[idxCopLx];
    } break;
    case CS_LeftStance:{
      mdModel.getConstraintForce(ConstraintSet::ConstraintTypeCustom,
                                 CamPlaneConstraintType,
                                 Point_FootCenter_L,
                                 Point_GroundPoint,
                                 f0L0);

      mdModel.getConstraintPointsOfContact(ConstraintSet::ConstraintTypeCustom,
                                           CamPlaneConstraintType,
                                           Point_FootCenter_L,
                                           Point_GroundPoint,
                                           r0A0, r0B0);

      copLErr = r0A0[0] - expData[idxCopLx];

    } break;
    default :{
      cerr << "Invalid Constraint Set Id" << endl;
      assert(0);
      abort();
    }
  };


  unsigned int j = 0;

  double angleScaling = 1./(0.25*M_PI);
  double omegaScaling = 0.1*angleScaling;
  double fzScaling = 1./maxNormalContactForce;
  double fxScaling = 1./(maxNormalContactForce*coefficientOfFriction);

  //res[j] = (xd[Q_TxPelvis ]-expData[Q_TxPelvis ]); ++j;
  //res[j] = (xd[Q_TzPelvis ]-expData[Q_TzPelvis ]); ++j;
  res[j] =      angleScaling*(xd[Q_RyPelvis ]-expData[Q_RyPelvis ]); ++j;
  res[j] =      angleScaling*(xd[Q_RyThigh_R]-expData[Q_RyThigh_R]); ++j;
  res[j] =      angleScaling*(xd[Q_RyShank_R]-expData[Q_RyShank_R]); ++j;
  res[j] = 0.01*angleScaling*(xd[Q_RyFoot_R ]-expData[Q_RyFoot_R ]); ++j;
  res[j] =      angleScaling*(xd[Q_RyThigh_L]-expData[Q_RyThigh_L]); ++j;
  res[j] =      angleScaling*(xd[Q_RyShank_L]-expData[Q_RyShank_L]); ++j;
  res[j] = 0.01*angleScaling*(xd[Q_RyFoot_L ]-expData[Q_RyFoot_L ]); ++j;

  res[j] =      omegaScaling*(xd[Q_NameLast + QDot_RyPelvis ]-expDataDer[Q_RyPelvis ]); ++j;
  res[j] =      omegaScaling*(xd[Q_NameLast + QDot_RyThigh_R]-expDataDer[Q_RyThigh_R]); ++j;
  res[j] =      omegaScaling*(xd[Q_NameLast + QDot_RyShank_R]-expDataDer[Q_RyShank_R]); ++j;
  res[j] = 0.01*omegaScaling*(xd[Q_NameLast + QDot_RyFoot_R ]-expDataDer[Q_RyFoot_R ]); ++j;
  res[j] =      omegaScaling*(xd[Q_NameLast + QDot_RyThigh_L]-expDataDer[Q_RyThigh_L]); ++j;
  res[j] =      omegaScaling*(xd[Q_NameLast + QDot_RyShank_L]-expDataDer[Q_RyShank_L]); ++j;
  res[j] = 0.01*omegaScaling*(xd[Q_NameLast + QDot_RyFoot_L ]-expDataDer[Q_RyFoot_L ]); ++j;


  res[j] = fxScaling*(f0R0[3] - expData[idxGrfRx]); ++j;
  res[j] = fzScaling*(f0R0[5] - expData[idxGrfRz]); ++j;

  res[j] = fxScaling*(f0L0[3] - expData[idxGrfLx]); ++j;
  res[j] = fzScaling*(f0L0[5] - expData[idxGrfLz]); ++j;

  double scaleLeft  = expData[idxGrfLz]/maxNormalContactForce;
  double scaleRight = expData[idxGrfRz]/maxNormalContactForce;

  res[j] = scaleRight*10.0*copRErr; ++j;
  res[j] = scaleLeft*10.0*copLErr; ++j;

  assert(j == nlsq);

}


void mfcn(double *t, double *xd, double *sa, double *p, double *pr,
          double *mval, long *dpnd, InfoPtr *info) {

  if (*dpnd) { *dpnd = MFCN_DPND(0, *xd, 0, *p, 0); return; }

  *mval = 0;

  double costPerDist = 0.;
  if(useMayerCostFunction){
    costPerDist = xd[xdCost] / (1e-6 + xd[xdDistance]);
    *mval = costPerDist;
  }

  double impactCost=0.;
  if(useMayerImpactRegularization){
    for(unsigned int i=0; i<pImpact;++i){
      impactCost += p[i]*p[i];
    }
  }
  *mval += impactRegWeighting*impactCost;
}


//==============================================================================
// State Derivatives
//  ffcn: the function that evaluates the derivative of the state vector
//==============================================================================

void ffcn(
      double *t, double *xd, double *xa, double *u, double *p,
      double *rhs, double *rwh, long *iwh, InfoPtr *info)
{
  MetaLuaModel &mdModel   = modelClones[info->cnode];
  unsigned int currStage  = (unsigned int)info->cimos;
  mdModel.updateState(xd,u,p,ConstraintSetPhaseMap[currStage].index);
  mdModel.calcForwardDynamicsRhs(rhs);

#ifdef DEBUGGING
  if(debuggingFlag){
    printf("ffcn: t:%1.2f, CS:%u\n",t, ConstraintSetPhaseMap[currStage].index);
    printf("i:  x        \tdx        u\n");
    for(unsigned int i=0; i<mdModel.nStates;++i){
      if(i < mdModel.nControls){
       printf("%i.  %1.10f\t%1.10f\t%1.10f\n",i,xd[i],rhs[i],u[i]);

      }else{
       printf("%i.  %1.10f\t%1.10f\n",i,xd[i],rhs[i]);
      }
    }
  }
  debuggingFlag=false;
#endif

  //Integrate auxiliary states
  rhs[xdDistance] = xd[mdModel.State_QDot_First + QDot_TxPelvis];
  double actNorm = 0;
  for(unsigned int i=0; i<mdModel.act.rows();++i){
    actNorm += mdModel.act[i]*mdModel.act[i];
  }
  rhs[xdCost] = actNorm;

}


void ffcn_contact(
      double *t, double *xd, double *xa, double *u, double *p,
      double *rhs, double *rwh, long *iwh, InfoPtr *info)
{
  MetaLuaModel &mdModel = modelClones[info->cnode];
  unsigned int currStage = (unsigned int)info->cimos;
  mdModel.updateState(xd,u,p,ConstraintSetPhaseMap[currStage].index);
  mdModel.calcCollisionImpactRhs(rhs);

  //Auxilary states
  rhs[xdDistance] = xd[xdDistance];
  rhs[xdCost]     = xd[xdCost];

}

//==============================================================================
// Decoupled Constraints
//  rdfcn: residual function
//==============================================================================

int rdfcn_rightc_leftc0_s_ne = 4+3;
int rdfcn_rightc_leftc0_s_n  = 3+ rdfcn_rightc_leftc0_s_ne;
void rdfcn_rightc_leftc0_s( double *ts, double *xd,  double *sa,  double *u,
                             double *p, double *pr, double *res, long *dpnd,
                            InfoPtr *info)
{
  if (*dpnd) {
      *dpnd = RFCN_DPND(*ts, *xd, 0, *u, *p, 0);
      return;
  }

  MetaLuaModel &mdModel = modelClones[info->cnode];

  VectorNd posErrL,posErrR;
  posErrL.resize(2);
  posErrR.resize(2);

  //Update the model
  mdModel.updateState(xd,u,p,CS_DoubleStance);
  VectorNd xdPlus;
  xdPlus.resize(mdModel.x.size());
  mdModel.calcCollisionImpactRhs(xdPlus.data());

  SpatialVector rightFootImpulse,leftFootImpulse;
  mdModel.getConstraintImpulse(ConstraintSet::ConstraintTypeCustom,
                               CamPlaneConstraintType,
                               Point_FootCenter_L,
                               Point_GroundPoint,
                               leftFootImpulse);
  mdModel.getConstraintImpulse(ConstraintSet::ConstraintTypeCustom,
                               CamPlaneConstraintType,
                               Point_FootCenter_R,
                               Point_GroundPoint,
                               rightFootImpulse);

  leftFootImpulse   = leftFootImpulse*-1.0; //RBDL returns the negative of what
  rightFootImpulse  = rightFootImpulse*-1.0;//you'd expect

  mdModel.updateState(xdPlus.data(),u,p,CS_DoubleStance);

  mdModel.getConstraintPositionError(ConstraintSet::ConstraintTypeCustom,
                                     CamPlaneConstraintType,
                                     Point_FootCenter_L,
                                     Point_GroundPoint,
                                     posErrL);

  mdModel.getConstraintPositionError(ConstraintSet::ConstraintTypeCustom,
                                     CamPlaneConstraintType,
                                     Point_FootCenter_L,
                                     Point_GroundPoint,
                                     posErrL);

  mdModel.getConstraintPositionError(ConstraintSet::ConstraintTypeCustom,
                                     CamPlaneConstraintType,
                                     Point_FootCenter_R,
                                     Point_GroundPoint,
                                     posErrR);
  SpatialVector f0L0, f0R0;
  mdModel.getConstraintForce(ConstraintSet::ConstraintTypeCustom,
                             CamPlaneConstraintType,
                             Point_FootCenter_L,
                             Point_GroundPoint,
                             f0L0);
  mdModel.getConstraintForce(ConstraintSet::ConstraintTypeCustom,
                             CamPlaneConstraintType,
                             Point_FootCenter_R,
                             Point_GroundPoint,
                             f0R0);

  Vector3d r0A0,r0B0;
  VectorNd expData = interpolator.getValues(*ts+timeExpStart);
  unsigned int idxCopLx;
  idxCopLx = mdModel.State_Q_Last + 10;
  mdModel.getConstraintPointsOfContact(ConstraintSet::ConstraintTypeCustom,
                                       CamPlaneConstraintType,
                                       Point_FootCenter_L,
                                       Point_GroundPoint,
                                       r0A0, r0B0);

  double copLErr = r0A0[0] - expData[idxCopLx];

  unsigned int j=0;
  unsigned int idxFx = 3;
  unsigned int idxFz = 5;

  //if(pImpact==6){
    res[j] = p[0]- rightFootImpulse[idxFx];
    ++j;
    res[j] = p[1]- rightFootImpulse[idxFz];
    ++j;
    res[j] = p[2]- leftFootImpulse[idxFx];
    ++j;
    res[j] = p[3]- leftFootImpulse[idxFz];
    ++j;
  //}

  //The left foot contact point starts at the same location as the exp data.
  res[j] = copLErr;
  ++j;

  //The constraint manifold is satisfied
  res[j] = posErrR[1];
  ++j;
  res[j] = posErrL[1];
  ++j;

  //res[j] = f0L0[idxFz];
  //++j;
  //res[j] = f0L0[idxFx];
  //++j;

  assert(j == rdfcn_rightc_leftc0_s_ne);

  res[j] = leftFootImpulse[idxFz];
  ++j;
  res[j] = leftFootImpulse[idxFz]*coefficientOfFriction + leftFootImpulse[idxFx];
  ++j;
  res[j] = leftFootImpulse[idxFz]*coefficientOfFriction - leftFootImpulse[idxFx];
  ++j;

  //res[j] = rightFootImpulse[idxFz];
  //++j;
  //res[j] = rightFootImpulse[idxFz]*coefficientOfFriction + rightFootImpulse[idxFx];
  //++j;
  //res[j] = rightFootImpulse[idxFz]*coefficientOfFriction - rightFootImpulse[idxFx];
  //++j;

  if(addFootAngularVelocityConstraint){
    SpatialVector v0L0 = mdModel.getPointVelocity6D(Point_FootCenter_L);
    SpatialVector v0R0 = mdModel.getPointVelocity6D(Point_FootCenter_R);
    res[j] = omegaMaxStanceFoot - v0L0[4];
    ++j;
    res[j] = omegaMaxStanceFoot - v0R0[4];
    ++j;   
  }

  assert(j ==(rdfcn_rightc_leftc0_s_n));
}

int rdfcn_rightc_leftc0_i_n  = 6;
int rdfcn_rightc_leftc0_i_ne = 0;
void rdfcn_rightc_leftc0_i( double *ts, double *xd,  double *sa,  double *u,
                             double *p, double *pr, double *res, long *dpnd,
                            InfoPtr *info)
{
  if (*dpnd) {
      *dpnd = RFCN_DPND(*ts, *xd, 0, *u, 0, 0);
      return;
  }

  MetaLuaModel &mdModel = modelClones[info->cnode];

  //Update the model
  mdModel.updateState(xd,u,p,CS_DoubleStance);

  SpatialVector f0L0, f0R0;
  mdModel.getConstraintForce(ConstraintSet::ConstraintTypeCustom,
                             CamPlaneConstraintType,
                             Point_FootCenter_L,
                             Point_GroundPoint,
                             f0L0);  
  mdModel.getConstraintForce(ConstraintSet::ConstraintTypeCustom,
                             CamPlaneConstraintType,
                             Point_FootCenter_R,
                             Point_GroundPoint,
                             f0R0);


  unsigned int j=0;
  unsigned int idxFx = 3;
  unsigned int idxFz = 5;

  assert(j == rdfcn_rightc_leftc0_i_ne);

  res[j] = f0R0[idxFz];
  ++j;
  res[j] = f0R0[idxFz]*coefficientOfFriction + f0R0[idxFx];
  ++j;
  res[j] = f0R0[idxFz]*coefficientOfFriction - f0R0[idxFx];
  ++j;

  res[j] = f0L0[idxFz];
  ++j;
  res[j] = f0L0[idxFz]*coefficientOfFriction + f0L0[idxFx];
  ++j;
  res[j] = f0L0[idxFz]*coefficientOfFriction - f0L0[idxFx];
  ++j;

  if(addFootAngularVelocityConstraint){
    SpatialVector v0L0 = mdModel.getPointVelocity6D(Point_FootCenter_L);
    SpatialVector v0R0 = mdModel.getPointVelocity6D(Point_FootCenter_R);
    res[j] = omegaMaxStanceFoot - v0L0[4];
    ++j;
    res[j] = omegaMaxStanceFoot - v0R0[4];
    ++j;    
  }


  assert(j ==(rdfcn_rightc_leftc0_i_n));
}

//==============================================================================
int rdfcn_rights_leftc1_s_n  = 2+3;
int rdfcn_rights_leftc1_s_ne = 2;
void rdfcn_rights_leftc1_s( double *ts, double *xd,  double *sa,  double *u,
                             double *p, double *pr, double *res, long *dpnd,
                            InfoPtr *info)
{
  if (*dpnd) {
      *dpnd = RFCN_DPND(*ts, *xd, 0, *u, 0, 0);
      return;
  }

  MetaLuaModel &mdModel = modelClones[info->cnode];

  //Update the model
  mdModel.updateState(xd,u,p,CS_DoubleStance);

  SpatialVector f0L0, f0R0;
  mdModel.getConstraintForce(ConstraintSet::ConstraintTypeCustom,
                             CamPlaneConstraintType,
                             Point_FootCenter_L,
                             Point_GroundPoint,
                             f0L0);  
  mdModel.getConstraintForce(ConstraintSet::ConstraintTypeCustom,
                             CamPlaneConstraintType,
                             Point_FootCenter_R,
                             Point_GroundPoint,
                             f0R0);

  Vector3d r0A0,r0B0,r0L0;
  mdModel.getConstraintPointsOfContact(ConstraintSet::ConstraintTypeCustom,
                                       CamPlaneConstraintType,
                                       Point_FootCenter_L,
                                       Point_GroundPoint,
                                       r0A0, r0B0);

  r0L0 = mdModel.getPointPosition(Point_Ankle_L);

  SpatialVector v0L0;
  v0L0 = mdModel.getPointVelocity6D(Point_Ankle_L);

  unsigned int j=0;
  unsigned int idxFx = 3;
  unsigned int idxFz = 5;

  //Single stance begins with the stance foot flat on the ground
  //and not rotating. If this step is not taken with the ellipse foot,
  //then if the foot rotates too quickly there will be HUGE ground forces
  //as the ankle comes out the cycloid cusp.

  //if(!leastSquaresProblem){
  //  res[j] = r0L0[0]-r0A0[0];
  //  ++j;
  //}

  res[j] = f0R0[idxFz];  
  ++j;
  res[j] = f0R0[idxFx];
  ++j;

  assert(j == rdfcn_rights_leftc1_s_ne);

  res[j] = f0L0[idxFz];
  ++j;
  res[j] = f0L0[idxFz]*coefficientOfFriction + f0L0[idxFx];
  ++j;
  res[j] = f0L0[idxFz]*coefficientOfFriction - f0L0[idxFx];
  ++j;

  if(addFootAngularVelocityConstraint){
    SpatialVector v0L0 = mdModel.getPointVelocity6D(Point_FootCenter_L);
    SpatialVector v0R0 = mdModel.getPointVelocity6D(Point_FootCenter_R);
    res[j] = omegaMaxStanceFoot - v0L0[4];
    ++j;
    res[j] = omegaMaxStanceFoot - v0R0[4];
    ++j;    
  }


  assert(j ==(rdfcn_rights_leftc1_s_n));
}


int rdfcn_rights_leftc1_i_n  = 4;
int rdfcn_rights_leftc1_i_ne = 0;
void rdfcn_rights_leftc1_i( double *ts, double *xd,  double *sa,  double *u,
                             double *p, double *pr, double *res, long *dpnd,
                            InfoPtr *info)
{
  if (*dpnd) {
      *dpnd = RFCN_DPND(*ts, *xd, 0, *u, 0, 0);
      return;
  }

  MetaLuaModel &mdModel = modelClones[info->cnode];

  //Get the contact point of the swing foot
  mdModel.updateState(xd,u,p,CS_DoubleStance);
  Vector3d r0A0, r0B0;
  mdModel.getConstraintPointsOfContact(ConstraintSet::ConstraintTypeCustom,
                                       CamPlaneConstraintType,
                                       Point_FootCenter_R,
                                       Point_GroundPoint,
                                       r0A0, r0B0);


  //Update the model
  mdModel.updateState(xd,u,p,CS_LeftStance);

  SpatialVector f0L0;
  mdModel.getConstraintForce(ConstraintSet::ConstraintTypeCustom,
                             CamPlaneConstraintType,
                             Point_FootCenter_L,
                             Point_GroundPoint,
                             f0L0);

  unsigned int j=0;
  unsigned int idxFx = 3;
  unsigned int idxFz = 5;


  assert(j == rdfcn_rights_leftc1_i_ne);

  unsigned int idxDz = 2;
  res[j] = r0A0[idxDz];
  ++j;

  res[j] = f0L0[idxFz];
  ++j;
  res[j] = f0L0[idxFz]*coefficientOfFriction + f0L0[idxFx];
  ++j;
  res[j] = f0L0[idxFz]*coefficientOfFriction - f0L0[idxFx];
  ++j;

  if(addFootAngularVelocityConstraint){
    SpatialVector v0L0 = mdModel.getPointVelocity6D(Point_FootCenter_L);
    res[j] = omegaMaxStanceFoot - v0L0[4];
    ++j;
  }

  assert(j ==(rdfcn_rights_leftc1_i_n));
}


int rdfcn_rightc_leftc2_s_ne = 2+1;
int rdfcn_rightc_leftc2_s_n  = 3+rdfcn_rightc_leftc2_s_ne;
void rdfcn_rightc_leftc2_s( double *ts, double *xd,  double *sa,  double *u,
                             double *p, double *pr, double *res, long *dpnd,
                            InfoPtr *info)
{
  if (*dpnd) {
      *dpnd = RFCN_DPND(*ts, *xd, 0, *u, *p, 0);
      return;
  }

  MetaLuaModel &mdModel = modelClones[info->cnode];

  //Update the model
  mdModel.updateState(xd,u,p,CS_DoubleStance);
  VectorNd xdPlus;
  xdPlus.resize(mdModel.x.size());
  mdModel.calcCollisionImpactRhs(xdPlus.data());
  SpatialVector impulse;
  impulse.setZero();
  mdModel.getConstraintImpulse(ConstraintSet::ConstraintTypeCustom,
                               CamPlaneConstraintType,
                               Point_FootCenter_R,
                               Point_GroundPoint,
                               impulse);
  impulse = impulse*-1.0;

  mdModel.updateState(xdPlus.data(),u,p,CS_DoubleStance);


  VectorNd posErrR;
  posErrR.resize(2);

  mdModel.getConstraintPositionError(ConstraintSet::ConstraintTypeCustom,
                                     CamPlaneConstraintType,
                                     Point_FootCenter_R,
                                     Point_GroundPoint,
                                     posErrR);

  SpatialVector f0L0;
  mdModel.getConstraintForce(ConstraintSet::ConstraintTypeCustom,
                             CamPlaneConstraintType,
                             Point_FootCenter_L,
                             Point_GroundPoint,
                             f0L0);

  Vector3d r0L0 = mdModel.getPointPosition(Point_Ankle_L);
  Vector3d r0R0 = mdModel.getPointPosition(Point_Ankle_R);

  unsigned int j=0;
  unsigned int idxFx = 3;
  unsigned int idxFz = 5;

  //Add in the constraint that the mean forward velocity
  //is the same as the desired mean forward velocity
  if(leastSquaresProblem==false){
    res[j] = xd[xdDistance]/(*ts) - meanForwardVelocity;
    ++j;
    res[j] = (r0R0[0]-r0L0[0])-stepLength;
    ++j;
  }

  //if(pImpact==6){
    res[j] = p[4]-impulse[idxFx];
    ++j;
    res[j] = p[5]-impulse[idxFz];
    ++j;
  //}

  res[j] = posErrR[1];
  ++j;

  assert(j == rdfcn_rightc_leftc2_s_ne);

  res[j] = impulse[idxFz];
  ++j;
  res[j] = impulse[idxFz]*coefficientOfFriction + impulse[idxFx];
  ++j;
  res[j] = impulse[idxFz]*coefficientOfFriction - impulse[idxFx];
  ++j;

  if(addFootAngularVelocityConstraint){
    SpatialVector v0L0 = mdModel.getPointVelocity6D(Point_FootCenter_L);
    SpatialVector v0R0 = mdModel.getPointVelocity6D(Point_FootCenter_R);
    res[j] = omegaMaxStanceFoot - v0L0[4];
    ++j;
    res[j] = omegaMaxStanceFoot - v0R0[4];
    ++j;    
  }

  assert(j ==(rdfcn_rightc_leftc2_s_n));
}


//==============================================================================
// Limit cycle constraints
//==============================================================================


static void rcfcn_limit_cycle_s (double *ts, double *sd, double *sa, double *u,
                                 double *p, double *pr, double *res, long *dpnd,
                                 InfoPtr *info) {
  if (*dpnd) {
    *dpnd = RFCN_DPND(*ts, *sd, *u, 0, 0, 0);
    return;
  }

  MetaLuaModel &mdModel = modelClones[info->cnode];
  const long currStage = info->cimos;

  assert(ConstraintSetPhaseMap[currStage].index == CS_DoubleStance);
  mdModel.updateState(sd,u,p,CS_DoubleStance);
  VectorNd xdPlus;
  xdPlus.resize(mdModel.x.size());
  mdModel.calcCollisionImpactRhs(xdPlus.data());
  mdModel.updateState(xdPlus.data(),u,p,CS_DoubleStance);


  SpatialVector f0R0, f0L0;
  mdModel.getConstraintForce(ConstraintSet::ConstraintTypeCustom,
                             CamPlaneConstraintType,
                             Point_FootCenter_R,
                             Point_GroundPoint,
                             f0R0);
  mdModel.getConstraintForce(ConstraintSet::ConstraintTypeCustom,
                             CamPlaneConstraintType,
                             Point_FootCenter_L,
                             Point_GroundPoint,
                             f0L0);


  //Q's
  unsigned int j=0;
  res[j] = sd[Q_RyThigh_R]; ++j;
  res[j] = sd[Q_RyShank_R]; ++j;
  res[j] = sd[Q_RyFoot_R ]; ++j;
  res[j] = sd[Q_RyThigh_L]; ++j;
  res[j] = sd[Q_RyShank_L]; ++j; 
  res[j] = sd[Q_RyFoot_L ]; ++j;

  res[j] = sd[mdModel.State_QDot_First + QDot_TxPelvis]; ++j;
  res[j] = sd[mdModel.State_QDot_First + QDot_TzPelvis]; ++j;
  res[j] = sd[mdModel.State_QDot_First + QDot_RyPelvis]; ++j;


  if(useActivationDynamics){
    res[j] = sd[ mdModel.Act_First  + MTG_HipExtension_R  ]; ++j;
    res[j] = sd[ mdModel.Act_First  + MTG_HipFlexion_R    ]; ++j;
    res[j] = sd[ mdModel.Act_First  + MTG_KneeExtension_R ]; ++j;
    res[j] = sd[ mdModel.Act_First  + MTG_KneeFlexion_R   ]; ++j;
    res[j] = sd[ mdModel.Act_First  + MTG_AnkleExtension_R]; ++j;
    res[j] = sd[ mdModel.Act_First  + MTG_AnkleFlexion_R  ]; ++j;
    res[j] = sd[ mdModel.Act_First  + MTG_HipExtension_L  ]; ++j;
    res[j] = sd[ mdModel.Act_First  + MTG_HipFlexion_L    ]; ++j;
    res[j] = sd[ mdModel.Act_First  + MTG_KneeExtension_L ]; ++j;
    res[j] = sd[ mdModel.Act_First  + MTG_KneeFlexion_L   ]; ++j;
    res[j] = sd[ mdModel.Act_First  + MTG_AnkleExtension_L]; ++j;
    res[j] = sd[ mdModel.Act_First  + MTG_AnkleFlexion_L  ]; ++j;
  }
/*
  res[j] = u[MTG_HipExtension_R  ]; ++j;
  res[j] = u[MTG_HipFlexion_R    ]; ++j;
  res[j] = u[MTG_KneeExtension_R ]; ++j;
  res[j] = u[MTG_KneeFlexion_R   ]; ++j;
  res[j] = u[MTG_AnkleExtension_R]; ++j;
  res[j] = u[MTG_AnkleFlexion_R  ]; ++j;
  res[j] = u[MTG_HipExtension_L  ]; ++j;
  res[j] = u[MTG_HipFlexion_L    ]; ++j;
  res[j] = u[MTG_KneeExtension_L ]; ++j;
  res[j] = u[MTG_KneeFlexion_L   ]; ++j;
  res[j] = u[MTG_AnkleExtension_L]; ++j;
  res[j] = u[MTG_AnkleFlexion_L  ]; ++j;
*/
  res[j] = f0R0[3]; ++j;
  res[j] = f0R0[5]; ++j;

  assert(j == nrc && j == nrce);
}

static void rcfcn_limit_cycle_e (double *ts, double *sd, double *sa, double *u,
                                 double *p, double *pr, double *res, long *dpnd,
                                 InfoPtr *info) {
  if (*dpnd) {
    *dpnd = RFCN_DPND(*ts, *sd, 0, *u, 0, 0);
    return;
  }

  MetaLuaModel &mdModel = modelClones[info->cnode];
  const long currStage = info->cimos;

  assert(ConstraintSetPhaseMap[currStage].index == CS_DoubleStance);
  mdModel.updateState(sd,u,p,CS_DoubleStance);
  VectorNd xdPlus;
  xdPlus.resize(mdModel.x.size());
  mdModel.calcCollisionImpactRhs(xdPlus.data());
  mdModel.updateState(xdPlus.data(),u,p,CS_DoubleStance);

  SpatialVector f0R0, f0L0;
  mdModel.getConstraintForce(ConstraintSet::ConstraintTypeCustom,
                             CamPlaneConstraintType,
                             Point_FootCenter_R,
                             Point_GroundPoint,
                             f0R0);
  mdModel.getConstraintForce(ConstraintSet::ConstraintTypeCustom,
                             CamPlaneConstraintType,
                             Point_FootCenter_L,
                             Point_GroundPoint,
                             f0L0);


  //Q's
  unsigned int j=0;
  res[j] = -sd[Q_RyThigh_L]; ++j;
  res[j] = -sd[Q_RyShank_L]; ++j;
  res[j] = -sd[Q_RyFoot_L ]; ++j;
  res[j] = -sd[Q_RyThigh_R]; ++j;
  res[j] = -sd[Q_RyShank_R]; ++j;
  res[j] = -sd[Q_RyFoot_R ]; ++j;

  res[j] = -sd[mdModel.State_QDot_First + QDot_TxPelvis]; ++j;
  res[j] = -sd[mdModel.State_QDot_First + QDot_TzPelvis]; ++j;
  res[j] = -sd[mdModel.State_QDot_First + QDot_RyPelvis]; ++j;

  if(useActivationDynamics){
    res[j] = -sd[ mdModel.Act_First + MTG_HipExtension_L  ]; ++j;
    res[j] = -sd[ mdModel.Act_First + MTG_HipFlexion_L    ]; ++j;
    res[j] = -sd[ mdModel.Act_First + MTG_KneeExtension_L ]; ++j;
    res[j] = -sd[ mdModel.Act_First + MTG_KneeFlexion_L   ]; ++j;
    res[j] = -sd[ mdModel.Act_First + MTG_AnkleExtension_L]; ++j;
    res[j] = -sd[ mdModel.Act_First + MTG_AnkleFlexion_L  ]; ++j;
    res[j] = -sd[ mdModel.Act_First + MTG_HipExtension_R  ]; ++j;
    res[j] = -sd[ mdModel.Act_First + MTG_HipFlexion_R    ]; ++j;
    res[j] = -sd[ mdModel.Act_First + MTG_KneeExtension_R ]; ++j;
    res[j] = -sd[ mdModel.Act_First + MTG_KneeFlexion_R   ]; ++j;
    res[j] = -sd[ mdModel.Act_First + MTG_AnkleExtension_R]; ++j;
    res[j] = -sd[ mdModel.Act_First + MTG_AnkleFlexion_R  ]; ++j;
  }
/*
  res[j] = -u[MTG_HipExtension_L  ]; ++j;
  res[j] = -u[MTG_HipFlexion_L    ]; ++j;
  res[j] = -u[MTG_KneeExtension_L ]; ++j;
  res[j] = -u[MTG_KneeFlexion_L   ]; ++j;
  res[j] = -u[MTG_AnkleExtension_L]; ++j;
  res[j] = -u[MTG_AnkleFlexion_L  ]; ++j;
  res[j] = -u[MTG_HipExtension_R  ]; ++j;
  res[j] = -u[MTG_HipFlexion_R    ]; ++j;
  res[j] = -u[MTG_KneeExtension_R ]; ++j;
  res[j] = -u[MTG_KneeFlexion_R   ]; ++j;
  res[j] = -u[MTG_AnkleExtension_R]; ++j;
  res[j] = -u[MTG_AnkleFlexion_R  ]; ++j;
*/
  res[j] = -f0L0[3]; ++j;
  res[j] = -f0L0[5]; ++j;

  assert(j == nrc && j == nrce);

}


//==============================================================================
// Output Function Declarations
//==============================================================================
void write_ocp_output_header_files();

void hires_data_out(double *t, double *sd, double *sa, double *u, double *p,
                    double *rwh, long *iwh, InfoPtr *info);
void write_ocp_output (long *imos, long *imsn, double *ts, double *te,
                       double *sd, double *sa,
                       double *u, double *udot, double *ue, double *uedot,
                       double *p, double *pr, double *ccxd, double *mul_ccxd,
                       #if defined(PRSQP) || defined(EXTPRSQP)
                       double *ares,
                       double *mul_ares,
                       #endif
                       double *rd, double *mul_rd, double *rc, double *mul_rc,
                       double *obj, double *rwh, long *iwh);


//==============================================================================
// Problem Definition
//==============================================================================

extern "C" void def_model(void);
void def_model(void) {


#ifdef DEBUGGING
debuggingFlag = true;
#endif
  std::stringstream datSs;
  datSs << "DAT/" << MCData->Options.datName << ".dat";
  datFileName = datSs.str();

  modelFile            = datfile_get_string(datFileName.c_str(),"modelFile");
  
  interpolatorFileName = datfile_get_string(datFileName.c_str(),
                                              "interpolatorFile");
  problemName          = datfile_get_string(datFileName.c_str(),"problemName");
  
  timeExpStart         = datfile_get_double(datFileName.c_str(),"expStartTime");
  
  lsqRegWeighting      = datfile_get_double(datFileName.c_str(),
                                  "lsqRegularizationWeighting");
  impactRegWeighting   = datfile_get_double(datFileName.c_str(),
                                  "impactRegularizationWeighting");
  pImpact              = datfile_get_int(datFileName.c_str(),
                                  "impactParameters");

  meanForwardVelocity  = datfile_get_double(datFileName.c_str(),
                                            "averageForwardVelocity");

  stepLength  = datfile_get_double(datFileName.c_str(),
                                  "stepLength");

  double scaleJointDamping = datfile_get_double(datFileName.c_str(),
                                                "scaleJointDamping");

  double useActivationDynamics01 = datfile_get_double(datFileName.c_str(),
                                                      "useActivationDynamics");

  assert(pImpact ==6);
  //if(pImpact==6){
    useMayerImpactRegularization = true;
    //rdfcn_rightc_leftc0_s_n   += 4;
    //rdfcn_rightc_leftc0_s_ne  += 4;

    //rdfcn_rightc_leftc2_s_n   += 2;
    //rdfcn_rightc_leftc2_s_ne  += 2;
  //}else{
    useMayerImpactRegularization = false;
  //}

  if(useActivationDynamics01 > 0.5){
    useActivationDynamics=true;
  }else{
    useActivationDynamics=false;
  }

  //Get the number of auxiliary states
  nAuxiliaryStates = datfile_get_int(datFileName.c_str(),
                                "numberOfAuxiliaryStates");

  if(nAuxiliaryStates != 2){
    cerr << " Error: OCP is only configured for 2 auxiliary states " << endl;      
    assert(0);
    abort();
  }


  //Determine if the mayer function should be added in
  if(datfile_get_int(datFileName.c_str(),"useMayerCostFunction") == 1){
    useMayerCostFunction = true;
  }else{
    useMayerCostFunction = false;
  }

  //Get the problem type
  if(datfile_get_int(datFileName.c_str(),"leastSquaresProblem") == 1){
    leastSquaresProblem         = true;
    cout << "LSQ:" << endl;
    meshupFileName              = "LSQ/meshup.csv";
    meshupForceFileName         = "LSQ/meshup.ff";
    augmentedDataFileName       = "LSQ/data.txt";
    meshupForceHeaderFileName   = "LSQ/meshupForceColumnNames.txt";
    meshupHeaderFileName        = "LSQ/meshupColumnNames.txt";
    augmentedHeaderFileName     = "LSQ/dataColumnNames.txt";
  }else{
    leastSquaresProblem         =  false;
    rdfcn_rightc_leftc2_s_n    += 2;
    rdfcn_rightc_leftc2_s_ne   += 2;
    cout << "OCP:" << endl;
    meshupFileName              = "OCP/meshup.csv";
    meshupForceFileName         = "OCP/meshup.ff";
    augmentedDataFileName       = "OCP/data.txt";
    meshupForceHeaderFileName   = "OCP/meshupForceColumnNames.txt";
    meshupHeaderFileName        = "OCP/meshupColumnNames.txt";
    augmentedHeaderFileName     = "OCP/dataColumnNames.txt";
  }

  addFootAngularVelocityConstraint = false;
  if(datfile_get_int(datFileName.c_str(),
     "addFootAngularVelocityConstraint") == 1){

    addFootAngularVelocityConstraint = true;
    omegaMaxStanceFoot = datfile_get_double(datFileName.c_str(),
                                      "omegaMaxStanceFoot");
    rdfcn_rightc_leftc0_s_n += 2;
    rdfcn_rightc_leftc0_i_n += 2;

    rdfcn_rights_leftc1_s_n += 2;
    rdfcn_rights_leftc1_i_n += 1;
    
    rdfcn_rightc_leftc2_s_n += 2;

  }


  cout << endl;
  cout << "Problem name  : " << problemName << endl;
  cout << "Model   file  : " << modelFile << endl;
  cout << "Interp. file  : " << interpolatorFileName << endl;
  cout << "Start time    : " << timeExpStart << endl;
  cout << "LSQ Reg. Weighting: "    << lsqRegWeighting << endl;
  cout << "Impact Reg. Weighting: " << impactRegWeighting << endl;
  cout << endl;

  //Read in the model
  bool useJointDamping=true;
  mclDrvModel = MetaLuaModel(modelFile.c_str(),
                             useActivationDynamics,
                             useJointDamping,
                             verbose);
  std::string modelHeaderFile;
  unsigned int idx = modelFile.find_last_of(".");
  modelHeaderFile = modelFile.substr(0, (idx));
  modelHeaderFile.append(".h");

  VectorNd qStepExp;
  qStepExp.resize(9);
/*
  qStepExp[0] = 1.177566773661;
  qStepExp[1] = 0.930688689091;
  qStepExp[2] = 0.112331592056;
  qStepExp[3] = -0.499623298557;
  qStepExp[4] = 0.088250593577;
  qStepExp[5] = -0.218989526030;
  qStepExp[6] = 0.129327999938;
  qStepExp[7] = 0.300393420801;
  qStepExp[8] = -0.313777000063;

  Vector3d r0L0 = CalcBodyToBaseCoordinates(
                      mclDrvModel.model,qStepExp,
                      mclDrvModel.pointSet[Point_Ankle_L].body_id,
                      mclDrvModel.pointSet[Point_Ankle_L].point_local);
  Vector3d r0R0 = CalcBodyToBaseCoordinates(
                      mclDrvModel.model,qStepExp,
                      mclDrvModel.pointSet[Point_Ankle_R].body_id,
                      mclDrvModel.pointSet[Point_Ankle_R].point_local);

  cout << "Step Length: " << r0L0[0]-r0R0[0] << endl;
*/

  LuaModelToolkit::writeModelMapFile(modelHeaderFile,
                                     mclDrvModel.model);
  LuaModelToolkit::appendPointSetMapToFile(modelHeaderFile,
                                           mclDrvModel.pointSet);
  LuaModelToolkit::appendConstraintSetMapToFile(modelHeaderFile,
                                               mclDrvModel.conSet,
                                               mclDrvModel.conSetInfo);
  LuaModelToolkit::appendConstraintSetPhaseMapToFile(modelHeaderFile,
                                                  mclDrvModel.conSetInfo,
                                                  mclDrvModel.phaseMap);
  LuaModelToolkit::appendMuscleTorqueGeneratorSetMapToFile(modelHeaderFile,
                                               mclDrvModel.mtgSet,
                                               mclDrvModel.mtgSetInfo);
  LuaModelToolkit::closeModelMapFile(modelHeaderFile);

  mclDrvModel.setJointDampingScaleFactor(scaleJointDamping);

  cout << "Model Loaded ..." << endl;

  //State vector layout
  xdQFirst    = int( mclDrvModel.State_Q_First    );
  xdQLast     = int( mclDrvModel.State_Q_Last     );
  xdQDotFirst = int( mclDrvModel.State_QDot_First );
  xdQDotLast  = int( mclDrvModel.State_QDot_Last  );
  xdActFirst  = int( mclDrvModel.Act_First        );
  xdActLast   = int( mclDrvModel.Act_Last         );

  xdDistance = int(mclDrvModel.nStates);
  xdCost     = xdDistance+1;

  cout << "Dist. idx " << xdDistance << " Cost. idx " << xdCost << endl;

  nControls =   int(mclDrvModel.nControls  );
  nStates   =   int(mclDrvModel.nStates    ) + nAuxiliaryStates;
  nPos      =   int(mclDrvModel.q.rows()   );
  nVel      =   int(mclDrvModel.qdot.rows());
  nAct      =   int(mclDrvModel.act.rows() );
  nParams   =   pImpact;

  //Control vector layout
  uMtgFirst  = 0;
  uMtgLast   = MTG_NameLast;

  //Generalized vector layout
  tauHumanFirst = xdQFirst;
  tauHumanLast  = xdQLast;

  //Load the interpolator file
  if (verbose) {
      cout << "Loading interpolator from " << interpolatorFileName << endl;
  }
  interpolator.generateFromCSV (interpolatorFileName.c_str());


  unsigned int idxGrfLz,idxGrfRz;
  idxGrfRz = mclDrvModel.State_Q_Last + 6 ;
  idxGrfLz = mclDrvModel.State_Q_Last + 15;

  maxNormalContactForce = 0.;
  for(unsigned int i=0; i<interpolator.p_values.size();++i){
    if(interpolator.p_values[i][idxGrfRz] > maxNormalContactForce){
      maxNormalContactForce = interpolator.p_values[i][idxGrfRz];
    }
    if(interpolator.p_values[i][idxGrfLz] > maxNormalContactForce){
      maxNormalContactForce = interpolator.p_values[i][idxGrfLz];
    }
  }


  //Setup the problem
  nmos = Phase_NameLast;
  np   = nParams;
  nrc  = datfile_get_int(datFileName.c_str(),"limitCycleConstraints");
  nrce = datfile_get_int(datFileName.c_str(),"limitCycleConstraints");
  nxd  = nStates;
  nxa  = 0;
  nu   = nControls;
  nlsq = datfile_get_int(datFileName.c_str(),"numberLeastSquaresTerms");


  cout << "Problem Dimensions" << endl;
  cout << nmos << " " << np << " " << nxd << " " << nu << " " << nlsq << endl;

  def_mdims (nmos, np, nrc, nrce);

  if(leastSquaresProblem){
    def_mstage(0,
               nxd, nxa, nu,
               NULL, NULL,
               0,   0,   0, NULL, ffcn_contact, NULL,
               NULL, NULL);

    def_mstage(1,
               nxd, nxa, nu,
               NULL, lfcn_reg,
               0,   0,   0, NULL, ffcn, NULL,
               NULL, NULL);

    def_mstage(2,
               nxd, nxa, nu,
               NULL, lfcn_reg,
               0,   0,   0, NULL, ffcn, NULL,
               NULL, NULL);

    def_mstage(3,
               nxd, nxa, nu,
               mfcn, NULL,
               0,   0,   0, NULL, ffcn_contact, NULL,
               NULL, NULL);
  }else{
    if(useMayerCostFunction){
      def_mstage(0,
                 nxd, nxa, nu,
                 NULL, NULL,
                 0,   0,   0, NULL, ffcn_contact, NULL,
                 NULL, NULL);
      def_mstage(1,
                 nxd, nxa, nu,
                 NULL, NULL,
                 0,   0,   0, NULL, ffcn, NULL,
                 NULL, NULL);
      def_mstage(2,
                 nxd, nxa, nu,
                 NULL, NULL,
                 0,   0,   0, NULL, ffcn, NULL,
                 NULL, NULL);    
      def_mstage(3,
                 nxd, nxa, nu,
                 mfcn, NULL,
                 0,   0,   0, NULL, ffcn_contact, NULL,
                 NULL, NULL);
    }else{
      def_mstage(0,
                 nxd, nxa, nu,
                 NULL, NULL,
                 0,   0,   0, NULL, ffcn_contact, NULL,
                 NULL, NULL);

      def_mstage(1,
                 nxd, nxa, nu,
                 NULL, lfcn,
                 0,   0,   0, NULL, ffcn, NULL,
                 NULL, NULL);
      def_mstage(2,
                 nxd, nxa, nu,
                 NULL, lfcn,
                 0,   0,   0, NULL, ffcn, NULL,
                 NULL, NULL);    
      def_mstage(3,
                 nxd, nxa, nu,
                 mfcn, NULL,
                 0,   0,   0, NULL, ffcn_contact, NULL,
                 NULL, NULL);
    }
  }

  //rdfcn_rights_leftc1f
  if(nrc > 0){
    def_mpc(0, "s", npr,
            rdfcn_rightc_leftc0_s_n,
            rdfcn_rightc_leftc0_s_ne,
            rdfcn_rightc_leftc0_s,
            rcfcn_limit_cycle_s);
  }else{
      def_mpc(0, "s", npr,
            rdfcn_rightc_leftc0_s_n,
            rdfcn_rightc_leftc0_s_ne,
            rdfcn_rightc_leftc0_s,
            NULL);
  } 


  def_mpc(1, "i", npr,
          rdfcn_rightc_leftc0_i_n,
          rdfcn_rightc_leftc0_i_ne,
          rdfcn_rightc_leftc0_i,
          NULL);

  def_mpc(2, "s", npr,
          rdfcn_rights_leftc1_s_n,
          rdfcn_rights_leftc1_s_ne,
          rdfcn_rights_leftc1_s,
          NULL);

  def_mpc(2, "i", npr,
          rdfcn_rights_leftc1_i_n,
          rdfcn_rights_leftc1_i_ne,
          rdfcn_rights_leftc1_i,
          NULL);

  if(nrc > 0){
    def_mpc(3, "s", npr,
            rdfcn_rightc_leftc2_s_n,
            rdfcn_rightc_leftc2_s_ne,
            rdfcn_rightc_leftc2_s,
            rcfcn_limit_cycle_e);
  }else{
    def_mpc(3, "s", npr,
            rdfcn_rightc_leftc2_s_n,
            rdfcn_rightc_leftc2_s_ne,
            rdfcn_rightc_leftc2_s,
            NULL);
  }


  def_mio (initialize_from_data, write_ocp_output, hires_data_out);

  if(leastSquaresProblem){
    def_lsq (1, "*", 0, nlsq, lfcn_tracking);
    def_lsq (2, "*", 0, nlsq, lfcn_tracking);
  }


}

//==============================================================================
// Output Function Definitions
//==============================================================================
void write_ocp_output (long *imos, long *imsn, double *ts, double *te,
                       double *sd, double *sa, double *u, double *udot,
                       double *ue, double *uedot,
                       double *p, double *pr, double *ccxd, double *mul_ccxd,
                       #if defined(PRSQP) || defined(EXTPRSQP)
                       double *ares, double *mul_ares,
                       #endif
                       double *rd, double *mul_rd, double *rc, double *mul_rc,
                       double *obj,double *rwh, long *iwh) {

    InfoPtr info (0, *imos, *imsn);
    write_ocp_output_header_files();
    hires_data_out( ts, sd, sa, u, p, rwh, iwh, &info);
}


void write_ocp_output_header_files(){

  ofstream meshupHeaderStream;
  ofstream meshupForceHeaderStream;
  ofstream augmentedHeaderStream;

  meshupHeaderStream.open(meshupHeaderFileName.c_str(),
                            ios_base::trunc);

  meshupForceHeaderStream.open( meshupForceHeaderFileName.c_str(),
                                ios_base::trunc);

  augmentedHeaderStream.open(augmentedHeaderFileName.c_str(),
                             ios_base::trunc);

  meshupHeaderStream << "time ";
  for(unsigned int i = xdQFirst; i <= xdQLast; ++i){
    meshupHeaderStream << " " << PositionMap[i-xdQFirst].name;
  }
  meshupHeaderStream.close();


  meshupForceHeaderStream << "time ";
  meshupForceHeaderStream << "copXFootR " << "copYFootR " << "copZFootR ";
  meshupForceHeaderStream <<   "fXFootR " <<   "fYFootR " <<   "fZFootR ";
  meshupForceHeaderStream <<   "tXFootR " <<   "tYFootR " <<   "tZFootR ";

  meshupForceHeaderStream << "copXFootL " << "copYFootL " << "copZFootL ";
  meshupForceHeaderStream <<   "fXFootL " <<   "fYFootL " <<   "fZFootL ";
  meshupForceHeaderStream <<   "tXFootL " <<   "tYFootL " <<   "tZFootL ";

  meshupForceHeaderStream.close();


  augmentedHeaderStream << "time ";
  for(unsigned int i = xdQFirst; i <= xdQLast; ++i){
    augmentedHeaderStream << PositionMap[i-xdQFirst].name <<" ";
  }
  for(unsigned int i = xdQDotFirst; i <= xdQDotLast; ++i){
    augmentedHeaderStream << VelocityMap[i-xdQDotFirst].name <<" ";
  }
  if(useActivationDynamics){
    for(unsigned int i = 0; i < MTG_NameLast; ++i){
      augmentedHeaderStream << "Act_" << MuscleTorqueGeneratorMap[i].name << " ";
    }
  }
  if(nAuxiliaryStates == 2){
    augmentedHeaderStream << "Dist " << "Cost "; 
  }else{
    cerr << "Postprocessing configured for 2 auxiliary states" << endl;
    assert(0);
    abort();
  }


  for(unsigned int i = 0; i < MTG_NameLast; ++i){
    augmentedHeaderStream << "U_" << MuscleTorqueGeneratorMap[i].name << " ";
  }
  for(unsigned int i = 0; i < Tau_NameLast; ++i){
    augmentedHeaderStream << ForceMap[i].name <<" ";
  }
  for(unsigned int i = 0; i < Tau_NameLast; ++i){
    augmentedHeaderStream << "Damping_" << ForceMap[i].name <<" ";
  }
  for(unsigned int i = 0; i < MTG_NameLast; ++i){
    augmentedHeaderStream << "MTGActive_" << MuscleTorqueGeneratorMap[i].name <<" ";
  }
  for(unsigned int i = 0; i < MTG_NameLast; ++i){
    augmentedHeaderStream << "MTGPassive_" << MuscleTorqueGeneratorMap[i].name <<" ";
  }

  augmentedHeaderStream << "FootRPosErr" << " " << "FootRVelErr" << " "
                        << "FootLPosErr" << " " << "FootLVelErr" << " ";

  augmentedHeaderStream << "FootRBGForceX" << " " << "FootRBGForceZ" << " "
                        << "FootLBGForceX" << " " << "FootLBGForceZ" << " ";


  augmentedHeaderStream << "Phase";
  augmentedHeaderStream.close();
}
// Hi-Res Data Output =========================================================

vector<double>   tValues;
vector<VectorNd> sdValues;
vector<VectorNd> uValues;
vector<VectorNd> tauValues;
vector<VectorNd> tauDampingValues;
vector<VectorNd> activeTorqueValues;
vector<VectorNd> passiveTorqueValues;
vector<VectorNd> feetForceValues;
vector<VectorNd> footConstraintValues;
vector<int>      currStageValue;
Addons::Muscle::TorqueMuscleInfo tqMuscleInfo;
bool debugBool;

void hires_data_out(double *t, double *sd, double *sa, double *u, double *p, 
                    double *rwh, long *iwh, InfoPtr *info) 
{

  MetaLuaModel &mdModel = modelClones[info->cnode];

  //---------------------------------------------
  // Write the CSV file
  //--------------------------------------------
  if(tValues.size() > 0 && *t == 0){
    if(tValues[tValues.size()-1] > *t){
      ofstream forceStream;
      ofstream meshupStream;
      ofstream augmentedStream;

      meshupStream.open(meshupFileName.c_str(), ios_base::trunc);
      meshupStream << std::fixed << std::setprecision(12)
                        << std::setw(12);

      forceStream.open(meshupForceFileName.c_str(),ios_base::trunc);
      forceStream << std::fixed << std::setprecision(12)
                   << std::setw(12);

      augmentedStream.open(augmentedDataFileName.c_str(),
                            ios_base::trunc);
      augmentedStream << std::fixed << std::setprecision(12)
                       << std::setw(12);

      //Write accumulated data
      if(tValues.size() > 0){
        for (unsigned int i = 0; i < tValues.size(); i ++) {
          meshupStream       << tValues[i] << ", ";
          forceStream        << tValues[i] << ", ";
          augmentedStream    << tValues[i] << ", ";

          //-----------------------------------------
          // Write q values to CSV
          for (unsigned int j = xdQFirst; j <= xdQLast; j++) {
            meshupStream << sdValues[i][j];
            if (j < xdQLast ) {
              meshupStream << ", ";
            }
          }
          //-----------------------------------------
          // Write the force values to CSV
          for (unsigned int j = 0; j < feetForceValues[i].size(); j++) {
            forceStream << feetForceValues[i][j];
            if (j < feetForceValues[i].size() -1 ) {
              forceStream << ", ";
            }
          }

          //-----------------------------------------
          // Write all states to Augmented data file
          for (unsigned int j = 0; j < sdValues[i].size(); j++) {
            augmentedStream << sdValues[i][j];
            if (j < sdValues[i].size() -1 ) {
              augmentedStream << ", ";
            }
          }
          augmentedStream << ", ";

          // Write controls (excitations) to Augmented data file
          for (unsigned int j = 0; j < uValues[i].size(); j++) {
            augmentedStream << uValues[i][j];
            if (j < uValues[i].size() -1 ) {
              augmentedStream << ", ";
            }
          }
          augmentedStream << ", ";

          //write net joint torque values to file (these include joint damping)
          for (unsigned int j = 0; j < tauValues[i].size(); j++) {
            augmentedStream << tauValues[i][j];
            if (j < tauValues[i].size() -1 ) {
              augmentedStream << ", ";
            }
          }
          augmentedStream << ", ";

          //write net joint torque values to file (these include joint damping)
          for (unsigned int j = 0; j < tauDampingValues[i].size(); j++) {
            augmentedStream << tauDampingValues[i][j];
            if (j < tauDampingValues[i].size() -1 ) {
              augmentedStream << ", ";
            }
          }
          augmentedStream << ", ";

          // Write muscle passive and active torques to Augmented data file
          for (unsigned int j = 0; j < activeTorqueValues[i].size(); j++) {
            augmentedStream << activeTorqueValues[i][j];
            if (j < activeTorqueValues[i].size() -1 ) {
              augmentedStream << ", ";
            }
          }
          augmentedStream << ", ";

          for (unsigned int j = 0; j < passiveTorqueValues[i].size(); j++) {
            augmentedStream << passiveTorqueValues[i][j];
            if (j < passiveTorqueValues[i].size() -1 ) {
              augmentedStream << ", ";
            }
          }
          augmentedStream << ", ";

          for(unsigned int j=0; j < footConstraintValues[i].size(); ++j){
            augmentedStream << footConstraintValues[i][j];
            if( j < footConstraintValues[i].size()-1){
              augmentedStream << ", ";
            }
          }
          augmentedStream << ", ";
            augmentedStream << currStageValue[i];

          meshupStream << endl;
          forceStream << endl;
          augmentedStream << endl;
        }
      }

      tValues.clear();
      sdValues.clear();
      uValues.clear();
      tauValues.clear();
      tauDampingValues.clear();
      activeTorqueValues.clear();
      passiveTorqueValues.clear();
      feetForceValues.clear();
      footConstraintValues.clear();
      currStageValue.clear();

      meshupStream.close();
      forceStream.close();
      augmentedStream.close();
    }
  }
  //------------------------------------------
  // Push back the current data point
  //-----------------------------------------

  unsigned int currStage = (unsigned int)info->cimos;
  unsigned int conSetId = ConstraintSetPhaseMap[currStage].index;

  if( currStage == Phase_1 || currStage == Phase_2 ){

    tValues.push_back (*t);

    currStageValue.push_back(int(currStage));

    VectorNd sd_vec (nStates);
    for (unsigned i = 0; i < nStates; i++) {
      sd_vec[i] = sd[i];
    }
    sdValues.push_back (sd_vec);

    VectorNd u_vec (nControls);
    for (unsigned i = 0; i < nControls; i++) {
      u_vec[i] = u[i];
    }
    uValues.push_back (u_vec);


    RigidBodyDynamics::Math::VectorNd q, qDot, tau, tauDamping;
    q     = VectorNd::Zero (mdModel.model.dof_count);
    qDot  = VectorNd::Zero (mdModel.model.dof_count);
    tau   = VectorNd::Zero (mdModel.model.dof_count);
    tauDamping = VectorNd::Zero (mdModel.model.dof_count);


    double rhs[nStates];

    for (unsigned int j = xdQFirst; j < xdQLast; j++){
      q[j-xdQFirst] = sd_vec[j];
    }
    for (unsigned int j = xdQDotFirst; j < xdQDotLast; j++){
      qDot[j-xdQDotFirst] = sd_vec[j];
    }


    mdModel.updateState(sd,u,p,ConstraintSetPhaseMap[currStage].index);
    mdModel.calcForwardDynamicsRhs(rhs);

    tau = mdModel.tau;
    tauValues.push_back(tau);

    tauDamping = mdModel.tauDamping;
    tauDampingValues.push_back(tauDamping);

    // Get the contact forces and contact point locations
    Vector3d r0L0,r0M0, r0R0,r0S0;
    SpatialVector f0L0, f0R0;
    VectorNd feetCopForceTorque(18), footConError(8),
             posErrR(2),velErrR(2), posErrL(2),velErrL(2),
             stabForceR(2), stabForceL(2);

    stabForceR.setZero();
    stabForceL.setZero();

    r0L0 = Vector3dZero;
    r0M0 = Vector3dZero;
    r0R0 = Vector3dZero;
    r0S0 = Vector3dZero;
    for(unsigned int k=0; k<2;++k){
      posErrR[k] = 0.;
      posErrL[k] = 0.;
      velErrR[k] = 0.;
      velErrL[k] = 0.;
    }
    f0L0 = SpatialVector::Zero();
    f0R0 = SpatialVector::Zero();

    unsigned int CSIdx = ConstraintSetPhaseMap[currStage].index;


    switch(ConstraintSetPhaseMap[currStage].index){
      case CS_DoubleStance:{
        mdModel.getConstraintPointsOfContact(ConstraintSet::ConstraintTypeCustom,
                                             CamPlaneConstraintType,
                                             Point_FootCenter_L,
                                             Point_GroundPoint,
                                             r0L0, r0M0);

        mdModel.getConstraintForce(ConstraintSet::ConstraintTypeCustom,
                                   CamPlaneConstraintType,
                                   Point_FootCenter_L,
                                   Point_GroundPoint,
                                   f0L0);


        mdModel.getConstraintPositionError(ConstraintSet::ConstraintTypeCustom,
                                           CamPlaneConstraintType,
                                           Point_FootCenter_L,
                                           Point_GroundPoint,
                                           posErrL);


        mdModel.getConstraintVelocityError(ConstraintSet::ConstraintTypeCustom,
                                           CamPlaneConstraintType,
                                           Point_FootCenter_L,
                                           Point_GroundPoint,
                                           velErrL);

        mdModel.getConstraintPointsOfContact(ConstraintSet::ConstraintTypeCustom,
                                             CamPlaneConstraintType,
                                             Point_FootCenter_R,
                                             Point_GroundPoint,
                                             r0R0, r0S0);

        mdModel.getConstraintForce(ConstraintSet::ConstraintTypeCustom,
                                   CamPlaneConstraintType,
                                   Point_FootCenter_R,
                                   Point_GroundPoint,
                                   f0R0);

        mdModel.getConstraintPositionError(ConstraintSet::ConstraintTypeCustom,
                                           CamPlaneConstraintType,
                                           Point_FootCenter_R,
                                           Point_GroundPoint,
                                           posErrR);

        mdModel.getConstraintVelocityError(ConstraintSet::ConstraintTypeCustom,
                                           CamPlaneConstraintType,
                                           Point_FootCenter_R,
                                           Point_GroundPoint,
                                           velErrR);

        mdModel.getConstraintStabilizationForce(ConstraintSet::ConstraintTypeCustom,
                                                CamPlaneConstraintType,
                                                Point_FootCenter_L,
                                                Point_GroundPoint,
                                                stabForceL);

        mdModel.getConstraintStabilizationForce(ConstraintSet::ConstraintTypeCustom,
                                                CamPlaneConstraintType,
                                                Point_FootCenter_R,
                                                Point_GroundPoint,
                                                stabForceR);
      }break;
    case CS_LeftStance:{
      mdModel.getConstraintPointsOfContact(ConstraintSet::ConstraintTypeCustom,
                                           CamPlaneConstraintType,
                                           Point_FootCenter_L,
                                           Point_GroundPoint,
                                           r0L0, r0M0);
      mdModel.getConstraintForce(ConstraintSet::ConstraintTypeCustom,
                                 CamPlaneConstraintType,
                                 Point_FootCenter_L,
                                 Point_GroundPoint,
                                 f0L0);

      mdModel.getConstraintPositionError(ConstraintSet::ConstraintTypeCustom,
                                         CamPlaneConstraintType,
                                         Point_FootCenter_L,
                                         Point_GroundPoint,
                                         posErrL);

      mdModel.getConstraintVelocityError(ConstraintSet::ConstraintTypeCustom,
                                         CamPlaneConstraintType,
                                         Point_FootCenter_L,
                                         Point_GroundPoint,
                                         velErrL);

      mdModel.getConstraintStabilizationForce(ConstraintSet::ConstraintTypeCustom,
                                              CamPlaneConstraintType,
                                              Point_FootCenter_L,
                                              Point_GroundPoint,
                                              stabForceL);

      }break;
    case CS_RightStance:{
      mdModel.getConstraintPointsOfContact(ConstraintSet::ConstraintTypeCustom,
                                           CamPlaneConstraintType,
                                           Point_FootCenter_R,
                                           Point_GroundPoint,
                                           r0R0, r0S0);
      mdModel.getConstraintForce(ConstraintSet::ConstraintTypeCustom,
                                 CamPlaneConstraintType,
                                 Point_FootCenter_R,
                                 Point_GroundPoint,
                                 f0R0);

      mdModel.getConstraintPositionError(ConstraintSet::ConstraintTypeCustom,
                                         CamPlaneConstraintType,
                                         Point_FootCenter_R,
                                         Point_GroundPoint,
                                         posErrR);

      mdModel.getConstraintVelocityError(ConstraintSet::ConstraintTypeCustom,
                                         CamPlaneConstraintType,
                                         Point_FootCenter_R,
                                         Point_GroundPoint,
                                         velErrR);

      mdModel.getConstraintStabilizationForce(ConstraintSet::ConstraintTypeCustom,
                                              CamPlaneConstraintType,
                                              Point_FootCenter_R,
                                              Point_GroundPoint,
                                              stabForceR);
      }break;

      default:{
        cerr << "Current Stage not found" << endl;
        assert(0);
        abort();
      }
    };


    feetCopForceTorque[0] = r0R0[0];
    feetCopForceTorque[1] = r0R0[1];
    feetCopForceTorque[2] = r0R0[2];
    feetCopForceTorque[3] = f0R0[3];
    feetCopForceTorque[4] = f0R0[4];
    feetCopForceTorque[5] = f0R0[5];
    feetCopForceTorque[6] = f0R0[0];
    feetCopForceTorque[7] = f0R0[1];
    feetCopForceTorque[8] = f0R0[2];


    feetCopForceTorque[9]  = r0L0[0];
    feetCopForceTorque[10] = r0L0[1];
    feetCopForceTorque[11] = r0L0[2];
    feetCopForceTorque[12] = f0L0[3];
    feetCopForceTorque[13] = f0L0[4];
    feetCopForceTorque[14] = f0L0[5];
    feetCopForceTorque[15] = f0L0[0];
    feetCopForceTorque[16] = f0L0[1];
    feetCopForceTorque[17] = f0L0[2];
    feetForceValues.push_back(feetCopForceTorque);

    VectorNd mtgPassiveTorques, mtgActiveTorques;
    mtgPassiveTorques.resize(MTG_NameLast);
    mtgActiveTorques.resize(MTG_NameLast);

    mdModel.getMuscleTorqueGeneratorData(mtgPassiveTorques,mtgActiveTorques);
    activeTorqueValues.push_back(mtgActiveTorques);
    passiveTorqueValues.push_back(mtgPassiveTorques);

    footConError[0] = posErrR.norm();
    footConError[1] = velErrR.norm();
    footConError[2] = posErrL.norm();
    footConError[3] = velErrL.norm();

    footConError[4] = stabForceR[0];
    footConError[5] = stabForceR[1];
    footConError[6] = stabForceL[0];
    footConError[7] = stabForceL[1];

    footConstraintValues.push_back(footConError);
  }
}
