# Supplementary material for: A Quick Turn of Foot: Rigid Foot-Ground Contact Models for Human Motion Prediction
Source: Front Neurorobot. 2019 Aug 7;13:62. doi: 10.3389/fnbot.2019.00062 (PMC6693511; doi:10.3389/fnbot.2019.00062)
Supplement: Supplementary file 1 [file Data_Sheet_1.ZIP › SupplementaryMaterial/codeSnippets/MTGDrivenModelEllipseFoot/MuscleDrivenWalker.dat]

problemName
MuscleDrivenWalker

modelFile
../model/MuscleDrivenModel2d.lua

interpolatorFile
../expData/qIKgrf.csv

expStartTime
3.800000e-01

lsqRegularizationWeighting
1.000000e-03

impactRegularizationWeighting
1.000000e-06

limitCycleConstraints
23

useMayerCostFunction
0

leastSquaresProblem
1

numberLeastSquaresTerms
20

numberOfAuxiliaryStates
2

averageForwardVelocity
1.010000e+00

addFootAngularVelocityConstraint
0

omegaMaxStanceFoot
1.032617e+00

stepLength
6.069486e-01

scaleJointDamping
2

useActivationDynamics
1

impactParameters
6

* # of multiple shooting intervals on model stages
nshoot
 0: 1
 1: 8
 2: 15
 3: 1

* specification mode for state variable start values
* 0 : all values sd(*,*), sa(*,*) specified in data file
* 1 : sd(*,S), sd(*,E), sd(M-1,S), sd(M-1,E) are given (M = number of stages), all others generated by interpolation
* 2 : only sd(0,S), sa(0,S) given, all others generated by integration
* 3 : only sd(0,S), sa(0,S) given, all others generated by integration, integration repeated replacing initial values until steady state acheived
s_spec
 0

h
 0: 0.000000
 1: 0.140000
 2: 0.530000
 3: 0.000000

*  model stage duration start values, scale factors, and bounds
h_sca
ALL: 1.0

h_min
 0: 0.000000
 1: 0.014000
 2: 0.053000
 3: 0.000000

h_max
 0: 0.000000
 1: 0.280000
 2: 1.060000
 3: 0.000000

h_fix
 0: 1
 1: 1
 2: 1
 3: 1

h_name
 0: Contact
 1: DoubleStanceStart
 2: LeftStance
 3: RightHeelStrike

sd(0,0) ! 0
 0: 0.454494
 1: 0.932584
 2: 0.127565
 3: 0.117420
 4: 0.209823
 5: -0.223155
 6: -0.504964
 7: -0.010583
 8: -0.092487
 9: 0.000000
 10: 0.000000
 11: 0.000000
 12: 0.000000
 13: 0.000000
 14: 0.000000
 15: 0.000000
 16: 0.000000
 17: 0.000000
 18: 0.010000
 19: 0.010000
 20: 0.010000
 21: 0.010000
 22: 0.010000
 23: 0.010000
 24: 0.010000
 25: 0.010000
 26: 0.010000
 27: 0.010000
 28: 0.010000
 29: 0.010000
 30: 0.000000
 31: 0.000000

sd(1,0) ! 1
 0: 0.476452
 1: 0.931122
 2: 0.122813
 3: 0.100339
 4: 0.278461
 5: -0.179328
 6: -0.509976
 7: 0.041879
 8: -0.081477
 9: 1.254750
 10: -0.083536
 11: -0.271524
 12: -0.976074
 13: 3.922164
 14: 2.504421
 15: -0.286379
 16: 2.997843
 17: 0.629118
 18: 0.010000
 19: 0.010000
 20: 0.010000
 21: 0.010000
 22: 0.010000
 23: 0.010000
 24: 0.010000
 25: 0.010000
 26: 0.010000
 27: 0.010000
 28: 0.010000
 29: 0.010000
 30: 0.000000
 31: 0.000000

sd(1,1) ! 2
 0: 0.498410
 1: 0.929660
 2: 0.118062
 3: 0.083257
 4: 0.347099
 5: -0.135500
 6: -0.514987
 7: 0.094341
 8: -0.070468
 9: 1.254750
 10: -0.083536
 11: -0.271524
 12: -0.976074
 13: 3.922164
 14: 2.504421
 15: -0.286379
 16: 2.997843
 17: 0.629118
 18: 0.010000
 19: 0.010000
 20: 0.010000
 21: 0.010000
 22: 0.010000
 23: 0.010000
 24: 0.010000
 25: 0.010000
 26: 0.010000
 27: 0.010000
 28: 0.010000
 29: 0.010000
 30: 0.000000
 31: 0.000000

sd(1,2) ! 3
 0: 0.520368
 1: 0.928198
 2: 0.113310
 3: 0.066176
 4: 0.415737
 5: -0.091673
 6: -0.519999
 7: 0.146804
 8: -0.059458
 9: 1.254750
 10: -0.083536
 11: -0.271524
 12: -0.976074
 13: 3.922164
 14: 2.504421
 15: -0.286379
 16: 2.997843
 17: 0.629118
 18: 0.010000
 19: 0.010000
 20: 0.010000
 21: 0.010000
 22: 0.010000
 23: 0.010000
 24: 0.010000
 25: 0.010000
 26: 0.010000
 27: 0.010000
 28: 0.010000
 29: 0.010000
 30: 0.000000
 31: 0.000000

sd(1,3) ! 4
 0: 0.542327
 1: 0.926736
 2: 0.108558
 3: 0.049095
 4: 0.484374
 5: -0.047845
 6: -0.525011
 7: 0.199266
 8: -0.048448
 9: 1.254750
 10: -0.083536
 11: -0.271524
 12: -0.976074
 13: 3.922164
 14: 2.504421
 15: -0.286379
 16: 2.997843
 17: 0.629118
 18: 0.010000
 19: 0.010000
 20: 0.010000
 21: 0.010000
 22: 0.010000
 23: 0.010000
 24: 0.010000
 25: 0.010000
 26: 0.010000
 27: 0.010000
 28: 0.010000
 29: 0.010000
 30: 0.000000
 31: 0.000000

sd(1,4) ! 5
 0: 0.564285
 1: 0.925275
 2: 0.103807
 3: 0.032014
 4: 0.553012
 5: -0.004018
 6: -0.530022
 7: 0.251728
 8: -0.037439
 9: 1.254750
 10: -0.083536
 11: -0.271524
 12: -0.976074
 13: 3.922164
 14: 2.504421
 15: -0.286379
 16: 2.997843
 17: 0.629118
 18: 0.010000
 19: 0.010000
 20: 0.010000
 21: 0.010000
 22: 0.010000
 23: 0.010000
 24: 0.010000
 25: 0.010000
 26: 0.010000
 27: 0.010000
 28: 0.010000
 29: 0.010000
 30: 0.000000
 31: 0.000000

sd(1,5) ! 6
 0: 0.586243
 1: 0.923813
 2: 0.099055
 3: 0.014932
 4: 0.621650
 5: 0.039809
 6: -0.535034
 7: 0.304191
 8: -0.026429
 9: 1.254750
 10: -0.083536
 11: -0.271524
 12: -0.976074
 13: 3.922164
 14: 2.504421
 15: -0.286379
 16: 2.997843
 17: 0.629118
 18: 0.010000
 19: 0.010000
 20: 0.010000
 21: 0.010000
 22: 0.010000
 23: 0.010000
 24: 0.010000
 25: 0.010000
 26: 0.010000
 27: 0.010000
 28: 0.010000
 29: 0.010000
 30: 0.000000
 31: 0.000000

sd(1,6) ! 7
 0: 0.608201
 1: 0.922351
 2: 0.094303
 3: -0.002149
 4: 0.690288
 5: 0.083637
 6: -0.540045
 7: 0.356653
 8: -0.015420
 9: 1.254750
 10: -0.083536
 11: -0.271524
 12: -0.976074
 13: 3.922164
 14: 2.504421
 15: -0.286379
 16: 2.997843
 17: 0.629118
 18: 0.010000
 19: 0.010000
 20: 0.010000
 21: 0.010000
 22: 0.010000
 23: 0.010000
 24: 0.010000
 25: 0.010000
 26: 0.010000
 27: 0.010000
 28: 0.010000
 29: 0.010000
 30: 0.000000
 31: 0.000000

sd(1,7) ! 8
 0: 0.630159
 1: 0.920889
 2: 0.089552
 3: -0.019230
 4: 0.758926
 5: 0.127464
 6: -0.545057
 7: 0.409115
 8: -0.004410
 9: 1.254750
 10: -0.083536
 11: -0.271524
 12: -0.976074
 13: 3.922164
 14: 2.504421
 15: -0.286379
 16: 2.997843
 17: 0.629118
 18: 0.010000
 19: 0.010000
 20: 0.010000
 21: 0.010000
 22: 0.010000
 23: 0.010000
 24: 0.010000
 25: 0.010000
 26: 0.010000
 27: 0.010000
 28: 0.010000
 29: 0.010000
 30: 0.000000
 31: 0.000000

sd(2,0) ! 9
 0: 0.663636
 1: 0.921349
 2: 0.092941
 3: -0.053254
 4: 0.710578
 5: 0.117615
 6: -0.508716
 7: 0.406056
 8: -0.028099
 9: 0.947455
 10: 0.013020
 11: 0.095915
 12: -0.962925
 13: -1.368350
 14: -0.278747
 15: 1.028511
 16: -0.086580
 17: -0.670447
 18: 0.010000
 19: 0.010000
 20: 0.010000
 21: 0.010000
 22: 0.010000
 23: 0.010000
 24: 0.010000
 25: 0.010000
 26: 0.010000
 27: 0.010000
 28: 0.010000
 29: 0.010000
 30: 0.000000
 31: 0.000000

sd(2,1) ! 10
 0: 0.697112
 1: 0.921809
 2: 0.096330
 3: -0.087277
 4: 0.662229
 5: 0.107766
 6: -0.472376
 7: 0.402997
 8: -0.051788
 9: 0.947455
 10: 0.013020
 11: 0.095915
 12: -0.962925
 13: -1.368350
 14: -0.278747
 15: 1.028511
 16: -0.086580
 17: -0.670447
 18: 0.010000
 19: 0.010000
 20: 0.010000
 21: 0.010000
 22: 0.010000
 23: 0.010000
 24: 0.010000
 25: 0.010000
 26: 0.010000
 27: 0.010000
 28: 0.010000
 29: 0.010000
 30: 0.000000
 31: 0.000000

sd(2,2) ! 11
 0: 0.730589
 1: 0.922269
 2: 0.099719
 3: -0.121300
 4: 0.613881
 5: 0.097917
 6: -0.436035
 7: 0.399938
 8: -0.075478
 9: 0.947455
 10: 0.013020
 11: 0.095915
 12: -0.962925
 13: -1.368350
 14: -0.278747
 15: 1.028511
 16: -0.086580
 17: -0.670447
 18: 0.010000
 19: 0.010000
 20: 0.010000
 21: 0.010000
 22: 0.010000
 23: 0.010000
 24: 0.010000
 25: 0.010000
 26: 0.010000
 27: 0.010000
 28: 0.010000
 29: 0.010000
 30: 0.000000
 31: 0.000000

sd(2,3) ! 12
 0: 0.764066
 1: 0.922729
 2: 0.103108
 3: -0.155324
 4: 0.565532
 5: 0.088068
 6: -0.399694
 7: 0.396878
 8: -0.099167
 9: 0.947455
 10: 0.013020
 11: 0.095915
 12: -0.962925
 13: -1.368350
 14: -0.278747
 15: 1.028511
 16: -0.086580
 17: -0.670447
 18: 0.010000
 19: 0.010000
 20: 0.010000
 21: 0.010000
 22: 0.010000
 23: 0.010000
 24: 0.010000
 25: 0.010000
 26: 0.010000
 27: 0.010000
 28: 0.010000
 29: 0.010000
 30: 0.000000
 31: 0.000000

sd(2,4) ! 13
 0: 0.797543
 1: 0.923189
 2: 0.106497
 3: -0.189347
 4: 0.517184
 5: 0.078219
 6: -0.363353
 7: 0.393819
 8: -0.122856
 9: 0.947455
 10: 0.013020
 11: 0.095915
 12: -0.962925
 13: -1.368350
 14: -0.278747
 15: 1.028511
 16: -0.086580
 17: -0.670447
 18: 0.010000
 19: 0.010000
 20: 0.010000
 21: 0.010000
 22: 0.010000
 23: 0.010000
 24: 0.010000
 25: 0.010000
 26: 0.010000
 27: 0.010000
 28: 0.010000
 29: 0.010000
 30: 0.000000
 31: 0.000000

sd(2,5) ! 14
 0: 0.831019
 1: 0.923649
 2: 0.109886
 3: -0.223370
 4: 0.468836
 5: 0.068370
 6: -0.327013
 7: 0.390760
 8: -0.146545
 9: 0.947455
 10: 0.013020
 11: 0.095915
 12: -0.962925
 13: -1.368350
 14: -0.278747
 15: 1.028511
 16: -0.086580
 17: -0.670447
 18: 0.010000
 19: 0.010000
 20: 0.010000
 21: 0.010000
 22: 0.010000
 23: 0.010000
 24: 0.010000
 25: 0.010000
 26: 0.010000
 27: 0.010000
 28: 0.010000
 29: 0.010000
 30: 0.000000
 31: 0.000000

sd(2,6) ! 15
 0: 0.864496
 1: 0.924109
 2: 0.113275
 3: -0.257394
 4: 0.420487
 5: 0.058521
 6: -0.290672
 7: 0.387701
 8: -0.170234
 9: 0.947455
 10: 0.013020
 11: 0.095915
 12: -0.962925
 13: -1.368350
 14: -0.278747
 15: 1.028511
 16: -0.086580
 17: -0.670447
 18: 0.010000
 19: 0.010000
 20: 0.010000
 21: 0.010000
 22: 0.010000
 23: 0.010000
 24: 0.010000
 25: 0.010000
 26: 0.010000
 27: 0.010000
 28: 0.010000
 29: 0.010000
 30: 0.000000
 31: 0.000000

sd(2,7) ! 16
 0: 0.897973
 1: 0.924569
 2: 0.116664
 3: -0.291417
 4: 0.372139
 5: 0.048672
 6: -0.254331
 7: 0.384642
 8: -0.193923
 9: 0.947455
 10: 0.013020
 11: 0.095915
 12: -0.962925
 13: -1.368350
 14: -0.278747
 15: 1.028511
 16: -0.086580
 17: -0.670447
 18: 0.010000
 19: 0.010000
 20: 0.010000
 21: 0.010000
 22: 0.010000
 23: 0.010000
 24: 0.010000
 25: 0.010000
 26: 0.010000
 27: 0.010000
 28: 0.010000
 29: 0.010000
 30: 0.000000
 31: 0.000000

sd(2,8) ! 17
 0: 0.931450
 1: 0.925029
 2: 0.120053
 3: -0.325440
 4: 0.323791
 5: 0.038822
 6: -0.217991
 7: 0.381583
 8: -0.217612
 9: 0.947455
 10: 0.013020
 11: 0.095915
 12: -0.962925
 13: -1.368350
 14: -0.278747
 15: 1.028511
 16: -0.086580
 17: -0.670447
 18: 0.010000
 19: 0.010000
 20: 0.010000
 21: 0.010000
 22: 0.010000
 23: 0.010000
 24: 0.010000
 25: 0.010000
 26: 0.010000
 27: 0.010000
 28: 0.010000
 29: 0.010000
 30: 0.000000
 31: 0.000000

sd(2,9) ! 18
 0: 0.964926
 1: 0.925489
 2: 0.123442
 3: -0.359464
 4: 0.275442
 5: 0.028973
 6: -0.181650
 7: 0.378523
 8: -0.241301
 9: 0.947455
 10: 0.013020
 11: 0.095915
 12: -0.962925
 13: -1.368350
 14: -0.278747
 15: 1.028511
 16: -0.086580
 17: -0.670447
 18: 0.010000
 19: 0.010000
 20: 0.010000
 21: 0.010000
 22: 0.010000
 23: 0.010000
 24: 0.010000
 25: 0.010000
 26: 0.010000
 27: 0.010000
 28: 0.010000
 29: 0.010000
 30: 0.000000
 31: 0.000000

sd(2,10) ! 19
 0: 0.998403
 1: 0.925949
 2: 0.126831
 3: -0.393487
 4: 0.227094
 5: 0.019124
 6: -0.145309
 7: 0.375464
 8: -0.264991
 9: 0.947455
 10: 0.013020
 11: 0.095915
 12: -0.962925
 13: -1.368350
 14: -0.278747
 15: 1.028511
 16: -0.086580
 17: -0.670447
 18: 0.010000
 19: 0.010000
 20: 0.010000
 21: 0.010000
 22: 0.010000
 23: 0.010000
 24: 0.010000
 25: 0.010000
 26: 0.010000
 27: 0.010000
 28: 0.010000
 29: 0.010000
 30: 0.000000
 31: 0.000000

sd(2,11) ! 20
 0: 1.031880
 1: 0.926409
 2: 0.130220
 3: -0.427510
 4: 0.178745
 5: 0.009275
 6: -0.108968
 7: 0.372405
 8: -0.288680
 9: 0.947455
 10: 0.013020
 11: 0.095915
 12: -0.962925
 13: -1.368350
 14: -0.278747
 15: 1.028511
 16: -0.086580
 17: -0.670447
 18: 0.010000
 19: 0.010000
 20: 0.010000
 21: 0.010000
 22: 0.010000
 23: 0.010000
 24: 0.010000
 25: 0.010000
 26: 0.010000
 27: 0.010000
 28: 0.010000
 29: 0.010000
 30: 0.000000
 31: 0.000000

sd(2,12) ! 21
 0: 1.065357
 1: 0.926869
 2: 0.133609
 3: -0.461534
 4: 0.130397
 5: -0.000574
 6: -0.072628
 7: 0.369346
 8: -0.312369
 9: 0.947455
 10: 0.013020
 11: 0.095915
 12: -0.962925
 13: -1.368350
 14: -0.278747
 15: 1.028511
 16: -0.086580
 17: -0.670447
 18: 0.010000
 19: 0.010000
 20: 0.010000
 21: 0.010000
 22: 0.010000
 23: 0.010000
 24: 0.010000
 25: 0.010000
 26: 0.010000
 27: 0.010000
 28: 0.010000
 29: 0.010000
 30: 0.000000
 31: 0.000000

sd(2,13) ! 22
 0: 1.098833
 1: 0.927329
 2: 0.136998
 3: -0.495557
 4: 0.082049
 5: -0.010423
 6: -0.036287
 7: 0.366287
 8: -0.336058
 9: 0.947455
 10: 0.013020
 11: 0.095915
 12: -0.962925
 13: -1.368350
 14: -0.278747
 15: 1.028511
 16: -0.086580
 17: -0.670447
 18: 0.010000
 19: 0.010000
 20: 0.010000
 21: 0.010000
 22: 0.010000
 23: 0.010000
 24: 0.010000
 25: 0.010000
 26: 0.010000
 27: 0.010000
 28: 0.010000
 29: 0.010000
 30: 0.000000
 31: 0.000000

sd(2,14) ! 23
 0: 1.132310
 1: 0.927790
 2: 0.140386
 3: -0.529581
 4: 0.033700
 5: -0.020272
 6: 0.000054
 7: 0.363228
 8: -0.359747
 9: 0.947455
 10: 0.013020
 11: 0.095915
 12: -0.962925
 13: -1.368350
 14: -0.278747
 15: 1.028511
 16: -0.086580
 17: -0.670447
 18: 0.010000
 19: 0.010000
 20: 0.010000
 21: 0.010000
 22: 0.010000
 23: 0.010000
 24: 0.010000
 25: 0.010000
 26: 0.010000
 27: 0.010000
 28: 0.010000
 29: 0.010000
 30: 0.000000
 31: 0.000000

sd(3,0) ! 24
 0: 1.132310
 1: 0.927790
 2: 0.140386
 3: -0.529581
 4: 0.033700
 5: -0.020272
 6: 0.000054
 7: 0.363228
 8: -0.359747
 9: 0.000000
 10: 0.000000
 11: 0.000000
 12: 0.000000
 13: 0.000000
 14: 0.000000
 15: 0.000000
 16: 0.000000
 17: 0.000000
 18: 0.010000
 19: 0.010000
 20: 0.010000
 21: 0.010000
 22: 0.010000
 23: 0.010000
 24: 0.010000
 25: 0.010000
 26: 0.010000
 27: 0.010000
 28: 0.010000
 29: 0.010000
 30: 0.000000
 31: 0.000000

sd(3,1) ! 25
 0: 1.132310
 1: 0.927790
 2: 0.140386
 3: -0.529581
 4: 0.033700
 5: -0.020272
 6: 0.000054
 7: 0.363228
 8: -0.359747
 9: 0.000000
 10: 0.000000
 11: 0.000000
 12: 0.000000
 13: 0.000000
 14: 0.000000
 15: 0.000000
 16: 0.000000
 17: 0.000000
 18: 0.010000
 19: 0.010000
 20: 0.010000
 21: 0.010000
 22: 0.010000
 23: 0.010000
 24: 0.010000
 25: 0.010000
 26: 0.010000
 27: 0.010000
 28: 0.010000
 29: 0.010000
 30: 0.000000
 31: 0.000000

sd_sca(*,*)
 0: 1.000000
 1: 1.000000
 2: 1.000000
 3: 1.000000
 4: 1.000000
 5: 1.000000
 6: 1.000000
 7: 1.000000
 8: 1.000000
 9: 1.000000
 10: 1.000000
 11: 1.000000
 12: 1.000000
 13: 1.000000
 14: 1.000000
 15: 1.000000
 16: 1.000000
 17: 1.000000
 18: 1.000000
 19: 1.000000
 20: 1.000000
 21: 1.000000
 22: 1.000000
 23: 1.000000
 24: 1.000000
 25: 1.000000
 26: 1.000000
 27: 1.000000
 28: 1.000000
 29: 1.000000
 30: 1.000000
 31: 1.000000

sd_min(*,*)
 0: -0.995461
 1: -0.079837
 2: -0.912288
 3: -1.616949
 4: -0.100000
 5: -1.379090
 6: -1.616949
 7: -0.100000
 8: -1.379090
 9: -0.472000
 10: -1.227775
 11: -1.438075
 12: -6.726400
 13: -14.676625
 14: -7.155519
 15: -6.726400
 16: -14.676625
 17: -7.155519
 18: 0.000000
 19: 0.000000
 20: 0.000000
 21: 0.000000
 22: 0.000000
 23: 0.000000
 24: 0.000000
 25: 0.000000
 26: 0.000000
 27: 0.000000
 28: 0.000000
 29: 0.000000
 30: 0.000000
 31: 0.000000

sd_max(*,*)
 0: 2.448550
 1: 1.965118
 2: 1.208040
 3: 1.126022
 4: 2.117000
 5: 1.222055
 6: 1.126022
 7: 2.117000
 8: 1.222055
 9: 2.304125
 10: 1.267475
 11: 1.473375
 12: 5.893350
 13: 13.397375
 14: 8.302919
 15: 5.893350
 16: 13.397375
 17: 8.302919
 18: 1.000000
 19: 1.000000
 20: 1.000000
 21: 1.000000
 22: 1.000000
 23: 1.000000
 24: 1.000000
 25: 1.000000
 26: 1.000000
 27: 1.000000
 28: 1.000000
 29: 1.000000
 30: 20.000000
 31: 20.000000

xd_name
 0: > Q_xPosPelvis
 1: Q_zPosPelvis
 2: Q_yRotPelvis
 3: Q_yRotThigh_R
 4: Q_yRotShank_R
 5: Q_yRotFoot_R
 6: Q_yRotThigh_L
 7: Q_yRotShank_L
 8: Q_yRotFoot_L
 9: > QDot_xPosPelvis
 10: QDot_zPosPelvis
 11: QDot_yRotPelvis
 12: QDot_yRotThigh_R
 13: QDot_yRotShank_R
 14: QDot_yRotFoot_R
 15: QDot_yRotThigh_L
 16: QDot_yRotShank_L
 17: QDot_yRotFoot_L
 18: > Act_HipExtension_R
 19: Act_HipFlexion_R
 20: Act_KneeExtension_R
 21: Act_KneeFlexion_R
 22: Act_AnkleExtension_R
 23: Act_AnkleFlexion_R
 24: Act_HipExtension_L
 25: Act_HipFlexion_L
 26: Act_KneeExtension_L
 27: Act_KneeFlexion_L
 28: Act_AnkleExtension_L
 29: Act_AnkleFlexion_L
 30: > Dist
 31: Cost

sd_fix(0,0) ! 0
 0: 0.000000
 1: 0.000000
 2: 0.000000
 3: 0.000000
 4: 0.000000
 5: 0.000000
 6: 0.000000
 7: 0.000000
 8: 0.000000
 9: 0.000000
 10: 0.000000
 11: 0.000000
 12: 0.000000
 13: 0.000000
 14: 0.000000
 15: 0.000000
 16: 0.000000
 17: 0.000000
 18: 0.000000
 19: 0.000000
 20: 0.000000
 21: 0.000000
 22: 0.000000
 23: 0.000000
 24: 0.000000
 25: 0.000000
 26: 0.000000
 27: 0.000000
 28: 0.000000
 29: 0.000000
 30: 1.000000
 31: 1.000000

* control parameterization types, start values, scale factors, and bounds
u_type(*)
ALL: 2

u(*,*)
 0: 0.050000
 1: 0.050000
 2: 0.050000
 3: 0.050000
 4: 0.050000
 5: 0.050000
 6: 0.050000
 7: 0.050000
 8: 0.050000
 9: 0.050000
 10: 0.050000
 11: 0.050000

u_sca(*,*)
 0: 0.125000
 1: 0.125000
 2: 0.125000
 3: 0.125000
 4: 0.125000
 5: 0.125000
 6: 0.125000
 7: 0.125000
 8: 0.125000
 9: 0.125000
 10: 0.125000
 11: 0.125000

u_min(*,*)
 0: 0.000000
 1: 0.000000
 2: 0.000000
 3: 0.000000
 4: 0.000000
 5: 0.000000
 6: 0.000000
 7: 0.000000
 8: 0.000000
 9: 0.000000
 10: 0.000000
 11: 0.000000

u_max(*,*)
 0: 1.000000
 1: 1.000000
 2: 1.000000
 3: 1.000000
 4: 1.000000
 5: 1.000000
 6: 1.000000
 7: 1.000000
 8: 1.000000
 9: 1.000000
 10: 1.000000
 11: 1.000000

u_name
 0: > U_HipExtension_R
 1: U_HipFlexion_R
 2: U_KneeExtension_R
 3: U_KneeFlexion_R
 4: U_AnkleExtension_R
 5: U_AnkleFlexion_R
 6: U_HipExtension_L
 7: U_HipFlexion_L
 8: U_KneeExtension_L
 9: U_KneeFlexion_L
 10: U_AnkleExtension_L
 11: U_AnkleFlexion_L

p
 0: 0.000000
 1: 0.000000
 2: 0.000000
 3: 0.000000
 4: 0.000000
 5: 0.000000

p_min
 0: -15.000000
 1: -15.000000
 2: -15.000000
 3: -15.000000
 4: -15.000000
 5: -15.000000

p_max
 0: 15.000000
 1: 15.000000
 2: 15.000000
 3: 15.000000
 4: 15.000000
 5: 15.000000

p_fix
 0: 0
 1: 0
 2: 0
 3: 0
 4: 0
 5: 0

p_sca
 0: 5
 1: 5
 2: 5
 3: 5
 4: 5
 5: 5

p_name
 0: Rx0
 1: Rz0
 2: Lx0
 3: Lz0
 4: Rx3
 5: Rz3

*  decoupled i.p.c. scale factors
rd_sca(0,S)
 0: 10.000000
 1: 10.000000
 2: 10.000000
 3: 10.000000
 4: 1.000000
 5: 1.000000
 6: 1.000000
 7: 10.000000
 8: 10.000000
 9: 10.000000

rd_sca(1,S)
 0: 1.000000
 1: 1.000000
 2: 1.000000
 3: 700.000000
 4: 200.000000
 5: 700.000000
 6: 200.000000
 7: 200.000000

rd_sca(1,i)
 0: 700.000000
 1: 200.000000
 2: 200.000000
 3: 700.000000
 4: 200.000000
 5: 200.000000

rd_sca(2,S)
 0: 700.000000
 1: 200.000000
 2: 700.000000
 3: 200.000000
 4: 200.000000

rd_sca(2,i)
 0: 1.000000
 1: 700.000000
 2: 200.000000
 3: 200.000000

rd_sca(3,S)
 0: 10.000000
 1: 10.000000
 2: 1.000000
 3: 10.000000
 4: 10.000000
 5: 10.000000

rc_sca
 0: 1.000000
 1: 1.000000
 2: 1.000000
 3: 1.000000
 4: 1.000000
 5: 1.000000
 6: 1.000000
 7: 1.000000
 8: 1.000000
 9: 1.000000
 10: 1.000000
 11: 1.000000
 12: 1.000000
 13: 1.000000
 14: 1.000000
 15: 1.000000
 16: 1.000000
 17: 1.000000
 18: 1.000000
 19: 1.000000
 20: 1.000000
 21: 400.000000
 22: 400.000000

of_name
!

*  objective scale and expected range; # of values in history plot
of_sca
1.000000

of_min
0.0

of_max
5.0

nhist
300

**********************
* Choosing libraries *
**********************
libmodel
libMuscleDrivenWalker

libhessian
hess_gaussnewton

libsolve
solve_slse

libcond
cond_stable

libtchk
tchk

libmssqp
mssqp_standard

libeval
eval_ind

libqps
qps_qpopt

libplot
plot_pgplot

libind
 0: ind_strans
 1: ind_rkf45
 2: ind_rkf45
 3: ind_strans

**********************
* Setting algorithmic parameters *
**********************
options_acc
1e-5
options_ftol
1e-7
options_itol
1e-7
options_rfac
0.0
options_levmar
0.025000
options_qp_featol
1e-7
options_qp_relax
1.0
options_frstart
0
options_frmax
0
options_itmax
200
options_plevel_screen
0
options_plevel_file
1
options_plevel_matlab
0
options_bflag
-1
options_qp_itmax
25000
options_qp_expand
99999999
options_sflag
0
options_options_wflag
0
options_cflag
0
options_output_ps
0
options_output_gif
0
options_plot_stage_marker
1
options_plevel_matlab
0
options_num_cores
4
