# Supplementary material for: A Quick Turn of Foot: Rigid Foot-Ground Contact Models for Human Motion Prediction
Source: Front Neurorobot. 2019 Aug 7;13:62. doi: 10.3389/fnbot.2019.00062 (PMC6693511; doi:10.3389/fnbot.2019.00062)
Supplement: Supplementary file 1 [file Data_Sheet_1.ZIP › SupplementaryMaterial/codeSnippets/MTGDrivenModelEllipseFoot/preProcessing/configureAugmentedFileIndices.m]

%%
%
% Set up the index ranges for wholebodylifter2d_augmented ...
%
%%
timeIdx  = 1;

idxA = 0;
idxB = 1; 

assert(NoOfPositions > 0);
idxA = (idxB+1);
idxB = (idxA + NoOfPositions-1);
qIdx = [idxA:1:idxB];

assert(NoOfPositions > 0);
idxA = idxB+1;
idxB = idxA+NoOfPositions-1;
dqIdx    = [idxA:1:idxB];

actIdx = [];
if(NoOfActivationStates > 0)
    idxA = idxB+1;
    idxB = idxA+NoOfActivationStates-1;
    actIdx   = [idxA:1:idxB];
end

assert(NoOfControls > 0);
idxA = idxB+1;
idxB = idxA+NoOfControls-1;
uIdx = [idxA:1:idxB];

assert(NoOfMusclesActiveTq  > 0);
idxA = idxB+1;
idxB = idxA+NoOfMusclesActiveTq-1;
mclActIdx = [idxA:1:idxB];

assert(NoOfMusclesPassiveTq  > 0);
idxA = idxB+1;
idxB = idxA+NoOfMusclesPassiveTq-1;
mclPasIdx = [idxA:1:idxB];

assert(NoOfFootEntries > 0);
idxA = idxB+1;
idxB = idxA+12-1;
footIdx = [idxA:1:idxB];

assert(NoOfHandEntries > 0);
idxA = idxB+1;
idxB = idxA+6-1;
handIdx = [idxA:1:idxB];
