# Supplementary material for: A Quick Turn of Foot: Rigid Foot-Ground Contact Models for Human Motion Prediction
Source: Front Neurorobot. 2019 Aug 7;13:62. doi: 10.3389/fnbot.2019.00062 (PMC6693511; doi:10.3389/fnbot.2019.00062)
Supplement: Supplementary file 1 [file Data_Sheet_1.ZIP › SupplementaryMaterial/codeSnippets/MTGDrivenModelEllipseFoot/preProcessing/getUminUMaxUScaULabels.m]

%% CONTROLS
u       = ones(nControls,1)*0.05;


u_sca = ones(size(u)).*0.125;


u_min   = zeros(nControls,1); 
u_max   = ones(nControls,1);
u_name  = {
  '> U_HipExtension_R',...
  'U_HipFlexion_R',...
  'U_KneeExtension_R',...
  'U_KneeFlexion_R',...
  'U_AnkleExtension_R',...
  'U_AnkleFlexion_R',...
  'U_HipExtension_L',...
  'U_HipFlexion_L',...
  'U_KneeExtension_L',...
  'U_KneeFlexion_L',...
  'U_AnkleExtension_L',...
  'U_AnkleFlexion_L'};
