# Supplementary material for: A Quick Turn of Foot: Rigid Foot-Ground Contact Models for Human Motion Prediction
Source: Front Neurorobot. 2019 Aug 7;13:62. doi: 10.3389/fnbot.2019.00062 (PMC6693511; doi:10.3389/fnbot.2019.00062)
Supplement: Supplementary file 1 [file Data_Sheet_1.ZIP › SupplementaryMaterial/codeSnippets/MTGDrivenModelEllipseFoot/preProcessing/mainCreateDATFile.m]

clc;
close all;
clear all;

flagLSQProblem            = 1; %Normally only this flag is changed
                               %0: OCP, 1: LSQ
flagUseMayerFunction      = 0;
flagEnableMuscodPlotting  = 1;

flagPlotStates            = 0;
flagUseActivationDynamics = 1;
flagZeroVelocities        = 0;
flagSetSDSCAToOnes        = 0;
flagAddStanceFootAngularVelocityConstraint = 0;
flagConstrainAnkleJointAngularVelocity = 0;
footOmegaMax = 1.01/(0.451425+0.405208+0.081186+0.080556*0.5);%7.9155272638*0.5;
ankleOmegaMax = 7.9155272638*0.5;%1.01/(0.451425+0.405208+0.081186+0.080556*0.5);

if(flagLSQProblem==1)
  flagAddStanceFootAngularVelocityConstraint = 0;
end

modelFileName = 'MuscleDrivenModel2d.lua';
enableLimitCycleConstraints = 1;

rootDir  = '../';
datPath = [rootDir,'DAT'];

fidDat          = fopen([datPath,'/MuscleDrivenWalker.dat'],'w');
mbPositionFile = [rootDir, 'expData/qIK.csv'];

nShoot = [1,8,15,1];%, 20];
nPhases = length(nShoot);


objScaling = 0.2;
if(flagLSQProblem)
    objScaling        = 1; %0.005 for single stance 1 phase
end

lsqRegWeighting      = 1.0e-3;
impactRegWeighting   = 1.0e-6; 

if(flagLSQProblem==0)
  impactRegWeighting=0.01;
end

matlabOutputLevel = 0;
levmar            = 0.025;
scaleJointDamping = 2;

% In the interval analyzed the experimental data has the following
% min(vx) = 0.8519 m/s
% max(vx) = 1.3038 m/s
% mean(vx)= 1.0132 m/s
averageForwardVelocity = 1.01;

stepLength = 0.606948615;

nLeastSquaresTerms          = 7+7+2+2+2;
nExtraStatesForCostFunction = 2;
if(flagLSQProblem)
    nExtraStatesForCostFunction = 0;
end


%% Key times from experimental data

timeExpLeftHeelStrike  = 0.380;
timeExpRightToeOff     = 0.520;%0.534;
timeExpLeftFootFlat    = 1.01;
timeExpRightHeelStrike = 1.05;

keyTimes = [  timeExpLeftHeelStrike;... 
              timeExpLeftHeelStrike;... 
              timeExpRightToeOff;...
              timeExpRightHeelStrike;...
              timeExpRightHeelStrike];

timeExpStartTime = keyTimes(1);
          
%% Phase times
h       = diff(keyTimes);
h_min   = 0.1*h;
h_max   = 2.0*h;
h_fix   = ones(size(h)).*flagLSQProblem;
h_fix(find( h == 0)) = 1;
h_name  = {'Contact','DoubleStanceStart','LeftStance','RightHeelStrike'};
assert(length(h)==length(nShoot));

for i=1:1:length(h_max)
  if(h_max(i)-h_min(i) > 0 && h_max(i)-h_min(i) < 0.1)
    h_max(i) = h(i)+0.05;
    h_min(i) = h(i)-0.05;
    if(h_min(i)<0)
      h_min(i)=0;
    end
  end
end

%% Size of the problem
nPositions = 9;
nVelocities= 9;
nActivations= 0;
nAuxiliary  = 2;

if(flagUseActivationDynamics)
  nActivations     = 12;    
end
nStates        = nPositions + nVelocities + nActivations + nAuxiliary;
nControls      = 12;

idxAuxiliaryStart = nPositions + nVelocities + nActivations + 1;
idxAuxiliaryEnd   = idxAuxiliaryStart + nAuxiliary;
idxAuxiliary      = [idxAuxiliaryStart:1:idxAuxiliaryEnd];


%% Initial solution
nodeInitialActivation = 0.01;

mbPositionData = csvread(mbPositionFile);
assert(size(mbPositionData,2)==(1+nPositions));

mbVelocityData = zeros(size(mbPositionData));
mbVelocityData(:,1) = mbPositionData(:,1);

if(flagZeroVelocities == 0)
  for(i=1:1:nPositions)
      mbVelocityData(:,1+i) = calcCentralDifference(mbPositionData(:,1),...
                                                    mbPositionData(:,1+i));                                              
  end
end


csvwrite('mbVelocityData.csv',mbVelocityData);

keyPositions        = zeros(length(keyTimes),nPositions);
keyVelocities       = zeros(length(keyTimes),nPositions);
keyVelocitiesDetail = zeros(100,nPositions);

%Get the key frame positions
for i=1:1:length(keyTimes)
   for(j=1:1:nPositions)
     keyPositions(i,j) = interp1(mbPositionData(:,1),...
                              mbPositionData(:,1+j),...
                              keyTimes(i));
     keyVelocities(i,j) = interp1(mbVelocityData(:,1),...
                              mbVelocityData(:,1+j),...
                              keyTimes(i));                          
   end
end

for i=1:1:size(keyVelocitiesDetail,1)
  for j=1:1:nPositions 
    n = (i-1)/(size(keyVelocitiesDetail,1)-1);
    sampleTime = keyTimes(1) + n*(keyTimes(end)-keyTimes(1));
    keyVelocitiesDetail(i,j) = interp1(mbVelocityData(:,1),...
                                       mbVelocityData(:,1+j),...
                                       sampleTime);                                           
  end
end

%Build the intial solution by linearly interpolating between key frames
timeValues = zeros(sum(nShoot)+1,1);
nodeValues = zeros(sum(nShoot)+1, nStates);
indexPhaseChange = zeros(nPhases+1,1);
indexPhaseChange(1) = 1;

nodeCtr = 1;
col0=0;
col1=1;
for(i=1:1:nPhases)
  nShootNodes = nShoot(i);
  if(i==nPhases)
     nShootNodes = nShootNodes+1; 
  end    

  for(j=1:1:nShootNodes)
      n01 = (j)/(nShoot(i));      
      if(nodeCtr == 1)
       timeValues(nodeCtr) = keyTimes(i);
      else
       timeValues(nodeCtr) = timeValues(nodeCtr-1) ...
                          + (1/(nShoot(i))).*(keyTimes(i+1)-keyTimes(i));
      end
            
      col0 = 1;
      col1 = nPositions;
      nodeValues(nodeCtr,col0:col1) = (1-n01).*keyPositions(i,:) ...
                                       +(n01).*keyPositions(i+1,:);
                                           
      col0 = col1+1;
      col1 = col1+nVelocities;
      
      if((keyTimes(i+1)-keyTimes(i)) > 0 && flagZeroVelocities ==0)
        nodeValues(nodeCtr,col0:col1)= ...
          (keyPositions(i+1,:)-keyPositions(i,:)) ...
          ./(keyTimes(i+1)-keyTimes(i));
      else
        nodeValues(nodeCtr,col0:col1)=0;
      end
      
      if(flagUseActivationDynamics == 1)
        col0 = col1+1;
        col1 = col1+nActivations;
        nodeValues(nodeCtr,col0:col1)=nodeInitialActivation;
      end
      nodeCtr=nodeCtr+1;                 
  end
  indexPhaseChange(i+1) = nodeCtr-1;
end

nodeValues(isnan(nodeValues)) = 0;

keyValues = zeros((nPhases+1),(1+nStates));
keyValues(:,:) = [timeValues(indexPhaseChange), ...
                  nodeValues(indexPhaseChange,:)];

colTime = 1;
colPositions = [2:1:(nPositions+1)];
colVelocity  = [(nPositions+2):1:(nPositions+2+nVelocities)];

csvwrite([datPath,'/initialStates.csv'],keyValues);
csvwrite([datPath,'/initialPositions.csv'],...
           [keyValues(1:1:(nPhases+1),1:1:(nPositions+1))]);

%% State min/max/sca
getSdMinSdMaxSdScaSdLabels;
fid=fopen('../DAT/sdName.txt','w');
for(i=1:1:length(xd_name))
   nameOut = char(xd_name{i});
   if(isempty(strfind(nameOut,'> '))==0)
       nameOut=nameOut(3:1:end);       
   end
   fprintf(fid,'%s ',nameOut);
end
fclose(fid);
csvwrite('../DAT/sdMin.csv',sd_min');
csvwrite('../DAT/sdMax.csv',sd_max');

%% Control min/max/sca
getUminUMaxUScaULabels;
fid=fopen('../DAT/uName.txt','w');
for(i=1:1:length(u_name))
   nameOut = char(u_name{i});
   if(isempty(strfind(nameOut,'> '))==0)
       nameOut=nameOut(3:1:end);       
   end    
   fprintf(fid,'%s ',nameOut);
end
fclose(fid);
csvwrite('../DAT/uMin.csv',u_min');
csvwrite('../DAT/uMax.csv',u_max');


%% Parameters
% 1: size of impact
% 2: alphaDSL: polar angle, double stance, of left foot
% 3: alphaHSR: polar angle, heel strike, right
%

nParams = 6; 
p =     [  0,  0,  0,  0,  0,  0];
p_min = [  1,  1,  1,  1,  1,  1].*(-15);
p_max = [  1,  1,  1,  1,  1,  1].*( 15);
p_sca = [  1,  1,  1,  1,  1,  1].*( 5 );
p_fix = [  0,  0,  0,  0,  0,  0];
p_name = {'Rx0','Rz0','Lx0','Lz0','Rx3','Rz3'};

assert(nParams==6);

%% Limit cycle constraint

nLimitCycleConstraints = 0;
rc_sca = [];
if(enableLimitCycleConstraints==1)
  nLimitCycleConstraints = (nPositions-3) ...
                         + (3) ...
                         + nActivations ...
                         + 2;% + (nVelocities-1) + nActivations;
  rc_sca = [ones(nPositions-3,1);...
             ones(3,1);...
             ones(nActivations,1);...
             ones(2,1).*400];
end
%% Constraint Scaling
cst=1;
ori=1;
d =1;
k = 10;
v =1;
w = 1;
fx=200;
fz=700;
fnorm = 1;


rd_sca = [];


rd_sca(1).S = [k k k k d d d k k k]; 
rd_sca(2).S = [d d d fz fx fz fx fx]; 
rd_sca(2).i = [fz fx fx fz fx fx]; 
rd_sca(3).S = [fz fx fz fx fx];   
rd_sca(3).i = [d fz fx fx]; 
if(flagLSQProblem==0)
  rd_sca(4).S = [d d k k d k k k];
else
  rd_sca(4).S = [k k d k k k];  
end

if(flagAddStanceFootAngularVelocityConstraint==1)
  rd_sca(1).S = [rd_sca(1).S(1,:), w, w]; 
  rd_sca(2).S = [rd_sca(2).S(1,:), w, w]; 
  rd_sca(2).i = [rd_sca(2).i(1,:), w, w]; 
  rd_sca(3).S = [rd_sca(3).S(1,:), w, w]; 
  rd_sca(3).i = [rd_sca(3).i(1,:), w]; 
  rd_sca(4).S = [rd_sca(4).S(1,:), w, w]; 

end

 
% Write interpolator data info
fprintf(fidDat, 'problemName\n');
fprintf(fidDat, 'MuscleDrivenWalker\n');
fprintf(fidDat, '\n');

fprintf(fidDat, 'modelFile\n');
fprintf(fidDat, ['../model/',modelFileName,'\n']);
fprintf(fidDat, '\n');
 

fprintf(fidDat, 'interpolatorFile\n');
fprintf(fidDat, '../expData/qIKgrf.csv\n');
fprintf(fidDat, '\n');
 
fprintf(fidDat, 'expStartTime\n');
fprintf(fidDat, '%d\n\n', timeExpStartTime);

fprintf(fidDat, 'lsqRegularizationWeighting\n');
fprintf(fidDat, '%d\n\n', lsqRegWeighting);

fprintf(fidDat, 'impactRegularizationWeighting\n');
fprintf(fidDat, '%d\n\n', impactRegWeighting);

fprintf(fidDat, 'limitCycleConstraints\n');
fprintf(fidDat, '%d\n\n', nLimitCycleConstraints);    

fprintf(fidDat, 'useMayerCostFunction\n');
fprintf(fidDat, '%d\n\n', flagUseMayerFunction);

fprintf(fidDat, 'leastSquaresProblem\n');
fprintf(fidDat, '%d\n\n', flagLSQProblem);    

fprintf(fidDat, 'numberLeastSquaresTerms\n');
fprintf(fidDat, '%d\n\n', nLeastSquaresTerms);    

fprintf(fidDat, 'numberOfAuxiliaryStates\n');
fprintf(fidDat, '%d\n\n', nAuxiliary);

fprintf(fidDat, 'averageForwardVelocity\n');
fprintf(fidDat, '%d\n\n', averageForwardVelocity);

fprintf(fidDat, 'addFootAngularVelocityConstraint\n');
fprintf(fidDat, '%d\n\n', flagAddStanceFootAngularVelocityConstraint);

fprintf(fidDat, 'omegaMaxStanceFoot\n');
fprintf(fidDat, '%d\n\n', footOmegaMax);

fprintf(fidDat, 'stepLength\n');
fprintf(fidDat, '%d\n\n', stepLength);

fprintf(fidDat, 'scaleJointDamping\n');
fprintf(fidDat, '%d\n\n', scaleJointDamping);

fprintf(fidDat, 'useActivationDynamics\n');
if(flagUseActivationDynamics)
  fprintf(fidDat, '1\n'); 
else
  fprintf(fidDat, '0\n');    
end
fprintf(fidDat, '\n');

fprintf(fidDat, 'impactParameters\n');
fprintf(fidDat,'%d\n\n',nParams);

% Write nShoot
fprintf(fidDat, '* # of multiple shooting intervals on model stages\n');
fprintf(fidDat, 'nshoot\n');
for i=1:nPhases
    fprintf(fidDat, ' %d: %d\n', i-1, nShoot(i));
end
fprintf(fidDat, '\n');
 
fprintf(fidDat, '* specification mode for state variable start values\n');
fprintf(fidDat, '* 0 : all values sd(*,*), sa(*,*) specified in data file\n');
fprintf(fidDat, '* 1 : sd(*,S), sd(*,E), sd(M-1,S), sd(M-1,E) are given (M = number of stages), all others generated by interpolation\n');
fprintf(fidDat, '* 2 : only sd(0,S), sa(0,S) given, all others generated by integration\n');
fprintf(fidDat, '* 3 : only sd(0,S), sa(0,S) given, all others generated by integration, integration repeated replacing initial values until steady state acheived\n');
fprintf(fidDat, 's_spec\n');
fprintf(fidDat, ' 0\n');
fprintf(fidDat, '\n');

%% WRITE PHASE TIME RELATED %%
% Write phase times, h
fprintf(fidDat, 'h\n');
for i=1:nPhases
    fprintf(fidDat, ' %d: %f\n', i-1, h(i));
end
fprintf(fidDat, '\n');

fprintf(fidDat, '*  model stage duration start values, scale factors, and bounds\n');
fprintf(fidDat, 'h_sca\n');
fprintf(fidDat, 'ALL: 1.0\n');
fprintf(fidDat, '\n');

% Write minimum phase times, h_min
fprintf(fidDat, 'h_min\n');
for i=1:nPhases
    fprintf(fidDat, ' %d: %f\n', i-1, h_min(i));
end
fprintf(fidDat, '\n');

% Write maximum phase times, h_max
fprintf(fidDat, 'h_max\n');
for i=1:nPhases
    fprintf(fidDat, ' %d: %f\n', i-1, h_max(i));
end
fprintf(fidDat, '\n');

% Write phase time fixes, h_fix
fprintf(fidDat, 'h_fix\n');
for i=1:nPhases
    fprintf(fidDat, ' %d: %d\n', i-1, h_fix(i));
end
fprintf(fidDat, '\n');

% Write phase time names, h_name
fprintf(fidDat, 'h_name\n');
for i = 1:nPhases
    fprintf(fidDat, ' %d: %s\n', i-1, char(h_name(i)));
end
fprintf(fidDat, '\n');

%% WRITE STATES RELATED %%
count = 0;
for i = 1:nPhases
    for j = 1:nShoot(i)
        
        fprintf(fidDat, 'sd(%d,%d) ! %d\n', i-1, j-1, count);           
        for k=1:nStates
            fprintf(fidDat, ' %d: %f\n', k-1, nodeValues(count+1,k));
        end
        fprintf(fidDat, '\n');
        count = count + 1;
    end
end
% Write final state
fprintf(fidDat, 'sd(%d,%d) ! %d\n', i-1, j, count);
for k=1:nStates
    fprintf(fidDat, ' %d: %f\n', k-1, nodeValues(count,k));
end
fprintf(fidDat, '\n');

fprintf(fidDat, 'sd_sca(*,*)\n');
for i=1:nStates
    if(flagSetSDSCAToOnes)
      sd_sca(i)=1;
    end
    fprintf(fidDat, ' %d: %f\n', i-1, sd_sca(i));
end
fprintf(fidDat, '\n');

% Write minimum parameters, sd_min
fprintf(fidDat, 'sd_min(*,*)\n');
for i=1:nStates
    fprintf(fidDat, ' %d: %f\n', i-1, sd_min(i));
end
fprintf(fidDat, '\n');

% Write maximum parameters, sd_max
fprintf(fidDat, 'sd_max(*,*)\n');
for i=1:nStates
    fprintf(fidDat, ' %d: %f\n', i-1, sd_max(i));
end
fprintf(fidDat, '\n');

% Write parameter names, sd_name
fprintf(fidDat, 'xd_name\n');
for i=1:nStates
    fprintf(fidDat, ' %d: %s\n', i-1, char(xd_name(i)));
end
fprintf(fidDat, '\n');

fprintf(fidDat, 'sd_fix(%d,%d) ! %d\n', 0, 0, 0);
for i=1:nStates
  flagAuxIndex = 0;
  for j=1:1:length(idxAuxiliary)
    if( i == idxAuxiliary(j))
      flagAuxIndex=1;
    end
  end

  if(flagAuxIndex==1) %Fix the auxiliary states to start at 0
    fprintf(fidDat, ' %d: %f\n', i-1, 1.0);       
  else
    fprintf(fidDat, ' %d: %f\n', i-1, 0.0);         
  end
       
end       
fprintf(fidDat, '\n');

% if(flagLSQProblem)
%   fprintf(fidDat, '* lsq number of divisions within a MS\n');
%   fprintf(fidDat, 'nstop(*,*)\n');
%   fprintf(fidDat, 'ALL: 10\n');
% end


%% WRITE CONTROLS RELATED %%
fprintf(fidDat, '* control parameterization types, start values, scale factors, and bounds\n');

% 0 = piecewise constant, 
% 1 = piecewise linear, 
% 2 = piecewise continuous linear, 
% 3 = piecewise cubic, (broken) 
% 4 = piecewise continuous cubic (broken++)

fprintf(fidDat, 'u_type(*)\n');
fprintf(fidDat, 'ALL: 2\n');
fprintf(fidDat, '\n');

fprintf(fidDat, 'u(*,*)\n');
for i = 1:nControls
    fprintf(fidDat, ' %d: %f\n', i-1, u(i));
end
fprintf(fidDat, '\n');

fprintf(fidDat, 'u_sca(*,*)\n');
for i = 1:nControls
    fprintf(fidDat, ' %d: %f\n', i-1, u_sca(i));
end
fprintf(fidDat, '\n');

fprintf(fidDat, 'u_min(*,*)\n');
for i = 1:nControls
    fprintf(fidDat, ' %d: %f\n', i-1, u_min(i));
end
fprintf(fidDat, '\n');

fprintf(fidDat, 'u_max(*,*)\n');
for i = 1:nControls
    fprintf(fidDat, ' %d: %f\n', i-1, u_max(i));
end
fprintf(fidDat, '\n');

fprintf(fidDat, 'u_name\n');
for i = 1:nControls
    fprintf(fidDat, ' %d: %s\n', i-1, char(u_name(i)));
end
fprintf(fidDat, '\n');

%% WRITE PARAMETER RELATED %%
% Write params
if(nParams > 0)
  fprintf(fidDat, 'p\n');
  for i=1:nParams
      fprintf(fidDat, ' %d: %f\n', i-1, p(i));
  end
  fprintf(fidDat, '\n');

  % Write minimum parameters, p_min
  fprintf(fidDat, 'p_min\n');
  for i=1:nParams
      fprintf(fidDat, ' %d: %f\n', i-1, p_min(i));
  end
  fprintf(fidDat, '\n');

  % Write maximum parameters, p_max
  fprintf(fidDat, 'p_max\n');
  for i=1:nParams
      fprintf(fidDat, ' %d: %f\n', i-1, p_max(i));
  end
  fprintf(fidDat, '\n');

  % Write fixed parameters, p_fix
  fprintf(fidDat, 'p_fix\n');
  for i=1:nParams
      fprintf(fidDat, ' %d: %d\n', i-1, p_fix(i));
  end
  fprintf(fidDat, '\n');

  % Write fixed parameters, p_sca
  fprintf(fidDat, 'p_sca\n');
  for i=1:nParams
      fprintf(fidDat, ' %d: %d\n', i-1, p_sca(i));
  end
  fprintf(fidDat, '\n');

  % Write parameter names, p_name
  fprintf(fidDat, 'p_name\n');
  for i=1:nParams
      fprintf(fidDat, ' %d: %s\n', i-1, char(p_name(i)));
  end
  fprintf(fidDat, '\n');
end
%% WRITE DECOUPLED i.p.c RELATED %%
fprintf(fidDat, '*  decoupled i.p.c. scale factors\n');
for i=1:nPhases
    if ~isempty(rd_sca(i).S)
        fprintf(fidDat, 'rd_sca(%d,S)\n', i-1);
        for j=1:length(rd_sca(i).S)
            fprintf(fidDat, ' %d: %f\n', j-1, rd_sca(i).S(j));
        end
        fprintf(fidDat, '\n');
    end
    if ~isempty(rd_sca(i).i)
        fprintf(fidDat, 'rd_sca(%d,i)\n', i-1);
        for j=1:length(rd_sca(i).i)
            fprintf(fidDat, ' %d: %f\n', j-1, rd_sca(i).i(j));
        end
        fprintf(fidDat, '\n');
    end
end
if nShoot(nPhases) > 1
    fprintf(fidDat, 'rd_sca(%d,E)\n', i-1);
    for j=1:length(rd_sca(i).E)
        fprintf(fidDat, ' %d: %f\n', j-1, rd_sca(i).E(j));
    end
    fprintf(fidDat, '\n');
end

if(isempty(rc_sca)==1)
    fprintf(fidDat, 'rc_sca\nALL: 1.0\n\n');
else
    fprintf(fidDat, 'rc_sca\n');
    for(j=1:1:length(rc_sca))
        fprintf(fidDat, ' %d: %f\n', j-1, rc_sca(j));        
    end
    fprintf(fidDat,'\n');
end

fprintf(fidDat, 'of_name\n');
fprintf(fidDat, '!\n');
fprintf(fidDat, '\n');

fprintf(fidDat, '*  objective scale and expected range; # of values in history plot\n');
fprintf(fidDat, 'of_sca\n');
fprintf(fidDat, '%f\n',objScaling);
fprintf(fidDat, '\n');

fprintf(fidDat, 'of_min\n');
fprintf(fidDat, '0.0\n');
fprintf(fidDat, '\n');

fprintf(fidDat, 'of_max\n');
fprintf(fidDat, '5.0\n');
fprintf(fidDat, '\n');

fprintf(fidDat, 'nhist\n');
fprintf(fidDat, '300\n');
fprintf(fidDat, '\n');

fprintf(fidDat, '**********************\n* Choosing libraries *\n**********************\n');
fprintf(fidDat, 'libmodel\nlibMuscleDrivenWalker\n');
fprintf(fidDat, '\n');

if(flagLSQProblem==1)
  fprintf(fidDat, 'libhessian\nhess_gaussnewton\n');
  fprintf(fidDat, '\n');
else
  fprintf(fidDat, 'libhessian\nhess_update\n');
  fprintf(fidDat, '\n');    
end
fprintf(fidDat, 'libsolve\nsolve_slse\n');
fprintf(fidDat, '\n');
fprintf(fidDat, 'libcond\ncond_stable\n');
fprintf(fidDat, '\n');
fprintf(fidDat, 'libtchk\ntchk\n');
fprintf(fidDat, '\n');
fprintf(fidDat, 'libmssqp\nmssqp_standard\n');
fprintf(fidDat, '\n');
fprintf(fidDat, 'libeval\neval_ind\n');
fprintf(fidDat, '\n');
fprintf(fidDat, 'libqps\nqps_qpopt\n');
fprintf(fidDat, '\n');
if(flagEnableMuscodPlotting  == 1)
  fprintf(fidDat, 'libplot\nplot_pgplot\n');
else
  fprintf(fidDat, 'libplot\nplot_noplot\n');
end
fprintf(fidDat, '\n');
fprintf(fidDat, 'libind\n');
for(i=1:1:nPhases)
    if(h(i) > 0)
        fprintf(fidDat, ' %i: ind_rkf45\n',i-1);    
    else
        fprintf(fidDat, ' %i: ind_strans\n',i-1);            
    end
end

%end
fprintf(fidDat, '\n');

fprintf(fidDat, '**********************\n* Setting algorithmic parameters *\n**********************\n');
fprintf(fidDat, 'options_acc\n1e-5\n');
fprintf(fidDat, 'options_ftol\n1e-7\n');
fprintf(fidDat, 'options_itol\n1e-7\n');
fprintf(fidDat, 'options_rfac\n0.0\n');
fprintf(fidDat, 'options_levmar\n%f\n',levmar);
fprintf(fidDat, 'options_qp_featol\n1e-7\n');
fprintf(fidDat, 'options_qp_relax\n1.0\n');
fprintf(fidDat, 'options_frstart\n0\n');
fprintf(fidDat, 'options_frmax\n0\n');
fprintf(fidDat, 'options_itmax\n200\n');
fprintf(fidDat, 'options_plevel_screen\n0\n');
fprintf(fidDat, 'options_plevel_file\n1\n');
fprintf(fidDat, 'options_plevel_matlab\n0\n');
fprintf(fidDat, 'options_bflag\n-1\n');
fprintf(fidDat, 'options_qp_itmax\n25000\n');
fprintf(fidDat, 'options_qp_expand\n99999999\n');
fprintf(fidDat, 'options_sflag\n0\n');
fprintf(fidDat, 'options_options_wflag\n0\n');
fprintf(fidDat, 'options_cflag\n0\n');
fprintf(fidDat, 'options_output_ps\n0\n');
fprintf(fidDat, 'options_output_gif\n0\n');
fprintf(fidDat, 'options_plot_stage_marker\n1\n');
fprintf(fidDat, 'options_plevel_matlab\n%i\n',matlabOutputLevel);
fprintf(fidDat, 'options_num_cores\n4\n');

res = fclose(fidDat);
display(['Wrote DAT file: ', datPath,'/MuscleDrivenWalker.dat']);
 
if flagPlotStates
    count = 1;
    figPositions = figure;
    idx = 1;
    for i = 1:nPositions
        figPositions = plotBoundedMultiphaseVector(figPositions,[3,4,i],...
                         timeValues, nodeValues(:,idx),...
                         keyValues(:,1),[sd_min(idx),sd_max(idx)],...
                         xd_name(idx),'b');        
        idx=idx+1;
    end
    
    figVelocities = figure;
    for i = 1:nVelocities        
        figVelocities = plotBoundedMultiphaseVector(figVelocities,[3,4,i],...
                         timeValues, nodeValues(:,idx),...
                         keyValues(:,1),[sd_min(idx),sd_max(idx)],...
                         xd_name(idx),'c');        
        idx=idx+1;        
    end

    if(flagUseActivationDynamics)
      figActivations=figure;
      for i = 1:nActivations
        figActivations = plotBoundedMultiphaseVector(figActivations,[3,4,i],...
                         timeValues, nodeValues(:,idx),...
                         keyValues(:,1),[sd_min(idx),sd_max(idx)],...
                         xd_name(idx),'k');        
        idx=idx+1;
      end        
    end
    
    figControls=figure;
    idx=1;
    for i = 1:nControls        
        figControls = plotBoundedMultiphaseVector(figControls,[3,4,i],...
                 timeValues, ones(size(timeValues)).*u(i),...
                 keyValues(:,1),[u_min(i),u_max(i)],...
                 u_name(i),'k');                
        idx=idx+1;        
    end
    
end
