# Supplementary material for: A Quick Turn of Foot: Rigid Foot-Ground Contact Models for Human Motion Prediction
Source: Front Neurorobot. 2019 Aug 7;13:62. doi: 10.3389/fnbot.2019.00062 (PMC6693511; doi:10.3389/fnbot.2019.00062)
Supplement: Supplementary file 1 [file Data_Sheet_1.ZIP › SupplementaryMaterial/codeSnippets/MTGDrivenModelEllipseFoot/preProcessing/plotBoundedMultiphaseVector.m]

function [ figH ] = plotBoundedMultiphaseVector(figH, subplotIJK,...
        timeV, dataV, phaseTimes, bounds, plotTitle, plotColor )

    
    
    figure(figH);
    subplot(subplotIJK(1),subplotIJK(2),subplotIJK(3));

    plot(timeV,dataV,['-o',plotColor]);
    hold on;
    plot([timeV(1), timeV(end)], [bounds(1),bounds(1)],'--k');
    hold on;
    plot([timeV(1), timeV(end)], [bounds(2),bounds(2)],'--k');
    hold on;

    for(k=1:1:length(phaseTimes))
       plot([phaseTimes(k),phaseTimes(k)],[bounds(1),bounds(2)],'--r');
       hold on;
    end
    
    name=char(plotTitle);
    name(strfind(char(name),'_')) = ' ';        
    title(name);
    xlim([timeV(1),timeV(end)]);
    deltaX = timeV(end)-timeV(1);
    deltaY = bounds(2)-bounds(1);
    xlim([timeV(1)-deltaX*0.05,timeV(end)+deltaX*0.05]);
    ylim([bounds(1)-deltaY*0.05,bounds(2)+deltaY*0.05]);
end
