# Supplementary material for: A Quick Turn of Foot: Rigid Foot-Ground Contact Models for Human Motion Prediction
Source: Front Neurorobot. 2019 Aug 7;13:62. doi: 10.3389/fnbot.2019.00062 (PMC6693511; doi:10.3389/fnbot.2019.00062)
Supplement: Supplementary file 1 [file Data_Sheet_1.ZIP › SupplementaryMaterial/codeSnippets/MTGDrivenModelDoubleCircleFoot/MuscleDrivenWalker.dat]

problemName
MuscleDrivenWalker

modelFile
../model/MuscleDrivenModel2dCircleCircle.lua

interpolatorFile
../expData/qIKgrf.csv

expStartTime
3.800000e-01

lsqRegularizationWeighting
1.000000e-03

impactRegularizationWeighting
1.000000e-05

limitCycleConstraints
23

useMayerCostFunction
0

leastSquaresProblem
1

numberLeastSquaresTerms
20

numberOfAuxiliaryStates
2

averageForwardVelocity
1.010000e+00

stepLength
6.069486e-01

scaleJointDamping
2

useActivationDynamics
1

impactParameters
7

* # of multiple shooting intervals on model stages
nshoot
 0: 1
 1: 4
 2: 1
 3: 1
 4: 15
 5: 7
 6: 1

* specification mode for state variable start values
* 0 : all values sd(*,*), sa(*,*) specified in data file
* 1 : sd(*,S), sd(*,E), sd(M-1,S), sd(M-1,E) are given (M = number of stages), all others generated by interpolation
* 2 : only sd(0,S), sa(0,S) given, all others generated by integration
* 3 : only sd(0,S), sa(0,S) given, all others generated by integration, integration repeated replacing initial values until steady state acheived
s_spec
 0

h
 0: 0.000000
 1: 0.120000
 2: 0.000000
 3: 0.020000
 4: 0.470000
 5: 0.160000
 6: 0.000000

*  model stage duration start values, scale factors, and bounds
h_sca
ALL: 1.0

h_min
 0: 0.000000
 1: 0.012000
 2: 0.000000
 3: 0.000000
 4: 0.047000
 5: 0.016000
 6: 0.000000

h_max
 0: 0.000000
 1: 0.240000
 2: 0.000000
 3: 0.070000
 4: 0.940000
 5: 0.320000
 6: 0.000000

h_fix
 0: 1
 1: 1
 2: 1
 3: 1
 4: 1
 5: 1
 6: 1

h_name
 0: ForeR_HeelL_Impact
 1: ForeR_HeelL
 2: ForeR_HeelForeL_Impact
 3: ForeR_HeelForeL
 4: HeelForeL
 5: ForeL
 6: ForeL_HeelR_Impact

sd(0,0) ! 0
 0: 0.454494
 1: 0.932584
 2: 0.127565
 3: 0.117420
 4: 0.209823
 5: -0.223155
 6: -0.504964
 7: -0.010583
 8: -0.092487
 9: 0.000000
 10: 0.000000
 11: 0.000000
 12: 0.000000
 13: 0.000000
 14: 0.000000
 15: 0.000000
 16: 0.000000
 17: 0.000000
 18: 0.010000
 19: 0.010000
 20: 0.010000
 21: 0.010000
 22: 0.010000
 23: 0.010000
 24: 0.010000
 25: 0.010000
 26: 0.010000
 27: 0.010000
 28: 0.010000
 29: 0.010000
 30: 0.000000
 31: 0.000000

sd(1,0) ! 1
 0: 0.492695
 1: 0.929479
 2: 0.118912
 3: 0.095241
 4: 0.322263
 5: -0.153290
 6: -0.515971
 7: 0.082394
 8: -0.064503
 9: 1.273358
 10: -0.103508
 11: -0.288439
 12: -0.739294
 13: 3.748000
 14: 2.328827
 15: -0.366892
 16: 3.099217
 17: 0.932803
 18: 0.010000
 19: 0.010000
 20: 0.010000
 21: 0.010000
 22: 0.010000
 23: 0.010000
 24: 0.010000
 25: 0.010000
 26: 0.010000
 27: 0.010000
 28: 0.010000
 29: 0.010000
 30: 0.000000
 31: 0.000000

sd(1,1) ! 2
 0: 0.530895
 1: 0.926373
 2: 0.110259
 3: 0.073062
 4: 0.434703
 5: -0.083425
 6: -0.526977
 7: 0.175370
 8: -0.036519
 9: 1.273358
 10: -0.103508
 11: -0.288439
 12: -0.739294
 13: 3.748000
 14: 2.328827
 15: -0.366892
 16: 3.099217
 17: 0.932803
 18: 0.010000
 19: 0.010000
 20: 0.010000
 21: 0.010000
 22: 0.010000
 23: 0.010000
 24: 0.010000
 25: 0.010000
 26: 0.010000
 27: 0.010000
 28: 0.010000
 29: 0.010000
 30: 0.000000
 31: 0.000000

sd(1,2) ! 3
 0: 0.569096
 1: 0.923268
 2: 0.101605
 3: 0.050884
 4: 0.547143
 5: -0.013561
 6: -0.537984
 7: 0.268346
 8: -0.008534
 9: 1.273358
 10: -0.103508
 11: -0.288439
 12: -0.739294
 13: 3.748000
 14: 2.328827
 15: -0.366892
 16: 3.099217
 17: 0.932803
 18: 0.010000
 19: 0.010000
 20: 0.010000
 21: 0.010000
 22: 0.010000
 23: 0.010000
 24: 0.010000
 25: 0.010000
 26: 0.010000
 27: 0.010000
 28: 0.010000
 29: 0.010000
 30: 0.000000
 31: 0.000000

sd(1,3) ! 4
 0: 0.607297
 1: 0.920163
 2: 0.092952
 3: 0.028705
 4: 0.659583
 5: 0.056304
 6: -0.548991
 7: 0.361323
 8: 0.019450
 9: 1.273358
 10: -0.103508
 11: -0.288439
 12: -0.739294
 13: 3.748000
 14: 2.328827
 15: -0.366892
 16: 3.099217
 17: 0.932803
 18: 0.010000
 19: 0.010000
 20: 0.010000
 21: 0.010000
 22: 0.010000
 23: 0.010000
 24: 0.010000
 25: 0.010000
 26: 0.010000
 27: 0.010000
 28: 0.010000
 29: 0.010000
 30: 0.000000
 31: 0.000000

sd(2,0) ! 5
 0: 0.607297
 1: 0.920163
 2: 0.092952
 3: 0.028705
 4: 0.659583
 5: 0.056304
 6: -0.548991
 7: 0.361323
 8: 0.019450
 9: 0.000000
 10: 0.000000
 11: 0.000000
 12: 0.000000
 13: 0.000000
 14: 0.000000
 15: 0.000000
 16: 0.000000
 17: 0.000000
 18: 0.010000
 19: 0.010000
 20: 0.010000
 21: 0.010000
 22: 0.010000
 23: 0.010000
 24: 0.010000
 25: 0.010000
 26: 0.010000
 27: 0.010000
 28: 0.010000
 29: 0.010000
 30: 0.000000
 31: 0.000000

sd(3,0) ! 6
 0: 0.630159
 1: 0.920889
 2: 0.089552
 3: -0.019230
 4: 0.758926
 5: 0.127464
 6: -0.545057
 7: 0.409115
 8: -0.004410
 9: 1.143100
 10: 0.036300
 11: -0.170030
 12: -2.396750
 13: 4.967150
 14: 3.557985
 15: 0.196700
 16: 2.389600
 17: -1.192995
 18: 0.010000
 19: 0.010000
 20: 0.010000
 21: 0.010000
 22: 0.010000
 23: 0.010000
 24: 0.010000
 25: 0.010000
 26: 0.010000
 27: 0.010000
 28: 0.010000
 29: 0.010000
 30: 0.000000
 31: 0.000000

sd(4,0) ! 7
 0: 0.659422
 1: 0.921782
 2: 0.093291
 3: -0.052641
 4: 0.704123
 5: 0.113036
 6: -0.512590
 7: 0.404299
 8: -0.029286
 9: 0.933928
 10: 0.028501
 11: 0.119355
 12: -1.066294
 13: -1.749042
 14: -0.460467
 15: 1.036195
 16: -0.153687
 17: -0.793922
 18: 0.010000
 19: 0.010000
 20: 0.010000
 21: 0.010000
 22: 0.010000
 23: 0.010000
 24: 0.010000
 25: 0.010000
 26: 0.010000
 27: 0.010000
 28: 0.010000
 29: 0.010000
 30: 0.000000
 31: 0.000000

sd(4,1) ! 8
 0: 0.688685
 1: 0.922675
 2: 0.097031
 3: -0.086051
 4: 0.649319
 5: 0.098608
 6: -0.480122
 7: 0.399484
 8: -0.054163
 9: 0.933928
 10: 0.028501
 11: 0.119355
 12: -1.066294
 13: -1.749042
 14: -0.460467
 15: 1.036195
 16: -0.153687
 17: -0.793922
 18: 0.010000
 19: 0.010000
 20: 0.010000
 21: 0.010000
 22: 0.010000
 23: 0.010000
 24: 0.010000
 25: 0.010000
 26: 0.010000
 27: 0.010000
 28: 0.010000
 29: 0.010000
 30: 0.000000
 31: 0.000000

sd(4,2) ! 9
 0: 0.717948
 1: 0.923568
 2: 0.100771
 3: -0.119462
 4: 0.594516
 5: 0.084180
 6: -0.447655
 7: 0.394668
 8: -0.079039
 9: 0.933928
 10: 0.028501
 11: 0.119355
 12: -1.066294
 13: -1.749042
 14: -0.460467
 15: 1.036195
 16: -0.153687
 17: -0.793922
 18: 0.010000
 19: 0.010000
 20: 0.010000
 21: 0.010000
 22: 0.010000
 23: 0.010000
 24: 0.010000
 25: 0.010000
 26: 0.010000
 27: 0.010000
 28: 0.010000
 29: 0.010000
 30: 0.000000
 31: 0.000000

sd(4,3) ! 10
 0: 0.747211
 1: 0.924461
 2: 0.104511
 3: -0.152872
 4: 0.539713
 5: 0.069752
 6: -0.415187
 7: 0.389853
 8: -0.103915
 9: 0.933928
 10: 0.028501
 11: 0.119355
 12: -1.066294
 13: -1.749042
 14: -0.460467
 15: 1.036195
 16: -0.153687
 17: -0.793922
 18: 0.010000
 19: 0.010000
 20: 0.010000
 21: 0.010000
 22: 0.010000
 23: 0.010000
 24: 0.010000
 25: 0.010000
 26: 0.010000
 27: 0.010000
 28: 0.010000
 29: 0.010000
 30: 0.000000
 31: 0.000000

sd(4,4) ! 11
 0: 0.776474
 1: 0.925354
 2: 0.108251
 3: -0.186283
 4: 0.484909
 5: 0.055324
 6: -0.382720
 7: 0.385037
 8: -0.128791
 9: 0.933928
 10: 0.028501
 11: 0.119355
 12: -1.066294
 13: -1.749042
 14: -0.460467
 15: 1.036195
 16: -0.153687
 17: -0.793922
 18: 0.010000
 19: 0.010000
 20: 0.010000
 21: 0.010000
 22: 0.010000
 23: 0.010000
 24: 0.010000
 25: 0.010000
 26: 0.010000
 27: 0.010000
 28: 0.010000
 29: 0.010000
 30: 0.000000
 31: 0.000000

sd(4,5) ! 12
 0: 0.805737
 1: 0.926247
 2: 0.111990
 3: -0.219694
 4: 0.430106
 5: 0.040896
 6: -0.350252
 7: 0.380222
 8: -0.153668
 9: 0.933928
 10: 0.028501
 11: 0.119355
 12: -1.066294
 13: -1.749042
 14: -0.460467
 15: 1.036195
 16: -0.153687
 17: -0.793922
 18: 0.010000
 19: 0.010000
 20: 0.010000
 21: 0.010000
 22: 0.010000
 23: 0.010000
 24: 0.010000
 25: 0.010000
 26: 0.010000
 27: 0.010000
 28: 0.010000
 29: 0.010000
 30: 0.000000
 31: 0.000000

sd(4,6) ! 13
 0: 0.835000
 1: 0.927140
 2: 0.115730
 3: -0.253104
 4: 0.375303
 5: 0.026468
 6: -0.317785
 7: 0.375406
 8: -0.178544
 9: 0.933928
 10: 0.028501
 11: 0.119355
 12: -1.066294
 13: -1.749042
 14: -0.460467
 15: 1.036195
 16: -0.153687
 17: -0.793922
 18: 0.010000
 19: 0.010000
 20: 0.010000
 21: 0.010000
 22: 0.010000
 23: 0.010000
 24: 0.010000
 25: 0.010000
 26: 0.010000
 27: 0.010000
 28: 0.010000
 29: 0.010000
 30: 0.000000
 31: 0.000000

sd(4,7) ! 14
 0: 0.864264
 1: 0.928033
 2: 0.119470
 3: -0.286515
 4: 0.320499
 5: 0.012040
 6: -0.285318
 7: 0.370591
 8: -0.203420
 9: 0.933928
 10: 0.028501
 11: 0.119355
 12: -1.066294
 13: -1.749042
 14: -0.460467
 15: 1.036195
 16: -0.153687
 17: -0.793922
 18: 0.010000
 19: 0.010000
 20: 0.010000
 21: 0.010000
 22: 0.010000
 23: 0.010000
 24: 0.010000
 25: 0.010000
 26: 0.010000
 27: 0.010000
 28: 0.010000
 29: 0.010000
 30: 0.000000
 31: 0.000000

sd(4,8) ! 15
 0: 0.893527
 1: 0.928926
 2: 0.123210
 3: -0.319925
 4: 0.265696
 5: -0.002388
 6: -0.252850
 7: 0.365775
 8: -0.228296
 9: 0.933928
 10: 0.028501
 11: 0.119355
 12: -1.066294
 13: -1.749042
 14: -0.460467
 15: 1.036195
 16: -0.153687
 17: -0.793922
 18: 0.010000
 19: 0.010000
 20: 0.010000
 21: 0.010000
 22: 0.010000
 23: 0.010000
 24: 0.010000
 25: 0.010000
 26: 0.010000
 27: 0.010000
 28: 0.010000
 29: 0.010000
 30: 0.000000
 31: 0.000000

sd(4,9) ! 16
 0: 0.922790
 1: 0.929819
 2: 0.126950
 3: -0.353336
 4: 0.210893
 5: -0.016816
 6: -0.220383
 7: 0.360960
 8: -0.253172
 9: 0.933928
 10: 0.028501
 11: 0.119355
 12: -1.066294
 13: -1.749042
 14: -0.460467
 15: 1.036195
 16: -0.153687
 17: -0.793922
 18: 0.010000
 19: 0.010000
 20: 0.010000
 21: 0.010000
 22: 0.010000
 23: 0.010000
 24: 0.010000
 25: 0.010000
 26: 0.010000
 27: 0.010000
 28: 0.010000
 29: 0.010000
 30: 0.000000
 31: 0.000000

sd(4,10) ! 17
 0: 0.952053
 1: 0.930712
 2: 0.130689
 3: -0.386746
 4: 0.156090
 5: -0.031244
 6: -0.187915
 7: 0.356144
 8: -0.278049
 9: 0.933928
 10: 0.028501
 11: 0.119355
 12: -1.066294
 13: -1.749042
 14: -0.460467
 15: 1.036195
 16: -0.153687
 17: -0.793922
 18: 0.010000
 19: 0.010000
 20: 0.010000
 21: 0.010000
 22: 0.010000
 23: 0.010000
 24: 0.010000
 25: 0.010000
 26: 0.010000
 27: 0.010000
 28: 0.010000
 29: 0.010000
 30: 0.000000
 31: 0.000000

sd(4,11) ! 18
 0: 0.981316
 1: 0.931605
 2: 0.134429
 3: -0.420157
 4: 0.101286
 5: -0.045671
 6: -0.155448
 7: 0.351329
 8: -0.302925
 9: 0.933928
 10: 0.028501
 11: 0.119355
 12: -1.066294
 13: -1.749042
 14: -0.460467
 15: 1.036195
 16: -0.153687
 17: -0.793922
 18: 0.010000
 19: 0.010000
 20: 0.010000
 21: 0.010000
 22: 0.010000
 23: 0.010000
 24: 0.010000
 25: 0.010000
 26: 0.010000
 27: 0.010000
 28: 0.010000
 29: 0.010000
 30: 0.000000
 31: 0.000000

sd(4,12) ! 19
 0: 1.010579
 1: 0.932498
 2: 0.138169
 3: -0.453567
 4: 0.046483
 5: -0.060099
 6: -0.122980
 7: 0.346513
 8: -0.327801
 9: 0.933928
 10: 0.028501
 11: 0.119355
 12: -1.066294
 13: -1.749042
 14: -0.460467
 15: 1.036195
 16: -0.153687
 17: -0.793922
 18: 0.010000
 19: 0.010000
 20: 0.010000
 21: 0.010000
 22: 0.010000
 23: 0.010000
 24: 0.010000
 25: 0.010000
 26: 0.010000
 27: 0.010000
 28: 0.010000
 29: 0.010000
 30: 0.000000
 31: 0.000000

sd(4,13) ! 20
 0: 1.039842
 1: 0.933391
 2: 0.141909
 3: -0.486978
 4: -0.008320
 5: -0.074527
 6: -0.090513
 7: 0.341698
 8: -0.352677
 9: 0.933928
 10: 0.028501
 11: 0.119355
 12: -1.066294
 13: -1.749042
 14: -0.460467
 15: 1.036195
 16: -0.153687
 17: -0.793922
 18: 0.010000
 19: 0.010000
 20: 0.010000
 21: 0.010000
 22: 0.010000
 23: 0.010000
 24: 0.010000
 25: 0.010000
 26: 0.010000
 27: 0.010000
 28: 0.010000
 29: 0.010000
 30: 0.000000
 31: 0.000000

sd(4,14) ! 21
 0: 1.069105
 1: 0.934284
 2: 0.145649
 3: -0.520388
 4: -0.063124
 5: -0.088955
 6: -0.058045
 7: 0.336882
 8: -0.377553
 9: 0.933928
 10: 0.028501
 11: 0.119355
 12: -1.066294
 13: -1.749042
 14: -0.460467
 15: 1.036195
 16: -0.153687
 17: -0.793922
 18: 0.010000
 19: 0.010000
 20: 0.010000
 21: 0.010000
 22: 0.010000
 23: 0.010000
 24: 0.010000
 25: 0.010000
 26: 0.010000
 27: 0.010000
 28: 0.010000
 29: 0.010000
 30: 0.000000
 31: 0.000000

sd(5,0) ! 22
 0: 1.092469
 1: 0.933612
 2: 0.147136
 3: -0.524940
 4: -0.024971
 5: -0.062536
 6: -0.054314
 7: 0.367449
 8: -0.349554
 9: 1.022156
 10: -0.029444
 11: 0.065081
 12: -0.199147
 13: 1.669179
 14: 1.155829
 15: 0.163269
 16: 1.337309
 17: 1.224984
 18: 0.010000
 19: 0.010000
 20: 0.010000
 21: 0.010000
 22: 0.010000
 23: 0.010000
 24: 0.010000
 25: 0.010000
 26: 0.010000
 27: 0.010000
 28: 0.010000
 29: 0.010000
 30: 0.000000
 31: 0.000000

sd(5,1) ! 23
 0: 1.115832
 1: 0.932938
 2: 0.148624
 3: -0.529492
 4: 0.013182
 5: -0.036117
 6: -0.050582
 7: 0.398016
 8: -0.321554
 9: 1.022156
 10: -0.029444
 11: 0.065081
 12: -0.199147
 13: 1.669179
 14: 1.155829
 15: 0.163269
 16: 1.337309
 17: 1.224984
 18: 0.010000
 19: 0.010000
 20: 0.010000
 21: 0.010000
 22: 0.010000
 23: 0.010000
 24: 0.010000
 25: 0.010000
 26: 0.010000
 27: 0.010000
 28: 0.010000
 29: 0.010000
 30: 0.000000
 31: 0.000000

sd(5,2) ! 24
 0: 1.139196
 1: 0.932265
 2: 0.150111
 3: -0.534044
 4: 0.051334
 5: -0.009698
 6: -0.046850
 7: 0.428583
 8: -0.293555
 9: 1.022156
 10: -0.029444
 11: 0.065081
 12: -0.199147
 13: 1.669179
 14: 1.155829
 15: 0.163269
 16: 1.337309
 17: 1.224984
 18: 0.010000
 19: 0.010000
 20: 0.010000
 21: 0.010000
 22: 0.010000
 23: 0.010000
 24: 0.010000
 25: 0.010000
 26: 0.010000
 27: 0.010000
 28: 0.010000
 29: 0.010000
 30: 0.000000
 31: 0.000000

sd(5,3) ! 25
 0: 1.162559
 1: 0.931593
 2: 0.151599
 3: -0.538596
 4: 0.089487
 5: 0.016720
 6: -0.043118
 7: 0.459150
 8: -0.265555
 9: 1.022156
 10: -0.029444
 11: 0.065081
 12: -0.199147
 13: 1.669179
 14: 1.155829
 15: 0.163269
 16: 1.337309
 17: 1.224984
 18: 0.010000
 19: 0.010000
 20: 0.010000
 21: 0.010000
 22: 0.010000
 23: 0.010000
 24: 0.010000
 25: 0.010000
 26: 0.010000
 27: 0.010000
 28: 0.010000
 29: 0.010000
 30: 0.000000
 31: 0.000000

sd(5,4) ! 26
 0: 1.185923
 1: 0.930919
 2: 0.153086
 3: -0.543148
 4: 0.127640
 5: 0.043139
 6: -0.039386
 7: 0.489717
 8: -0.237555
 9: 1.022156
 10: -0.029444
 11: 0.065081
 12: -0.199147
 13: 1.669179
 14: 1.155829
 15: 0.163269
 16: 1.337309
 17: 1.224984
 18: 0.010000
 19: 0.010000
 20: 0.010000
 21: 0.010000
 22: 0.010000
 23: 0.010000
 24: 0.010000
 25: 0.010000
 26: 0.010000
 27: 0.010000
 28: 0.010000
 29: 0.010000
 30: 0.000000
 31: 0.000000

sd(5,5) ! 27
 0: 1.209286
 1: 0.930247
 2: 0.154574
 3: -0.547700
 4: 0.165792
 5: 0.069558
 6: -0.035654
 7: 0.520284
 8: -0.209556
 9: 1.022156
 10: -0.029444
 11: 0.065081
 12: -0.199147
 13: 1.669179
 14: 1.155829
 15: 0.163269
 16: 1.337309
 17: 1.224984
 18: 0.010000
 19: 0.010000
 20: 0.010000
 21: 0.010000
 22: 0.010000
 23: 0.010000
 24: 0.010000
 25: 0.010000
 26: 0.010000
 27: 0.010000
 28: 0.010000
 29: 0.010000
 30: 0.000000
 31: 0.000000

sd(5,6) ! 28
 0: 1.232650
 1: 0.929574
 2: 0.156062
 3: -0.552252
 4: 0.203945
 5: 0.095977
 6: -0.031922
 7: 0.550852
 8: -0.181556
 9: 1.022156
 10: -0.029444
 11: 0.065081
 12: -0.199147
 13: 1.669179
 14: 1.155829
 15: 0.163269
 16: 1.337309
 17: 1.224984
 18: 0.010000
 19: 0.010000
 20: 0.010000
 21: 0.010000
 22: 0.010000
 23: 0.010000
 24: 0.010000
 25: 0.010000
 26: 0.010000
 27: 0.010000
 28: 0.010000
 29: 0.010000
 30: 0.000000
 31: 0.000000

sd(6,0) ! 29
 0: 1.232650
 1: 0.929574
 2: 0.156062
 3: -0.552252
 4: 0.203945
 5: 0.095977
 6: -0.031922
 7: 0.550852
 8: -0.181556
 9: 0.000000
 10: 0.000000
 11: 0.000000
 12: 0.000000
 13: 0.000000
 14: 0.000000
 15: 0.000000
 16: 0.000000
 17: 0.000000
 18: 0.010000
 19: 0.010000
 20: 0.010000
 21: 0.010000
 22: 0.010000
 23: 0.010000
 24: 0.010000
 25: 0.010000
 26: 0.010000
 27: 0.010000
 28: 0.010000
 29: 0.010000
 30: 0.000000
 31: 0.000000

sd(6,1) ! 30
 0: 1.232650
 1: 0.929574
 2: 0.156062
 3: -0.552252
 4: 0.203945
 5: 0.095977
 6: -0.031922
 7: 0.550852
 8: -0.181556
 9: 0.000000
 10: 0.000000
 11: 0.000000
 12: 0.000000
 13: 0.000000
 14: 0.000000
 15: 0.000000
 16: 0.000000
 17: 0.000000
 18: 0.010000
 19: 0.010000
 20: 0.010000
 21: 0.010000
 22: 0.010000
 23: 0.010000
 24: 0.010000
 25: 0.010000
 26: 0.010000
 27: 0.010000
 28: 0.010000
 29: 0.010000
 30: 0.000000
 31: 0.000000

sd_sca(*,*)
 0: 1.000000
 1: 1.000000
 2: 1.000000
 3: 1.000000
 4: 1.000000
 5: 1.000000
 6: 1.000000
 7: 1.000000
 8: 1.000000
 9: 1.000000
 10: 1.000000
 11: 1.000000
 12: 1.000000
 13: 1.000000
 14: 1.000000
 15: 1.000000
 16: 1.000000
 17: 1.000000
 18: 1.000000
 19: 1.000000
 20: 1.000000
 21: 1.000000
 22: 1.000000
 23: 1.000000
 24: 1.000000
 25: 1.000000
 26: 1.000000
 27: 1.000000
 28: 1.000000
 29: 1.000000
 30: 1.000000
 31: 1.000000

sd_min(*,*)
 0: -0.995461
 1: -0.079837
 2: -0.912288
 3: -1.616949
 4: -0.100000
 5: -1.379090
 6: -1.616949
 7: -0.100000
 8: -1.379090
 9: -0.472000
 10: -1.227775
 11: -1.438075
 12: -6.726400
 13: -14.676625
 14: -7.155519
 15: -6.726400
 16: -14.676625
 17: -7.155519
 18: 0.000000
 19: 0.000000
 20: 0.000000
 21: 0.000000
 22: 0.000000
 23: 0.000000
 24: 0.000000
 25: 0.000000
 26: 0.000000
 27: 0.000000
 28: 0.000000
 29: 0.000000
 30: 0.000000
 31: 0.000000

sd_max(*,*)
 0: 2.448550
 1: 1.965118
 2: 1.208040
 3: 1.126022
 4: 2.117000
 5: 1.222055
 6: 1.126022
 7: 2.117000
 8: 1.222055
 9: 2.304125
 10: 1.267475
 11: 1.473375
 12: 5.893350
 13: 13.397375
 14: 8.302919
 15: 5.893350
 16: 13.397375
 17: 8.302919
 18: 1.000000
 19: 1.000000
 20: 1.000000
 21: 1.000000
 22: 1.000000
 23: 1.000000
 24: 1.000000
 25: 1.000000
 26: 1.000000
 27: 1.000000
 28: 1.000000
 29: 1.000000
 30: 20.000000
 31: 20.000000

xd_name
 0: > Q_xPosPelvis
 1: Q_zPosPelvis
 2: Q_yRotPelvis
 3: Q_yRotThigh_R
 4: Q_yRotShank_R
 5: Q_yRotFoot_R
 6: Q_yRotThigh_L
 7: Q_yRotShank_L
 8: Q_yRotFoot_L
 9: > QDot_xPosPelvis
 10: QDot_zPosPelvis
 11: QDot_yRotPelvis
 12: QDot_yRotThigh_R
 13: QDot_yRotShank_R
 14: QDot_yRotFoot_R
 15: QDot_yRotThigh_L
 16: QDot_yRotShank_L
 17: QDot_yRotFoot_L
 18: > Act_MTG_HipExtension_R
 19: Act_MTG_HipFlexion_R
 20: Act_MTG_KneeExtension_R
 21: Act_MTG_KneeFlexion_R
 22: Act_MTG_AnkleExtension_R
 23: Act_MTG_AnkleFlexion_R
 24: Act_MTG_HipExtension_L
 25: Act_MTG_HipFlexion_L
 26: Act_MTG_KneeExtension_L
 27: Act_MTG_KneeFlexion_L
 28: Act_MTG_AnkleExtension_L
 29: Act_MTG_AnkleFlexion_L
 30: > Dist
 31: Cost

sd_fix(0,0) ! 0
 0: 0.000000
 1: 0.000000
 2: 0.000000
 3: 0.000000
 4: 0.000000
 5: 0.000000
 6: 0.000000
 7: 0.000000
 8: 0.000000
 9: 0.000000
 10: 0.000000
 11: 0.000000
 12: 0.000000
 13: 0.000000
 14: 0.000000
 15: 0.000000
 16: 0.000000
 17: 0.000000
 18: 0.000000
 19: 0.000000
 20: 0.000000
 21: 0.000000
 22: 0.000000
 23: 0.000000
 24: 0.000000
 25: 0.000000
 26: 0.000000
 27: 0.000000
 28: 0.000000
 29: 0.000000
 30: 1.000000
 31: 1.000000

* control parameterization types, start values, scale factors, and bounds
u_type(*)
ALL: 2

u(*,*)
 0: 0.025000
 1: 0.025000
 2: 0.025000
 3: 0.025000
 4: 0.025000
 5: 0.025000
 6: 0.025000
 7: 0.025000
 8: 0.025000
 9: 0.025000
 10: 0.025000
 11: 0.025000

u_sca(*,*)
 0: 0.250000
 1: 0.250000
 2: 0.250000
 3: 0.250000
 4: 0.250000
 5: 0.250000
 6: 0.250000
 7: 0.250000
 8: 0.250000
 9: 0.250000
 10: 0.250000
 11: 0.250000

u_min(*,*)
 0: 0.000000
 1: 0.000000
 2: 0.000000
 3: 0.000000
 4: 0.000000
 5: 0.000000
 6: 0.000000
 7: 0.000000
 8: 0.000000
 9: 0.000000
 10: 0.000000
 11: 0.000000

u_max(*,*)
 0: 1.000000
 1: 1.000000
 2: 1.000000
 3: 1.000000
 4: 1.000000
 5: 1.000000
 6: 1.000000
 7: 1.000000
 8: 1.000000
 9: 1.000000
 10: 1.000000
 11: 1.000000

u_name
 0: > U_HipExtension_R
 1: U_HipFlexion_R
 2: U_KneeExtension_R
 3: U_KneeFlexion_R
 4: U_AnkleExtension_R
 5: U_AnkleFlexion_R
 6: U_HipExtension_L
 7: U_HipFlexion_L
 8: U_KneeExtension_L
 9: U_KneeFlexion_L
 10: U_AnkleExtension_L
 11: U_AnkleFlexion_L

p
 0: 0.000000
 1: 0.000000
 2: 0.000000
 3: 0.000000
 4: 0.000000
 5: 0.000000
 6: 0.000000

p_min
 0: -20.000000
 1: -20.000000
 2: -20.000000
 3: -20.000000
 4: -20.000000
 5: -20.000000
 6: -20.000000

p_max
 0: 20.000000
 1: 20.000000
 2: 20.000000
 3: 20.000000
 4: 20.000000
 5: 20.000000
 6: 20.000000

p_fix
 0: 0
 1: 0
 2: 0
 3: 0
 4: 0
 5: 0
 6: 0

p_sca
 0: 10
 1: 10
 2: 10
 3: 10
 4: 10
 5: 10
 6: 10

p_name
 0: RTx0
 1: RTz0
 2: LHx0
 3: LHz0
 4: LTz1
 5: RHx6
 6: RHz6

*  decoupled i.p.c. scale factors
rd_sca(0,S)
 0: 50.000000
 1: 50.000000
 2: 50.000000
 3: 50.000000
 4: 1.000000
 5: 1.000000
 6: 1.000000
 7: 50.000000
 8: 50.000000
 9: 50.000000

rd_sca(1,i)
 0: 800.000000
 1: 300.000000
 2: 300.000000
 3: 800.000000
 4: 300.000000
 5: 300.000000

rd_sca(2,S)
 0: 50.000000
 1: 1.000000
 2: 50.000000
 3: 800.000000
 4: 300.000000
 5: 300.000000
 6: 800.000000
 7: 300.000000
 8: 300.000000

rd_sca(3,i)
 0: 800.000000
 1: 300.000000
 2: 300.000000
 3: 800.000000
 4: 300.000000
 5: 300.000000

rd_sca(4,S)
 0: 800.000000
 1: 300.000000
 2: 800.000000
 3: 300.000000
 4: 300.000000

rd_sca(4,i)
 0: 1.000000
 1: 1.000000
 2: 800.000000
 3: 300.000000
 4: 300.000000

rd_sca(5,S)
 0: 1.000000
 1: 1.000000
 2: 800.000000
 3: 300.000000
 4: 800.000000
 5: 300.000000
 6: 300.000000

rd_sca(5,i)
 0: 1.000000
 1: 1.000000
 2: 800.000000
 3: 300.000000
 4: 300.000000

rd_sca(6,S)
 0: 50.000000
 1: 50.000000
 2: 1.000000
 3: 50.000000
 4: 50.000000
 5: 50.000000

rc_sca
 0: 1.000000
 1: 1.000000
 2: 1.000000
 3: 1.000000
 4: 1.000000
 5: 1.000000
 6: 1.000000
 7: 1.000000
 8: 1.000000
 9: 1.000000
 10: 1.000000
 11: 1.000000
 12: 1.000000
 13: 1.000000
 14: 1.000000
 15: 1.000000
 16: 1.000000
 17: 1.000000
 18: 1.000000
 19: 1.000000
 20: 1.000000
 21: 300.000000
 22: 800.000000

of_name
!

*  objective scale and expected range; # of values in history plot
of_sca
6.480000

of_min
0.0

of_max
5.0

nhist
300

**********************
* Choosing libraries *
**********************
libmodel
libMuscleDrivenWalker

libhessian
hess_gaussnewton

libsolve
solve_slse

libcond
cond_stable

libtchk
tchk

libmssqp
mssqp_standard

libeval
eval_ind

libqps
qps_qpopt

libplot
plot_pgplot

libind
 0: ind_strans
 1: ind_rkf45
 2: ind_strans
 3: ind_rkf45
 4: ind_rkf45
 5: ind_rkf45
 6: ind_strans

**********************
* Setting algorithmic parameters *
**********************
options_acc
1e-5
options_ftol
1e-7
options_itol
1e-7
options_rfac
0.0
options_levmar
0.020000
options_qp_featol
1e-7
options_qp_relax
1.0
options_frstart
0
options_frmax
0
options_itmax
200
options_plevel_screen
0
options_plevel_file
1
options_plevel_matlab
0
options_bflag
-1
options_qp_itmax
25000
options_qp_expand
99999999
options_sflag
0
options_options_wflag
0
options_cflag
0
options_output_ps
0
options_output_gif
0
options_plot_stage_marker
1
options_plevel_matlab
0
options_num_cores
4
