# Supplementary material for: A Quick Turn of Foot: Rigid Foot-Ground Contact Models for Human Motion Prediction
Source: Front Neurorobot. 2019 Aug 7;13:62. doi: 10.3389/fnbot.2019.00062 (PMC6693511; doi:10.3389/fnbot.2019.00062)
Supplement: Supplementary file 1 [file Data_Sheet_1.ZIP › SupplementaryMaterial/codeSnippets/MTGDrivenModelDoubleCircleFoot/MuscleDrivenModel2dCircleCircle.h]

#ifndef MUSCLEDRIVENMODEL2DCIRCLECIRCLE_MAP
#define MUSCLEDRIVENMODEL2DCIRCLECIRCLE_MAP

enum BodyId
{
  BodyId_Pelvis =0,
  BodyId_Thigh_R  ,
  BodyId_Shank_R  ,
  BodyId_Foot_R   ,
  BodyId_Thigh_L  ,
  BodyId_Shank_L  ,
  BodyId_Foot_L   ,
  BodyId_Last     
};

enum PositionId
{
  Q_TxPelvis =0,
  Q_TzPelvis   ,
  Q_RyPelvis   ,
  Q_RyThigh_R  ,
  Q_RyShank_R  ,
  Q_RyFoot_R   ,
  Q_RyThigh_L  ,
  Q_RyShank_L  ,
  Q_RyFoot_L   ,
  Q_Last       
};

enum VelocityId
{
  QDot_TxPelvis =0,
  QDot_TzPelvis   ,
  QDot_RyPelvis   ,
  QDot_RyThigh_R  ,
  QDot_RyShank_R  ,
  QDot_RyFoot_R   ,
  QDot_RyThigh_L  ,
  QDot_RyShank_L  ,
  QDot_RyFoot_L   ,
  QDot_Last       
};

enum AccelerationId
{
  QDDot_TxPelvis =0,
  QDDot_TzPelvis   ,
  QDDot_RyPelvis   ,
  QDDot_RyThigh_R  ,
  QDDot_RyShank_R  ,
  QDDot_RyFoot_R   ,
  QDDot_RyThigh_L  ,
  QDDot_RyShank_L  ,
  QDDot_RyFoot_L   ,
  QDDot_Last       
};

enum ForceId
{
  Tau_TxPelvis =0,
  Tau_TzPelvis   ,
  Tau_RyPelvis   ,
  Tau_RyThigh_R  ,
  Tau_RyShank_R  ,
  Tau_RyFoot_R   ,
  Tau_RyThigh_L  ,
  Tau_RyShank_L  ,
  Tau_RyFoot_L   ,
  Tau_Last       
};

struct BodyMapEntry {
  BodyId id;
  const char* name;
  unsigned int index;
};

static const BodyMapEntry BodyMap[] = {
  { BodyId_Pelvis          , "BodyId_Pelvis"          ,         3 },
  { BodyId_Thigh_R         , "BodyId_Thigh_R"         ,         4 },
  { BodyId_Shank_R         , "BodyId_Shank_R"         ,         5 },
  { BodyId_Foot_R          , "BodyId_Foot_R"          ,         6 },
  { BodyId_Thigh_L         , "BodyId_Thigh_L"         ,         7 },
  { BodyId_Shank_L         , "BodyId_Shank_L"         ,         8 },
  { BodyId_Foot_L          , "BodyId_Foot_L"          ,         9 },
  { BodyId_Last            , "BodyId_Last"            ,4294967295 }
};

struct PositionMapEntry {
  PositionId id;
  const char* name;
  unsigned int index;
};

static const PositionMapEntry PositionMap[] = {
  { Q_TxPelvis     , "Q_TxPelvis"     ,         0 },
  { Q_TzPelvis     , "Q_TzPelvis"     ,         1 },
  { Q_RyPelvis     , "Q_RyPelvis"     ,         2 },
  { Q_RyThigh_R    , "Q_RyThigh_R"    ,         3 },
  { Q_RyShank_R    , "Q_RyShank_R"    ,         4 },
  { Q_RyFoot_R     , "Q_RyFoot_R"     ,         5 },
  { Q_RyThigh_L    , "Q_RyThigh_L"    ,         6 },
  { Q_RyShank_L    , "Q_RyShank_L"    ,         7 },
  { Q_RyFoot_L     , "Q_RyFoot_L"     ,         8 },
  { Q_Last         , "Q_Last"         ,4294967295 }
};

struct VelocityMapEntry {
  VelocityId id;
  const char* name;
  unsigned int index;
};

static const VelocityMapEntry VelocityMap[] = {
  { QDot_TxPelvis        , "QDot_TxPelvis"        ,         0 },
  { QDot_TzPelvis        , "QDot_TzPelvis"        ,         1 },
  { QDot_RyPelvis        , "QDot_RyPelvis"        ,         2 },
  { QDot_RyThigh_R       , "QDot_RyThigh_R"       ,         3 },
  { QDot_RyShank_R       , "QDot_RyShank_R"       ,         4 },
  { QDot_RyFoot_R        , "QDot_RyFoot_R"        ,         5 },
  { QDot_RyThigh_L       , "QDot_RyThigh_L"       ,         6 },
  { QDot_RyShank_L       , "QDot_RyShank_L"       ,         7 },
  { QDot_RyFoot_L        , "QDot_RyFoot_L"        ,         8 },
  { QDot_Last            , "QDot_Last"            ,4294967295 }
};

struct AccelerationMapEntry {
  AccelerationId id;
  const char* name;
  unsigned int index;
};

static const AccelerationMapEntry AccelerationMap[] = {
  { QDDot_TxPelvis         , "QDDot_TxPelvis"         ,         0 },
  { QDDot_TzPelvis         , "QDDot_TzPelvis"         ,         1 },
  { QDDot_RyPelvis         , "QDDot_RyPelvis"         ,         2 },
  { QDDot_RyThigh_R        , "QDDot_RyThigh_R"        ,         3 },
  { QDDot_RyShank_R        , "QDDot_RyShank_R"        ,         4 },
  { QDDot_RyFoot_R         , "QDDot_RyFoot_R"         ,         5 },
  { QDDot_RyThigh_L        , "QDDot_RyThigh_L"        ,         6 },
  { QDDot_RyShank_L        , "QDDot_RyShank_L"        ,         7 },
  { QDDot_RyFoot_L         , "QDDot_RyFoot_L"         ,         8 },
  { QDDot_Last             , "QDDot_Last"             ,4294967295 }
};

struct ForceMapEntry {
  ForceId id;
  const char* name;
  unsigned int index;
};

static const ForceMapEntry ForceMap[] = {
  { Tau_TxPelvis       , "Tau_TxPelvis"       ,         0 },
  { Tau_TzPelvis       , "Tau_TzPelvis"       ,         1 },
  { Tau_RyPelvis       , "Tau_RyPelvis"       ,         2 },
  { Tau_RyThigh_R      , "Tau_RyThigh_R"      ,         3 },
  { Tau_RyShank_R      , "Tau_RyShank_R"      ,         4 },
  { Tau_RyFoot_R       , "Tau_RyFoot_R"       ,         5 },
  { Tau_RyThigh_L      , "Tau_RyThigh_L"      ,         6 },
  { Tau_RyShank_L      , "Tau_RyShank_L"      ,         7 },
  { Tau_RyFoot_L       , "Tau_RyFoot_L"       ,         8 },
  { Tau_Last           , "Tau_Last"           ,4294967295 }
};

enum PointId
{
  Point_GroundPoint         =0,
  Point_VuaPelvis_L           ,
  Point_VuaPelvis_R           ,
  Point_VuaThigh_R            ,
  Point_Ankle_R               ,
  Point_Heel_R                ,
  Point_ForeFoot_R            ,
  Point_VuaThigh_L            ,
  Point_Ankle_L               ,
  Point_Heel_L                ,
  Point_ForeFoot_L            ,
  Point_VuaUpperTrunk_L       ,
  Point_VuaUpperTrunk_R       ,
  Point_ProximalMetacarpal_R  ,
  Point_DistalMetacarpal_R    ,
  Point_ProximalMetacarpal_L  ,
  Point_DistalMetacarpal_L    ,
  Point_Last                  
};

struct PointMapEntry {
  PointId id;
  const char* name;
  unsigned int index;
};

static const PointMapEntry PointMap[] = {
  { Point_GroundPoint                 , "Point_GroundPoint"                 ,         0 },
  { Point_VuaPelvis_L                 , "Point_VuaPelvis_L"                 ,         1 },
  { Point_VuaPelvis_R                 , "Point_VuaPelvis_R"                 ,         2 },
  { Point_VuaThigh_R                  , "Point_VuaThigh_R"                  ,         3 },
  { Point_Ankle_R                     , "Point_Ankle_R"                     ,         4 },
  { Point_Heel_R                      , "Point_Heel_R"                      ,         5 },
  { Point_ForeFoot_R                  , "Point_ForeFoot_R"                  ,         6 },
  { Point_VuaThigh_L                  , "Point_VuaThigh_L"                  ,         7 },
  { Point_Ankle_L                     , "Point_Ankle_L"                     ,         8 },
  { Point_Heel_L                      , "Point_Heel_L"                      ,         9 },
  { Point_ForeFoot_L                  , "Point_ForeFoot_L"                  ,        10 },
  { Point_VuaUpperTrunk_L             , "Point_VuaUpperTrunk_L"             ,        11 },
  { Point_VuaUpperTrunk_R             , "Point_VuaUpperTrunk_R"             ,        12 },
  { Point_ProximalMetacarpal_R        , "Point_ProximalMetacarpal_R"        ,        13 },
  { Point_DistalMetacarpal_R          , "Point_DistalMetacarpal_R"          ,        14 },
  { Point_ProximalMetacarpal_L        , "Point_ProximalMetacarpal_L"        ,        15 },
  { Point_DistalMetacarpal_L          , "Point_DistalMetacarpal_L"          ,        16 },
  { Point_Last                        , "Point_Last"                        ,4294967295 }
};

enum ConstraintSetId
{
  CS_DoubleStanceRtLht =0,
  CS_SingleStanceLht     ,
  CS_DoubleStanceLtRh    ,
  CS_DoubleStanceRhtLht  ,
  CS_DoubleStanceRtLh    ,
  CS_SingleStanceLt      ,
  CS_Last                
};

struct ConstraintSetMapEntry {
  ConstraintSetId id;
  const char* name;
  unsigned int index;
};

static const ConstraintSetMapEntry ConstraintSetMap[] = {
  { CS_DoubleStanceRtLht      , "CS_DoubleStanceRtLht"      ,         0 },
  { CS_SingleStanceLht        , "CS_SingleStanceLht"        ,         1 },
  { CS_DoubleStanceLtRh       , "CS_DoubleStanceLtRh"       ,         2 },
  { CS_DoubleStanceRhtLht     , "CS_DoubleStanceRhtLht"     ,         3 },
  { CS_DoubleStanceRtLh       , "CS_DoubleStanceRtLh"       ,         4 },
  { CS_SingleStanceLt         , "CS_SingleStanceLt"         ,         5 },
  { CS_Last                   , "CS_Last"                   ,4294967295 }
};

enum ConstraintGroupId
{
  CG_ForeR=0,
  CG_HeelL  ,
  CG_ForeL  ,
  CG_HeelR  ,
  CG_Last   
};

enum ConstraintId
{
  C_DoubleStanceRtLht_ForeR =0,
  C_DoubleStanceRtLht_HeelL   ,
  C_DoubleStanceRtLht_ForeL   ,
  C_SingleStanceLht_HeelL     ,
  C_SingleStanceLht_ForeL     ,
  C_DoubleStanceLtRh_HeelR    ,
  C_DoubleStanceLtRh_ForeL    ,
  C_DoubleStanceRhtLht_HeelR  ,
  C_DoubleStanceRhtLht_ForeR  ,
  C_DoubleStanceRhtLht_HeelL  ,
  C_DoubleStanceRhtLht_ForeL  ,
  C_DoubleStanceRtLh_ForeR    ,
  C_DoubleStanceRtLh_HeelL    ,
  C_SingleStanceLt_ForeL      ,
  C_Last                      
};

struct ConstraintMapEntry {
  ConstraintId constraint_id;
  ConstraintSetId constraint_set_id;
  ConstraintGroupId constraint_group_id;
  unsigned int constraint_set_item_id;
};

static const ConstraintMapEntry ConstraintMap[] = {
  { C_DoubleStanceRtLht_ForeR   ,CS_DoubleStanceRtLht   ,CG_ForeR  ,         0 },
  { C_DoubleStanceRtLht_HeelL   ,CS_DoubleStanceRtLht   ,CG_HeelL  ,         1 },
  { C_DoubleStanceRtLht_ForeL   ,CS_DoubleStanceRtLht   ,CG_ForeL  ,         2 },
  { C_SingleStanceLht_HeelL     ,CS_SingleStanceLht     ,CG_HeelL  ,         0 },
  { C_SingleStanceLht_ForeL     ,CS_SingleStanceLht     ,CG_ForeL  ,         1 },
  { C_DoubleStanceLtRh_HeelR    ,CS_DoubleStanceLtRh    ,CG_HeelR  ,         0 },
  { C_DoubleStanceLtRh_ForeL    ,CS_DoubleStanceLtRh    ,CG_ForeL  ,         1 },
  { C_DoubleStanceRhtLht_HeelR  ,CS_DoubleStanceRhtLht  ,CG_HeelR  ,         0 },
  { C_DoubleStanceRhtLht_ForeR  ,CS_DoubleStanceRhtLht  ,CG_ForeR  ,         1 },
  { C_DoubleStanceRhtLht_HeelL  ,CS_DoubleStanceRhtLht  ,CG_HeelL  ,         2 },
  { C_DoubleStanceRhtLht_ForeL  ,CS_DoubleStanceRhtLht  ,CG_ForeL  ,         3 },
  { C_DoubleStanceRtLh_ForeR    ,CS_DoubleStanceRtLh    ,CG_ForeR  ,         0 },
  { C_DoubleStanceRtLh_HeelL    ,CS_DoubleStanceRtLh    ,CG_HeelL  ,         1 },
  { C_SingleStanceLt_ForeL      ,CS_SingleStanceLt      ,CG_ForeL  ,         0 },
  { C_Last                      ,CS_Last                ,CG_Last   ,4294967295 }
};

enum ConstraintSetPhaseId
{
  Phase_0_DoubleStanceRtLh =0,
  Phase_1_DoubleStanceRtLh   ,
  Phase_2_DoubleStanceRtLht  ,
  Phase_3_DoubleStanceRtLht  ,
  Phase_4_SingleStanceLht    ,
  Phase_5_SingleStanceLt     ,
  Phase_6_DoubleStanceLtRh   ,
  Phase_Last                 
};

struct ConstraintSetPhaseMapEntry {
  ConstraintSetPhaseId phase_id;
  const char* name;
  ConstraintSetId constraint_set_id;
};

static const ConstraintSetPhaseMapEntry ConstraintSetPhaseMap[] = {
  { Phase_0_DoubleStanceRtLh   ,"Phase_0_DoubleStanceRtLh"   ,CS_DoubleStanceRtLh    },
  { Phase_1_DoubleStanceRtLh   ,"Phase_1_DoubleStanceRtLh"   ,CS_DoubleStanceRtLh    },
  { Phase_2_DoubleStanceRtLht  ,"Phase_2_DoubleStanceRtLht"  ,CS_DoubleStanceRtLht   },
  { Phase_3_DoubleStanceRtLht  ,"Phase_3_DoubleStanceRtLht"  ,CS_DoubleStanceRtLht   },
  { Phase_4_SingleStanceLht    ,"Phase_4_SingleStanceLht"    ,CS_SingleStanceLht     },
  { Phase_5_SingleStanceLt     ,"Phase_5_SingleStanceLt"     ,CS_SingleStanceLt      },
  { Phase_6_DoubleStanceLtRh   ,"Phase_6_DoubleStanceLtRh"   ,CS_DoubleStanceLtRh    },
  { Phase_Last                 ,"Phase_Last"                 ,CS_Last                }
};

enum MuscleTorqueGeneratorId
{
  MTG_HipExtension_R  =0,
  MTG_HipFlexion_R      ,
  MTG_KneeExtension_R   ,
  MTG_KneeFlexion_R     ,
  MTG_AnkleExtension_R  ,
  MTG_AnkleFlexion_R    ,
  MTG_HipExtension_L    ,
  MTG_HipFlexion_L      ,
  MTG_KneeExtension_L   ,
  MTG_KneeFlexion_L     ,
  MTG_AnkleExtension_L  ,
  MTG_AnkleFlexion_L    ,
  MTG_Last              
};

struct MuscleTorqueGeneratorMapEntry {
  MuscleTorqueGeneratorId id;
  const char* name;
  unsigned int index;
};

static const MuscleTorqueGeneratorMapEntry MuscleTorqueGeneratorMap[] = {
  { MTG_HipExtension_R        , "MTG_HipExtension_R"        ,         0 },
  { MTG_HipFlexion_R          , "MTG_HipFlexion_R"          ,         1 },
  { MTG_KneeExtension_R       , "MTG_KneeExtension_R"       ,         2 },
  { MTG_KneeFlexion_R         , "MTG_KneeFlexion_R"         ,         3 },
  { MTG_AnkleExtension_R      , "MTG_AnkleExtension_R"      ,         4 },
  { MTG_AnkleFlexion_R        , "MTG_AnkleFlexion_R"        ,         5 },
  { MTG_HipExtension_L        , "MTG_HipExtension_L"        ,         6 },
  { MTG_HipFlexion_L          , "MTG_HipFlexion_L"          ,         7 },
  { MTG_KneeExtension_L       , "MTG_KneeExtension_L"       ,         8 },
  { MTG_KneeFlexion_L         , "MTG_KneeFlexion_L"         ,         9 },
  { MTG_AnkleExtension_L      , "MTG_AnkleExtension_L"      ,        10 },
  { MTG_AnkleFlexion_L        , "MTG_AnkleFlexion_L"        ,        11 },
  { MTG_Last                  , "MTG_Last"                  ,4294967295 }
};
#endif
