# Supplementary material for: A Quick Turn of Foot: Rigid Foot-Ground Contact Models for Human Motion Prediction
Source: Front Neurorobot. 2019 Aug 7;13:62. doi: 10.3389/fnbot.2019.00062 (PMC6693511; doi:10.3389/fnbot.2019.00062)
Supplement: Supplementary file 1 [file Data_Sheet_1.ZIP › SupplementaryMaterial/codeSnippets/MTGDrivenModelDoubleCircleFoot/MuscleDrivenWalker.cc]

/*
  @author M.Millard 2018

  An ocp that solves for the optimal walking periodic walking gait of a 
  model in which the rigid foot is a single body with 2 circle-plane 
  constraints.

    -Planar model
    -Driven by muscle torque generators (MTGs)
    -Walking on a pair of circle-plane contacts
    -Over a single gait cycle:
        Phase 0: right-toe + left heel
          s: 2 x touching ground, 4 x zero velocity
          i: 2 pos. normal forces, 4 tangental forces in friction limit
        Phase 1:[Instantaneous] left-fore contact
          s: left fore touching ground
        Phase 2: right-toe + left heel & fore
          i: 3 pos. normal forces, 4 tangental forces in friction limit          
        Phase 3: left heel & fore
          s: fz right toe = 0
          i: 2 pos. normal forces, 2 tangental forces in friction limit
        Phase 4: left fore
          s: fz left heel = 0
          i: 1 pos normal force, 2 tangental forces in friction limit
        Phase 5:[Instantaneous] left fore + right heel 
          s: right heel touching
        
          e: periodicity constraint met

  Note:
    All model related code is in camelCase
    All ocp related code is in snake_case          
  
*/

#define DEBUGGING


//Standard libraries
#include <algorithm>
#include <numeric>
#include <cmath>
#include <iostream>
#include <iomanip>
#include <limits>
#include <vector>
#include <fstream>
#include <sstream>    
#include <unistd.h>
#include <sys/types.h>
#include <sys/wait.h>

//Muscod related libraries
#include "def_usrmod.hpp"
#include <DataCentral.hpp>
#include "datfileutils.h"

//Problem specific libraries
#include "LuaModelToolkit.h"
#include "MetaLuaModel.h"
#include "SplineInterpolator.h"
#include "csvtools.h"

#include "MuscleDrivenModel2d.h"

using namespace std;
using namespace RigidBodyDynamics;
using namespace RigidBodyDynamics::Math;

// datfileutils.h needs VectorNd and therefore RigidBodyDynamics::Math
//#include "datfileutils.h"
#ifdef DEBUGGING
bool debuggingFlag;
#endif


int nmos   =  0;  /* Number of phases (Model Stages) */
int np     =  0;  /* Number of parameters */
int nrc    =  0;  /* Number of coupled constraints */
int nrce   =  0;  /* Number of coupled equality constraints */

int nxd    =  0;  /* Number of differential states */
int nxa    =  0;  /* Number of algebraic states */
int nu     =  0;  /* Number of controls */
int npr    =  0;  /* Number of local parameters */
int nlsq   =  0;  /* Number of least square fits */

int nAuxiliaryStates = 0;

int nControls = 0;
int nStates   = 0;
int nPos      = 0;
int nVel      = 0;
int nAct      = 0;
int nParams   = 0;

//State vector layout
int xdQFirst     = 0;
int xdQLast      = 0;

//int xdQInternalFirst     = 0;
//int xdQInternalLast      = 0;

int xdQDotFirst  = 0;
int xdQDotLast   = 0;
int xdActFirst   = 0;
int xdActLast    = 0;

//Control vector layout
int uMtgFirst  = 0;
int uMtgLast   = 0;

//Tau vector layout
int tauHumanFirst = 0;
int tauHumanLast  = 0;

int xdCost      = 0;
int xdDistance  = 0;
int pImpact     = 0;

//Flags
bool useActivationDynamics            = false;
bool verbose                          = false;
bool leastSquaresProblem              = false;//true;
bool useMayerCostFunction             = false;
bool useMayerImpactRegularization     = false;

double coefficientOfFriction = 0.8;

//FileNames
string modelFile            ;//="../model/MetaLuaModel2d.lua";
string datFileName          ;//="../DAT/MuscleDrivenWalker.dat";
string interpolatorFileName ;//= "../expData/qIK.csv";
string problemName          ;//="MuscleDrivenWalker";

string meshupFileName              ;//= "RES/meshup.csv";
string meshupForceFileName         ;//= "RES/meshup.ff";
string augmentedDataFileName       ;//= "RES/data.txt";
string meshupForceHeaderFileName   ;//= "RES/meshupForceColumnNames.txt";
string meshupHeaderFileName        ;//= "RES/meshupColumnNames.txt";
string augmentedHeaderFileName     ;//= "RES/dataColumnNames.txt";

//Data details for the LSQ problem
double timeExpStart = 0;
double lsqRegWeighting     = 0.;
double impactRegWeighting  = 0.;
double meanForwardVelocity = 0.;
double stepLength          = 0.;
double maxNormalContactForce = 0.;

MetaLuaModel mclDrvModel;
SplineInterpolator<VectorNd> interpolator;


// Parallelization Stuff
long nmos_m1 = 0;
vector<long> nmsn;
vector<MetaLuaModel> modelClones;

//==============================================================================
// Utility functions
//==============================================================================

static void initialize_from_data
                (long   *imos,  // index of model stage (I)
                 long   *imsn,  // index of m.s. node on current model stage (I)
                 double *xd,    // differential states at m.s. node (I/O)
                 double *sa,    // algebraic states at m.s. node (I/O)
                 double *u,     // controls at m.s. node (I/O)
                 double *udot,  // control slopes at m.s. node (I/O)
                 double *ue,    // controls at end of m.s. interval (I/O)
                 double *uedot, // control slopes at end of m.s. interval (I/O)
                 double *p,     // global model parameters (I/O)
                 double *h,     // model stage durations (I/O)
                 double *pr)    // local i.p.c. parameters (I/O)
                  
{
    nmos_m1 = max(nmos_m1, *imos);
    if (nmsn.size() <= static_cast<unsigned>(nmos_m1)) {
        nmsn.resize(unsigned(int(nmos_m1)) + 1, 0);
    }
    nmsn[*imos] = max(nmsn[*imos], *imsn + 1);
    modelClones.resize(accumulate(nmsn.begin(), nmsn.end(), 0) + 1,
                        mclDrvModel);

    std::vector<double> h_datfile = 
      datfile_get_vector(datFileName.c_str(),"h");
    std::vector<double> nshoot_datfile = 
      datfile_get_vector(datFileName.c_str(), "nshoot");
      
    double t = 0.;

    for (unsigned int i = 0; i < *imos; i++)
      t += h_datfile[i];

    t += static_cast<double>(*imsn) * h_datfile[*imos] / nshoot_datfile[*imos];
    
    if (xd) {
      unsigned int currStage =(unsigned int)*imos;
      unsigned int csId = ConstraintSetPhaseMap[currStage].constraint_set_id;

      MetaLuaModel& mdModel = mclDrvModel;

      VectorNd expData = interpolator.getValues(t+timeExpStart);
      VectorNd q, qd;
      q.resize(mdModel.q.size());
      qd.resize(mdModel.qdot.size());
      for(unsigned int z=0; z<mdModel.q.size();++z){
        q[z] = expData[z];
      }

      mdModel.projectQToConstraintManifold(csId,q);
      for(unsigned int i=mdModel.State_Q_First; i<= mdModel.State_Q_Last;++i){
        xd[i] = q[i-mdModel.State_Q_First];
      }      
      unsigned int j=0;
      for(unsigned int i =mdModel.State_QDot_First;
                       i<=mdModel.State_QDot_Last;++i){
        qd[j]=xd[i];
        ++j;
      }
      mdModel.projectQDotToConstraintManifold(csId,q,qd);
      j=0;
      for(unsigned int i = mdModel.State_QDot_First;
                       i<= mdModel.State_QDot_Last;++i){
        xd[i]=qd[j];
        ++j;
      }

    }
    

}

//==============================================================================
// Cost functions:
//  lfcn: Lagrange Function
//==============================================================================
void lfcn (double *t, double *xd, double *sa, double *u, double *p,
               double *lval, double *rwh, long *iwh, InfoPtr *info) 
{
  MetaLuaModel &mdModel = modelClones[info->cnode];
  unsigned int currStage = (unsigned int)info->cimos;
  unsigned int csId = ConstraintSetPhaseMap[currStage].constraint_set_id;
  mdModel.updateState(xd,u,p,csId);

  *lval = 0;

  double act = 0;
  double actSq = 0;
  for(unsigned int i = 0; i<mdModel.act.size(); ++i){
    act   += mdModel.act[i];
    actSq += mdModel.act[i]*mdModel.act[i];
  }

  *lval = actSq;

}


void lfcn_reg (double *t, double *xd, double *sa, double *u, double *p,
               double *lval, double *rwh, long *iwh, InfoPtr *info) 
{

  MetaLuaModel &mdModel = modelClones[info->cnode];
  const long currStage = info->cimos;
  mdModel.updateState(xd,u,p,ConstraintSetPhaseMap[currStage].constraint_set_id);

  double uSq = 0;
  for(unsigned int i=0; i<nControls;++i){
    uSq += u[i]*u[i];
  }

  double actSq = 0;
  for(unsigned int i=0; i<mdModel.act.rows();++i){
    actSq += mdModel.act[i]*mdModel.act[i];
  }

  *lval = (actSq+uSq)*lsqRegWeighting;

}


void lfcn_tracking(double *t, double *xd, double *sa, double *u,
      double *p, double *pr, double *res, long *dpnd,
      InfoPtr *info) {

  if (*dpnd) {
    *dpnd = RFCN_DPND(*t, *xd, 0, *u, 0, 0);
    return;
  }

  unsigned int currStage  = (unsigned int)info->cimos;
  MetaLuaModel &mdModel   = modelClones[info->cnode];
  unsigned int csId       = ConstraintSetPhaseMap[currStage].constraint_set_id;
  mdModel.updateState(xd,u,p,csId);


  VectorNd expData    = interpolator.getValues(*t+timeExpStart);
  VectorNd expDataDer = interpolator.getDerivatives(*t+timeExpStart);

  unsigned int idxGrfLx,idxGrfLz,idxGrfRx,idxGrfRz,idxCopRx,idxCopLx;
  idxCopRx = mdModel.State_Q_Last + 1;
  idxGrfRx = mdModel.State_Q_Last + 4;
  idxGrfRz = mdModel.State_Q_Last + 6 ;
  idxCopLx = mdModel.State_Q_Last + 10;
  idxGrfLx = mdModel.State_Q_Last + 13;
  idxGrfLz = mdModel.State_Q_Last + 15;

  unsigned int idxFx = 3;
  unsigned int idxFz = 5;


  //Compute the ground forces and the center-of-pressure error.
  unsigned int idxLeft = 1;
  unsigned int idxRight= 0;
  std::vector < Vector3d > copFoot;
  std::vector < SpatialVector > forceFoot;
  std::vector < double > copErr;
  std::vector< std::vector< unsigned int > > cgFoot;
  forceFoot.resize(2);
  copFoot.resize(2);
  copErr.resize(2);
  cgFoot.resize(2);
  cgFoot[0].resize(2);
  cgFoot[1].resize(2);

  cgFoot[idxRight][0] = CG_HeelR;
  cgFoot[idxRight][1] = CG_ForeR;
  cgFoot[idxLeft][0]  = CG_HeelL;
  cgFoot[idxLeft][1]  = CG_ForeL;

  Vector3d normal = Vector3d(0.,0.,1.);
  for(unsigned int i=0; i<2; ++i){
    if(mdModel.getCenterOfPressure(cgFoot[i],normal,forceFoot[i],copFoot[i])){
      if(i == idxLeft){
        copErr[i] = copFoot[i][0]-expData[idxCopLx];
      }else{
        copErr[i] = copFoot[i][0]-expData[idxCopRx];
      }


      //These are planar rolling-without-slipping/contact
      //constraints. There should only be entries in Fx and Fz
      assert(fabs(forceFoot[i][0]) <
          std::sqrt(std::numeric_limits< double >::epsilon()) );
      assert(fabs(forceFoot[i][1]) <
          std::sqrt(std::numeric_limits< double >::epsilon()) );
      assert(fabs(forceFoot[i][2]) <
          std::sqrt(std::numeric_limits< double >::epsilon()) );
      assert(fabs(forceFoot[i][4]) <
          std::sqrt(std::numeric_limits< double >::epsilon()) );

    }else{
      copErr[i] = 0.;
      copFoot[i].setZero();
      forceFoot[i].setZero();
    }
  }


  unsigned int j = 0;

  double angleScaling = 1./(0.25*M_PI);
  double omegaScaling = 0.1*angleScaling;
  double fzScaling = 1./maxNormalContactForce;
  double fxScaling = 1./(maxNormalContactForce*coefficientOfFriction);

  //res[j] = (xd[Q_TxPelvis ]-expData[Q_TxPelvis ]); ++j;
  //res[j] = (xd[Q_TzPelvis ]-expData[Q_TzPelvis ]); ++j
  res[j] = angleScaling*(xd[Q_RyPelvis ]-expData[Q_RyPelvis ]); ++j;

  res[j] =      angleScaling*(xd[Q_RyThigh_R]-expData[Q_RyThigh_R]); ++j;
  res[j] =      angleScaling*(xd[Q_RyShank_R]-expData[Q_RyShank_R]); ++j;
  res[j] = 0.01*angleScaling*(xd[Q_RyFoot_R ]-expData[Q_RyFoot_R ]); ++j;
  res[j] =      angleScaling*(xd[Q_RyThigh_L]-expData[Q_RyThigh_L]); ++j;
  res[j] =      angleScaling*(xd[Q_RyShank_L]-expData[Q_RyShank_L]); ++j;
  res[j] = 0.01*angleScaling*(xd[Q_RyFoot_L ]-expData[Q_RyFoot_L ]); ++j;

  res[j] =      omegaScaling*(xd[Q_Last + QDot_RyPelvis ]-expDataDer[Q_RyPelvis ]); ++j;
  res[j] =      omegaScaling*(xd[Q_Last + QDot_RyThigh_R]-expDataDer[Q_RyThigh_R]); ++j;
  res[j] =      omegaScaling*(xd[Q_Last + QDot_RyShank_R]-expDataDer[Q_RyShank_R]); ++j;
  res[j] = 0.01*omegaScaling*(xd[Q_Last + QDot_RyFoot_R ]-expDataDer[Q_RyFoot_R ]); ++j;
  res[j] =      omegaScaling*(xd[Q_Last + QDot_RyThigh_L]-expDataDer[Q_RyThigh_L]); ++j;
  res[j] =      omegaScaling*(xd[Q_Last + QDot_RyShank_L]-expDataDer[Q_RyShank_L]); ++j;
  res[j] = 0.01*omegaScaling*(xd[Q_Last + QDot_RyFoot_L ]-expDataDer[Q_RyFoot_L ]); ++j;  

  res[j] = fxScaling*(forceFoot[idxRight][idxFx] - expData[idxGrfRx]); ++j;
  res[j] = fzScaling*(forceFoot[idxRight][idxFz] - expData[idxGrfRz]); ++j;

  res[j] = fxScaling*(forceFoot[idxLeft][idxFx] - expData[idxGrfLx]); ++j;
  res[j] = fzScaling*(forceFoot[idxLeft][idxFz] - expData[idxGrfLz]); ++j;

  double scaleLeft  = expData[idxGrfLz]/maxNormalContactForce;
  double scaleRight = expData[idxGrfRz]/maxNormalContactForce;

  res[j] = scaleLeft*10.0*copErr[idxLeft]; ++j;
  res[j] = scaleRight*10.0*copErr[idxRight]; ++j;

  assert(j == nlsq);

}


void mfcn(double *t, double *xd, double *sa, double *p, double *pr,
          double *mval, long *dpnd, InfoPtr *info) {

  if (*dpnd) { *dpnd = MFCN_DPND(0, *xd, 0, *p, 0); return; }

  *mval = 0;

  double costPerDist = 0.;
  if(useMayerCostFunction){
    costPerDist = xd[xdCost] / (1e-6 + xd[xdDistance]);
    *mval = costPerDist;
  }

  double impactCost = 0.; 
  if(useMayerImpactRegularization){
    for(unsigned int i=0; i < pImpact;++i){
      impactCost += p[i]*p[i];
    }
  }
  *mval += impactRegWeighting*impactCost;
}


//==============================================================================
// State Derivatives
//  ffcn: the function that evaluates the derivative of the state vector
//==============================================================================


void ffcn(
      double *t, double *xd, double *xa, double *u, double *p,
      double *rhs, double *rwh, long *iwh, InfoPtr *info)
{
  MetaLuaModel &mdModel = modelClones[info->cnode];
  unsigned int currStage = (unsigned int)info->cimos;
  mdModel.updateState(xd,u,p,ConstraintSetPhaseMap[currStage].constraint_set_id);
  mdModel.calcForwardDynamicsConstraints(rhs);

#ifdef DEBUGGING
  if(debuggingFlag){
    printf("ffcn: t:%1.2f, P: %i CS:%i\n",
           t, int(currStage),
           int(ConstraintSetPhaseMap[currStage].constraint_set_id));
    printf("i:  x        \tdx        u\n");
    for(unsigned int i=0; i<mdModel.nStates;++i){
      if(i < mdModel.nControls){
       printf("%i.  %1.10f\t%1.10f\t%1.10f\n",i,xd[i],rhs[i],u[i]);

      }else{
       printf("%i.  %1.10f\t%1.10f\n",i,xd[i],rhs[i]);
      }
    }
  }
  debuggingFlag=false;
#endif

  //Integrate the auxiliary states
  rhs[xdDistance] = xd[mdModel.State_QDot_First + QDot_TxPelvis];
  double actNorm = 0.;
  for(unsigned int i=0; i<mdModel.act.rows();++i){
    actNorm += mdModel.act[i]*mdModel.act[i];
  }
  rhs[xdCost] = actNorm;
  
}


void ffcn_contact(
      double *t, double *xd, double *xa, double *u, double *p,
      double *rhs, double *rwh, long *iwh, InfoPtr *info)
{
  MetaLuaModel &mdModel = modelClones[info->cnode];
  unsigned int currStage = (unsigned int)info->cimos;
  mdModel.updateState(xd,u,p,ConstraintSetPhaseMap[currStage].constraint_set_id);
  mdModel.calcConstraintImpulsesDirect(rhs);

  //Auxilary states
  rhs[xdDistance] = xd[xdDistance];
  rhs[xdCost]     = xd[xdCost];

}

//==============================================================================
// Decoupled Constraints
//  rdfcn: residual function
//==============================================================================

int rdfcn_DoubleStanceRtLh_s_ne = 3+4;
int rdfcn_DoubleStanceRtLh_s_n  = 3+rdfcn_DoubleStanceRtLh_s_ne;

void rdfcn_DoubleStanceRtLh_s( double *ts, double *xd,  double *sa,  double *u,
                             double *p, double *pr, double *res, long *dpnd,
                            InfoPtr *info)
{
  if (*dpnd) {
      *dpnd = RFCN_DPND(*ts, *xd, 0, *u, *p, 0);
      return;
  }

  MetaLuaModel &mdModel = modelClones[info->cnode];
  unsigned int currStage = (unsigned int)info->cimos;

  bool foundCG;

  SpatialVector impulseForeR,impulseHeelL;
  VectorNd xPlus;
  xPlus.resize(mdModel.x.size());
  mdModel.updateState(xd,u,p,CS_DoubleStanceRtLh);
  mdModel.calcConstraintImpulsesDirect(xPlus);

  foundCG = mdModel.getConstraintImpulse(CG_ForeR, true, impulseForeR);
  assert(foundCG);
  foundCG = mdModel.getConstraintImpulse(CG_HeelL, true, impulseHeelL);
  assert(foundCG);

  //The signs of the impulse are the opposite of what you'd expect
  impulseForeR = impulseForeR*-1.0;
  impulseHeelL = impulseHeelL*-1.0;

  mdModel.updateState(xPlus.data(),u,p,CS_DoubleStanceRtLh);


  //Get the position & velocity errors of the current constraints

  VectorNd posErrHeelL,velErrHeelL,posErrForeR,velErrForeR;
  foundCG = mdModel.getConstraintPositionError(CG_ForeR, posErrForeR);
  assert(foundCG);
  foundCG = mdModel.getConstraintPositionError(CG_HeelL, posErrHeelL);
  assert(foundCG);
  foundCG = mdModel.getConstraintVelocityError(CG_ForeR, velErrForeR);
  assert(foundCG);
  foundCG = mdModel.getConstraintVelocityError(CG_HeelL, velErrHeelL);
  assert(foundCG);

  assert(posErrForeR.rows() == 2);
  assert(posErrHeelL.rows() == 2);
  assert(velErrForeR.rows() == 2);
  assert(velErrHeelL.rows() == 2);

  //Get the constraint forces
  SpatialVector forceForeR, forceHeelL, forceFootL, forceFootR;
  foundCG = mdModel.getConstraintForce(CG_ForeR,true,forceForeR);
  assert(foundCG);
  foundCG = mdModel.getConstraintForce(CG_HeelL,true,forceHeelL);
  assert(foundCG);

  forceFootL = forceHeelL;
  forceFootR = forceForeR;


  //Get the position of the point of contact of the left heel
  std::vector< SpatialTransform > frames;
  foundCG = mdModel.getConstraintFrames(CG_HeelL,frames);
  assert(foundCG);

  assert(frames.size()==2);

  //Get the heel contact location from the experimental data - align
  //the center-of-pressure of the model and the experimental data sets
  //left foot
  VectorNd expData = interpolator.getValues(*ts+timeExpStart);
  unsigned int idxCopLx;
  idxCopLx = mdModel.State_Q_Last + 10;

  double copLErr = frames[0].r[0] - expData[idxCopLx];

  unsigned int j=0;
  unsigned int idxFx = 3;
  unsigned int idxFz = 5;


  res[j] = p[0]-impulseForeR[idxFx];
  ++j;
  res[j] = p[1]-impulseForeR[idxFz];
  ++j;
  res[j] = p[2]-impulseHeelL[idxFx];
  ++j;
  res[j] = p[3]-impulseHeelL[idxFz];
  ++j;


  //The left foot contact point starts at the same location as the exp data.  
  res[j] = copLErr;
  ++j;
  //The constraint manifold is satisfied
  res[j] = posErrForeR[1];
  ++j;
  res[j] = posErrHeelL[1];
  ++j;
  assert(j == rdfcn_DoubleStanceRtLh_s_ne);

  res[j] = impulseHeelL[idxFz];
  ++j;
  res[j] = impulseHeelL[idxFz]*coefficientOfFriction + impulseHeelL[idxFx];
  ++j;
  res[j] = impulseHeelL[idxFz]*coefficientOfFriction - impulseHeelL[idxFx];
  ++j;


  assert(j ==(rdfcn_DoubleStanceRtLh_s_n));

}

//==============================================================================
int rdfcn_DoubleStanceRtLh_i_ne = 0;
int rdfcn_DoubleStanceRtLh_i_n  = 6 + rdfcn_DoubleStanceRtLh_i_ne;
void rdfcn_DoubleStanceRtLh_i( double *ts, double *xd,  double *sa,  double *u,
                             double *p, double *pr, double *res, long *dpnd,
                            InfoPtr *info)
{
  if (*dpnd) {
      *dpnd = RFCN_DPND(*ts, *xd, 0, *u, 0, 0);
      return;
  }

  MetaLuaModel &mdModel = modelClones[info->cnode];
  unsigned int currStage = (unsigned int)info->cimos;

  bool foundCG;

  //Get the forces of the current contact phase
  mdModel.updateState(xd,u,p,CS_DoubleStanceRtLh);
  SpatialVector forceForeR, forceHeelL, forceFootL, forceFootR;
  foundCG=mdModel.getConstraintForce(CG_ForeR,true,forceForeR);
  assert(foundCG);
  foundCG=mdModel.getConstraintForce(CG_HeelL,true,forceHeelL);
  assert(foundCG);

  unsigned int j=0;
  unsigned int idxFx = 3;
  unsigned int idxFz = 5;


  forceFootL = forceHeelL;
  forceFootR = forceForeR;

  assert(j == rdfcn_DoubleStanceRtLh_i_ne);

  res[j] = forceFootL[idxFz];
  ++j;
  res[j] = forceFootL[idxFz]*coefficientOfFriction + forceFootL[idxFx];
  ++j;
  res[j] = forceFootL[idxFz]*coefficientOfFriction - forceFootL[idxFx];
  ++j;

  res[j] = forceFootR[idxFz];
  ++j;
  res[j] = forceFootR[idxFz]*coefficientOfFriction + forceFootR[idxFx];
  ++j;
  res[j] = forceFootR[idxFz]*coefficientOfFriction - forceFootR[idxFx];
  ++j;


  assert(j ==(rdfcn_DoubleStanceRtLh_i_n));

}

//==============================================================================
int rdfcn_DoubleStanceRtLht_s_ne = 2;
int rdfcn_DoubleStanceRtLht_s_n  = 7 + rdfcn_DoubleStanceRtLht_s_ne;
void rdfcn_DoubleStanceRtLht_s( double *ts, double *xd,  double *sa,  double *u,
                             double *p, double *pr, double *res, long *dpnd,
                            InfoPtr *info)
{
  if (*dpnd) {
      *dpnd = RFCN_DPND(*ts, *xd, 0, *u, *p, 0);
      return;
  }

  MetaLuaModel &mdModel = modelClones[info->cnode];
  unsigned int currStage = (unsigned int)info->cimos;

  bool foundCG=false;

  SpatialVector impulseForeL;
  VectorNd xPlus;
  xPlus.resize(mdModel.x.size());
  mdModel.updateState(xd,u,p,CS_DoubleStanceRtLht);
  mdModel.calcConstraintImpulsesDirect(xPlus);

  foundCG = mdModel.getConstraintImpulse(CG_ForeL, true, impulseForeL);
  assert(foundCG);
  impulseForeL=impulseForeL*-1.0;


  mdModel.updateState(xPlus.data(),u,p,CS_DoubleStanceRtLht);


  //Get the constraint errors
  mdModel.updateState(xPlus.data(),u,p,CS_DoubleStanceRtLht);
  VectorNd posErrorForeL;
  foundCG = mdModel.getConstraintPositionError(CG_ForeL,posErrorForeL);
  assert(foundCG);
  assert(posErrorForeL.rows() == 1);
  SpatialVector forceForeR, forceFootR, forceHeelL, forceForeL, forceFootL;
  foundCG = mdModel.getConstraintForce(CG_ForeR,true,forceForeR);
  assert(foundCG);
  foundCG = mdModel.getConstraintForce(CG_HeelL,true,forceHeelL);
  assert(foundCG);
  foundCG = mdModel.getConstraintForce(CG_ForeL,true,forceForeL);
  assert(foundCG);

  forceFootL = forceForeL + forceHeelL;
  forceFootR = forceForeR;


  unsigned int j=0;
  unsigned int idxFx = 3;
  unsigned int idxFz = 5;


  //The constraint manifold is satisfied
  res[j] = p[4] - impulseForeL[idxFz];
  ++j;

  res[j] = posErrorForeL[0]; //forefoot is touching the ground
  ++j;

  assert(j == rdfcn_DoubleStanceRtLht_s_ne);

  res[j] = impulseForeL[idxFz];
  ++j;
  res[j] = forceFootL[idxFz];
  ++j;
  res[j] = forceFootL[idxFz]*coefficientOfFriction + forceFootL[idxFx];
  ++j;
  res[j] = forceFootL[idxFz]*coefficientOfFriction - forceFootL[idxFx];
  ++j;

  res[j] = forceFootR[idxFz];
  ++j;
  res[j] = forceFootR[idxFz]*coefficientOfFriction + forceFootR[idxFx];
  ++j;
  res[j] = forceFootR[idxFz]*coefficientOfFriction - forceFootR[idxFx];
  ++j;


  assert(j ==(rdfcn_DoubleStanceRtLht_s_n));

}

//==============================================================================

int rdfcn_DoubleStanceRtLht_i_ne = 0;
int rdfcn_DoubleStanceRtLht_i_n  = 6 + rdfcn_DoubleStanceRtLht_i_ne;
void rdfcn_DoubleStanceRtLht_i( double *ts, double *xd,  double *sa,  double *u,
                             double *p, double *pr, double *res, long *dpnd,
                            InfoPtr *info)
{
  if (*dpnd) {
      *dpnd = RFCN_DPND(*ts, *xd, 0, *u, 0, 0);
      return;
  }

  MetaLuaModel &mdModel = modelClones[info->cnode];
  unsigned int currStage = (unsigned int)info->cimos;

  bool foundCG;

  //Get the constraint forces for the current contraint
  mdModel.updateState(xd,u,p,CS_DoubleStanceRtLht);
  SpatialVector forceForeR, forceFootR, forceHeelL, forceForeL, forceFootL;
  foundCG=mdModel.getConstraintForce(CG_ForeR,true,forceForeR);
  assert(foundCG);
  foundCG=mdModel.getConstraintForce(CG_HeelL,true,forceHeelL);
  assert(foundCG);
  foundCG=mdModel.getConstraintForce(CG_ForeL,true,forceForeL);
  assert(foundCG);

  forceFootL = forceForeL + forceHeelL;
  forceFootR = forceForeR;

  unsigned int j=0;
  unsigned int idxFx = 3;
  unsigned int idxFz = 5;

  assert(j == rdfcn_DoubleStanceRtLht_i_ne);
  //res[j] = posErrorHeelR[1];
  //++j;
  res[j] = forceFootL[idxFz];
  ++j;
  res[j] = forceFootL[idxFz]*coefficientOfFriction + forceFootL[idxFx];
  ++j;
  res[j] = forceFootL[idxFz]*coefficientOfFriction - forceFootL[idxFx];
  ++j;

  res[j] = forceFootR[idxFz];
  ++j;
  res[j] = forceFootR[idxFz]*coefficientOfFriction + forceFootR[idxFx];
  ++j;
  res[j] = forceFootR[idxFz]*coefficientOfFriction - forceFootR[idxFx];
  ++j;
  assert(j ==(rdfcn_DoubleStanceRtLht_i_n));
}


int rdfcn_SingleStanceLht_s_ne = 2;
int rdfcn_SingleStanceLht_s_n  = 3 + rdfcn_SingleStanceLht_s_ne;
void rdfcn_SingleStanceLht_s( double *ts, double *xd,  double *sa,  double *u,
                             double *p, double *pr, double *res, long *dpnd,
                            InfoPtr *info)
{
  if (*dpnd) {
      *dpnd = RFCN_DPND(*ts, *xd, 0, *u, 0, 0);
      return;
  }

  MetaLuaModel &mdModel = modelClones[info->cnode];
  unsigned int currStage = (unsigned int)info->cimos;

  bool foundCG;

  //Get the constraint forces for the current contraint
  SpatialVector impulseForeR;
  VectorNd xPlus;
  xPlus.resize(mdModel.x.size());  
  mdModel.updateState(xd,u,p,CS_DoubleStanceRtLht);

  SpatialVector forceForeR, forceFootR, forceHeelL, forceForeL, forceFootL;
  foundCG = mdModel.getConstraintForce(CG_ForeR,true,forceForeR);
  assert(foundCG);
  foundCG = mdModel.getConstraintForce(CG_HeelL,true,forceHeelL);
  assert(foundCG);
  foundCG = mdModel.getConstraintForce(CG_ForeL,true,forceForeL);
  assert(foundCG);

  forceFootL = forceForeL + forceHeelL;
  forceFootR = forceForeR;

  unsigned int j     = 0;
  unsigned int idxFx = 3;
  unsigned int idxFz = 5;

  res[j] = forceFootR[idxFz];
  ++j;
  res[j] = forceFootR[idxFx];
  ++j;

  assert(j == rdfcn_SingleStanceLht_s_ne);

  res[j] = forceFootL[idxFz];
  ++j;
  res[j] = forceFootL[idxFz]*coefficientOfFriction + forceFootL[idxFx];
  ++j;
  res[j] = forceFootL[idxFz]*coefficientOfFriction - forceFootL[idxFx];
  ++j;
  assert(j ==(rdfcn_SingleStanceLht_s_n));
}

//==============================================================================
int rdfcn_SingleStanceLht_i_ne = 0;
int rdfcn_SingleStanceLht_i_n  = 5 + rdfcn_SingleStanceLht_i_ne;
void rdfcn_SingleStanceLht_i( double *ts, double *xd,  double *sa,  double *u,
                             double *p, double *pr, double *res, long *dpnd,
                            InfoPtr *info)
{
  if (*dpnd) {
      *dpnd = RFCN_DPND(*ts, *xd, 0, *u, 0, 0);
      return;
  }

  MetaLuaModel &mdModel = modelClones[info->cnode];
  unsigned int currStage = (unsigned int)info->cimos;

  bool foundCG;

  //Get the position of the heel and forefoot contact
  mdModel.updateState(xd,u,p,CS_DoubleStanceRhtLht);
  VectorNd posErrorHeelR, posErrorForeR;
  foundCG=mdModel.getConstraintPositionError(CG_HeelR,posErrorHeelR); //Rolling z at 1
  assert(foundCG);
  foundCG=mdModel.getConstraintPositionError(CG_ForeR,posErrorForeR); //Contact z at 0
  assert(foundCG);

  //Get the constraint forces
  mdModel.updateState(xd,u,p,CS_SingleStanceLht);
  SpatialVector forceHeelL, forceForeL, forceFootL;
  foundCG = mdModel.getConstraintForce(CG_HeelL,true,forceHeelL);
  assert(foundCG);
  foundCG = mdModel.getConstraintForce(CG_ForeL,true,forceForeL);
  assert(foundCG);

  forceFootL = forceForeL + forceHeelL;

  unsigned int j     = 0;
  unsigned int idxFx = 3;
  unsigned int idxFz = 5;

  assert(j == rdfcn_SingleStanceLht_i_ne);
  res[j] = posErrorHeelR[1];
  ++j;
  res[j] = posErrorForeR[0];
  ++j;

  res[j] = forceFootL[idxFz];
  ++j;
  res[j] = forceFootL[idxFz]*coefficientOfFriction + forceFootL[idxFx];
  ++j;
  res[j] = forceFootL[idxFz]*coefficientOfFriction - forceFootL[idxFx];
  ++j;
  assert(j ==(rdfcn_SingleStanceLht_i_n));
}


//==============================================================================
int rdfcn_SingleStanceLt_s_ne = 2;
int rdfcn_SingleStanceLt_s_n  = 5 + rdfcn_SingleStanceLt_s_ne;
void rdfcn_SingleStanceLt_s( double *ts, double *xd,  double *sa,  double *u,
                             double *p, double *pr, double *res, long *dpnd,
                            InfoPtr *info)
{
  if (*dpnd) {
      *dpnd = RFCN_DPND(*ts, *xd, 0, *u, 0, 0);
      return;
  }

  MetaLuaModel &mdModel = modelClones[info->cnode];
  unsigned int currStage = (unsigned int)info->cimos;
  bool foundCG;

  //Get the position of the right foot's heel & forefoot
  mdModel.updateState(xd,u,p,CS_DoubleStanceRhtLht);
  VectorNd posErrorHeelR, posErrorForeR;
  foundCG = mdModel.getConstraintPositionError(CG_HeelR,posErrorHeelR); //Rolling : z gap at 1
  assert(foundCG);
  foundCG = mdModel.getConstraintPositionError(CG_ForeR,posErrorForeR); //Contact : z gap at 0
  assert(foundCG);

  //Get the constraint forces
  mdModel.updateState(xd,u,p,CS_SingleStanceLht);
  SpatialVector forceHeelL, forceForeL;
  foundCG = mdModel.getConstraintForce(CG_HeelL,true,forceHeelL);
  assert(foundCG);
  foundCG = mdModel.getConstraintForce(CG_ForeL,true,forceForeL);
  assert(foundCG);


  unsigned int j     = 0;
  unsigned int idxFx = 3;
  unsigned int idxFz = 5;

  res[j] = forceHeelL[idxFz];
  ++j;
  res[j] = forceHeelL[idxFx];
  ++j;

  assert(j == rdfcn_SingleStanceLt_s_ne);
  res[j] = posErrorHeelR[1];
  ++j;
  res[j] = posErrorForeR[0];
  ++j;

  res[j] = forceForeL[idxFz];
  ++j;
  res[j] = forceForeL[idxFz]*coefficientOfFriction + forceForeL[idxFx];
  ++j;
  res[j] = forceForeL[idxFz]*coefficientOfFriction - forceForeL[idxFx];
  ++j;
  assert(j ==(rdfcn_SingleStanceLt_s_n));
}

//==============================================================================
int rdfcn_SingleStanceLt_i_ne = 0;
int rdfcn_SingleStanceLt_i_n  = 5 + rdfcn_SingleStanceLt_i_ne;
void rdfcn_SingleStanceLt_i( double *ts, double *xd,  double *sa,  double *u,
                             double *p, double *pr, double *res, long *dpnd,
                            InfoPtr *info)
{
  if (*dpnd) {
      *dpnd = RFCN_DPND(*ts, *xd, 0, *u, 0, 0);
      return;
  }

  MetaLuaModel &mdModel = modelClones[info->cnode];
  unsigned int currStage = (unsigned int)info->cimos;
  unsigned int currNode = (unsigned int)info->cnode;

  bool foundCG;

  //Get the position of the right foot's heel & forefoot
  mdModel.updateState(xd,u,p,CS_DoubleStanceRhtLht);
  VectorNd posErrorHeelR, posErrorForeR, posErrorHeelL;
  foundCG = mdModel.getConstraintPositionError(CG_HeelR,posErrorHeelR); //Rolling : z gap at 1
  assert(foundCG);
  foundCG = mdModel.getConstraintPositionError(CG_ForeR,posErrorForeR); //Contact : z gap at 0
  assert(foundCG);

  //mdModel.getConstraintPositionError(CG_HeelL,posErrorHeelL); //Rolling : z gap at 1

  //Get the constraint forces
  mdModel.updateState(xd,u,p,CS_SingleStanceLt);
  SpatialVector forceForeL;
  foundCG = mdModel.getConstraintForce(CG_ForeL,true,forceForeL);
  assert(foundCG);


  unsigned int j     = 0;
  unsigned int idxFx = 3;
  unsigned int idxFz = 5;

  assert(j == rdfcn_SingleStanceLt_i_ne);
  res[j] = posErrorHeelR[1];
  ++j;
  res[j] = posErrorForeR[0];
  ++j;

  res[j] = forceForeL[idxFz];
  ++j;
  res[j] = forceForeL[idxFz]*coefficientOfFriction + forceForeL[idxFx];
  ++j;
  res[j] = forceForeL[idxFz]*coefficientOfFriction - forceForeL[idxFx];
  ++j;
  assert(j ==(rdfcn_SingleStanceLt_i_n));
}


//==============================================================================
int rdfcn_DoubleStanceLtRh_s_ne = 3;
int rdfcn_DoubleStanceLtRh_s_n  = 3+ rdfcn_DoubleStanceLtRh_s_ne;
void rdfcn_DoubleStanceLtRh_s( double *ts, double *xd,  double *sa,  double *u,
                             double *p, double *pr, double *res, long *dpnd,
                            InfoPtr *info)
{
  if (*dpnd) {
      *dpnd = RFCN_DPND(*ts, *xd, 0, *u, *p, 0);
      return;
  }

  MetaLuaModel &mdModel = modelClones[info->cnode];
  unsigned int currStage = (unsigned int)info->cimos;

  bool foundCG = false;

  //Calculate the size of the impulse
  VectorNd xPlus;
  xPlus.resize(mdModel.x.size());
  mdModel.updateState(xd,u,p,CS_DoubleStanceLtRh);
  mdModel.calcConstraintImpulsesDirect(xPlus);

  SpatialVector impulseHeelR;
  foundCG = mdModel.getConstraintImpulse(CG_HeelR, true, impulseHeelR);
  assert(foundCG);
  impulseHeelR = impulseHeelR*-1.0;

  mdModel.updateState(xPlus.data(),u,p,CS_DoubleStanceLtRh);

  //Get the forces/positions of the currently active constraints
  SpatialVector forceForeL;
  foundCG = mdModel.getConstraintForce(CG_ForeL,true,forceForeL);
  assert(foundCG);
  VectorNd posErrorHeelR;
  foundCG = mdModel.getConstraintPositionError(CG_HeelR,posErrorHeelR);
  assert(foundCG);

  std::vector< SpatialTransform > framesHeelR, framesForeL;
  foundCG = mdModel.getConstraintFrames(CG_HeelR,framesHeelR);
  assert(foundCG);
  foundCG = mdModel.getConstraintFrames(CG_ForeL,framesForeL);
  assert(foundCG);

  Vector3d r0L0 = mdModel.getPointPosition(Point_Ankle_L);
  Vector3d r0R0 = mdModel.getPointPosition(Point_Ankle_R);

  unsigned int j     = 0;
  unsigned int idxFx = 3;
  unsigned int idxFz = 5;

  //Add in the constraint that the mean forward velocity
  //is the same as the desired mean forward velocity
  if(leastSquaresProblem==false){
    res[j] = xd[xdDistance]/(*ts) - meanForwardVelocity;
    ++j;
    res[j] = (r0R0[0]-r0L0[0])-stepLength;
    ++j;
  }

  if(pImpact == 7){
    res[j] = p[5]-impulseHeelR[idxFx];
    ++j;
    res[j] = p[6]-impulseHeelR[idxFz];
    ++j;
  }
  res[j] = posErrorHeelR[1]; //touching the ground
  ++j;

  assert(j == rdfcn_DoubleStanceLtRh_s_ne);

  res[j] = impulseHeelR[idxFz];
  ++j;
  res[j] = impulseHeelR[idxFz]*coefficientOfFriction + impulseHeelR[idxFx];
  ++j;
  res[j] = impulseHeelR[idxFz]*coefficientOfFriction - impulseHeelR[idxFx];
  ++j;

  assert(j ==(rdfcn_DoubleStanceLtRh_s_n));
}


//==============================================================================
// Limit cycle constraints
//==============================================================================


static void rcfcn_limit_cycle_s (double *ts, double *xd, double *sa, double *u,
                                 double *p, double *pr, double *res, long *dpnd,
                                 InfoPtr *info) {
  if (*dpnd) {
    *dpnd = RFCN_DPND(*ts, *xd, *u, 0, 0, 0);
    return;
  }
  MetaLuaModel &mdModel = modelClones[info->cnode];
  const long currStage = info->cimos;

  VectorNd xPlus;
  xPlus.resize(mdModel.x.size());
  mdModel.updateState(xd,u,p,CS_DoubleStanceRtLh);
  mdModel.calcConstraintImpulsesDirect(xPlus);
  mdModel.updateState(xPlus.data(),u,p,CS_DoubleStanceRtLh);

  SpatialVector forceForeR;
  mdModel.getConstraintForce(CG_ForeR,true,forceForeR);


  //Q's
  unsigned int j=0;
  res[j] = xd[Q_RyThigh_R]; ++j;
  res[j] = xd[Q_RyShank_R]; ++j;
  res[j] = xd[Q_RyFoot_R ]; ++j;
  res[j] = xd[Q_RyThigh_L]; ++j;
  res[j] = xd[Q_RyShank_L]; ++j; 
  res[j] = xd[Q_RyFoot_L ]; ++j;

  res[j] = xd[mdModel.State_QDot_First + QDot_TxPelvis]; ++j;
  res[j] = xd[mdModel.State_QDot_First + QDot_TzPelvis]; ++j;
  res[j] = xd[mdModel.State_QDot_First + QDot_RyPelvis]; ++j;


  if(useActivationDynamics){
    res[j] = xd[ mdModel.Act_First  + MTG_HipExtension_R  ]; ++j;
    res[j] = xd[ mdModel.Act_First  + MTG_HipFlexion_R    ]; ++j;
    res[j] = xd[ mdModel.Act_First  + MTG_KneeExtension_R ]; ++j;
    res[j] = xd[ mdModel.Act_First  + MTG_KneeFlexion_R   ]; ++j;
    res[j] = xd[ mdModel.Act_First  + MTG_AnkleExtension_R]; ++j;
    res[j] = xd[ mdModel.Act_First  + MTG_AnkleFlexion_R  ]; ++j;
    res[j] = xd[ mdModel.Act_First  + MTG_HipExtension_L  ]; ++j;
    res[j] = xd[ mdModel.Act_First  + MTG_HipFlexion_L    ]; ++j;
    res[j] = xd[ mdModel.Act_First  + MTG_KneeExtension_L ]; ++j;
    res[j] = xd[ mdModel.Act_First  + MTG_KneeFlexion_L   ]; ++j;
    res[j] = xd[ mdModel.Act_First  + MTG_AnkleExtension_L]; ++j;
    res[j] = xd[ mdModel.Act_First  + MTG_AnkleFlexion_L  ]; ++j;
  }
/*
  res[j] = u[MTG_HipExtension_R  ]; ++j;
  res[j] = u[MTG_HipFlexion_R    ]; ++j;
  res[j] = u[MTG_KneeExtension_R ]; ++j;
  res[j] = u[MTG_KneeFlexion_R   ]; ++j;
  res[j] = u[MTG_AnkleExtension_R]; ++j;
  res[j] = u[MTG_AnkleFlexion_R  ]; ++j;
  res[j] = u[MTG_HipExtension_L  ]; ++j;
  res[j] = u[MTG_HipFlexion_L    ]; ++j;
  res[j] = u[MTG_KneeExtension_L ]; ++j;
  res[j] = u[MTG_KneeFlexion_L   ]; ++j;
  res[j] = u[MTG_AnkleExtension_L]; ++j;
  res[j] = u[MTG_AnkleFlexion_L  ]; ++j;
*/
  res[j] = forceForeR[3]; ++j;
  res[j] = forceForeR[5]; ++j;

  assert(j == nrc && j == nrce);
  
}

static void rcfcn_limit_cycle_e (double *ts, double *xd, double *sa, double *u,
                                 double *p, double *pr, double *res, long *dpnd,
                                 InfoPtr *info) {
  if (*dpnd) {
    *dpnd = RFCN_DPND(*ts, *xd, 0, *u, 0, 0);
    return;
  }
  MetaLuaModel &mdModel = modelClones[info->cnode];
  const long currStage = info->cimos;


  VectorNd xPlus;
  xPlus.resize(mdModel.x.size());
  mdModel.updateState(xd,u,p,CS_DoubleStanceLtRh);
  mdModel.calcConstraintImpulsesDirect(xPlus);
  mdModel.updateState(xPlus.data(),u,p,CS_DoubleStanceLtRh);

  SpatialVector forceForeL;
  mdModel.getConstraintForce(CG_ForeL,true,forceForeL);


  //Q's
  unsigned int j=0;
  res[j] = -xd[Q_RyThigh_L]; ++j;
  res[j] = -xd[Q_RyShank_L]; ++j;
  res[j] = -xd[Q_RyFoot_L ]; ++j;
  res[j] = -xd[Q_RyThigh_R]; ++j;
  res[j] = -xd[Q_RyShank_R]; ++j;
  res[j] = -xd[Q_RyFoot_R ]; ++j;

  res[j] = -xd[mdModel.State_QDot_First + QDot_TxPelvis]; ++j;
  res[j] = -xd[mdModel.State_QDot_First + QDot_TzPelvis]; ++j;
  res[j] = -xd[mdModel.State_QDot_First + QDot_RyPelvis]; ++j;

  if(useActivationDynamics){
    res[j] = -xd[ mdModel.Act_First + MTG_HipExtension_L  ]; ++j;
    res[j] = -xd[ mdModel.Act_First + MTG_HipFlexion_L    ]; ++j;
    res[j] = -xd[ mdModel.Act_First + MTG_KneeExtension_L ]; ++j;
    res[j] = -xd[ mdModel.Act_First + MTG_KneeFlexion_L   ]; ++j;
    res[j] = -xd[ mdModel.Act_First + MTG_AnkleExtension_L]; ++j;
    res[j] = -xd[ mdModel.Act_First + MTG_AnkleFlexion_L  ]; ++j;
    res[j] = -xd[ mdModel.Act_First + MTG_HipExtension_R  ]; ++j;
    res[j] = -xd[ mdModel.Act_First + MTG_HipFlexion_R    ]; ++j;
    res[j] = -xd[ mdModel.Act_First + MTG_KneeExtension_R ]; ++j;
    res[j] = -xd[ mdModel.Act_First + MTG_KneeFlexion_R   ]; ++j;
    res[j] = -xd[ mdModel.Act_First + MTG_AnkleExtension_R]; ++j;
    res[j] = -xd[ mdModel.Act_First + MTG_AnkleFlexion_R  ]; ++j;
  }
/*
  res[j] = -u[MTG_HipExtension_L  ]; ++j;
  res[j] = -u[MTG_HipFlexion_L    ]; ++j;
  res[j] = -u[MTG_KneeExtension_L ]; ++j;
  res[j] = -u[MTG_KneeFlexion_L   ]; ++j;
  res[j] = -u[MTG_AnkleExtension_L]; ++j;
  res[j] = -u[MTG_AnkleFlexion_L  ]; ++j;
  res[j] = -u[MTG_HipExtension_R  ]; ++j;
  res[j] = -u[MTG_HipFlexion_R    ]; ++j;
  res[j] = -u[MTG_KneeExtension_R ]; ++j;
  res[j] = -u[MTG_KneeFlexion_R   ]; ++j;
  res[j] = -u[MTG_AnkleExtension_R]; ++j;
  res[j] = -u[MTG_AnkleFlexion_R  ]; ++j;
*/
  res[j] = -forceForeL[3]; ++j;
  res[j] = -forceForeL[5]; ++j;

  assert(j == nrc && j == nrce);

}


//==============================================================================
// Output Function Declarations
//==============================================================================
void write_ocp_output_header_files(InfoPtr *info);

void hires_data_out(double *t, double *sd, double *sa, double *u, double *p,
                    double *rwh, long *iwh, InfoPtr *info);
void write_ocp_output (long *imos, long *imsn, double *ts, double *te,
                       double *sd, double *sa,
                       double *u, double *udot, double *ue, double *uedot,
                       double *p, double *pr, double *ccxd, double *mul_ccxd,
                       #if defined(PRSQP) || defined(EXTPRSQP)
                       double *ares,
                       double *mul_ares,
                       #endif
                       double *rd, double *mul_rd, double *rc, double *mul_rc,
                       double *obj, double *rwh, long *iwh);


//==============================================================================
// Problem Definition
//==============================================================================

extern "C" void def_model(void);
void def_model(void) {


#ifdef DEBUGGING
debuggingFlag = true;
#endif
  std::stringstream datSs;
  datSs << "DAT/" << MCData->Options.datName << ".dat";
  datFileName = datSs.str();


  modelFile            = datfile_get_string(datFileName.c_str(),
                                            "modelFile");
  interpolatorFileName = datfile_get_string(datFileName.c_str(),
                                            "interpolatorFile");
  problemName          = datfile_get_string(datFileName.c_str(),
                                            "problemName");
  timeExpStart         = datfile_get_double(datFileName.c_str(),
                                            "expStartTime");
  lsqRegWeighting      = datfile_get_double(datFileName.c_str(),
                                  "lsqRegularizationWeighting");
  impactRegWeighting   = datfile_get_double(datFileName.c_str(),
                                  "impactRegularizationWeighting");
  pImpact              = datfile_get_int(datFileName.c_str(),
                                  "impactParameters");

  meanForwardVelocity  = datfile_get_double(datFileName.c_str(),
                                            "averageForwardVelocity");

  stepLength  = datfile_get_double(datFileName.c_str(),
                                  "stepLength");

  double scaleJointDamping = datfile_get_double(datFileName.c_str(),
                                                "scaleJointDamping");

  double useActivationDynamics01 = datfile_get_double(datFileName.c_str(),
                                                      "useActivationDynamics");  


  if(pImpact==7){
    useMayerImpactRegularization = true;    
    //rdfcn_DoubleStanceRtLh_s_ne   += 4;
    //rdfcn_DoubleStanceRtLh_s_n    += 4;

    //rdfcn_DoubleStanceLtRh_s_ne   += 2;
    //rdfcn_DoubleStanceLtRh_s_n    += 2;

    //rdfcn_DoubleStanceRtLht_s_ne  += 1;
    //rdfcn_DoubleStanceRtLht_s_n   += 1;
  }else{
    cerr << " Error: This problem is configured for 7 (impact) parameters " 
         << endl;      
    assert(0);
    abort();    
  }


  if(useActivationDynamics01 > 0.5){
    useActivationDynamics=true;
  }else{
    useActivationDynamics=false;
  }

  //Get the number of auxiliary states
  nAuxiliaryStates = datfile_get_int(datFileName.c_str(),
                                "numberOfAuxiliaryStates");
  if(nAuxiliaryStates != 2){
      cerr << " Error: OCP is only configured for 2 auxiliary states " << endl;      
      assert(0);
      abort();
  }

  //Determine if the mayer function should be added in
  if(datfile_get_int(datFileName.c_str(),"useMayerCostFunction") == 1){
    useMayerCostFunction = true;
  }else{
    useMayerCostFunction = false;
  }

  //Get the problem type
  if(datfile_get_int(datFileName.c_str(),"leastSquaresProblem") == 1){
    leastSquaresProblem = true;
    cout << "LSQ:" << endl;
    meshupFileName              = "LSQ/meshup.csv";
    meshupForceFileName         = "LSQ/meshup.ff";
    augmentedDataFileName       = "LSQ/data.txt";
    meshupForceHeaderFileName   = "LSQ/meshupForceColumnNames.txt";
    meshupHeaderFileName        = "LSQ/meshupColumnNames.txt";
    augmentedHeaderFileName     = "LSQ/dataColumnNames.txt";
  }else{
    leastSquaresProblem =  false;
    rdfcn_DoubleStanceLtRh_s_ne += 2;
    rdfcn_DoubleStanceLtRh_s_n  += 2;
    cout << "OCP:" << endl;
    meshupFileName              = "OCP/meshup.csv";
    meshupForceFileName         = "OCP/meshup.ff";
    augmentedDataFileName       = "OCP/data.txt";
    meshupForceHeaderFileName   = "OCP/meshupForceColumnNames.txt";
    meshupHeaderFileName        = "OCP/meshupColumnNames.txt";
    augmentedHeaderFileName     = "OCP/dataColumnNames.txt";
  }


  cout << endl;
  cout << "Problem name  : " << problemName << endl;
  cout << "Model   file  : " << modelFile << endl;
  cout << "Interp. file  : " << interpolatorFileName << endl;
  cout << "Start time    : " << timeExpStart << endl;
  cout << "LSQ Reg. Weighting: "    << lsqRegWeighting << endl;
  cout << "Impact Reg. Weighting: " << impactRegWeighting << endl;
  cout << endl;

  //Read in the model
  bool useJointDamping=true;
  mclDrvModel = MetaLuaModel(modelFile.c_str(),
                             useActivationDynamics,
                             useJointDamping,
                             verbose);
  std::string modelHeaderFile;
  unsigned int idx = modelFile.find_last_of(".");
  modelHeaderFile = modelFile.substr(0, (idx));
  modelHeaderFile.append(".h");


  LuaModelToolkit::writeModelMapFile(modelHeaderFile,
                                     mclDrvModel.model);
  LuaModelToolkit::appendPointSetMapToFile(modelHeaderFile,
                                           mclDrvModel.pointSet);
  LuaModelToolkit::appendConstraintSetMapToFile(modelHeaderFile,
                                               mclDrvModel.conSet,
                                               mclDrvModel.conSetInfo);
  LuaModelToolkit::appendConstraintSetPhaseMapToFile(modelHeaderFile,
                                                  mclDrvModel.conSetInfo,
                                                  mclDrvModel.phaseMap);
  LuaModelToolkit::appendMuscleTorqueGeneratorSetMapToFile(modelHeaderFile,
                                               mclDrvModel.mtgSet,
                                               mclDrvModel.mtgSetInfo);
  LuaModelToolkit::closeModelMapFile(modelHeaderFile);

  mclDrvModel.setJointDampingScaleFactor(scaleJointDamping);

  cout << "Model Loaded and header written ..." << endl;

  //State vector layout
  xdQFirst    = int(mclDrvModel.State_Q_First);
  xdQLast     = int(mclDrvModel.State_Q_Last);
  xdQDotFirst = int(mclDrvModel.State_QDot_First);
  xdQDotLast  = int(mclDrvModel.State_QDot_Last);
  xdActFirst  = int(mclDrvModel.Act_First);
  xdActLast   = int(mclDrvModel.Act_Last);

  xdDistance = int(mclDrvModel.nStates);
  xdCost     = xdDistance+1;

  nControls =   int(mclDrvModel.nControls);
  nStates   =   int(mclDrvModel.nStates)+nAuxiliaryStates;
  nPos      =   int(mclDrvModel.q.rows());
  nVel      =   int(mclDrvModel.qdot.rows());
  nAct      =   int(mclDrvModel.act.rows());
  nParams   = pImpact;

  //Control vector layout
  uMtgFirst  = 0;
  uMtgLast   = MTG_Last;

  //Generalized vector layout
  tauHumanFirst = xdQFirst;
  tauHumanLast  = xdQLast;

  //Load the interpolator file
  if (verbose) {
      cout << "Loading interpolator from " << interpolatorFileName << endl;
  }
  interpolator.generateFromCSV (interpolatorFileName.c_str());

  unsigned int idxGrfLz,idxGrfRz;
  idxGrfRz = mclDrvModel.State_Q_Last + 6 ;
  idxGrfLz = mclDrvModel.State_Q_Last + 15;

  maxNormalContactForce = 0.;
  for(unsigned int i=0; i<interpolator.p_values.size();++i){
    if(interpolator.p_values[i][idxGrfRz] > maxNormalContactForce){
      maxNormalContactForce = interpolator.p_values[i][idxGrfRz];
    }
    if(interpolator.p_values[i][idxGrfLz] > maxNormalContactForce){
      maxNormalContactForce = interpolator.p_values[i][idxGrfLz];
    }
  }


  //Setup the problem
  nmos = Phase_Last;
  np   = nParams;
  nrc  = datfile_get_int(datFileName.c_str(),"limitCycleConstraints");
  nrce = datfile_get_int(datFileName.c_str(),"limitCycleConstraints");
  nxd  = nStates;
  nxa  = 0;
  nu   = nControls;
  nlsq = datfile_get_int(datFileName.c_str(),"numberLeastSquaresTerms");


  cout << "Problem Dimensions" << endl;
  cout << nmos << " " << np << " " << nxd << " " << nu << " " << nlsq << endl;

  def_mdims (nmos, np, nrc, nrce);

  if(leastSquaresProblem){
    def_mstage(0,
               nxd, nxa, nu,
               NULL, NULL,
               0,   0,   0, NULL, ffcn_contact, NULL,
               NULL, NULL);

    def_mstage(1,
               nxd, nxa, nu,
               NULL, lfcn_reg,
               0,   0,   0, NULL, ffcn, NULL,
               NULL, NULL);

    def_mstage(2,
               nxd, nxa, nu,
               NULL, NULL,
               0,   0,   0, NULL, ffcn_contact, NULL,
               NULL, NULL);

    def_mstage(3,
               nxd, nxa, nu,
               NULL, lfcn_reg,
               0,   0,   0, NULL, ffcn, NULL,
               NULL, NULL);

    def_mstage(4,
               nxd, nxa, nu,
               NULL, lfcn_reg,
               0,   0,   0, NULL, ffcn, NULL,
               NULL, NULL);

    def_mstage(5,
               nxd, nxa, nu,
               NULL, lfcn_reg,
               0,   0,   0, NULL, ffcn, NULL,
               NULL, NULL);

    def_mstage(6,
               nxd, nxa, nu,
               mfcn, NULL,
               0,   0,   0, NULL, ffcn_contact, NULL,
               NULL, NULL);
  }else{
    if(useMayerCostFunction){
      def_mstage(0,
                 nxd, nxa, nu,
                 NULL, NULL,
                 0,   0,   0, NULL, ffcn_contact, NULL,
                 NULL, NULL);

      def_mstage(1,
                 nxd, nxa, nu,
                 NULL, NULL,
                 0,   0,   0, NULL, ffcn, NULL,
                 NULL, NULL);

      def_mstage(2,
                 nxd, nxa, nu,
                 NULL, NULL,
                 0,   0,   0, NULL, ffcn_contact, NULL,
                 NULL, NULL);

      def_mstage(3,
                 nxd, nxa, nu,
                 NULL, NULL,
                 0,   0,   0, NULL, ffcn, NULL,
                 NULL, NULL);

      def_mstage(4,
                 nxd, nxa, nu,
                 NULL, NULL,
                 0,   0,   0, NULL, ffcn, NULL,
                 NULL, NULL);


      def_mstage(5,
                 nxd, nxa, nu,
                 NULL, NULL,
                 0,   0,   0, NULL, ffcn, NULL,
                 NULL, NULL);

      def_mstage(6,
                 nxd, nxa, nu,
                 mfcn, NULL,
                 0,   0,   0, NULL, ffcn_contact, NULL,
                 NULL, NULL);

    }else{
      def_mstage(0,
                 nxd, nxa, nu,
                 NULL, NULL,
                 0,   0,   0, NULL, ffcn_contact, NULL,
                 NULL, NULL);

      def_mstage(1,
                 nxd, nxa, nu,
                 NULL, lfcn,
                 0,   0,   0, NULL, ffcn, NULL,
                 NULL, NULL);

      def_mstage(2,
                 nxd, nxa, nu,
                 NULL, NULL,
                 0,   0,   0, NULL, ffcn_contact, NULL,
                 NULL, NULL);

      def_mstage(3,
                 nxd, nxa, nu,
                 NULL, lfcn,
                 0,   0,   0, NULL, ffcn, NULL,
                 NULL, NULL);

      def_mstage(4,
                 nxd, nxa, nu,
                 NULL, lfcn,
                 0,   0,   0, NULL, ffcn, NULL,
                 NULL, NULL);


      def_mstage(5,
                 nxd, nxa, nu,
                 NULL, lfcn,
                 0,   0,   0, NULL, ffcn, NULL,
                 NULL, NULL);      

      def_mstage(6,
                 nxd, nxa, nu,
                 mfcn, NULL,
                 0,   0,   0, NULL, ffcn_contact, NULL,
                 NULL, NULL);
    }
  }
  //rdfcn_rights_leftc1f
  if(nrc > 0){
    def_mpc(0, "s", npr,
            rdfcn_DoubleStanceRtLh_s_n,
            rdfcn_DoubleStanceRtLh_s_ne,
            rdfcn_DoubleStanceRtLh_s,
            rcfcn_limit_cycle_s);
  }else{
    def_mpc(0, "s", npr,
            rdfcn_DoubleStanceRtLh_s_n,
            rdfcn_DoubleStanceRtLh_s_ne,
            rdfcn_DoubleStanceRtLh_s,
            NULL);
  }

  def_mpc(1, "i", npr,
          rdfcn_DoubleStanceRtLh_i_n,
          rdfcn_DoubleStanceRtLh_i_ne,
          rdfcn_DoubleStanceRtLh_i,
          NULL);

  def_mpc(2, "s", npr,
          rdfcn_DoubleStanceRtLht_s_n,
          rdfcn_DoubleStanceRtLht_s_ne,
          rdfcn_DoubleStanceRtLht_s,
          NULL);

  def_mpc(3, "i", npr,
          rdfcn_DoubleStanceRtLht_i_n,
          rdfcn_DoubleStanceRtLht_i_ne,
          rdfcn_DoubleStanceRtLht_i,
          NULL);

  def_mpc(4, "s", npr,
          rdfcn_SingleStanceLht_s_n,
          rdfcn_SingleStanceLht_s_ne,
          rdfcn_SingleStanceLht_s,
          NULL);

  def_mpc(4, "i", npr,
          rdfcn_SingleStanceLht_i_n,
          rdfcn_SingleStanceLht_i_ne,
          rdfcn_SingleStanceLht_i,
          NULL);


  def_mpc(5, "s", npr,
          rdfcn_SingleStanceLt_s_n,
          rdfcn_SingleStanceLt_s_ne,
          rdfcn_SingleStanceLt_s,
          NULL);

  def_mpc(5, "i", npr,
          rdfcn_SingleStanceLt_i_n,
          rdfcn_SingleStanceLt_i_ne,
          rdfcn_SingleStanceLt_i,
          NULL);


  if(nrc > 0){
    def_mpc(6, "s", npr,
           rdfcn_DoubleStanceLtRh_s_n,
           rdfcn_DoubleStanceLtRh_s_ne,
           rdfcn_DoubleStanceLtRh_s,
           rcfcn_limit_cycle_e);
  }else{
    def_mpc(6, "s", npr,
           rdfcn_DoubleStanceLtRh_s_n,
           rdfcn_DoubleStanceLtRh_s_ne,
           rdfcn_DoubleStanceLtRh_s,
           NULL);
  }


  def_mio (initialize_from_data, write_ocp_output, hires_data_out);

  if(leastSquaresProblem){
    def_lsq (1, "*", 0, nlsq, lfcn_tracking);
    def_lsq (3, "*", 0, nlsq, lfcn_tracking);
    def_lsq (4, "*", 0, nlsq, lfcn_tracking);
    def_lsq (5, "*", 0, nlsq, lfcn_tracking);
  }


}

//==============================================================================
// Output Function Definitions
//==============================================================================

void write_ocp_output (long *imos, long *imsn, double *ts, double *te,
                       double *sd, double *sa, double *u, double *udot,
                       double *ue, double *uedot,
                       double *p, double *pr, double *ccxd, double *mul_ccxd,
                       #if defined(PRSQP) || defined(EXTPRSQP)
                       double *ares, double *mul_ares,
                       #endif
                       double *rd, double *mul_rd, double *rc, double *mul_rc,
                       double *obj,double *rwh, long *iwh) {

    InfoPtr info (0, *imos, *imsn);
    write_ocp_output_header_files(&info);
    hires_data_out( ts, sd, sa, u, p, rwh, iwh, &info);
}
void write_ocp_output_header_files(InfoPtr *info){

  MetaLuaModel &mdModel = modelClones[info->cnode];

  ofstream meshupHeaderStream;
  ofstream meshupForceHeaderStream;
  ofstream augmentedHeaderStream;

  meshupHeaderStream.open(meshupHeaderFileName.c_str(),
                            ios_base::trunc);

  meshupForceHeaderStream.open( meshupForceHeaderFileName.c_str(),
                                ios_base::trunc);

  augmentedHeaderStream.open(augmentedHeaderFileName.c_str(),
                             ios_base::trunc);

  meshupHeaderStream << "time ";
  for(unsigned int i = xdQFirst; i <= xdQLast; ++i){
    meshupHeaderStream << " " << PositionMap[i-xdQFirst].name;
  }
  meshupHeaderStream.close();


  meshupForceHeaderStream << "time ";

  meshupForceHeaderStream << "copXHeelR " << "copYHeelR " << "copZHeelR ";
  meshupForceHeaderStream <<   "fXHeelR " <<   "fYHeelR " <<   "fZHeelR ";
  meshupForceHeaderStream <<   "tXHeelR " <<   "tYHeelR " <<   "tZHeelR ";

  meshupForceHeaderStream << "copXForeR " << "copYForeR " << "copZForeR ";
  meshupForceHeaderStream <<   "fXForeR " <<   "fYForeR " <<   "fZForeR ";
  meshupForceHeaderStream <<   "tXForeR " <<   "tYForeR " <<   "tZForeR ";

  meshupForceHeaderStream << "copXHeelL " << "copYHeelL " << "copZHeelL ";
  meshupForceHeaderStream <<   "fXHeelL " <<   "fYHeelL " <<   "fZHeelL ";
  meshupForceHeaderStream <<   "tXHeelL " <<   "tYHeelL " <<   "tZHeelL ";

  meshupForceHeaderStream << "copXForeL " << "copYForeL " << "copZForeL ";
  meshupForceHeaderStream <<   "fXForeL " <<   "fYForeL " <<   "fZForeL ";
  meshupForceHeaderStream <<   "tXForeL " <<   "tYForeL " <<   "tZForeL ";

  meshupForceHeaderStream.close();


  augmentedHeaderStream << "time ";
  for(unsigned int i = 0; i < Q_Last; ++i){
    augmentedHeaderStream << PositionMap[i].name <<" ";
  }
  for(unsigned int i = 0; i < QDot_Last; ++i){
    augmentedHeaderStream << VelocityMap[i].name <<" ";
  }
  if(useActivationDynamics){
    for(unsigned int i = 0; i < MTG_Last; ++i){
      augmentedHeaderStream << "Act_" << MuscleTorqueGeneratorMap[i].name << " ";
    }
  }
  if(nAuxiliaryStates == 2){
    augmentedHeaderStream << "Dist " << "Cost ";
  }else{
    cerr << "Post-processing functions configured for 2 auxiliary states" 
         << endl;
    assert(0);
    abort();
  }


  for(unsigned int i = 0; i < MTG_Last; ++i){
    augmentedHeaderStream << "U_" << MuscleTorqueGeneratorMap[i].name << " ";
  }

  for(unsigned int i = 0; i < Tau_Last; ++i){
    augmentedHeaderStream << ForceMap[i].name <<" ";
  }
  for(unsigned int i = 0; i < Tau_Last; ++i){
    augmentedHeaderStream << "Damping_" << ForceMap[i].name <<" ";
  }
  for(unsigned int i = 0; i < MTG_Last; ++i){
    augmentedHeaderStream << "MTGActive_" << MuscleTorqueGeneratorMap[i].name <<" ";
  }
  for(unsigned int i = 0; i < MTG_Last; ++i){
    augmentedHeaderStream << "MTGPassive_" << MuscleTorqueGeneratorMap[i].name <<" ";
  }

  augmentedHeaderStream  << "HeelRPosErr" << " " << "HeelRVelErr" << " "
                         << "ForeRPosErr" << " " << "ForeRVelErr" << " "
                         << "HeelLPosErr" << " " << "HeelLVelErr" << " "
                         << "ForeLPosErr" << " " << "ForeLVelErr" << " "
                         << "HeelRBGForceX" << " " << "HeelRBGForceZ" << " "
                         << "ForeRBGForceX" << " " << "ForeRBGForceZ" << " "
                         << "HeelLBGForceX" << " " << "HeelLBGForceZ" << " "
                         << "ForeLBGForceX" << " " << "ForeLBGForceZ" << " ";

  //augmentedHeaderStream << "FootRPosErr" << " " << "FootRVelErr" << " "
  //                      << "FootLPosErr" << " " << "FootLVelErr" << " ";
  //augmentedHeaderStream << "FootRBGForceX" << " " << "FootRBGForceZ" << " "
  //                      << "FootLBGForceX" << " " << "FootLBGForceZ" << " ";


  augmentedHeaderStream << "Phase";
  augmentedHeaderStream.close();
}


// Hi-Res Data Output =========================================================

vector<double>   tValues;
vector<VectorNd> sdValues;
vector<VectorNd> uValues;
vector<VectorNd> tauValues;
vector<VectorNd> tauDampingValues;
vector<VectorNd> activeTorqueValues;
vector<VectorNd> passiveTorqueValues;
vector<VectorNd> feetForceValues;
vector<VectorNd> footConstraintValues;
vector<VectorNd> footStablizationValues;
vector<int>      currStageValue;
Addons::Muscle::TorqueMuscleInfo tqMuscleInfo;
bool debugBool;

void hires_data_out(double *t, double *sd, double *sa, double *u, double *p, 
                    double *rwh, long *iwh, InfoPtr *info) 
{

  MetaLuaModel &mdModel = modelClones[info->cnode];

  //---------------------------------------------
  // Write the CSV file
  //--------------------------------------------

  unsigned int currStage = unsigned(int(info->cimos));
  unsigned int currNode  = unsigned(int(info->cnode));
  unsigned int csId = ConstraintSetPhaseMap[currStage].constraint_set_id;

  if(tValues.size() > 0 && *t == 0){

      ofstream forceStream;
      ofstream meshupStream;
      ofstream augmentedStream;

      meshupStream.open(meshupFileName.c_str(), ios_base::trunc);
      meshupStream << std::fixed << std::setprecision(12)
                        << std::setw(12);

      forceStream.open(meshupForceFileName.c_str(),ios_base::trunc);
      forceStream << std::fixed << std::setprecision(12)
                   << std::setw(12);

      augmentedStream.open(augmentedDataFileName.c_str(),
                            ios_base::trunc);
      augmentedStream << std::fixed << std::setprecision(12)
                       << std::setw(12);

      //Write accumulated data
      unsigned int i=0;
      if(tValues.size() > 0){
        for (i; i < tValues.size(); i ++) {
          meshupStream       << tValues[i] << ", ";
          forceStream        << tValues[i] << ", ";
          augmentedStream    << tValues[i] << ", ";

          //-----------------------------------------
          // Write q values to CSV
          for (unsigned int j = xdQFirst; j <= xdQLast; j++) {
            meshupStream << sdValues[i][j];
            if (j < xdQLast ) {
              meshupStream << ", ";
            }
          }
          //-----------------------------------------
          // Write the force values to CSV
          for (unsigned int j = 0; j < feetForceValues[i].size(); j++) {
            forceStream << feetForceValues[i][j];
            if (j < feetForceValues[i].size() -1 ) {
              forceStream << ", ";
            }
          }

          //-----------------------------------------
          // Write all states to Augmented data file
          for (unsigned int j = 0; j < sdValues[i].size(); j++) {
            augmentedStream << sdValues[i][j];
            if (j < sdValues[i].size() -1 ) {
              augmentedStream << ", ";
            }
          }
          augmentedStream << ", ";

          // Write controls (excitations) to Augmented data file
          for (unsigned int j = 0; j < uValues[i].size(); j++) {
            augmentedStream << uValues[i][j];
            if (j < uValues[i].size() -1 ) {
              augmentedStream << ", ";
            }
          }
          augmentedStream << ", ";

          //write net joint torque values to file (these include joint damping)
          for (unsigned int j = 0; j < tauValues[i].size(); j++) {
            augmentedStream << tauValues[i][j];
            if (j < tauValues[i].size() -1 ) {
              augmentedStream << ", ";
            }
          }
          augmentedStream << ", ";

          //write net joint torque values to file (these include joint damping)
          for (unsigned int j = 0; j < tauDampingValues[i].size(); j++) {
            augmentedStream << tauDampingValues[i][j];
            if (j < tauDampingValues[i].size() -1 ) {
              augmentedStream << ", ";
            }
          }
          augmentedStream << ", ";

          // Write muscle passive and active torques to Augmented data file
          for (unsigned int j = 0; j < activeTorqueValues[i].size(); j++) {
            augmentedStream << activeTorqueValues[i][j];
            if (j < activeTorqueValues[i].size() -1 ) {
              augmentedStream << ", ";
            }
          }
          augmentedStream << ", ";

          for (unsigned int j = 0; j < passiveTorqueValues[i].size(); j++) {
            augmentedStream << passiveTorqueValues[i][j];
            if (j < passiveTorqueValues[i].size() -1 ) {
              augmentedStream << ", ";
            }
          }
          augmentedStream << ", ";

          for(unsigned int j=0; j < footConstraintValues[i].size(); ++j){
            augmentedStream << footConstraintValues[i][j];
            if( j < footConstraintValues[i].size()-1){
              augmentedStream << ", ";
            }
          }
          augmentedStream << ", ";

          for(unsigned int j=0; j < footStablizationValues[i].size(); ++j){
            augmentedStream << footStablizationValues[i][j];
            if( j < footStablizationValues[i].size()-1){
              augmentedStream << ", ";
            }
          }

          augmentedStream << ", ";
            augmentedStream << currStageValue[i];

          meshupStream << endl;
          forceStream << endl;
          augmentedStream << endl;
        }
      }

      tValues.clear();
      sdValues.clear();
      uValues.clear();
      tauValues.clear();
      tauDampingValues.clear();
      activeTorqueValues.clear();
      passiveTorqueValues.clear();
      feetForceValues.clear();
      footConstraintValues.clear();
      footStablizationValues.clear();
      currStageValue.clear();

      meshupStream.close();
      forceStream.close();
      augmentedStream.close();
  }


  //------------------------------------------
  // Push back the current data point except the impulses
  //-----------------------------------------
  if(currStage != Phase_0_DoubleStanceRtLh &&
     currStage != Phase_2_DoubleStanceRtLht &&
     currStage != Phase_6_DoubleStanceLtRh){

      tValues.push_back (*t);

      currStageValue.push_back(currStage);

      VectorNd sd_vec (nStates);
      for (unsigned i = 0; i < nStates; i++) {
        sd_vec[i] = sd[i];
      }
      sdValues.push_back (sd_vec);

      VectorNd u_vec (nControls);
      for (unsigned i = 0; i < nControls; i++) {
        u_vec[i] = u[i];
      }
      uValues.push_back (u_vec);


      RigidBodyDynamics::Math::VectorNd q, qDot, tau, tauDamping;
      q     = VectorNd::Zero (mdModel.model.dof_count);
      qDot  = VectorNd::Zero (mdModel.model.dof_count);
      tau   = VectorNd::Zero (mdModel.model.dof_count);
      tauDamping = VectorNd::Zero (mdModel.model.dof_count);


      double rhs[nStates];

      for (unsigned int j = xdQFirst; j <= xdQLast; j++){
        q[j-xdQFirst] = sd_vec[j];
      }
      for (unsigned int j = xdQDotFirst; j <= xdQDotLast; j++){
        qDot[j-xdQDotFirst] = sd_vec[j];
      }


      mdModel.updateState(sd,u,p,ConstraintSetPhaseMap[currStage].constraint_set_id);
      mdModel.calcForwardDynamicsConstraints(rhs);

      tau = mdModel.tau;
      tauValues.push_back(tau);

      tauDamping = mdModel.tauDamping;
      tauDampingValues.push_back(tauDamping);


      //Get the contact forces and contact point locations
      //Compute the ground forces and the center-of-pressure error.
      std::vector < bool > constraintActive;
      std::vector < std::vector < SpatialTransform > >  constraintFrames;
      std::vector < SpatialVector >     constraintForces;
      std::vector < VectorNd >          positionError;
      std::vector < VectorNd >          velocityError;
      std::vector < SpatialVector >     stabilizationForces;

      constraintActive.resize(CG_Last);
      constraintFrames.resize(CG_Last);
      constraintForces.resize(CG_Last);
      positionError.resize(CG_Last);
      velocityError.resize(CG_Last);
      stabilizationForces.resize(CG_Last);


      unsigned int j=0;
      for(unsigned int i=0; i<CG_Last;++i){
        j=ConstraintGroupId(i);
        constraintActive[j]=mdModel.getConstraintForce(j,true,constraintForces[j]);
        if(constraintActive[j]){
          mdModel.getConstraintFrames(j,constraintFrames[j]);
          mdModel.getConstraintPositionError(j,positionError[j]);
          mdModel.getConstraintVelocityError(j,velocityError[j]);
          mdModel.getConstraintStabilizationForce(j,stabilizationForces[j]);
        }else{
          constraintForces[j].setZero();
          positionError[j].setZero();
          velocityError[j].setZero();
          stabilizationForces[j].setZero();
        }
      }

      VectorNd feetCopForceTorque(36), footConError(8), footStabValues(8);
      std::vector < unsigned int > mapConstraint;
      mapConstraint.resize(CG_Last);
      mapConstraint[0] = CG_HeelR;
      mapConstraint[1] = CG_ForeR;
      mapConstraint[2] = CG_HeelL;
      mapConstraint[3] = CG_ForeL;

      feetCopForceTorque.setZero();
      footConError.setZero();
      footStabValues.setZero();

      j=0;
      unsigned int k=0;
      unsigned int y=0;
      unsigned int z=0;
      for(unsigned int i=0; i<CG_Last;++i){

        j = mapConstraint[i];
        if(constraintActive[j]){
          feetCopForceTorque[k] = constraintFrames[j][0].r[0]; ++k;
          feetCopForceTorque[k] = constraintFrames[j][0].r[1]; ++k;
          feetCopForceTorque[k] = constraintFrames[j][0].r[2]; ++k;

          feetCopForceTorque[k] = constraintForces[j][3]; ++k;
          feetCopForceTorque[k] = constraintForces[j][4]; ++k;
          feetCopForceTorque[k] = constraintForces[j][5]; ++k;
          feetCopForceTorque[k] = constraintForces[j][0]; ++k;
          feetCopForceTorque[k] = constraintForces[j][1]; ++k;
          feetCopForceTorque[k] = constraintForces[j][2]; ++k;

          footConError[y]   = positionError[j].norm(); ++y;
          footConError[y]   = velocityError[j].norm(); ++y;

          footStabValues[z] = stabilizationForces[j][3]; ++z;
          footStabValues[z] = stabilizationForces[j][5]; ++z;

        }else{
          k+=9;
          y+=2;
          z+=2;
        }

      }

      feetForceValues.push_back(feetCopForceTorque);
      footConstraintValues.push_back(footConError);
      footStablizationValues.push_back(footStabValues);

      VectorNd mtgPassiveTorques, mtgActiveTorques;
      mtgPassiveTorques.resize(MTG_Last);
      mtgActiveTorques.resize(MTG_Last);

      mdModel.getMuscleTorqueGeneratorData(mtgPassiveTorques,mtgActiveTorques);
      activeTorqueValues.push_back(mtgActiveTorques);
      passiveTorqueValues.push_back(mtgPassiveTorques);

  }

}
