# Supplementary material for: A Quick Turn of Foot: Rigid Foot-Ground Contact Models for Human Motion Prediction
Source: Front Neurorobot. 2019 Aug 7;13:62. doi: 10.3389/fnbot.2019.00062 (PMC6693511; doi:10.3389/fnbot.2019.00062)
Supplement: Supplementary file 1 [file Data_Sheet_1.ZIP › SupplementaryMaterial/codeSnippets/MTGDrivenModelDoubleCircleFoot/preProcessing/getSdMinSdMaxSdScaSdLabels.m]

qWidth    = 0.2;
qDotWidth = 0.75;

q_delta = qWidth.*(max(mbPositionData(:,2:end))...
                  -min(mbPositionData(:,2:end)));
for(i=1:1:length(q_delta))
  if(q_delta(i) < 1)
    q_delta(i) = 1;
  end
end

q_min =  [min(mbPositionData(:,2:end)) - q_delta]';
          
idxShank_R = 5;
idxShank_L = 8;
q_min(idxShank_R) = -0.10;
q_min(idxShank_L) = -0.10;

qdot_delta = qDotWidth.*(max(mbVelocityData(:,2:end))...
                        -min(mbVelocityData(:,2:end)));

for(i=1:1:length(qdot_delta))
  if(qdot_delta(i) < 1)
    qdot_delta(i) = 1;
  end
end
        
qdot_min = [min(mbVelocityData(:,2:end)) - qdot_delta]';
act_min = zeros(nActivations,1);


q_max     = [max(mbPositionData(:,2:end)) + q_delta]';
qdot_max  = [max(mbVelocityData(:,2:end)) + qdot_delta]';
act_max   = ones(nActivations,1);
% 
% idxPelvisZ = 2;
% idxPelvisRY= 3;
% idxFootR = 6;
% idxFootL = 9;
% 
% q_max(idxPelvisZ) = q_max(idxPelvisZ)+0.5;
% q_min(idxPelvisZ) = q_min(idxPelvisZ)-0.5;
% 
% q_max(idxPelvisRY) = q_max(idxPelvisRY)+0.5;
% q_min(idxPelvisRY) = q_min(idxPelvisRY)-0.5;
% 
% q_max(idxFootR) = q_max(idxFootR)+pi/8;
% q_min(idxFootR) = q_min(idxFootR)-pi/8;
% q_max(idxFootL) = q_max(idxFootL)+pi/8;
% q_min(idxFootL) = q_min(idxFootL)-pi/8;
% 
% %if(flagLSQProblem==1)
%   idxKneeR = 5;
%   idxKneeL = 8;
%   q_min(idxKneeR) = q_min(idxKneeR)-pi/6;
%   q_min(idxKneeL) = q_min(idxKneeL)-pi/6;
% %end
% 
% qdot_max(idxPelvisZ) = qdot_max(idxPelvisZ)+2;
% qdot_max(idxPelvisZ) = qdot_max(idxPelvisZ)-2;
% 
% qdot_max(idxPelvisRY) = qdot_max(idxPelvisRY)+0.5;
% qdot_min(idxPelvisRY) = qdot_min(idxPelvisRY)-0.5;
% 
% qdot_max(idxFootL) = qdot_max(idxFootL)+2;
% qdot_max(idxFootR) = qdot_max(idxFootR)-2;

%Make the left leg and right leg limits symmetric

for i=4:1:6
  if(q_max(i) > q_max(i+3))
    q_max(i+3)=q_max(i);
  else
    q_max(i)=q_max(i+3);    
  end
  if(qdot_max(i) > qdot_max(i+3))
    qdot_max(i+3)=qdot_max(i);
  else
    qdot_max(i)=qdot_max(i+3);    
  end  

  if(q_min(i) < q_min(i+3))
    q_min(i+3)=q_min(i);
  else
    q_min(i)=q_min(i+3);    
  end
  if(qdot_min(i) < qdot_min(i+3))
    qdot_min(i+3)=qdot_min(i);
  else
    qdot_min(i)=qdot_min(i+3);    
  end  
  
end


aux_max = ones(nAuxiliary,1).*20;


sd_max = [];
if(flagUseActivationDynamics)
  sd_max = [q_max; qdot_max; act_max; aux_max ];        
else
  sd_max = [q_max; qdot_max; act_max];          
end

aux_min = ones(nAuxiliary,1).*0;

sd_min = [];
if(flagUseActivationDynamics)
  sd_min = [q_min;qdot_min; act_min; aux_min];        
else
  sd_min = [q_min;qdot_min; aux_min];          
end

%q_sca    = 0.5*(   q_max - q_min   );
%qdot_sca = 0.5*(qdot_max - qdot_min);
%act_sca  = ones(1,nActivations);

%q_sca    = max(mbPositionData(:,2:end))-min(mbPositionData(:,2:end));
%q_sca    = (q_sca').*0.5;
%qdot_sca = max(mbVelocityData(:,2:end))-min(mbVelocityData(:,2:end));
%qdot_sca = (qdot_sca').*0.5;
%for i=1:1:length(q_sca)
%  if(q_sca(i) < 1)
%    q_sca(i)=1;
%  end
%end
%for i=1:1:length(qdot_sca)
%  if(qdot_sca(i) < 1)
%    qdot_sca(i)=1;
%  end
%end

%q_sca = q_sca.*0.25;
%qdot_sca=qdot_sca.*0.25;

q_sca    = ones(size(q_max));
qdot_sca = ones(size(qdot_max));%.*0.5;
act_sca  = ones(nActivations,1).*1;%.*0.05;
aux_sca  = ones(nAuxiliary,1);

if(flagSetSDSCAToOnes==1)
  q_sca = ones(size(q_sca));
  qdot_sca = ones(size(qdot_sca));
end

sd_sca   = [];
if(flagUseActivationDynamics)
  sd_sca = [q_sca; qdot_sca; act_sca; aux_sca];        
else
  sd_sca = [q_sca; qdot_sca; aux_sca];           
end 

xd_name = {...
  '> Q_xPosPelvis',...
  'Q_zPosPelvis',...
  'Q_yRotPelvis',...
  'Q_yRotThigh_R',...
  'Q_yRotShank_R',...
  'Q_yRotFoot_R',...
  'Q_yRotThigh_L',...
  'Q_yRotShank_L',...
  'Q_yRotFoot_L',...
  '> QDot_xPosPelvis',...
  'QDot_zPosPelvis',...
  'QDot_yRotPelvis',...
  'QDot_yRotThigh_R',...
  'QDot_yRotShank_R',...
  'QDot_yRotFoot_R',...
  'QDot_yRotThigh_L',...
  'QDot_yRotShank_L',...
  'QDot_yRotFoot_L'};

if(flagUseActivationDynamics==1)
  xd_name = {xd_name{:},...
  '> Act_MTG_HipExtension_R',...
  'Act_MTG_HipFlexion_R',...
  'Act_MTG_KneeExtension_R',...
  'Act_MTG_KneeFlexion_R',...
  'Act_MTG_AnkleExtension_R',...
  'Act_MTG_AnkleFlexion_R',...
  'Act_MTG_HipExtension_L',...
  'Act_MTG_HipFlexion_L',...
  'Act_MTG_KneeExtension_L',...
  'Act_MTG_KneeFlexion_L',...
  'Act_MTG_AnkleExtension_L',...
  'Act_MTG_AnkleFlexion_L'};
end

assert(nAuxiliary==2);
 xd_name = {xd_name{:},...
            '> Dist',...
            'Cost'}; 
