# Supplementary material for: A Quick Turn of Foot: Rigid Foot-Ground Contact Models for Human Motion Prediction
Source: Front Neurorobot. 2019 Aug 7;13:62. doi: 10.3389/fnbot.2019.00062 (PMC6693511; doi:10.3389/fnbot.2019.00062)
Supplement: Supplementary file 1 [file Data_Sheet_1.ZIP › SupplementaryMaterial/codeSnippets/README.txt]

author: M.Millard
date: 9 July 2019

As of the time of this article's writing the optimal control solver MUSCOD-II, used to solve the problems detailed in the manuscript, can only be used by special arrangment with Prof. Bock. As such we are, unfortunately, unable to provide working code of the optimal control problems to accompany our paper. We are currently working to add our new constraints to RBDL-ORB (https://github.com/ORB-HD/rbdl-orb), and to port our optimal control problems to work with either an open-source (CSAdi - https://web.casadi.org/) or a commercial solver (GPOPS - http://www.gpops2.com/ or Gurobi -https://www.gurobi.com/).

Until we have everything ported over to a new solver we cannot release any of the optimal control problems documented in the paper. In the meantime, we can release the code that implements the key parts of each problem. In the directory MTGDrivenModelEllipseFoot you will find the following files and directories:

1. Model files
  MuscleDrivenModel2d.lua 
  MuscleDrivenModel2d.h   

  The lua-script that defines the rbdl model. At the present time RBDL cannot read in the custom_cam_plane_2d constraint, nor the muscle_torque_generators though we are working to integrate this code into the git repository.  In the *.h file you can find the complete set of enums and tables that are used to index the generalized position, velocity, acceleration, force, activation, muscle, and constranst set vectors. Each has a human readable name and will give you an idea of the layout of the model.

2. Foot-Ground Constraint Code

  CamPlaneConstraint.cc    
  CamPlaneConstraint.h     

  This is the c++ implementation of the CustomConstraint::CamPlaneConstraint. 


3. Optimal Control Problem Formulation

  MuscleDrivenWalker.dat
  MuscleDrivenWalker.cc

  The cc code defines the tracking and prediction optimal control problems for the solver MUSCOD-II. In the cc file start with the function def_model(void). The stages of each problem, the type of stage (continuous and/or instantaneous), and its cost function are defined with the def_mstage function calls. The constraints that are applied at the beginning ("s"), middle ("i"), and end ("e") of the stage/problem are defined with the def_mpc statements. The functions which numerically evaluate the constraints are listed as the 2nd last arguemnt of the def_mpc function call. The functions that define the constraints (e.g. rdfcn_rights_leftc1_s), cost functions (e.g. mfcn, lfcn, etc.), and state derivatives (e.g. ffcn and ffcn_contact), are easy to read for an expert due in most part to the careful selection of function names.

  The dat file contains the following details about the problem configuration that are worth noting:

  nshoot         : The number of phases & shooting nodes in each phase
  h, h_min, h_max: The duration of each phase along with its limits
  
  sd_name        : A human readable name of each state entry
  sd(,)          : The initial shooting node state
  sd_min/sd_max  : The min/max of each state 
  
  u_name         : A human readable name for each control
  u              : The initial control values
  u_min/u_max    : The min/max of each control signal

  p_name         : A human readable name for each parameter
  p              : The inital parameter values
  p_min/p_max    : The min/max of each parameter

4. Preprocessing:
  preProcessing/mainCreateDATFile.m

  The numbers that appear in the dat file might seem arbitrary, but they are not. Please refer to the Matlab scripts in preProcessing to find the functions that define the entries that appear in the dat file. Of particular use are the functions getSdMinSdMaxSdScaSdLabels.m, getUminUMaxUScaUlabels.m and 
